# Supplementary material for: ProteinShader: illustrative rendering of macromolecules
Source: BMC Struct Biol. 2009 Mar 30;9:19. doi: 10.1186/1472-6807-9-19 (PMC2672931; doi:10.1186/1472-6807-9-19)
Supplement: Additional file 1 — ProteinShader program without source code. This compressed file contains the complete ProteinShader program including associated libraries, but no source code. A README.txt file gives an overview of the ProteinShader distribution, and the index.html file in the help subdirectory has directions on getting started with the program as well as a set of tutorials. [file 1472-6807-9-19-S1.zip]

Archive with 838 entries (838 files):
- ProteinShader-beta-0_9_4-binary/lib/textures.jar_FILES/META-INF/MANIFEST.MF
- ProteinShader-beta-0_9_4-binary/lib/textures.jar_FILES/textures/loader/AwtLoader.java
- ProteinShader-beta-0_9_4-binary/lib/textures.jar_FILES/textures/loader/TextureLoader.java~
- ProteinShader-beta-0_9_4-binary/lib/textures.jar_FILES/textures/loader/TgaLoader.java
- ProteinShader-beta-0_9_4-binary/lib/textures.jar_FILES/textures/loader/AwtLoader.class
- ProteinShader-beta-0_9_4-binary/lib/textures.jar_FILES/textures/loader/RGBAPicture.class
- ProteinShader-beta-0_9_4-binary/lib/textures.jar_FILES/textures/loader/Picture.class
- ProteinShader-beta-0_9_4-binary/lib/textures.jar_FILES/textures/loader/PictureLoader.class
- ProteinShader-beta-0_9_4-binary/lib/textures.jar_FILES/textures/loader/TextureLoader.java
- ProteinShader-beta-0_9_4-binary/lib/textures.jar_FILES/textures/loader/TextureLoader.class
- ProteinShader-beta-0_9_4-binary/lib/textures.jar_FILES/textures/loader/PictureLoader.java~
- ProteinShader-beta-0_9_4-binary/lib/textures.jar_FILES/textures/loader/PictureTools.java
- ProteinShader-beta-0_9_4-binary/lib/textures.jar_FILES/textures/loader/TgaLoader.class
- ProteinShader-beta-0_9_4-binary/lib/textures.jar_FILES/textures/loader/RGBPicture.java
- ProteinShader-beta-0_9_4-binary/lib/textures.jar_FILES/textures/loader/RGBPicture.java~
- ProteinShader-beta-0_9_4-binary/lib/textures.jar_FILES/textures/loader/PictureTools.java~
- ProteinShader-beta-0_9_4-binary/lib/textures.jar_FILES/textures/loader/AwtLoader.java~
- ProteinShader-beta-0_9_4-binary/lib/textures.jar_FILES/textures/loader/RGBPicture.class
- ProteinShader-beta-0_9_4-binary/lib/textures.jar_FILES/textures/loader/PictureLoader.java
- ProteinShader-beta-0_9_4-binary/lib/textures.jar_FILES/textures/loader/PictureTools.class
- ProteinShader-beta-0_9_4-binary/lib/textures.jar_FILES/textures/loader/RGBAPicture.java~
- ProteinShader-beta-0_9_4-binary/lib/textures.jar_FILES/textures/loader/RGBAPicture.java
- ProteinShader-beta-0_9_4-binary/lib/textures.jar_FILES/textures/loader/Picture.java~
- ProteinShader-beta-0_9_4-binary/lib/textures.jar_FILES/textures/loader/Picture.java
- ProteinShader-beta-0_9_4-binary/lib/textures.jar_FILES/textures/compilescripts/compileAndCreateJar.sh
- ProteinShader-beta-0_9_4-binary/lib/textures.jar_FILES/textures/compilescripts/Manifest.txt
- ProteinShader-beta-0_9_4-binary/lib/textures.jar_FILES/textures/compilescripts/compileTextures.sh
- ProteinShader-beta-0_9_4-binary/lib/textures.jar_FILES/textures/textures-loader-GNU-LICENSE.txt
- ProteinShader-beta-0_9_4-binary/lib/jogl.jar
- ProteinShader-beta-0_9_4-binary/lib/SplashWindow.jar
- ProteinShader-beta-0_9_4-binary/lib/gluegen-rt.jar
- ProteinShader-beta-0_9_4-binary/lib/BrowserLaunch.zip
- ProteinShader-beta-0_9_4-binary/lib/SplashWindowDemo.zip
- ProteinShader-beta-0_9_4-binary/lib/READ_ME.txt
- ProteinShader-beta-0_9_4-binary/lib/textures.jar
- ProteinShader-beta-0_9_4-binary/lib/AnimatedGifEncoder.jar
- ProteinShader-beta-0_9_4-binary/lib/BareBonesBrowserLaunch.jar
- ProteinShader-beta-0_9_4-binary/lib/glFont2.jar
- ProteinShader-beta-0_9_4-binary/licenses/texture-loader/TextureLoader.txt
- ProteinShader-beta-0_9_4-binary/licenses/texture-loader/textures-loader-GNU-LICENSE.txt
- ProteinShader-beta-0_9_4-binary/licenses/java6-gif-backport/gpl-2.0.txt
- ProteinShader-beta-0_9_4-binary/licenses/proteinshader/ProteinShader-GNU-GPL.txt
- ProteinShader-beta-0_9_4-binary/licenses/proteinshader/LicenseStamp.zip
- ProteinShader-beta-0_9_4-binary/licenses/glfont/glfont.htm
- ProteinShader-beta-0_9_4-binary/licenses/jogl/LICENSE-JOGL-1.1.1.txt
- ProteinShader-beta-0_9_4-binary/licenses/jogl/COPYRIGHT.txt
- ProteinShader-beta-0_9_4-binary/bin/libjogl.so
- ProteinShader-beta-0_9_4-binary/bin/ProteinShaderLogo.png
- ProteinShader-beta-0_9_4-binary/bin/ProteinShader.jar
- ProteinShader-beta-0_9_4-binary/bin/libjogl_awt.so
- ProteinShader-beta-0_9_4-binary/bin/libjogl_awt.jnilib
- ProteinShader-beta-0_9_4-binary/bin/jogl.dll
- ProteinShader-beta-0_9_4-binary/bin/jogl_awt.dll
- ProteinShader-beta-0_9_4-binary/bin/gluegen-rt.dll
- ProteinShader-beta-0_9_4-binary/bin/libgluegen-rt.so
- ProteinShader-beta-0_9_4-binary/bin/libjogl.jnilib
- ProteinShader-beta-0_9_4-binary/bin/libgluegen-rt.jnilib
- ProteinShader-beta-0_9_4-binary/data/pdb-files-with-errors/NoHEADER-1HGU.pdb
- ProteinShader-beta-0_9_4-binary/data/pdb-files-with-errors/BlankPdbIDCode-1HGU.pdb
- ProteinShader-beta-0_9_4-binary/data/pdb-files-with-errors/TruncatedHEADER-1HGU.pdb
- ProteinShader-beta-0_9_4-binary/data/pdb-files-with-errors/1JUN-GLY-only.pdb
- ProteinShader-beta-0_9_4-binary/data/1JUN.pdb
- ProteinShader-beta-0_9_4-binary/data/1AQB.pdb
- ProteinShader-beta-0_9_4-binary/data/6ADH.pdb
- ProteinShader-beta-0_9_4-binary/data/PDB-test-proteins.txt
- ProteinShader-beta-0_9_4-binary/data/.DS_Store
- ProteinShader-beta-0_9_4-binary/data/1I50.pdb
- ProteinShader-beta-0_9_4-binary/data/3HHR.pdb
- ProteinShader-beta-0_9_4-binary/data/3POR.pdb
- ProteinShader-beta-0_9_4-binary/data/1A05.pdb
- ProteinShader-beta-0_9_4-binary/data/2BNH.pdb
- ProteinShader-beta-0_9_4-binary/data/1HEZ.pdb
- ProteinShader-beta-0_9_4-binary/data/1HGU.pdb
- ProteinShader-beta-0_9_4-binary/data/1BL8.pdb
- ProteinShader-beta-0_9_4-binary/fonts/ArialBold18.glf
- ProteinShader-beta-0_9_4-binary/fonts/ArialBold16.glf
- ProteinShader-beta-0_9_4-binary/fonts/Verdana18Bold.glf
- ProteinShader-beta-0_9_4-binary/fonts/Verdana18Bold.conf
- ProteinShader-beta-0_9_4-binary/fonts/ArialBold20.glf
- ProteinShader-beta-0_9_4-binary/textures/temp/swirl.png
- ProteinShader-beta-0_9_4-binary/textures/bend/diagonals3.png
- ProteinShader-beta-0_9_4-binary/textures/bend/hatching1.png
- ProteinShader-beta-0_9_4-binary/textures/bend/diagonals2.png
- ProteinShader-beta-0_9_4-binary/textures/bend/diagonals1.png
- ProteinShader-beta-0_9_4-binary/textures/bend/vertical2.png
- ProteinShader-beta-0_9_4-binary/textures/bend/bend_textures.conf
- ProteinShader-beta-0_9_4-binary/textures/bend/vertical1.png
- ProteinShader-beta-0_9_4-binary/textures/bend/hatching2.png
- ProteinShader-beta-0_9_4-binary/textures/bend/noise.png
- ProteinShader-beta-0_9_4-binary/textures/halftoning/hbars.png
- ProteinShader-beta-0_9_4-binary/textures/halftoning/halftoning_textures.conf
- ProteinShader-beta-0_9_4-binary/textures/halftoning/swirl.png
- ProteinShader-beta-0_9_4-binary/textures/halftoning/vbars.png
- ProteinShader-beta-0_9_4-binary/textures/halftoning/test.png
- ProteinShader-beta-0_9_4-binary/textures/halftoning/noise.png
- ProteinShader-beta-0_9_4-binary/textures/halftoning/square.png
- ProteinShader-beta-0_9_4-binary/textures/halftoning/hash.png
- ProteinShader-beta-0_9_4-binary/textures/patterns/patterns_textures.conf
- ProteinShader-beta-0_9_4-binary/textures/patterns/hbars.png
- ProteinShader-beta-0_9_4-binary/textures/patterns/swirl.png
- ProteinShader-beta-0_9_4-binary/textures/patterns/vbars.png
- ProteinShader-beta-0_9_4-binary/textures/patterns/test.png
- ProteinShader-beta-0_9_4-binary/textures/patterns/noise.png
- ProteinShader-beta-0_9_4-binary/textures/patterns/square.png
- ProteinShader-beta-0_9_4-binary/textures/patterns/hash.png
- ProteinShader-beta-0_9_4-binary/shaders/ribbonhalftoning.vert
- ProteinShader-beta-0_9_4-binary/shaders/silhouette.vert
- ProteinShader-beta-0_9_4-binary/shaders/wireframe.vert
- ProteinShader-beta-0_9_4-binary/shaders/patterns.frag
- ProteinShader-beta-0_9_4-binary/shaders/wireframe.frag
- ProteinShader-beta-0_9_4-binary/shaders/tubecaphalftoning.frag
- ProteinShader-beta-0_9_4-binary/shaders/textlabel.vert
- ProteinShader-beta-0_9_4-binary/shaders/fps.frag
- ProteinShader-beta-0_9_4-binary/shaders/tubecaphalftoning.vert
- ProteinShader-beta-0_9_4-binary/shaders/tubehalftoning.vert
- ProteinShader-beta-0_9_4-binary/shaders/silhouette.frag
- ProteinShader-beta-0_9_4-binary/shaders/phong.vert
- ProteinShader-beta-0_9_4-binary/shaders/ribbonhalftoning.frag
- ProteinShader-beta-0_9_4-binary/shaders/fps.vert
- ProteinShader-beta-0_9_4-binary/shaders/tubehalftoning.frag
- ProteinShader-beta-0_9_4-binary/shaders/tubecapwireframe.frag
- ProteinShader-beta-0_9_4-binary/shaders/grayscale.frag
- ProteinShader-beta-0_9_4-binary/shaders/textlabel.frag
- ProteinShader-beta-0_9_4-binary/shaders/patterns.vert
- ProteinShader-beta-0_9_4-binary/shaders/grayscale.vert
- ProteinShader-beta-0_9_4-binary/shaders/phong.frag
- ProteinShader-beta-0_9_4-binary/shaders/tubecapwireframe.vert
- ProteinShader-beta-0_9_4-binary/help/logos/ProteinShaderLogo.png
- ProteinShader-beta-0_9_4-binary/help/logos/sourceforge-logo2.png
- ProteinShader-beta-0_9_4-binary/help/logos/valid-xhtml-1_0.gif
- ProteinShader-beta-0_9_4-binary/help/logos/valid-css.gif
- ProteinShader-beta-0_9_4-binary/help/logos/sourceforge-logo3.png
- ProteinShader-beta-0_9_4-binary/help/logos/sourceforge-logo1.png
- ProteinShader-beta-0_9_4-binary/help/logos/project-support.jpg
- ProteinShader-beta-0_9_4-binary/help/logos/sourceforge-logo4.png
- ProteinShader-beta-0_9_4-binary/help/css/common.css
- ProteinShader-beta-0_9_4-binary/help/css/tables.css
- ProteinShader-beta-0_9_4-binary/help/javascript/last-mod.js
- ProteinShader-beta-0_9_4-binary/help/javascript/menu.js
- ProteinShader-beta-0_9_4-binary/help/gui-controls/images/CartoonSideChains-panel.png
- ProteinShader-beta-0_9_4-binary/help/gui-controls/images/Decorations-panel.png
- ProteinShader-beta-0_9_4-binary/help/gui-controls/images/CartoonVisibility-panel.png
- ProteinShader-beta-0_9_4-binary/help/gui-controls/images/AtomColor-panel.png
- ProteinShader-beta-0_9_4-binary/help/gui-controls/images/Antialiasing-panel.png
- ProteinShader-beta-0_9_4-binary/help/gui-controls/images/Tiling-panel.png
- ProteinShader-beta-0_9_4-binary/help/gui-controls/images/1AQB-jitter6-silhouettes.jpg
- ProteinShader-beta-0_9_4-binary/help/gui-controls/images/AtomScale-panel.png
- ProteinShader-beta-0_9_4-binary/help/gui-controls/images/CartoonColor-panel.png
- ProteinShader-beta-0_9_4-binary/help/gui-controls/images/AtomVisibility-panel.png
- ProteinShader-beta-0_9_4-binary/help/gui-controls/images/menubar.png
- ProteinShader-beta-0_9_4-binary/help/gui-controls/images/1AQB-jitter3-silhouettes.jpg
- ProteinShader-beta-0_9_4-binary/help/gui-controls/images/1AQB-jitter0-silhouettes.jpg
- ProteinShader-beta-0_9_4-binary/help/gui-controls/images/Motion-panel.png
- ProteinShader-beta-0_9_4-binary/help/gui-controls/images/1AQB-jitter0.jpg
- ProteinShader-beta-0_9_4-binary/help/gui-controls/cartoon.html
- ProteinShader-beta-0_9_4-binary/help/gui-controls/atom.html
- ProteinShader-beta-0_9_4-binary/help/gui-controls/general.html
- ProteinShader-beta-0_9_4-binary/help/api/org/proteinshader/math/class-use/VectorAndPointDemo.html
- ProteinShader-beta-0_9_4-binary/help/api/org/proteinshader/math/class-use/QuaternionDemo.html
- ProteinShader-beta-0_9_4-binary/help/api/org/proteinshader/math/class-use/Vec3d.html
- ProteinShader-beta-0_9_4-binary/help/api/org/proteinshader/math/class-use/Quaternion.html
- ProteinShader-beta-0_9_4-binary/help/api/org/proteinshader/math/class-use/LocalFrameDemo.html
- ProteinShader-beta-0_9_4-binary/help/api/org/proteinshader/math/class-use/LocalFrame.html
- ProteinShader-beta-0_9_4-binary/help/api/org/proteinshader/math/class-use/HermiteDemo.html
- ProteinShader-beta-0_9_4-binary/help/api/org/proteinshader/math/class-use/SlerpDemo.html
- ProteinShader-beta-0_9_4-binary/help/api/org/proteinshader/math/class-use/Hermite.html
- ProteinShader-beta-0_9_4-binary/help/api/org/proteinshader/math/class-use/Point3d.html
- ProteinShader-beta-0_9_4-binary/help/api/org/proteinshader/math/VectorAndPointDemo.html
- ProteinShader-beta-0_9_4-binary/help/api/org/proteinshader/math/QuaternionDemo.html
- ProteinShader-beta-0_9_4-binary/help/api/org/proteinshader/math/package-frame.html
- ProteinShader-beta-0_9_4-binary/help/api/org/proteinshader/math/Vec3d.html
- ProteinShader-beta-0_9_4-binary/help/api/org/proteinshader/math/Quaternion.html
- ProteinShader-beta-0_9_4-binary/help/api/org/proteinshader/math/LocalFrameDemo.html
- ProteinShader-beta-0_9_4-binary/help/api/org/proteinshader/math/LocalFrame.html
- ProteinShader-beta-0_9_4-binary/help/api/org/proteinshader/math/package-summary.html
- ProteinShader-beta-0_9_4-binary/help/api/org/proteinshader/math/HermiteDemo.html
- ProteinShader-beta-0_9_4-binary/help/api/org/proteinshader/math/package-tree.html
- ProteinShader-beta-0_9_4-binary/help/api/org/proteinshader/math/SlerpDemo.html
- ProteinShader-beta-0_9_4-binary/help/api/org/proteinshader/math/Hermite.html
- ProteinShader-beta-0_9_4-binary/help/api/org/proteinshader/math/package-use.html
- ProteinShader-beta-0_9_4-binary/help/api/org/proteinshader/math/Point3d.html
- ProteinShader-beta-0_9_4-binary/help/api/org/proteinshader/graphics/utils/class-use/SegmentRenderer.html
- ProteinShader-beta-0_9_4-binary/help/api/org/proteinshader/graphics/utils/package-frame.html
- ProteinShader-beta-0_9_4-binary/help/api/org/proteinshader/graphics/utils/SegmentRenderer.html
- ProteinShader-beta-0_9_4-binary/help/api/org/proteinshader/graphics/utils/package-summary.html
- ProteinShader-beta-0_9_4-binary/help/api/org/proteinshader/graphics/utils/package-tree.html
- ProteinShader-beta-0_9_4-binary/help/api/org/proteinshader/graphics/utils/package-use.html
- ProteinShader-beta-0_9_4-binary/help/api/org/proteinshader/graphics/adapter/class-use/StructureToGraphics.html
- ProteinShader-beta-0_9_4-binary/help/api/org/proteinshader/graphics/adapter/package-frame.html
- ProteinShader-beta-0_9_4-binary/help/api/org/proteinshader/graphics/adapter/package-summary.html
- ProteinShader-beta-0_9_4-binary/help/api/org/proteinshader/graphics/adapter/package-tree.html
- ProteinShader-beta-0_9_4-binary/help/api/org/proteinshader/graphics/adapter/StructureToGraphics.html
- ProteinShader-beta-0_9_4-binary/help/api/org/proteinshader/graphics/adapter/package-use.html
- ProteinShader-beta-0_9_4-binary/help/api/org/proteinshader/graphics/class-use/Tube.html
- ProteinShader-beta-0_9_4-binary/help/api/org/proteinshader/graphics/class-use/Sphere.html
- ProteinShader-beta-0_9_4-binary/help/api/org/proteinshader/graphics/class-use/ExtrudedShape.html
- ProteinShader-beta-0_9_4-binary/help/api/org/proteinshader/graphics/class-use/Shape.html
- ProteinShader-beta-0_9_4-binary/help/api/org/proteinshader/graphics/class-use/FrenetFrames.html
- ProteinShader-beta-0_9_4-binary/help/api/org/proteinshader/graphics/class-use/Ribbon.html
- ProteinShader-beta-0_9_4-binary/help/api/org/proteinshader/graphics/class-use/Cylinder.html
- ProteinShader-beta-0_9_4-binary/help/api/org/proteinshader/graphics/class-use/Silhouette.html
- ProteinShader-beta-0_9_4-binary/help/api/org/proteinshader/graphics/displaylists/class-use/CylinderReferences.html
- ProteinShader-beta-0_9_4-binary/help/api/org/proteinshader/graphics/displaylists/class-use/SphereListInfo.html
- ProteinShader-beta-0_9_4-binary/help/api/org/proteinshader/graphics/displaylists/class-use/GeometricListInfo.html
- ProteinShader-beta-0_9_4-binary/help/api/org/proteinshader/graphics/displaylists/class-use/SphereReferences.html
- ProteinShader-beta-0_9_4-binary/help/api/org/proteinshader/graphics/displaylists/class-use/SegmentListInfo.html
- ProteinShader-beta-0_9_4-binary/help/api/org/proteinshader/graphics/displaylists/class-use/CylinderListInfo.html
- ProteinShader-beta-0_9_4-binary/help/api/org/proteinshader/graphics/displaylists/class-use/SegmentReferences.html
- ProteinShader-beta-0_9_4-binary/help/api/org/proteinshader/graphics/displaylists/CylinderReferences.html
- ProteinShader-beta-0_9_4-binary/help/api/org/proteinshader/graphics/displaylists/SphereListInfo.html
- ProteinShader-beta-0_9_4-binary/help/api/org/proteinshader/graphics/displaylists/package-frame.html
- ProteinShader-beta-0_9_4-binary/help/api/org/proteinshader/graphics/displaylists/GeometricListInfo.html
- ProteinShader-beta-0_9_4-binary/help/api/org/proteinshader/graphics/displaylists/SphereReferences.html
- ProteinShader-beta-0_9_4-binary/help/api/org/proteinshader/graphics/displaylists/SegmentListInfo.html
- ProteinShader-beta-0_9_4-binary/help/api/org/proteinshader/graphics/displaylists/CylinderListInfo.html
- ProteinShader-beta-0_9_4-binary/help/api/org/proteinshader/graphics/displaylists/SegmentReferences.html
- ProteinShader-beta-0_9_4-binary/help/api/org/proteinshader/graphics/displaylists/package-summary.html
- ProteinShader-beta-0_9_4-binary/help/api/org/proteinshader/graphics/displaylists/package-tree.html
- ProteinShader-beta-0_9_4-binary/help/api/org/proteinshader/graphics/displaylists/package-use.html
- ProteinShader-beta-0_9_4-binary/help/api/org/proteinshader/graphics/textures/class-use/ConfigReader.html
- ProteinShader-beta-0_9_4-binary/help/api/org/proteinshader/graphics/textures/class-use/TextureFactory.html
- ProteinShader-beta-0_9_4-binary/help/api/org/proteinshader/graphics/textures/class-use/TextureManager.html
- ProteinShader-beta-0_9_4-binary/help/api/org/proteinshader/graphics/textures/class-use/Texture.html
- ProteinShader-beta-0_9_4-binary/help/api/org/proteinshader/graphics/textures/class-use/EqualSignConfigReader.html
- ProteinShader-beta-0_9_4-binary/help/api/org/proteinshader/graphics/textures/class-use/NamePair.html
- ProteinShader-beta-0_9_4-binary/help/api/org/proteinshader/graphics/textures/ConfigReader.html
- ProteinShader-beta-0_9_4-binary/help/api/org/proteinshader/graphics/textures/TextureFactory.html
- ProteinShader-beta-0_9_4-binary/help/api/org/proteinshader/graphics/textures/TextureManager.html
- ProteinShader-beta-0_9_4-binary/help/api/org/proteinshader/graphics/textures/package-frame.html
- ProteinShader-beta-0_9_4-binary/help/api/org/proteinshader/graphics/textures/Texture.html
- ProteinShader-beta-0_9_4-binary/help/api/org/proteinshader/graphics/textures/EqualSignConfigReader.html
- ProteinShader-beta-0_9_4-binary/help/api/org/proteinshader/graphics/textures/NamePair.html
- ProteinShader-beta-0_9_4-binary/help/api/org/proteinshader/graphics/textures/package-summary.html
- ProteinShader-beta-0_9_4-binary/help/api/org/proteinshader/graphics/textures/package-tree.html
- ProteinShader-beta-0_9_4-binary/help/api/org/proteinshader/graphics/textures/package-use.html
- ProteinShader-beta-0_9_4-binary/help/api/org/proteinshader/graphics/shader/class-use/ShaderManager.html
- ProteinShader-beta-0_9_4-binary/help/api/org/proteinshader/graphics/shader/class-use/ShaderProgramFactory.html
- ProteinShader-beta-0_9_4-binary/help/api/org/proteinshader/graphics/shader/class-use/ShaderProgram.html
- ProteinShader-beta-0_9_4-binary/help/api/org/proteinshader/graphics/shader/ShaderManager.html
- ProteinShader-beta-0_9_4-binary/help/api/org/proteinshader/graphics/shader/package-frame.html
- ProteinShader-beta-0_9_4-binary/help/api/org/proteinshader/graphics/shader/ShaderProgramFactory.html
- ProteinShader-beta-0_9_4-binary/help/api/org/proteinshader/graphics/shader/ShaderProgram.html
- ProteinShader-beta-0_9_4-binary/help/api/org/proteinshader/graphics/shader/package-summary.html
- ProteinShader-beta-0_9_4-binary/help/api/org/proteinshader/graphics/shader/package-tree.html
- ProteinShader-beta-0_9_4-binary/help/api/org/proteinshader/graphics/shader/package-use.html
- ProteinShader-beta-0_9_4-binary/help/api/org/proteinshader/graphics/exceptions/class-use/ShaderException.html
- ProteinShader-beta-0_9_4-binary/help/api/org/proteinshader/graphics/exceptions/class-use/GlyphException.html
- ProteinShader-beta-0_9_4-binary/help/api/org/proteinshader/graphics/exceptions/class-use/GlyphConfigException.html
- ProteinShader-beta-0_9_4-binary/help/api/org/proteinshader/graphics/exceptions/class-use/TextureException.html
- ProteinShader-beta-0_9_4-binary/help/api/org/proteinshader/graphics/exceptions/class-use/GlyphImageException.html
- ProteinShader-beta-0_9_4-binary/help/api/org/proteinshader/graphics/exceptions/ShaderException.html
- ProteinShader-beta-0_9_4-binary/help/api/org/proteinshader/graphics/exceptions/GlyphException.html
- ProteinShader-beta-0_9_4-binary/help/api/org/proteinshader/graphics/exceptions/package-frame.html
- ProteinShader-beta-0_9_4-binary/help/api/org/proteinshader/graphics/exceptions/GlyphConfigException.html
- ProteinShader-beta-0_9_4-binary/help/api/org/proteinshader/graphics/exceptions/TextureException.html
- ProteinShader-beta-0_9_4-binary/help/api/org/proteinshader/graphics/exceptions/GlyphImageException.html
- ProteinShader-beta-0_9_4-binary/help/api/org/proteinshader/graphics/exceptions/package-summary.html
- ProteinShader-beta-0_9_4-binary/help/api/org/proteinshader/graphics/exceptions/package-tree.html
- ProteinShader-beta-0_9_4-binary/help/api/org/proteinshader/graphics/exceptions/package-use.html
- ProteinShader-beta-0_9_4-binary/help/api/org/proteinshader/graphics/typography/class-use/TextLabelFactory.html
- ProteinShader-beta-0_9_4-binary/help/api/org/proteinshader/graphics/typography/class-use/Glyph.html
- ProteinShader-beta-0_9_4-binary/help/api/org/proteinshader/graphics/typography/class-use/GlyphDemo.html
- ProteinShader-beta-0_9_4-binary/help/api/org/proteinshader/graphics/typography/class-use/GlyphSetFactory.html
- ProteinShader-beta-0_9_4-binary/help/api/org/proteinshader/graphics/typography/class-use/TextLabel.html
- ProteinShader-beta-0_9_4-binary/help/api/org/proteinshader/graphics/typography/class-use/TextLabelManager.html
- ProteinShader-beta-0_9_4-binary/help/api/org/proteinshader/graphics/typography/class-use/GLF2Header.html
- ProteinShader-beta-0_9_4-binary/help/api/org/proteinshader/graphics/typography/class-use/GLF2GlyphSetFactory.html
- ProteinShader-beta-0_9_4-binary/help/api/org/proteinshader/graphics/typography/class-use/GlyphSetFactoryFactory.html
- ProteinShader-beta-0_9_4-binary/help/api/org/proteinshader/graphics/typography/class-use/GlyphSet.html
- ProteinShader-beta-0_9_4-binary/help/api/org/proteinshader/graphics/typography/TextLabelFactory.html
- ProteinShader-beta-0_9_4-binary/help/api/org/proteinshader/graphics/typography/Glyph.html
- ProteinShader-beta-0_9_4-binary/help/api/org/proteinshader/graphics/typography/GlyphDemo.html
- ProteinShader-beta-0_9_4-binary/help/api/org/proteinshader/graphics/typography/GlyphSetFactory.html
- ProteinShader-beta-0_9_4-binary/help/api/org/proteinshader/graphics/typography/TextLabel.html
- ProteinShader-beta-0_9_4-binary/help/api/org/proteinshader/graphics/typography/package-frame.html
- ProteinShader-beta-0_9_4-binary/help/api/org/proteinshader/graphics/typography/TextLabelManager.html
- ProteinShader-beta-0_9_4-binary/help/api/org/proteinshader/graphics/typography/GLF2Header.html
- ProteinShader-beta-0_9_4-binary/help/api/org/proteinshader/graphics/typography/GLF2GlyphSetFactory.html
- ProteinShader-beta-0_9_4-binary/help/api/org/proteinshader/graphics/typography/GlyphSetFactoryFactory.html
- ProteinShader-beta-0_9_4-binary/help/api/org/proteinshader/graphics/typography/GlyphSet.html
- ProteinShader-beta-0_9_4-binary/help/api/org/proteinshader/graphics/typography/package-summary.html
- ProteinShader-beta-0_9_4-binary/help/api/org/proteinshader/graphics/typography/package-tree.html
- ProteinShader-beta-0_9_4-binary/help/api/org/proteinshader/graphics/typography/package-use.html
- ProteinShader-beta-0_9_4-binary/help/api/org/proteinshader/graphics/enums/class-use/ShaderEnum.html
- ProteinShader-beta-0_9_4-binary/help/api/org/proteinshader/graphics/enums/package-frame.html
- ProteinShader-beta-0_9_4-binary/help/api/org/proteinshader/graphics/enums/ShaderEnum.html
- ProteinShader-beta-0_9_4-binary/help/api/org/proteinshader/graphics/enums/package-summary.html
- ProteinShader-beta-0_9_4-binary/help/api/org/proteinshader/graphics/enums/package-tree.html
- ProteinShader-beta-0_9_4-binary/help/api/org/proteinshader/graphics/enums/package-use.html
- ProteinShader-beta-0_9_4-binary/help/api/org/proteinshader/graphics/Tube.html
- ProteinShader-beta-0_9_4-binary/help/api/org/proteinshader/graphics/Sphere.html
- ProteinShader-beta-0_9_4-binary/help/api/org/proteinshader/graphics/ExtrudedShape.html
- ProteinShader-beta-0_9_4-binary/help/api/org/proteinshader/graphics/package-frame.html
- ProteinShader-beta-0_9_4-binary/help/api/org/proteinshader/graphics/Shape.html
- ProteinShader-beta-0_9_4-binary/help/api/org/proteinshader/graphics/FrenetFrames.html
- ProteinShader-beta-0_9_4-binary/help/api/org/proteinshader/graphics/Ribbon.html
- ProteinShader-beta-0_9_4-binary/help/api/org/proteinshader/graphics/Cylinder.html
- ProteinShader-beta-0_9_4-binary/help/api/org/proteinshader/graphics/package-summary.html
- ProteinShader-beta-0_9_4-binary/help/api/org/proteinshader/graphics/package-tree.html
- ProteinShader-beta-0_9_4-binary/help/api/org/proteinshader/graphics/Silhouette.html
[truncated: 538 more entries]
