# Supplementary material for: ProteinShader: illustrative rendering of macromolecules
Source: BMC Struct Biol. 2009 Mar 30;9:19. doi: 10.1186/1472-6807-9-19 (PMC2672931; doi:10.1186/1472-6807-9-19)
Supplement: Additional file 1 — ProteinShader program without source code. This compressed file contains the complete ProteinShader program including associated libraries, but no source code. A README.txt file gives an overview of the ProteinShader distribution, and the index.html file in the help subdirectory has directions on getting started with the program as well as a set of tutorials. [file 1472-6807-9-19-S1.zip › ProteinShader-beta-0_9_4-binary/lib/textures.jar_FILES/textures/loader/TextureLoader.java~]

/******************************
 *       TextureLoader        *
 *****************************************************************************
 * Created on 22 jui. 2004                                                                   *
 * @author Jerome Jouvie (Jouvieje)                                                          *
 *                                                                                           *
 * ABOUT                                                                                     *
 * This class loads pictures to creates OpenGl textures.                                     *
 *****************************************************************************/

/**
 *              OpenGl BaseCode
 * 
 * Copyright c 2004-2005 J�r�me JOUVIE (Jouvieje)
 * 
 * 
 * WANT TO CONTACT ME ?
 * E-mail :
 *      jerome.jouvie@gmail.com
 * My web sites :
 *      http://jerome.jouvie.free.fr/
 *      http://topresult.tomato.co.uk/~jerome/
 * 
 * 
 * THIRD PARTY
 * BaseCode contains Third parties works.
 * 
 * TgaTextureLoader class from the package
 * OpenGl.common.Tools.Texture was created by Ron Sullivan :
 *     TgaTextureLoader    (I've modify the original source 
 *     to use this class with Jogl and Gl4java)
 * 
 * 
 * GNU GENERAL PUBLIC LICENSE (GPL)
 * 
 * This program is free software; you can redistribute it and/or
 * modify it under the terms of the GNU General Public License as
 * published by the Free Software Foundation; either version 2 of
 * the License, or (at your option) any later version.
 * 
 * This program is distributed in the hope that it will be useful,
 * but WITHOUT ANY WARRANTY; without even the implied warranty of
 * MERCHANTABILITY or FITNESS FOR A PARTICULAR PURPOSE. See the
 * GNU General Public License for more details.
 * 
 * You should have received a copy of the GNU General Public License
 * along with this program; if not, write to the Free Software Foundation,
 * Inc., 59 Temple Place, Suite 330, Boston, MA 02111-1307 USA
 */
 
 /*
  * NOTE: This program was slightly modified on 12/29/2005 by Joe Weber
  *       in order to make it work with the most recent version of jogl.
  */
package textures.loader;

import java.net.URL;
//import net.java.games.jogl.*;   // for jogl-1.1  (june 2005)
import javax.media.opengl.*;      // for jogl-JSR-231 (december 2005)
import javax.media.opengl.glu.*;
import java.nio.*;

public class TextureLoader
{
    private GL gl = null;
    private GLU glu = null;
    
    private PictureLoader image = null;
    
    public static final boolean DEFAULT_MIPMAP = true;
    public static final int DEFAULT_MAG = GL.GL_LINEAR;
    public static final int DEFAULT_MIN = GL.GL_LINEAR_MIPMAP_LINEAR;
    
    public static final String PICTURE_DIRECTORY = "/Data/Picture/";
    
    public TextureLoader( GL gl )
    {
        this.gl = gl;
        glu = new GLU();
    }
    
    public TextureLoader( GLAutoDrawable drawable )
    {
        gl = drawable.getGL();
        glu = new GLU();
    }
    
    /**
     * Read a png, or a bmp file
     * 
     * @param picturePath path of the picture
     * @return true if the picture is read
     */
    public boolean readPicture( String picturePath )
    {
        URL url = getClass().getResource( "../../" + picturePath );
        if( url == null ) {
            url = getClass().getResource( picturePath );
        }
        if( url != null )
            return readPicture( url );
        return false;
    }
    /**
     * Read a png, tga, bmp, jpg or a gif file
     * 
     * @param pictureUrl url of the picture
     * @return true if the picture is read
     */
    public boolean readPicture( URL pictureUrl )
    {
        if( AwtLoader.isSupported(pictureUrl.getFile()) )
        {
            image = new AwtLoader(pictureUrl);
        }
        else if( pictureUrl.getFile().endsWith( "tga" ) )
        {
            image = new TgaLoader( pictureUrl );
        }
        else
        {
            System.out.println(
                "Message from : TextureLoader.readPicture()");
            System.err.println(
                "UNSUPPORTED PICTURE : ONLY PNG, BMP, JPG, GIF "
                  + "AND TGA PICTURES ARE SUPPORTED !!!");
        }
        return isOk();
    }
    
    /**
     * Personal picture reader. Be carefull to use this method
     * This methods loads a picture in the folder :
     *      /Data/Picture/
     * If you do not use this folder to store your pictures, use
     * readTexture instead.
     * 
     * @param pictureName file name
     * @return true if the picture is read
     */
    public boolean readPicture_( String pictureName )
    {
        return readPicture( PICTURE_DIRECTORY + pictureName );
    }
    
    /**
     * @return the picture read as a Picture object
     *         (null is no picture was read).
     * @exception Not supported for the png loader
     */
    public Picture getPicture()
    {
        if( !isOk() )
            return null;
        return PictureTools.createsPicture( getPictureAsByteArray(), 
                                            getPictureWidth(),
                                            getPictureHeight() );
    }
    
    /**
     * Generate a texture from the picture loaded with default values
     * (not mipmap and nearest filter)
     * 
     * @return ID of the texture
     */
    public int generateTexture()
    {
        return generateTexture( DEFAULT_MIPMAP );
    }
    /**
     * Generate a texture from the picture loaded with default filter
     * 
     * @param mipmap texture mipmap or not
     * @return ID of the texture
     */
    public int generateTexture( boolean mipmap )
    {
        return generateTexture( mipmap, DEFAULT_MAG, DEFAULT_MIN );
    }
    /**
     * Generate a texture from the picture loaded
     * 
     * @param mipmap texture mipmap or not
     * @param magFilter filter used when the texture is magnified (enlarged)
     * @param minFilter filter used when the texture is minimized (shrinked)
     * @return ID of the texture
     */
    public int generateTexture( boolean mipmap, int magFilter, int minFilter )
    {
        return generateTexture( mipmap,
                                 magFilter, 
                                 minFilter, 
                                 GL.GL_TEXTURE_2D );
    }
    /**
     * Generate a texture from the picture loaded
     * 
     * @param mipmap texture mipmap or not
     * @param magFilter filter used when the texture is magnified (enlarged)
     * @param minFilter filter used when the texture is minimized (shrinked)
     * @param target default target used is GL_TEXTURE_2D
     * @return ID of the texture
     */
    public int generateTexture( boolean mipmap, 
                                int magFilter, 
                                int minFilter, 
                                int target )
    {
        if( !isOk() )
            return -1;
        
        return generateTexture( getPicture(),
                                mipmap,
                                magFilter,
                                minFilter,
                                target );
    }
    
    /**
     * Generate a texture from a Picture with default values
     * (not mipmap and nearest filter)
     * 
     * @param picture a two dimentional byte array that 
     * contains the rgba values for each component (4 case per pixels)
     * @return ID of the texture
     */
    public int generateTexture( Picture picture )
    {
        return generateTexture( picture, DEFAULT_MIPMAP );
    }
    /**
     * Generate a texture from a Picture with default filter
     * 
     * @param picture a two dimentional byte array that 
     * contains the rgba values for each component (4 case per pixels)
     * @param mipmap texture mipmap or not
     * @return ID of the texture
     */
    public int generateTexture( Picture picture, boolean mipmap )
    {
        return generateTexture( picture, mipmap, DEFAULT_MAG, DEFAULT_MIN );
    }
    /**
     * Generate a texture from a Picture
     * 
     * @param picture a two dimentional byte array that contains 
     *         the rgba values for each component (4 case per pixels)
     * @param mipmap texture mipmap or not
     * @param magFilter filter used when the texture is magnified (enlarged)
     * @param minFilter filter used when the texture is minimized (shrinked)
     * @return ID of the texture
     */
    public int generateTexture( Picture picture, 
                                boolean mipmap, 
                                int magFilter, 
                                int minFilter )
    {
        return generateTexture( picture,
                                 mipmap, 
                                 magFilter, 
                                 minFilter, 
                                 GL.GL_TEXTURE_2D );
    }
    /**
     * Generate a texture from a Picture
     * 
     * @param picture a two dimentional byte array that contains 
     *         the rgba values for each component (4 case per pixels)
     * @param mipmap texture mipmap or not
     * @param magFilter filter used when the texture is magnified (enlarged)
     * @param minFilter filter used when the texture is minimized (shrinked)
     * @param target default target used is GL_TEXTURE_2D
     * @return ID of the texture
     */
    public int generateTexture( Picture picture,
                                boolean mipmap,
                                int magFilter,
                                int minFilter,
                                int target )
    {
        if( picture == null )
            return -1;
        
        return generateTexture( picture.getPixels(),
                                picture.getWidth(),
                                picture.getHeight(),
                                mipmap,
                                magFilter,
                                minFilter,
                                target,
                                picture.getInternalFormat(),
                                picture.getFormat() );
    }
    
    /**
     * Generate a texture from the byte array with default filter
     * @param pixels byte array that containes pixels colors of 
     *         the picture to be used for the texture
     * @param width width of the picture
     * @param height height of the picture
     * @param mipmap texture mipmap or not
     * @param magFilter filter used when the texture is magnified (enlarged)
     * @param minFilter filter used when the texture is minimized (shrinked)
     * @param target default target used GL_TEXTURE_2D
     * @param internalFormat default GL_RGB
     * @param format default GL_RGB
     * 
     * @return ID of the texture
     */
    public int generateTexture( byte [ ] pixels,
                                int width,
                                int height,
                                boolean mipmap,
                                int magFilter,
                                int minFilter,
                                int target,
                                int internalFormat,
                                int format )
    {
        if( pixels == null )
            return -1;
        
        ByteBuffer pixelBuffer = ByteBuffer.wrap( pixels );
        
        //Array that store texture ID
        int texture [ ] = new int[1];
            
        /*
         * Generates one texture in our texture array
         * This texture array store the texture ID
         */
        gl.glGenTextures( 1, texture, 0 );
        /*
         * Constructs our Texture in the first position of our array
         */
        gl.glBindTexture( target, texture[0] );
        
        /*
         * Defines filter used when texture is scaled (during the drawing)
         *      MAG_FILTER = magnified filter : when the texture is enlarged
         *      MIN_FILTER = minimized filter : when the texture is shrinked
         */
        gl.glTexParameteri( target, GL.GL_TEXTURE_MAG_FILTER, magFilter );
        gl.glTexParameteri( target, GL.GL_TEXTURE_MIN_FILTER, minFilter );
        
        //Generate the texture
        if( mipmap )
        {
            glu.gluBuild2DMipmaps( target,         //target
                                   internalFormat, //internal format : RGB
                                   width,          //image size
                                   height,
                                   format,         //format : RGB
                                   GL.GL_UNSIGNED_BYTE,
                                   pixelBuffer );  // picture represented 
                                   //pixels );     // as a byte buffer
        }
        else
        {
            gl.glTexImage2D( target,          //target
                             0,               //level : usually left to zero
                             internalFormat,  //internal format : RGB
                             width,           //image size
                             height,
                             0,               //border : no border
                             format,          //format : RGB
                             GL.GL_UNSIGNED_BYTE,
                             pixelBuffer );  // picture represented
                             //pixels );     // as a byte buffer
        }
        return texture[0];
    }
    
    /**
     * @return image width
     */
    public int getPictureWidth()
    {
        if( image != null )
            return image.getWidth();
        return -1;
    }
    
    /**
     * @return image height
     */
    public int getPictureHeight()
    {
        if( image != null )
            return image.getHeight();
        return -1;
    }
    
    /**
     * Picture is return as a 1 dimentional byte array.
     * A pixel color in the picture is represented by 4 places in the array.
     * Pixel color is in RGBA mode.
     * 
     * The array returned loks like :
     *      //first pixel   second pixel    ...
     *      {r, g, b, a,    r, g, b, a,     ...}
     * 
     * @return the picture loaded as a byte[]
     */
    public byte[] getPictureAsByteArray()
    {
        if( image != null )
            return image.getPixels().array();
        return null;
    }
    
    /**
     * @return true if any error is occured during the loading of the picture
     */
    public boolean isOk()
    {
        if( image != null )
            return image.getPixels() != null;
        return false;
    }
}
