# Supplementary material for: ProteinShader: illustrative rendering of macromolecules
Source: BMC Struct Biol. 2009 Mar 30;9:19. doi: 10.1186/1472-6807-9-19 (PMC2672931; doi:10.1186/1472-6807-9-19)
Supplement: Additional file 1 — ProteinShader program without source code. This compressed file contains the complete ProteinShader program including associated libraries, but no source code. A README.txt file gives an overview of the ProteinShader distribution, and the index.html file in the help subdirectory has directions on getting started with the program as well as a set of tutorials. [file 1472-6807-9-19-S1.zip › ProteinShader-beta-0_9_4-binary/lib/textures.jar_FILES/textures/loader/TgaLoader.java]

/**
 * @author: Ron Sullivan
 * 
 * This is Class implements a TGA texture-loader !
 * At this time, this loader only supports 
 * loading files, which are saved with
 * the TGATextureGrabber !
 * This means: 24 bpp, RGB, uncompressed, no-colormap,
 *             no image id-field !
 *
 * @see IOTextureLoader
 * @see TextureLoader
 *
 * Update: I have extended this to support 32bpp and loading from a Jar File.
 * (Ron Sullivan, 6/17/02)
 *
 * Update: I have now added support for loading compressed TGA files.
 * (Ron Sullivan, 6/26/02)
 */

/**
 * This class is based on the TGA Loader originaly writted by Ron Sullivan.
 * I've transform his class to be used into Gl4java and Jogl.
 */
package textures.loader;

import java.io.DataInputStream;
import java.io.IOException;
import java.net.URL;
import java.nio.ByteBuffer;

public class TgaLoader implements PictureLoader
{
	private int width = -1;
	private int height = -1;
	private ByteBuffer pixels = null;
	
	public TgaLoader(URL url) throws IOException
	{
		extractPixels(url);
	}
	
	private void extractPixels(URL url) throws IOException
	{
		//try
		//{
			DataInputStream reader = new DataInputStream(url.openStream());

			//Read TGA header
			reader.readByte();			//skip ID length, 0 because no image id field
			reader.readByte();			//skip color map
			int type = reader.readByte();	//image type (un/compressed)
			reader.readShort(); 		//color map origin, ignore because no color map
			reader.readShort();			//color map length, ignore because no color map
			reader.readByte();			//color map entry size, ignore because no color map
			reader.readShort();			//skip x origin
			reader.readShort();			//skip y origin

			int s  = (reader.readByte() & 0xFF);		//image width low byte
			int cc = (reader.readByte() & 0xFF) << 8;	//image width high byte
			width = (cc | s);

			s  = (reader.readByte() & 0xFF);			//image height low byte
			cc = (reader.readByte() & 0xFF) << 8;		//image height high byte
			height = (cc | s);

			cc = reader.readByte();		//24 or 32 bpp
			if(!(cc==24 || cc==32))
			{
				reader.close();
				//System.out.println("TGATextureLoader: File is not 24 or 32 bpp Data !");
				width = -1;
				height = -1;
				pixels = null;
				return;
			}

			int bytesPerPixel = cc/8;		//=3 for 24bpp or 4 for 32bpp
//			boolean alpha = (bytesPerPixel == 4);

			reader.readByte();			//skip description bits

			pixels = ByteBuffer.allocate(width*height*bytesPerPixel);

			switch(type)
			{
				case 2:		//uncompressed
					//read datas
					byte[] pixelsArray = new byte[pixels.capacity()];
					reader.readFully(pixelsArray, 0, pixelsArray.length);  	//Read the complete image data
					
					/*
					 * Process image data
					 * TGA pixels should be written in BGR format,
					 * so R and B should be switched
					 */
					for(int i = 0; i < width*height*bytesPerPixel; i += bytesPerPixel)
					{
						pixels.put(pixelsArray[i+2]);
						pixels.put(pixelsArray[i+1]);
						pixels.put(pixelsArray[i]);
					}
					break;
				case 10:	//compressed
					int pixelcount = width*height;		//Nuber of pixels in the image
					int currentpixel = 0;				//Current pixel being read
					int currentbyte	= 0;				//Current byte 
					int chunkheader;
					byte[] colorbuffer = new byte[4];	//Storage for 1 pixel

					do
					{
						chunkheader = reader.readByte() & 0xFF;							//Read in the 1 byte header
						if(chunkheader < 128)											//If the header is < 128, it means that this is the number of RAW color packets minus 1
						{																//that follow the header
							chunkheader++;												//add 1 to get number of following color values
							for(int i = 0; i < chunkheader; i++)						//Read RAW color values
							{
								reader.readFully(colorbuffer, 0, bytesPerPixel);  		//Try to read 1 pixel
								
								pixels.put(colorbuffer[2]);				    			//Flip R and B vcolor values around in the process 
								pixels.put(colorbuffer[1]);
								pixels.put(colorbuffer[0]);
								if(bytesPerPixel == 4)									//if its a 32 bpp image
									pixels.put(colorbuffer[3]);							//copy the 4th byte

								currentbyte += bytesPerPixel;							//Increase the current byte by the number of bytes per pixel
								currentpixel++;											//Increase current pixel by 1

								if(currentpixel > pixelcount)							//Make sure we havent written too many pixels
								{
									//System.out.println("TGATextureLoader: Too many pixels read.");
									width = -1;
									height = -1;
									pixels = null;
									return;
								}
							}
						}
						else															//chunkheader > 128 RLE data, next color repeated chunkheader - 127 times
						{
							chunkheader -= 127;											//Subtract 127 to get rid of the ID bit
							reader.readFully(colorbuffer, 0, bytesPerPixel);  			//Try to read 1 pixel
							for(int i = 0; i < chunkheader; i++)						//copy the color into the image data as many times as dictated 
							{															//by the header
								pixels.put(colorbuffer[2]);				   				//Flip R and B vcolor values around in the process 
								pixels.put(colorbuffer[1]);
								pixels.put(colorbuffer[0]);

								if(bytesPerPixel == 4)									//if its a 32 bpp image
									pixels.put(colorbuffer[3]);							//copy the 4th byte

								currentbyte += bytesPerPixel;							//Increase current byte by the number of bytes per pixel
								currentpixel++;											//Increase pixel count by 1

								if(currentpixel > pixelcount)							//Make sure we havent written too many pixels
								{
									//System.out.println("TGATextureLoader: Too many pixels read.");
									width = -1;
									height = -1;
									pixels = null;
									return;
								}
							}
						}
					}
					while (currentpixel < pixelcount);
					break;
				default: 
				{
					//System.out.println("TGATextureLoader: File compression type not recognized (type="+type+").");
					width = -1;
					height = -1;
					pixels = null;
					return;
				}
			}
			reader.close();
		//}
		//catch(Exception ex)
		//{
			//System.out.println("An exception occured, while loading a TGATexture");
			//ex.printStackTrace();
		//}
	}
	
	public ByteBuffer getPixels()
	{
		return pixels;
	}
	
	public int getWidth()
	{
		return width;
	}
	
	public int getHeight()
	{
		return height;
	}
}
