# Supplementary material for: ProteinShader: illustrative rendering of macromolecules
Source: BMC Struct Biol. 2009 Mar 30;9:19. doi: 10.1186/1472-6807-9-19 (PMC2672931; doi:10.1186/1472-6807-9-19)
Supplement: Additional file 1 — ProteinShader program without source code. This compressed file contains the complete ProteinShader program including associated libraries, but no source code. A README.txt file gives an overview of the ProteinShader distribution, and the index.html file in the help subdirectory has directions on getting started with the program as well as a set of tutorials. [file 1472-6807-9-19-S1.zip › ProteinShader-beta-0_9_4-binary/lib/textures.jar_FILES/textures/loader/PictureLoader.java~]

/**
 * 				OpenGl BaseCode
 * 
 * Copyright � 2004-2005 Jerome JOUVIE (Jouvieje)
 * 
 * 
 * WANT TO CONTACT ME ?
 * E-mail :
 * 		jerome.jouvie@gmail.com
 * My web sites :
 * 		http://jerome.jouvie.free.fr/
 * 		http://topresult.tomato.co.uk/~jerome/
 * 
 * 
 * THIRD PARTY
 * BaseCode contains Third parties works.
 * 
 * TgaTextureLoader class from the package OpenGl.common.Tools.Texture was created by Ron Sullivan :
 *     TgaTextureLoader    (I've modify the original source to use this class with Jogl and Gl4java)
 * 
 * 
 * GNU GENERAL PUBLIC LICENSE (GPL)
 * 
 * This program is free software; you can redistribute it and/or
 * modify it under the terms of the GNU General Public License as
 * published by the Free Software Foundation; either version 2 of
 * the License, or (at your option) any later version.
 * 
 * This program is distributed in the hope that it will be useful,
 * but WITHOUT ANY WARRANTY; without even the implied warranty of
 * MERCHANTABILITY or FITNESS FOR A PARTICULAR PURPOSE. See the
 * GNU General Public License for more details.
 * 
 * You should have received a copy of the GNU General Public License
 * along with this program; if not, write to the Free Software Foundation,
 * Inc., 59 Temple Place, Suite 330, Boston, MA 02111-1307 USA
 */
package textures.loader;

import java.nio.ByteBuffer;

public interface PictureLoader
{
	/**
	 * @return pixels as an indirect ByteBuffer
	 */
	public ByteBuffer getPixels();
	
	/**
	 * @return width of the picture
	 */
	public int getWidth();
	
	/**
	 * @return height of the picture
	 */
	public int getHeight();
}
