# Supplementary material for: ProteinShader: illustrative rendering of macromolecules
Source: BMC Struct Biol. 2009 Mar 30;9:19. doi: 10.1186/1472-6807-9-19 (PMC2672931; doi:10.1186/1472-6807-9-19)
Supplement: Additional file 1 — ProteinShader program without source code. This compressed file contains the complete ProteinShader program including associated libraries, but no source code. A README.txt file gives an overview of the ProteinShader distribution, and the index.html file in the help subdirectory has directions on getting started with the program as well as a set of tutorials. [file 1472-6807-9-19-S1.zip › ProteinShader-beta-0_9_4-binary/lib/textures.jar_FILES/textures/loader/RGBPicture.java]

/******************
 *   RGBPicture   *
 **************************************************************************************
 * Created on 01 mar. 2004                                                            *
 * @author Jerome Jouvie (Jouvieje)                                                   *
 *                                                                                    *
 * ABOUT                                                                              *
 * This class represents a RGBA picture (RGB mean : Red Green Blue)                   *
 *                                                                                    *
 * This class creates a byte array that can be used by OpenGl to generates textures.  *
 * To set the color of a pixel of the picture                                         *
 * This class is used by the TextureEffects class                                     *
 **************************************************************************************/

/**
 * 				OpenGl BaseCode
 * 
 * Copyright c 2004-2005 Jerome JOUVIE (Jouvieje)
 * 
 * 
 * WANT TO CONTACT ME ?
 * E-mail :
 * 		jerome.jouvie@gmail.com
 * My web sites :
 * 		http://jerome.jouvie.free.fr/
 * 		http://topresult.tomato.co.uk/~jerome/
 * 
 * 
 * THIRD PARTY
 * BaseCode contains Third parties works.
 * 
 * TgaTextureLoader class from the package OpenGl.common.Tools.Texture was created by Ron Sullivan :
 *     TgaTextureLoader    (I've modify the original source to use this class with Jogl and Gl4java)
 * 
 * 
 * GNU GENERAL PUBLIC LICENSE (GPL)
 * 
 * This program is free software; you can redistribute it and/or
 * modify it under the terms of the GNU General Public License as
 * published by the Free Software Foundation; either version 2 of
 * the License, or (at your option) any later version.
 * 
 * This program is distributed in the hope that it will be useful,
 * but WITHOUT ANY WARRANTY; without even the implied warranty of
 * MERCHANTABILITY or FITNESS FOR A PARTICULAR PURPOSE. See the
 * GNU General Public License for more details.
 * 
 * You should have received a copy of the GNU General Public License
 * along with this program; if not, write to the Free Software Foundation,
 * Inc., 59 Temple Place, Suite 330, Boston, MA 02111-1307 USA
 */
package textures.loader;

public class RGBPicture implements Picture
{
	//Constants
	public final static int INTERNAL_FORMAT = 0x1907;	//GL_RGB
	public final static int FORMAT = 0x1907;			//GL_RGB
	public final static int NB_COLOR_COMPONENTS = 3;	//rgb components

	/**
	 * Byte array that represant the picture
	 */
	private byte[] pixels;
	
	/**
	 * Width of the picture
	 */
	private final int width;
	/**
	 * Height of the picture
	 */
	private final int height;
	
	/**
	 * Constructor of a RGB picture.
	 * @param width width of the picture
	 * @param height height of the picture
	 */
	public RGBPicture(int width, int height)
	{
		this.width = width;
		this.height = height;
		pixels = new byte[width*height*NB_COLOR_COMPONENTS];
	}
	
	/**
	 * Constructor of a RGB picture.
	 * @param width width of the picture
	 * @param height height of the picture
	 * @param data array representation of the picture
	 */
	public RGBPicture(int width, int height, byte[] data)
	{
		this.width = width;
		this.height = height;
		pixels = data;
	}
	
	/**
	 * Set the rgba color of the pixel (row, line).<BR>
	 * The pixel (0, 0) is the bottom left pixel of the picture.
	 * @param row row coordinates of the pixel (0 is the first left row)
	 * @param line line coordinates of the pixel (o is the first bottom line)
	 * @param r red component of the pixel's color
	 * @param g green component of the pixel's color
	 * @param b blue component of the pixel's color
	 */
	public void setRGB(int row, int line, byte r, byte g, byte b)
	{
		setR(row, line, r);
		setG(row, line, g);
		setB(row, line, b);
	}
	public void setColor(int row, int line, byte[] color)
	{
		setRGB(row, line, color[0], color[1], color[2]);
	}
	
	/**
	 * Get the RGB value of the pixel (row, line) color.<BR>
	 * The pixel (0, 0) is the bottom left pixel of the picture.
	 * @param row row coordinates of the pixel (0 is the first left row)
	 * @param line line coordinates of the pixel (o is the first bottom line)
	 * @return RGB value of the the pixel (row, line) color
	 */
	public byte[] getRGB(int row, int line)
	{
		return new byte[]{getR(row, line), getG(row, line), getB(row, line)};
	}
	/**
	 * Get the RGB value of the pixel (row, line) color.<BR>
	 * The pixel (0, 0) is the bottom left pixel of the picture.
	 * @param row row coordinates of the pixel (0 is the first left row)
	 * @param line line coordinates of the pixel (o is the first bottom line)
	 * @return RGB value of the the pixel (row, line) color
	 */
	public byte[] getColor(int row, int line)
	{
		return getRGB(row, line);
	}
	
	/**
	 * Set the red color component of the pixel (row, line).<BR>
	 * The pixel (0, 0) is the bottom left pixel of the picture.
	 * @param row row coordinates of the pixel (0 is the first left row)
	 * @param line line coordinates of the pixel (o is the first bottom line)
	 * @param r red component of the pixel's color
	 */
	public void setR(int row, int line, byte r)
	{
		pixels[NB_COLOR_COMPONENTS*(row+line*getWidth())] = r;
	}
	/**
	 * Get the red color component of the pixel (row, line).<BR>
	 * The pixel (0, 0) is the bottom left pixel of the picture.
	 * @param row row coordinates of the pixel (0 is the first left row)
	 * @param line line coordinates of the pixel (o is the first bottom line)
	 * @return red component of the pixel (row, line)
	 */
	public byte getR(int row, int line)
	{
		return pixels[NB_COLOR_COMPONENTS*(row+line*getWidth())];
	}
	
	/**
	 * Set the green color component of the pixel (row, line).<BR>
	 * The pixel (0, 0) is the bottom left pixel of the picture.
	 * @param row row coordinates of the pixel (0 is the first left row)
	 * @param line line coordinates of the pixel (o is the first bottom line)
	 * @param g green component of the pixel's color
	 */
	public void setG(int row, int line, byte g)
	{
		pixels[NB_COLOR_COMPONENTS*(row+line*getWidth())+1] = g;
	}
	/**
	 * Get the green color component of the pixel (row, line).<BR>
	 * The pixel (0, 0) is the bottom left pixel of the picture.
	 * @param row row coordinates of the pixel (0 is the first left row)
	 * @param line line coordinates of the pixel (o is the first bottom line)
	 * @return green component of the pixel (row, line)
	 */
	public byte getG(int row, int line)
	{
		return pixels[NB_COLOR_COMPONENTS*(row+line*getWidth())+1];
	}
	
	/**
	 * Set the blue color component of the pixel (row, line).<BR>
	 * The pixel (0, 0) is the bottom left pixel of the picture.
	 * @param row row coordinates of the pixel (0 is the first left row)
	 * @param line line coordinates of the pixel (o is the first bottom line)
	 * @param b blue component of the pixel's color
	 */
	public void setB(int row, int line, byte b)
	{
		pixels[NB_COLOR_COMPONENTS*(row+line*getWidth())+2] = b;
	}
	/**
	 * Get the blue color component of the pixel (row, line).<BR>
	 * The pixel (0, 0) is the bottom left pixel of the picture.
	 * @param row row coordinates of the pixel (0 is the first left row)
	 * @param line line coordinates of the pixel (o is the first bottom line)
	 * @return blue component of the pixel (row, line)
	 */
	public byte getB(int row, int line)
	{
		return pixels[NB_COLOR_COMPONENTS*(row+line*getWidth())+2];
	}
	
	public void setColorComponent(int row, int line, int component, byte value)
	{
		switch(component)
		{
			case 0: setR(row, line, value); break;
			case 1: setG(row, line, value); break;
			case 2: setB(row, line, value); break;
			default: //////System.err.println("From RGBPicture.setColorComponent("+row+", "+line+", "+component+", "+value+") : Wrong component");
		}
	}
	public byte getColorComponent(int row, int line, int component)
	{
		switch(component)
		{
			case 0: return getR(row, line);
			case 1: return getG(row, line);
			case 2: return getB(row, line);
			default: ///////System.err.println("From RGBPicture.getColorComponent("+row+", "+line+", "+component+") : Wrong component");
			         return 0;
		}
	}
	
	public byte[] getPixels()
	{
		return pixels;
	}
	
	public int getNbComponents()
	{
		return NB_COLOR_COMPONENTS;
	}
	
	public int getInternalFormat()
	{
		return INTERNAL_FORMAT;
	}
	public int getFormat()
	{
		return FORMAT;
	}
	
	public int getWidth()
	{
		return width;
	}
	public int getHeight()
	{
		return height;
	}
}
