# Supplementary material for: ProteinShader: illustrative rendering of macromolecules
Source: BMC Struct Biol. 2009 Mar 30;9:19. doi: 10.1186/1472-6807-9-19 (PMC2672931; doi:10.1186/1472-6807-9-19)
Supplement: Additional file 1 — ProteinShader program without source code. This compressed file contains the complete ProteinShader program including associated libraries, but no source code. A README.txt file gives an overview of the ProteinShader distribution, and the index.html file in the help subdirectory has directions on getting started with the program as well as a set of tutorials. [file 1472-6807-9-19-S1.zip › ProteinShader-beta-0_9_4-binary/lib/textures.jar_FILES/textures/loader/PictureTools.java~]

/********************
 *   PictureTools   *
 ******************************************************************
 * Created on 01 mar. 2004                                        *
 * @author Jérôme Jouvie (Jouvieje)                               *
 *                                                                *
 * ABOUT                                                          *
 * This class manipulate pictures (RGBPicture, RGBAPicture ...).  *
 ******************************************************************/

/**
 * 				OpenGl BaseCode
 * 
 * Copyright © 2004-2005 Jérôme JOUVIE (Jouvieje)
 * 
 * 
 * WANT TO CONTACT ME ?
 * E-mail :
 * 		jerome.jouvie@gmail.com
 * My web sites :
 * 		http://jerome.jouvie.free.fr/
 * 		http://topresult.tomato.co.uk/~jerome/
 * 
 * 
 * THIRD PARTY
 * BaseCode contains Third parties works.
 * 
 * TgaTextureLoader class from the package OpenGl.common.Tools.Texture was created by Ron Sullivan :
 *     TgaTextureLoader    (I've modify the original source to use this class with Jogl and Gl4java)
 * 
 * 
 * GNU GENERAL PUBLIC LICENSE (GPL)
 * 
 * This program is free software; you can redistribute it and/or
 * modify it under the terms of the GNU General Public License as
 * published by the Free Software Foundation; either version 2 of
 * the License, or (at your option) any later version.
 * 
 * This program is distributed in the hope that it will be useful,
 * but WITHOUT ANY WARRANTY; without even the implied warranty of
 * MERCHANTABILITY or FITNESS FOR A PARTICULAR PURPOSE. See the
 * GNU General Public License for more details.
 * 
 * You should have received a copy of the GNU General Public License
 * along with this program; if not, write to the Free Software Foundation,
 * Inc., 59 Temple Place, Suite 330, Boston, MA 02111-1307 USA
 */

package textures.loader;

public class PictureTools
{
	/**
	 * Convert specified parameter to a Picture object (RGBPicture or RGBAPicture)
	 * @param pixels color components values for all pixels of the picture
	 * @param width width of the picture
	 * @param height height of the picture
	 * @return the representation of the picture using an implementation of Picture interface
	 */
	public static Picture createsPicture(byte[] pixels, int width, int height)
	{
		if(pixels.length == width*height*3)
			return new RGBPicture(width, height, pixels);
		else if(pixels.length == width*height*4)
			return new RGBAPicture(width, height, pixels);
		else
		{
			new RuntimeException("Unsupported format of pixels parameter !");
			return null;
		}
	}
	
	/**
	 * Convert the RGBAPicture to an RGBPicture
	 * @return the RGBPicture
	 */
	public static RGBPicture RGBAtoRGBPicture(RGBAPicture picture)
	{
		RGBPicture rgb = new RGBPicture(picture.getWidth(), picture.getHeight());
		for(int row = 0; row <= rgb.getWidth()-1; row++)
			for(int line = 0; line <= rgb.getHeight()-1; line++)
				rgb.setColor(row, line, picture.getColor(row, line));
		return rgb;
	}
	
	/**
	 * Convert the RGBAPicture to an RGBPicture
	 * @return the RGBPicture
	 */
	public static RGBAPicture RGBtoRGBAPicture(RGBPicture picture)
	{
		RGBAPicture rgba = new RGBAPicture(picture.getWidth(), picture.getHeight());
		for(int row = 0; row <= rgba.getWidth()-1; row++)
		{
			for(int line = 0; line <= rgba.getHeight()-1; line++)
			{
				byte[] rgbColor = picture.getColor(row, line);
				rgba.setR(row, line, rgbColor[0]);
				rgba.setG(row, line, rgbColor[1]);
				rgba.setB(row, line, rgbColor[2]);
				rgba.setA(row, line, (byte)255);
			}
		}
		return rgba;
	}
}
