# Supplementary material for: ProteinShader: illustrative rendering of macromolecules
Source: BMC Struct Biol. 2009 Mar 30;9:19. doi: 10.1186/1472-6807-9-19 (PMC2672931; doi:10.1186/1472-6807-9-19)
Supplement: Additional file 1 — ProteinShader program without source code. This compressed file contains the complete ProteinShader program including associated libraries, but no source code. A README.txt file gives an overview of the ProteinShader distribution, and the index.html file in the help subdirectory has directions on getting started with the program as well as a set of tutorials. [file 1472-6807-9-19-S1.zip › ProteinShader-beta-0_9_4-binary/lib/textures.jar_FILES/textures/loader/AwtLoader.java~]

/**************************
 *       AwtLoader        *
 **************************************
 * Created on 07 feb. 2005            *
 * @author Jerome Jouvie (Jouvieje)   *
 *                                    *
 * ABOUT                              *
 * Loads picture supported by Java.   *
 **************************************/

/**
 * 				OpenGl BaseCode
 * 
 * Copyright c 2004-2005 J�r�me JOUVIE (Jouvieje)
 * 
 * 
 * WANT TO CONTACT ME ?
 * E-mail :
 * 		jerome.jouvie@gmail.com
 * My web sites :
 * 		http://jerome.jouvie.free.fr/
 * 		http://topresult.tomato.co.uk/~jerome/
 * 
 * 
 * THIRD PARTY
 * BaseCode contains Third parties works.
 * 
 * TgaTextureLoader class from the package 
 *     OpenGl.common.Tools.Texture was created by Ron Sullivan :
 *     TgaTextureLoader    
 *     (I've modify the original source to use 
 *      this class with Jogl and Gl4java)
 * 
 * 
 * GNU GENERAL PUBLIC LICENSE (GPL)
 * 
 * This program is free software; you can redistribute it and/or
 * modify it under the terms of the GNU General Public License as
 * published by the Free Software Foundation; either version 2 of
 * the License, or (at your option) any later version.
 * 
 * This program is distributed in the hope that it will be useful,
 * but WITHOUT ANY WARRANTY; without even the implied warranty of
 * MERCHANTABILITY or FITNESS FOR A PARTICULAR PURPOSE. See the
 * GNU General Public License for more details.
 * 
 * You should have received a copy of the GNU General Public License
 * along with this program; if not, write to the Free Software Foundation,
 * Inc., 59 Temple Place, Suite 330, Boston, MA 02111-1307 USA
 */
package textures.loader;

import java.awt.image.BufferedImage;
import java.awt.image.Raster;
import java.io.IOException;
import java.net.URL;
import java.nio.ByteBuffer;
import java.nio.ByteOrder;
import javax.imageio.ImageIO;
 
/**
 * Loads a picture using its URL.<BR>
 * This class loads a gif, png and jpg
 */
public class AwtLoader implements PictureLoader
{
	private int width = -1;
	private int height = -1;
	private ByteBuffer pixels = null;
	
	public AwtLoader(URL url)
	{
		try
		{
			//Read the image
			BufferedImage buffer = ImageIO.read(url);
			extractPixels(buffer);
		}
		catch(IOException e)
		{
			e.printStackTrace();
		}
	}
	public AwtLoader(BufferedImage bufferedImage)
	{
		extractPixels(bufferedImage);
	}
	
	private void extractPixels(BufferedImage buffer)
	{
		//Image dimension
		width = buffer.getWidth();
		height = buffer.getHeight();
    	
		switch(buffer.getType())
		{
			case BufferedImage.TYPE_BYTE_GRAY:
			case BufferedImage.TYPE_USHORT_GRAY:
				/*
				 * New buffer that holds 3*number of pixels because the 
                 * color of a pixel is composed of 3 components : r, g and b
				 */
				pixels = ByteBuffer.allocate(width*height*3);
				pixels.order(ByteOrder.nativeOrder());
				
				Raster raster = buffer.getRaster();
				int[] rasterPixels = null;
                rasterPixels = raster.getPixels( 0, 
                                                 0, 
                                                 width, 
                                                 height, 
                                                 rasterPixels);
				
				for(int y = height-1; y >=0; y--)
				{
					for(int x = 0; x <= width-1; x++)
					{
						pixels.put((byte) rasterPixels[(y*width+x)]); //red
						pixels.put((byte) rasterPixels[(y*width+x)]); //green
						pixels.put((byte) rasterPixels[(y*width+x)]); //blue
					}
				}
				break;
			default :
				//Has an alpha layer ?
		    	boolean alpha = (buffer.getAlphaRaster() != null);
		    	if(alpha)
		    	{
		    		System.out.println("Alpha component enable");
		    		pixels = ByteBuffer.allocate(width*height*4);
		    	}
		    	else
		    		pixels = ByteBuffer.allocate(width*height*3);
				pixels.order(ByteOrder.nativeOrder());
				for(int y = height-1; y >= 0; y--)
				{
					for(int x = 0; x <= width-1; x++)
					{
						// Pixel color in ARGB format 
                        // (8 bits for each components)
						int color = buffer.getRGB(x, y);
						// Bit operations to separates
                        // the r, g and b components
						pixels.put((byte) ((color >> 16) & 0xFF)); // r
						pixels.put((byte) ((color >>  8) & 0xFF)); // g
						pixels.put((byte) ( color        & 0xFF)); // b
						if(alpha)
							pixels.put((byte) ((color >> 24) & 0xFF));	//a
					}
				}
		}
		if(pixels != null)
			pixels.rewind();
	}
	
	public ByteBuffer getPixels()
	{
		return pixels;
	}
	
	public int getWidth()
	{
		return width;
	}
	
	public int getHeight()
	{
		return height;
	}
	
	private static String typeToString(int type)
	{
		String typeName;
    	switch(type)
    	{
    		case BufferedImage.TYPE_3BYTE_BGR: typeName = 
                     "TYPE_3BYTE_BGR"; break;
    		case BufferedImage.TYPE_CUSTOM: typeName = 
                     "TYPE_CUSTOM"; break;
    		case BufferedImage.TYPE_INT_RGB: typeName = 
                     "TYPE_INT_RGB"; break;
    		case BufferedImage.TYPE_INT_BGR: typeName = 
                     "TYPE_INT_BGR"; break;
    		case BufferedImage.TYPE_INT_ARGB: typeName = 
                     "TYPE_INT_ARGB"; break;
    		case BufferedImage.TYPE_INT_ARGB_PRE: typeName = 
                     "TYPE_INT_ARGB_PRE"; break;
    		case BufferedImage.TYPE_4BYTE_ABGR: typeName = 
                     "TYPE_4BYTE_ABGR"; break;
    		case BufferedImage.TYPE_4BYTE_ABGR_PRE: typeName = 
                     "TYPE_4BYTE_ABGR_PRE"; break;
    		case BufferedImage.TYPE_USHORT_565_RGB: typeName = 
                     "TYPE_USHORT_565_RGB"; break;
    		case BufferedImage.TYPE_USHORT_555_RGB: typeName = 
                     "TYPE_USHORT_555_RGB"; break;
    		case BufferedImage.TYPE_BYTE_GRAY: typeName = 
                     "TYPE_BYTE_GRAY"; break;
    		case BufferedImage.TYPE_USHORT_GRAY: typeName = 
                     "TYPE_USHORT_GRAY"; break;
    		case BufferedImage.TYPE_BYTE_BINARY: typeName = 
                     "TYPE_BYTE_BINARY"; break;
    		case BufferedImage.TYPE_BYTE_INDEXED: typeName = 
                     "TYPE_BYTE_INDEXED"; break;
    		default : typeName = "Unkonw type !";
    	}
    	return typeName;
	}
	
	/**
	 * @param file name of the file
	 * @return trus if the file is supported
	 */
	public static boolean isSupported(String file)
	{
		String file_ = file.toLowerCase();
		
		String[] formats = getSupportedFormats();
		for(int i = 0; i <= formats.length-1; i++)
			if(file_.endsWith(formats[i].toLowerCase()))
				return true;
		return false;
	}
	
	/**
	 * @return a String array that contains extension supported
	 */
	public static String[] getSupportedFormats()
	{
		return ImageIO.getReaderFormatNames();
	}
	
	/**
	 * Print supported formats
	 */
	public static void printSupportedFormats()
	{
		String[] readerFormats = ImageIO.getReaderFormatNames();
		System.out.print("Reader supported : ");
		for(int i = 0; i <= readerFormats.length-1; i++)
		{
			if(i == readerFormats.length-1)
				System.out.println(readerFormats[i]);
			else
				System.out.print(readerFormats[i]+", ");
		}
		
//		String[] writerFormats = ImageIO.getWriterFormatNames();
//		System.out.print("Writer supported : ");
//		for(int i = 0; i <= writerFormats.length-1; i++)
//		{
//			if(i == writerFormats.length-1)
//				System.out.println(writerFormats[i]);
//			else
//				System.out.print(writerFormats[i]+", ");
//		}
	}
}
