# Supplementary material for: ProteinShader: illustrative rendering of macromolecules
Source: BMC Struct Biol. 2009 Mar 30;9:19. doi: 10.1186/1472-6807-9-19 (PMC2672931; doi:10.1186/1472-6807-9-19)
Supplement: Additional file 1 — ProteinShader program without source code. This compressed file contains the complete ProteinShader program including associated libraries, but no source code. A README.txt file gives an overview of the ProteinShader distribution, and the index.html file in the help subdirectory has directions on getting started with the program as well as a set of tutorials. [file 1472-6807-9-19-S1.zip › ProteinShader-beta-0_9_4-binary/lib/textures.jar_FILES/textures/loader/Picture.java~]

/***************
 *   Picture   *
 *****************************************
 * Created on 01 mar. 2004               *
 * @author Jerome Jouvie (Jouvieje)      *
 *                                       *
 * ABOUT                                 *
 * Representation of a picture.          *
 *****************************************/

/**
 * 				OpenGl BaseCode
 * 
 * Copyright c 2004-2005 J�r�me JOUVIE (Jouvieje)
 * 
 * 
 * WANT TO CONTACT ME ?
 * E-mail :
 * 		jerome.jouvie@gmail.com
 * My web sites :
 * 		http://jerome.jouvie.free.fr/
 * 		http://topresult.tomato.co.uk/~jerome/
 * 
 * 
 * THIRD PARTY
 * BaseCode contains Third parties works.
 * 
 * TgaTextureLoader class from the package OpenGl.common.Tools.Texture was created by Ron Sullivan :
 *     TgaTextureLoader    (I've modify the original source to use this class with Jogl and Gl4java)
 * 
 * 
 * GNU GENERAL PUBLIC LICENSE (GPL)
 * 
 * This program is free software; you can redistribute it and/or
 * modify it under the terms of the GNU General Public License as
 * published by the Free Software Foundation; either version 2 of
 * the License, or (at your option) any later version.
 * 
 * This program is distributed in the hope that it will be useful,
 * but WITHOUT ANY WARRANTY; without even the implied warranty of
 * MERCHANTABILITY or FITNESS FOR A PARTICULAR PURPOSE. See the
 * GNU General Public License for more details.
 * 
 * You should have received a copy of the GNU General Public License
 * along with this program; if not, write to the Free Software Foundation,
 * Inc., 59 Temple Place, Suite 330, Boston, MA 02111-1307 USA
 */

package textures.loader;

public interface Picture
{
	/**
	 * Set the color of the pixel (row, line).<BR>
	 * The pixel (0, 0) is the bottom left pixel of the picture.
	 * @param row row coordinates of the pixel (0 is the first left row)
	 * @param line line coordinates of the pixel (o is the first bottom line)
	 * @param color byte array that contains value for all components of the color (rgb or rgba)
	 */
	public void setColor(int row, int line, byte[] color);
	/**
	 * Set the color of the pixel (row, line).<BR>
	 * The pixel (0, 0) is the bottom left pixel of the picture.
	 * @param row row coordinates of the pixel (0 is the first left row)
	 * @param line line coordinates of the pixel (o is the first bottom line)
	 * @param component component of the color (0=red 1=green ...)
	 * @param value value of the color's component
	 */
	public void setColorComponent(int row, int line, int component, byte value);
	
	/**
	 * Get the color value of the pixel (row, line) color.<BR>
	 * The pixel (0, 0) is the bottom left pixel of the picture.
	 * @param row row coordinates of the pixel (0 is the first left row)
	 * @param line line coordinates of the pixel (o is the first bottom line)
	 * @return color value of the pixel (row, line) color
	 */
	public byte[] getColor(int row, int line);
	/**
	 * Get the color value of the pixel (row, line) color.<BR>
	 * The pixel (0, 0) is the bottom left pixel of the picture.
	 * @param row row coordinates of the pixel (0 is the first left row)
	 * @param line line coordinates of the pixel (o is the first bottom line)
	 * @param component component of the color (0=red 1=green ...)
	 * @return value of color's component for the pixel (row, line)
	 */
	public byte getColorComponent(int row, int line, int component);
	
	/**
	 * Get the array that represant the picture.<BR>
	 * The array contains color for all pixels of the picture.<BR>
	 * <BR>
	 * This array can be used to generates textures using TextureLoader classes
	 * (or gluBuild2DMipmaps, glTexImage2D ...).<BR>
	 * @return the representation of the picture as a byte array
	 * @see OpenGl.gl4java.Tools.Texture.TextureLoader#generateTexture
	 * @see OpenGl.jogl.Tools.Texture.TextureLoader#generateTexture
	 */
	public byte[] getPixels();
	
	/**
	 * Get the number of components that compose the color (3 for rgb, 4 for rgba ...)
	 */
	public int getNbComponents();
	
	/**
	 * @return the format of the pixels array ( getPixels() )
	 */
	public int getInternalFormat();
	
	/**
	 * @return the format of the texture that will be generated using the Picture object.<BR>
	 */
	public int getFormat();
	
	/**
	 * @return the width of the picture
	 */
	public int getWidth();
	
	/**
	 * @return the height of the picture
	 */
	public int getHeight();
}
