# Supplementary material for: ProteinShader: illustrative rendering of macromolecules
Source: BMC Struct Biol. 2009 Mar 30;9:19. doi: 10.1186/1472-6807-9-19 (PMC2672931; doi:10.1186/1472-6807-9-19)
Supplement: Additional file 1 — ProteinShader program without source code. This compressed file contains the complete ProteinShader program including associated libraries, but no source code. A README.txt file gives an overview of the ProteinShader distribution, and the index.html file in the help subdirectory has directions on getting started with the program as well as a set of tutorials. [file 1472-6807-9-19-S1.zip › ProteinShader-beta-0_9_4-binary/lib/textures.jar_FILES/textures/compilescripts/compileAndCreateJar.sh]

cd ./src
echo
echo "Compiling ProteinShader and placing edu in bin directory..."
javac -classpath ./../bin/jogl.jar:./../bin                  \
      -d ./../bin                                                              \
      ./edu/harvard/fas/jrweber/molecular/graphics/*.java                      \
      ./edu/harvard/fas/jrweber/molecular/graphics/adapter/*.java              \
      ./edu/harvard/fas/jrweber/molecular/graphics/displaylists/*.java         \
      ./edu/harvard/fas/jrweber/molecular/graphics/exceptions/*.java           \
      ./edu/harvard/fas/jrweber/molecular/graphics/shader/*.java               \
      ./edu/harvard/fas/jrweber/molecular/graphics/textures/*.java             \
      ./edu/harvard/fas/jrweber/molecular/graphics/typography/*.java           \
                                                                               \
      ./edu/harvard/fas/jrweber/molecular/gui/*.java                           \
      ./edu/harvard/fas/jrweber/molecular/gui/components/*.java                \
      ./edu/harvard/fas/jrweber/molecular/gui/components/controlpanel/*.java   \
      ./edu/harvard/fas/jrweber/molecular/gui/components/menubar/*.java        \
      ./edu/harvard/fas/jrweber/molecular/gui/enums/*.java                     \
      ./edu/harvard/fas/jrweber/molecular/gui/exceptions/*.java                \
      ./edu/harvard/fas/jrweber/molecular/gui/listeners/*.java                 \
      ./edu/harvard/fas/jrweber/molecular/gui/listeners/controlpanel/*.java    \
      ./edu/harvard/fas/jrweber/molecular/gui/listeners/menubar/*.java         \
      ./edu/harvard/fas/jrweber/molecular/gui/utils/*.java                     \
                                                                               \
      ./edu/harvard/fas/jrweber/molecular/math/*.java                          \
                                                                               \
      ./edu/harvard/fas/jrweber/molecular/structure/*.java                     \
      ./edu/harvard/fas/jrweber/molecular/structure/enums/*.java               \
      ./edu/harvard/fas/jrweber/molecular/structure/exceptions/*.java          \
                                                                               \
      ./edu/harvard/fas/jrweber/molecular/structure/factory/*.java             \
                                                                               \
      ./edu/harvard/fas/jrweber/molecular/structure/io/*.java                  \
      ./edu/harvard/fas/jrweber/molecular/structure/io/demos/*.java            \
      ./edu/harvard/fas/jrweber/molecular/structure/io/enums/*.java            \
      ./edu/harvard/fas/jrweber/molecular/structure/io/exceptions/*.java       \
      ./edu/harvard/fas/jrweber/molecular/structure/io/filters/*.java          \
                                                                               \
      ./edu/harvard/fas/jrweber/molecular/structure/sort/*.java                \
                                                                               \
      ./edu/harvard/fas/jrweber/molecular/structure/visitor/*.java             \
      ./edu/harvard/fas/jrweber/molecular/structure/visitor/demos/*.java       \
      ./edu/harvard/fas/jrweber/molecular/structure/visitor/enums/*.java       \
      ./edu/harvard/fas/jrweber/molecular/structure/visitor/exceptions/*.java  \
      ./edu/harvard/fas/jrweber/molecular/structure/visitor/modifiers/*.java
cd ./..
cd ./bin
echo "Creating ProteinShader.jar from edu and Manifest.txt..."
jar cfm ProteinShader.jar Manifest.txt edu
#echo "Removing edu in bin directory..."
#rm -rf edu
echo
cd ./..
