# Supplementary material for: ProteinShader: illustrative rendering of macromolecules
Source: BMC Struct Biol. 2009 Mar 30;9:19. doi: 10.1186/1472-6807-9-19 (PMC2672931; doi:10.1186/1472-6807-9-19)
Supplement: Additional file 1 — ProteinShader program without source code. This compressed file contains the complete ProteinShader program including associated libraries, but no source code. A README.txt file gives an overview of the ProteinShader distribution, and the index.html file in the help subdirectory has directions on getting started with the program as well as a set of tutorials. [file 1472-6807-9-19-S1.zip › ProteinShader-beta-0_9_4-binary/lib/textures.jar_FILES/textures/textures-loader-GNU-LICENSE.txt]

			The GNU General Public License (GPL)

Version 2, June 1991

Copyright (C) 1989, 1991 Free Software Foundation, Inc.
59 Temple Place, Suite 330, Boston, MA 02111-1307 USA

Everyone is permitted to copy and distribute verbatim copies
of this license document, but changing it is not allowed.

Preamble

The licenses for most software are designed to take away your freedom to share and change it. By
contrast, the GNU General Public License is intended to guarantee your freedom to share and change
free software--to make sure the software is free for all its users. This General Public License
applies to most of the Free Software Foundation's software and to any other program whose authors
commit to using it. (Some other Free Software Foundation software is covered by the GNU Library
General Public License instead.) You can apply it to your programs, too.

When we speak of free software, we are referring to freedom, not price. Our General Public Licenses
are designed to make sure that you have the freedom to distribute copies of free software (and
charge for this service if you wish), that you receive source code or can get it if you want it,
that you can change the software or use pieces of it in new free programs; and that you know you
can do these things.

To protect your rights, we need to make restrictions that forbid anyone to deny you these rights or
to ask you to surrender the rights. These restrictions translate to certain responsibilities for
you if you distribute copies of the software, or if you modify it.

For example, if you distribute copies of such a program, whether gratis or for a fee, you must give
the recipients all the rights that you have. You must make sure that they, too, receive or can get
the source code. And you must show them these terms so they know their rights.

We protect your rights with two steps: (1) copyright the software, and (2) offer you this license
which gives you legal permission to copy, distribute and/or modify the software.

Also, for each author's protection and ours, we want to make certain that everyone understands that
there is no warranty for this free software. If the software is modified by someone else and passed
on, we want its recipients to know that what they have is not the original, so that any problems
introduced by others will not reflect on the original authors' reputations.

Finally, any free program is threatened constantly by software patents. We wish to avoid the danger
that redistributors of a free program will individually obtain patent licenses, in effect making
the program proprietary. To prevent this, we have made it clear that any patent must be licensed
for everyone's free use or not licensed at all.

The precise terms and conditions for copying, distribution and modification follow.

TERMS AND CONDITIONS FOR COPYING, DISTRIBUTION AND MODIFICATION

0. This License applies to any program or other work which contains a notice placed by the
copyright holder saying it may be distributed under the terms of this General Public License. The
"Program", below, refers to any such program or work, and a "work based on the Program" means
either the Program or any derivative work under copyright law: that is to say, a work containing
the Program or a portion of it, either verbatim or with modifications and/or translated into
another language. (Hereinafter, translation is included without limitation in the term
"modification".) Each licensee is addressed as "you".

Activities other than copying, distribution and modification are not covered by this License; they
are outside its scope. The act of running the Program is not restricted, and the output from the
Program is covered only if its contents constitute a work based on the Program (independent of
having been made by running the Program). Whether that is true depends on what the Program does.

1. You may copy and distribute verbatim copies of the Program's source code as you receive it, in
any medium, provided that you conspicuously and appropriately publish on each copy an appropriate
copyright notice and disclaimer of warranty; keep intact all the notices that refer to this License
and to the absence of any warranty; and give any other recipients of the Program a copy of this
License along with the Program.

You may charge a fee for the physical act of transferring a copy, and you may at your option offer
warranty protection in exchange for a fee.

2. You may modify your copy or copies of the Program or any portion of it, thus forming a work
based on the Program, and copy and distribute such modifications or work under the terms of Section
1 above, provided that you also meet all of these conditions:

	a) You must cause the modified files to carry prominent notices stating that you changed
	the files and the date of any change.

	b) You must cause any work that you distribute or publish, that in whole or in part
	contains or is derived from the Program or any part thereof, to be licensed as a whole at
	no charge to all third parties under the terms of this License.

	c) If the modified program normally reads commands interactively when run, you must cause
	it, when started running for such interactive use in the most ordinary way, to print or
	display an announcement including an appropriate copyright notice and a notice that there
	is no warranty (or else, saying that you provide a warranty) and that users may
	redistribute the program under these conditions, and telling the user how to view a copy
	of this License. (Exception: if the Program itself is interactive but does not normally
	print such an announcement, your work based on the Program is not required to print an
	announcement.)

These requirements apply to the modified work as a whole. If identifiable sections of that work are
not derived from the Program, and can be reasonably considered independent and separate works in
themselves, then this License, and its terms, do not apply to those sections when you distribute
them as separate works. But when you distribute the same sections as part of a whole which is a
work based on the Program, the distribution of the whole must be on the terms of this License,
whose permissions for other licensees extend to the entire whole, and thus to each and every part
regardless of who wrote it.

Thus, it is not the intent of this section to claim rights or contest your rights to work written
entirely by you; rather, the intent is to exercise the right to control the distribution of
derivative or collective works based on the Program.

In addition, mere aggregation of another work not based on the Program with the Program (or with a
work based on the Program) on a volume of a storage or distribution medium does not bring the other
work under the scope of this License.

3. You may copy and distribute the Program (or a work based on it, under Section 2) in object code
or executable form under the terms of Sections 1 and 2 above provided that you also do one of the
following:

	a) Accompany it with the complete corresponding machine-readable source code, which must
	be distributed under the terms of Sections 1 and 2 above on a medium customarily used for
	software interchange; or,

	b) Accompany it with a written offer, valid for at least three years, to give any third
	party, for a charge no more than your cost of physically performing source distribution,
	a complete machine-readable copy of the corresponding source code, to be distributed
	under the terms of Sections 1 and 2 above on a medium customarily used for software
	interchange; or,

	c) Accompany it with the information you received as to the offer to distribute
	corresponding source code. (This alternative is allowed only for noncommercial
	distribution and only if you received the program in object code or executable form with
	such an offer, in accord with Subsection b above.)

The source code for a work means the preferred form of the work for making modifications to it. For
an executable work, complete source code means all the source code for all modules it contains,
plus any associated interface definition files, plus the scripts used to control compilation and
installation of the executable. However, as a special exception, the source code distributed need
not include anything that is normally distributed (in either source or binary form) with the major
components (compiler, kernel, and so on) of the operating system on which the executable runs,
unless that component itself accompanies the executable.

If distribution of executable or object code is made by offering access to copy from a designated
place, then offering equivalent access to copy the source code from the same place counts as
distribution of the source code, even though third parties are not compelled to copy the source
along with the object code.

4. You may not copy, modify, sublicense, or distribute the Program except as expressly provided
under this License. Any attempt otherwise to copy, modify, sublicense or distribute the Program is
void, and will automatically terminate your rights under this License. However, parties who have
received copies, or rights, from you under this License will not have their licenses terminated so
long as such parties remain in full compliance.

5. You are not required to accept this License, since you have not signed it. However, nothing else
grants you permission to modify or distribute the Program or its derivative works. These actions
are prohibited by law if you do not accept this License. Therefore, by modifying or distributing
the Program (or any work based on the Program), you indicate your acceptance of this License to do
so, and all its terms and conditions for copying, distributing or modifying the Program or works
based on it.

6. Each time you redistribute the Program (or any work based on the Program), the recipient
automatically receives a license from the original licensor to copy, distribute or modify the
Program subject to these terms and conditions. You may not impose any further restrictions on the
recipients' exercise of the rights granted herein. You are not responsible for enforcing compliance
by third parties to this License.

7. If, as a consequence of a court judgment or allegation of patent infringement or for any other
reason (not limited to patent issues), conditions are imposed on you (whether by court order,
agreement or otherwise) that contradict the conditions of this License, they do not excuse you from
the conditions of this License. If you cannot distribute so as to satisfy simultaneously your
obligations under this License and any other pertinent obligations, then as a consequence you may
not distribute the Program at all. For example, if a patent license would not permit royalty-free
redistribution of the Program by all those who receive copies directly or indirectly through you,
then the only way you could satisfy both it and this License would be to refrain entirely from
distribution of the Program.

If any portion of this section is held invalid or unenforceable under any particular circumstance,
the balance of the section is intended to apply and the section as a whole is intended to apply in
other circumstances.

It is not the purpose of this section to induce you to infringe any patents or other property right
claims or to contest validity of any such claims; this section has the sole purpose of protecting
the integrity of the free software distribution system, which is implemented by public license
practices. Many people have made generous contributions to the wide range of software distributed
through that system in reliance on consistent application of that system; it is up to the
author/donor to decide if he or she is willing to distribute software through any other system and
a licensee cannot impose that choice.

This section is intended to make thoroughly clear what is believed to be a consequence of the rest
of this License.

8. If the distribution and/or use of the Program is restricted in certain countries either by
patents or by copyrighted interfaces, the original copyright holder who places the Program under 
this License may add an explicit geographical distribution limitation excluding those countries,
so that distribution is permitted only in or among countries not thus excluded. In such case, this
License incorporates the limitation as if written in the body of this License.

9. The Free Software Foundation may publish revised and/or new versions of the General Public
License from time to time. Such new versions will be similar in spirit to the present version, but
may differ in detail to address new problems or concerns.

Each version is given a distinguishing version number. If the Program specifies a version number of
this License which applies to it and "any later version", you have the option of following the
terms and conditions either of that version or of any later version published by the Free Software
Foundation. If the Program does not specify a version number of this License, you may choose any
version ever published by the Free Software Foundation.

10. If you wish to incorporate parts of the Program into other free programs whose distribution
conditions are different, write to the author to ask for permission. For software which is
copyrighted by the Free Software Foundation, write to the Free Software Foundation; we sometimes
make exceptions for this. Our decision will be guided by the two goals of preserving the free
status of all derivatives of our free software and of promoting the sharing and reuse of software
generally.

NO WARRANTY

11. BECAUSE THE PROGRAM IS LICENSED FREE OF CHARGE, THERE IS NO WARRANTY FOR THE PROGRAM, TO THE
EXTENT PERMITTED BY APPLICABLE LAW. EXCEPT WHEN OTHERWISE STATED IN WRITING THE COPYRIGHT HOLDERS
AND/OR OTHER PARTIES PROVIDE THE PROGRAM "AS IS" WITHOUT WARRANTY OF ANY KIND, EITHER EXPRESSED OR
IMPLIED, INCLUDING, BUT NOT LIMITED TO, THE IMPLIED WARRANTIES OF MERCHANTABILITY AND FITNESS FOR A
PARTICULAR PURPOSE. THE ENTIRE RISK AS TO THE QUALITY AND PERFORMANCE OF THE PROGRAM IS WITH YOU.
SHOULD THE PROGRAM PROVE DEFECTIVE, YOU ASSUME THE COST OF ALL NECESSARY SERVICING, REPAIR OR
CORRECTION.

12. IN NO EVENT UNLESS REQUIRED BY APPLICABLE LAW OR AGREED TO IN WRITING WILL ANY COPYRIGHT
HOLDER, OR ANY OTHER PARTY WHO MAY MODIFY AND/OR REDISTRIBUTE THE PROGRAM AS PERMITTED ABOVE, BE
LIABLE TO YOU FOR DAMAGES, INCLUDING ANY GENERAL, SPECIAL, INCIDENTAL OR CONSEQUENTIAL DAMAGES
ARISING OUT OF THE USE OR INABILITY TO USE THE PROGRAM (INCLUDING BUT NOT LIMITED TO LOSS OF DATA
OR DATA BEING RENDERED INACCURATE OR LOSSES SUSTAINED BY YOU OR THIRD PARTIES OR A FAILURE OF THE
PROGRAM TO OPERATE WITH ANY OTHER PROGRAMS), EVEN IF SUCH HOLDER OR OTHER PARTY HAS BEEN ADVISED OF
THE POSSIBILITY OF SUCH DAMAGES.

END OF TERMS AND CONDITIONS

How to Apply These Terms to Your New Programs

If you develop a new program, and you want it to be of the greatest possible use to the public, the
best way to achieve this is to make it free software which everyone can redistribute and change
under these terms.

To do so, attach the following notices to the program. It is safest to attach them to the start of
each source file to most effectively convey the exclusion of warranty; and each file should have at
least the "copyright" line and a pointer to where the full notice is found.

	One line to give the program's name and a brief idea of what it does.
	Copyright (C) <year> <name of author>

	This program is free software; you can redistribute it and/or modify it under the terms
	of the GNU General Public License as published by the Free Software Foundation; either
	version 2 of the License, or (at your option) any later version.

	This program is distributed in the hope that it will be useful, but WITHOUT ANY WARRANTY;
	without even the implied warranty of MERCHANTABILITY or FITNESS FOR A PARTICULAR PURPOSE.
	See the GNU General Public License for more details.

	You should have received a copy of the GNU General Public License along with this
	program; if not, write to the Free Software Foundation, Inc., 59 Temple Place, Suite 330,
	Boston, MA 02111-1307 USA

Also add information on how to contact you by electronic and paper mail.

If the program is interactive, make it output a short notice like this when it starts in an
interactive mode:

	Gnomovision version 69, Copyright (C) year name of author Gnomovision comes with
	ABSOLUTELY NO WARRANTY; for details type `show w'. This is free software, and you are
	welcome to redistribute it under certain conditions; type `show c' for details.

The hypothetical commands `show w' and `show c' should show the appropriate parts of the General
Public License. Of course, the commands you use may be called something other than `show w' and
`show c'; they could even be mouse-clicks or menu items--whatever suits your program.

You should also get your employer (if you work as a programmer) or your school, if any, to sign a
"copyright disclaimer" for the program, if necessary. Here is a sample; alter the names:

	Yoyodyne, Inc., hereby disclaims all copyright interest in the program
	`Gnomovision' (which makes passes at compilers) written by James Hacker.

	signature of Ty Coon, 1 April 1989
	Ty Coon, President of Vice

This General Public License does not permit incorporating your program into proprietary programs.
If your program is a subroutine library, you may consider it more useful to permit linking
proprietary applications with the library. If this is what you want to do, use the GNU Library
General Public License instead of this License.
