# Supplementary material for: ProteinShader: illustrative rendering of macromolecules
Source: BMC Struct Biol. 2009 Mar 30;9:19. doi: 10.1186/1472-6807-9-19 (PMC2672931; doi:10.1186/1472-6807-9-19)
Supplement: Additional file 1 — ProteinShader program without source code. This compressed file contains the complete ProteinShader program including associated libraries, but no source code. A README.txt file gives an overview of the ProteinShader distribution, and the index.html file in the help subdirectory has directions on getting started with the program as well as a set of tutorials. [file 1472-6807-9-19-S1.zip › ProteinShader-beta-0_9_4-binary/lib/READ_ME.txt]

             NOTES ON JAR FILES AND DYNAMIC LIBRARIES

In addition to Java 1.5 and a graphics card with OpenGL 2.0 on it,
the ProteinShader program also needs the jar files and dynamic libraries
listed below.  The dynamic libraries have been place in the bin file 
(at the same level as ProteinShader.jar) to make them easy for the JVM
to find them.  The JAR files are all grouped together in the lib directory,
and the manifest file inside ProteinShader.jar has the classpath addresses 
of these jar files.

Most operating systems will look for dynamic libraries in the directory
where the Java Virtual Machine starts up (inside bin in this case), but
on some machines it may be neccessary to specify the library path by
using "java -Djava.library.path=. -jar ProteinShader.jar" to start the
program.  Note that the "run.sh" script located a level above bin
uses the cd command to get into the bin directory before issuing the
java command (same for the run.bat for Windows XP).  In the worst case, 
it might be necessary to add the path to the dynamic libraries to one of
the following environment variables: LD_LIBRARY_PATH (Linux), 
DYLD_IBRARY_PATH (Mac OS X), or PATH (Windows XP).

--------------------------------------------------------------------------------
jogl.jar - for running JOGL (Java Bindings for OpenGL)
--------------------------------------------------------------------------------
A copyright notice (COPYRIGHT.txt) and license (LICENSE-JOGL-1.1.1.txt)
by SunMicrosystems are in the licenses directory.  The version number is
JSR-231 1.1.1 (May 22, 2008), and the dynamic libraries needed
by JOGL are listed further below.  JOGL documentation and the most
recent version of JOGL can be found at <https://jogl.dev.java.net/>.

The dynamic libaries (binary files for Linux, Macintosh OS X (Intel),
and Windows XP) are all found in the bin directory and were unpacked
from the following zip files:

    jogl-1.1.1-linux-i586.zip        (binaries for Linux/x86)
    jogl-1.1.1-macosx-universal.zip  (binaries for Mac OS X 10.4+)
    jogl-1.1.1-windows-i586.zip      (binaries for Windows/x86)

    Did not download:
    jogl-1.1.1-linux-amd64.zip (binaries for Linux/AMD64)
    jogl-1.1.1-windows-amd64.zip (binaries for Linux/AMD64)
    solaris binaries

All of the binaries work with the same jogl.jar and file.  The binaries for Cg
were not included because the ProteinShader program does not use Cg.
          
--------------------------------------------------------------------------------
textures.jar - for loading texture files ('.png', '.jpg', etc.)
--------------------------------------------------------------------------------
Written by Jerome Jouvie (jerome.jouvie@gmail.com) and Ron Sullivan.

<http://jerome.jouvie.free.fr/>
<http://topresult.tomato.co.uk/~jerome/>
 
A GNU public license (textures-loader-GNU-LICENSE.txt) is in the
bin/CopyrightNotices directory and copyright notices can be found
at the top of the TextureLoader.java and the other '.java' source code
files found inside textures.jar (the copyright notice from the top
of TextureLoader.java is also in the TextureLoader.txt file found
in the bin/CopyrightNotices directory.  I (JRW) had to make some minor
modifications to the original source code in order to make it work
with the most recent version of JOGL.

--------------------------------------------------------------------------------
glFont2.jar - needed for texture mapped fonts (used for placing
              a frames per second label on the canvas)
--------------------------------------------------------------------------------
Written by Brad Fish (bhf5@email.byu.edu)

<http://students.cs.byu.edu/~bfish/>

The original glfont2.cpp and glfont2.h files written by Brad Fish are
included in the glFont2.jar file.  Copyright notices are included at
the top of the files, and terms of use are given in the glfont.htm
file, which is also included inside glFont2.jar.  A copy of the
glfont.htm file is also found in the bin/CopyrightNotices directory.

I (JRW) wrote a Java version of the original C++ program, and included
the original copyright notice by Brad Fish at the top of the Java source
code files found in glFont2.jar.

--------------------------------------------------------------------------------
BarBonesBrowserLaunch.jar - for launching the default web browser.
--------------------------------------------------------------------------------
/////////////////////////////////////////////////////////
//  Bare Bones Browser Launch                          //
//  Version 1.5 (December 10, 2005)                    //
//  By Dem Pilafian                                    //
//  Supports: Mac OS X, GNU/Linux, Unix, Windows XP    //
//  Example Usage:                                     //
//     String url = "http://www.centerkey.com/";       //
//     BareBonesBrowserLaunch.openURL(url);            //
//  Public Domain Software -- Free to Use as You Like  //
/////////////////////////////////////////////////////////

Contains class BarBonsesBrowserLaunch, which is need by the ProteinShader
Help menu for opening the default web browser.  Java 1.6 has a Desktop API
that can do this task, but Java 1.5 does not (and the ProteinShader program
is using Java 1.5).

--------------------------------------------------------------------------------
AnimatedGifEncoder.jar - for writing GIF image files.
--------------------------------------------------------------------------------
The ProteinShader program (beta version 0.9.4) is compiled using Java 1.5,
which supports reading GIF files, but not writing them.  Because Java 1.6 does
support writing GIF files, the AnimatedGifEncoder.jar library is used, but will
be replaced with the built-in Java GIF support when the ProteinShader program
is eventually moved to Java 1.6.

The author of the AnimatedGifEncode.java file, Kevin Weiner, placed a notice 
that the Unisys LZW patent may apply to this code, so no copyright was asserted.
However, the Unisys patent is now expired, which is why the built-in GIF encoded
could be added to Java 1.6.  

/*
 * No copyright asserted on the source code of this class.  May be used
 * for any purpose, however, refer to the Unisys LZW patent for restrictions
 * on use of the associated LZWEncoder class.  Please forward any corrections
 * to kweiner@fmsware.com.
 *
 * @author Kevin Weiner, FM Software
 * @version 1.03 November 2003
 *
 */
 
 Kevin Weiner also ported the NeuQuant Neural-Net Quantization Algorithm by
 Anthony Dekker to Java, and kept the original copyright notice, which allows
 free use of the algorithm as long as the original copyright notice is kept 
 with the code.  The notice right below is copied from the NeuQuant.java file
 in the AnimatedGifEncoder.jar file.
 
 /* NeuQuant Neural-Net Quantization Algorithm
 * ------------------------------------------
 *
 * Copyright (c) 1994 Anthony Dekker
 *
 * NEUQUANT Neural-Net quantization algorithm by Anthony Dekker, 1994.
 * See "Kohonen neural networks for optimal colour quantization"
 * in "Network: Computation in Neural Systems" Vol. 5 (1994) pp 351-367.
 * for a discussion of the algorithm.
 *
 * Any party obtaining a copy of these files from the author, directly or
 * indirectly, is granted, free of charge, a full and unrestricted irrevocable,
 * world-wide, paid up, royalty-free, nonexclusive right and license to deal
 * in this software and documentation files (the "Software"), including without
 * limitation the rights to use, copy, modify, merge, publish, distribute, sublicense,
 * and/or sell copies of the Software, and to permit persons who receive
 * copies from any such party to do so, with the only requirement being
 * that this copyright notice remain intact.
 */

--------------------------------------------------------------------------------
SplashWindow.jar - for opening an image file while the GUI is loading.
--------------------------------------------------------------------------------
The ProteinShader program may be slow to open on older computers (in part due
to the number of classes that need to be loaded for a Swing/AWT GUI program).
Therefore, it is a good idea to open an image file with an announcement
(ProteinShaderLogo.png) while the GUI is still loading.  An efficient 
SplashScreen was addd to the Java API as of Java SE 1.6.  However, the
ProteinShader program is still using Java 1.5 (as of December 2008), so the
SplashWindow.jar code written by Werner Randelshofer is used.  The
SplashWindowDemo.zip file contains some demo code, and more info can be
found at

http://www.randelshofer.ch/oop/javasplash/javasplash.html

The SplashWindow.java file contains a notice that this code has been placed
in the public domain:

 /*
 * @(#)SplashWindow.java  2.2.1  2006-05-27
 *
 * Copyright (c) 2003-2006 Werner Randelshofer
 * Staldenmattweg 2, Immensee, CH-6405, Switzerland.
 * All rights reserved.
 *
 * This software is in the public domain.
 */
