# Supplementary material for: ProteinShader: illustrative rendering of macromolecules
Source: BMC Struct Biol. 2009 Mar 30;9:19. doi: 10.1186/1472-6807-9-19 (PMC2672931; doi:10.1186/1472-6807-9-19)
Supplement: Additional file 1 — ProteinShader program without source code. This compressed file contains the complete ProteinShader program including associated libraries, but no source code. A README.txt file gives an overview of the ProteinShader distribution, and the index.html file in the help subdirectory has directions on getting started with the program as well as a set of tutorials. [file 1472-6807-9-19-S1.zip › ProteinShader-beta-0_9_4-binary/licenses/texture-loader/TextureLoader.txt]

The copyright notice from TextureLoader.java has been copied into this
file.  TextureLoader.java and the source code for all of its helper
classes can be found inside of the textures.jar file of the bin
directory.

/******************************
 *       TextureLoader        *
 *****************************************************************************
 * Created on 22 jui. 2004                                                                   *
 * @author Jerome Jouvie (Jouvieje)                                                          *
 *                                                                                           *
 * ABOUT                                                                                     *
 * This class loads pictures to creates OpenGl textures.                                     *
 *****************************************************************************/

/**
 *              OpenGl BaseCode
 * 
 * Copyright c 2004-2005 Jerome JOUVIE (Jouvieje)
 * 
 * 
 * WANT TO CONTACT ME ?
 * E-mail :
 *      jerome.jouvie@gmail.com
 * My web sites :
 *      http://jerome.jouvie.free.fr/
 *      http://topresult.tomato.co.uk/~jerome/
 * 
 * 
 * THIRD PARTY
 * BaseCode contains Third parties works.
 * 
 * TgaTextureLoader class from the package
 * OpenGl.common.Tools.Texture was created by Ron Sullivan :
 *     TgaTextureLoader    (I've modify the original source 
 *     to use this class with Jogl and Gl4java)
 * 
 * 
 * GNU GENERAL PUBLIC LICENSE (GPL)
 * 
 * This program is free software; you can redistribute it and/or
 * modify it under the terms of the GNU General Public License as
 * published by the Free Software Foundation; either version 2 of
 * the License, or (at your option) any later version.
 * 
 * This program is distributed in the hope that it will be useful,
 * but WITHOUT ANY WARRANTY; without even the implied warranty of
 * MERCHANTABILITY or FITNESS FOR A PARTICULAR PURPOSE. See the
 * GNU General Public License for more details.
 * 
 * You should have received a copy of the GNU General Public License
 * along with this program; if not, write to the Free Software Foundation,
 * Inc., 59 Temple Place, Suite 330, Boston, MA 02111-1307 USA
 */
 
 /*
  * NOTE: This program was slightly modified on 12/29/2005 by Joe Weber
  *       in order to make it work with the most recent version of jogl.
  */
