# Supplementary material for: ProteinShader: illustrative rendering of macromolecules
Source: BMC Struct Biol. 2009 Mar 30;9:19. doi: 10.1186/1472-6807-9-19 (PMC2672931; doi:10.1186/1472-6807-9-19)
Supplement: Additional file 1 — ProteinShader program without source code. This compressed file contains the complete ProteinShader program including associated libraries, but no source code. A README.txt file gives an overview of the ProteinShader distribution, and the index.html file in the help subdirectory has directions on getting started with the program as well as a set of tutorials. [file 1472-6807-9-19-S1.zip › ProteinShader-beta-0_9_4-binary/licenses/jogl/LICENSE-JOGL-1.1.1.txt]

JOGL is released under the BSD license. The full license terms follow:

   Copyright (c) 2003-2007 Sun Microsystems, Inc. All Rights Reserved.
 
   Redistribution and use in source and binary forms, with or without
   modification, are permitted provided that the following conditions are
   met:
   
   - Redistribution of source code must retain the above copyright
     notice, this list of conditions and the following disclaimer.
   
   - Redistribution in binary form must reproduce the above copyright
     notice, this list of conditions and the following disclaimer in the
     documentation and/or other materials provided with the distribution.
   
   Neither the name of Sun Microsystems, Inc. or the names of
   contributors may be used to endorse or promote products derived from
   this software without specific prior written permission.
   
   This software is provided "AS IS," without a warranty of any kind. ALL
   EXPRESS OR IMPLIED CONDITIONS, REPRESENTATIONS AND WARRANTIES,
   INCLUDING ANY IMPLIED WARRANTY OF MERCHANTABILITY, FITNESS FOR A
   PARTICULAR PURPOSE OR NON-INFRINGEMENT, ARE HEREBY EXCLUDED. SUN
   MICROSYSTEMS, INC. ("SUN") AND ITS LICENSORS SHALL NOT BE LIABLE FOR
   ANY DAMAGES SUFFERED BY LICENSEE AS A RESULT OF USING, MODIFYING OR
   DISTRIBUTING THIS SOFTWARE OR ITS DERIVATIVES. IN NO EVENT WILL SUN OR
   ITS LICENSORS BE LIABLE FOR ANY LOST REVENUE, PROFIT OR DATA, OR FOR
   DIRECT, INDIRECT, SPECIAL, CONSEQUENTIAL, INCIDENTAL OR PUNITIVE
   DAMAGES, HOWEVER CAUSED AND REGARDLESS OF THE THEORY OF LIABILITY,
   ARISING OUT OF THE USE OF OR INABILITY TO USE THIS SOFTWARE, EVEN IF
   SUN HAS BEEN ADVISED OF THE POSSIBILITY OF SUCH DAMAGES.
   
   You acknowledge that this software is not designed or intended for use
   in the design, construction, operation or maintenance of any nuclear
   facility.

The JOGL source tree contains code ported from the OpenGL sample
implementation by Silicon Graphics, Inc. This code is licensed under
the SGI Free Software License B (Sun is redistributing the modified code 
under a slightly modified, alternative license, which is described two
paragraphs below after "NOTE:"):

   License Applicability. Except to the extent portions of this file are
   made subject to an alternative license as permitted in the SGI Free
   Software License B, Version 1.1 (the "License"), the contents of this
   file are subject only to the provisions of the License. You may not use
   this file except in compliance with the License. You may obtain a copy
   of the License at Silicon Graphics, Inc., attn: Legal Services, 1600
   Amphitheatre Parkway, Mountain View, CA 94043-1351, or at:
   
   http://oss.sgi.com/projects/FreeB
   
   Note that, as provided in the License, the Software is distributed on an
   "AS IS" basis, with ALL EXPRESS AND IMPLIED WARRANTIES AND CONDITIONS
   DISCLAIMED, INCLUDING, WITHOUT LIMITATION, ANY IMPLIED WARRANTIES AND
   CONDITIONS OF MERCHANTABILITY, SATISFACTORY QUALITY, FITNESS FOR A
   PARTICULAR PURPOSE, AND NON-INFRINGEMENT.

   NOTE:  The Original Code (as defined below) has been licensed to Sun 
   Microsystems, Inc. ("Sun") under the SGI Free Software License B 
   (Version 1.1), shown above ("SGI License").   Pursuant to Section  
   3.2(3) of the SGI License, Sun is distributing the Covered Code to 
   you under an alternative license ("Alternative License").  This 
   Alternative License includes all of the provisions of the SGI License 
   except that Section 2.2 and 11 are omitted.  Any differences between 
   the Alternative License and the SGI License are offered solely by Sun 
   and not by SGI.
   
   Original Code. The Original Code is: OpenGL Sample Implementation,
   Version 1.2.1, released January 26, 2000, developed by Silicon Graphics,
   Inc. The Original Code is Copyright (c) 1991-2000 Silicon Graphics, Inc.
   Copyright in any portions created by third parties is as indicated
   elsewhere herein. All Rights Reserved.
   
   Additional Notice Provisions: The application programming interfaces
   established by SGI in conjunction with the Original Code are The
   OpenGL(R) Graphics System: A Specification (Version 1.2.1), released
   April 1, 1999; The OpenGL(R) Graphics System Utility Library (Version
   1.3), released November 4, 1998; and OpenGL(R) Graphics with the X
   Window System(R) (Version 1.3), released October 19, 1998. This software
   was created using the OpenGL(R) version 1.2.1 Sample Implementation
   published by SGI, but has not been independently verified as being
   compliant with the OpenGL(R) version 1.2.1 Specification.


The JOGL source tree contains code from the LWJGL project which is
similarly covered by the BSD license:

   Copyright (c) 2002-2004 LWJGL Project
   All rights reserved.
   
   Redistribution and use in source and binary forms, with or without
   modification, are permitted provided that the following conditions are 
   met:
   
   * Redistributions of source code must retain the above copyright 
     notice, this list of conditions and the following disclaimer.
  
   * Redistributions in binary form must reproduce the above copyright
     notice, this list of conditions and the following disclaimer in the
     documentation and/or other materials provided with the distribution.
  
   * Neither the name of 'LWJGL' nor the names of 
     its contributors may be used to endorse or promote products derived 
     from this software without specific prior written permission.
   
   THIS SOFTWARE IS PROVIDED BY THE COPYRIGHT HOLDERS AND CONTRIBUTORS
   "AS IS" AND ANY EXPRESS OR IMPLIED WARRANTIES, INCLUDING, BUT NOT LIMITED
   TO, THE IMPLIED WARRANTIES OF MERCHANTABILITY AND FITNESS FOR A PARTICULAR
   PURPOSE ARE DISCLAIMED. IN NO EVENT SHALL THE COPYRIGHT OWNER OR 
   CONTRIBUTORS BE LIABLE FOR ANY DIRECT, INDIRECT, INCIDENTAL, SPECIAL, 
   EXEMPLARY, OR CONSEQUENTIAL DAMAGES (INCLUDING, BUT NOT LIMITED TO, 
   PROCUREMENT OF SUBSTITUTE GOODS OR SERVICES; LOSS OF USE, DATA, OR 
   PROFITS; OR BUSINESS INTERRUPTION) HOWEVER CAUSED AND ON ANY THEORY OF
   LIABILITY, WHETHER IN CONTRACT, STRICT LIABILITY, OR TORT (INCLUDING 
   NEGLIGENCE OR OTHERWISE) ARISING IN ANY WAY OUT OF THE USE OF THIS
   SOFTWARE, EVEN IF ADVISED OF THE POSSIBILITY OF SUCH DAMAGE.

The JOGL source tree also contains a Java port of Brian Paul's Tile
Rendering library, used with permission of the author under the BSD
license instead of the original LGPL:

   Copyright (c) 1997-2005 Brian Paul. All Rights Reserved.
 
   Redistribution and use in source and binary forms, with or without
   modification, are permitted provided that the following conditions are
   met:
   
   - Redistribution of source code must retain the above copyright
     notice, this list of conditions and the following disclaimer.
   
   - Redistribution in binary form must reproduce the above copyright
     notice, this list of conditions and the following disclaimer in the
     documentation and/or other materials provided with the distribution.
   
   Neither the name of Brian Paul or the names of contributors may be
   used to endorse or promote products derived from this software
   without specific prior written permission.
   
   This software is provided "AS IS," without a warranty of any
   kind. ALL EXPRESS OR IMPLIED CONDITIONS, REPRESENTATIONS AND
   WARRANTIES, INCLUDING ANY IMPLIED WARRANTY OF MERCHANTABILITY,
   FITNESS FOR A PARTICULAR PURPOSE OR NON-INFRINGEMENT, ARE HEREBY
   EXCLUDED. THE COPYRIGHT HOLDERS AND CONTRIBUTORS SHALL NOT BE
   LIABLE FOR ANY DAMAGES SUFFERED BY LICENSEE AS A RESULT OF USING,
   MODIFYING OR DISTRIBUTING THIS SOFTWARE OR ITS DERIVATIVES. IN NO
   EVENT WILL THE COPYRIGHT HOLDERS OR CONTRIBUTORS BE LIABLE FOR ANY
   LOST REVENUE, PROFIT OR DATA, OR FOR DIRECT, INDIRECT, SPECIAL,
   CONSEQUENTIAL, INCIDENTAL OR PUNITIVE DAMAGES, HOWEVER CAUSED AND
   REGARDLESS OF THE THEORY OF LIABILITY, ARISING OUT OF THE USE OF OR
   INABILITY TO USE THIS SOFTWARE, EVEN IF THE COPYRIGHT HOLDERS OR
   CONTRIBUTORS HAVE BEEN ADVISED OF THE POSSIBILITY OF SUCH DAMAGES.
