# Supplementary material for: ProteinShader: illustrative rendering of macromolecules
Source: BMC Struct Biol. 2009 Mar 30;9:19. doi: 10.1186/1472-6807-9-19 (PMC2672931; doi:10.1186/1472-6807-9-19)
Supplement: Additional file 1 — ProteinShader program without source code. This compressed file contains the complete ProteinShader program including associated libraries, but no source code. A README.txt file gives an overview of the ProteinShader distribution, and the index.html file in the help subdirectory has directions on getting started with the program as well as a set of tutorials. [file 1472-6807-9-19-S1.zip › ProteinShader-beta-0_9_4-binary/data/pdb-files-with-errors/1JUN-GLY-only.pdb]

HEADER    TRANSCRIPTION REGULATION                19-DEC-95   1JUN              
TITLE     NMR STUDY OF C-JUN HOMODIMER                                          
ATOM     17  N   GLY A 274      -1.301  30.906   3.296  1.00  0.00           N  
ATOM     18  CA  GLY A 274      -1.552  30.186   4.540  1.00  0.00           C  
ATOM     19  C   GLY A 274      -2.884  29.439   4.441  1.00  0.00           C  
ATOM     20  O   GLY A 274      -3.858  29.802   5.069  1.00  0.00           O  
ATOM     21  H   GLY A 274      -1.958  30.871   2.568  1.00  0.00           H  
ATOM     22 1HA  GLY A 274      -0.753  29.478   4.713  1.00  0.00           H  
ATOM     23 2HA  GLY A 274      -1.599  30.887   5.359  1.00  0.00           H  
END                                                                             
