# Supplementary material for: ProteinShader: illustrative rendering of macromolecules
Source: BMC Struct Biol. 2009 Mar 30;9:19. doi: 10.1186/1472-6807-9-19 (PMC2672931; doi:10.1186/1472-6807-9-19)
Supplement: Additional file 1 — ProteinShader program without source code. This compressed file contains the complete ProteinShader program including associated libraries, but no source code. A README.txt file gives an overview of the ProteinShader distribution, and the index.html file in the help subdirectory has directions on getting started with the program as well as a set of tutorials. [file 1472-6807-9-19-S1.zip › ProteinShader-beta-0_9_4-binary/data/1JUN.pdb]

HEADER    TRANSCRIPTION REGULATION                19-DEC-95   1JUN              
TITLE     NMR STUDY OF C-JUN HOMODIMER                                          
COMPND    MOL_ID: 1;                                                            
COMPND   2 MOLECULE: C-JUN HOMODIMER;                                           
COMPND   3 CHAIN: A, B;                                                         
COMPND   4 FRAGMENT: LEUCINE ZIPPER DOMAIN, RESIDUES 272 - 315;                 
COMPND   5 SYNONYM: JUNLZ, JUNP1N;                                              
COMPND   6 ENGINEERED: YES;                                                     
COMPND   7 MUTATION: INS(272-275), INS(315)                                     
SOURCE    MOL_ID: 1;                                                            
SOURCE   2 SYNTHETIC: YES;                                                      
SOURCE   3 ORGANISM_SCIENTIFIC: HOMO SAPIENS;                                   
SOURCE   4 ORGANISM_COMMON: HUMAN                                               
KEYWDS    TRANSCRIPTION REGULATION, DNA-BINDING REGULATORY PROTEIN,             
KEYWDS   2 ONCOGENE PROTEIN, TRANSCRIPTION ACTIVATION                           
EXPDTA    NMR, 7 STRUCTURES                                                     
AUTHOR    F.K.JUNIUS,S.I.O'DONOGHUE,M.NILGES,G.F.KING                           
REVDAT   1   20-JUN-96 1JUN    0                                                
JRNL        AUTH   F.K.JUNIUS,S.I.O'DONOGHUE,N.P.S.BAINS,M.NILGES,              
JRNL        AUTH 2 A.S.WEISS,G.F.KING                                           
JRNL        TITL   HIGH-RESOLUTION SOLUTION STRUCTURE OF THE LEUCINE            
JRNL        TITL 2 ZIPPER DOMAIN OF THE C-JUN HOMODIMER                         
JRNL        REF    TO BE PUBLISHED                                              
JRNL        REFN                                                  0353          
REMARK   1                                                                      
REMARK   1 REFERENCE 1                                                          
REMARK   1  AUTH   S.I.O'DONOGHUE,G.F.KING,M.NILGES                             
REMARK   1  TITL   CALCULATION OF SYMMETRIC MULTIMER STRUCTURES FROM            
REMARK   1  TITL 2 NMR DATA USING A PRIORI KNOWLEDGE OF THE MONOMER             
REMARK   1  TITL 3 STRUCTURE, CO-MONOMER RESTRAINTS, AND INTERFACE              
REMARK   1  TITL 4 MAPPING: THE CASE OF LEUCINE ZIPPERS                         
REMARK   1  REF    TO BE PUBLISHED                                              
REMARK   1  REFN                                                  0353          
REMARK   1 REFERENCE 2                                                          
REMARK   1  AUTH   F.K.JUNIUS                                                   
REMARK   1  REF    STRUCTURAL STUDIES OF THE                  1995              
REMARK   1  REF  2 LEUCINE ZIPPER DOMAIN OF THE                                 
REMARK   1  REF  3 ONCOPROTEIN C-JUN                                            
REMARK   1  PUBL   SYDNEY : UNIVERSITY OF SYDNEY (THESIS)                       
REMARK   1  REFN                AT                                2081          
REMARK   1 REFERENCE 3                                                          
REMARK   1  AUTH   F.K.JUNIUS,J.P.MACKAY,W.A.BUBB,S.A.JENSEN,                   
REMARK   1  AUTH 2 A.S.WEISS,G.F.KING                                           
REMARK   1  TITL   NUCLEAR MAGNETIC RESONANCE CHARACTERIZATION OF THE           
REMARK   1  TITL 2 JUN LEUCINE ZIPPER DOMAIN: UNUSUAL PROPERTIES OF             
REMARK   1  TITL 3 COILED-COIL INTERFACIAL POLAR RESIDUES                       
REMARK   1  REF    BIOCHEMISTRY                  V.  34  6164 1995              
REMARK   1  REFN   ASTM BICHAW  US ISSN 0006-2960                 0033          
REMARK   1 REFERENCE 4                                                          
REMARK   1  AUTH   F.K.JUNIUS,A.S.WEISS,G.F.KING                                
REMARK   1  TITL   THE SOLUTION STRUCTURE OF THE LEUCINE ZIPPER MOTIF           
REMARK   1  TITL 2 OF THE JUN ONCOPROTEIN HOMODIMER                             
REMARK   1  REF    EUR.J.BIOCHEM.                V. 214   415 1993              
REMARK   1  REFN   ASTM EJBCAI  IX ISSN 0014-2956                 0262          
REMARK   1 REFERENCE 5                                                          
REMARK   1  AUTH   S.I.O'DONOGHUE,F.K.JUNIUS,G.F.KING                           
REMARK   1  TITL   DETERMINATION OF THE STRUCTURE OF SYMMETRIC                  
REMARK   1  TITL 2 COILED-COIL PROTEINS FROM NMR DATA: APPLICATION              
REMARK   1  TITL 3 OF THE LEUCINE ZIPPER PROTEINS JUN AND GCN4                  
REMARK   1  REF    PROTEIN ENG.                  V.   6   557 1993              
REMARK   1  REFN   ASTM PRENE9  UK ISSN 0269-2139                 0859          
REMARK   1 REFERENCE 6                                                          
REMARK   1  AUTH   E.K.O'SHEA,R.RUTKOWSKI,W.F.STAFFORD III,P.S.KIM              
REMARK   1  TITL   PREFERENTIAL HETERODIMER FORMATION BY ISOLATED               
REMARK   1  TITL 2 LEUCINE ZIPPERS FROM FOS AND JUN                             
REMARK   1  REF    SCIENCE                       V. 245   646 1989              
REMARK   1  REFN   ASTM SCIEAS  US ISSN 0036-8075                 0038          
REMARK   2                                                                      
REMARK   2 RESOLUTION. NOT APPLICABLE.                                          
REMARK   3                                                                      
REMARK   3 REFINEMENT.                                                          
REMARK   3   PROGRAM     : X-PLOR 3.1                                           
REMARK   3   AUTHORS     : BRUNGER                                              
REMARK   3                                                                      
REMARK   3  OTHER REFINEMENT REMARKS:                                           
REMARK   3  MONOMER STRUCTURES WERE CALCULATED USING A SUBSET OF 271            
REMARK   3  UNAMBIGUOUS INTRAMONOMER DISTANCE RESTRAINTS PLUS THE FULL          
REMARK   3  SET OF DIHEDRAL-ANGLE AND HYDROGEN-BOND RESTRAINTS USING            
REMARK   3  THE NMR/RANDOM.INP AND NMR/REGULARISE.INP PROTOCOLS IN              
REMARK   3  X-PLOR 3.1.  INITIAL DIMER STRUCTURES WERE THEN                     
REMARK   3  CONSTRUCTED BY ROTATING COORDINATES OF THE FIRST MONOMER            
REMARK   3  180 DEGREES AROUND THE LONG AXIS OF THE MOLECULE.  DIMER            
REMARK   3  STRUCTURES WERE THEN REFINED AGAINST THE FULL SET OF                
REMARK   3  DISTANCE RESTRAINTS USING A SPECIAL PROTOCOL                        
REMARK   3  (MDSA-SCC-REFMR-1.0) DESIGNED TO HANDLE LARGE SETS OF               
REMARK   3  AMBIGUOUS DISTANCE RESTRAINTS (SEE REFERENCE 1).                    
REMARK   4                                                                      
REMARK   4 1JUN COMPLIES WITH FORMAT V. 2.0, 16-FEB-1996                        
REMARK   6                                                                      
REMARK   6 FINAL X-PLOR ENERGIES OF THE SEVEN MODELS (KCAL/MOL).                
REMARK   6 MODEL   TOTAL   BONDS   ANGLE   IMPROP   VDW    NCS    NOE           
REMARK   6   1     10.62   0.39    5.52     3.28    0.28   0.48   0.68          
REMARK   6   2     11.07   0.45    5.55     3.56    0.41   0.61   0.69          
REMARK   6   3     11.70   0.45    5.64     3.28    0.43   0.51   1.40          
REMARK   6   4     12.59   0.48    6.68     3.74    0.35   0.40   0.95          
REMARK   6   5     12.75   0.51    6.70     3.65    0.51   0.40   0.98          
REMARK   6   6     13.36   0.59    6.74     3.55    0.69   0.36   1.42          
REMARK   6   7     14.61   0.60    7.07     3.72    0.74   0.47   2.02          
REMARK   7                                                                      
REMARK   7 MEAN ATOMIC R.M.S DIFFERENCES OBTAINED BY COMPARISON                 
REMARK   7 OF SEVEN MODELS AGAINST AVERAGE STRUCTURE.                           
REMARK   7 RESIDUES LEU 280 - LEU 308 (BACKBONE ATOMS ONLY): 0.56               
REMARK   7                                                   ANGSTROMS          
REMARK   7 RESIDUES LEU 280 - LEU 308 (ALL ATOMS): 0.97 ANGSTROMS               
REMARK   8                                                                      
REMARK   8 THE SEVEN MODELS ARE ALIGNED AGAINST AVERAGE STRUCTURE OVER          
REMARK   8 RESIDUES LEU 280 - LEU 308 (BACKBONE ATOMS ONLY).                    
REMARK 210                                                                      
REMARK 210 EXPERIMENTAL DETAILS                                                 
REMARK 210  EXPERIMENT TYPE                : NMR                                
REMARK 210  TEMPERATURE           (KELVIN) : 310                                
REMARK 210  PH                             : 3.6                                
REMARK 210                                                                      
REMARK 210  NMR EXPERIMENTS CONDUCTED      : NULL                               
REMARK 210  SPECTROMETER FIELD STRENGTH    : NULL                               
REMARK 210  SPECTROMETER MODEL             : NULL                               
REMARK 210  SPECTROMETER MANUFACTURER      : NULL                               
REMARK 210                                                                      
REMARK 210  STRUCTURE DETERMINATION.                                            
REMARK 210   SOFTWARE USED                 : NULL                               
REMARK 210   METHOD USED                   : NULL                               
REMARK 210                                                                      
REMARK 210 CONFORMERS, NUMBER CALCULATED   : NULL                               
REMARK 210 CONFORMERS, NUMBER SUBMITTED    : 7                                  
REMARK 210 CONFORMERS, SELECTION CRITERIA  : NULL                               
REMARK 210                                                                      
REMARK 210 REMARK: NULL                                                         
REMARK 215                                                                      
REMARK 215 NMR STUDY                                                            
REMARK 215 THE COORDINATES IN THIS ENTRY WERE GENERATED FROM SOLUTION           
REMARK 215 NMR DATA.  PROTEIN DATA BANK CONVENTIONS REQUIRE THAT                
REMARK 215 CRYST1 AND SCALE RECORDS BE INCLUDED, BUT THE VALUES ON              
REMARK 215 THESE RECORDS ARE MEANINGLESS.                                       
REMARK 650                                                                      
REMARK 650 HELIX                                                                
REMARK 650  DETERMINATION METHOD:                                               
REMARK 650   KABSCH AND SANDER ALGORITHM, DSSP                                  
REMARK 850                                                                      
REMARK 850 CORRECTION BEFORE RELEASE                                            
REMARK 850 ORIGINAL DEPOSITION REVISED PRIOR TO RELEASE                         
REMARK 850 DATE REVISED: 07-MAY-1996  TRACKING NUMBER: T7716                    
DBREF  1JUN A  276   314  SWS    P05412   AP1_HUMAN      276    314             
DBREF  1JUN B  276   314  SWS    P05412   AP1_HUMAN      276    314             
SEQADV 1JUN ACE A  272  SWS  P05412    ARG   272 ENGINEERED                     
SEQADV 1JUN CYS A  273  SWS  P05412    LYS   273 ENGINEERED                     
SEQADV 1JUN GLY A  274  SWS  P05412    LEU   274 ENGINEERED                     
SEQADV 1JUN GLY A  275  SWS  P05412    GLU   275 ENGINEERED                     
SEQADV 1JUN TYR A  315  SWS  P05412    HIS   315 ENGINEERED                     
SEQADV 1JUN ACE B  272  SWS  P05412    ARG   272 ENGINEERED                     
SEQADV 1JUN CYS B  273  SWS  P05412    LYS   273 ENGINEERED                     
SEQADV 1JUN GLY B  274  SWS  P05412    LEU   274 ENGINEERED                     
SEQADV 1JUN GLY B  275  SWS  P05412    GLU   275 ENGINEERED                     
SEQADV 1JUN TYR B  315  SWS  P05412    HIS   315 ENGINEERED                     
SEQRES   1 A   44  ACE CYS GLY GLY ARG ILE ALA ARG LEU GLU GLU LYS VAL          
SEQRES   2 A   44  LYS THR LEU LYS ALA GLN ASN SER GLU LEU ALA SER THR          
SEQRES   3 A   44  ALA ASN MET LEU ARG GLU GLN VAL ALA GLN LEU LYS GLN          
SEQRES   4 A   44  LYS VAL MET ASN TYR                                          
SEQRES   1 B   44  ACE CYS GLY GLY ARG ILE ALA ARG LEU GLU GLU LYS VAL          
SEQRES   2 B   44  LYS THR LEU LYS ALA GLN ASN SER GLU LEU ALA SER THR          
SEQRES   3 B   44  ALA ASN MET LEU ARG GLU GLN VAL ALA GLN LEU LYS GLN          
SEQRES   4 B   44  LYS VAL MET ASN TYR                                          
MODRES 1JUN CYS A  273  CYS  ACETYLATED N TERMINUS                              
MODRES 1JUN CYS B  273  CYS  ACETYLATED N TERMINUS                              
HET    ACE  A 272       6                                                       
HET    ACE  B 272       6                                                       
HETNAM     ACE ACETYL GROUP                                                     
FORMUL   1  ACE    C2 H3 O1                                                     
FORMUL   2  ACE    C2 H3 O1                                                     
HELIX    1   1 ARG A  276  VAL A  312  1                                  37    
HELIX    2   2 ARG B  276  VAL B  312  1                                  37    
SSBOND   1 CYS A  273    CYS B  273                                             
LINK         C   ACE A 272                 N   CYS A 273                        
LINK         C   ACE B 272                 N   CYS B 273                        
CRYST1    1.000    1.000    1.000  90.00  90.00  90.00 P 1           1          
ORIGX1      1.000000  0.000000  0.000000        0.00000                         
ORIGX2      0.000000  1.000000  0.000000        0.00000                         
ORIGX3      0.000000  0.000000  1.000000        0.00000                         
SCALE1      1.000000  0.000000  0.000000        0.00000                         
SCALE2      0.000000  1.000000  0.000000        0.00000                         
SCALE3      0.000000  0.000000  1.000000        0.00000                         
MODEL        1                                                                  
HETATM    1  C   ACE A 272       0.900  34.283   2.873  1.00  0.00           C  
HETATM    2  O   ACE A 272      -0.087  34.344   3.577  1.00  0.00           O  
HETATM    3  CH3 ACE A 272       2.026  35.313   2.993  1.00  0.00           C  
HETATM    4 1H   ACE A 272       1.793  36.011   3.783  1.00  0.00           H  
HETATM    5 2H   ACE A 272       2.952  34.807   3.219  1.00  0.00           H  
HETATM    6 3H   ACE A 272       2.126  35.847   2.060  1.00  0.00           H  
ATOM      7  N   CYS A 273       1.042  33.339   1.985  1.00  0.00           N  
ATOM      8  CA  CYS A 273       0.005  32.327   1.824  1.00  0.00           C  
ATOM      9  C   CYS A 273      -0.203  31.594   3.152  1.00  0.00           C  
ATOM     10  O   CYS A 273       0.626  31.653   4.039  1.00  0.00           O  
ATOM     11  CB  CYS A 273       0.426  31.325   0.748  1.00  0.00           C  
ATOM     12  SG  CYS A 273       0.773  32.205  -0.795  1.00  0.00           S  
ATOM     13  H   CYS A 273       1.847  33.307   1.426  1.00  0.00           H  
ATOM     14  HA  CYS A 273      -0.919  32.804   1.528  1.00  0.00           H  
ATOM     15 1HB  CYS A 273       1.313  30.802   1.072  1.00  0.00           H  
ATOM     16 2HB  CYS A 273      -0.372  30.614   0.586  1.00  0.00           H  
ATOM     17  N   GLY A 274      -1.301  30.906   3.296  1.00  0.00           N  
ATOM     18  CA  GLY A 274      -1.552  30.186   4.540  1.00  0.00           C  
ATOM     19  C   GLY A 274      -2.884  29.439   4.441  1.00  0.00           C  
ATOM     20  O   GLY A 274      -3.858  29.802   5.069  1.00  0.00           O  
ATOM     21  H   GLY A 274      -1.958  30.871   2.568  1.00  0.00           H  
ATOM     22 1HA  GLY A 274      -0.753  29.478   4.713  1.00  0.00           H  
ATOM     23 2HA  GLY A 274      -1.599  30.887   5.359  1.00  0.00           H  
ATOM     24  N   GLY A 275      -2.934  28.396   3.659  1.00  0.00           N  
ATOM     25  CA  GLY A 275      -4.177  27.645   3.525  1.00  0.00           C  
ATOM     26  C   GLY A 275      -3.976  26.488   2.545  1.00  0.00           C  
ATOM     27  O   GLY A 275      -4.202  25.340   2.871  1.00  0.00           O  
ATOM     28  H   GLY A 275      -2.137  28.118   3.160  1.00  0.00           H  
ATOM     29 1HA  GLY A 275      -4.465  27.254   4.492  1.00  0.00           H  
ATOM     30 2HA  GLY A 275      -4.953  28.296   3.153  1.00  0.00           H  
ATOM     31  N   ARG A 276      -3.559  26.782   1.344  1.00  0.00           N  
ATOM     32  CA  ARG A 276      -3.352  25.720   0.365  1.00  0.00           C  
ATOM     33  C   ARG A 276      -2.135  24.884   0.765  1.00  0.00           C  
ATOM     34  O   ARG A 276      -2.019  23.730   0.404  1.00  0.00           O  
ATOM     35  CB  ARG A 276      -3.122  26.336  -1.016  1.00  0.00           C  
ATOM     36  CG  ARG A 276      -4.456  26.435  -1.759  1.00  0.00           C  
ATOM     37  CD  ARG A 276      -4.388  27.565  -2.787  1.00  0.00           C  
ATOM     38  NE  ARG A 276      -5.730  27.842  -3.288  1.00  0.00           N  
ATOM     39  CZ  ARG A 276      -5.967  28.948  -3.939  1.00  0.00           C  
ATOM     40  NH1 ARG A 276      -5.465  30.076  -3.517  1.00  0.00           N  
ATOM     41  NH2 ARG A 276      -6.709  28.926  -5.014  1.00  0.00           N  
ATOM     42  H   ARG A 276      -3.384  27.714   1.099  1.00  0.00           H  
ATOM     43  HA  ARG A 276      -4.227  25.088   0.332  1.00  0.00           H  
ATOM     44 1HB  ARG A 276      -2.697  27.323  -0.904  1.00  0.00           H  
ATOM     45 2HB  ARG A 276      -2.443  25.714  -1.579  1.00  0.00           H  
ATOM     46 1HG  ARG A 276      -4.656  25.500  -2.264  1.00  0.00           H  
ATOM     47 2HG  ARG A 276      -5.247  26.639  -1.053  1.00  0.00           H  
ATOM     48 1HD  ARG A 276      -3.988  28.453  -2.322  1.00  0.00           H  
ATOM     49 2HD  ARG A 276      -3.752  27.268  -3.606  1.00  0.00           H  
ATOM     50  HE  ARG A 276      -6.453  27.199  -3.135  1.00  0.00           H  
ATOM     51 1HH1 ARG A 276      -4.898  30.094  -2.695  1.00  0.00           H  
ATOM     52 2HH1 ARG A 276      -5.649  30.923  -4.016  1.00  0.00           H  
ATOM     53 1HH2 ARG A 276      -7.093  28.061  -5.337  1.00  0.00           H  
ATOM     54 2HH2 ARG A 276      -6.892  29.772  -5.513  1.00  0.00           H  
ATOM     55  N   ILE A 277      -1.227  25.456   1.508  1.00  0.00           N  
ATOM     56  CA  ILE A 277      -0.047  24.705   1.920  1.00  0.00           C  
ATOM     57  C   ILE A 277      -0.446  23.662   2.967  1.00  0.00           C  
ATOM     58  O   ILE A 277      -0.312  22.473   2.755  1.00  0.00           O  
ATOM     59  CB  ILE A 277       0.983  25.661   2.524  1.00  0.00           C  
ATOM     60  CG1 ILE A 277       1.427  26.670   1.461  1.00  0.00           C  
ATOM     61  CG2 ILE A 277       2.197  24.867   3.009  1.00  0.00           C  
ATOM     62  CD1 ILE A 277       0.544  27.916   1.539  1.00  0.00           C  
ATOM     63  H   ILE A 277      -1.340  26.388   1.790  1.00  0.00           H  
ATOM     64  HA  ILE A 277       0.385  24.209   1.063  1.00  0.00           H  
ATOM     65  HB  ILE A 277       0.540  26.187   3.357  1.00  0.00           H  
ATOM     66 1HG1 ILE A 277       2.457  26.946   1.636  1.00  0.00           H  
ATOM     67 2HG1 ILE A 277       1.334  26.225   0.482  1.00  0.00           H  
ATOM     68 1HG2 ILE A 277       2.610  24.303   2.186  1.00  0.00           H  
ATOM     69 2HG2 ILE A 277       2.944  25.546   3.390  1.00  0.00           H  
ATOM     70 3HG2 ILE A 277       1.893  24.189   3.793  1.00  0.00           H  
ATOM     71 1HD1 ILE A 277      -0.037  27.889   2.450  1.00  0.00           H  
ATOM     72 2HD1 ILE A 277       1.165  28.798   1.533  1.00  0.00           H  
ATOM     73 3HD1 ILE A 277      -0.121  27.939   0.689  1.00  0.00           H  
ATOM     74  N   ALA A 278      -0.937  24.100   4.094  1.00  0.00           N  
ATOM     75  CA  ALA A 278      -1.336  23.155   5.132  1.00  0.00           C  
ATOM     76  C   ALA A 278      -2.189  22.045   4.514  1.00  0.00           C  
ATOM     77  O   ALA A 278      -2.040  20.883   4.835  1.00  0.00           O  
ATOM     78  CB  ALA A 278      -2.147  23.888   6.203  1.00  0.00           C  
ATOM     79  H   ALA A 278      -1.037  25.063   4.244  1.00  0.00           H  
ATOM     80  HA  ALA A 278      -0.456  22.723   5.583  1.00  0.00           H  
ATOM     81 1HB  ALA A 278      -2.544  24.803   5.790  1.00  0.00           H  
ATOM     82 2HB  ALA A 278      -2.961  23.258   6.531  1.00  0.00           H  
ATOM     83 3HB  ALA A 278      -1.508  24.118   7.043  1.00  0.00           H  
ATOM     84  N   ARG A 279      -3.086  22.392   3.629  1.00  0.00           N  
ATOM     85  CA  ARG A 279      -3.926  21.375   3.009  1.00  0.00           C  
ATOM     86  C   ARG A 279      -3.043  20.361   2.282  1.00  0.00           C  
ATOM     87  O   ARG A 279      -3.076  19.179   2.564  1.00  0.00           O  
ATOM     88  CB  ARG A 279      -4.878  22.036   2.009  1.00  0.00           C  
ATOM     89  CG  ARG A 279      -6.050  22.668   2.763  1.00  0.00           C  
ATOM     90  CD  ARG A 279      -7.281  21.767   2.650  1.00  0.00           C  
ATOM     91  NE  ARG A 279      -6.893  20.375   2.858  1.00  0.00           N  
ATOM     92  CZ  ARG A 279      -7.803  19.477   3.121  1.00  0.00           C  
ATOM     93  NH1 ARG A 279      -8.012  19.102   4.353  1.00  0.00           N  
ATOM     94  NH2 ARG A 279      -8.504  18.955   2.152  1.00  0.00           N  
ATOM     95  H   ARG A 279      -3.191  23.334   3.383  1.00  0.00           H  
ATOM     96  HA  ARG A 279      -4.500  20.871   3.771  1.00  0.00           H  
ATOM     97 1HB  ARG A 279      -4.349  22.798   1.458  1.00  0.00           H  
ATOM     98 2HB  ARG A 279      -5.253  21.291   1.324  1.00  0.00           H  
ATOM     99 1HG  ARG A 279      -5.785  22.787   3.806  1.00  0.00           H  
ATOM    100 2HG  ARG A 279      -6.273  23.634   2.338  1.00  0.00           H  
ATOM    101 1HD  ARG A 279      -8.007  22.052   3.397  1.00  0.00           H  
ATOM    102 2HD  ARG A 279      -7.716  21.874   1.667  1.00  0.00           H  
ATOM    103  HE  ARG A 279      -5.951  20.116   2.800  1.00  0.00           H  
ATOM    104 1HH1 ARG A 279      -7.475  19.503   5.096  1.00  0.00           H  
ATOM    105 2HH1 ARG A 279      -8.709  18.415   4.556  1.00  0.00           H  
ATOM    106 1HH2 ARG A 279      -8.345  19.242   1.208  1.00  0.00           H  
ATOM    107 2HH2 ARG A 279      -9.201  18.267   2.355  1.00  0.00           H  
ATOM    108  N   LEU A 280      -2.250  20.810   1.348  1.00  0.00           N  
ATOM    109  CA  LEU A 280      -1.384  19.889   0.623  1.00  0.00           C  
ATOM    110  C   LEU A 280      -0.657  18.984   1.619  1.00  0.00           C  
ATOM    111  O   LEU A 280      -0.304  17.863   1.312  1.00  0.00           O  
ATOM    112  CB  LEU A 280      -0.359  20.681  -0.192  1.00  0.00           C  
ATOM    113  CG  LEU A 280      -1.084  21.522  -1.244  1.00  0.00           C  
ATOM    114  CD1 LEU A 280      -0.235  22.745  -1.593  1.00  0.00           C  
ATOM    115  CD2 LEU A 280      -1.305  20.679  -2.502  1.00  0.00           C  
ATOM    116  H   LEU A 280      -2.236  21.767   1.135  1.00  0.00           H  
ATOM    117  HA  LEU A 280      -1.979  19.283  -0.044  1.00  0.00           H  
ATOM    118 1HB  LEU A 280       0.197  21.331   0.467  1.00  0.00           H  
ATOM    119 2HB  LEU A 280       0.317  19.998  -0.682  1.00  0.00           H  
ATOM    120  HG  LEU A 280      -2.037  21.846  -0.852  1.00  0.00           H  
ATOM    121 1HD1 LEU A 280       0.608  22.803  -0.921  1.00  0.00           H  
ATOM    122 2HD1 LEU A 280       0.120  22.658  -2.610  1.00  0.00           H  
ATOM    123 3HD1 LEU A 280      -0.834  23.639  -1.497  1.00  0.00           H  
ATOM    124 1HD2 LEU A 280      -0.590  19.871  -2.525  1.00  0.00           H  
ATOM    125 2HD2 LEU A 280      -2.307  20.275  -2.493  1.00  0.00           H  
ATOM    126 3HD2 LEU A 280      -1.176  21.299  -3.378  1.00  0.00           H  
ATOM    127  N   GLU A 281      -0.429  19.464   2.812  1.00  0.00           N  
ATOM    128  CA  GLU A 281       0.261  18.649   3.805  1.00  0.00           C  
ATOM    129  C   GLU A 281      -0.664  17.518   4.262  1.00  0.00           C  
ATOM    130  O   GLU A 281      -0.301  16.358   4.236  1.00  0.00           O  
ATOM    131  CB  GLU A 281       0.640  19.518   5.007  1.00  0.00           C  
ATOM    132  CG  GLU A 281       2.108  19.932   4.894  1.00  0.00           C  
ATOM    133  CD  GLU A 281       2.951  19.093   5.857  1.00  0.00           C  
ATOM    134  OE1 GLU A 281       2.687  17.906   5.964  1.00  0.00           O  
ATOM    135  OE2 GLU A 281       3.844  19.652   6.472  1.00  0.00           O  
ATOM    136  H   GLU A 281      -0.720  20.370   3.039  1.00  0.00           H  
ATOM    137  HA  GLU A 281       1.156  18.230   3.370  1.00  0.00           H  
ATOM    138 1HB  GLU A 281       0.017  20.400   5.022  1.00  0.00           H  
ATOM    139 2HB  GLU A 281       0.495  18.957   5.917  1.00  0.00           H  
ATOM    140 1HG  GLU A 281       2.450  19.771   3.882  1.00  0.00           H  
ATOM    141 2HG  GLU A 281       2.209  20.976   5.147  1.00  0.00           H  
ATOM    142  N   GLU A 282      -1.857  17.845   4.678  1.00  0.00           N  
ATOM    143  CA  GLU A 282      -2.783  16.809   5.121  1.00  0.00           C  
ATOM    144  C   GLU A 282      -2.901  15.744   4.029  1.00  0.00           C  
ATOM    145  O   GLU A 282      -3.015  14.565   4.304  1.00  0.00           O  
ATOM    146  CB  GLU A 282      -4.156  17.429   5.382  1.00  0.00           C  
ATOM    147  CG  GLU A 282      -4.435  17.441   6.887  1.00  0.00           C  
ATOM    148  CD  GLU A 282      -5.777  18.128   7.151  1.00  0.00           C  
ATOM    149  OE1 GLU A 282      -5.991  19.197   6.605  1.00  0.00           O  
ATOM    150  OE2 GLU A 282      -6.568  17.572   7.897  1.00  0.00           O  
ATOM    151  H   GLU A 282      -2.132  18.786   4.689  1.00  0.00           H  
ATOM    152  HA  GLU A 282      -2.413  16.358   6.029  1.00  0.00           H  
ATOM    153 1HB  GLU A 282      -4.171  18.443   5.005  1.00  0.00           H  
ATOM    154 2HB  GLU A 282      -4.916  16.849   4.881  1.00  0.00           H  
ATOM    155 1HG  GLU A 282      -4.471  16.425   7.254  1.00  0.00           H  
ATOM    156 2HG  GLU A 282      -3.652  17.980   7.394  1.00  0.00           H  
ATOM    157  N   LYS A 283      -2.870  16.153   2.791  1.00  0.00           N  
ATOM    158  CA  LYS A 283      -2.975  15.194   1.700  1.00  0.00           C  
ATOM    159  C   LYS A 283      -1.736  14.299   1.696  1.00  0.00           C  
ATOM    160  O   LYS A 283      -1.831  13.092   1.595  1.00  0.00           O  
ATOM    161  CB  LYS A 283      -3.066  15.945   0.371  1.00  0.00           C  
ATOM    162  CG  LYS A 283      -4.247  15.411  -0.440  1.00  0.00           C  
ATOM    163  CD  LYS A 283      -4.575  16.389  -1.570  1.00  0.00           C  
ATOM    164  CE  LYS A 283      -3.845  15.961  -2.844  1.00  0.00           C  
ATOM    165  NZ  LYS A 283      -4.467  14.718  -3.380  1.00  0.00           N  
ATOM    166  H   LYS A 283      -2.775  17.108   2.594  1.00  0.00           H  
ATOM    167  HA  LYS A 283      -3.860  14.589   1.832  1.00  0.00           H  
ATOM    168 1HB  LYS A 283      -3.209  16.999   0.564  1.00  0.00           H  
ATOM    169 2HB  LYS A 283      -2.152  15.801  -0.187  1.00  0.00           H  
ATOM    170 1HG  LYS A 283      -3.988  14.448  -0.859  1.00  0.00           H  
ATOM    171 2HG  LYS A 283      -5.107  15.304   0.203  1.00  0.00           H  
ATOM    172 1HD  LYS A 283      -5.641  16.389  -1.747  1.00  0.00           H  
ATOM    173 2HD  LYS A 283      -4.257  17.382  -1.290  1.00  0.00           H  
ATOM    174 1HE  LYS A 283      -3.917  16.748  -3.581  1.00  0.00           H  
ATOM    175 2HE  LYS A 283      -2.805  15.776  -2.618  1.00  0.00           H  
ATOM    176 1HZ  LYS A 283      -5.476  14.700  -3.130  1.00  0.00           H  
ATOM    177 2HZ  LYS A 283      -4.368  14.699  -4.415  1.00  0.00           H  
ATOM    178 3HZ  LYS A 283      -3.991  13.889  -2.970  1.00  0.00           H  
ATOM    179  N   VAL A 284      -0.574  14.880   1.809  1.00  0.00           N  
ATOM    180  CA  VAL A 284       0.643  14.080   1.816  1.00  0.00           C  
ATOM    181  C   VAL A 284       0.614  13.134   3.016  1.00  0.00           C  
ATOM    182  O   VAL A 284       1.321  12.146   3.059  1.00  0.00           O  
ATOM    183  CB  VAL A 284       1.860  15.000   1.921  1.00  0.00           C  
ATOM    184  CG1 VAL A 284       3.121  14.156   2.113  1.00  0.00           C  
ATOM    185  CG2 VAL A 284       1.988  15.824   0.638  1.00  0.00           C  
ATOM    186  H   VAL A 284      -0.521  15.855   1.892  1.00  0.00           H  
ATOM    187  HA  VAL A 284       0.705  13.506   0.904  1.00  0.00           H  
ATOM    188  HB  VAL A 284       1.738  15.663   2.766  1.00  0.00           H  
ATOM    189 1HG1 VAL A 284       3.021  13.230   1.568  1.00  0.00           H  
ATOM    190 2HG1 VAL A 284       3.978  14.701   1.745  1.00  0.00           H  
ATOM    191 3HG1 VAL A 284       3.254  13.943   3.164  1.00  0.00           H  
ATOM    192 1HG2 VAL A 284       1.102  15.691   0.036  1.00  0.00           H  
ATOM    193 2HG2 VAL A 284       2.100  16.868   0.890  1.00  0.00           H  
ATOM    194 3HG2 VAL A 284       2.853  15.493   0.082  1.00  0.00           H  
ATOM    195  N   LYS A 285      -0.199  13.428   3.992  1.00  0.00           N  
ATOM    196  CA  LYS A 285      -0.275  12.565   5.165  1.00  0.00           C  
ATOM    197  C   LYS A 285      -1.107  11.327   4.828  1.00  0.00           C  
ATOM    198  O   LYS A 285      -0.721  10.211   5.113  1.00  0.00           O  
ATOM    199  CB  LYS A 285      -0.932  13.325   6.318  1.00  0.00           C  
ATOM    200  CG  LYS A 285       0.095  13.556   7.428  1.00  0.00           C  
ATOM    201  CD  LYS A 285       1.340  14.223   6.840  1.00  0.00           C  
ATOM    202  CE  LYS A 285       1.637  15.514   7.606  1.00  0.00           C  
ATOM    203  NZ  LYS A 285       3.067  15.523   8.028  1.00  0.00           N  
ATOM    204  H   LYS A 285      -0.762  14.229   3.936  1.00  0.00           H  
ATOM    205  HA  LYS A 285       0.720  12.264   5.454  1.00  0.00           H  
ATOM    206 1HB  LYS A 285      -1.297  14.278   5.959  1.00  0.00           H  
ATOM    207 2HB  LYS A 285      -1.757  12.747   6.707  1.00  0.00           H  
ATOM    208 1HG  LYS A 285      -0.334  14.195   8.186  1.00  0.00           H  
ATOM    209 2HG  LYS A 285       0.369  12.609   7.867  1.00  0.00           H  
ATOM    210 1HD  LYS A 285       2.182  13.552   6.925  1.00  0.00           H  
ATOM    211 2HD  LYS A 285       1.167  14.456   5.801  1.00  0.00           H  
ATOM    212 1HE  LYS A 285       1.445  16.363   6.968  1.00  0.00           H  
ATOM    213 2HE  LYS A 285       1.004  15.569   8.479  1.00  0.00           H  
ATOM    214 1HZ  LYS A 285       3.632  14.978   7.347  1.00  0.00           H  
ATOM    215 2HZ  LYS A 285       3.410  16.504   8.059  1.00  0.00           H  
ATOM    216 3HZ  LYS A 285       3.152  15.094   8.971  1.00  0.00           H  
ATOM    217  N   THR A 286      -2.249  11.515   4.223  1.00  0.00           N  
ATOM    218  CA  THR A 286      -3.086  10.371   3.877  1.00  0.00           C  
ATOM    219  C   THR A 286      -2.360   9.503   2.846  1.00  0.00           C  
ATOM    220  O   THR A 286      -2.522   8.299   2.811  1.00  0.00           O  
ATOM    221  CB  THR A 286      -4.409  10.865   3.287  1.00  0.00           C  
ATOM    222  OG1 THR A 286      -4.863  11.991   4.028  1.00  0.00           O  
ATOM    223  CG2 THR A 286      -5.451   9.748   3.359  1.00  0.00           C  
ATOM    224  H   THR A 286      -2.543  12.424   4.002  1.00  0.00           H  
ATOM    225  HA  THR A 286      -3.284   9.788   4.764  1.00  0.00           H  
ATOM    226  HB  THR A 286      -4.261  11.149   2.257  1.00  0.00           H  
ATOM    227  HG1 THR A 286      -5.627  12.357   3.575  1.00  0.00           H  
ATOM    228 1HG2 THR A 286      -5.097   8.967   4.015  1.00  0.00           H  
ATOM    229 2HG2 THR A 286      -6.379  10.146   3.742  1.00  0.00           H  
ATOM    230 3HG2 THR A 286      -5.613   9.344   2.370  1.00  0.00           H  
ATOM    231  N   LEU A 287      -1.565  10.105   2.005  1.00  0.00           N  
ATOM    232  CA  LEU A 287      -0.848   9.333   0.997  1.00  0.00           C  
ATOM    233  C   LEU A 287       0.229   8.481   1.675  1.00  0.00           C  
ATOM    234  O   LEU A 287       0.314   7.288   1.467  1.00  0.00           O  
ATOM    235  CB  LEU A 287      -0.190  10.285  -0.004  1.00  0.00           C  
ATOM    236  CG  LEU A 287      -1.271  11.024  -0.793  1.00  0.00           C  
ATOM    237  CD1 LEU A 287      -0.655  12.236  -1.493  1.00  0.00           C  
ATOM    238  CD2 LEU A 287      -1.870  10.082  -1.840  1.00  0.00           C  
ATOM    239  H   LEU A 287      -1.451  11.077   2.050  1.00  0.00           H  
ATOM    240  HA  LEU A 287      -1.539   8.689   0.476  1.00  0.00           H  
ATOM    241 1HB  LEU A 287       0.420  11.001   0.529  1.00  0.00           H  
ATOM    242 2HB  LEU A 287       0.429   9.721  -0.685  1.00  0.00           H  
ATOM    243  HG  LEU A 287      -2.047  11.355  -0.118  1.00  0.00           H  
ATOM    244 1HD1 LEU A 287       0.131  12.646  -0.878  1.00  0.00           H  
ATOM    245 2HD1 LEU A 287      -0.245  11.931  -2.444  1.00  0.00           H  
ATOM    246 3HD1 LEU A 287      -1.416  12.985  -1.653  1.00  0.00           H  
ATOM    247 1HD2 LEU A 287      -1.544   9.071  -1.643  1.00  0.00           H  
ATOM    248 2HD2 LEU A 287      -2.947  10.128  -1.793  1.00  0.00           H  
ATOM    249 3HD2 LEU A 287      -1.540  10.381  -2.824  1.00  0.00           H  
ATOM    250  N   LYS A 288       1.054   9.087   2.485  1.00  0.00           N  
ATOM    251  CA  LYS A 288       2.103   8.332   3.159  1.00  0.00           C  
ATOM    252  C   LYS A 288       1.470   7.213   3.993  1.00  0.00           C  
ATOM    253  O   LYS A 288       2.026   6.142   4.135  1.00  0.00           O  
ATOM    254  CB  LYS A 288       2.895   9.265   4.076  1.00  0.00           C  
ATOM    255  CG  LYS A 288       4.337   9.371   3.577  1.00  0.00           C  
ATOM    256  CD  LYS A 288       4.641  10.821   3.193  1.00  0.00           C  
ATOM    257  CE  LYS A 288       4.912  11.639   4.458  1.00  0.00           C  
ATOM    258  NZ  LYS A 288       6.378  11.867   4.597  1.00  0.00           N  
ATOM    259  H   LYS A 288       0.970  10.052   2.638  1.00  0.00           H  
ATOM    260  HA  LYS A 288       2.766   7.902   2.426  1.00  0.00           H  
ATOM    261 1HB  LYS A 288       2.440  10.246   4.072  1.00  0.00           H  
ATOM    262 2HB  LYS A 288       2.893   8.871   5.081  1.00  0.00           H  
ATOM    263 1HG  LYS A 288       5.012   9.055   4.358  1.00  0.00           H  
ATOM    264 2HG  LYS A 288       4.466   8.737   2.711  1.00  0.00           H  
ATOM    265 1HD  LYS A 288       5.510  10.850   2.552  1.00  0.00           H  
ATOM    266 2HD  LYS A 288       3.795  11.240   2.670  1.00  0.00           H  
ATOM    267 1HE  LYS A 288       4.404  12.589   4.388  1.00  0.00           H  
ATOM    268 2HE  LYS A 288       4.549  11.098   5.319  1.00  0.00           H  
ATOM    269 1HZ  LYS A 288       6.816  11.902   3.653  1.00  0.00           H  
ATOM    270 2HZ  LYS A 288       6.544  12.770   5.084  1.00  0.00           H  
ATOM    271 3HZ  LYS A 288       6.799  11.092   5.148  1.00  0.00           H  
ATOM    272  N   ALA A 289       0.313   7.454   4.545  1.00  0.00           N  
ATOM    273  CA  ALA A 289      -0.340   6.430   5.354  1.00  0.00           C  
ATOM    274  C   ALA A 289      -0.689   5.228   4.476  1.00  0.00           C  
ATOM    275  O   ALA A 289      -0.133   4.158   4.622  1.00  0.00           O  
ATOM    276  CB  ALA A 289      -1.624   6.998   5.958  1.00  0.00           C  
ATOM    277  H   ALA A 289      -0.118   8.325   4.419  1.00  0.00           H  
ATOM    278  HA  ALA A 289       0.323   6.118   6.146  1.00  0.00           H  
ATOM    279 1HB  ALA A 289      -1.768   8.011   5.614  1.00  0.00           H  
ATOM    280 2HB  ALA A 289      -2.463   6.390   5.652  1.00  0.00           H  
ATOM    281 3HB  ALA A 289      -1.549   6.990   7.037  1.00  0.00           H  
ATOM    282  N   GLN A 290      -1.615   5.398   3.571  1.00  0.00           N  
ATOM    283  CA  GLN A 290      -2.004   4.292   2.704  1.00  0.00           C  
ATOM    284  C   GLN A 290      -0.751   3.560   2.213  1.00  0.00           C  
ATOM    285  O   GLN A 290      -0.740   2.353   2.078  1.00  0.00           O  
ATOM    286  CB  GLN A 290      -2.784   4.831   1.505  1.00  0.00           C  
ATOM    287  CG  GLN A 290      -4.274   4.891   1.851  1.00  0.00           C  
ATOM    288  CD  GLN A 290      -4.952   5.969   1.003  1.00  0.00           C  
ATOM    289  OE1 GLN A 290      -5.390   6.978   1.519  1.00  0.00           O  
ATOM    290  NE2 GLN A 290      -5.056   5.798  -0.286  1.00  0.00           N  
ATOM    291  H   GLN A 290      -2.052   6.270   3.477  1.00  0.00           H  
ATOM    292  HA  GLN A 290      -2.627   3.607   3.259  1.00  0.00           H  
ATOM    293 1HB  GLN A 290      -2.431   5.822   1.262  1.00  0.00           H  
ATOM    294 2HB  GLN A 290      -2.641   4.178   0.658  1.00  0.00           H  
ATOM    295 1HG  GLN A 290      -4.731   3.933   1.649  1.00  0.00           H  
ATOM    296 2HG  GLN A 290      -4.392   5.132   2.897  1.00  0.00           H  
ATOM    297 1HE2 GLN A 290      -5.490   6.483  -0.837  1.00  0.00           H  
ATOM    298 2HE2 GLN A 290      -4.702   4.985  -0.702  1.00  0.00           H  
ATOM    299  N   ASN A 291       0.304   4.282   1.948  1.00  0.00           N  
ATOM    300  CA  ASN A 291       1.527   3.641   1.481  1.00  0.00           C  
ATOM    301  C   ASN A 291       1.987   2.611   2.516  1.00  0.00           C  
ATOM    302  O   ASN A 291       2.227   1.463   2.198  1.00  0.00           O  
ATOM    303  CB  ASN A 291       2.616   4.698   1.290  1.00  0.00           C  
ATOM    304  CG  ASN A 291       3.507   4.308   0.108  1.00  0.00           C  
ATOM    305  OD1 ASN A 291       3.263   3.316  -0.552  1.00  0.00           O  
ATOM    306  ND2 ASN A 291       4.537   5.052  -0.190  1.00  0.00           N  
ATOM    307  H   ASN A 291       0.273   5.254   2.065  1.00  0.00           H  
ATOM    308  HA  ASN A 291       1.336   3.147   0.539  1.00  0.00           H  
ATOM    309 1HB  ASN A 291       2.157   5.657   1.095  1.00  0.00           H  
ATOM    310 2HB  ASN A 291       3.217   4.760   2.185  1.00  0.00           H  
ATOM    311 1HD2 ASN A 291       5.114   4.811  -0.945  1.00  0.00           H  
ATOM    312 2HD2 ASN A 291       4.734   5.851   0.342  1.00  0.00           H  
ATOM    313  N   SER A 292       2.108   3.011   3.754  1.00  0.00           N  
ATOM    314  CA  SER A 292       2.541   2.070   4.784  1.00  0.00           C  
ATOM    315  C   SER A 292       1.523   0.933   4.893  1.00  0.00           C  
ATOM    316  O   SER A 292       1.838  -0.153   5.339  1.00  0.00           O  
ATOM    317  CB  SER A 292       2.639   2.797   6.127  1.00  0.00           C  
ATOM    318  OG  SER A 292       3.506   3.916   5.993  1.00  0.00           O  
ATOM    319  H   SER A 292       1.909   3.941   3.991  1.00  0.00           H  
ATOM    320  HA  SER A 292       3.507   1.667   4.522  1.00  0.00           H  
ATOM    321 1HB  SER A 292       1.663   3.139   6.426  1.00  0.00           H  
ATOM    322 2HB  SER A 292       3.026   2.116   6.874  1.00  0.00           H  
ATOM    323  HG  SER A 292       4.373   3.661   6.317  1.00  0.00           H  
ATOM    324  N   GLU A 293       0.305   1.172   4.492  1.00  0.00           N  
ATOM    325  CA  GLU A 293      -0.711   0.128   4.572  1.00  0.00           C  
ATOM    326  C   GLU A 293      -0.393  -0.971   3.558  1.00  0.00           C  
ATOM    327  O   GLU A 293      -0.051  -2.081   3.914  1.00  0.00           O  
ATOM    328  CB  GLU A 293      -2.083   0.728   4.260  1.00  0.00           C  
ATOM    329  CG  GLU A 293      -2.886   0.873   5.553  1.00  0.00           C  
ATOM    330  CD  GLU A 293      -4.366   0.615   5.266  1.00  0.00           C  
ATOM    331  OE1 GLU A 293      -4.721  -0.537   5.074  1.00  0.00           O  
ATOM    332  OE2 GLU A 293      -5.121   1.574   5.242  1.00  0.00           O  
ATOM    333  H   GLU A 293       0.073   2.056   4.137  1.00  0.00           H  
ATOM    334  HA  GLU A 293      -0.720  -0.290   5.567  1.00  0.00           H  
ATOM    335 1HB  GLU A 293      -1.955   1.700   3.804  1.00  0.00           H  
ATOM    336 2HB  GLU A 293      -2.613   0.078   3.580  1.00  0.00           H  
ATOM    337 1HG  GLU A 293      -2.530   0.158   6.281  1.00  0.00           H  
ATOM    338 2HG  GLU A 293      -2.766   1.873   5.942  1.00  0.00           H  
ATOM    339  N   LEU A 294      -0.508  -0.672   2.292  1.00  0.00           N  
ATOM    340  CA  LEU A 294      -0.224  -1.675   1.273  1.00  0.00           C  
ATOM    341  C   LEU A 294       1.192  -2.219   1.466  1.00  0.00           C  
ATOM    342  O   LEU A 294       1.531  -3.280   0.981  1.00  0.00           O  
ATOM    343  CB  LEU A 294      -0.345  -1.041  -0.114  1.00  0.00           C  
ATOM    344  CG  LEU A 294      -1.722  -1.355  -0.700  1.00  0.00           C  
ATOM    345  CD1 LEU A 294      -2.107  -0.271  -1.707  1.00  0.00           C  
ATOM    346  CD2 LEU A 294      -1.674  -2.712  -1.406  1.00  0.00           C  
ATOM    347  H   LEU A 294      -0.789   0.229   2.027  1.00  0.00           H  
ATOM    348  HA  LEU A 294      -0.934  -2.483   1.359  1.00  0.00           H  
ATOM    349 1HB  LEU A 294      -0.223   0.029  -0.031  1.00  0.00           H  
ATOM    350 2HB  LEU A 294       0.421  -1.443  -0.759  1.00  0.00           H  
ATOM    351  HG  LEU A 294      -2.452  -1.385   0.094  1.00  0.00           H  
ATOM    352 1HD1 LEU A 294      -1.384   0.531  -1.670  1.00  0.00           H  
ATOM    353 2HD1 LEU A 294      -2.127  -0.693  -2.702  1.00  0.00           H  
ATOM    354 3HD1 LEU A 294      -3.086   0.116  -1.463  1.00  0.00           H  
ATOM    355 1HD2 LEU A 294      -0.665  -3.093  -1.386  1.00  0.00           H  
ATOM    356 2HD2 LEU A 294      -2.332  -3.404  -0.899  1.00  0.00           H  
ATOM    357 3HD2 LEU A 294      -1.997  -2.596  -2.431  1.00  0.00           H  
ATOM    358  N   ALA A 295       2.026  -1.503   2.172  1.00  0.00           N  
ATOM    359  CA  ALA A 295       3.390  -1.975   2.386  1.00  0.00           C  
ATOM    360  C   ALA A 295       3.370  -3.157   3.358  1.00  0.00           C  
ATOM    361  O   ALA A 295       3.949  -4.195   3.101  1.00  0.00           O  
ATOM    362  CB  ALA A 295       4.237  -0.845   2.971  1.00  0.00           C  
ATOM    363  H   ALA A 295       1.737  -0.649   2.556  1.00  0.00           H  
ATOM    364  HA  ALA A 295       3.813  -2.291   1.445  1.00  0.00           H  
ATOM    365 1HB  ALA A 295       3.786  -0.493   3.888  1.00  0.00           H  
ATOM    366 2HB  ALA A 295       5.233  -1.211   3.176  1.00  0.00           H  
ATOM    367 3HB  ALA A 295       4.292  -0.031   2.262  1.00  0.00           H  
ATOM    368  N   SER A 296       2.708  -3.010   4.473  1.00  0.00           N  
ATOM    369  CA  SER A 296       2.653  -4.104   5.437  1.00  0.00           C  
ATOM    370  C   SER A 296       1.910  -5.287   4.816  1.00  0.00           C  
ATOM    371  O   SER A 296       2.241  -6.432   5.054  1.00  0.00           O  
ATOM    372  CB  SER A 296       1.920  -3.641   6.696  1.00  0.00           C  
ATOM    373  OG  SER A 296       2.803  -3.715   7.807  1.00  0.00           O  
ATOM    374  H   SER A 296       2.248  -2.165   4.662  1.00  0.00           H  
ATOM    375  HA  SER A 296       3.658  -4.404   5.698  1.00  0.00           H  
ATOM    376 1HB  SER A 296       1.592  -2.623   6.570  1.00  0.00           H  
ATOM    377 2HB  SER A 296       1.060  -4.277   6.863  1.00  0.00           H  
ATOM    378  HG  SER A 296       2.350  -4.175   8.517  1.00  0.00           H  
ATOM    379  N   THR A 297       0.910  -5.020   4.021  1.00  0.00           N  
ATOM    380  CA  THR A 297       0.164  -6.107   3.397  1.00  0.00           C  
ATOM    381  C   THR A 297       1.111  -6.931   2.524  1.00  0.00           C  
ATOM    382  O   THR A 297       1.181  -8.139   2.633  1.00  0.00           O  
ATOM    383  CB  THR A 297      -0.956  -5.528   2.531  1.00  0.00           C  
ATOM    384  OG1 THR A 297      -1.643  -4.518   3.260  1.00  0.00           O  
ATOM    385  CG2 THR A 297      -1.935  -6.639   2.150  1.00  0.00           C  
ATOM    386  H   THR A 297       0.661  -4.090   3.842  1.00  0.00           H  
ATOM    387  HA  THR A 297      -0.262  -6.739   4.160  1.00  0.00           H  
ATOM    388  HB  THR A 297      -0.536  -5.102   1.634  1.00  0.00           H  
ATOM    389  HG1 THR A 297      -2.327  -4.943   3.783  1.00  0.00           H  
ATOM    390 1HG2 THR A 297      -1.441  -7.596   2.231  1.00  0.00           H  
ATOM    391 2HG2 THR A 297      -2.785  -6.614   2.816  1.00  0.00           H  
ATOM    392 3HG2 THR A 297      -2.269  -6.491   1.133  1.00  0.00           H  
ATOM    393  N   ALA A 298       1.845  -6.286   1.659  1.00  0.00           N  
ATOM    394  CA  ALA A 298       2.769  -7.014   0.800  1.00  0.00           C  
ATOM    395  C   ALA A 298       3.815  -7.720   1.666  1.00  0.00           C  
ATOM    396  O   ALA A 298       4.344  -8.752   1.302  1.00  0.00           O  
ATOM    397  CB  ALA A 298       3.463  -6.034  -0.143  1.00  0.00           C  
ATOM    398  H   ALA A 298       1.775  -5.311   1.589  1.00  0.00           H  
ATOM    399  HA  ALA A 298       2.226  -7.746   0.223  1.00  0.00           H  
ATOM    400 1HB  ALA A 298       3.342  -5.028   0.231  1.00  0.00           H  
ATOM    401 2HB  ALA A 298       4.514  -6.272  -0.202  1.00  0.00           H  
ATOM    402 3HB  ALA A 298       3.022  -6.108  -1.128  1.00  0.00           H  
ATOM    403  N   ASN A 299       4.118  -7.172   2.811  1.00  0.00           N  
ATOM    404  CA  ASN A 299       5.106  -7.797   3.681  1.00  0.00           C  
ATOM    405  C   ASN A 299       4.543  -9.110   4.227  1.00  0.00           C  
ATOM    406  O   ASN A 299       5.260 -10.071   4.426  1.00  0.00           O  
ATOM    407  CB  ASN A 299       5.430  -6.857   4.844  1.00  0.00           C  
ATOM    408  CG  ASN A 299       6.348  -5.736   4.357  1.00  0.00           C  
ATOM    409  OD1 ASN A 299       5.964  -4.582   4.345  1.00  0.00           O  
ATOM    410  ND2 ASN A 299       7.553  -6.026   3.953  1.00  0.00           N  
ATOM    411  H   ASN A 299       3.680  -6.340   3.086  1.00  0.00           H  
ATOM    412  HA  ASN A 299       6.007  -7.996   3.119  1.00  0.00           H  
ATOM    413 1HB  ASN A 299       4.513  -6.433   5.228  1.00  0.00           H  
ATOM    414 2HB  ASN A 299       5.925  -7.411   5.627  1.00  0.00           H  
ATOM    415 1HD2 ASN A 299       8.150  -5.315   3.639  1.00  0.00           H  
ATOM    416 2HD2 ASN A 299       7.863  -6.956   3.964  1.00  0.00           H  
ATOM    417  N   MET A 300       3.262  -9.160   4.472  1.00  0.00           N  
ATOM    418  CA  MET A 300       2.666 -10.384   4.996  1.00  0.00           C  
ATOM    419  C   MET A 300       2.593 -11.434   3.882  1.00  0.00           C  
ATOM    420  O   MET A 300       2.903 -12.591   4.088  1.00  0.00           O  
ATOM    421  CB  MET A 300       1.255 -10.085   5.508  1.00  0.00           C  
ATOM    422  CG  MET A 300       1.012 -10.852   6.810  1.00  0.00           C  
ATOM    423  SD  MET A 300       1.983 -10.104   8.141  1.00  0.00           S  
ATOM    424  CE  MET A 300       0.801 -10.402   9.478  1.00  0.00           C  
ATOM    425  H   MET A 300       2.701  -8.374   4.305  1.00  0.00           H  
ATOM    426  HA  MET A 300       3.271 -10.761   5.807  1.00  0.00           H  
ATOM    427 1HB  MET A 300       1.156  -9.025   5.691  1.00  0.00           H  
ATOM    428 2HB  MET A 300       0.531 -10.393   4.770  1.00  0.00           H  
ATOM    429 1HG  MET A 300      -0.037 -10.809   7.060  1.00  0.00           H  
ATOM    430 2HG  MET A 300       1.310 -11.883   6.682  1.00  0.00           H  
ATOM    431 1HE  MET A 300      -0.198 -10.465   9.068  1.00  0.00           H  
ATOM    432 2HE  MET A 300       1.042 -11.328   9.974  1.00  0.00           H  
ATOM    433 3HE  MET A 300       0.853  -9.590  10.191  1.00  0.00           H  
ATOM    434  N   LEU A 301       2.186 -11.039   2.708  1.00  0.00           N  
ATOM    435  CA  LEU A 301       2.094 -11.996   1.609  1.00  0.00           C  
ATOM    436  C   LEU A 301       3.499 -12.435   1.194  1.00  0.00           C  
ATOM    437  O   LEU A 301       3.680 -13.465   0.575  1.00  0.00           O  
ATOM    438  CB  LEU A 301       1.393 -11.342   0.417  1.00  0.00           C  
ATOM    439  CG  LEU A 301       0.050 -10.762   0.864  1.00  0.00           C  
ATOM    440  CD1 LEU A 301      -0.209  -9.449   0.125  1.00  0.00           C  
ATOM    441  CD2 LEU A 301      -1.066 -11.757   0.541  1.00  0.00           C  
ATOM    442  H   LEU A 301       1.940 -10.101   2.563  1.00  0.00           H  
ATOM    443  HA  LEU A 301       1.527 -12.857   1.930  1.00  0.00           H  
ATOM    444 1HB  LEU A 301       2.014 -10.552   0.024  1.00  0.00           H  
ATOM    445 2HB  LEU A 301       1.223 -12.083  -0.349  1.00  0.00           H  
ATOM    446  HG  LEU A 301       0.075 -10.578   1.929  1.00  0.00           H  
ATOM    447 1HD1 LEU A 301       0.695  -9.134  -0.376  1.00  0.00           H  
ATOM    448 2HD1 LEU A 301      -0.992  -9.595  -0.603  1.00  0.00           H  
ATOM    449 3HD1 LEU A 301      -0.512  -8.692   0.833  1.00  0.00           H  
ATOM    450 1HD2 LEU A 301      -0.633 -12.683   0.193  1.00  0.00           H  
ATOM    451 2HD2 LEU A 301      -1.650 -11.944   1.429  1.00  0.00           H  
ATOM    452 3HD2 LEU A 301      -1.702 -11.346  -0.229  1.00  0.00           H  
ATOM    453  N   ARG A 302       4.496 -11.660   1.524  1.00  0.00           N  
ATOM    454  CA  ARG A 302       5.858 -12.024   1.152  1.00  0.00           C  
ATOM    455  C   ARG A 302       6.383 -13.091   2.115  1.00  0.00           C  
ATOM    456  O   ARG A 302       6.843 -14.140   1.709  1.00  0.00           O  
ATOM    457  CB  ARG A 302       6.755 -10.788   1.224  1.00  0.00           C  
ATOM    458  CG  ARG A 302       7.043 -10.279  -0.190  1.00  0.00           C  
ATOM    459  CD  ARG A 302       7.924  -9.031  -0.112  1.00  0.00           C  
ATOM    460  NE  ARG A 302       8.521  -8.775  -1.418  1.00  0.00           N  
ATOM    461  CZ  ARG A 302       9.056  -7.612  -1.674  1.00  0.00           C  
ATOM    462  NH1 ARG A 302       8.299  -6.605  -2.010  1.00  0.00           N  
ATOM    463  NH2 ARG A 302      10.350  -7.457  -1.595  1.00  0.00           N  
ATOM    464  H   ARG A 302       4.329 -10.832   2.021  1.00  0.00           H  
ATOM    465  HA  ARG A 302       5.865 -12.413   0.145  1.00  0.00           H  
ATOM    466 1HB  ARG A 302       6.257 -10.015   1.791  1.00  0.00           H  
ATOM    467 2HB  ARG A 302       7.686 -11.046   1.707  1.00  0.00           H  
ATOM    468 1HG  ARG A 302       7.553 -11.047  -0.753  1.00  0.00           H  
ATOM    469 2HG  ARG A 302       6.114 -10.030  -0.679  1.00  0.00           H  
ATOM    470 1HD  ARG A 302       7.322  -8.183   0.180  1.00  0.00           H  
ATOM    471 2HD  ARG A 302       8.706  -9.187   0.616  1.00  0.00           H  
ATOM    472  HE  ARG A 302       8.520  -9.475  -2.103  1.00  0.00           H  
ATOM    473 1HH1 ARG A 302       7.307  -6.723  -2.071  1.00  0.00           H  
ATOM    474 2HH1 ARG A 302       8.709  -5.715  -2.207  1.00  0.00           H  
ATOM    475 1HH2 ARG A 302      10.930  -8.231  -1.337  1.00  0.00           H  
ATOM    476 2HH2 ARG A 302      10.759  -6.568  -1.791  1.00  0.00           H  
ATOM    477  N   GLU A 303       6.325 -12.826   3.391  1.00  0.00           N  
ATOM    478  CA  GLU A 303       6.816 -13.797   4.364  1.00  0.00           C  
ATOM    479  C   GLU A 303       6.028 -15.102   4.234  1.00  0.00           C  
ATOM    480  O   GLU A 303       6.567 -16.181   4.387  1.00  0.00           O  
ATOM    481  CB  GLU A 303       6.639 -13.234   5.775  1.00  0.00           C  
ATOM    482  CG  GLU A 303       5.148 -13.073   6.077  1.00  0.00           C  
ATOM    483  CD  GLU A 303       4.970 -12.439   7.458  1.00  0.00           C  
ATOM    484  OE1 GLU A 303       5.627 -11.445   7.721  1.00  0.00           O  
ATOM    485  OE2 GLU A 303       4.180 -12.958   8.230  1.00  0.00           O  
ATOM    486  H   GLU A 303       5.956 -11.971   3.698  1.00  0.00           H  
ATOM    487  HA  GLU A 303       7.862 -13.988   4.185  1.00  0.00           H  
ATOM    488 1HB  GLU A 303       7.082 -13.912   6.491  1.00  0.00           H  
ATOM    489 2HB  GLU A 303       7.123 -12.271   5.842  1.00  0.00           H  
ATOM    490 1HG  GLU A 303       4.695 -12.440   5.328  1.00  0.00           H  
ATOM    491 2HG  GLU A 303       4.672 -14.043   6.064  1.00  0.00           H  
ATOM    492  N   GLN A 304       4.754 -15.018   3.960  1.00  0.00           N  
ATOM    493  CA  GLN A 304       3.958 -16.234   3.834  1.00  0.00           C  
ATOM    494  C   GLN A 304       4.295 -16.936   2.516  1.00  0.00           C  
ATOM    495  O   GLN A 304       4.415 -18.143   2.460  1.00  0.00           O  
ATOM    496  CB  GLN A 304       2.469 -15.880   3.870  1.00  0.00           C  
ATOM    497  CG  GLN A 304       2.046 -15.270   2.533  1.00  0.00           C  
ATOM    498  CD  GLN A 304       0.540 -14.999   2.553  1.00  0.00           C  
ATOM    499  OE1 GLN A 304      -0.082 -14.889   1.515  1.00  0.00           O  
ATOM    500  NE2 GLN A 304      -0.078 -14.889   3.698  1.00  0.00           N  
ATOM    501  H   GLN A 304       4.334 -14.141   3.842  1.00  0.00           H  
ATOM    502  HA  GLN A 304       4.186 -16.896   4.657  1.00  0.00           H  
ATOM    503 1HB  GLN A 304       1.893 -16.774   4.056  1.00  0.00           H  
ATOM    504 2HB  GLN A 304       2.290 -15.166   4.660  1.00  0.00           H  
ATOM    505 1HG  GLN A 304       2.577 -14.343   2.374  1.00  0.00           H  
ATOM    506 2HG  GLN A 304       2.274 -15.959   1.734  1.00  0.00           H  
ATOM    507 1HE2 GLN A 304      -1.043 -14.716   3.720  1.00  0.00           H  
ATOM    508 2HE2 GLN A 304       0.422 -14.978   4.536  1.00  0.00           H  
ATOM    509  N   VAL A 305       4.450 -16.190   1.456  1.00  0.00           N  
ATOM    510  CA  VAL A 305       4.776 -16.809   0.177  1.00  0.00           C  
ATOM    511  C   VAL A 305       6.204 -17.354   0.234  1.00  0.00           C  
ATOM    512  O   VAL A 305       6.604 -18.162  -0.582  1.00  0.00           O  
ATOM    513  CB  VAL A 305       4.670 -15.771  -0.941  1.00  0.00           C  
ATOM    514  CG1 VAL A 305       5.258 -16.350  -2.230  1.00  0.00           C  
ATOM    515  CG2 VAL A 305       3.197 -15.418  -1.168  1.00  0.00           C  
ATOM    516  H   VAL A 305       4.353 -15.218   1.521  1.00  0.00           H  
ATOM    517  HA  VAL A 305       4.089 -17.618  -0.017  1.00  0.00           H  
ATOM    518  HB  VAL A 305       5.217 -14.882  -0.664  1.00  0.00           H  
ATOM    519 1HG1 VAL A 305       4.930 -17.373  -2.347  1.00  0.00           H  
ATOM    520 2HG1 VAL A 305       4.920 -15.766  -3.073  1.00  0.00           H  
ATOM    521 3HG1 VAL A 305       6.335 -16.320  -2.179  1.00  0.00           H  
ATOM    522 1HG2 VAL A 305       2.696 -15.338  -0.215  1.00  0.00           H  
ATOM    523 2HG2 VAL A 305       3.130 -14.476  -1.690  1.00  0.00           H  
ATOM    524 3HG2 VAL A 305       2.729 -16.191  -1.759  1.00  0.00           H  
ATOM    525  N   ALA A 306       6.973 -16.923   1.196  1.00  0.00           N  
ATOM    526  CA  ALA A 306       8.343 -17.407   1.309  1.00  0.00           C  
ATOM    527  C   ALA A 306       8.340 -18.766   2.011  1.00  0.00           C  
ATOM    528  O   ALA A 306       8.946 -19.714   1.552  1.00  0.00           O  
ATOM    529  CB  ALA A 306       9.172 -16.413   2.124  1.00  0.00           C  
ATOM    530  H   ALA A 306       6.628 -16.275   1.845  1.00  0.00           H  
ATOM    531  HA  ALA A 306       8.772 -17.510   0.324  1.00  0.00           H  
ATOM    532 1HB  ALA A 306       8.557 -15.985   2.903  1.00  0.00           H  
ATOM    533 2HB  ALA A 306      10.012 -16.925   2.570  1.00  0.00           H  
ATOM    534 3HB  ALA A 306       9.531 -15.627   1.476  1.00  0.00           H  
ATOM    535  N   GLN A 307       7.657 -18.871   3.119  1.00  0.00           N  
ATOM    536  CA  GLN A 307       7.612 -20.145   3.828  1.00  0.00           C  
ATOM    537  C   GLN A 307       6.924 -21.183   2.943  1.00  0.00           C  
ATOM    538  O   GLN A 307       7.296 -22.340   2.919  1.00  0.00           O  
ATOM    539  CB  GLN A 307       6.826 -19.982   5.131  1.00  0.00           C  
ATOM    540  CG  GLN A 307       7.394 -18.807   5.930  1.00  0.00           C  
ATOM    541  CD  GLN A 307       6.527 -18.564   7.167  1.00  0.00           C  
ATOM    542  OE1 GLN A 307       6.908 -18.910   8.267  1.00  0.00           O  
ATOM    543  NE2 GLN A 307       5.368 -17.978   7.031  1.00  0.00           N  
ATOM    544  H   GLN A 307       7.170 -18.096   3.470  1.00  0.00           H  
ATOM    545  HA  GLN A 307       8.618 -20.468   4.052  1.00  0.00           H  
ATOM    546 1HB  GLN A 307       5.786 -19.794   4.903  1.00  0.00           H  
ATOM    547 2HB  GLN A 307       6.909 -20.885   5.716  1.00  0.00           H  
ATOM    548 1HG  GLN A 307       8.405 -19.035   6.236  1.00  0.00           H  
ATOM    549 2HG  GLN A 307       7.395 -17.920   5.314  1.00  0.00           H  
ATOM    550 1HE2 GLN A 307       4.805 -17.819   7.817  1.00  0.00           H  
ATOM    551 2HE2 GLN A 307       5.061 -17.698   6.144  1.00  0.00           H  
ATOM    552  N   LEU A 308       5.925 -20.776   2.209  1.00  0.00           N  
ATOM    553  CA  LEU A 308       5.228 -21.714   1.337  1.00  0.00           C  
ATOM    554  C   LEU A 308       6.151 -22.111   0.184  1.00  0.00           C  
ATOM    555  O   LEU A 308       6.289 -23.273  -0.142  1.00  0.00           O  
ATOM    556  CB  LEU A 308       3.967 -21.051   0.781  1.00  0.00           C  
ATOM    557  CG  LEU A 308       2.747 -21.532   1.568  1.00  0.00           C  
ATOM    558  CD1 LEU A 308       1.720 -20.401   1.659  1.00  0.00           C  
ATOM    559  CD2 LEU A 308       2.121 -22.731   0.854  1.00  0.00           C  
ATOM    560  H   LEU A 308       5.645 -19.838   2.242  1.00  0.00           H  
ATOM    561  HA  LEU A 308       4.953 -22.594   1.900  1.00  0.00           H  
ATOM    562 1HB  LEU A 308       4.056 -19.977   0.872  1.00  0.00           H  
ATOM    563 2HB  LEU A 308       3.850 -21.315  -0.260  1.00  0.00           H  
ATOM    564  HG  LEU A 308       3.052 -21.821   2.563  1.00  0.00           H  
ATOM    565 1HD1 LEU A 308       2.204 -19.456   1.467  1.00  0.00           H  
ATOM    566 2HD1 LEU A 308       0.942 -20.562   0.926  1.00  0.00           H  
ATOM    567 3HD1 LEU A 308       1.285 -20.389   2.647  1.00  0.00           H  
ATOM    568 1HD2 LEU A 308       2.798 -23.092   0.094  1.00  0.00           H  
ATOM    569 2HD2 LEU A 308       1.931 -23.518   1.569  1.00  0.00           H  
ATOM    570 3HD2 LEU A 308       1.190 -22.432   0.393  1.00  0.00           H  
ATOM    571  N   LYS A 309       6.783 -21.153  -0.435  1.00  0.00           N  
ATOM    572  CA  LYS A 309       7.679 -21.465  -1.542  1.00  0.00           C  
ATOM    573  C   LYS A 309       8.675 -22.539  -1.101  1.00  0.00           C  
ATOM    574  O   LYS A 309       8.927 -23.493  -1.808  1.00  0.00           O  
ATOM    575  CB  LYS A 309       8.439 -20.202  -1.953  1.00  0.00           C  
ATOM    576  CG  LYS A 309       7.618 -19.421  -2.981  1.00  0.00           C  
ATOM    577  CD  LYS A 309       7.799 -20.049  -4.364  1.00  0.00           C  
ATOM    578  CE  LYS A 309       7.281 -19.086  -5.433  1.00  0.00           C  
ATOM    579  NZ  LYS A 309       6.550 -19.855  -6.481  1.00  0.00           N  
ATOM    580  H   LYS A 309       6.656 -20.223  -0.155  1.00  0.00           H  
ATOM    581  HA  LYS A 309       7.104 -21.827  -2.382  1.00  0.00           H  
ATOM    582 1HB  LYS A 309       8.610 -19.585  -1.083  1.00  0.00           H  
ATOM    583 2HB  LYS A 309       9.387 -20.479  -2.390  1.00  0.00           H  
ATOM    584 1HG  LYS A 309       6.573 -19.451  -2.705  1.00  0.00           H  
ATOM    585 2HG  LYS A 309       7.953 -18.396  -3.006  1.00  0.00           H  
ATOM    586 1HD  LYS A 309       8.848 -20.246  -4.533  1.00  0.00           H  
ATOM    587 2HD  LYS A 309       7.244 -20.973  -4.415  1.00  0.00           H  
ATOM    588 1HE  LYS A 309       6.611 -18.370  -4.980  1.00  0.00           H  
ATOM    589 2HE  LYS A 309       8.113 -18.566  -5.884  1.00  0.00           H  
ATOM    590 1HZ  LYS A 309       6.520 -20.859  -6.216  1.00  0.00           H  
ATOM    591 2HZ  LYS A 309       5.579 -19.489  -6.565  1.00  0.00           H  
ATOM    592 3HZ  LYS A 309       7.040 -19.752  -7.391  1.00  0.00           H  
ATOM    593  N   GLN A 310       9.243 -22.387   0.063  1.00  0.00           N  
ATOM    594  CA  GLN A 310      10.204 -23.376   0.541  1.00  0.00           C  
ATOM    595  C   GLN A 310       9.531 -24.747   0.619  1.00  0.00           C  
ATOM    596  O   GLN A 310      10.107 -25.755   0.253  1.00  0.00           O  
ATOM    597  CB  GLN A 310      10.700 -22.972   1.931  1.00  0.00           C  
ATOM    598  CG  GLN A 310      11.350 -21.588   1.860  1.00  0.00           C  
ATOM    599  CD  GLN A 310      12.664 -21.681   1.082  1.00  0.00           C  
ATOM    600  OE1 GLN A 310      12.853 -20.987   0.102  1.00  0.00           O  
ATOM    601  NE2 GLN A 310      13.585 -22.514   1.480  1.00  0.00           N  
ATOM    602  H   GLN A 310       9.026 -21.608   0.617  1.00  0.00           H  
ATOM    603  HA  GLN A 310      11.041 -23.423  -0.137  1.00  0.00           H  
ATOM    604 1HB  GLN A 310       9.866 -22.944   2.617  1.00  0.00           H  
ATOM    605 2HB  GLN A 310      11.427 -23.691   2.276  1.00  0.00           H  
ATOM    606 1HG  GLN A 310      10.682 -20.903   1.359  1.00  0.00           H  
ATOM    607 2HG  GLN A 310      11.549 -21.232   2.858  1.00  0.00           H  
ATOM    608 1HE2 GLN A 310      13.432 -23.075   2.269  1.00  0.00           H  
ATOM    609 2HE2 GLN A 310      14.430 -22.581   0.989  1.00  0.00           H  
ATOM    610  N   LYS A 311       8.316 -24.798   1.094  1.00  0.00           N  
ATOM    611  CA  LYS A 311       7.623 -26.077   1.195  1.00  0.00           C  
ATOM    612  C   LYS A 311       7.422 -26.662  -0.206  1.00  0.00           C  
ATOM    613  O   LYS A 311       7.373 -27.863  -0.386  1.00  0.00           O  
ATOM    614  CB  LYS A 311       6.261 -25.869   1.859  1.00  0.00           C  
ATOM    615  CG  LYS A 311       6.092 -26.872   3.000  1.00  0.00           C  
ATOM    616  CD  LYS A 311       5.635 -26.138   4.263  1.00  0.00           C  
ATOM    617  CE  LYS A 311       6.816 -25.991   5.223  1.00  0.00           C  
ATOM    618  NZ  LYS A 311       7.491 -24.683   4.983  1.00  0.00           N  
ATOM    619  H   LYS A 311       7.871 -23.975   1.385  1.00  0.00           H  
ATOM    620  HA  LYS A 311       8.211 -26.760   1.790  1.00  0.00           H  
ATOM    621 1HB  LYS A 311       6.202 -24.863   2.251  1.00  0.00           H  
ATOM    622 2HB  LYS A 311       5.478 -26.017   1.132  1.00  0.00           H  
ATOM    623 1HG  LYS A 311       5.351 -27.610   2.723  1.00  0.00           H  
ATOM    624 2HG  LYS A 311       7.033 -27.363   3.192  1.00  0.00           H  
ATOM    625 1HD  LYS A 311       5.263 -25.160   3.994  1.00  0.00           H  
ATOM    626 2HD  LYS A 311       4.851 -26.702   4.744  1.00  0.00           H  
ATOM    627 1HE  LYS A 311       6.460 -26.030   6.241  1.00  0.00           H  
ATOM    628 2HE  LYS A 311       7.519 -26.794   5.056  1.00  0.00           H  
ATOM    629 1HZ  LYS A 311       6.771 -23.942   4.853  1.00  0.00           H  
ATOM    630 2HZ  LYS A 311       8.090 -24.447   5.799  1.00  0.00           H  
ATOM    631 3HZ  LYS A 311       8.081 -24.749   4.129  1.00  0.00           H  
ATOM    632  N   VAL A 312       7.306 -25.824  -1.199  1.00  0.00           N  
ATOM    633  CA  VAL A 312       7.110 -26.325  -2.555  1.00  0.00           C  
ATOM    634  C   VAL A 312       8.449 -26.802  -3.121  1.00  0.00           C  
ATOM    635  O   VAL A 312       8.497 -27.613  -4.024  1.00  0.00           O  
ATOM    636  CB  VAL A 312       6.552 -25.206  -3.436  1.00  0.00           C  
ATOM    637  CG1 VAL A 312       6.494 -25.681  -4.889  1.00  0.00           C  
ATOM    638  CG2 VAL A 312       5.142 -24.844  -2.963  1.00  0.00           C  
ATOM    639  H   VAL A 312       7.348 -24.860  -1.034  1.00  0.00           H  
ATOM    640  HA  VAL A 312       6.414 -27.148  -2.536  1.00  0.00           H  
ATOM    641  HB  VAL A 312       7.192 -24.340  -3.366  1.00  0.00           H  
ATOM    642 1HG1 VAL A 312       7.427 -26.156  -5.151  1.00  0.00           H  
ATOM    643 2HG1 VAL A 312       5.686 -26.390  -5.005  1.00  0.00           H  
ATOM    644 3HG1 VAL A 312       6.324 -24.835  -5.538  1.00  0.00           H  
ATOM    645 1HG2 VAL A 312       5.115 -24.841  -1.883  1.00  0.00           H  
ATOM    646 2HG2 VAL A 312       4.880 -23.864  -3.331  1.00  0.00           H  
ATOM    647 3HG2 VAL A 312       4.438 -25.572  -3.338  1.00  0.00           H  
ATOM    648  N   MET A 313       9.537 -26.309  -2.596  1.00  0.00           N  
ATOM    649  CA  MET A 313      10.842 -26.730  -3.094  1.00  0.00           C  
ATOM    650  C   MET A 313      11.071 -28.200  -2.736  1.00  0.00           C  
ATOM    651  O   MET A 313      11.556 -28.520  -1.670  1.00  0.00           O  
ATOM    652  CB  MET A 313      11.935 -25.870  -2.455  1.00  0.00           C  
ATOM    653  CG  MET A 313      11.736 -24.409  -2.856  1.00  0.00           C  
ATOM    654  SD  MET A 313      12.929 -23.968  -4.144  1.00  0.00           S  
ATOM    655  CE  MET A 313      12.548 -22.201  -4.212  1.00  0.00           C  
ATOM    656  H   MET A 313       9.477 -25.657  -1.867  1.00  0.00           H  
ATOM    657  HA  MET A 313      10.874 -26.611  -4.168  1.00  0.00           H  
ATOM    658 1HB  MET A 313      11.880 -25.961  -1.380  1.00  0.00           H  
ATOM    659 2HB  MET A 313      12.903 -26.206  -2.796  1.00  0.00           H  
ATOM    660 1HG  MET A 313      10.733 -24.272  -3.234  1.00  0.00           H  
ATOM    661 2HG  MET A 313      11.886 -23.775  -1.994  1.00  0.00           H  
ATOM    662 1HE  MET A 313      11.729 -21.984  -3.540  1.00  0.00           H  
ATOM    663 2HE  MET A 313      13.414 -21.632  -3.914  1.00  0.00           H  
ATOM    664 3HE  MET A 313      12.274 -21.931  -5.223  1.00  0.00           H  
ATOM    665  N   ASN A 314      10.725 -29.096  -3.620  1.00  0.00           N  
ATOM    666  CA  ASN A 314      10.919 -30.512  -3.334  1.00  0.00           C  
ATOM    667  C   ASN A 314      10.518 -31.339  -4.557  1.00  0.00           C  
ATOM    668  O   ASN A 314       9.740 -32.268  -4.462  1.00  0.00           O  
ATOM    669  CB  ASN A 314      10.056 -30.915  -2.138  1.00  0.00           C  
ATOM    670  CG  ASN A 314      10.795 -31.960  -1.301  1.00  0.00           C  
ATOM    671  OD1 ASN A 314      11.442 -31.628  -0.327  1.00  0.00           O  
ATOM    672  ND2 ASN A 314      10.727 -33.218  -1.641  1.00  0.00           N  
ATOM    673  H   ASN A 314      10.335 -28.816  -4.473  1.00  0.00           H  
ATOM    674  HA  ASN A 314      11.958 -30.693  -3.102  1.00  0.00           H  
ATOM    675 1HB  ASN A 314       9.853 -30.044  -1.531  1.00  0.00           H  
ATOM    676 2HB  ASN A 314       9.125 -31.333  -2.490  1.00  0.00           H  
ATOM    677 1HD2 ASN A 314      11.197 -33.896  -1.111  1.00  0.00           H  
ATOM    678 2HD2 ASN A 314      10.204 -33.484  -2.426  1.00  0.00           H  
ATOM    679  N   TYR A 315      11.035 -31.004  -5.708  1.00  0.00           N  
ATOM    680  CA  TYR A 315      10.685 -31.749  -6.912  1.00  0.00           C  
ATOM    681  C   TYR A 315      11.689 -31.424  -8.021  1.00  0.00           C  
ATOM    682  O   TYR A 315      12.035 -32.329  -8.763  1.00  0.00           O  
ATOM    683  CB  TYR A 315       9.274 -31.354  -7.360  1.00  0.00           C  
ATOM    684  CG  TYR A 315       8.923 -32.077  -8.640  1.00  0.00           C  
ATOM    685  CD1 TYR A 315       9.137 -33.459  -8.750  1.00  0.00           C  
ATOM    686  CD2 TYR A 315       8.381 -31.363  -9.722  1.00  0.00           C  
ATOM    687  CE1 TYR A 315       8.810 -34.130  -9.939  1.00  0.00           C  
ATOM    688  CE2 TYR A 315       8.054 -32.033 -10.912  1.00  0.00           C  
ATOM    689  CZ  TYR A 315       8.269 -33.416 -11.021  1.00  0.00           C  
ATOM    690  OH  TYR A 315       7.948 -34.074 -12.190  1.00  0.00           O  
ATOM    691  OXT TYR A 315      12.092 -30.277  -8.111  1.00  0.00           O  
ATOM    692  H   TYR A 315      11.655 -30.247  -5.764  1.00  0.00           H  
ATOM    693  HA  TYR A 315      10.709 -32.807  -6.701  1.00  0.00           H  
ATOM    694 1HB  TYR A 315       8.565 -31.621  -6.591  1.00  0.00           H  
ATOM    695 2HB  TYR A 315       9.236 -30.287  -7.529  1.00  0.00           H  
ATOM    696  HD1 TYR A 315       9.553 -34.009  -7.917  1.00  0.00           H  
ATOM    697  HD2 TYR A 315       8.216 -30.298  -9.639  1.00  0.00           H  
ATOM    698  HE1 TYR A 315       8.974 -35.194 -10.023  1.00  0.00           H  
ATOM    699  HE2 TYR A 315       7.638 -31.483 -11.743  1.00  0.00           H  
ATOM    700  HH  TYR A 315       8.747 -34.154 -12.714  1.00  0.00           H  
TER     701      TYR A 315                                                      
HETATM  702  C   ACE B 272       2.693  34.339  -4.553  1.00  0.00           C  
HETATM  703  O   ACE B 272       3.686  34.405  -5.248  1.00  0.00           O  
HETATM  704  CH3 ACE B 272       1.580  35.384  -4.658  1.00  0.00           C  
HETATM  705 1H   ACE B 272       1.823  36.091  -5.438  1.00  0.00           H  
HETATM  706 2H   ACE B 272       0.647  34.894  -4.895  1.00  0.00           H  
HETATM  707 3H   ACE B 272       1.485  35.905  -3.717  1.00  0.00           H  
ATOM    708  N   CYS B 273       2.534  33.375  -3.687  1.00  0.00           N  
ATOM    709  CA  CYS B 273       3.561  32.350  -3.545  1.00  0.00           C  
ATOM    710  C   CYS B 273       3.758  31.633  -4.882  1.00  0.00           C  
ATOM    711  O   CYS B 273       2.926  31.708  -5.765  1.00  0.00           O  
ATOM    712  CB  CYS B 273       3.127  31.337  -2.483  1.00  0.00           C  
ATOM    713  SG  CYS B 273       2.789  32.200  -0.928  1.00  0.00           S  
ATOM    714  H   CYS B 273       1.726  33.338  -3.135  1.00  0.00           H  
ATOM    715  HA  CYS B 273       4.489  32.808  -3.242  1.00  0.00           H  
ATOM    716 1HB  CYS B 273       2.233  30.831  -2.814  1.00  0.00           H  
ATOM    717 2HB  CYS B 273       3.915  30.615  -2.329  1.00  0.00           H  
ATOM    718  N   GLY B 274       4.853  30.940  -5.039  1.00  0.00           N  
ATOM    719  CA  GLY B 274       5.094  30.238  -6.295  1.00  0.00           C  
ATOM    720  C   GLY B 274       6.415  29.473  -6.209  1.00  0.00           C  
ATOM    721  O   GLY B 274       7.396  29.839  -6.824  1.00  0.00           O  
ATOM    722  H   GLY B 274       5.512  30.893  -4.316  1.00  0.00           H  
ATOM    723 1HA  GLY B 274       4.285  29.545  -6.480  1.00  0.00           H  
ATOM    724 2HA  GLY B 274       5.149  30.952  -7.101  1.00  0.00           H  
ATOM    725  N   GLY B 275       6.449  28.412  -5.448  1.00  0.00           N  
ATOM    726  CA  GLY B 275       7.682  27.642  -5.327  1.00  0.00           C  
ATOM    727  C   GLY B 275       7.466  26.475  -4.361  1.00  0.00           C  
ATOM    728  O   GLY B 275       7.672  25.327  -4.705  1.00  0.00           O  
ATOM    729  H   GLY B 275       5.646  28.134  -4.959  1.00  0.00           H  
ATOM    730 1HA  GLY B 275       7.966  27.262  -6.298  1.00  0.00           H  
ATOM    731 2HA  GLY B 275       8.465  28.277  -4.945  1.00  0.00           H  
ATOM    732  N   ARG B 276       7.060  26.757  -3.154  1.00  0.00           N  
ATOM    733  CA  ARG B 276       6.841  25.685  -2.191  1.00  0.00           C  
ATOM    734  C   ARG B 276       5.613  24.871  -2.599  1.00  0.00           C  
ATOM    735  O   ARG B 276       5.477  23.715  -2.249  1.00  0.00           O  
ATOM    736  CB  ARG B 276       6.621  26.284  -0.800  1.00  0.00           C  
ATOM    737  CG  ARG B 276       7.956  26.350  -0.057  1.00  0.00           C  
ATOM    738  CD  ARG B 276       7.904  27.464   0.992  1.00  0.00           C  
ATOM    739  NE  ARG B 276       9.250  27.723   1.490  1.00  0.00           N  
ATOM    740  CZ  ARG B 276       9.502  28.816   2.157  1.00  0.00           C  
ATOM    741  NH1 ARG B 276       9.014  29.956   1.752  1.00  0.00           N  
ATOM    742  NH2 ARG B 276      10.243  28.767   3.231  1.00  0.00           N  
ATOM    743  H   ARG B 276       6.903  27.689  -2.895  1.00  0.00           H  
ATOM    744  HA  ARG B 276       7.707  25.041  -2.168  1.00  0.00           H  
ATOM    745 1HB  ARG B 276       6.211  27.280  -0.899  1.00  0.00           H  
ATOM    746 2HB  ARG B 276       5.933  25.664  -0.246  1.00  0.00           H  
ATOM    747 1HG  ARG B 276       8.144  25.405   0.429  1.00  0.00           H  
ATOM    748 2HG  ARG B 276       8.749  26.558  -0.760  1.00  0.00           H  
ATOM    749 1HD  ARG B 276       7.508  28.363   0.543  1.00  0.00           H  
ATOM    750 2HD  ARG B 276       7.268  27.159   1.810  1.00  0.00           H  
ATOM    751  HE  ARG B 276       9.967  27.076   1.321  1.00  0.00           H  
ATOM    752 1HH1 ARG B 276       8.445  29.991   0.929  1.00  0.00           H  
ATOM    753 2HH1 ARG B 276       9.207  30.793   2.264  1.00  0.00           H  
ATOM    754 1HH2 ARG B 276      10.618  27.892   3.541  1.00  0.00           H  
ATOM    755 2HH2 ARG B 276      10.437  29.603   3.743  1.00  0.00           H  
ATOM    756  N   ILE B 277       4.714  25.463  -3.339  1.00  0.00           N  
ATOM    757  CA  ILE B 277       3.523  24.735  -3.760  1.00  0.00           C  
ATOM    758  C   ILE B 277       3.906  23.704  -4.825  1.00  0.00           C  
ATOM    759  O   ILE B 277       3.759  22.513  -4.634  1.00  0.00           O  
ATOM    760  CB  ILE B 277       2.503  25.714  -4.343  1.00  0.00           C  
ATOM    761  CG1 ILE B 277       2.073  26.706  -3.261  1.00  0.00           C  
ATOM    762  CG2 ILE B 277       1.279  24.942  -4.840  1.00  0.00           C  
ATOM    763  CD1 ILE B 277       2.967  27.946  -3.321  1.00  0.00           C  
ATOM    764  H   ILE B 277       4.842  26.394  -3.614  1.00  0.00           H  
ATOM    765  HA  ILE B 277       3.090  24.230  -2.910  1.00  0.00           H  
ATOM    766  HB  ILE B 277       2.949  26.250  -5.168  1.00  0.00           H  
ATOM    767 1HG1 ILE B 277       1.045  26.995  -3.424  1.00  0.00           H  
ATOM    768 2HG1 ILE B 277       2.168  26.243  -2.290  1.00  0.00           H  
ATOM    769 1HG2 ILE B 277       0.863  24.365  -4.027  1.00  0.00           H  
ATOM    770 2HG2 ILE B 277       0.537  25.636  -5.204  1.00  0.00           H  
ATOM    771 3HG2 ILE B 277       1.572  24.277  -5.638  1.00  0.00           H  
ATOM    772 1HD1 ILE B 277       3.541  27.933  -4.236  1.00  0.00           H  
ATOM    773 2HD1 ILE B 277       2.354  28.834  -3.294  1.00  0.00           H  
ATOM    774 3HD1 ILE B 277       3.640  27.945  -2.474  1.00  0.00           H  
ATOM    775  N   ALA B 278       4.398  24.155  -5.948  1.00  0.00           N  
ATOM    776  CA  ALA B 278       4.782  23.223  -7.002  1.00  0.00           C  
ATOM    777  C   ALA B 278       5.625  22.094  -6.406  1.00  0.00           C  
ATOM    778  O   ALA B 278       5.461  20.940  -6.747  1.00  0.00           O  
ATOM    779  CB  ALA B 278       5.596  23.964  -8.065  1.00  0.00           C  
ATOM    780  H   ALA B 278       4.509  25.119  -6.082  1.00  0.00           H  
ATOM    781  HA  ALA B 278       3.894  22.808  -7.457  1.00  0.00           H  
ATOM    782 1HB  ALA B 278       5.998  24.872  -7.643  1.00  0.00           H  
ATOM    783 2HB  ALA B 278       6.405  23.334  -8.402  1.00  0.00           H  
ATOM    784 3HB  ALA B 278       4.957  24.207  -8.901  1.00  0.00           H  
ATOM    785  N   ARG B 279       6.526  22.416  -5.520  1.00  0.00           N  
ATOM    786  CA  ARG B 279       7.357  21.380  -4.918  1.00  0.00           C  
ATOM    787  C   ARG B 279       6.466  20.364  -4.205  1.00  0.00           C  
ATOM    788  O   ARG B 279       6.487  19.187  -4.503  1.00  0.00           O  
ATOM    789  CB  ARG B 279       8.320  22.014  -3.911  1.00  0.00           C  
ATOM    790  CG  ARG B 279       9.501  22.641  -4.657  1.00  0.00           C  
ATOM    791  CD  ARG B 279      10.719  21.721  -4.558  1.00  0.00           C  
ATOM    792  NE  ARG B 279      10.310  20.339  -4.787  1.00  0.00           N  
ATOM    793  CZ  ARG B 279      11.206  19.432  -5.066  1.00  0.00           C  
ATOM    794  NH1 ARG B 279      11.409  19.074  -6.304  1.00  0.00           N  
ATOM    795  NH2 ARG B 279      11.902  18.884  -4.106  1.00  0.00           N  
ATOM    796  H   ARG B 279       6.643  23.354  -5.256  1.00  0.00           H  
ATOM    797  HA  ARG B 279       7.925  20.881  -5.691  1.00  0.00           H  
ATOM    798 1HB  ARG B 279       7.802  22.776  -3.348  1.00  0.00           H  
ATOM    799 2HB  ARG B 279       8.686  21.255  -3.235  1.00  0.00           H  
ATOM    800 1HG  ARG B 279       9.236  22.777  -5.696  1.00  0.00           H  
ATOM    801 2HG  ARG B 279       9.737  23.597  -4.218  1.00  0.00           H  
ATOM    802 1HD  ARG B 279      11.447  22.008  -5.303  1.00  0.00           H  
ATOM    803 2HD  ARG B 279      11.156  21.807  -3.575  1.00  0.00           H  
ATOM    804  HE  ARG B 279       9.363  20.091  -4.732  1.00  0.00           H  
ATOM    805 1HH1 ARG B 279      10.877  19.494  -7.039  1.00  0.00           H  
ATOM    806 2HH1 ARG B 279      12.096  18.379  -6.518  1.00  0.00           H  
ATOM    807 1HH2 ARG B 279      11.748  19.158  -3.157  1.00  0.00           H  
ATOM    808 2HH2 ARG B 279      12.590  18.190  -4.322  1.00  0.00           H  
ATOM    809  N   LEU B 280       5.679  20.808  -3.264  1.00  0.00           N  
ATOM    810  CA  LEU B 280       4.804  19.885  -2.550  1.00  0.00           C  
ATOM    811  C   LEU B 280       4.064  19.005  -3.559  1.00  0.00           C  
ATOM    812  O   LEU B 280       3.700  17.883  -3.269  1.00  0.00           O  
ATOM    813  CB  LEU B 280       3.789  20.677  -1.722  1.00  0.00           C  
ATOM    814  CG  LEU B 280       4.525  21.492  -0.657  1.00  0.00           C  
ATOM    815  CD1 LEU B 280       3.691  22.719  -0.286  1.00  0.00           C  
ATOM    816  CD2 LEU B 280       4.740  20.627   0.587  1.00  0.00           C  
ATOM    817  H   LEU B 280       5.675  21.762  -3.037  1.00  0.00           H  
ATOM    818  HA  LEU B 280       5.393  19.264  -1.894  1.00  0.00           H  
ATOM    819 1HB  LEU B 280       3.239  21.344  -2.370  1.00  0.00           H  
ATOM    820 2HB  LEU B 280       3.105  19.995  -1.241  1.00  0.00           H  
ATOM    821  HG  LEU B 280       5.481  21.811  -1.045  1.00  0.00           H  
ATOM    822 1HD1 LEU B 280       2.854  22.805  -0.964  1.00  0.00           H  
ATOM    823 2HD1 LEU B 280       3.324  22.612   0.725  1.00  0.00           H  
ATOM    824 3HD1 LEU B 280       4.303  23.606  -0.356  1.00  0.00           H  
ATOM    825 1HD2 LEU B 280       4.014  19.827   0.599  1.00  0.00           H  
ATOM    826 2HD2 LEU B 280       5.735  20.208   0.567  1.00  0.00           H  
ATOM    827 3HD2 LEU B 280       4.621  21.234   1.472  1.00  0.00           H  
ATOM    828  N   GLU B 281       3.839  19.506  -4.743  1.00  0.00           N  
ATOM    829  CA  GLU B 281       3.138  18.715  -5.748  1.00  0.00           C  
ATOM    830  C   GLU B 281       4.048  17.580  -6.224  1.00  0.00           C  
ATOM    831  O   GLU B 281       3.675  16.424  -6.209  1.00  0.00           O  
ATOM    832  CB  GLU B 281       2.769  19.607  -6.935  1.00  0.00           C  
ATOM    833  CG  GLU B 281       1.308  20.044  -6.809  1.00  0.00           C  
ATOM    834  CD  GLU B 281       0.448  19.234  -7.782  1.00  0.00           C  
ATOM    835  OE1 GLU B 281       0.706  18.051  -7.927  1.00  0.00           O  
ATOM    836  OE2 GLU B 281      -0.455  19.811  -8.363  1.00  0.00           O  
ATOM    837  H   GLU B 281       4.141  20.413  -4.956  1.00  0.00           H  
ATOM    838  HA  GLU B 281       2.239  18.300  -5.318  1.00  0.00           H  
ATOM    839 1HB  GLU B 281       3.407  20.480  -6.942  1.00  0.00           H  
ATOM    840 2HB  GLU B 281       2.901  19.058  -7.854  1.00  0.00           H  
ATOM    841 1HG  GLU B 281       0.968  19.873  -5.798  1.00  0.00           H  
ATOM    842 2HG  GLU B 281       1.224  21.094  -7.046  1.00  0.00           H  
ATOM    843  N   GLU B 282       5.243  17.899  -6.643  1.00  0.00           N  
ATOM    844  CA  GLU B 282       6.156  16.859  -7.103  1.00  0.00           C  
ATOM    845  C   GLU B 282       6.261  15.776  -6.029  1.00  0.00           C  
ATOM    846  O   GLU B 282       6.357  14.599  -6.323  1.00  0.00           O  
ATOM    847  CB  GLU B 282       7.537  17.468  -7.355  1.00  0.00           C  
ATOM    848  CG  GLU B 282       7.814  17.504  -8.859  1.00  0.00           C  
ATOM    849  CD  GLU B 282       9.159  18.187  -9.114  1.00  0.00           C  
ATOM    850  OE1 GLU B 282       9.384  19.242  -8.542  1.00  0.00           O  
ATOM    851  OE2 GLU B 282       9.944  17.644  -9.875  1.00  0.00           O  
ATOM    852  H   GLU B 282       5.528  18.837  -6.644  1.00  0.00           H  
ATOM    853  HA  GLU B 282       5.780  16.428  -8.019  1.00  0.00           H  
ATOM    854 1HB  GLU B 282       7.565  18.472  -6.958  1.00  0.00           H  
ATOM    855 2HB  GLU B 282       8.289  16.867  -6.866  1.00  0.00           H  
ATOM    856 1HG  GLU B 282       7.843  16.495  -9.245  1.00  0.00           H  
ATOM    857 2HG  GLU B 282       7.032  18.060  -9.357  1.00  0.00           H  
ATOM    858  N   LYS B 283       6.239  16.166  -4.785  1.00  0.00           N  
ATOM    859  CA  LYS B 283       6.332  15.189  -3.709  1.00  0.00           C  
ATOM    860  C   LYS B 283       5.082  14.308  -3.718  1.00  0.00           C  
ATOM    861  O   LYS B 283       5.161  13.099  -3.637  1.00  0.00           O  
ATOM    862  CB  LYS B 283       6.433  15.917  -2.369  1.00  0.00           C  
ATOM    863  CG  LYS B 283       7.605  15.349  -1.566  1.00  0.00           C  
ATOM    864  CD  LYS B 283       7.951  16.307  -0.424  1.00  0.00           C  
ATOM    865  CE  LYS B 283       7.226  15.868   0.849  1.00  0.00           C  
ATOM    866  NZ  LYS B 283       7.834  14.606   1.357  1.00  0.00           N  
ATOM    867  H   LYS B 283       6.159  17.118  -4.573  1.00  0.00           H  
ATOM    868  HA  LYS B 283       7.208  14.574  -3.852  1.00  0.00           H  
ATOM    869 1HB  LYS B 283       6.592  16.972  -2.545  1.00  0.00           H  
ATOM    870 2HB  LYS B 283       5.517  15.778  -1.814  1.00  0.00           H  
ATOM    871 1HG  LYS B 283       7.330  14.387  -1.159  1.00  0.00           H  
ATOM    872 2HG  LYS B 283       8.463  15.236  -2.211  1.00  0.00           H  
ATOM    873 1HD  LYS B 283       9.018  16.293  -0.255  1.00  0.00           H  
ATOM    874 2HD  LYS B 283       7.641  17.307  -0.686  1.00  0.00           H  
ATOM    875 1HE  LYS B 283       7.315  16.639   1.599  1.00  0.00           H  
ATOM    876 2HE  LYS B 283       6.181  15.700   0.628  1.00  0.00           H  
ATOM    877 1HZ  LYS B 283       8.840  14.578   1.099  1.00  0.00           H  
ATOM    878 2HZ  LYS B 283       7.743  14.569   2.393  1.00  0.00           H  
ATOM    879 3HZ  LYS B 283       7.344  13.790   0.935  1.00  0.00           H  
ATOM    880  N   VAL B 284       3.927  14.906  -3.818  1.00  0.00           N  
ATOM    881  CA  VAL B 284       2.699  14.121  -3.836  1.00  0.00           C  
ATOM    882  C   VAL B 284       2.711  13.195  -5.052  1.00  0.00           C  
ATOM    883  O   VAL B 284       1.990  12.220  -5.112  1.00  0.00           O  
ATOM    884  CB  VAL B 284       1.492  15.057  -3.921  1.00  0.00           C  
ATOM    885  CG1 VAL B 284       0.222  14.233  -4.129  1.00  0.00           C  
ATOM    886  CG2 VAL B 284       1.375  15.856  -2.621  1.00  0.00           C  
ATOM    887  H   VAL B 284       3.884  15.882  -3.884  1.00  0.00           H  
ATOM    888  HA  VAL B 284       2.633  13.532  -2.934  1.00  0.00           H  
ATOM    889  HB  VAL B 284       1.623  15.735  -4.753  1.00  0.00           H  
ATOM    890 1HG1 VAL B 284       0.307  13.298  -3.595  1.00  0.00           H  
ATOM    891 2HG1 VAL B 284      -0.630  14.784  -3.756  1.00  0.00           H  
ATOM    892 3HG1 VAL B 284       0.089  14.034  -5.183  1.00  0.00           H  
ATOM    893 1HG2 VAL B 284       2.262  15.703  -2.024  1.00  0.00           H  
ATOM    894 2HG2 VAL B 284       1.274  16.906  -2.852  1.00  0.00           H  
ATOM    895 3HG2 VAL B 284       0.509  15.523  -2.071  1.00  0.00           H  
ATOM    896  N   LYS B 285       3.530  13.494  -6.023  1.00  0.00           N  
ATOM    897  CA  LYS B 285       3.592  12.650  -7.210  1.00  0.00           C  
ATOM    898  C   LYS B 285       4.409  11.395  -6.898  1.00  0.00           C  
ATOM    899  O   LYS B 285       4.009  10.289  -7.205  1.00  0.00           O  
ATOM    900  CB  LYS B 285       4.255  13.421  -8.353  1.00  0.00           C  
ATOM    901  CG  LYS B 285       3.228  13.683  -9.456  1.00  0.00           C  
ATOM    902  CD  LYS B 285       1.992  14.356  -8.854  1.00  0.00           C  
ATOM    903  CE  LYS B 285       1.712  15.663  -9.598  1.00  0.00           C  
ATOM    904  NZ  LYS B 285       0.282  15.700 -10.015  1.00  0.00           N  
ATOM    905  H   LYS B 285       4.105  14.284  -5.952  1.00  0.00           H  
ATOM    906  HA  LYS B 285       2.592  12.366  -7.502  1.00  0.00           H  
ATOM    907 1HB  LYS B 285       4.633  14.362  -7.980  1.00  0.00           H  
ATOM    908 2HB  LYS B 285       5.072  12.839  -8.754  1.00  0.00           H  
ATOM    909 1HG  LYS B 285       3.663  14.328 -10.205  1.00  0.00           H  
ATOM    910 2HG  LYS B 285       2.940  12.747  -9.909  1.00  0.00           H  
ATOM    911 1HD  LYS B 285       1.142  13.697  -8.948  1.00  0.00           H  
ATOM    912 2HD  LYS B 285       2.170  14.569  -7.811  1.00  0.00           H  
ATOM    913 1HE  LYS B 285       1.918  16.499  -8.945  1.00  0.00           H  
ATOM    914 2HE  LYS B 285       2.344  15.723 -10.471  1.00  0.00           H  
ATOM    915 1HZ  LYS B 285      -0.289  15.144  -9.346  1.00  0.00           H  
ATOM    916 2HZ  LYS B 285      -0.052  16.686 -10.021  1.00  0.00           H  
ATOM    917 3HZ  LYS B 285       0.187  15.296 -10.968  1.00  0.00           H  
ATOM    918  N   THR B 286       5.553  11.558  -6.290  1.00  0.00           N  
ATOM    919  CA  THR B 286       6.377  10.398  -5.965  1.00  0.00           C  
ATOM    920  C   THR B 286       5.641   9.521  -4.948  1.00  0.00           C  
ATOM    921  O   THR B 286       5.781   8.314  -4.939  1.00  0.00           O  
ATOM    922  CB  THR B 286       7.706  10.865  -5.371  1.00  0.00           C  
ATOM    923  OG1 THR B 286       8.174  11.996  -6.092  1.00  0.00           O  
ATOM    924  CG2 THR B 286       8.733   9.737  -5.464  1.00  0.00           C  
ATOM    925  H   THR B 286       5.858  12.459  -6.051  1.00  0.00           H  
ATOM    926  HA  THR B 286       6.566   9.828  -6.862  1.00  0.00           H  
ATOM    927  HB  THR B 286       7.563  11.131  -4.335  1.00  0.00           H  
ATOM    928  HG1 THR B 286       8.940  12.347  -5.630  1.00  0.00           H  
ATOM    929 1HG2 THR B 286       8.361   8.963  -6.119  1.00  0.00           H  
ATOM    930 2HG2 THR B 286       9.661  10.125  -5.858  1.00  0.00           H  
ATOM    931 3HG2 THR B 286       8.906   9.324  -4.480  1.00  0.00           H  
ATOM    932  N   LEU B 287       4.862  10.118  -4.089  1.00  0.00           N  
ATOM    933  CA  LEU B 287       4.137   9.336  -3.095  1.00  0.00           C  
ATOM    934  C   LEU B 287       3.049   8.512  -3.787  1.00  0.00           C  
ATOM    935  O   LEU B 287       2.950   7.315  -3.600  1.00  0.00           O  
ATOM    936  CB  LEU B 287       3.492  10.278  -2.077  1.00  0.00           C  
ATOM    937  CG  LEU B 287       4.585  10.992  -1.278  1.00  0.00           C  
ATOM    938  CD1 LEU B 287       3.983  12.202  -0.557  1.00  0.00           C  
ATOM    939  CD2 LEU B 287       5.175  10.028  -0.248  1.00  0.00           C  
ATOM    940  H   LEU B 287       4.764  11.092  -4.114  1.00  0.00           H  
ATOM    941  HA  LEU B 287       4.822   8.675  -2.586  1.00  0.00           H  
ATOM    942 1HB  LEU B 287       2.889  11.010  -2.594  1.00  0.00           H  
ATOM    943 2HB  LEU B 287       2.871   9.711  -1.402  1.00  0.00           H  
ATOM    944  HG  LEU B 287       5.363  11.326  -1.950  1.00  0.00           H  
ATOM    945 1HD1 LEU B 287       3.199  12.628  -1.164  1.00  0.00           H  
ATOM    946 2HD1 LEU B 287       3.576  11.887   0.391  1.00  0.00           H  
ATOM    947 3HD1 LEU B 287       4.753  12.941  -0.393  1.00  0.00           H  
ATOM    948 1HD2 LEU B 287       4.839   9.025  -0.460  1.00  0.00           H  
ATOM    949 2HD2 LEU B 287       6.253  10.065  -0.296  1.00  0.00           H  
ATOM    950 3HD2 LEU B 287       4.849  10.315   0.742  1.00  0.00           H  
ATOM    951  N   LYS B 288       2.230   9.142  -4.584  1.00  0.00           N  
ATOM    952  CA  LYS B 288       1.171   8.410  -5.269  1.00  0.00           C  
ATOM    953  C   LYS B 288       1.788   7.301  -6.126  1.00  0.00           C  
ATOM    954  O   LYS B 288       1.219   6.240  -6.291  1.00  0.00           O  
ATOM    955  CB  LYS B 288       0.387   9.371  -6.167  1.00  0.00           C  
ATOM    956  CG  LYS B 288      -1.051   9.489  -5.659  1.00  0.00           C  
ATOM    957  CD  LYS B 288      -1.335  10.938  -5.255  1.00  0.00           C  
ATOM    958  CE  LYS B 288      -1.596  11.775  -6.508  1.00  0.00           C  
ATOM    959  NZ  LYS B 288      -3.060  12.018  -6.649  1.00  0.00           N  
ATOM    960  H   LYS B 288       2.326  10.108  -4.720  1.00  0.00           H  
ATOM    961  HA  LYS B 288       0.503   7.975  -4.542  1.00  0.00           H  
ATOM    962 1HB  LYS B 288       0.857  10.345  -6.148  1.00  0.00           H  
ATOM    963 2HB  LYS B 288       0.380   8.996  -7.179  1.00  0.00           H  
ATOM    964 1HG  LYS B 288      -1.733   9.191  -6.441  1.00  0.00           H  
ATOM    965 2HG  LYS B 288      -1.184   8.846  -4.802  1.00  0.00           H  
ATOM    966 1HD  LYS B 288      -2.203  10.967  -4.613  1.00  0.00           H  
ATOM    967 2HD  LYS B 288      -0.483  11.338  -4.728  1.00  0.00           H  
ATOM    968 1HE  LYS B 288      -1.082  12.721  -6.423  1.00  0.00           H  
ATOM    969 2HE  LYS B 288      -1.234  11.246  -7.378  1.00  0.00           H  
ATOM    970 1HZ  LYS B 288      -3.501  12.035  -5.707  1.00  0.00           H  
ATOM    971 2HZ  LYS B 288      -3.216  12.932  -7.119  1.00  0.00           H  
ATOM    972 3HZ  LYS B 288      -3.484  11.256  -7.218  1.00  0.00           H  
ATOM    973  N   ALA B 289       2.950   7.539  -6.673  1.00  0.00           N  
ATOM    974  CA  ALA B 289       3.590   6.523  -7.501  1.00  0.00           C  
ATOM    975  C   ALA B 289       3.930   5.301  -6.646  1.00  0.00           C  
ATOM    976  O   ALA B 289       3.363   4.240  -6.808  1.00  0.00           O  
ATOM    977  CB  ALA B 289       4.878   7.086  -8.100  1.00  0.00           C  
ATOM    978  H   ALA B 289       3.393   8.401  -6.527  1.00  0.00           H  
ATOM    979  HA  ALA B 289       2.922   6.232  -8.297  1.00  0.00           H  
ATOM    980 1HB  ALA B 289       5.029   8.095  -7.743  1.00  0.00           H  
ATOM    981 2HB  ALA B 289       5.714   6.469  -7.799  1.00  0.00           H  
ATOM    982 3HB  ALA B 289       4.802   7.092  -9.178  1.00  0.00           H  
ATOM    983  N   GLN B 290       4.861   5.446  -5.743  1.00  0.00           N  
ATOM    984  CA  GLN B 290       5.243   4.321  -4.897  1.00  0.00           C  
ATOM    985  C   GLN B 290       3.987   3.591  -4.415  1.00  0.00           C  
ATOM    986  O   GLN B 290       3.978   2.387  -4.261  1.00  0.00           O  
ATOM    987  CB  GLN B 290       6.031   4.832  -3.690  1.00  0.00           C  
ATOM    988  CG  GLN B 290       7.521   4.872  -4.034  1.00  0.00           C  
ATOM    989  CD  GLN B 290       8.216   5.925  -3.168  1.00  0.00           C  
ATOM    990  OE1 GLN B 290       8.668   6.937  -3.667  1.00  0.00           O  
ATOM    991  NE2 GLN B 290       8.321   5.729  -1.882  1.00  0.00           N  
ATOM    992  H   GLN B 290       5.308   6.311  -5.635  1.00  0.00           H  
ATOM    993  HA  GLN B 290       5.859   3.642  -5.465  1.00  0.00           H  
ATOM    994 1HB  GLN B 290       5.692   5.825  -3.434  1.00  0.00           H  
ATOM    995 2HB  GLN B 290       5.875   4.170  -2.852  1.00  0.00           H  
ATOM    996 1HG  GLN B 290       7.961   3.904  -3.846  1.00  0.00           H  
ATOM    997 2HG  GLN B 290       7.643   5.129  -5.075  1.00  0.00           H  
ATOM    998 1HE2 GLN B 290       8.764   6.398  -1.320  1.00  0.00           H  
ATOM    999 2HE2 GLN B 290       7.956   4.913  -1.480  1.00  0.00           H  
ATOM   1000  N   ASN B 291       2.927   4.313  -4.180  1.00  0.00           N  
ATOM   1001  CA  ASN B 291       1.699   3.673  -3.723  1.00  0.00           C  
ATOM   1002  C   ASN B 291       1.239   2.661  -4.773  1.00  0.00           C  
ATOM   1003  O   ASN B 291       1.032   1.499  -4.482  1.00  0.00           O  
ATOM   1004  CB  ASN B 291       0.613   4.732  -3.526  1.00  0.00           C  
ATOM   1005  CG  ASN B 291      -0.020   4.562  -2.145  1.00  0.00           C  
ATOM   1006  OD1 ASN B 291       0.569   4.923  -1.146  1.00  0.00           O  
ATOM   1007  ND2 ASN B 291      -1.204   4.024  -2.045  1.00  0.00           N  
ATOM   1008  H   ASN B 291       2.953   5.283  -4.314  1.00  0.00           H  
ATOM   1009  HA  ASN B 291       1.881   3.167  -2.788  1.00  0.00           H  
ATOM   1010 1HB  ASN B 291       1.051   5.716  -3.605  1.00  0.00           H  
ATOM   1011 2HB  ASN B 291      -0.147   4.614  -4.285  1.00  0.00           H  
ATOM   1012 1HD2 ASN B 291      -1.620   3.911  -1.165  1.00  0.00           H  
ATOM   1013 2HD2 ASN B 291      -1.679   3.732  -2.851  1.00  0.00           H  
ATOM   1014  N   SER B 292       1.083   3.092  -5.993  1.00  0.00           N  
ATOM   1015  CA  SER B 292       0.647   2.175  -7.040  1.00  0.00           C  
ATOM   1016  C   SER B 292       1.655   1.030  -7.163  1.00  0.00           C  
ATOM   1017  O   SER B 292       1.335  -0.042  -7.638  1.00  0.00           O  
ATOM   1018  CB  SER B 292       0.560   2.925  -8.369  1.00  0.00           C  
ATOM   1019  OG  SER B 292      -0.282   4.060  -8.214  1.00  0.00           O  
ATOM   1020  H   SER B 292       1.257   4.033  -6.207  1.00  0.00           H  
ATOM   1021  HA  SER B 292      -0.324   1.777  -6.789  1.00  0.00           H  
ATOM   1022 1HB  SER B 292       1.544   3.252  -8.665  1.00  0.00           H  
ATOM   1023 2HB  SER B 292       0.159   2.267  -9.127  1.00  0.00           H  
ATOM   1024  HG  SER B 292      -1.171   3.806  -8.472  1.00  0.00           H  
ATOM   1025  N   GLU B 293       2.869   1.248  -6.740  1.00  0.00           N  
ATOM   1026  CA  GLU B 293       3.875   0.196  -6.831  1.00  0.00           C  
ATOM   1027  C   GLU B 293       3.546  -0.915  -5.830  1.00  0.00           C  
ATOM   1028  O   GLU B 293       3.187  -2.013  -6.203  1.00  0.00           O  
ATOM   1029  CB  GLU B 293       5.253   0.778  -6.508  1.00  0.00           C  
ATOM   1030  CG  GLU B 293       6.061   0.927  -7.798  1.00  0.00           C  
ATOM   1031  CD  GLU B 293       7.533   0.624  -7.517  1.00  0.00           C  
ATOM   1032  OE1 GLU B 293       7.860  -0.539  -7.356  1.00  0.00           O  
ATOM   1033  OE2 GLU B 293       8.311   1.564  -7.465  1.00  0.00           O  
ATOM   1034  H   GLU B 293       3.106   2.122  -6.361  1.00  0.00           H  
ATOM   1035  HA  GLU B 293       3.882  -0.210  -7.830  1.00  0.00           H  
ATOM   1036 1HB  GLU B 293       5.135   1.745  -6.043  1.00  0.00           H  
ATOM   1037 2HB  GLU B 293       5.775   0.115  -5.835  1.00  0.00           H  
ATOM   1038 1HG  GLU B 293       5.687   0.235  -8.540  1.00  0.00           H  
ATOM   1039 2HG  GLU B 293       5.967   1.937  -8.167  1.00  0.00           H  
ATOM   1040  N   LEU B 294       3.667  -0.636  -4.561  1.00  0.00           N  
ATOM   1041  CA  LEU B 294       3.373  -1.651  -3.558  1.00  0.00           C  
ATOM   1042  C   LEU B 294       1.948  -2.174  -3.756  1.00  0.00           C  
ATOM   1043  O   LEU B 294       1.595  -3.235  -3.281  1.00  0.00           O  
ATOM   1044  CB  LEU B 294       3.504  -1.041  -2.161  1.00  0.00           C  
ATOM   1045  CG  LEU B 294       4.880  -1.379  -1.584  1.00  0.00           C  
ATOM   1046  CD1 LEU B 294       5.278  -0.317  -0.559  1.00  0.00           C  
ATOM   1047  CD2 LEU B 294       4.823  -2.748  -0.906  1.00  0.00           C  
ATOM   1048  H   LEU B 294       3.962   0.257  -4.282  1.00  0.00           H  
ATOM   1049  HA  LEU B 294       4.072  -2.468  -3.657  1.00  0.00           H  
ATOM   1050 1HB  LEU B 294       3.393   0.031  -2.227  1.00  0.00           H  
ATOM   1051 2HB  LEU B 294       2.737  -1.444  -1.519  1.00  0.00           H  
ATOM   1052  HG  LEU B 294       5.609  -1.400  -2.382  1.00  0.00           H  
ATOM   1053 1HD1 LEU B 294       4.567   0.494  -0.584  1.00  0.00           H  
ATOM   1054 2HD1 LEU B 294       5.290  -0.756   0.428  1.00  0.00           H  
ATOM   1055 3HD1 LEU B 294       6.263   0.060  -0.795  1.00  0.00           H  
ATOM   1056 1HD2 LEU B 294       3.810  -3.122  -0.931  1.00  0.00           H  
ATOM   1057 2HD2 LEU B 294       5.474  -3.436  -1.426  1.00  0.00           H  
ATOM   1058 3HD2 LEU B 294       5.146  -2.655   0.121  1.00  0.00           H  
ATOM   1059  N   ALA B 295       1.125  -1.439  -4.454  1.00  0.00           N  
ATOM   1060  CA  ALA B 295      -0.244  -1.890  -4.673  1.00  0.00           C  
ATOM   1061  C   ALA B 295      -0.242  -3.056  -5.664  1.00  0.00           C  
ATOM   1062  O   ALA B 295      -0.835  -4.089  -5.423  1.00  0.00           O  
ATOM   1063  CB  ALA B 295      -1.079  -0.739  -5.237  1.00  0.00           C  
ATOM   1064  H   ALA B 295       1.428  -0.586  -4.829  1.00  0.00           H  
ATOM   1065  HA  ALA B 295      -0.670  -2.215  -3.736  1.00  0.00           H  
ATOM   1066 1HB  ALA B 295      -0.632  -0.387  -6.156  1.00  0.00           H  
ATOM   1067 2HB  ALA B 295      -2.082  -1.086  -5.435  1.00  0.00           H  
ATOM   1068 3HB  ALA B 295      -1.111   0.067  -4.520  1.00  0.00           H  
ATOM   1069  N   SER B 296       0.420  -2.901  -6.778  1.00  0.00           N  
ATOM   1070  CA  SER B 296       0.459  -3.978  -7.759  1.00  0.00           C  
ATOM   1071  C   SER B 296       1.188  -5.181  -7.157  1.00  0.00           C  
ATOM   1072  O   SER B 296       0.840  -6.318  -7.406  1.00  0.00           O  
ATOM   1073  CB  SER B 296       1.199  -3.505  -9.011  1.00  0.00           C  
ATOM   1074  OG  SER B 296       0.311  -3.539 -10.120  1.00  0.00           O  
ATOM   1075  H   SER B 296       0.894  -2.060  -6.954  1.00  0.00           H  
ATOM   1076  HA  SER B 296      -0.547  -4.261  -8.023  1.00  0.00           H  
ATOM   1077 1HB  SER B 296       1.548  -2.496  -8.865  1.00  0.00           H  
ATOM   1078 2HB  SER B 296       2.047  -4.153  -9.193  1.00  0.00           H  
ATOM   1079  HG  SER B 296       0.746  -4.013 -10.833  1.00  0.00           H  
ATOM   1080  N   THR B 297       2.197  -4.940  -6.365  1.00  0.00           N  
ATOM   1081  CA  THR B 297       2.929  -6.046  -5.760  1.00  0.00           C  
ATOM   1082  C   THR B 297       1.973  -6.872  -4.899  1.00  0.00           C  
ATOM   1083  O   THR B 297       1.884  -8.077  -5.032  1.00  0.00           O  
ATOM   1084  CB  THR B 297       4.058  -5.496  -4.886  1.00  0.00           C  
ATOM   1085  OG1 THR B 297       4.757  -4.486  -5.602  1.00  0.00           O  
ATOM   1086  CG2 THR B 297       5.021  -6.626  -4.522  1.00  0.00           C  
ATOM   1087  H   THR B 297       2.461  -4.015  -6.176  1.00  0.00           H  
ATOM   1088  HA  THR B 297       3.345  -6.670  -6.535  1.00  0.00           H  
ATOM   1089  HB  THR B 297       3.643  -5.077  -3.982  1.00  0.00           H  
ATOM   1090  HG1 THR B 297       5.437  -4.912  -6.127  1.00  0.00           H  
ATOM   1091 1HG2 THR B 297       4.518  -7.576  -4.625  1.00  0.00           H  
ATOM   1092 2HG2 THR B 297       5.876  -6.597  -5.182  1.00  0.00           H  
ATOM   1093 3HG2 THR B 297       5.350  -6.502  -3.500  1.00  0.00           H  
ATOM   1094  N   ALA B 298       1.254  -6.234  -4.018  1.00  0.00           N  
ATOM   1095  CA  ALA B 298       0.322  -6.964  -3.168  1.00  0.00           C  
ATOM   1096  C   ALA B 298      -0.736  -7.641  -4.042  1.00  0.00           C  
ATOM   1097  O   ALA B 298      -1.272  -8.674  -3.696  1.00  0.00           O  
ATOM   1098  CB  ALA B 298      -0.356  -5.991  -2.205  1.00  0.00           C  
ATOM   1099  H   ALA B 298       1.340  -5.262  -3.929  1.00  0.00           H  
ATOM   1100  HA  ALA B 298       0.858  -7.712  -2.604  1.00  0.00           H  
ATOM   1101 1HB  ALA B 298      -0.208  -4.980  -2.554  1.00  0.00           H  
ATOM   1102 2HB  ALA B 298      -1.414  -6.205  -2.162  1.00  0.00           H  
ATOM   1103 3HB  ALA B 298       0.074  -6.099  -1.221  1.00  0.00           H  
ATOM   1104  N   ASN B 299      -1.037  -7.067  -5.175  1.00  0.00           N  
ATOM   1105  CA  ASN B 299      -2.036  -7.665  -6.053  1.00  0.00           C  
ATOM   1106  C   ASN B 299      -1.491  -8.976  -6.624  1.00  0.00           C  
ATOM   1107  O   ASN B 299      -2.221  -9.924  -6.835  1.00  0.00           O  
ATOM   1108  CB  ASN B 299      -2.352  -6.701  -7.199  1.00  0.00           C  
ATOM   1109  CG  ASN B 299      -3.261  -5.582  -6.691  1.00  0.00           C  
ATOM   1110  OD1 ASN B 299      -2.871  -4.430  -6.667  1.00  0.00           O  
ATOM   1111  ND2 ASN B 299      -4.465  -5.871  -6.281  1.00  0.00           N  
ATOM   1112  H   ASN B 299      -0.591  -6.235  -5.435  1.00  0.00           H  
ATOM   1113  HA  ASN B 299      -2.938  -7.863  -5.492  1.00  0.00           H  
ATOM   1114 1HB  ASN B 299      -1.432  -6.277  -7.575  1.00  0.00           H  
ATOM   1115 2HB  ASN B 299      -2.852  -7.237  -7.992  1.00  0.00           H  
ATOM   1116 1HD2 ASN B 299      -5.057  -5.160  -5.956  1.00  0.00           H  
ATOM   1117 2HD2 ASN B 299      -4.778  -6.799  -6.299  1.00  0.00           H  
ATOM   1118  N   MET B 300      -0.212  -9.036  -6.875  1.00  0.00           N  
ATOM   1119  CA  MET B 300       0.369 -10.258  -7.422  1.00  0.00           C  
ATOM   1120  C   MET B 300       0.432 -11.328  -6.327  1.00  0.00           C  
ATOM   1121  O   MET B 300       0.114 -12.479  -6.555  1.00  0.00           O  
ATOM   1122  CB  MET B 300       1.781  -9.967  -7.931  1.00  0.00           C  
ATOM   1123  CG  MET B 300       2.015 -10.720  -9.243  1.00  0.00           C  
ATOM   1124  SD  MET B 300       1.041  -9.955 -10.563  1.00  0.00           S  
ATOM   1125  CE  MET B 300       2.225 -10.224 -11.904  1.00  0.00           C  
ATOM   1126  H   MET B 300       0.359  -8.260  -6.697  1.00  0.00           H  
ATOM   1127  HA  MET B 300      -0.241 -10.612  -8.237  1.00  0.00           H  
ATOM   1128 1HB  MET B 300       1.890  -8.905  -8.101  1.00  0.00           H  
ATOM   1129 2HB  MET B 300       2.503 -10.291  -7.198  1.00  0.00           H  
ATOM   1130 1HG  MET B 300       3.063 -10.679  -9.499  1.00  0.00           H  
ATOM   1131 2HG  MET B 300       1.713 -11.750  -9.124  1.00  0.00           H  
ATOM   1132 1HE  MET B 300       3.224 -10.286 -11.494  1.00  0.00           H  
ATOM   1133 2HE  MET B 300       1.990 -11.145 -12.414  1.00  0.00           H  
ATOM   1134 3HE  MET B 300       2.168  -9.403 -12.604  1.00  0.00           H  
ATOM   1135  N   LEU B 301       0.841 -10.959  -5.145  1.00  0.00           N  
ATOM   1136  CA  LEU B 301       0.924 -11.935  -4.065  1.00  0.00           C  
ATOM   1137  C   LEU B 301      -0.487 -12.361  -3.650  1.00  0.00           C  
ATOM   1138  O   LEU B 301      -0.678 -13.400  -3.048  1.00  0.00           O  
ATOM   1139  CB  LEU B 301       1.638 -11.313  -2.864  1.00  0.00           C  
ATOM   1140  CG  LEU B 301       2.985 -10.740  -3.308  1.00  0.00           C  
ATOM   1141  CD1 LEU B 301       3.262  -9.443  -2.547  1.00  0.00           C  
ATOM   1142  CD2 LEU B 301       4.091 -11.753  -3.005  1.00  0.00           C  
ATOM   1143  H   LEU B 301       1.094 -10.026  -4.983  1.00  0.00           H  
ATOM   1144  HA  LEU B 301       1.478 -12.798  -4.402  1.00  0.00           H  
ATOM   1145 1HB  LEU B 301       1.028 -10.524  -2.452  1.00  0.00           H  
ATOM   1146 2HB  LEU B 301       1.802 -12.070  -2.113  1.00  0.00           H  
ATOM   1147  HG  LEU B 301       2.957 -10.538  -4.368  1.00  0.00           H  
ATOM   1148 1HD1 LEU B 301       2.366  -9.127  -2.034  1.00  0.00           H  
ATOM   1149 2HD1 LEU B 301       4.050  -9.608  -1.828  1.00  0.00           H  
ATOM   1150 3HD1 LEU B 301       3.567  -8.676  -3.244  1.00  0.00           H  
ATOM   1151 1HD2 LEU B 301       3.650 -12.677  -2.660  1.00  0.00           H  
ATOM   1152 2HD2 LEU B 301       4.663 -11.940  -3.902  1.00  0.00           H  
ATOM   1153 3HD2 LEU B 301       4.741 -11.358  -2.239  1.00  0.00           H  
ATOM   1154  N   ARG B 302      -1.474 -11.569  -3.965  1.00  0.00           N  
ATOM   1155  CA  ARG B 302      -2.840 -11.923  -3.593  1.00  0.00           C  
ATOM   1156  C   ARG B 302      -3.382 -12.967  -4.573  1.00  0.00           C  
ATOM   1157  O   ARG B 302      -3.864 -14.012  -4.181  1.00  0.00           O  
ATOM   1158  CB  ARG B 302      -3.722 -10.674  -3.643  1.00  0.00           C  
ATOM   1159  CG  ARG B 302      -3.995 -10.182  -2.221  1.00  0.00           C  
ATOM   1160  CD  ARG B 302      -4.867  -8.925  -2.274  1.00  0.00           C  
ATOM   1161  NE  ARG B 302      -5.456  -8.684  -0.962  1.00  0.00           N  
ATOM   1162  CZ  ARG B 302      -5.978  -7.521  -0.685  1.00  0.00           C  
ATOM   1163  NH1 ARG B 302      -5.210  -6.526  -0.334  1.00  0.00           N  
ATOM   1164  NH2 ARG B 302      -7.271  -7.354  -0.758  1.00  0.00           N  
ATOM   1165  H   ARG B 302      -1.298 -10.736  -4.449  1.00  0.00           H  
ATOM   1166  HA  ARG B 302      -2.849 -12.328  -2.593  1.00  0.00           H  
ATOM   1167 1HB  ARG B 302      -3.215  -9.899  -4.201  1.00  0.00           H  
ATOM   1168 2HB  ARG B 302      -4.657 -10.911  -4.126  1.00  0.00           H  
ATOM   1169 1HG  ARG B 302      -4.508 -10.954  -1.666  1.00  0.00           H  
ATOM   1170 2HG  ARG B 302      -3.060  -9.948  -1.734  1.00  0.00           H  
ATOM   1171 1HD  ARG B 302      -4.259  -8.077  -2.558  1.00  0.00           H  
ATOM   1172 2HD  ARG B 302      -5.653  -9.064  -3.001  1.00  0.00           H  
ATOM   1173  HE  ARG B 302      -5.457  -9.395  -0.288  1.00  0.00           H  
ATOM   1174 1HH1 ARG B 302      -4.219  -6.655  -0.280  1.00  0.00           H  
ATOM   1175 2HH1 ARG B 302      -5.611  -5.635  -0.122  1.00  0.00           H  
ATOM   1176 1HH2 ARG B 302      -7.860  -8.117  -1.024  1.00  0.00           H  
ATOM   1177 2HH2 ARG B 302      -7.673  -6.464  -0.544  1.00  0.00           H  
ATOM   1178  N   GLU B 303      -3.313 -12.689  -5.844  1.00  0.00           N  
ATOM   1179  CA  GLU B 303      -3.817 -13.637  -6.832  1.00  0.00           C  
ATOM   1180  C   GLU B 303      -3.044 -14.954  -6.726  1.00  0.00           C  
ATOM   1181  O   GLU B 303      -3.598 -16.023  -6.892  1.00  0.00           O  
ATOM   1182  CB  GLU B 303      -3.639 -13.055  -8.234  1.00  0.00           C  
ATOM   1183  CG  GLU B 303      -2.147 -12.912  -8.541  1.00  0.00           C  
ATOM   1184  CD  GLU B 303      -1.967 -12.250  -9.908  1.00  0.00           C  
ATOM   1185  OE1 GLU B 303      -2.611 -11.242 -10.145  1.00  0.00           O  
ATOM   1186  OE2 GLU B 303      -1.186 -12.761 -10.694  1.00  0.00           O  
ATOM   1187  H   GLU B 303      -2.924 -11.838  -6.139  1.00  0.00           H  
ATOM   1188  HA  GLU B 303      -4.866 -13.819  -6.651  1.00  0.00           H  
ATOM   1189 1HB  GLU B 303      -4.096 -13.713  -8.957  1.00  0.00           H  
ATOM   1190 2HB  GLU B 303      -4.109 -12.083  -8.283  1.00  0.00           H  
ATOM   1191 1HG  GLU B 303      -1.680 -12.304  -7.779  1.00  0.00           H  
ATOM   1192 2HG  GLU B 303      -1.687 -13.889  -8.554  1.00  0.00           H  
ATOM   1193  N   GLN B 304      -1.770 -14.889  -6.455  1.00  0.00           N  
ATOM   1194  CA  GLN B 304      -0.988 -16.116  -6.350  1.00  0.00           C  
ATOM   1195  C   GLN B 304      -1.329 -16.834  -5.041  1.00  0.00           C  
ATOM   1196  O   GLN B 304      -1.460 -18.040  -5.002  1.00  0.00           O  
ATOM   1197  CB  GLN B 304       0.506 -15.779  -6.385  1.00  0.00           C  
ATOM   1198  CG  GLN B 304       0.941 -15.200  -5.036  1.00  0.00           C  
ATOM   1199  CD  GLN B 304       2.450 -14.941  -5.057  1.00  0.00           C  
ATOM   1200  OE1 GLN B 304       3.078 -14.855  -4.019  1.00  0.00           O  
ATOM   1201  NE2 GLN B 304       3.063 -14.812  -6.202  1.00  0.00           N  
ATOM   1202  H   GLN B 304      -1.337 -14.018  -6.325  1.00  0.00           H  
ATOM   1203  HA  GLN B 304      -1.225 -16.762  -7.182  1.00  0.00           H  
ATOM   1204 1HB  GLN B 304       1.071 -16.676  -6.590  1.00  0.00           H  
ATOM   1205 2HB  GLN B 304       0.691 -15.052  -7.161  1.00  0.00           H  
ATOM   1206 1HG  GLN B 304       0.418 -14.273  -4.855  1.00  0.00           H  
ATOM   1207 2HG  GLN B 304       0.711 -15.905  -4.250  1.00  0.00           H  
ATOM   1208 1HE2 GLN B 304       4.028 -14.650  -6.225  1.00  0.00           H  
ATOM   1209 2HE2 GLN B 304       2.557 -14.881  -7.040  1.00  0.00           H  
ATOM   1210  N   VAL B 305      -1.476 -16.102  -3.970  1.00  0.00           N  
ATOM   1211  CA  VAL B 305      -1.806 -16.737  -2.700  1.00  0.00           C  
ATOM   1212  C   VAL B 305      -3.240 -17.267  -2.761  1.00  0.00           C  
ATOM   1213  O   VAL B 305      -3.647 -18.082  -1.958  1.00  0.00           O  
ATOM   1214  CB  VAL B 305      -1.686 -15.716  -1.567  1.00  0.00           C  
ATOM   1215  CG1 VAL B 305      -2.269 -16.310  -0.285  1.00  0.00           C  
ATOM   1216  CG2 VAL B 305      -0.210 -15.376  -1.345  1.00  0.00           C  
ATOM   1217  H   VAL B 305      -1.370 -15.130  -4.021  1.00  0.00           H  
ATOM   1218  HA  VAL B 305      -1.127 -17.556  -2.519  1.00  0.00           H  
ATOM   1219  HB  VAL B 305      -2.229 -14.821  -1.829  1.00  0.00           H  
ATOM   1220 1HG1 VAL B 305      -1.949 -17.337  -0.185  1.00  0.00           H  
ATOM   1221 2HG1 VAL B 305      -1.923 -15.741   0.566  1.00  0.00           H  
ATOM   1222 3HG1 VAL B 305      -3.347 -16.273  -0.327  1.00  0.00           H  
ATOM   1223 1HG2 VAL B 305       0.287 -15.290  -2.299  1.00  0.00           H  
ATOM   1224 2HG2 VAL B 305      -0.134 -14.440  -0.812  1.00  0.00           H  
ATOM   1225 3HG2 VAL B 305       0.256 -16.159  -0.765  1.00  0.00           H  
ATOM   1226  N   ALA B 306      -4.007 -16.811  -3.713  1.00  0.00           N  
ATOM   1227  CA  ALA B 306      -5.382 -17.278  -3.829  1.00  0.00           C  
ATOM   1228  C   ALA B 306      -5.399 -18.624  -4.555  1.00  0.00           C  
ATOM   1229  O   ALA B 306      -6.016 -19.573  -4.111  1.00  0.00           O  
ATOM   1230  CB  ALA B 306      -6.204 -16.260  -4.623  1.00  0.00           C  
ATOM   1231  H   ALA B 306      -3.657 -16.155  -4.352  1.00  0.00           H  
ATOM   1232  HA  ALA B 306      -5.809 -17.393  -2.845  1.00  0.00           H  
ATOM   1233 1HB  ALA B 306      -5.583 -15.812  -5.383  1.00  0.00           H  
ATOM   1234 2HB  ALA B 306      -7.041 -16.759  -5.090  1.00  0.00           H  
ATOM   1235 3HB  ALA B 306      -6.568 -15.492  -3.956  1.00  0.00           H  
ATOM   1236  N   GLN B 307      -4.719 -18.719  -5.665  1.00  0.00           N  
ATOM   1237  CA  GLN B 307      -4.693 -19.981  -6.396  1.00  0.00           C  
ATOM   1238  C   GLN B 307      -4.014 -21.043  -5.529  1.00  0.00           C  
ATOM   1239  O   GLN B 307      -4.401 -22.195  -5.523  1.00  0.00           O  
ATOM   1240  CB  GLN B 307      -3.910 -19.806  -7.698  1.00  0.00           C  
ATOM   1241  CG  GLN B 307      -4.464 -18.610  -8.474  1.00  0.00           C  
ATOM   1242  CD  GLN B 307      -3.595 -18.353  -9.707  1.00  0.00           C  
ATOM   1243  OE1 GLN B 307      -3.982 -18.673 -10.814  1.00  0.00           O  
ATOM   1244  NE2 GLN B 307      -2.427 -17.787  -9.562  1.00  0.00           N  
ATOM   1245  H   GLN B 307      -4.222 -17.945  -6.004  1.00  0.00           H  
ATOM   1246  HA  GLN B 307      -5.703 -20.290  -6.621  1.00  0.00           H  
ATOM   1247 1HB  GLN B 307      -2.867 -19.638  -7.470  1.00  0.00           H  
ATOM   1248 2HB  GLN B 307      -4.008 -20.698  -8.298  1.00  0.00           H  
ATOM   1249 1HG  GLN B 307      -5.478 -18.820  -8.784  1.00  0.00           H  
ATOM   1250 2HG  GLN B 307      -4.455 -17.733  -7.843  1.00  0.00           H  
ATOM   1251 1HE2 GLN B 307      -1.864 -17.619 -10.346  1.00  0.00           H  
ATOM   1252 2HE2 GLN B 307      -2.116 -17.528  -8.670  1.00  0.00           H  
ATOM   1253  N   LEU B 308      -3.006 -20.661  -4.795  1.00  0.00           N  
ATOM   1254  CA  LEU B 308      -2.317 -21.621  -3.941  1.00  0.00           C  
ATOM   1255  C   LEU B 308      -3.241 -22.025  -2.791  1.00  0.00           C  
ATOM   1256  O   LEU B 308      -3.386 -23.190  -2.475  1.00  0.00           O  
ATOM   1257  CB  LEU B 308      -1.046 -20.981  -3.379  1.00  0.00           C  
ATOM   1258  CG  LEU B 308       0.165 -21.463  -4.177  1.00  0.00           C  
ATOM   1259  CD1 LEU B 308       1.207 -20.346  -4.250  1.00  0.00           C  
ATOM   1260  CD2 LEU B 308       0.776 -22.686  -3.490  1.00  0.00           C  
ATOM   1261  H   LEU B 308      -2.714 -19.725  -4.812  1.00  0.00           H  
ATOM   1262  HA  LEU B 308      -2.055 -22.495  -4.519  1.00  0.00           H  
ATOM   1263 1HB  LEU B 308      -1.123 -19.905  -3.453  1.00  0.00           H  
ATOM   1264 2HB  LEU B 308      -0.928 -21.264  -2.344  1.00  0.00           H  
ATOM   1265  HG  LEU B 308      -0.147 -21.729  -5.179  1.00  0.00           H  
ATOM   1266 1HD1 LEU B 308       0.736 -19.399  -4.030  1.00  0.00           H  
ATOM   1267 2HD1 LEU B 308       1.989 -20.535  -3.530  1.00  0.00           H  
ATOM   1268 3HD1 LEU B 308       1.633 -20.314  -5.242  1.00  0.00           H  
ATOM   1269 1HD2 LEU B 308       0.088 -23.060  -2.745  1.00  0.00           H  
ATOM   1270 2HD2 LEU B 308       0.966 -23.454  -4.224  1.00  0.00           H  
ATOM   1271 3HD2 LEU B 308       1.704 -22.405  -3.014  1.00  0.00           H  
ATOM   1272  N   LYS B 309      -3.868 -21.069  -2.162  1.00  0.00           N  
ATOM   1273  CA  LYS B 309      -4.765 -21.386  -1.057  1.00  0.00           C  
ATOM   1274  C   LYS B 309      -5.775 -22.443  -1.511  1.00  0.00           C  
ATOM   1275  O   LYS B 309      -6.034 -23.408  -0.818  1.00  0.00           O  
ATOM   1276  CB  LYS B 309      -5.510 -20.123  -0.625  1.00  0.00           C  
ATOM   1277  CG  LYS B 309      -4.682 -19.373   0.421  1.00  0.00           C  
ATOM   1278  CD  LYS B 309      -4.874 -20.028   1.790  1.00  0.00           C  
ATOM   1279  CE  LYS B 309      -4.345 -19.096   2.881  1.00  0.00           C  
ATOM   1280  NZ  LYS B 309      -3.612 -19.893   3.903  1.00  0.00           N  
ATOM   1281  H   LYS B 309      -3.738 -20.136  -2.433  1.00  0.00           H  
ATOM   1282  HA  LYS B 309      -4.192 -21.768  -0.224  1.00  0.00           H  
ATOM   1283 1HB  LYS B 309      -5.667 -19.488  -1.485  1.00  0.00           H  
ATOM   1284 2HB  LYS B 309      -6.463 -20.396  -0.198  1.00  0.00           H  
ATOM   1285 1HG  LYS B 309      -3.638 -19.408   0.146  1.00  0.00           H  
ATOM   1286 2HG  LYS B 309      -5.008 -18.345   0.468  1.00  0.00           H  
ATOM   1287 1HD  LYS B 309      -5.924 -20.217   1.955  1.00  0.00           H  
ATOM   1288 2HD  LYS B 309      -4.330 -20.961   1.822  1.00  0.00           H  
ATOM   1289 1HE  LYS B 309      -3.676 -18.371   2.443  1.00  0.00           H  
ATOM   1290 2HE  LYS B 309      -5.174 -18.584   3.349  1.00  0.00           H  
ATOM   1291 1HZ  LYS B 309      -3.596 -20.893   3.617  1.00  0.00           H  
ATOM   1292 2HZ  LYS B 309      -2.638 -19.539   3.984  1.00  0.00           H  
ATOM   1293 3HZ  LYS B 309      -4.092 -19.807   4.820  1.00  0.00           H  
ATOM   1294  N   GLN B 310      -6.348 -22.267  -2.670  1.00  0.00           N  
ATOM   1295  CA  GLN B 310      -7.319 -23.238  -3.160  1.00  0.00           C  
ATOM   1296  C   GLN B 310      -6.661 -24.615  -3.263  1.00  0.00           C  
ATOM   1297  O   GLN B 310      -7.244 -25.621  -2.910  1.00  0.00           O  
ATOM   1298  CB  GLN B 310      -7.818 -22.805  -4.540  1.00  0.00           C  
ATOM   1299  CG  GLN B 310      -8.447 -21.414  -4.444  1.00  0.00           C  
ATOM   1300  CD  GLN B 310      -9.764 -21.503  -3.671  1.00  0.00           C  
ATOM   1301  OE1 GLN B 310      -9.945 -20.829  -2.677  1.00  0.00           O  
ATOM   1302  NE2 GLN B 310     -10.699 -22.312  -4.090  1.00  0.00           N  
ATOM   1303  H   GLN B 310      -6.124 -21.481  -3.212  1.00  0.00           H  
ATOM   1304  HA  GLN B 310      -8.154 -23.287  -2.477  1.00  0.00           H  
ATOM   1305 1HB  GLN B 310      -6.987 -22.778  -5.230  1.00  0.00           H  
ATOM   1306 2HB  GLN B 310      -8.556 -23.509  -4.893  1.00  0.00           H  
ATOM   1307 1HG  GLN B 310      -7.770 -20.748  -3.930  1.00  0.00           H  
ATOM   1308 2HG  GLN B 310      -8.638 -21.036  -5.437  1.00  0.00           H  
ATOM   1309 1HE2 GLN B 310     -11.546 -22.377  -3.601  1.00  0.00           H  
ATOM   1310 2HE2 GLN B 310     -10.554 -22.856  -4.892  1.00  0.00           H  
ATOM   1311  N   LYS B 311      -5.449 -24.669  -3.744  1.00  0.00           N  
ATOM   1312  CA  LYS B 311      -4.771 -25.954  -3.868  1.00  0.00           C  
ATOM   1313  C   LYS B 311      -4.575 -26.565  -2.478  1.00  0.00           C  
ATOM   1314  O   LYS B 311      -4.535 -27.770  -2.319  1.00  0.00           O  
ATOM   1315  CB  LYS B 311      -3.409 -25.751  -4.532  1.00  0.00           C  
ATOM   1316  CG  LYS B 311      -3.252 -26.738  -5.691  1.00  0.00           C  
ATOM   1317  CD  LYS B 311      -2.795 -25.986  -6.944  1.00  0.00           C  
ATOM   1318  CE  LYS B 311      -3.981 -25.808  -7.894  1.00  0.00           C  
ATOM   1319  NZ  LYS B 311      -4.638 -24.497  -7.627  1.00  0.00           N  
ATOM   1320  H   LYS B 311      -4.996 -23.847  -4.025  1.00  0.00           H  
ATOM   1321  HA  LYS B 311      -5.368 -26.620  -4.473  1.00  0.00           H  
ATOM   1322 1HB  LYS B 311      -3.340 -24.740  -4.907  1.00  0.00           H  
ATOM   1323 2HB  LYS B 311      -2.626 -25.921  -3.808  1.00  0.00           H  
ATOM   1324 1HG  LYS B 311      -2.516 -27.485  -5.429  1.00  0.00           H  
ATOM   1325 2HG  LYS B 311      -4.199 -27.216  -5.887  1.00  0.00           H  
ATOM   1326 1HD  LYS B 311      -2.410 -25.017  -6.662  1.00  0.00           H  
ATOM   1327 2HD  LYS B 311      -2.019 -26.552  -7.439  1.00  0.00           H  
ATOM   1328 1HE  LYS B 311      -3.630 -25.835  -8.915  1.00  0.00           H  
ATOM   1329 2HE  LYS B 311      -4.691 -26.606  -7.735  1.00  0.00           H  
ATOM   1330 1HZ  LYS B 311      -3.910 -23.767  -7.486  1.00  0.00           H  
ATOM   1331 2HZ  LYS B 311      -5.236 -24.238  -8.436  1.00  0.00           H  
ATOM   1332 3HZ  LYS B 311      -5.227 -24.571  -6.773  1.00  0.00           H  
ATOM   1333  N   VAL B 312      -4.450 -25.745  -1.471  1.00  0.00           N  
ATOM   1334  CA  VAL B 312      -4.258 -26.271  -0.123  1.00  0.00           C  
ATOM   1335  C   VAL B 312      -5.601 -26.741   0.436  1.00  0.00           C  
ATOM   1336  O   VAL B 312      -5.658 -27.569   1.325  1.00  0.00           O  
ATOM   1337  CB  VAL B 312      -3.684 -25.174   0.774  1.00  0.00           C  
ATOM   1338  CG1 VAL B 312      -3.626 -25.674   2.218  1.00  0.00           C  
ATOM   1339  CG2 VAL B 312      -2.273 -24.817   0.302  1.00  0.00           C  
ATOM   1340  H   VAL B 312      -4.483 -24.777  -1.619  1.00  0.00           H  
ATOM   1341  HA  VAL B 312      -3.571 -27.103  -0.156  1.00  0.00           H  
ATOM   1342  HB  VAL B 312      -4.316 -24.299   0.722  1.00  0.00           H  
ATOM   1343 1HG1 VAL B 312      -4.569 -26.134   2.478  1.00  0.00           H  
ATOM   1344 2HG1 VAL B 312      -2.832 -26.401   2.316  1.00  0.00           H  
ATOM   1345 3HG1 VAL B 312      -3.437 -24.843   2.880  1.00  0.00           H  
ATOM   1346 1HG2 VAL B 312      -2.251 -24.787  -0.777  1.00  0.00           H  
ATOM   1347 2HG2 VAL B 312      -1.996 -23.849   0.693  1.00  0.00           H  
ATOM   1348 3HG2 VAL B 312      -1.576 -25.562   0.657  1.00  0.00           H  
ATOM   1349  N   MET B 313      -6.683 -26.223  -0.075  1.00  0.00           N  
ATOM   1350  CA  MET B 313      -7.992 -26.637   0.417  1.00  0.00           C  
ATOM   1351  C   MET B 313      -8.239 -28.098   0.036  1.00  0.00           C  
ATOM   1352  O   MET B 313      -8.738 -28.395  -1.031  1.00  0.00           O  
ATOM   1353  CB  MET B 313      -9.076 -25.754  -0.206  1.00  0.00           C  
ATOM   1354  CG  MET B 313      -8.857 -24.300   0.217  1.00  0.00           C  
ATOM   1355  SD  MET B 313     -10.040 -23.865   1.515  1.00  0.00           S  
ATOM   1356  CE  MET B 313      -9.624 -22.107   1.620  1.00  0.00           C  
ATOM   1357  H   MET B 313      -6.616 -25.559  -0.793  1.00  0.00           H  
ATOM   1358  HA  MET B 313      -8.021 -26.535   1.492  1.00  0.00           H  
ATOM   1359 1HB  MET B 313      -9.024 -25.829  -1.282  1.00  0.00           H  
ATOM   1360 2HB  MET B 313     -10.047 -26.083   0.134  1.00  0.00           H  
ATOM   1361 1HG  MET B 313      -7.852 -24.183   0.592  1.00  0.00           H  
ATOM   1362 2HG  MET B 313      -9.002 -23.653  -0.635  1.00  0.00           H  
ATOM   1363 1HE  MET B 313      -8.791 -21.895   0.963  1.00  0.00           H  
ATOM   1364 2HE  MET B 313     -10.474 -21.516   1.319  1.00  0.00           H  
ATOM   1365 3HE  MET B 313      -9.359 -21.861   2.638  1.00  0.00           H  
ATOM   1366  N   ASN B 314      -7.896 -29.013   0.901  1.00  0.00           N  
ATOM   1367  CA  ASN B 314      -8.108 -30.422   0.594  1.00  0.00           C  
ATOM   1368  C   ASN B 314      -7.714 -31.272   1.803  1.00  0.00           C  
ATOM   1369  O   ASN B 314      -6.950 -32.210   1.693  1.00  0.00           O  
ATOM   1370  CB  ASN B 314      -7.248 -30.816  -0.609  1.00  0.00           C  
ATOM   1371  CG  ASN B 314      -8.003 -31.837  -1.465  1.00  0.00           C  
ATOM   1372  OD1 ASN B 314      -8.643 -31.479  -2.434  1.00  0.00           O  
ATOM   1373  ND2 ASN B 314      -7.954 -33.101  -1.145  1.00  0.00           N  
ATOM   1374  H   ASN B 314      -7.495 -28.753   1.756  1.00  0.00           H  
ATOM   1375  HA  ASN B 314      -9.148 -30.587   0.360  1.00  0.00           H  
ATOM   1376 1HB  ASN B 314      -7.034 -29.938  -1.201  1.00  0.00           H  
ATOM   1377 2HB  ASN B 314      -6.324 -31.252  -0.265  1.00  0.00           H  
ATOM   1378 1HD2 ASN B 314      -8.434 -33.761  -1.684  1.00  0.00           H  
ATOM   1379 2HD2 ASN B 314      -7.437 -33.389  -0.362  1.00  0.00           H  
ATOM   1380  N   TYR B 315      -8.228 -30.951   2.959  1.00  0.00           N  
ATOM   1381  CA  TYR B 315      -7.887 -31.723   4.149  1.00  0.00           C  
ATOM   1382  C   TYR B 315      -8.881 -31.398   5.268  1.00  0.00           C  
ATOM   1383  O   TYR B 315      -9.257 -32.312   5.984  1.00  0.00           O  
ATOM   1384  CB  TYR B 315      -6.468 -31.365   4.600  1.00  0.00           C  
ATOM   1385  CG  TYR B 315      -6.128 -32.120   5.865  1.00  0.00           C  
ATOM   1386  CD1 TYR B 315      -6.366 -33.501   5.945  1.00  0.00           C  
ATOM   1387  CD2 TYR B 315      -5.574 -31.438   6.960  1.00  0.00           C  
ATOM   1388  CE1 TYR B 315      -6.051 -34.201   7.121  1.00  0.00           C  
ATOM   1389  CE2 TYR B 315      -5.258 -32.138   8.136  1.00  0.00           C  
ATOM   1390  CZ  TYR B 315      -5.496 -33.519   8.216  1.00  0.00           C  
ATOM   1391  OH  TYR B 315      -5.187 -34.207   9.372  1.00  0.00           O  
ATOM   1392  OXT TYR B 315      -9.248 -30.241   5.389  1.00  0.00           O  
ATOM   1393  H   TYR B 315      -8.840 -30.190   3.029  1.00  0.00           H  
ATOM   1394  HA  TYR B 315      -7.935 -32.778   3.921  1.00  0.00           H  
ATOM   1395 1HB  TYR B 315      -5.767 -31.633   3.823  1.00  0.00           H  
ATOM   1396 2HB  TYR B 315      -6.408 -30.304   4.789  1.00  0.00           H  
ATOM   1397  HD1 TYR B 315      -6.793 -34.026   5.103  1.00  0.00           H  
ATOM   1398  HD2 TYR B 315      -5.391 -30.376   6.899  1.00  0.00           H  
ATOM   1399  HE1 TYR B 315      -6.234 -35.264   7.183  1.00  0.00           H  
ATOM   1400  HE2 TYR B 315      -4.832 -31.614   8.978  1.00  0.00           H  
ATOM   1401  HH  TYR B 315      -5.989 -34.283   9.895  1.00  0.00           H  
TER    1402      TYR B 315                                                      
ENDMDL                                                                          
MODEL        2                                                                  
HETATM 1403  C   ACE A 272      -2.186  31.134  -0.834  1.00  0.00           C  
HETATM 1404  O   ACE A 272      -1.972  30.054  -1.348  1.00  0.00           O  
HETATM 1405  CH3 ACE A 272      -3.182  32.121  -1.447  1.00  0.00           C  
HETATM 1406 1H   ACE A 272      -4.065  31.588  -1.768  1.00  0.00           H  
HETATM 1407 2H   ACE A 272      -3.456  32.861  -0.710  1.00  0.00           H  
HETATM 1408 3H   ACE A 272      -2.727  32.610  -2.296  1.00  0.00           H  
ATOM   1409  N   CYS A 273      -1.575  31.496   0.261  1.00  0.00           N  
ATOM   1410  CA  CYS A 273      -0.615  30.598   0.891  1.00  0.00           C  
ATOM   1411  C   CYS A 273      -0.915  30.502   2.389  1.00  0.00           C  
ATOM   1412  O   CYS A 273      -0.493  31.331   3.170  1.00  0.00           O  
ATOM   1413  CB  CYS A 273       0.801  31.141   0.687  1.00  0.00           C  
ATOM   1414  SG  CYS A 273       1.876  29.815   0.084  1.00  0.00           S  
ATOM   1415  H   CYS A 273      -1.762  32.372   0.659  1.00  0.00           H  
ATOM   1416  HA  CYS A 273      -0.690  29.618   0.445  1.00  0.00           H  
ATOM   1417 1HB  CYS A 273       0.779  31.943  -0.035  1.00  0.00           H  
ATOM   1418 2HB  CYS A 273       1.183  31.514   1.627  1.00  0.00           H  
ATOM   1419  N   GLY A 274      -1.640  29.495   2.797  1.00  0.00           N  
ATOM   1420  CA  GLY A 274      -1.957  29.353   4.213  1.00  0.00           C  
ATOM   1421  C   GLY A 274      -3.187  28.459   4.379  1.00  0.00           C  
ATOM   1422  O   GLY A 274      -3.335  27.768   5.367  1.00  0.00           O  
ATOM   1423  H   GLY A 274      -1.970  28.837   2.151  1.00  0.00           H  
ATOM   1424 1HA  GLY A 274      -1.115  28.910   4.726  1.00  0.00           H  
ATOM   1425 2HA  GLY A 274      -2.164  30.324   4.635  1.00  0.00           H  
ATOM   1426  N   GLY A 275      -4.072  28.465   3.420  1.00  0.00           N  
ATOM   1427  CA  GLY A 275      -5.266  27.633   3.524  1.00  0.00           C  
ATOM   1428  C   GLY A 275      -5.128  26.419   2.605  1.00  0.00           C  
ATOM   1429  O   GLY A 275      -5.767  25.404   2.802  1.00  0.00           O  
ATOM   1430  H   GLY A 275      -3.936  29.030   2.630  1.00  0.00           H  
ATOM   1431 1HA  GLY A 275      -5.384  27.302   4.547  1.00  0.00           H  
ATOM   1432 2HA  GLY A 275      -6.132  28.206   3.228  1.00  0.00           H  
ATOM   1433  N   ARG A 276      -4.301  26.512   1.600  1.00  0.00           N  
ATOM   1434  CA  ARG A 276      -4.130  25.386   0.690  1.00  0.00           C  
ATOM   1435  C   ARG A 276      -2.997  24.492   1.197  1.00  0.00           C  
ATOM   1436  O   ARG A 276      -2.923  23.323   0.872  1.00  0.00           O  
ATOM   1437  CB  ARG A 276      -3.783  25.905  -0.707  1.00  0.00           C  
ATOM   1438  CG  ARG A 276      -4.896  26.832  -1.200  1.00  0.00           C  
ATOM   1439  CD  ARG A 276      -4.318  28.221  -1.478  1.00  0.00           C  
ATOM   1440  NE  ARG A 276      -4.368  28.503  -2.912  1.00  0.00           N  
ATOM   1441  CZ  ARG A 276      -4.139  27.554  -3.781  1.00  0.00           C  
ATOM   1442  NH1 ARG A 276      -5.138  26.928  -4.345  1.00  0.00           N  
ATOM   1443  NH2 ARG A 276      -2.910  27.231  -4.085  1.00  0.00           N  
ATOM   1444  H   ARG A 276      -3.795  27.339   1.457  1.00  0.00           H  
ATOM   1445  HA  ARG A 276      -5.046  24.817   0.644  1.00  0.00           H  
ATOM   1446 1HB  ARG A 276      -2.850  26.450  -0.667  1.00  0.00           H  
ATOM   1447 2HB  ARG A 276      -3.684  25.072  -1.387  1.00  0.00           H  
ATOM   1448 1HG  ARG A 276      -5.323  26.429  -2.107  1.00  0.00           H  
ATOM   1449 2HG  ARG A 276      -5.662  26.907  -0.442  1.00  0.00           H  
ATOM   1450 1HD  ARG A 276      -4.898  28.962  -0.951  1.00  0.00           H  
ATOM   1451 2HD  ARG A 276      -3.293  28.259  -1.136  1.00  0.00           H  
ATOM   1452  HE  ARG A 276      -4.577  29.409  -3.224  1.00  0.00           H  
ATOM   1453 1HH1 ARG A 276      -6.078  27.177  -4.112  1.00  0.00           H  
ATOM   1454 2HH1 ARG A 276      -4.962  26.202  -5.010  1.00  0.00           H  
ATOM   1455 1HH2 ARG A 276      -2.146  27.709  -3.654  1.00  0.00           H  
ATOM   1456 2HH2 ARG A 276      -2.734  26.504  -4.750  1.00  0.00           H  
ATOM   1457  N   ILE A 277      -2.114  25.031   1.991  1.00  0.00           N  
ATOM   1458  CA  ILE A 277      -1.011  24.231   2.507  1.00  0.00           C  
ATOM   1459  C   ILE A 277      -1.539  23.254   3.560  1.00  0.00           C  
ATOM   1460  O   ILE A 277      -1.073  22.138   3.673  1.00  0.00           O  
ATOM   1461  CB  ILE A 277       0.036  25.151   3.138  1.00  0.00           C  
ATOM   1462  CG1 ILE A 277       0.738  25.947   2.037  1.00  0.00           C  
ATOM   1463  CG2 ILE A 277       1.066  24.312   3.896  1.00  0.00           C  
ATOM   1464  CD1 ILE A 277       0.817  27.420   2.441  1.00  0.00           C  
ATOM   1465  H   ILE A 277      -2.192  25.976   2.241  1.00  0.00           H  
ATOM   1466  HA  ILE A 277      -0.558  23.677   1.698  1.00  0.00           H  
ATOM   1467  HB  ILE A 277      -0.448  25.830   3.823  1.00  0.00           H  
ATOM   1468 1HG1 ILE A 277       1.737  25.558   1.892  1.00  0.00           H  
ATOM   1469 2HG1 ILE A 277       0.180  25.858   1.117  1.00  0.00           H  
ATOM   1470 1HG2 ILE A 277       0.564  23.714   4.643  1.00  0.00           H  
ATOM   1471 2HG2 ILE A 277       1.581  23.663   3.203  1.00  0.00           H  
ATOM   1472 3HG2 ILE A 277       1.778  24.965   4.376  1.00  0.00           H  
ATOM   1473 1HD1 ILE A 277       0.018  27.647   3.130  1.00  0.00           H  
ATOM   1474 2HD1 ILE A 277       1.768  27.613   2.917  1.00  0.00           H  
ATOM   1475 3HD1 ILE A 277       0.722  28.040   1.562  1.00  0.00           H  
ATOM   1476  N   ALA A 278      -2.511  23.662   4.331  1.00  0.00           N  
ATOM   1477  CA  ALA A 278      -3.055  22.772   5.349  1.00  0.00           C  
ATOM   1478  C   ALA A 278      -3.643  21.532   4.672  1.00  0.00           C  
ATOM   1479  O   ALA A 278      -3.371  20.413   5.060  1.00  0.00           O  
ATOM   1480  CB  ALA A 278      -4.152  23.499   6.131  1.00  0.00           C  
ATOM   1481  H   ALA A 278      -2.875  24.566   4.223  1.00  0.00           H  
ATOM   1482  HA  ALA A 278      -2.268  22.475   6.026  1.00  0.00           H  
ATOM   1483 1HB  ALA A 278      -4.117  24.554   5.904  1.00  0.00           H  
ATOM   1484 2HB  ALA A 278      -5.116  23.101   5.850  1.00  0.00           H  
ATOM   1485 3HB  ALA A 278      -3.996  23.351   7.189  1.00  0.00           H  
ATOM   1486  N   ARG A 279      -4.446  21.723   3.663  1.00  0.00           N  
ATOM   1487  CA  ARG A 279      -5.038  20.583   2.974  1.00  0.00           C  
ATOM   1488  C   ARG A 279      -3.930  19.747   2.329  1.00  0.00           C  
ATOM   1489  O   ARG A 279      -3.901  18.538   2.448  1.00  0.00           O  
ATOM   1490  CB  ARG A 279      -5.995  21.082   1.889  1.00  0.00           C  
ATOM   1491  CG  ARG A 279      -7.383  21.304   2.493  1.00  0.00           C  
ATOM   1492  CD  ARG A 279      -8.250  22.089   1.506  1.00  0.00           C  
ATOM   1493  NE  ARG A 279      -9.658  21.892   1.831  1.00  0.00           N  
ATOM   1494  CZ  ARG A 279     -10.560  22.695   1.338  1.00  0.00           C  
ATOM   1495  NH1 ARG A 279     -10.511  23.041   0.081  1.00  0.00           N  
ATOM   1496  NH2 ARG A 279     -11.514  23.152   2.103  1.00  0.00           N  
ATOM   1497  H   ARG A 279      -4.650  22.635   3.366  1.00  0.00           H  
ATOM   1498  HA  ARG A 279      -5.583  19.976   3.681  1.00  0.00           H  
ATOM   1499 1HB  ARG A 279      -5.625  22.014   1.484  1.00  0.00           H  
ATOM   1500 2HB  ARG A 279      -6.061  20.348   1.100  1.00  0.00           H  
ATOM   1501 1HG  ARG A 279      -7.844  20.348   2.697  1.00  0.00           H  
ATOM   1502 2HG  ARG A 279      -7.292  21.863   3.411  1.00  0.00           H  
ATOM   1503 1HD  ARG A 279      -8.009  23.140   1.573  1.00  0.00           H  
ATOM   1504 2HD  ARG A 279      -8.061  21.739   0.502  1.00  0.00           H  
ATOM   1505  HE  ARG A 279      -9.926  21.156   2.420  1.00  0.00           H  
ATOM   1506 1HH1 ARG A 279      -9.780  22.690  -0.505  1.00  0.00           H  
ATOM   1507 2HH1 ARG A 279     -11.202  23.656  -0.297  1.00  0.00           H  
ATOM   1508 1HH2 ARG A 279     -11.552  22.887   3.067  1.00  0.00           H  
ATOM   1509 2HH2 ARG A 279     -12.206  23.768   1.726  1.00  0.00           H  
ATOM   1510  N   LEU A 280      -3.019  20.384   1.645  1.00  0.00           N  
ATOM   1511  CA  LEU A 280      -1.937  19.646   1.004  1.00  0.00           C  
ATOM   1512  C   LEU A 280      -1.226  18.770   2.038  1.00  0.00           C  
ATOM   1513  O   LEU A 280      -0.949  17.612   1.800  1.00  0.00           O  
ATOM   1514  CB  LEU A 280      -0.938  20.631   0.396  1.00  0.00           C  
ATOM   1515  CG  LEU A 280      -1.332  20.933  -1.050  1.00  0.00           C  
ATOM   1516  CD1 LEU A 280      -0.780  22.301  -1.456  1.00  0.00           C  
ATOM   1517  CD2 LEU A 280      -0.752  19.857  -1.970  1.00  0.00           C  
ATOM   1518  H   LEU A 280      -3.063  21.359   1.561  1.00  0.00           H  
ATOM   1519  HA  LEU A 280      -2.342  19.020   0.222  1.00  0.00           H  
ATOM   1520 1HB  LEU A 280      -0.941  21.547   0.970  1.00  0.00           H  
ATOM   1521 2HB  LEU A 280       0.052  20.199   0.414  1.00  0.00           H  
ATOM   1522  HG  LEU A 280      -2.410  20.940  -1.135  1.00  0.00           H  
ATOM   1523 1HD1 LEU A 280      -0.106  22.659  -0.692  1.00  0.00           H  
ATOM   1524 2HD1 LEU A 280      -0.249  22.212  -2.392  1.00  0.00           H  
ATOM   1525 3HD1 LEU A 280      -1.596  23.000  -1.571  1.00  0.00           H  
ATOM   1526 1HD2 LEU A 280       0.233  19.580  -1.624  1.00  0.00           H  
ATOM   1527 2HD2 LEU A 280      -1.394  18.990  -1.961  1.00  0.00           H  
ATOM   1528 3HD2 LEU A 280      -0.683  20.242  -2.977  1.00  0.00           H  
ATOM   1529  N   GLU A 281      -0.924  19.315   3.185  1.00  0.00           N  
ATOM   1530  CA  GLU A 281      -0.242  18.529   4.207  1.00  0.00           C  
ATOM   1531  C   GLU A 281      -1.120  17.342   4.611  1.00  0.00           C  
ATOM   1532  O   GLU A 281      -0.671  16.215   4.658  1.00  0.00           O  
ATOM   1533  CB  GLU A 281       0.030  19.406   5.432  1.00  0.00           C  
ATOM   1534  CG  GLU A 281       1.151  20.396   5.113  1.00  0.00           C  
ATOM   1535  CD  GLU A 281       2.394  20.041   5.931  1.00  0.00           C  
ATOM   1536  OE1 GLU A 281       2.239  19.412   6.965  1.00  0.00           O  
ATOM   1537  OE2 GLU A 281       3.480  20.403   5.509  1.00  0.00           O  
ATOM   1538  H   GLU A 281      -1.153  20.253   3.359  1.00  0.00           H  
ATOM   1539  HA  GLU A 281       0.693  18.164   3.814  1.00  0.00           H  
ATOM   1540 1HB  GLU A 281      -0.868  19.950   5.691  1.00  0.00           H  
ATOM   1541 2HB  GLU A 281       0.326  18.785   6.262  1.00  0.00           H  
ATOM   1542 1HG  GLU A 281       1.385  20.347   4.059  1.00  0.00           H  
ATOM   1543 2HG  GLU A 281       0.831  21.396   5.364  1.00  0.00           H  
ATOM   1544  N   GLU A 282      -2.369  17.585   4.899  1.00  0.00           N  
ATOM   1545  CA  GLU A 282      -3.250  16.490   5.286  1.00  0.00           C  
ATOM   1546  C   GLU A 282      -3.330  15.482   4.139  1.00  0.00           C  
ATOM   1547  O   GLU A 282      -3.523  14.300   4.347  1.00  0.00           O  
ATOM   1548  CB  GLU A 282      -4.647  17.035   5.586  1.00  0.00           C  
ATOM   1549  CG  GLU A 282      -4.833  17.161   7.099  1.00  0.00           C  
ATOM   1550  CD  GLU A 282      -6.146  16.492   7.510  1.00  0.00           C  
ATOM   1551  OE1 GLU A 282      -7.059  16.476   6.700  1.00  0.00           O  
ATOM   1552  OE2 GLU A 282      -6.216  16.005   8.626  1.00  0.00           O  
ATOM   1553  H   GLU A 282      -2.715  18.500   4.852  1.00  0.00           H  
ATOM   1554  HA  GLU A 282      -2.857  16.004   6.167  1.00  0.00           H  
ATOM   1555 1HB  GLU A 282      -4.759  18.007   5.126  1.00  0.00           H  
ATOM   1556 2HB  GLU A 282      -5.389  16.360   5.189  1.00  0.00           H  
ATOM   1557 1HG  GLU A 282      -4.008  16.679   7.604  1.00  0.00           H  
ATOM   1558 2HG  GLU A 282      -4.864  18.205   7.373  1.00  0.00           H  
ATOM   1559  N   LYS A 283      -3.183  15.942   2.927  1.00  0.00           N  
ATOM   1560  CA  LYS A 283      -3.248  15.035   1.789  1.00  0.00           C  
ATOM   1561  C   LYS A 283      -1.991  14.163   1.757  1.00  0.00           C  
ATOM   1562  O   LYS A 283      -2.066  12.957   1.634  1.00  0.00           O  
ATOM   1563  CB  LYS A 283      -3.337  15.849   0.496  1.00  0.00           C  
ATOM   1564  CG  LYS A 283      -4.738  15.713  -0.100  1.00  0.00           C  
ATOM   1565  CD  LYS A 283      -4.631  15.393  -1.593  1.00  0.00           C  
ATOM   1566  CE  LYS A 283      -4.907  16.657  -2.408  1.00  0.00           C  
ATOM   1567  NZ  LYS A 283      -4.587  16.403  -3.841  1.00  0.00           N  
ATOM   1568  H   LYS A 283      -3.028  16.899   2.783  1.00  0.00           H  
ATOM   1569  HA  LYS A 283      -4.121  14.407   1.877  1.00  0.00           H  
ATOM   1570 1HB  LYS A 283      -3.136  16.889   0.713  1.00  0.00           H  
ATOM   1571 2HB  LYS A 283      -2.609  15.481  -0.212  1.00  0.00           H  
ATOM   1572 1HG  LYS A 283      -5.267  14.915   0.402  1.00  0.00           H  
ATOM   1573 2HG  LYS A 283      -5.277  16.640   0.029  1.00  0.00           H  
ATOM   1574 1HD  LYS A 283      -3.636  15.032  -1.812  1.00  0.00           H  
ATOM   1575 2HD  LYS A 283      -5.353  14.635  -1.852  1.00  0.00           H  
ATOM   1576 1HE  LYS A 283      -5.948  16.925  -2.313  1.00  0.00           H  
ATOM   1577 2HE  LYS A 283      -4.292  17.464  -2.039  1.00  0.00           H  
ATOM   1578 1HZ  LYS A 283      -4.569  15.379  -4.017  1.00  0.00           H  
ATOM   1579 2HZ  LYS A 283      -5.313  16.843  -4.442  1.00  0.00           H  
ATOM   1580 3HZ  LYS A 283      -3.657  16.812  -4.066  1.00  0.00           H  
ATOM   1581  N   VAL A 284      -0.837  14.762   1.866  1.00  0.00           N  
ATOM   1582  CA  VAL A 284       0.391  13.979   1.842  1.00  0.00           C  
ATOM   1583  C   VAL A 284       0.383  12.989   3.008  1.00  0.00           C  
ATOM   1584  O   VAL A 284       0.992  11.938   2.949  1.00  0.00           O  
ATOM   1585  CB  VAL A 284       1.597  14.910   1.971  1.00  0.00           C  
ATOM   1586  CG1 VAL A 284       2.880  14.078   2.037  1.00  0.00           C  
ATOM   1587  CG2 VAL A 284       1.655  15.838   0.756  1.00  0.00           C  
ATOM   1588  H   VAL A 284      -0.795  15.738   1.964  1.00  0.00           H  
ATOM   1589  HA  VAL A 284       0.456  13.438   0.910  1.00  0.00           H  
ATOM   1590  HB  VAL A 284       1.503  15.498   2.873  1.00  0.00           H  
ATOM   1591 1HG1 VAL A 284       2.850  13.308   1.280  1.00  0.00           H  
ATOM   1592 2HG1 VAL A 284       3.733  14.718   1.866  1.00  0.00           H  
ATOM   1593 3HG1 VAL A 284       2.963  13.621   3.012  1.00  0.00           H  
ATOM   1594 1HG2 VAL A 284       0.653  16.027   0.400  1.00  0.00           H  
ATOM   1595 2HG2 VAL A 284       2.120  16.771   1.037  1.00  0.00           H  
ATOM   1596 3HG2 VAL A 284       2.233  15.369  -0.027  1.00  0.00           H  
ATOM   1597  N   LYS A 285      -0.305  13.313   4.068  1.00  0.00           N  
ATOM   1598  CA  LYS A 285      -0.354  12.409   5.211  1.00  0.00           C  
ATOM   1599  C   LYS A 285      -1.187  11.179   4.847  1.00  0.00           C  
ATOM   1600  O   LYS A 285      -0.755  10.055   5.008  1.00  0.00           O  
ATOM   1601  CB  LYS A 285      -0.990  13.124   6.404  1.00  0.00           C  
ATOM   1602  CG  LYS A 285      -0.192  12.812   7.671  1.00  0.00           C  
ATOM   1603  CD  LYS A 285       0.018  11.301   7.785  1.00  0.00           C  
ATOM   1604  CE  LYS A 285       0.623  10.970   9.150  1.00  0.00           C  
ATOM   1605  NZ  LYS A 285      -0.240   9.975   9.848  1.00  0.00           N  
ATOM   1606  H   LYS A 285      -0.790  14.165   4.096  1.00  0.00           H  
ATOM   1607  HA  LYS A 285       0.648  12.101   5.470  1.00  0.00           H  
ATOM   1608 1HB  LYS A 285      -0.986  14.190   6.228  1.00  0.00           H  
ATOM   1609 2HB  LYS A 285      -2.006  12.782   6.529  1.00  0.00           H  
ATOM   1610 1HG  LYS A 285       0.767  13.307   7.623  1.00  0.00           H  
ATOM   1611 2HG  LYS A 285      -0.736  13.164   8.534  1.00  0.00           H  
ATOM   1612 1HD  LYS A 285      -0.932  10.797   7.679  1.00  0.00           H  
ATOM   1613 2HD  LYS A 285       0.689  10.970   7.006  1.00  0.00           H  
ATOM   1614 1HE  LYS A 285       1.611  10.557   9.015  1.00  0.00           H  
ATOM   1615 2HE  LYS A 285       0.688  11.870   9.743  1.00  0.00           H  
ATOM   1616 1HZ  LYS A 285      -1.228  10.103   9.548  1.00  0.00           H  
ATOM   1617 2HZ  LYS A 285       0.075   9.014   9.609  1.00  0.00           H  
ATOM   1618 3HZ  LYS A 285      -0.169  10.114  10.875  1.00  0.00           H  
ATOM   1619  N   THR A 286      -2.381  11.383   4.357  1.00  0.00           N  
ATOM   1620  CA  THR A 286      -3.220  10.247   3.990  1.00  0.00           C  
ATOM   1621  C   THR A 286      -2.463   9.356   3.004  1.00  0.00           C  
ATOM   1622  O   THR A 286      -2.412   8.151   3.153  1.00  0.00           O  
ATOM   1623  CB  THR A 286      -4.510  10.752   3.341  1.00  0.00           C  
ATOM   1624  OG1 THR A 286      -4.494  12.172   3.302  1.00  0.00           O  
ATOM   1625  CG2 THR A 286      -5.713  10.275   4.155  1.00  0.00           C  
ATOM   1626  H   THR A 286      -2.712  12.297   4.234  1.00  0.00           H  
ATOM   1627  HA  THR A 286      -3.463   9.678   4.876  1.00  0.00           H  
ATOM   1628  HB  THR A 286      -4.583  10.364   2.337  1.00  0.00           H  
ATOM   1629  HG1 THR A 286      -4.950  12.453   2.505  1.00  0.00           H  
ATOM   1630 1HG2 THR A 286      -5.439  10.211   5.198  1.00  0.00           H  
ATOM   1631 2HG2 THR A 286      -6.527  10.977   4.040  1.00  0.00           H  
ATOM   1632 3HG2 THR A 286      -6.023   9.302   3.804  1.00  0.00           H  
ATOM   1633  N   LEU A 287      -1.868   9.941   1.999  1.00  0.00           N  
ATOM   1634  CA  LEU A 287      -1.127   9.142   1.030  1.00  0.00           C  
ATOM   1635  C   LEU A 287      -0.133   8.250   1.772  1.00  0.00           C  
ATOM   1636  O   LEU A 287      -0.135   7.042   1.625  1.00  0.00           O  
ATOM   1637  CB  LEU A 287      -0.370  10.068   0.074  1.00  0.00           C  
ATOM   1638  CG  LEU A 287      -1.199  10.283  -1.193  1.00  0.00           C  
ATOM   1639  CD1 LEU A 287      -1.612  11.753  -1.290  1.00  0.00           C  
ATOM   1640  CD2 LEU A 287      -0.361   9.909  -2.418  1.00  0.00           C  
ATOM   1641  H   LEU A 287      -1.917  10.914   1.898  1.00  0.00           H  
ATOM   1642  HA  LEU A 287      -1.814   8.529   0.467  1.00  0.00           H  
ATOM   1643 1HB  LEU A 287      -0.196  11.018   0.557  1.00  0.00           H  
ATOM   1644 2HB  LEU A 287       0.576   9.619  -0.189  1.00  0.00           H  
ATOM   1645  HG  LEU A 287      -2.083   9.662  -1.155  1.00  0.00           H  
ATOM   1646 1HD1 LEU A 287      -0.996  12.344  -0.628  1.00  0.00           H  
ATOM   1647 2HD1 LEU A 287      -1.482  12.097  -2.306  1.00  0.00           H  
ATOM   1648 3HD1 LEU A 287      -2.648  11.856  -1.004  1.00  0.00           H  
ATOM   1649 1HD2 LEU A 287       0.079   8.934  -2.269  1.00  0.00           H  
ATOM   1650 2HD2 LEU A 287      -0.994   9.889  -3.293  1.00  0.00           H  
ATOM   1651 3HD2 LEU A 287       0.422  10.639  -2.555  1.00  0.00           H  
ATOM   1652  N   LYS A 288       0.718   8.833   2.573  1.00  0.00           N  
ATOM   1653  CA  LYS A 288       1.687   8.034   3.313  1.00  0.00           C  
ATOM   1654  C   LYS A 288       0.958   6.895   4.028  1.00  0.00           C  
ATOM   1655  O   LYS A 288       1.450   5.788   4.117  1.00  0.00           O  
ATOM   1656  CB  LYS A 288       2.396   8.915   4.343  1.00  0.00           C  
ATOM   1657  CG  LYS A 288       3.879   9.024   3.989  1.00  0.00           C  
ATOM   1658  CD  LYS A 288       4.235  10.489   3.729  1.00  0.00           C  
ATOM   1659  CE  LYS A 288       4.516  11.191   5.060  1.00  0.00           C  
ATOM   1660  NZ  LYS A 288       5.643  12.150   4.889  1.00  0.00           N  
ATOM   1661  H   LYS A 288       0.701   9.806   2.680  1.00  0.00           H  
ATOM   1662  HA  LYS A 288       2.415   7.624   2.629  1.00  0.00           H  
ATOM   1663 1HB  LYS A 288       1.951   9.900   4.341  1.00  0.00           H  
ATOM   1664 2HB  LYS A 288       2.292   8.477   5.324  1.00  0.00           H  
ATOM   1665 1HG  LYS A 288       4.473   8.648   4.810  1.00  0.00           H  
ATOM   1666 2HG  LYS A 288       4.082   8.444   3.102  1.00  0.00           H  
ATOM   1667 1HD  LYS A 288       5.114  10.540   3.103  1.00  0.00           H  
ATOM   1668 2HD  LYS A 288       3.410  10.978   3.234  1.00  0.00           H  
ATOM   1669 1HE  LYS A 288       3.633  11.726   5.378  1.00  0.00           H  
ATOM   1670 2HE  LYS A 288       4.778  10.455   5.806  1.00  0.00           H  
ATOM   1671 1HZ  LYS A 288       6.167  11.917   4.019  1.00  0.00           H  
ATOM   1672 2HZ  LYS A 288       5.269  13.117   4.820  1.00  0.00           H  
ATOM   1673 3HZ  LYS A 288       6.282  12.084   5.706  1.00  0.00           H  
ATOM   1674  N   ALA A 289      -0.215   7.159   4.536  1.00  0.00           N  
ATOM   1675  CA  ALA A 289      -0.962   6.116   5.228  1.00  0.00           C  
ATOM   1676  C   ALA A 289      -1.123   4.910   4.304  1.00  0.00           C  
ATOM   1677  O   ALA A 289      -0.623   3.836   4.573  1.00  0.00           O  
ATOM   1678  CB  ALA A 289      -2.345   6.645   5.608  1.00  0.00           C  
ATOM   1679  H   ALA A 289      -0.594   8.058   4.450  1.00  0.00           H  
ATOM   1680  HA  ALA A 289      -0.432   5.821   6.120  1.00  0.00           H  
ATOM   1681 1HB  ALA A 289      -2.461   7.651   5.235  1.00  0.00           H  
ATOM   1682 2HB  ALA A 289      -3.104   6.010   5.171  1.00  0.00           H  
ATOM   1683 3HB  ALA A 289      -2.449   6.643   6.682  1.00  0.00           H  
ATOM   1684  N   GLN A 290      -1.822   5.080   3.216  1.00  0.00           N  
ATOM   1685  CA  GLN A 290      -2.017   3.969   2.296  1.00  0.00           C  
ATOM   1686  C   GLN A 290      -0.671   3.295   2.020  1.00  0.00           C  
ATOM   1687  O   GLN A 290      -0.569   2.084   1.975  1.00  0.00           O  
ATOM   1688  CB  GLN A 290      -2.604   4.489   0.982  1.00  0.00           C  
ATOM   1689  CG  GLN A 290      -4.060   4.906   1.199  1.00  0.00           C  
ATOM   1690  CD  GLN A 290      -4.470   5.907   0.117  1.00  0.00           C  
ATOM   1691  OE1 GLN A 290      -4.860   7.018   0.418  1.00  0.00           O  
ATOM   1692  NE2 GLN A 290      -4.400   5.558  -1.138  1.00  0.00           N  
ATOM   1693  H   GLN A 290      -2.219   5.955   3.020  1.00  0.00           H  
ATOM   1694  HA  GLN A 290      -2.697   3.256   2.735  1.00  0.00           H  
ATOM   1695 1HB  GLN A 290      -2.031   5.341   0.644  1.00  0.00           H  
ATOM   1696 2HB  GLN A 290      -2.563   3.709   0.237  1.00  0.00           H  
ATOM   1697 1HG  GLN A 290      -4.696   4.034   1.145  1.00  0.00           H  
ATOM   1698 2HG  GLN A 290      -4.162   5.366   2.170  1.00  0.00           H  
ATOM   1699 1HE2 GLN A 290      -4.660   6.192  -1.839  1.00  0.00           H  
ATOM   1700 2HE2 GLN A 290      -4.086   4.662  -1.380  1.00  0.00           H  
ATOM   1701  N   ASN A 291       0.361   4.071   1.834  1.00  0.00           N  
ATOM   1702  CA  ASN A 291       1.674   3.494   1.563  1.00  0.00           C  
ATOM   1703  C   ASN A 291       2.010   2.455   2.636  1.00  0.00           C  
ATOM   1704  O   ASN A 291       2.188   1.289   2.349  1.00  0.00           O  
ATOM   1705  CB  ASN A 291       2.729   4.603   1.578  1.00  0.00           C  
ATOM   1706  CG  ASN A 291       3.793   4.310   0.519  1.00  0.00           C  
ATOM   1707  OD1 ASN A 291       3.479   4.124  -0.640  1.00  0.00           O  
ATOM   1708  ND2 ASN A 291       5.049   4.261   0.870  1.00  0.00           N  
ATOM   1709  H   ASN A 291       0.254   5.044   1.874  1.00  0.00           H  
ATOM   1710  HA  ASN A 291       1.667   3.021   0.594  1.00  0.00           H  
ATOM   1711 1HB  ASN A 291       2.257   5.551   1.362  1.00  0.00           H  
ATOM   1712 2HB  ASN A 291       3.194   4.645   2.550  1.00  0.00           H  
ATOM   1713 1HD2 ASN A 291       5.738   4.075   0.200  1.00  0.00           H  
ATOM   1714 2HD2 ASN A 291       5.302   4.411   1.804  1.00  0.00           H  
ATOM   1715  N   SER A 292       2.104   2.870   3.870  1.00  0.00           N  
ATOM   1716  CA  SER A 292       2.426   1.929   4.936  1.00  0.00           C  
ATOM   1717  C   SER A 292       1.335   0.858   5.024  1.00  0.00           C  
ATOM   1718  O   SER A 292       1.564  -0.240   5.488  1.00  0.00           O  
ATOM   1719  CB  SER A 292       2.513   2.676   6.267  1.00  0.00           C  
ATOM   1720  OG  SER A 292       3.860   2.671   6.722  1.00  0.00           O  
ATOM   1721  H   SER A 292       1.961   3.817   4.080  1.00  0.00           H  
ATOM   1722  HA  SER A 292       3.374   1.458   4.728  1.00  0.00           H  
ATOM   1723 1HB  SER A 292       2.189   3.694   6.131  1.00  0.00           H  
ATOM   1724 2HB  SER A 292       1.874   2.191   6.993  1.00  0.00           H  
ATOM   1725  HG  SER A 292       4.431   2.562   5.959  1.00  0.00           H  
ATOM   1726  N   GLU A 293       0.147   1.171   4.583  1.00  0.00           N  
ATOM   1727  CA  GLU A 293      -0.934   0.195   4.643  1.00  0.00           C  
ATOM   1728  C   GLU A 293      -0.674  -0.923   3.631  1.00  0.00           C  
ATOM   1729  O   GLU A 293      -0.278  -2.016   3.985  1.00  0.00           O  
ATOM   1730  CB  GLU A 293      -2.262   0.881   4.311  1.00  0.00           C  
ATOM   1731  CG  GLU A 293      -2.903   1.402   5.597  1.00  0.00           C  
ATOM   1732  CD  GLU A 293      -4.039   2.366   5.246  1.00  0.00           C  
ATOM   1733  OE1 GLU A 293      -4.774   2.072   4.318  1.00  0.00           O  
ATOM   1734  OE2 GLU A 293      -4.153   3.382   5.911  1.00  0.00           O  
ATOM   1735  H   GLU A 293      -0.020   2.064   4.214  1.00  0.00           H  
ATOM   1736  HA  GLU A 293      -0.988  -0.225   5.636  1.00  0.00           H  
ATOM   1737 1HB  GLU A 293      -2.080   1.706   3.638  1.00  0.00           H  
ATOM   1738 2HB  GLU A 293      -2.927   0.172   3.841  1.00  0.00           H  
ATOM   1739 1HG  GLU A 293      -3.298   0.571   6.164  1.00  0.00           H  
ATOM   1740 2HG  GLU A 293      -2.162   1.922   6.186  1.00  0.00           H  
ATOM   1741  N   LEU A 294      -0.897  -0.659   2.372  1.00  0.00           N  
ATOM   1742  CA  LEU A 294      -0.673  -1.681   1.357  1.00  0.00           C  
ATOM   1743  C   LEU A 294       0.729  -2.273   1.519  1.00  0.00           C  
ATOM   1744  O   LEU A 294       0.914  -3.473   1.493  1.00  0.00           O  
ATOM   1745  CB  LEU A 294      -0.810  -1.057  -0.032  1.00  0.00           C  
ATOM   1746  CG  LEU A 294      -2.292  -0.904  -0.377  1.00  0.00           C  
ATOM   1747  CD1 LEU A 294      -2.541   0.486  -0.964  1.00  0.00           C  
ATOM   1748  CD2 LEU A 294      -2.687  -1.967  -1.405  1.00  0.00           C  
ATOM   1749  H   LEU A 294      -1.219   0.229   2.110  1.00  0.00           H  
ATOM   1750  HA  LEU A 294      -1.407  -2.465   1.470  1.00  0.00           H  
ATOM   1751 1HB  LEU A 294      -0.335  -0.087  -0.039  1.00  0.00           H  
ATOM   1752 2HB  LEU A 294      -0.336  -1.694  -0.762  1.00  0.00           H  
ATOM   1753  HG  LEU A 294      -2.885  -1.027   0.518  1.00  0.00           H  
ATOM   1754 1HD1 LEU A 294      -1.873   0.650  -1.796  1.00  0.00           H  
ATOM   1755 2HD1 LEU A 294      -3.564   0.557  -1.303  1.00  0.00           H  
ATOM   1756 3HD1 LEU A 294      -2.361   1.233  -0.205  1.00  0.00           H  
ATOM   1757 1HD2 LEU A 294      -1.806  -2.305  -1.930  1.00  0.00           H  
ATOM   1758 2HD2 LEU A 294      -3.146  -2.804  -0.897  1.00  0.00           H  
ATOM   1759 3HD2 LEU A 294      -3.387  -1.545  -2.110  1.00  0.00           H  
ATOM   1760  N   ALA A 295       1.721  -1.441   1.682  1.00  0.00           N  
ATOM   1761  CA  ALA A 295       3.080  -1.948   1.838  1.00  0.00           C  
ATOM   1762  C   ALA A 295       3.092  -3.075   2.873  1.00  0.00           C  
ATOM   1763  O   ALA A 295       3.477  -4.191   2.585  1.00  0.00           O  
ATOM   1764  CB  ALA A 295       3.998  -0.816   2.306  1.00  0.00           C  
ATOM   1765  H   ALA A 295       1.553  -0.475   1.698  1.00  0.00           H  
ATOM   1766  HA  ALA A 295       3.434  -2.326   0.891  1.00  0.00           H  
ATOM   1767 1HB  ALA A 295       3.981  -0.016   1.581  1.00  0.00           H  
ATOM   1768 2HB  ALA A 295       3.655  -0.445   3.260  1.00  0.00           H  
ATOM   1769 3HB  ALA A 295       5.006  -1.189   2.406  1.00  0.00           H  
ATOM   1770  N   SER A 296       2.675  -2.792   4.077  1.00  0.00           N  
ATOM   1771  CA  SER A 296       2.666  -3.822   5.109  1.00  0.00           C  
ATOM   1772  C   SER A 296       2.004  -5.091   4.565  1.00  0.00           C  
ATOM   1773  O   SER A 296       2.527  -6.179   4.695  1.00  0.00           O  
ATOM   1774  CB  SER A 296       1.886  -3.321   6.324  1.00  0.00           C  
ATOM   1775  OG  SER A 296       2.446  -3.879   7.505  1.00  0.00           O  
ATOM   1776  H   SER A 296       2.371  -1.885   4.288  1.00  0.00           H  
ATOM   1777  HA  SER A 296       3.680  -4.046   5.404  1.00  0.00           H  
ATOM   1778 1HB  SER A 296       1.948  -2.247   6.376  1.00  0.00           H  
ATOM   1779 2HB  SER A 296       0.849  -3.615   6.230  1.00  0.00           H  
ATOM   1780  HG  SER A 296       3.088  -3.256   7.853  1.00  0.00           H  
ATOM   1781  N   THR A 297       0.856  -4.961   3.958  1.00  0.00           N  
ATOM   1782  CA  THR A 297       0.179  -6.138   3.422  1.00  0.00           C  
ATOM   1783  C   THR A 297       1.111  -6.866   2.452  1.00  0.00           C  
ATOM   1784  O   THR A 297       1.359  -8.049   2.583  1.00  0.00           O  
ATOM   1785  CB  THR A 297      -1.091  -5.708   2.686  1.00  0.00           C  
ATOM   1786  OG1 THR A 297      -1.786  -4.747   3.468  1.00  0.00           O  
ATOM   1787  CG2 THR A 297      -1.986  -6.927   2.454  1.00  0.00           C  
ATOM   1788  H   THR A 297       0.448  -4.076   3.864  1.00  0.00           H  
ATOM   1789  HA  THR A 297      -0.084  -6.800   4.232  1.00  0.00           H  
ATOM   1790  HB  THR A 297      -0.827  -5.274   1.733  1.00  0.00           H  
ATOM   1791  HG1 THR A 297      -1.591  -3.877   3.112  1.00  0.00           H  
ATOM   1792 1HG2 THR A 297      -2.249  -7.367   3.404  1.00  0.00           H  
ATOM   1793 2HG2 THR A 297      -2.886  -6.621   1.940  1.00  0.00           H  
ATOM   1794 3HG2 THR A 297      -1.458  -7.653   1.853  1.00  0.00           H  
ATOM   1795  N   ALA A 298       1.631  -6.170   1.480  1.00  0.00           N  
ATOM   1796  CA  ALA A 298       2.527  -6.809   0.524  1.00  0.00           C  
ATOM   1797  C   ALA A 298       3.713  -7.423   1.269  1.00  0.00           C  
ATOM   1798  O   ALA A 298       4.325  -8.368   0.812  1.00  0.00           O  
ATOM   1799  CB  ALA A 298       3.035  -5.765  -0.470  1.00  0.00           C  
ATOM   1800  H   ALA A 298       1.418  -5.218   1.392  1.00  0.00           H  
ATOM   1801  HA  ALA A 298       1.996  -7.582  -0.009  1.00  0.00           H  
ATOM   1802 1HB  ALA A 298       2.654  -4.793  -0.195  1.00  0.00           H  
ATOM   1803 2HB  ALA A 298       4.114  -5.748  -0.453  1.00  0.00           H  
ATOM   1804 3HB  ALA A 298       2.695  -6.017  -1.464  1.00  0.00           H  
ATOM   1805  N   ASN A 299       4.044  -6.892   2.414  1.00  0.00           N  
ATOM   1806  CA  ASN A 299       5.169  -7.431   3.172  1.00  0.00           C  
ATOM   1807  C   ASN A 299       4.795  -8.803   3.742  1.00  0.00           C  
ATOM   1808  O   ASN A 299       5.523  -9.764   3.595  1.00  0.00           O  
ATOM   1809  CB  ASN A 299       5.511  -6.479   4.320  1.00  0.00           C  
ATOM   1810  CG  ASN A 299       6.802  -6.939   4.998  1.00  0.00           C  
ATOM   1811  OD1 ASN A 299       6.837  -7.981   5.622  1.00  0.00           O  
ATOM   1812  ND2 ASN A 299       7.873  -6.200   4.903  1.00  0.00           N  
ATOM   1813  H   ASN A 299       3.539  -6.129   2.764  1.00  0.00           H  
ATOM   1814  HA  ASN A 299       6.026  -7.532   2.523  1.00  0.00           H  
ATOM   1815 1HB  ASN A 299       5.644  -5.480   3.930  1.00  0.00           H  
ATOM   1816 2HB  ASN A 299       4.708  -6.480   5.041  1.00  0.00           H  
ATOM   1817 1HD2 ASN A 299       8.706  -6.486   5.334  1.00  0.00           H  
ATOM   1818 2HD2 ASN A 299       7.845  -5.360   4.400  1.00  0.00           H  
ATOM   1819  N   MET A 300       3.667  -8.901   4.392  1.00  0.00           N  
ATOM   1820  CA  MET A 300       3.261 -10.182   4.958  1.00  0.00           C  
ATOM   1821  C   MET A 300       3.018 -11.189   3.832  1.00  0.00           C  
ATOM   1822  O   MET A 300       3.558 -12.278   3.831  1.00  0.00           O  
ATOM   1823  CB  MET A 300       1.974 -10.000   5.765  1.00  0.00           C  
ATOM   1824  CG  MET A 300       1.425 -11.370   6.165  1.00  0.00           C  
ATOM   1825  SD  MET A 300      -0.214 -11.168   6.907  1.00  0.00           S  
ATOM   1826  CE  MET A 300       0.341 -10.665   8.553  1.00  0.00           C  
ATOM   1827  H   MET A 300       3.095  -8.113   4.501  1.00  0.00           H  
ATOM   1828  HA  MET A 300       4.040 -10.551   5.609  1.00  0.00           H  
ATOM   1829 1HB  MET A 300       2.183  -9.421   6.653  1.00  0.00           H  
ATOM   1830 2HB  MET A 300       1.242  -9.483   5.161  1.00  0.00           H  
ATOM   1831 1HG  MET A 300       1.349 -11.997   5.289  1.00  0.00           H  
ATOM   1832 2HG  MET A 300       2.090 -11.829   6.881  1.00  0.00           H  
ATOM   1833 1HE  MET A 300       1.118 -11.337   8.891  1.00  0.00           H  
ATOM   1834 2HE  MET A 300       0.726  -9.655   8.509  1.00  0.00           H  
ATOM   1835 3HE  MET A 300      -0.488 -10.702   9.241  1.00  0.00           H  
ATOM   1836  N   LEU A 301       2.207 -10.835   2.873  1.00  0.00           N  
ATOM   1837  CA  LEU A 301       1.931 -11.751   1.773  1.00  0.00           C  
ATOM   1838  C   LEU A 301       3.244 -12.342   1.252  1.00  0.00           C  
ATOM   1839  O   LEU A 301       3.423 -13.543   1.213  1.00  0.00           O  
ATOM   1840  CB  LEU A 301       1.228 -10.995   0.644  1.00  0.00           C  
ATOM   1841  CG  LEU A 301      -0.089 -10.414   1.164  1.00  0.00           C  
ATOM   1842  CD1 LEU A 301      -0.684  -9.475   0.114  1.00  0.00           C  
ATOM   1843  CD2 LEU A 301      -1.071 -11.554   1.444  1.00  0.00           C  
ATOM   1844  H   LEU A 301       1.780  -9.953   2.895  1.00  0.00           H  
ATOM   1845  HA  LEU A 301       1.291 -12.549   2.121  1.00  0.00           H  
ATOM   1846 1HB  LEU A 301       1.865 -10.193   0.298  1.00  0.00           H  
ATOM   1847 2HB  LEU A 301       1.023 -11.671  -0.170  1.00  0.00           H  
ATOM   1848  HG  LEU A 301       0.096  -9.864   2.076  1.00  0.00           H  
ATOM   1849 1HD1 LEU A 301       0.021  -8.687  -0.106  1.00  0.00           H  
ATOM   1850 2HD1 LEU A 301      -0.894 -10.030  -0.788  1.00  0.00           H  
ATOM   1851 3HD1 LEU A 301      -1.599  -9.045   0.493  1.00  0.00           H  
ATOM   1852 1HD2 LEU A 301      -0.734 -12.450   0.943  1.00  0.00           H  
ATOM   1853 2HD2 LEU A 301      -1.121 -11.733   2.508  1.00  0.00           H  
ATOM   1854 3HD2 LEU A 301      -2.050 -11.282   1.078  1.00  0.00           H  
ATOM   1855  N   ARG A 302       4.163 -11.507   0.848  1.00  0.00           N  
ATOM   1856  CA  ARG A 302       5.433 -12.010   0.338  1.00  0.00           C  
ATOM   1857  C   ARG A 302       6.068 -12.949   1.367  1.00  0.00           C  
ATOM   1858  O   ARG A 302       6.667 -13.949   1.024  1.00  0.00           O  
ATOM   1859  CB  ARG A 302       6.375 -10.836   0.072  1.00  0.00           C  
ATOM   1860  CG  ARG A 302       7.320 -11.188  -1.079  1.00  0.00           C  
ATOM   1861  CD  ARG A 302       7.330 -10.047  -2.097  1.00  0.00           C  
ATOM   1862  NE  ARG A 302       8.558  -9.275  -1.949  1.00  0.00           N  
ATOM   1863  CZ  ARG A 302       8.924  -8.442  -2.885  1.00  0.00           C  
ATOM   1864  NH1 ARG A 302       9.019  -8.849  -4.121  1.00  0.00           N  
ATOM   1865  NH2 ARG A 302       9.192  -7.201  -2.584  1.00  0.00           N  
ATOM   1866  H   ARG A 302       3.997 -10.542   0.885  1.00  0.00           H  
ATOM   1867  HA  ARG A 302       5.263 -12.549  -0.583  1.00  0.00           H  
ATOM   1868 1HB  ARG A 302       5.796  -9.963  -0.192  1.00  0.00           H  
ATOM   1869 2HB  ARG A 302       6.955 -10.630   0.960  1.00  0.00           H  
ATOM   1870 1HG  ARG A 302       8.319 -11.335  -0.693  1.00  0.00           H  
ATOM   1871 2HG  ARG A 302       6.982 -12.093  -1.560  1.00  0.00           H  
ATOM   1872 1HD  ARG A 302       7.280 -10.453  -3.096  1.00  0.00           H  
ATOM   1873 2HD  ARG A 302       6.478  -9.405  -1.928  1.00  0.00           H  
ATOM   1874  HE  ARG A 302       9.112  -9.383  -1.148  1.00  0.00           H  
ATOM   1875 1HH1 ARG A 302       8.814  -9.800  -4.351  1.00  0.00           H  
ATOM   1876 2HH1 ARG A 302       9.300  -8.210  -4.837  1.00  0.00           H  
ATOM   1877 1HH2 ARG A 302       9.119  -6.889  -1.637  1.00  0.00           H  
ATOM   1878 2HH2 ARG A 302       9.472  -6.562  -3.301  1.00  0.00           H  
ATOM   1879  N   GLU A 303       5.948 -12.633   2.628  1.00  0.00           N  
ATOM   1880  CA  GLU A 303       6.538 -13.486   3.653  1.00  0.00           C  
ATOM   1881  C   GLU A 303       5.902 -14.878   3.595  1.00  0.00           C  
ATOM   1882  O   GLU A 303       6.578 -15.883   3.696  1.00  0.00           O  
ATOM   1883  CB  GLU A 303       6.296 -12.870   5.032  1.00  0.00           C  
ATOM   1884  CG  GLU A 303       7.139 -11.601   5.176  1.00  0.00           C  
ATOM   1885  CD  GLU A 303       8.153 -11.787   6.307  1.00  0.00           C  
ATOM   1886  OE1 GLU A 303       7.762 -12.280   7.352  1.00  0.00           O  
ATOM   1887  OE2 GLU A 303       9.304 -11.434   6.108  1.00  0.00           O  
ATOM   1888  H   GLU A 303       5.465 -11.820   2.885  1.00  0.00           H  
ATOM   1889  HA  GLU A 303       7.601 -13.571   3.482  1.00  0.00           H  
ATOM   1890 1HB  GLU A 303       5.249 -12.623   5.136  1.00  0.00           H  
ATOM   1891 2HB  GLU A 303       6.580 -13.576   5.796  1.00  0.00           H  
ATOM   1892 1HG  GLU A 303       7.662 -11.408   4.251  1.00  0.00           H  
ATOM   1893 2HG  GLU A 303       6.495 -10.765   5.408  1.00  0.00           H  
ATOM   1894  N   GLN A 304       4.610 -14.948   3.433  1.00  0.00           N  
ATOM   1895  CA  GLN A 304       3.956 -16.251   3.371  1.00  0.00           C  
ATOM   1896  C   GLN A 304       4.432 -16.992   2.121  1.00  0.00           C  
ATOM   1897  O   GLN A 304       5.013 -18.056   2.199  1.00  0.00           O  
ATOM   1898  CB  GLN A 304       2.437 -16.072   3.307  1.00  0.00           C  
ATOM   1899  CG  GLN A 304       2.010 -14.891   4.181  1.00  0.00           C  
ATOM   1900  CD  GLN A 304       2.714 -14.974   5.538  1.00  0.00           C  
ATOM   1901  OE1 GLN A 304       2.683 -15.998   6.190  1.00  0.00           O  
ATOM   1902  NE2 GLN A 304       3.352 -13.931   5.993  1.00  0.00           N  
ATOM   1903  H   GLN A 304       4.081 -14.128   3.352  1.00  0.00           H  
ATOM   1904  HA  GLN A 304       4.214 -16.825   4.248  1.00  0.00           H  
ATOM   1905 1HB  GLN A 304       2.141 -15.888   2.284  1.00  0.00           H  
ATOM   1906 2HB  GLN A 304       1.956 -16.972   3.663  1.00  0.00           H  
ATOM   1907 1HG  GLN A 304       2.277 -13.967   3.691  1.00  0.00           H  
ATOM   1908 2HG  GLN A 304       0.942 -14.923   4.331  1.00  0.00           H  
ATOM   1909 1HE2 GLN A 304       3.806 -13.974   6.861  1.00  0.00           H  
ATOM   1910 2HE2 GLN A 304       3.378 -13.103   5.468  1.00  0.00           H  
ATOM   1911  N   VAL A 305       4.191 -16.435   0.966  1.00  0.00           N  
ATOM   1912  CA  VAL A 305       4.619 -17.090  -0.264  1.00  0.00           C  
ATOM   1913  C   VAL A 305       6.114 -17.407  -0.175  1.00  0.00           C  
ATOM   1914  O   VAL A 305       6.608 -18.304  -0.828  1.00  0.00           O  
ATOM   1915  CB  VAL A 305       4.363 -16.163  -1.452  1.00  0.00           C  
ATOM   1916  CG1 VAL A 305       4.447 -16.964  -2.753  1.00  0.00           C  
ATOM   1917  CG2 VAL A 305       2.969 -15.545  -1.324  1.00  0.00           C  
ATOM   1918  H   VAL A 305       3.720 -15.576   0.926  1.00  0.00           H  
ATOM   1919  HA  VAL A 305       4.063 -18.006  -0.398  1.00  0.00           H  
ATOM   1920  HB  VAL A 305       5.107 -15.379  -1.464  1.00  0.00           H  
ATOM   1921 1HG1 VAL A 305       4.934 -17.909  -2.564  1.00  0.00           H  
ATOM   1922 2HG1 VAL A 305       3.450 -17.142  -3.131  1.00  0.00           H  
ATOM   1923 3HG1 VAL A 305       5.013 -16.406  -3.484  1.00  0.00           H  
ATOM   1924 1HG2 VAL A 305       2.419 -16.054  -0.547  1.00  0.00           H  
ATOM   1925 2HG2 VAL A 305       3.061 -14.498  -1.073  1.00  0.00           H  
ATOM   1926 3HG2 VAL A 305       2.443 -15.644  -2.262  1.00  0.00           H  
ATOM   1927  N   ALA A 306       6.837 -16.674   0.626  1.00  0.00           N  
ATOM   1928  CA  ALA A 306       8.268 -16.925   0.754  1.00  0.00           C  
ATOM   1929  C   ALA A 306       8.493 -18.186   1.593  1.00  0.00           C  
ATOM   1930  O   ALA A 306       9.287 -19.038   1.249  1.00  0.00           O  
ATOM   1931  CB  ALA A 306       8.937 -15.731   1.439  1.00  0.00           C  
ATOM   1932  H   ALA A 306       6.418 -15.954   1.143  1.00  0.00           H  
ATOM   1933  HA  ALA A 306       8.699 -17.062  -0.227  1.00  0.00           H  
ATOM   1934 1HB  ALA A 306       8.333 -15.411   2.275  1.00  0.00           H  
ATOM   1935 2HB  ALA A 306       9.916 -16.020   1.790  1.00  0.00           H  
ATOM   1936 3HB  ALA A 306       9.033 -14.919   0.733  1.00  0.00           H  
ATOM   1937  N   GLN A 307       7.799 -18.309   2.691  1.00  0.00           N  
ATOM   1938  CA  GLN A 307       7.970 -19.488   3.532  1.00  0.00           C  
ATOM   1939  C   GLN A 307       7.238 -20.673   2.900  1.00  0.00           C  
ATOM   1940  O   GLN A 307       7.492 -21.816   3.223  1.00  0.00           O  
ATOM   1941  CB  GLN A 307       7.394 -19.212   4.921  1.00  0.00           C  
ATOM   1942  CG  GLN A 307       5.927 -18.795   4.792  1.00  0.00           C  
ATOM   1943  CD  GLN A 307       5.255 -18.856   6.165  1.00  0.00           C  
ATOM   1944  OE1 GLN A 307       4.231 -19.491   6.325  1.00  0.00           O  
ATOM   1945  NE2 GLN A 307       5.793 -18.220   7.170  1.00  0.00           N  
ATOM   1946  H   GLN A 307       7.164 -17.610   2.950  1.00  0.00           H  
ATOM   1947  HA  GLN A 307       9.021 -19.721   3.620  1.00  0.00           H  
ATOM   1948 1HB  GLN A 307       7.463 -20.107   5.524  1.00  0.00           H  
ATOM   1949 2HB  GLN A 307       7.951 -18.417   5.391  1.00  0.00           H  
ATOM   1950 1HG  GLN A 307       5.872 -17.786   4.408  1.00  0.00           H  
ATOM   1951 2HG  GLN A 307       5.419 -19.465   4.115  1.00  0.00           H  
ATOM   1952 1HE2 GLN A 307       5.370 -18.253   8.054  1.00  0.00           H  
ATOM   1953 2HE2 GLN A 307       6.619 -17.709   7.041  1.00  0.00           H  
ATOM   1954  N   LEU A 308       6.333 -20.408   2.000  1.00  0.00           N  
ATOM   1955  CA  LEU A 308       5.602 -21.494   1.359  1.00  0.00           C  
ATOM   1956  C   LEU A 308       6.419 -22.028   0.182  1.00  0.00           C  
ATOM   1957  O   LEU A 308       6.625 -23.218   0.045  1.00  0.00           O  
ATOM   1958  CB  LEU A 308       4.256 -20.974   0.855  1.00  0.00           C  
ATOM   1959  CG  LEU A 308       3.181 -21.229   1.912  1.00  0.00           C  
ATOM   1960  CD1 LEU A 308       2.415 -19.934   2.184  1.00  0.00           C  
ATOM   1961  CD2 LEU A 308       2.209 -22.297   1.404  1.00  0.00           C  
ATOM   1962  H   LEU A 308       6.145 -19.478   1.752  1.00  0.00           H  
ATOM   1963  HA  LEU A 308       5.438 -22.287   2.072  1.00  0.00           H  
ATOM   1964 1HB  LEU A 308       4.329 -19.914   0.663  1.00  0.00           H  
ATOM   1965 2HB  LEU A 308       3.990 -21.488  -0.057  1.00  0.00           H  
ATOM   1966  HG  LEU A 308       3.647 -21.570   2.825  1.00  0.00           H  
ATOM   1967 1HD1 LEU A 308       3.000 -19.091   1.846  1.00  0.00           H  
ATOM   1968 2HD1 LEU A 308       1.473 -19.954   1.654  1.00  0.00           H  
ATOM   1969 3HD1 LEU A 308       2.228 -19.840   3.244  1.00  0.00           H  
ATOM   1970 1HD2 LEU A 308       2.057 -22.168   0.342  1.00  0.00           H  
ATOM   1971 2HD2 LEU A 308       2.620 -23.278   1.592  1.00  0.00           H  
ATOM   1972 3HD2 LEU A 308       1.264 -22.198   1.917  1.00  0.00           H  
ATOM   1973  N   LYS A 309       6.888 -21.157  -0.670  1.00  0.00           N  
ATOM   1974  CA  LYS A 309       7.676 -21.604  -1.811  1.00  0.00           C  
ATOM   1975  C   LYS A 309       9.037 -22.102  -1.322  1.00  0.00           C  
ATOM   1976  O   LYS A 309       9.514 -23.139  -1.736  1.00  0.00           O  
ATOM   1977  CB  LYS A 309       7.873 -20.441  -2.784  1.00  0.00           C  
ATOM   1978  CG  LYS A 309       6.796 -20.493  -3.867  1.00  0.00           C  
ATOM   1979  CD  LYS A 309       5.421 -20.653  -3.216  1.00  0.00           C  
ATOM   1980  CE  LYS A 309       4.333 -20.248  -4.210  1.00  0.00           C  
ATOM   1981  NZ  LYS A 309       4.516 -21.003  -5.482  1.00  0.00           N  
ATOM   1982  H   LYS A 309       6.711 -20.202  -0.540  1.00  0.00           H  
ATOM   1983  HA  LYS A 309       7.157 -22.408  -2.314  1.00  0.00           H  
ATOM   1984 1HB  LYS A 309       7.800 -19.507  -2.245  1.00  0.00           H  
ATOM   1985 2HB  LYS A 309       8.848 -20.516  -3.243  1.00  0.00           H  
ATOM   1986 1HG  LYS A 309       6.819 -19.578  -4.442  1.00  0.00           H  
ATOM   1987 2HG  LYS A 309       6.983 -21.333  -4.520  1.00  0.00           H  
ATOM   1988 1HD  LYS A 309       5.279 -21.683  -2.925  1.00  0.00           H  
ATOM   1989 2HD  LYS A 309       5.361 -20.020  -2.342  1.00  0.00           H  
ATOM   1990 1HE  LYS A 309       3.363 -20.473  -3.794  1.00  0.00           H  
ATOM   1991 2HE  LYS A 309       4.402 -19.188  -4.408  1.00  0.00           H  
ATOM   1992 1HZ  LYS A 309       4.486 -22.023  -5.286  1.00  0.00           H  
ATOM   1993 2HZ  LYS A 309       3.754 -20.757  -6.143  1.00  0.00           H  
ATOM   1994 3HZ  LYS A 309       5.435 -20.757  -5.901  1.00  0.00           H  
ATOM   1995  N   GLN A 310       9.665 -21.371  -0.443  1.00  0.00           N  
ATOM   1996  CA  GLN A 310      10.965 -21.796   0.063  1.00  0.00           C  
ATOM   1997  C   GLN A 310      10.852 -23.217   0.617  1.00  0.00           C  
ATOM   1998  O   GLN A 310      11.722 -24.042   0.418  1.00  0.00           O  
ATOM   1999  CB  GLN A 310      11.417 -20.849   1.177  1.00  0.00           C  
ATOM   2000  CG  GLN A 310      11.765 -19.484   0.579  1.00  0.00           C  
ATOM   2001  CD  GLN A 310      13.273 -19.401   0.339  1.00  0.00           C  
ATOM   2002  OE1 GLN A 310      13.827 -20.186  -0.405  1.00  0.00           O  
ATOM   2003  NE2 GLN A 310      13.967 -18.475   0.943  1.00  0.00           N  
ATOM   2004  H   GLN A 310       9.262 -20.538  -0.120  1.00  0.00           H  
ATOM   2005  HA  GLN A 310      11.688 -21.777  -0.739  1.00  0.00           H  
ATOM   2006 1HB  GLN A 310      10.620 -20.735   1.898  1.00  0.00           H  
ATOM   2007 2HB  GLN A 310      12.288 -21.258   1.665  1.00  0.00           H  
ATOM   2008 1HG  GLN A 310      11.242 -19.359  -0.358  1.00  0.00           H  
ATOM   2009 2HG  GLN A 310      11.468 -18.705   1.264  1.00  0.00           H  
ATOM   2010 1HE2 GLN A 310      14.934 -18.413   0.796  1.00  0.00           H  
ATOM   2011 2HE2 GLN A 310      13.521 -17.841   1.543  1.00  0.00           H  
ATOM   2012  N   LYS A 311       9.787 -23.510   1.312  1.00  0.00           N  
ATOM   2013  CA  LYS A 311       9.622 -24.849   1.865  1.00  0.00           C  
ATOM   2014  C   LYS A 311       9.613 -25.877   0.732  1.00  0.00           C  
ATOM   2015  O   LYS A 311      10.124 -26.971   0.870  1.00  0.00           O  
ATOM   2016  CB  LYS A 311       8.301 -24.925   2.633  1.00  0.00           C  
ATOM   2017  CG  LYS A 311       8.461 -25.858   3.835  1.00  0.00           C  
ATOM   2018  CD  LYS A 311       7.262 -25.697   4.771  1.00  0.00           C  
ATOM   2019  CE  LYS A 311       7.671 -26.076   6.195  1.00  0.00           C  
ATOM   2020  NZ  LYS A 311       6.470 -26.532   6.952  1.00  0.00           N  
ATOM   2021  H   LYS A 311       9.096 -22.828   1.461  1.00  0.00           H  
ATOM   2022  HA  LYS A 311      10.439 -25.063   2.539  1.00  0.00           H  
ATOM   2023 1HB  LYS A 311       8.028 -23.938   2.977  1.00  0.00           H  
ATOM   2024 2HB  LYS A 311       7.529 -25.306   1.984  1.00  0.00           H  
ATOM   2025 1HG  LYS A 311       8.516 -26.881   3.490  1.00  0.00           H  
ATOM   2026 2HG  LYS A 311       9.366 -25.609   4.367  1.00  0.00           H  
ATOM   2027 1HD  LYS A 311       6.926 -24.670   4.752  1.00  0.00           H  
ATOM   2028 2HD  LYS A 311       6.461 -26.344   4.444  1.00  0.00           H  
ATOM   2029 1HE  LYS A 311       8.399 -26.874   6.160  1.00  0.00           H  
ATOM   2030 2HE  LYS A 311       8.101 -25.216   6.686  1.00  0.00           H  
ATOM   2031 1HZ  LYS A 311       5.915 -27.184   6.362  1.00  0.00           H  
ATOM   2032 2HZ  LYS A 311       6.771 -27.023   7.817  1.00  0.00           H  
ATOM   2033 3HZ  LYS A 311       5.887 -25.707   7.203  1.00  0.00           H  
ATOM   2034  N   VAL A 312       9.034 -25.536  -0.387  1.00  0.00           N  
ATOM   2035  CA  VAL A 312       8.992 -26.477  -1.501  1.00  0.00           C  
ATOM   2036  C   VAL A 312      10.352 -26.506  -2.202  1.00  0.00           C  
ATOM   2037  O   VAL A 312      10.885 -27.556  -2.500  1.00  0.00           O  
ATOM   2038  CB  VAL A 312       7.915 -26.043  -2.496  1.00  0.00           C  
ATOM   2039  CG1 VAL A 312       7.708 -27.146  -3.538  1.00  0.00           C  
ATOM   2040  CG2 VAL A 312       6.602 -25.796  -1.750  1.00  0.00           C  
ATOM   2041  H   VAL A 312       8.625 -24.650  -0.478  1.00  0.00           H  
ATOM   2042  HA  VAL A 312       8.758 -27.464  -1.130  1.00  0.00           H  
ATOM   2043  HB  VAL A 312       8.227 -25.136  -2.991  1.00  0.00           H  
ATOM   2044 1HG1 VAL A 312       8.332 -27.993  -3.294  1.00  0.00           H  
ATOM   2045 2HG1 VAL A 312       6.672 -27.451  -3.538  1.00  0.00           H  
ATOM   2046 3HG1 VAL A 312       7.972 -26.772  -4.516  1.00  0.00           H  
ATOM   2047 1HG2 VAL A 312       6.681 -26.183  -0.744  1.00  0.00           H  
ATOM   2048 2HG2 VAL A 312       6.402 -24.736  -1.714  1.00  0.00           H  
ATOM   2049 3HG2 VAL A 312       5.795 -26.297  -2.265  1.00  0.00           H  
ATOM   2050  N   MET A 313      10.917 -25.361  -2.471  1.00  0.00           N  
ATOM   2051  CA  MET A 313      12.212 -25.329  -3.141  1.00  0.00           C  
ATOM   2052  C   MET A 313      13.324 -25.560  -2.116  1.00  0.00           C  
ATOM   2053  O   MET A 313      13.421 -24.868  -1.122  1.00  0.00           O  
ATOM   2054  CB  MET A 313      12.408 -23.967  -3.809  1.00  0.00           C  
ATOM   2055  CG  MET A 313      12.100 -24.084  -5.304  1.00  0.00           C  
ATOM   2056  SD  MET A 313      13.226 -23.018  -6.238  1.00  0.00           S  
ATOM   2057  CE  MET A 313      12.020 -22.421  -7.448  1.00  0.00           C  
ATOM   2058  H   MET A 313      10.471 -24.523  -2.225  1.00  0.00           H  
ATOM   2059  HA  MET A 313      12.248 -26.104  -3.892  1.00  0.00           H  
ATOM   2060 1HB  MET A 313      11.742 -23.246  -3.359  1.00  0.00           H  
ATOM   2061 2HB  MET A 313      13.429 -23.644  -3.679  1.00  0.00           H  
ATOM   2062 1HG  MET A 313      12.231 -25.109  -5.619  1.00  0.00           H  
ATOM   2063 2HG  MET A 313      11.081 -23.778  -5.486  1.00  0.00           H  
ATOM   2064 1HE  MET A 313      11.021 -22.564  -7.060  1.00  0.00           H  
ATOM   2065 2HE  MET A 313      12.192 -21.371  -7.638  1.00  0.00           H  
ATOM   2066 3HE  MET A 313      12.127 -22.974  -8.368  1.00  0.00           H  
ATOM   2067  N   ASN A 314      14.165 -26.531  -2.350  1.00  0.00           N  
ATOM   2068  CA  ASN A 314      15.246 -26.803  -1.410  1.00  0.00           C  
ATOM   2069  C   ASN A 314      14.660 -27.058  -0.020  1.00  0.00           C  
ATOM   2070  O   ASN A 314      13.512 -26.765   0.244  1.00  0.00           O  
ATOM   2071  CB  ASN A 314      16.191 -25.601  -1.355  1.00  0.00           C  
ATOM   2072  CG  ASN A 314      17.633 -26.093  -1.214  1.00  0.00           C  
ATOM   2073  OD1 ASN A 314      18.104 -26.324  -0.117  1.00  0.00           O  
ATOM   2074  ND2 ASN A 314      18.360 -26.263  -2.284  1.00  0.00           N  
ATOM   2075  H   ASN A 314      14.069 -27.078  -3.157  1.00  0.00           H  
ATOM   2076  HA  ASN A 314      15.794 -27.675  -1.735  1.00  0.00           H  
ATOM   2077 1HB  ASN A 314      16.094 -25.025  -2.264  1.00  0.00           H  
ATOM   2078 2HB  ASN A 314      15.939 -24.984  -0.507  1.00  0.00           H  
ATOM   2079 1HD2 ASN A 314      19.285 -26.577  -2.204  1.00  0.00           H  
ATOM   2080 2HD2 ASN A 314      17.980 -26.077  -3.169  1.00  0.00           H  
ATOM   2081  N   TYR A 315      15.443 -27.604   0.873  1.00  0.00           N  
ATOM   2082  CA  TYR A 315      14.943 -27.873   2.217  1.00  0.00           C  
ATOM   2083  C   TYR A 315      15.639 -26.944   3.214  1.00  0.00           C  
ATOM   2084  O   TYR A 315      16.659 -26.378   2.854  1.00  0.00           O  
ATOM   2085  CB  TYR A 315      15.232 -29.329   2.587  1.00  0.00           C  
ATOM   2086  CG  TYR A 315      13.990 -30.160   2.371  1.00  0.00           C  
ATOM   2087  CD1 TYR A 315      13.470 -30.320   1.076  1.00  0.00           C  
ATOM   2088  CD2 TYR A 315      13.356 -30.773   3.463  1.00  0.00           C  
ATOM   2089  CE1 TYR A 315      12.315 -31.094   0.874  1.00  0.00           C  
ATOM   2090  CE2 TYR A 315      12.201 -31.546   3.262  1.00  0.00           C  
ATOM   2091  CZ  TYR A 315      11.680 -31.707   1.967  1.00  0.00           C  
ATOM   2092  OH  TYR A 315      10.546 -32.466   1.769  1.00  0.00           O  
ATOM   2093  OXT TYR A 315      15.141 -26.814   4.319  1.00  0.00           O  
ATOM   2094  H   TYR A 315      16.366 -27.834   0.639  1.00  0.00           H  
ATOM   2095  HA  TYR A 315      13.878 -27.700   2.246  1.00  0.00           H  
ATOM   2096 1HB  TYR A 315      16.031 -29.706   1.967  1.00  0.00           H  
ATOM   2097 2HB  TYR A 315      15.524 -29.385   3.625  1.00  0.00           H  
ATOM   2098  HD1 TYR A 315      13.958 -29.850   0.236  1.00  0.00           H  
ATOM   2099  HD2 TYR A 315      13.755 -30.650   4.458  1.00  0.00           H  
ATOM   2100  HE1 TYR A 315      11.915 -31.217  -0.121  1.00  0.00           H  
ATOM   2101  HE2 TYR A 315      11.713 -32.017   4.102  1.00  0.00           H  
ATOM   2102  HH  TYR A 315      10.816 -33.315   1.411  1.00  0.00           H  
TER    2103      TYR A 315                                                      
HETATM 2104  C   ACE B 272       5.704  31.090  -0.950  1.00  0.00           C  
HETATM 2105  O   ACE B 272       5.480  30.001  -0.462  1.00  0.00           O  
HETATM 2106  CH3 ACE B 272       6.707  32.054  -0.313  1.00  0.00           C  
HETATM 2107 1H   ACE B 272       7.581  31.506   0.008  1.00  0.00           H  
HETATM 2108 2H   ACE B 272       6.998  32.802  -1.036  1.00  0.00           H  
HETATM 2109 3H   ACE B 272       6.252  32.536   0.540  1.00  0.00           H  
ATOM   2110  N   CYS B 273       5.099  31.483  -2.037  1.00  0.00           N  
ATOM   2111  CA  CYS B 273       4.132  30.608  -2.690  1.00  0.00           C  
ATOM   2112  C   CYS B 273       4.443  30.532  -4.187  1.00  0.00           C  
ATOM   2113  O   CYS B 273       4.036  31.377  -4.958  1.00  0.00           O  
ATOM   2114  CB  CYS B 273       2.722  31.166  -2.489  1.00  0.00           C  
ATOM   2115  SG  CYS B 273       1.624  29.844  -1.920  1.00  0.00           S  
ATOM   2116  H   CYS B 273       5.294  32.366  -2.415  1.00  0.00           H  
ATOM   2117  HA  CYS B 273       4.191  29.620  -2.259  1.00  0.00           H  
ATOM   2118 1HB  CYS B 273       2.748  31.954  -1.750  1.00  0.00           H  
ATOM   2119 2HB  CYS B 273       2.354  31.561  -3.424  1.00  0.00           H  
ATOM   2120  N   GLY B 274       5.160  29.524  -4.603  1.00  0.00           N  
ATOM   2121  CA  GLY B 274       5.487  29.400  -6.020  1.00  0.00           C  
ATOM   2122  C   GLY B 274       6.704  28.489  -6.191  1.00  0.00           C  
ATOM   2123  O   GLY B 274       6.842  27.803  -7.185  1.00  0.00           O  
ATOM   2124  H   GLY B 274       5.479  28.852  -3.966  1.00  0.00           H  
ATOM   2125 1HA  GLY B 274       4.642  28.978  -6.546  1.00  0.00           H  
ATOM   2126 2HA  GLY B 274       5.713  30.375  -6.423  1.00  0.00           H  
ATOM   2127  N   GLY B 275       7.590  28.478  -5.234  1.00  0.00           N  
ATOM   2128  CA  GLY B 275       8.772  27.630  -5.346  1.00  0.00           C  
ATOM   2129  C   GLY B 275       8.613  26.404  -4.446  1.00  0.00           C  
ATOM   2130  O   GLY B 275       9.235  25.381  -4.658  1.00  0.00           O  
ATOM   2131  H   GLY B 275       7.463  29.040  -4.441  1.00  0.00           H  
ATOM   2132 1HA  GLY B 275       8.891  27.313  -6.372  1.00  0.00           H  
ATOM   2133 2HA  GLY B 275       9.644  28.186  -5.036  1.00  0.00           H  
ATOM   2134  N   ARG B 276       7.784  26.495  -3.442  1.00  0.00           N  
ATOM   2135  CA  ARG B 276       7.592  25.357  -2.550  1.00  0.00           C  
ATOM   2136  C   ARG B 276       6.452  24.483  -3.078  1.00  0.00           C  
ATOM   2137  O   ARG B 276       6.369  23.308  -2.783  1.00  0.00           O  
ATOM   2138  CB  ARG B 276       7.242  25.859  -1.148  1.00  0.00           C  
ATOM   2139  CG  ARG B 276       8.358  26.772  -0.638  1.00  0.00           C  
ATOM   2140  CD  ARG B 276       7.788  28.162  -0.343  1.00  0.00           C  
ATOM   2141  NE  ARG B 276       7.832  28.424   1.094  1.00  0.00           N  
ATOM   2142  CZ  ARG B 276       7.592  27.465   1.949  1.00  0.00           C  
ATOM   2143  NH1 ARG B 276       8.583  26.823   2.505  1.00  0.00           N  
ATOM   2144  NH2 ARG B 276       6.361  27.150   2.246  1.00  0.00           N  
ATOM   2145  H   ARG B 276       7.291  27.327  -3.287  1.00  0.00           H  
ATOM   2146  HA  ARG B 276       8.500  24.776  -2.505  1.00  0.00           H  
ATOM   2147 1HB  ARG B 276       6.313  26.410  -1.184  1.00  0.00           H  
ATOM   2148 2HB  ARG B 276       7.135  25.018  -0.479  1.00  0.00           H  
ATOM   2149 1HG  ARG B 276       8.780  26.354   0.265  1.00  0.00           H  
ATOM   2150 2HG  ARG B 276       9.127  26.853  -1.390  1.00  0.00           H  
ATOM   2151 1HD  ARG B 276       8.375  28.906  -0.858  1.00  0.00           H  
ATOM   2152 2HD  ARG B 276       6.765  28.211  -0.690  1.00  0.00           H  
ATOM   2153  HE  ARG B 276       8.045  29.324   1.420  1.00  0.00           H  
ATOM   2154 1HH1 ARG B 276       9.526  27.066   2.278  1.00  0.00           H  
ATOM   2155 2HH1 ARG B 276       8.398  26.090   3.159  1.00  0.00           H  
ATOM   2156 1HH2 ARG B 276       5.603  27.641   1.819  1.00  0.00           H  
ATOM   2157 2HH2 ARG B 276       6.178  26.416   2.900  1.00  0.00           H  
ATOM   2158  N   ILE B 277       5.573  25.050  -3.858  1.00  0.00           N  
ATOM   2159  CA  ILE B 277       4.463  24.271  -4.393  1.00  0.00           C  
ATOM   2160  C   ILE B 277       4.986  23.303  -5.457  1.00  0.00           C  
ATOM   2161  O   ILE B 277       4.506  22.194  -5.590  1.00  0.00           O  
ATOM   2162  CB  ILE B 277       3.434  25.214  -5.018  1.00  0.00           C  
ATOM   2163  CG1 ILE B 277       2.737  26.008  -3.911  1.00  0.00           C  
ATOM   2164  CG2 ILE B 277       2.396  24.399  -5.792  1.00  0.00           C  
ATOM   2165  CD1 ILE B 277       2.682  27.487  -4.299  1.00  0.00           C  
ATOM   2166  H   ILE B 277       5.659  26.000  -4.084  1.00  0.00           H  
ATOM   2167  HA  ILE B 277       3.998  23.712  -3.596  1.00  0.00           H  
ATOM   2168  HB  ILE B 277       3.933  25.895  -5.693  1.00  0.00           H  
ATOM   2169 1HG1 ILE B 277       1.732  25.633  -3.778  1.00  0.00           H  
ATOM   2170 2HG1 ILE B 277       3.287  25.900  -2.990  1.00  0.00           H  
ATOM   2171 1HG2 ILE B 277       2.890  23.822  -6.559  1.00  0.00           H  
ATOM   2172 2HG2 ILE B 277       1.882  23.734  -5.114  1.00  0.00           H  
ATOM   2173 3HG2 ILE B 277       1.681  25.068  -6.249  1.00  0.00           H  
ATOM   2174 1HD1 ILE B 277       3.484  27.708  -4.987  1.00  0.00           H  
ATOM   2175 2HD1 ILE B 277       1.734  27.701  -4.768  1.00  0.00           H  
ATOM   2176 3HD1 ILE B 277       2.790  28.095  -3.412  1.00  0.00           H  
ATOM   2177  N   ALA B 278       5.967  23.709  -6.214  1.00  0.00           N  
ATOM   2178  CA  ALA B 278       6.507  22.828  -7.243  1.00  0.00           C  
ATOM   2179  C   ALA B 278       7.076  21.570  -6.583  1.00  0.00           C  
ATOM   2180  O   ALA B 278       6.791  20.461  -6.986  1.00  0.00           O  
ATOM   2181  CB  ALA B 278       7.618  23.551  -8.006  1.00  0.00           C  
ATOM   2182  H   ALA B 278       6.343  24.607  -6.091  1.00  0.00           H  
ATOM   2183  HA  ALA B 278       5.722  22.550  -7.930  1.00  0.00           H  
ATOM   2184 1HB  ALA B 278       7.602  24.602  -7.756  1.00  0.00           H  
ATOM   2185 2HB  ALA B 278       8.575  23.131  -7.735  1.00  0.00           H  
ATOM   2186 3HB  ALA B 278       7.462  23.432  -9.068  1.00  0.00           H  
ATOM   2187  N   ARG B 279       7.879  21.736  -5.567  1.00  0.00           N  
ATOM   2188  CA  ARG B 279       8.453  20.578  -4.892  1.00  0.00           C  
ATOM   2189  C   ARG B 279       7.332  19.747  -4.266  1.00  0.00           C  
ATOM   2190  O   ARG B 279       7.290  18.540  -4.401  1.00  0.00           O  
ATOM   2191  CB  ARG B 279       9.411  21.049  -3.796  1.00  0.00           C  
ATOM   2192  CG  ARG B 279      10.801  21.274  -4.393  1.00  0.00           C  
ATOM   2193  CD  ARG B 279      11.672  22.032  -3.387  1.00  0.00           C  
ATOM   2194  NE  ARG B 279      13.079  21.818  -3.706  1.00  0.00           N  
ATOM   2195  CZ  ARG B 279      13.990  22.601  -3.193  1.00  0.00           C  
ATOM   2196  NH1 ARG B 279      13.939  22.922  -1.930  1.00  0.00           N  
ATOM   2197  NH2 ARG B 279      14.952  23.060  -3.945  1.00  0.00           N  
ATOM   2198  H   ARG B 279       8.095  22.640  -5.257  1.00  0.00           H  
ATOM   2199  HA  ARG B 279       8.993  19.975  -5.606  1.00  0.00           H  
ATOM   2200 1HB  ARG B 279       9.046  21.974  -3.373  1.00  0.00           H  
ATOM   2201 2HB  ARG B 279       9.471  20.298  -3.022  1.00  0.00           H  
ATOM   2202 1HG  ARG B 279      11.255  20.320  -4.618  1.00  0.00           H  
ATOM   2203 2HG  ARG B 279      10.715  21.854  -5.299  1.00  0.00           H  
ATOM   2204 1HD  ARG B 279      11.447  23.087  -3.439  1.00  0.00           H  
ATOM   2205 2HD  ARG B 279      11.471  21.668  -2.390  1.00  0.00           H  
ATOM   2206  HE  ARG B 279      13.341  21.088  -4.303  1.00  0.00           H  
ATOM   2207 1HH1 ARG B 279      13.201  22.569  -1.354  1.00  0.00           H  
ATOM   2208 2HH1 ARG B 279      14.637  23.521  -1.538  1.00  0.00           H  
ATOM   2209 1HH2 ARG B 279      14.991  22.814  -4.914  1.00  0.00           H  
ATOM   2210 2HH2 ARG B 279      15.649  23.660  -3.553  1.00  0.00           H  
ATOM   2211  N   LEU B 280       6.423  20.383  -3.579  1.00  0.00           N  
ATOM   2212  CA  LEU B 280       5.330  19.648  -2.953  1.00  0.00           C  
ATOM   2213  C   LEU B 280       4.614  18.796  -4.004  1.00  0.00           C  
ATOM   2214  O   LEU B 280       4.319  17.639  -3.782  1.00  0.00           O  
ATOM   2215  CB  LEU B 280       4.338  20.637  -2.337  1.00  0.00           C  
ATOM   2216  CG  LEU B 280       4.731  20.916  -0.886  1.00  0.00           C  
ATOM   2217  CD1 LEU B 280       4.194  22.286  -0.466  1.00  0.00           C  
ATOM   2218  CD2 LEU B 280       4.135  19.837   0.019  1.00  0.00           C  
ATOM   2219  H   LEU B 280       6.478  21.357  -3.480  1.00  0.00           H  
ATOM   2220  HA  LEU B 280       5.724  19.008  -2.178  1.00  0.00           H  
ATOM   2221 1HB  LEU B 280       4.353  21.559  -2.899  1.00  0.00           H  
ATOM   2222 2HB  LEU B 280       3.345  20.214  -2.364  1.00  0.00           H  
ATOM   2223  HG  LEU B 280       5.808  20.910  -0.797  1.00  0.00           H  
ATOM   2224 1HD1 LEU B 280       3.529  22.662  -1.230  1.00  0.00           H  
ATOM   2225 2HD1 LEU B 280       3.655  22.191   0.465  1.00  0.00           H  
ATOM   2226 3HD1 LEU B 280       5.018  22.972  -0.337  1.00  0.00           H  
ATOM   2227 1HD2 LEU B 280       3.158  19.559  -0.347  1.00  0.00           H  
ATOM   2228 2HD2 LEU B 280       4.780  18.971   0.018  1.00  0.00           H  
ATOM   2229 3HD2 LEU B 280       4.047  20.220   1.026  1.00  0.00           H  
ATOM   2230  N   GLU B 281       4.328  19.359  -5.147  1.00  0.00           N  
ATOM   2231  CA  GLU B 281       3.643  18.594  -6.183  1.00  0.00           C  
ATOM   2232  C   GLU B 281       4.512  17.405  -6.599  1.00  0.00           C  
ATOM   2233  O   GLU B 281       4.052  16.283  -6.665  1.00  0.00           O  
ATOM   2234  CB  GLU B 281       3.386  19.491  -7.396  1.00  0.00           C  
ATOM   2235  CG  GLU B 281       2.273  20.487  -7.067  1.00  0.00           C  
ATOM   2236  CD  GLU B 281       1.030  20.159  -7.898  1.00  0.00           C  
ATOM   2237  OE1 GLU B 281       1.187  19.565  -8.952  1.00  0.00           O  
ATOM   2238  OE2 GLU B 281      -0.056  20.509  -7.466  1.00  0.00           O  
ATOM   2239  H   GLU B 281       4.571  20.294  -5.306  1.00  0.00           H  
ATOM   2240  HA  GLU B 281       2.702  18.231  -5.799  1.00  0.00           H  
ATOM   2241 1HB  GLU B 281       4.290  20.028  -7.645  1.00  0.00           H  
ATOM   2242 2HB  GLU B 281       3.085  18.883  -8.236  1.00  0.00           H  
ATOM   2243 1HG  GLU B 281       2.031  20.422  -6.016  1.00  0.00           H  
ATOM   2244 2HG  GLU B 281       2.605  21.488  -7.299  1.00  0.00           H  
ATOM   2245  N   GLU B 282       5.765  17.640  -6.879  1.00  0.00           N  
ATOM   2246  CA  GLU B 282       6.637  16.542  -7.277  1.00  0.00           C  
ATOM   2247  C   GLU B 282       6.702  15.516  -6.144  1.00  0.00           C  
ATOM   2248  O   GLU B 282       6.890  14.337  -6.368  1.00  0.00           O  
ATOM   2249  CB  GLU B 282       8.041  17.079  -7.562  1.00  0.00           C  
ATOM   2250  CG  GLU B 282       8.237  17.226  -9.071  1.00  0.00           C  
ATOM   2251  CD  GLU B 282       9.527  16.520  -9.491  1.00  0.00           C  
ATOM   2252  OE1 GLU B 282      10.439  16.466  -8.683  1.00  0.00           O  
ATOM   2253  OE2 GLU B 282       9.582  16.045 -10.614  1.00  0.00           O  
ATOM   2254  H   GLU B 282       6.120  18.551  -6.817  1.00  0.00           H  
ATOM   2255  HA  GLU B 282       6.245  16.073  -8.167  1.00  0.00           H  
ATOM   2256 1HB  GLU B 282       8.160  18.041  -7.086  1.00  0.00           H  
ATOM   2257 2HB  GLU B 282       8.776  16.390  -7.171  1.00  0.00           H  
ATOM   2258 1HG  GLU B 282       7.398  16.782  -9.588  1.00  0.00           H  
ATOM   2259 2HG  GLU B 282       8.303  18.273  -9.325  1.00  0.00           H  
ATOM   2260  N   LYS B 283       6.548  15.960  -4.927  1.00  0.00           N  
ATOM   2261  CA  LYS B 283       6.597  15.039  -3.800  1.00  0.00           C  
ATOM   2262  C   LYS B 283       5.331  14.181  -3.786  1.00  0.00           C  
ATOM   2263  O   LYS B 283       5.391  12.973  -3.675  1.00  0.00           O  
ATOM   2264  CB  LYS B 283       6.689  15.835  -2.497  1.00  0.00           C  
ATOM   2265  CG  LYS B 283       8.087  15.674  -1.897  1.00  0.00           C  
ATOM   2266  CD  LYS B 283       7.968  15.331  -0.411  1.00  0.00           C  
ATOM   2267  CE  LYS B 283       8.247  16.581   0.426  1.00  0.00           C  
ATOM   2268  NZ  LYS B 283       7.910  16.308   1.852  1.00  0.00           N  
ATOM   2269  H   LYS B 283       6.398  16.916  -4.771  1.00  0.00           H  
ATOM   2270  HA  LYS B 283       7.464  14.401  -3.892  1.00  0.00           H  
ATOM   2271 1HB  LYS B 283       6.501  16.879  -2.700  1.00  0.00           H  
ATOM   2272 2HB  LYS B 283       5.955  15.465  -1.798  1.00  0.00           H  
ATOM   2273 1HG  LYS B 283       8.610  14.881  -2.410  1.00  0.00           H  
ATOM   2274 2HG  LYS B 283       8.635  16.597  -2.008  1.00  0.00           H  
ATOM   2275 1HD  LYS B 283       6.970  14.972  -0.204  1.00  0.00           H  
ATOM   2276 2HD  LYS B 283       8.686  14.564  -0.160  1.00  0.00           H  
ATOM   2277 1HE  LYS B 283       9.292  16.842   0.347  1.00  0.00           H  
ATOM   2278 2HE  LYS B 283       7.643  17.399   0.064  1.00  0.00           H  
ATOM   2279 1HZ  LYS B 283       7.897  15.282   2.016  1.00  0.00           H  
ATOM   2280 2HZ  LYS B 283       8.624  16.746   2.467  1.00  0.00           H  
ATOM   2281 3HZ  LYS B 283       6.973  16.706   2.069  1.00  0.00           H  
ATOM   2282  N   VAL B 284       4.184  14.794  -3.898  1.00  0.00           N  
ATOM   2283  CA  VAL B 284       2.946  14.024  -3.889  1.00  0.00           C  
ATOM   2284  C   VAL B 284       2.950  13.048  -5.067  1.00  0.00           C  
ATOM   2285  O   VAL B 284       2.337  11.999  -5.020  1.00  0.00           O  
ATOM   2286  CB  VAL B 284       1.752  14.971  -4.012  1.00  0.00           C  
ATOM   2287  CG1 VAL B 284       0.461  14.155  -4.094  1.00  0.00           C  
ATOM   2288  CG2 VAL B 284       1.699  15.885  -2.785  1.00  0.00           C  
ATOM   2289  H   VAL B 284       4.153  15.771  -3.987  1.00  0.00           H  
ATOM   2290  HA  VAL B 284       2.871  13.471  -2.964  1.00  0.00           H  
ATOM   2291  HB  VAL B 284       1.857  15.569  -4.905  1.00  0.00           H  
ATOM   2292 1HG1 VAL B 284       0.471  13.386  -3.337  1.00  0.00           H  
ATOM   2293 2HG1 VAL B 284      -0.387  14.806  -3.935  1.00  0.00           H  
ATOM   2294 3HG1 VAL B 284       0.385  13.699  -5.069  1.00  0.00           H  
ATOM   2295 1HG2 VAL B 284       2.701  16.050  -2.417  1.00  0.00           H  
ATOM   2296 2HG2 VAL B 284       1.255  16.830  -3.060  1.00  0.00           H  
ATOM   2297 3HG2 VAL B 284       1.104  15.417  -2.014  1.00  0.00           H  
ATOM   2298  N   LYS B 285       3.637  13.384  -6.124  1.00  0.00           N  
ATOM   2299  CA  LYS B 285       3.680  12.494  -7.278  1.00  0.00           C  
ATOM   2300  C   LYS B 285       4.496  11.249  -6.926  1.00  0.00           C  
ATOM   2301  O   LYS B 285       4.050  10.132  -7.100  1.00  0.00           O  
ATOM   2302  CB  LYS B 285       4.334  13.216  -8.458  1.00  0.00           C  
ATOM   2303  CG  LYS B 285       3.535  12.935  -9.733  1.00  0.00           C  
ATOM   2304  CD  LYS B 285       3.306  11.428  -9.872  1.00  0.00           C  
ATOM   2305  CE  LYS B 285       2.711  11.127 -11.248  1.00  0.00           C  
ATOM   2306  NZ  LYS B 285       3.572  10.139 -11.956  1.00  0.00           N  
ATOM   2307  H   LYS B 285       4.124  14.234  -6.141  1.00  0.00           H  
ATOM   2308  HA  LYS B 285       2.676  12.203  -7.547  1.00  0.00           H  
ATOM   2309 1HB  LYS B 285       4.345  14.280  -8.267  1.00  0.00           H  
ATOM   2310 2HB  LYS B 285       5.344  12.861  -8.583  1.00  0.00           H  
ATOM   2311 1HG  LYS B 285       2.582  13.441  -9.680  1.00  0.00           H  
ATOM   2312 2HG  LYS B 285       4.087  13.294 -10.589  1.00  0.00           H  
ATOM   2313 1HD  LYS B 285       4.249  10.911  -9.765  1.00  0.00           H  
ATOM   2314 2HD  LYS B 285       2.623  11.097  -9.106  1.00  0.00           H  
ATOM   2315 1HE  LYS B 285       1.718  10.719 -11.130  1.00  0.00           H  
ATOM   2316 2HE  LYS B 285       2.659  12.038 -11.826  1.00  0.00           H  
ATOM   2317 1HZ  LYS B 285       4.563  10.268 -11.660  1.00  0.00           H  
ATOM   2318 2HZ  LYS B 285       3.262   9.174 -11.721  1.00  0.00           H  
ATOM   2319 3HZ  LYS B 285       3.496  10.283 -12.982  1.00  0.00           H  
ATOM   2320  N   THR B 286       5.690  11.430  -6.429  1.00  0.00           N  
ATOM   2321  CA  THR B 286       6.512  10.280  -6.072  1.00  0.00           C  
ATOM   2322  C   THR B 286       5.737   9.385  -5.104  1.00  0.00           C  
ATOM   2323  O   THR B 286       5.666   8.183  -5.275  1.00  0.00           O  
ATOM   2324  CB  THR B 286       7.803  10.761  -5.406  1.00  0.00           C  
ATOM   2325  OG1 THR B 286       7.798  12.180  -5.338  1.00  0.00           O  
ATOM   2326  CG2 THR B 286       9.007  10.292  -6.224  1.00  0.00           C  
ATOM   2327  H   THR B 286       6.032  12.339  -6.294  1.00  0.00           H  
ATOM   2328  HA  THR B 286       6.756   9.721  -6.964  1.00  0.00           H  
ATOM   2329  HB  THR B 286       7.869  10.352  -4.409  1.00  0.00           H  
ATOM   2330  HG1 THR B 286       8.256  12.440  -4.535  1.00  0.00           H  
ATOM   2331 1HG2 THR B 286       8.738  10.249  -7.268  1.00  0.00           H  
ATOM   2332 2HG2 THR B 286       9.825  10.984  -6.090  1.00  0.00           H  
ATOM   2333 3HG2 THR B 286       9.308   9.309  -5.889  1.00  0.00           H  
ATOM   2334  N   LEU B 287       5.152   9.959  -4.089  1.00  0.00           N  
ATOM   2335  CA  LEU B 287       4.395   9.157  -3.136  1.00  0.00           C  
ATOM   2336  C   LEU B 287       3.393   8.287  -3.897  1.00  0.00           C  
ATOM   2337  O   LEU B 287       3.380   7.079  -3.767  1.00  0.00           O  
ATOM   2338  CB  LEU B 287       3.645  10.078  -2.170  1.00  0.00           C  
ATOM   2339  CG  LEU B 287       4.473  10.269  -0.899  1.00  0.00           C  
ATOM   2340  CD1 LEU B 287       4.905  11.733  -0.786  1.00  0.00           C  
ATOM   2341  CD2 LEU B 287       3.628   9.893   0.320  1.00  0.00           C  
ATOM   2342  H   LEU B 287       5.219  10.930  -3.969  1.00  0.00           H  
ATOM   2343  HA  LEU B 287       5.071   8.526  -2.578  1.00  0.00           H  
ATOM   2344 1HB  LEU B 287       3.481  11.036  -2.643  1.00  0.00           H  
ATOM   2345 2HB  LEU B 287       2.695   9.634  -1.915  1.00  0.00           H  
ATOM   2346  HG  LEU B 287       5.349   9.638  -0.942  1.00  0.00           H  
ATOM   2347 1HD1 LEU B 287       4.312  12.336  -1.459  1.00  0.00           H  
ATOM   2348 2HD1 LEU B 287       4.757  12.074   0.228  1.00  0.00           H  
ATOM   2349 3HD1 LEU B 287       5.949  11.822  -1.047  1.00  0.00           H  
ATOM   2350 1HD2 LEU B 287       3.177   8.924   0.162  1.00  0.00           H  
ATOM   2351 2HD2 LEU B 287       4.257   9.857   1.197  1.00  0.00           H  
ATOM   2352 3HD2 LEU B 287       2.853  10.632   0.463  1.00  0.00           H  
ATOM   2353  N   LYS B 288       2.556   8.893  -4.694  1.00  0.00           N  
ATOM   2354  CA  LYS B 288       1.581   8.117  -5.451  1.00  0.00           C  
ATOM   2355  C   LYS B 288       2.298   6.981  -6.181  1.00  0.00           C  
ATOM   2356  O   LYS B 288       1.789   5.885  -6.299  1.00  0.00           O  
ATOM   2357  CB  LYS B 288       0.889   9.023  -6.472  1.00  0.00           C  
ATOM   2358  CG  LYS B 288      -0.594   9.150  -6.122  1.00  0.00           C  
ATOM   2359  CD  LYS B 288      -0.932  10.617  -5.852  1.00  0.00           C  
ATOM   2360  CE  LYS B 288      -1.197  11.334  -7.176  1.00  0.00           C  
ATOM   2361  NZ  LYS B 288      -2.313  12.306  -7.002  1.00  0.00           N  
ATOM   2362  H   LYS B 288       2.585   9.868  -4.786  1.00  0.00           H  
ATOM   2363  HA  LYS B 288       0.843   7.706  -4.777  1.00  0.00           H  
ATOM   2364 1HB  LYS B 288       1.348  10.001  -6.453  1.00  0.00           H  
ATOM   2365 2HB  LYS B 288       0.990   8.596  -7.458  1.00  0.00           H  
ATOM   2366 1HG  LYS B 288      -1.190   8.788  -6.949  1.00  0.00           H  
ATOM   2367 2HG  LYS B 288      -0.808   8.564  -5.241  1.00  0.00           H  
ATOM   2368 1HD  LYS B 288      -1.812  10.675  -5.228  1.00  0.00           H  
ATOM   2369 2HD  LYS B 288      -0.102  11.091  -5.347  1.00  0.00           H  
ATOM   2370 1HE  LYS B 288      -0.305  11.861  -7.485  1.00  0.00           H  
ATOM   2371 2HE  LYS B 288      -1.465  10.609  -7.930  1.00  0.00           H  
ATOM   2372 1HZ  LYS B 288      -2.842  12.073  -6.135  1.00  0.00           H  
ATOM   2373 2HZ  LYS B 288      -1.928  13.268  -6.925  1.00  0.00           H  
ATOM   2374 3HZ  LYS B 288      -2.951  12.254  -7.821  1.00  0.00           H  
ATOM   2375  N   ALA B 289       3.481   7.237  -6.669  1.00  0.00           N  
ATOM   2376  CA  ALA B 289       4.220   6.196  -7.375  1.00  0.00           C  
ATOM   2377  C   ALA B 289       4.367   4.973  -6.471  1.00  0.00           C  
ATOM   2378  O   ALA B 289       3.866   3.906  -6.765  1.00  0.00           O  
ATOM   2379  CB  ALA B 289       5.611   6.715  -7.740  1.00  0.00           C  
ATOM   2380  H   ALA B 289       3.874   8.128  -6.561  1.00  0.00           H  
ATOM   2381  HA  ALA B 289       3.692   5.922  -8.274  1.00  0.00           H  
ATOM   2382 1HB  ALA B 289       5.730   7.721  -7.364  1.00  0.00           H  
ATOM   2383 2HB  ALA B 289       6.360   6.074  -7.297  1.00  0.00           H  
ATOM   2384 3HB  ALA B 289       5.725   6.716  -8.813  1.00  0.00           H  
ATOM   2385  N   GLN B 290       5.055   5.119  -5.374  1.00  0.00           N  
ATOM   2386  CA  GLN B 290       5.239   3.989  -4.472  1.00  0.00           C  
ATOM   2387  C   GLN B 290       3.891   3.307  -4.223  1.00  0.00           C  
ATOM   2388  O   GLN B 290       3.785   2.097  -4.239  1.00  0.00           O  
ATOM   2389  CB  GLN B 290       5.813   4.484  -3.144  1.00  0.00           C  
ATOM   2390  CG  GLN B 290       7.277   4.886  -3.338  1.00  0.00           C  
ATOM   2391  CD  GLN B 290       7.687   5.873  -2.244  1.00  0.00           C  
ATOM   2392  OE1 GLN B 290       8.094   6.981  -2.531  1.00  0.00           O  
ATOM   2393  NE2 GLN B 290       7.596   5.515  -0.993  1.00  0.00           N  
ATOM   2394  H   GLN B 290       5.455   5.989  -5.158  1.00  0.00           H  
ATOM   2395  HA  GLN B 290       5.923   3.285  -4.917  1.00  0.00           H  
ATOM   2396 1HB  GLN B 290       5.247   5.339  -2.803  1.00  0.00           H  
ATOM   2397 2HB  GLN B 290       5.753   3.696  -2.409  1.00  0.00           H  
ATOM   2398 1HG  GLN B 290       7.902   4.006  -3.282  1.00  0.00           H  
ATOM   2399 2HG  GLN B 290       7.397   5.352  -4.304  1.00  0.00           H  
ATOM   2400 1HE2 GLN B 290       7.856   6.141  -0.284  1.00  0.00           H  
ATOM   2401 2HE2 GLN B 290       7.268   4.621  -0.761  1.00  0.00           H  
ATOM   2402  N   ASN B 291       2.861   4.073  -3.991  1.00  0.00           N  
ATOM   2403  CA  ASN B 291       1.551   3.479  -3.746  1.00  0.00           C  
ATOM   2404  C   ASN B 291       1.225   2.477  -4.856  1.00  0.00           C  
ATOM   2405  O   ASN B 291       1.097   1.293  -4.617  1.00  0.00           O  
ATOM   2406  CB  ASN B 291       0.489   4.579  -3.722  1.00  0.00           C  
ATOM   2407  CG  ASN B 291       0.168   4.949  -2.273  1.00  0.00           C  
ATOM   2408  OD1 ASN B 291       0.950   4.690  -1.381  1.00  0.00           O  
ATOM   2409  ND2 ASN B 291      -0.957   5.550  -2.000  1.00  0.00           N  
ATOM   2410  H   ASN B 291       2.967   5.047  -3.981  1.00  0.00           H  
ATOM   2411  HA  ASN B 291       1.561   2.970  -2.793  1.00  0.00           H  
ATOM   2412 1HB  ASN B 291       0.860   5.448  -4.245  1.00  0.00           H  
ATOM   2413 2HB  ASN B 291      -0.408   4.222  -4.207  1.00  0.00           H  
ATOM   2414 1HD2 ASN B 291      -1.172   5.792  -1.075  1.00  0.00           H  
ATOM   2415 2HD2 ASN B 291      -1.589   5.760  -2.719  1.00  0.00           H  
ATOM   2416  N   SER B 292       1.087   2.942  -6.068  1.00  0.00           N  
ATOM   2417  CA  SER B 292       0.772   2.033  -7.164  1.00  0.00           C  
ATOM   2418  C   SER B 292       1.857   0.957  -7.264  1.00  0.00           C  
ATOM   2419  O   SER B 292       1.620  -0.134  -7.747  1.00  0.00           O  
ATOM   2420  CB  SER B 292       0.709   2.816  -8.476  1.00  0.00           C  
ATOM   2421  OG  SER B 292      -0.634   2.844  -8.945  1.00  0.00           O  
ATOM   2422  H   SER B 292       1.192   3.901  -6.241  1.00  0.00           H  
ATOM   2423  HA  SER B 292      -0.183   1.565  -6.981  1.00  0.00           H  
ATOM   2424 1HB  SER B 292       1.047   3.826  -8.311  1.00  0.00           H  
ATOM   2425 2HB  SER B 292       1.347   2.341  -9.210  1.00  0.00           H  
ATOM   2426  HG  SER B 292      -1.215   2.707  -8.193  1.00  0.00           H  
ATOM   2427  N   GLU B 293       3.044   1.254  -6.814  1.00  0.00           N  
ATOM   2428  CA  GLU B 293       4.117   0.270  -6.884  1.00  0.00           C  
ATOM   2429  C   GLU B 293       3.840  -0.862  -5.892  1.00  0.00           C  
ATOM   2430  O   GLU B 293       3.445  -1.948  -6.268  1.00  0.00           O  
ATOM   2431  CB  GLU B 293       5.447   0.939  -6.531  1.00  0.00           C  
ATOM   2432  CG  GLU B 293       6.107   1.470  -7.805  1.00  0.00           C  
ATOM   2433  CD  GLU B 293       7.257   2.408  -7.431  1.00  0.00           C  
ATOM   2434  OE1 GLU B 293       7.971   2.093  -6.494  1.00  0.00           O  
ATOM   2435  OE2 GLU B 293       7.401   3.427  -8.088  1.00  0.00           O  
ATOM   2436  H   GLU B 293       3.215   2.139  -6.430  1.00  0.00           H  
ATOM   2437  HA  GLU B 293       4.174  -0.133  -7.884  1.00  0.00           H  
ATOM   2438 1HB  GLU B 293       5.267   1.758  -5.850  1.00  0.00           H  
ATOM   2439 2HB  GLU B 293       6.100   0.218  -6.063  1.00  0.00           H  
ATOM   2440 1HG  GLU B 293       6.492   0.640  -8.382  1.00  0.00           H  
ATOM   2441 2HG  GLU B 293       5.380   2.010  -8.391  1.00  0.00           H  
ATOM   2442  N   LEU B 294       4.048  -0.616  -4.628  1.00  0.00           N  
ATOM   2443  CA  LEU B 294       3.808  -1.653  -3.631  1.00  0.00           C  
ATOM   2444  C   LEU B 294       2.398  -2.222  -3.805  1.00  0.00           C  
ATOM   2445  O   LEU B 294       2.197  -3.421  -3.793  1.00  0.00           O  
ATOM   2446  CB  LEU B 294       3.950  -1.053  -2.231  1.00  0.00           C  
ATOM   2447  CG  LEU B 294       5.433  -0.922  -1.882  1.00  0.00           C  
ATOM   2448  CD1 LEU B 294       5.695   0.458  -1.274  1.00  0.00           C  
ATOM   2449  CD2 LEU B 294       5.816  -2.005  -0.871  1.00  0.00           C  
ATOM   2450  H   LEU B 294       4.369   0.267  -4.348  1.00  0.00           H  
ATOM   2451  HA  LEU B 294       4.532  -2.444  -3.754  1.00  0.00           H  
ATOM   2452 1HB  LEU B 294       3.485  -0.077  -2.209  1.00  0.00           H  
ATOM   2453 2HB  LEU B 294       3.469  -1.699  -1.512  1.00  0.00           H  
ATOM   2454  HG  LEU B 294       6.024  -1.038  -2.779  1.00  0.00           H  
ATOM   2455 1HD1 LEU B 294       5.021   0.620  -0.445  1.00  0.00           H  
ATOM   2456 2HD1 LEU B 294       6.715   0.508  -0.923  1.00  0.00           H  
ATOM   2457 3HD1 LEU B 294       5.534   1.219  -2.023  1.00  0.00           H  
ATOM   2458 1HD2 LEU B 294       4.935  -2.322  -0.333  1.00  0.00           H  
ATOM   2459 2HD2 LEU B 294       6.243  -2.849  -1.393  1.00  0.00           H  
ATOM   2460 3HD2 LEU B 294       6.539  -1.607  -0.175  1.00  0.00           H  
ATOM   2461  N   ALA B 295       1.418  -1.375  -3.967  1.00  0.00           N  
ATOM   2462  CA  ALA B 295       0.054  -1.862  -4.135  1.00  0.00           C  
ATOM   2463  C   ALA B 295       0.034  -2.977  -5.184  1.00  0.00           C  
ATOM   2464  O   ALA B 295      -0.369  -4.090  -4.914  1.00  0.00           O  
ATOM   2465  CB  ALA B 295      -0.847  -0.714  -4.593  1.00  0.00           C  
ATOM   2466  H   ALA B 295       1.600  -0.412  -3.972  1.00  0.00           H  
ATOM   2467  HA  ALA B 295      -0.308  -2.248  -3.194  1.00  0.00           H  
ATOM   2468 1HB  ALA B 295      -0.826   0.076  -3.856  1.00  0.00           H  
ATOM   2469 2HB  ALA B 295      -0.491  -0.333  -5.539  1.00  0.00           H  
ATOM   2470 3HB  ALA B 295      -1.859  -1.074  -4.707  1.00  0.00           H  
ATOM   2471  N   SER B 296       0.464  -2.685  -6.381  1.00  0.00           N  
ATOM   2472  CA  SER B 296       0.467  -3.702  -7.425  1.00  0.00           C  
ATOM   2473  C   SER B 296       1.111  -4.985  -6.891  1.00  0.00           C  
ATOM   2474  O   SER B 296       0.575  -6.067  -7.038  1.00  0.00           O  
ATOM   2475  CB  SER B 296       1.260  -3.196  -8.630  1.00  0.00           C  
ATOM   2476  OG  SER B 296       0.700  -3.732  -9.820  1.00  0.00           O  
ATOM   2477  H   SER B 296       0.784  -1.779  -6.578  1.00  0.00           H  
ATOM   2478  HA  SER B 296      -0.548  -3.909  -7.728  1.00  0.00           H  
ATOM   2479 1HB  SER B 296       1.212  -2.120  -8.669  1.00  0.00           H  
ATOM   2480 2HB  SER B 296       2.294  -3.504  -8.535  1.00  0.00           H  
ATOM   2481  HG  SER B 296       0.070  -3.095 -10.165  1.00  0.00           H  
ATOM   2482  N   THR B 297       2.257  -4.876  -6.277  1.00  0.00           N  
ATOM   2483  CA  THR B 297       2.917  -6.066  -5.751  1.00  0.00           C  
ATOM   2484  C   THR B 297       1.969  -6.795  -4.798  1.00  0.00           C  
ATOM   2485  O   THR B 297       1.707  -7.972  -4.945  1.00  0.00           O  
ATOM   2486  CB  THR B 297       4.186  -5.659  -4.999  1.00  0.00           C  
ATOM   2487  OG1 THR B 297       4.895  -4.692  -5.760  1.00  0.00           O  
ATOM   2488  CG2 THR B 297       5.070  -6.889  -4.784  1.00  0.00           C  
ATOM   2489  H   THR B 297       2.674  -3.997  -6.170  1.00  0.00           H  
ATOM   2490  HA  THR B 297       3.178  -6.722  -6.566  1.00  0.00           H  
ATOM   2491  HB  THR B 297       3.920  -5.241  -4.041  1.00  0.00           H  
ATOM   2492  HG1 THR B 297       4.703  -3.826  -5.392  1.00  0.00           H  
ATOM   2493 1HG2 THR B 297       5.325  -7.321  -5.741  1.00  0.00           H  
ATOM   2494 2HG2 THR B 297       5.972  -6.599  -4.268  1.00  0.00           H  
ATOM   2495 3HG2 THR B 297       4.535  -7.618  -4.192  1.00  0.00           H  
ATOM   2496  N   ALA B 298       1.451  -6.105  -3.819  1.00  0.00           N  
ATOM   2497  CA  ALA B 298       0.539  -6.744  -2.878  1.00  0.00           C  
ATOM   2498  C   ALA B 298      -0.648  -7.337  -3.640  1.00  0.00           C  
ATOM   2499  O   ALA B 298      -1.271  -8.282  -3.200  1.00  0.00           O  
ATOM   2500  CB  ALA B 298       0.034  -5.706  -1.877  1.00  0.00           C  
ATOM   2501  H   ALA B 298       1.674  -5.156  -3.718  1.00  0.00           H  
ATOM   2502  HA  ALA B 298       1.058  -7.529  -2.349  1.00  0.00           H  
ATOM   2503 1HB  ALA B 298       0.434  -4.736  -2.134  1.00  0.00           H  
ATOM   2504 2HB  ALA B 298      -1.044  -5.671  -1.908  1.00  0.00           H  
ATOM   2505 3HB  ALA B 298       0.358  -5.977  -0.883  1.00  0.00           H  
ATOM   2506  N   ASN B 299      -0.964  -6.788  -4.780  1.00  0.00           N  
ATOM   2507  CA  ASN B 299      -2.088  -7.304  -5.555  1.00  0.00           C  
ATOM   2508  C   ASN B 299      -1.722  -8.669  -6.144  1.00  0.00           C  
ATOM   2509  O   ASN B 299      -2.461  -9.626  -6.020  1.00  0.00           O  
ATOM   2510  CB  ASN B 299      -2.414  -6.330  -6.689  1.00  0.00           C  
ATOM   2511  CG  ASN B 299      -3.709  -6.762  -7.378  1.00  0.00           C  
ATOM   2512  OD1 ASN B 299      -3.756  -7.794  -8.017  1.00  0.00           O  
ATOM   2513  ND2 ASN B 299      -4.770  -6.010  -7.275  1.00  0.00           N  
ATOM   2514  H   ASN B 299      -0.447  -6.025  -5.116  1.00  0.00           H  
ATOM   2515  HA  ASN B 299      -2.949  -7.407  -4.913  1.00  0.00           H  
ATOM   2516 1HB  ASN B 299      -2.534  -5.335  -6.284  1.00  0.00           H  
ATOM   2517 2HB  ASN B 299      -1.608  -6.331  -7.407  1.00  0.00           H  
ATOM   2518 1HD2 ASN B 299      -5.606  -6.277  -7.712  1.00  0.00           H  
ATOM   2519 2HD2 ASN B 299      -4.733  -5.178  -6.759  1.00  0.00           H  
ATOM   2520  N   MET B 300      -0.592  -8.767  -6.787  1.00  0.00           N  
ATOM   2521  CA  MET B 300      -0.193 -10.043  -7.373  1.00  0.00           C  
ATOM   2522  C   MET B 300       0.031 -11.073  -6.262  1.00  0.00           C  
ATOM   2523  O   MET B 300      -0.514 -12.157  -6.289  1.00  0.00           O  
ATOM   2524  CB  MET B 300       1.103  -9.859  -8.166  1.00  0.00           C  
ATOM   2525  CG  MET B 300       1.638 -11.226  -8.593  1.00  0.00           C  
ATOM   2526  SD  MET B 300       3.286 -11.030  -9.315  1.00  0.00           S  
ATOM   2527  CE  MET B 300       2.750 -10.510 -10.963  1.00  0.00           C  
ATOM   2528  H   MET B 300      -0.010  -7.983  -6.879  1.00  0.00           H  
ATOM   2529  HA  MET B 300      -0.970 -10.393  -8.036  1.00  0.00           H  
ATOM   2530 1HB  MET B 300       0.906  -9.258  -9.042  1.00  0.00           H  
ATOM   2531 2HB  MET B 300       1.836  -9.365  -7.547  1.00  0.00           H  
ATOM   2532 1HG  MET B 300       1.698 -11.875  -7.730  1.00  0.00           H  
ATOM   2533 2HG  MET B 300       0.973 -11.662  -9.324  1.00  0.00           H  
ATOM   2534 1HE  MET B 300       1.971 -11.173 -11.314  1.00  0.00           H  
ATOM   2535 2HE  MET B 300       2.375  -9.497 -10.916  1.00  0.00           H  
ATOM   2536 3HE  MET B 300       3.585 -10.550 -11.644  1.00  0.00           H  
ATOM   2537  N   LEU B 301       0.833 -10.741  -5.289  1.00  0.00           N  
ATOM   2538  CA  LEU B 301       1.090 -11.680  -4.202  1.00  0.00           C  
ATOM   2539  C   LEU B 301      -0.233 -12.263  -3.700  1.00  0.00           C  
ATOM   2540  O   LEU B 301      -0.427 -13.462  -3.681  1.00  0.00           O  
ATOM   2541  CB  LEU B 301       1.796 -10.952  -3.056  1.00  0.00           C  
ATOM   2542  CG  LEU B 301       3.121 -10.376  -3.559  1.00  0.00           C  
ATOM   2543  CD1 LEU B 301       3.715  -9.453  -2.494  1.00  0.00           C  
ATOM   2544  CD2 LEU B 301       4.097 -11.520  -3.842  1.00  0.00           C  
ATOM   2545  H   LEU B 301       1.264  -9.861  -5.287  1.00  0.00           H  
ATOM   2546  HA  LEU B 301       1.722 -12.479  -4.559  1.00  0.00           H  
ATOM   2547 1HB  LEU B 301       1.167 -10.150  -2.699  1.00  0.00           H  
ATOM   2548 2HB  LEU B 301       1.989 -11.645  -2.252  1.00  0.00           H  
ATOM   2549  HG  LEU B 301       2.948  -9.814  -4.466  1.00  0.00           H  
ATOM   2550 1HD1 LEU B 301       3.016  -8.659  -2.274  1.00  0.00           H  
ATOM   2551 2HD1 LEU B 301       3.910 -10.019  -1.595  1.00  0.00           H  
ATOM   2552 3HD1 LEU B 301       4.638  -9.028  -2.859  1.00  0.00           H  
ATOM   2553 1HD2 LEU B 301       3.740 -12.423  -3.371  1.00  0.00           H  
ATOM   2554 2HD2 LEU B 301       4.170 -11.675  -4.909  1.00  0.00           H  
ATOM   2555 3HD2 LEU B 301       5.070 -11.268  -3.448  1.00  0.00           H  
ATOM   2556  N   ARG B 302      -1.144 -11.424  -3.289  1.00  0.00           N  
ATOM   2557  CA  ARG B 302      -2.425 -11.919  -2.794  1.00  0.00           C  
ATOM   2558  C   ARG B 302      -3.063 -12.836  -3.841  1.00  0.00           C  
ATOM   2559  O   ARG B 302      -3.675 -13.833  -3.515  1.00  0.00           O  
ATOM   2560  CB  ARG B 302      -3.355 -10.737  -2.520  1.00  0.00           C  
ATOM   2561  CG  ARG B 302      -4.312 -11.091  -1.379  1.00  0.00           C  
ATOM   2562  CD  ARG B 302      -4.311  -9.964  -0.345  1.00  0.00           C  
ATOM   2563  NE  ARG B 302      -5.528  -9.174  -0.488  1.00  0.00           N  
ATOM   2564  CZ  ARG B 302      -5.887  -8.349   0.458  1.00  0.00           C  
ATOM   2565  NH1 ARG B 302      -5.989  -8.771   1.689  1.00  0.00           N  
ATOM   2566  NH2 ARG B 302      -6.140  -7.101   0.172  1.00  0.00           N  
ATOM   2567  H   ARG B 302      -0.967 -10.460  -3.309  1.00  0.00           H  
ATOM   2568  HA  ARG B 302      -2.269 -12.471  -1.880  1.00  0.00           H  
ATOM   2569 1HB  ARG B 302      -2.767  -9.873  -2.242  1.00  0.00           H  
ATOM   2570 2HB  ARG B 302      -3.926 -10.514  -3.408  1.00  0.00           H  
ATOM   2571 1HG  ARG B 302      -5.310 -11.219  -1.774  1.00  0.00           H  
ATOM   2572 2HG  ARG B 302      -3.989 -12.008  -0.910  1.00  0.00           H  
ATOM   2573 1HD  ARG B 302      -4.271 -10.386   0.648  1.00  0.00           H  
ATOM   2574 2HD  ARG B 302      -3.448  -9.332  -0.503  1.00  0.00           H  
ATOM   2575  HE  ARG B 302      -6.078  -9.264  -1.294  1.00  0.00           H  
ATOM   2576 1HH1 ARG B 302      -5.794  -9.727   1.907  1.00  0.00           H  
ATOM   2577 2HH1 ARG B 302      -6.263  -8.138   2.413  1.00  0.00           H  
ATOM   2578 1HH2 ARG B 302      -6.061  -6.778  -0.771  1.00  0.00           H  
ATOM   2579 2HH2 ARG B 302      -6.415  -6.468   0.896  1.00  0.00           H  
ATOM   2580  N   GLU B 303      -2.929 -12.505  -5.096  1.00  0.00           N  
ATOM   2581  CA  GLU B 303      -3.522 -13.336  -6.138  1.00  0.00           C  
ATOM   2582  C   GLU B 303      -2.903 -14.736  -6.097  1.00  0.00           C  
ATOM   2583  O   GLU B 303      -3.591 -15.731  -6.216  1.00  0.00           O  
ATOM   2584  CB  GLU B 303      -3.263 -12.702  -7.505  1.00  0.00           C  
ATOM   2585  CG  GLU B 303      -4.091 -11.422  -7.638  1.00  0.00           C  
ATOM   2586  CD  GLU B 303      -5.100 -11.582  -8.776  1.00  0.00           C  
ATOM   2587  OE1 GLU B 303      -4.709 -12.073  -9.823  1.00  0.00           O  
ATOM   2588  OE2 GLU B 303      -6.246 -11.210  -8.584  1.00  0.00           O  
ATOM   2589  H   GLU B 303      -2.435 -11.694  -5.338  1.00  0.00           H  
ATOM   2590  HA  GLU B 303      -4.586 -13.411  -5.975  1.00  0.00           H  
ATOM   2591 1HB  GLU B 303      -2.213 -12.465  -7.599  1.00  0.00           H  
ATOM   2592 2HB  GLU B 303      -3.547 -13.394  -8.283  1.00  0.00           H  
ATOM   2593 1HG  GLU B 303      -4.618 -11.238  -6.712  1.00  0.00           H  
ATOM   2594 2HG  GLU B 303      -3.438 -10.591  -7.852  1.00  0.00           H  
ATOM   2595  N   GLN B 304      -1.612 -14.825  -5.930  1.00  0.00           N  
ATOM   2596  CA  GLN B 304      -0.976 -16.138  -5.883  1.00  0.00           C  
ATOM   2597  C   GLN B 304      -1.467 -16.890  -4.646  1.00  0.00           C  
ATOM   2598  O   GLN B 304      -2.058 -17.948  -4.743  1.00  0.00           O  
ATOM   2599  CB  GLN B 304       0.546 -15.980  -5.810  1.00  0.00           C  
ATOM   2600  CG  GLN B 304       0.990 -14.788  -6.660  1.00  0.00           C  
ATOM   2601  CD  GLN B 304       0.290 -14.835  -8.021  1.00  0.00           C  
ATOM   2602  OE1 GLN B 304       0.321 -15.844  -8.698  1.00  0.00           O  
ATOM   2603  NE2 GLN B 304      -0.344 -13.780  -8.452  1.00  0.00           N  
ATOM   2604  H   GLN B 304      -1.073 -14.013  -5.835  1.00  0.00           H  
ATOM   2605  HA  GLN B 304      -1.236 -16.695  -6.771  1.00  0.00           H  
ATOM   2606 1HB  GLN B 304       0.840 -15.819  -4.784  1.00  0.00           H  
ATOM   2607 2HB  GLN B 304       1.015 -16.878  -6.181  1.00  0.00           H  
ATOM   2608 1HG  GLN B 304       0.735 -13.869  -6.154  1.00  0.00           H  
ATOM   2609 2HG  GLN B 304       2.059 -14.831  -6.807  1.00  0.00           H  
ATOM   2610 1HE2 GLN B 304      -0.795 -13.800  -9.321  1.00  0.00           H  
ATOM   2611 2HE2 GLN B 304      -0.369 -12.966  -7.906  1.00  0.00           H  
ATOM   2612  N   VAL B 305      -1.226 -16.353  -3.482  1.00  0.00           N  
ATOM   2613  CA  VAL B 305      -1.670 -17.021  -2.264  1.00  0.00           C  
ATOM   2614  C   VAL B 305      -3.165 -17.323  -2.367  1.00  0.00           C  
ATOM   2615  O   VAL B 305      -3.670 -18.234  -1.741  1.00  0.00           O  
ATOM   2616  CB  VAL B 305      -1.414 -16.111  -1.062  1.00  0.00           C  
ATOM   2617  CG1 VAL B 305      -1.515 -16.928   0.227  1.00  0.00           C  
ATOM   2618  CG2 VAL B 305      -0.014 -15.504  -1.171  1.00  0.00           C  
ATOM   2619  H   VAL B 305      -0.746 -15.499  -3.427  1.00  0.00           H  
ATOM   2620  HA  VAL B 305      -1.123 -17.943  -2.139  1.00  0.00           H  
ATOM   2621  HB  VAL B 305      -2.151 -15.322  -1.046  1.00  0.00           H  
ATOM   2622 1HG1 VAL B 305      -1.981 -17.879   0.015  1.00  0.00           H  
ATOM   2623 2HG1 VAL B 305      -0.525 -17.093   0.627  1.00  0.00           H  
ATOM   2624 3HG1 VAL B 305      -2.110 -16.388   0.949  1.00  0.00           H  
ATOM   2625 1HG2 VAL B 305       0.536 -16.003  -1.954  1.00  0.00           H  
ATOM   2626 2HG2 VAL B 305      -0.095 -14.452  -1.403  1.00  0.00           H  
ATOM   2627 3HG2 VAL B 305       0.506 -15.626  -0.231  1.00  0.00           H  
ATOM   2628  N   ALA B 306      -3.879 -16.565  -3.154  1.00  0.00           N  
ATOM   2629  CA  ALA B 306      -5.311 -16.802  -3.294  1.00  0.00           C  
ATOM   2630  C   ALA B 306      -5.543 -18.048  -4.152  1.00  0.00           C  
ATOM   2631  O   ALA B 306      -6.340 -18.902  -3.821  1.00  0.00           O  
ATOM   2632  CB  ALA B 306      -5.965 -15.592  -3.965  1.00  0.00           C  
ATOM   2633  H   ALA B 306      -3.452 -15.835  -3.650  1.00  0.00           H  
ATOM   2634  HA  ALA B 306      -5.750 -16.949  -2.318  1.00  0.00           H  
ATOM   2635 1HB  ALA B 306      -5.352 -15.265  -4.793  1.00  0.00           H  
ATOM   2636 2HB  ALA B 306      -6.944 -15.867  -4.329  1.00  0.00           H  
ATOM   2637 3HB  ALA B 306      -6.059 -14.789  -3.249  1.00  0.00           H  
ATOM   2638  N   GLN B 307      -4.851 -18.158  -5.253  1.00  0.00           N  
ATOM   2639  CA  GLN B 307      -5.029 -19.322  -6.113  1.00  0.00           C  
ATOM   2640  C   GLN B 307      -4.317 -20.525  -5.493  1.00  0.00           C  
ATOM   2641  O   GLN B 307      -4.581 -21.660  -5.835  1.00  0.00           O  
ATOM   2642  CB  GLN B 307      -4.437 -19.032  -7.493  1.00  0.00           C  
ATOM   2643  CG  GLN B 307      -2.968 -18.629  -7.345  1.00  0.00           C  
ATOM   2644  CD  GLN B 307      -2.283 -18.683  -8.713  1.00  0.00           C  
ATOM   2645  OE1 GLN B 307      -1.268 -19.331  -8.871  1.00  0.00           O  
ATOM   2646  NE2 GLN B 307      -2.801 -18.026  -9.713  1.00  0.00           N  
ATOM   2647  H   GLN B 307      -4.212 -17.457  -5.503  1.00  0.00           H  
ATOM   2648  HA  GLN B 307      -6.082 -19.540  -6.212  1.00  0.00           H  
ATOM   2649 1HB  GLN B 307      -4.508 -19.918  -8.109  1.00  0.00           H  
ATOM   2650 2HB  GLN B 307      -4.984 -18.225  -7.957  1.00  0.00           H  
ATOM   2651 1HG  GLN B 307      -2.908 -17.625  -6.951  1.00  0.00           H  
ATOM   2652 2HG  GLN B 307      -2.473 -19.311  -6.670  1.00  0.00           H  
ATOM   2653 1HE2 GLN B 307      -2.370 -18.053 -10.593  1.00  0.00           H  
ATOM   2654 2HE2 GLN B 307      -3.621 -17.502  -9.586  1.00  0.00           H  
ATOM   2655  N   LEU B 308      -3.416 -20.286  -4.580  1.00  0.00           N  
ATOM   2656  CA  LEU B 308      -2.704 -21.392  -3.952  1.00  0.00           C  
ATOM   2657  C   LEU B 308      -3.536 -21.931  -2.787  1.00  0.00           C  
ATOM   2658  O   LEU B 308      -3.762 -23.119  -2.672  1.00  0.00           O  
ATOM   2659  CB  LEU B 308      -1.353 -20.898  -3.432  1.00  0.00           C  
ATOM   2660  CG  LEU B 308      -0.277 -21.143  -4.491  1.00  0.00           C  
ATOM   2661  CD1 LEU B 308       0.502 -19.850  -4.736  1.00  0.00           C  
ATOM   2662  CD2 LEU B 308       0.683 -22.229  -3.997  1.00  0.00           C  
ATOM   2663  H   LEU B 308      -3.218 -19.363  -4.317  1.00  0.00           H  
ATOM   2664  HA  LEU B 308      -2.546 -22.177  -4.677  1.00  0.00           H  
ATOM   2665 1HB  LEU B 308      -1.415 -19.841  -3.219  1.00  0.00           H  
ATOM   2666 2HB  LEU B 308      -1.097 -21.433  -2.529  1.00  0.00           H  
ATOM   2667  HG  LEU B 308      -0.743 -21.463  -5.410  1.00  0.00           H  
ATOM   2668 1HD1 LEU B 308      -0.073 -19.009  -4.379  1.00  0.00           H  
ATOM   2669 2HD1 LEU B 308       1.444 -19.891  -4.210  1.00  0.00           H  
ATOM   2670 3HD1 LEU B 308       0.686 -19.736  -5.794  1.00  0.00           H  
ATOM   2671 1HD2 LEU B 308       0.842 -22.115  -2.935  1.00  0.00           H  
ATOM   2672 2HD2 LEU B 308       0.258 -23.202  -4.195  1.00  0.00           H  
ATOM   2673 3HD2 LEU B 308       1.627 -22.137  -4.514  1.00  0.00           H  
ATOM   2674  N   LYS B 309      -3.994 -21.066  -1.925  1.00  0.00           N  
ATOM   2675  CA  LYS B 309      -4.795 -21.521  -0.795  1.00  0.00           C  
ATOM   2676  C   LYS B 309      -6.159 -21.994  -1.300  1.00  0.00           C  
ATOM   2677  O   LYS B 309      -6.649 -23.036  -0.912  1.00  0.00           O  
ATOM   2678  CB  LYS B 309      -4.986 -20.369   0.193  1.00  0.00           C  
ATOM   2679  CG  LYS B 309      -3.920 -20.451   1.286  1.00  0.00           C  
ATOM   2680  CD  LYS B 309      -2.541 -20.617   0.643  1.00  0.00           C  
ATOM   2681  CE  LYS B 309      -1.457 -20.229   1.650  1.00  0.00           C  
ATOM   2682  NZ  LYS B 309      -1.655 -20.995   2.913  1.00  0.00           N  
ATOM   2683  H   LYS B 309      -3.801 -20.112  -2.037  1.00  0.00           H  
ATOM   2684  HA  LYS B 309      -4.291 -22.337  -0.301  1.00  0.00           H  
ATOM   2685 1HB  LYS B 309      -4.895 -19.427  -0.330  1.00  0.00           H  
ATOM   2686 2HB  LYS B 309      -5.965 -20.437   0.642  1.00  0.00           H  
ATOM   2687 1HG  LYS B 309      -3.937 -19.545   1.874  1.00  0.00           H  
ATOM   2688 2HG  LYS B 309      -4.122 -21.299   1.923  1.00  0.00           H  
ATOM   2689 1HD  LYS B 309      -2.406 -21.648   0.345  1.00  0.00           H  
ATOM   2690 2HD  LYS B 309      -2.469 -19.980  -0.224  1.00  0.00           H  
ATOM   2691 1HE  LYS B 309      -0.486 -20.458   1.239  1.00  0.00           H  
ATOM   2692 2HE  LYS B 309      -1.521 -19.171   1.857  1.00  0.00           H  
ATOM   2693 1HZ  LYS B 309      -1.641 -22.014   2.706  1.00  0.00           H  
ATOM   2694 2HZ  LYS B 309      -0.891 -20.768   3.580  1.00  0.00           H  
ATOM   2695 3HZ  LYS B 309      -2.572 -20.738   3.333  1.00  0.00           H  
ATOM   2696  N   GLN B 310      -6.777 -21.239  -2.168  1.00  0.00           N  
ATOM   2697  CA  GLN B 310      -8.078 -21.640  -2.688  1.00  0.00           C  
ATOM   2698  C   GLN B 310      -7.977 -23.053  -3.264  1.00  0.00           C  
ATOM   2699  O   GLN B 310      -8.859 -23.870  -3.088  1.00  0.00           O  
ATOM   2700  CB  GLN B 310      -8.511 -20.669  -3.788  1.00  0.00           C  
ATOM   2701  CG  GLN B 310      -8.841 -19.309  -3.170  1.00  0.00           C  
ATOM   2702  CD  GLN B 310     -10.350 -19.203  -2.942  1.00  0.00           C  
ATOM   2703  OE1 GLN B 310     -10.919 -19.975  -2.197  1.00  0.00           O  
ATOM   2704  NE2 GLN B 310     -11.028 -18.273  -3.559  1.00  0.00           N  
ATOM   2705  H   GLN B 310      -6.364 -20.403  -2.471  1.00  0.00           H  
ATOM   2706  HA  GLN B 310      -8.805 -21.627  -1.890  1.00  0.00           H  
ATOM   2707 1HB  GLN B 310      -7.709 -20.556  -4.503  1.00  0.00           H  
ATOM   2708 2HB  GLN B 310      -9.387 -21.057  -4.286  1.00  0.00           H  
ATOM   2709 1HG  GLN B 310      -8.325 -19.208  -2.226  1.00  0.00           H  
ATOM   2710 2HG  GLN B 310      -8.525 -18.524  -3.840  1.00  0.00           H  
ATOM   2711 1HE2 GLN B 310     -11.994 -18.197  -3.419  1.00  0.00           H  
ATOM   2712 2HE2 GLN B 310     -10.568 -17.650  -4.161  1.00  0.00           H  
ATOM   2713  N   LYS B 311      -6.908 -23.348  -3.953  1.00  0.00           N  
ATOM   2714  CA  LYS B 311      -6.756 -24.680  -4.528  1.00  0.00           C  
ATOM   2715  C   LYS B 311      -6.768 -25.726  -3.410  1.00  0.00           C  
ATOM   2716  O   LYS B 311      -7.290 -26.811  -3.569  1.00  0.00           O  
ATOM   2717  CB  LYS B 311      -5.430 -24.758  -5.287  1.00  0.00           C  
ATOM   2718  CG  LYS B 311      -5.592 -25.670  -6.505  1.00  0.00           C  
ATOM   2719  CD  LYS B 311      -4.386 -25.504  -7.432  1.00  0.00           C  
ATOM   2720  CE  LYS B 311      -4.786 -25.867  -8.862  1.00  0.00           C  
ATOM   2721  NZ  LYS B 311      -3.585 -26.330  -9.612  1.00  0.00           N  
ATOM   2722  H   LYS B 311      -6.209 -22.673  -4.084  1.00  0.00           H  
ATOM   2723  HA  LYS B 311      -7.571 -24.873  -5.210  1.00  0.00           H  
ATOM   2724 1HB  LYS B 311      -5.142 -23.769  -5.613  1.00  0.00           H  
ATOM   2725 2HB  LYS B 311      -4.667 -25.161  -4.638  1.00  0.00           H  
ATOM   2726 1HG  LYS B 311      -5.659 -26.697  -6.179  1.00  0.00           H  
ATOM   2727 2HG  LYS B 311      -6.492 -25.401  -7.039  1.00  0.00           H  
ATOM   2728 1HD  LYS B 311      -4.047 -24.479  -7.400  1.00  0.00           H  
ATOM   2729 2HD  LYS B 311      -3.589 -26.157  -7.105  1.00  0.00           H  
ATOM   2730 1HE  LYS B 311      -5.523 -26.656  -8.840  1.00  0.00           H  
ATOM   2731 2HE  LYS B 311      -5.203 -24.999  -9.350  1.00  0.00           H  
ATOM   2732 1HZ  LYS B 311      -3.044 -26.997  -9.025  1.00  0.00           H  
ATOM   2733 2HZ  LYS B 311      -3.883 -26.804 -10.487  1.00  0.00           H  
ATOM   2734 3HZ  LYS B 311      -2.987 -25.511  -9.847  1.00  0.00           H  
ATOM   2735  N   VAL B 312      -6.193 -25.409  -2.282  1.00  0.00           N  
ATOM   2736  CA  VAL B 312      -6.170 -26.368  -1.182  1.00  0.00           C  
ATOM   2737  C   VAL B 312      -7.536 -26.392  -0.493  1.00  0.00           C  
ATOM   2738  O   VAL B 312      -8.088 -27.441  -0.225  1.00  0.00           O  
ATOM   2739  CB  VAL B 312      -5.097 -25.961  -0.171  1.00  0.00           C  
ATOM   2740  CG1 VAL B 312      -4.912 -27.080   0.855  1.00  0.00           C  
ATOM   2741  CG2 VAL B 312      -3.775 -25.717  -0.902  1.00  0.00           C  
ATOM   2742  H   VAL B 312      -5.775 -24.530  -2.174  1.00  0.00           H  
ATOM   2743  HA  VAL B 312      -5.945 -27.351  -1.567  1.00  0.00           H  
ATOM   2744  HB  VAL B 312      -5.403 -25.057   0.334  1.00  0.00           H  
ATOM   2745 1HG1 VAL B 312      -5.547 -27.915   0.597  1.00  0.00           H  
ATOM   2746 2HG1 VAL B 312      -3.880 -27.399   0.857  1.00  0.00           H  
ATOM   2747 3HG1 VAL B 312      -5.177 -26.716   1.837  1.00  0.00           H  
ATOM   2748 1HG2 VAL B 312      -3.848 -26.093  -1.913  1.00  0.00           H  
ATOM   2749 2HG2 VAL B 312      -3.567 -24.659  -0.926  1.00  0.00           H  
ATOM   2750 3HG2 VAL B 312      -2.977 -26.230  -0.385  1.00  0.00           H  
ATOM   2751  N   MET B 313      -8.086 -25.245  -0.203  1.00  0.00           N  
ATOM   2752  CA  MET B 313      -9.387 -25.207   0.456  1.00  0.00           C  
ATOM   2753  C   MET B 313     -10.493 -25.409  -0.581  1.00  0.00           C  
ATOM   2754  O   MET B 313     -10.571 -24.702  -1.567  1.00  0.00           O  
ATOM   2755  CB  MET B 313      -9.572 -23.852   1.144  1.00  0.00           C  
ATOM   2756  CG  MET B 313      -9.267 -23.993   2.636  1.00  0.00           C  
ATOM   2757  SD  MET B 313     -10.386 -22.932   3.584  1.00  0.00           S  
ATOM   2758  CE  MET B 313      -9.174 -22.349   4.794  1.00  0.00           C  
ATOM   2759  H   MET B 313      -7.625 -24.409  -0.426  1.00  0.00           H  
ATOM   2760  HA  MET B 313      -9.439 -25.993   1.195  1.00  0.00           H  
ATOM   2761 1HB  MET B 313      -8.898 -23.130   0.705  1.00  0.00           H  
ATOM   2762 2HB  MET B 313     -10.591 -23.519   1.017  1.00  0.00           H  
ATOM   2763 1HG  MET B 313      -9.406 -25.022   2.937  1.00  0.00           H  
ATOM   2764 2HG  MET B 313      -8.246 -23.699   2.825  1.00  0.00           H  
ATOM   2765 1HE  MET B 313      -8.177 -22.497   4.404  1.00  0.00           H  
ATOM   2766 2HE  MET B 313      -9.339 -21.299   4.991  1.00  0.00           H  
ATOM   2767 3HE  MET B 313      -9.285 -22.905   5.712  1.00  0.00           H  
ATOM   2768  N   ASN B 314     -11.349 -26.370  -0.368  1.00  0.00           N  
ATOM   2769  CA  ASN B 314     -12.427 -26.614  -1.320  1.00  0.00           C  
ATOM   2770  C   ASN B 314     -11.833 -26.860  -2.709  1.00  0.00           C  
ATOM   2771  O   ASN B 314     -10.677 -26.581  -2.960  1.00  0.00           O  
ATOM   2772  CB  ASN B 314     -13.353 -25.398  -1.368  1.00  0.00           C  
ATOM   2773  CG  ASN B 314     -14.802 -25.865  -1.524  1.00  0.00           C  
ATOM   2774  OD1 ASN B 314     -15.270 -26.070  -2.625  1.00  0.00           O  
ATOM   2775  ND2 ASN B 314     -15.535 -26.044  -0.460  1.00  0.00           N  
ATOM   2776  H   ASN B 314     -11.268 -26.929   0.434  1.00  0.00           H  
ATOM   2777  HA  ASN B 314     -12.990 -27.482  -1.011  1.00  0.00           H  
ATOM   2778 1HB  ASN B 314     -13.253 -24.834  -0.452  1.00  0.00           H  
ATOM   2779 2HB  ASN B 314     -13.086 -24.774  -2.207  1.00  0.00           H  
ATOM   2780 1HD2 ASN B 314     -16.464 -26.342  -0.549  1.00  0.00           H  
ATOM   2781 2HD2 ASN B 314     -15.157 -25.878   0.429  1.00  0.00           H  
ATOM   2782  N   TYR B 315     -12.617 -27.381  -3.614  1.00  0.00           N  
ATOM   2783  CA  TYR B 315     -12.111 -27.638  -4.959  1.00  0.00           C  
ATOM   2784  C   TYR B 315     -12.791 -26.689  -5.948  1.00  0.00           C  
ATOM   2785  O   TYR B 315     -13.808 -26.119  -5.589  1.00  0.00           O  
ATOM   2786  CB  TYR B 315     -12.414 -29.087  -5.348  1.00  0.00           C  
ATOM   2787  CG  TYR B 315     -11.182 -29.934  -5.134  1.00  0.00           C  
ATOM   2788  CD1 TYR B 315     -10.674 -30.118  -3.838  1.00  0.00           C  
ATOM   2789  CD2 TYR B 315     -10.547 -30.538  -6.230  1.00  0.00           C  
ATOM   2790  CE1 TYR B 315      -9.529 -30.906  -3.639  1.00  0.00           C  
ATOM   2791  CE2 TYR B 315      -9.401 -31.326  -6.031  1.00  0.00           C  
ATOM   2792  CZ  TYR B 315      -8.893 -31.510  -4.735  1.00  0.00           C  
ATOM   2793  OH  TYR B 315      -7.767 -32.285  -4.539  1.00  0.00           O  
ATOM   2794  OXT TYR B 315     -12.282 -26.551  -7.049  1.00  0.00           O  
ATOM   2795  H   TYR B 315     -13.546 -27.597  -3.391  1.00  0.00           H  
ATOM   2796  HA  TYR B 315     -11.044 -27.478  -4.979  1.00  0.00           H  
ATOM   2797 1HB  TYR B 315     -13.221 -29.463  -4.737  1.00  0.00           H  
ATOM   2798 2HB  TYR B 315     -12.700 -29.127  -6.388  1.00  0.00           H  
ATOM   2799  HD1 TYR B 315     -11.163 -29.653  -2.995  1.00  0.00           H  
ATOM   2800  HD2 TYR B 315     -10.938 -30.397  -7.226  1.00  0.00           H  
ATOM   2801  HE1 TYR B 315      -9.137 -31.047  -2.642  1.00  0.00           H  
ATOM   2802  HE2 TYR B 315      -8.912 -31.790  -6.874  1.00  0.00           H  
ATOM   2803  HH  TYR B 315      -8.049 -33.135  -4.195  1.00  0.00           H  
TER    2804      TYR B 315                                                      
ENDMDL                                                                          
MODEL        3                                                                  
HETATM 2805  C   ACE A 272      -0.227  34.887   2.272  1.00  0.00           C  
HETATM 2806  O   ACE A 272      -1.175  34.871   1.513  1.00  0.00           O  
HETATM 2807  CH3 ACE A 272       0.282  36.195   2.882  1.00  0.00           C  
HETATM 2808 1H   ACE A 272      -0.545  36.878   3.009  1.00  0.00           H  
HETATM 2809 2H   ACE A 272       0.732  35.992   3.842  1.00  0.00           H  
HETATM 2810 3H   ACE A 272       1.015  36.636   2.224  1.00  0.00           H  
ATOM   2811  N   CYS A 273       0.397  33.787   2.597  1.00  0.00           N  
ATOM   2812  CA  CYS A 273      -0.042  32.511   2.047  1.00  0.00           C  
ATOM   2813  C   CYS A 273      -0.463  31.581   3.187  1.00  0.00           C  
ATOM   2814  O   CYS A 273       0.256  31.400   4.151  1.00  0.00           O  
ATOM   2815  CB  CYS A 273       1.104  31.870   1.261  1.00  0.00           C  
ATOM   2816  SG  CYS A 273       0.827  32.104  -0.512  1.00  0.00           S  
ATOM   2817  H   CYS A 273       1.160  33.820   3.209  1.00  0.00           H  
ATOM   2818  HA  CYS A 273      -0.881  32.672   1.385  1.00  0.00           H  
ATOM   2819 1HB  CYS A 273       2.038  32.334   1.545  1.00  0.00           H  
ATOM   2820 2HB  CYS A 273       1.146  30.813   1.483  1.00  0.00           H  
ATOM   2821  N   GLY A 274      -1.621  30.987   3.082  1.00  0.00           N  
ATOM   2822  CA  GLY A 274      -2.076  30.088   4.137  1.00  0.00           C  
ATOM   2823  C   GLY A 274      -3.458  29.539   3.777  1.00  0.00           C  
ATOM   2824  O   GLY A 274      -4.417  30.275   3.659  1.00  0.00           O  
ATOM   2825  H   GLY A 274      -2.183  31.145   2.295  1.00  0.00           H  
ATOM   2826 1HA  GLY A 274      -1.376  29.270   4.238  1.00  0.00           H  
ATOM   2827 2HA  GLY A 274      -2.140  30.627   5.068  1.00  0.00           H  
ATOM   2828  N   GLY A 275      -3.567  28.251   3.598  1.00  0.00           N  
ATOM   2829  CA  GLY A 275      -4.859  27.669   3.251  1.00  0.00           C  
ATOM   2830  C   GLY A 275      -4.648  26.443   2.363  1.00  0.00           C  
ATOM   2831  O   GLY A 275      -5.201  25.389   2.604  1.00  0.00           O  
ATOM   2832  H   GLY A 275      -2.781  27.674   3.698  1.00  0.00           H  
ATOM   2833 1HA  GLY A 275      -5.376  27.379   4.156  1.00  0.00           H  
ATOM   2834 2HA  GLY A 275      -5.450  28.398   2.717  1.00  0.00           H  
ATOM   2835  N   ARG A 276      -3.852  26.573   1.337  1.00  0.00           N  
ATOM   2836  CA  ARG A 276      -3.610  25.437   0.454  1.00  0.00           C  
ATOM   2837  C   ARG A 276      -2.579  24.508   1.093  1.00  0.00           C  
ATOM   2838  O   ARG A 276      -2.629  23.304   0.936  1.00  0.00           O  
ATOM   2839  CB  ARG A 276      -3.077  25.942  -0.889  1.00  0.00           C  
ATOM   2840  CG  ARG A 276      -4.203  25.929  -1.925  1.00  0.00           C  
ATOM   2841  CD  ARG A 276      -5.152  27.100  -1.664  1.00  0.00           C  
ATOM   2842  NE  ARG A 276      -6.528  26.664  -1.870  1.00  0.00           N  
ATOM   2843  CZ  ARG A 276      -7.517  27.388  -1.422  1.00  0.00           C  
ATOM   2844  NH1 ARG A 276      -7.624  27.627  -0.144  1.00  0.00           N  
ATOM   2845  NH2 ARG A 276      -8.397  27.873  -2.253  1.00  0.00           N  
ATOM   2846  H   ARG A 276      -3.415  27.432   1.162  1.00  0.00           H  
ATOM   2847  HA  ARG A 276      -4.532  24.901   0.295  1.00  0.00           H  
ATOM   2848 1HB  ARG A 276      -2.704  26.949  -0.772  1.00  0.00           H  
ATOM   2849 2HB  ARG A 276      -2.277  25.299  -1.221  1.00  0.00           H  
ATOM   2850 1HG  ARG A 276      -3.781  26.021  -2.915  1.00  0.00           H  
ATOM   2851 2HG  ARG A 276      -4.750  25.002  -1.852  1.00  0.00           H  
ATOM   2852 1HD  ARG A 276      -5.031  27.441  -0.645  1.00  0.00           H  
ATOM   2853 2HD  ARG A 276      -4.923  27.907  -2.343  1.00  0.00           H  
ATOM   2854  HE  ARG A 276      -6.709  25.827  -2.346  1.00  0.00           H  
ATOM   2855 1HH1 ARG A 276      -6.949  27.254   0.493  1.00  0.00           H  
ATOM   2856 2HH1 ARG A 276      -8.381  28.181   0.199  1.00  0.00           H  
ATOM   2857 1HH2 ARG A 276      -8.313  27.691  -3.233  1.00  0.00           H  
ATOM   2858 2HH2 ARG A 276      -9.155  28.430  -1.909  1.00  0.00           H  
ATOM   2859  N   ILE A 277      -1.642  25.059   1.811  1.00  0.00           N  
ATOM   2860  CA  ILE A 277      -0.622  24.232   2.446  1.00  0.00           C  
ATOM   2861  C   ILE A 277      -1.291  23.191   3.349  1.00  0.00           C  
ATOM   2862  O   ILE A 277      -1.056  22.006   3.223  1.00  0.00           O  
ATOM   2863  CB  ILE A 277       0.299  25.119   3.283  1.00  0.00           C  
ATOM   2864  CG1 ILE A 277       1.055  26.080   2.360  1.00  0.00           C  
ATOM   2865  CG2 ILE A 277       1.302  24.249   4.041  1.00  0.00           C  
ATOM   2866  CD1 ILE A 277       1.982  26.969   3.191  1.00  0.00           C  
ATOM   2867  H   ILE A 277      -1.619  26.032   1.920  1.00  0.00           H  
ATOM   2868  HA  ILE A 277      -0.042  23.730   1.687  1.00  0.00           H  
ATOM   2869  HB  ILE A 277      -0.291  25.686   3.989  1.00  0.00           H  
ATOM   2870 1HG1 ILE A 277       1.638  25.512   1.650  1.00  0.00           H  
ATOM   2871 2HG1 ILE A 277       0.345  26.701   1.829  1.00  0.00           H  
ATOM   2872 1HG2 ILE A 277       0.796  23.383   4.440  1.00  0.00           H  
ATOM   2873 2HG2 ILE A 277       2.084  23.931   3.368  1.00  0.00           H  
ATOM   2874 3HG2 ILE A 277       1.733  24.820   4.851  1.00  0.00           H  
ATOM   2875 1HD1 ILE A 277       1.598  27.047   4.198  1.00  0.00           H  
ATOM   2876 2HD1 ILE A 277       2.970  26.534   3.215  1.00  0.00           H  
ATOM   2877 3HD1 ILE A 277       2.031  27.953   2.747  1.00  0.00           H  
ATOM   2878  N   ALA A 278      -2.120  23.625   4.258  1.00  0.00           N  
ATOM   2879  CA  ALA A 278      -2.785  22.681   5.149  1.00  0.00           C  
ATOM   2880  C   ALA A 278      -3.399  21.544   4.330  1.00  0.00           C  
ATOM   2881  O   ALA A 278      -3.270  20.385   4.668  1.00  0.00           O  
ATOM   2882  CB  ALA A 278      -3.886  23.404   5.925  1.00  0.00           C  
ATOM   2883  H   ALA A 278      -2.293  24.586   4.344  1.00  0.00           H  
ATOM   2884  HA  ALA A 278      -2.064  22.277   5.845  1.00  0.00           H  
ATOM   2885 1HB  ALA A 278      -3.730  24.470   5.865  1.00  0.00           H  
ATOM   2886 2HB  ALA A 278      -4.848  23.156   5.498  1.00  0.00           H  
ATOM   2887 3HB  ALA A 278      -3.862  23.092   6.959  1.00  0.00           H  
ATOM   2888  N   ARG A 279      -4.068  21.865   3.258  1.00  0.00           N  
ATOM   2889  CA  ARG A 279      -4.679  20.823   2.440  1.00  0.00           C  
ATOM   2890  C   ARG A 279      -3.590  19.911   1.867  1.00  0.00           C  
ATOM   2891  O   ARG A 279      -3.667  18.703   1.963  1.00  0.00           O  
ATOM   2892  CB  ARG A 279      -5.460  21.469   1.293  1.00  0.00           C  
ATOM   2893  CG  ARG A 279      -6.447  22.491   1.858  1.00  0.00           C  
ATOM   2894  CD  ARG A 279      -7.814  21.832   2.047  1.00  0.00           C  
ATOM   2895  NE  ARG A 279      -8.365  22.219   3.341  1.00  0.00           N  
ATOM   2896  CZ  ARG A 279      -9.633  22.037   3.590  1.00  0.00           C  
ATOM   2897  NH1 ARG A 279     -10.523  22.834   3.063  1.00  0.00           N  
ATOM   2898  NH2 ARG A 279     -10.013  21.058   4.366  1.00  0.00           N  
ATOM   2899  H   ARG A 279      -4.163  22.807   3.002  1.00  0.00           H  
ATOM   2900  HA  ARG A 279      -5.354  20.240   3.047  1.00  0.00           H  
ATOM   2901 1HB  ARG A 279      -4.772  21.963   0.623  1.00  0.00           H  
ATOM   2902 2HB  ARG A 279      -6.004  20.706   0.754  1.00  0.00           H  
ATOM   2903 1HG  ARG A 279      -6.085  22.851   2.811  1.00  0.00           H  
ATOM   2904 2HG  ARG A 279      -6.541  23.319   1.172  1.00  0.00           H  
ATOM   2905 1HD  ARG A 279      -8.482  22.155   1.261  1.00  0.00           H  
ATOM   2906 2HD  ARG A 279      -7.705  20.759   2.009  1.00  0.00           H  
ATOM   2907  HE  ARG A 279      -7.784  22.613   4.023  1.00  0.00           H  
ATOM   2908 1HH1 ARG A 279     -10.232  23.585   2.469  1.00  0.00           H  
ATOM   2909 2HH1 ARG A 279     -11.494  22.695   3.254  1.00  0.00           H  
ATOM   2910 1HH2 ARG A 279      -9.332  20.448   4.770  1.00  0.00           H  
ATOM   2911 2HH2 ARG A 279     -10.985  20.920   4.556  1.00  0.00           H  
ATOM   2912  N   LEU A 280      -2.577  20.480   1.271  1.00  0.00           N  
ATOM   2913  CA  LEU A 280      -1.511  19.657   0.707  1.00  0.00           C  
ATOM   2914  C   LEU A 280      -0.909  18.775   1.803  1.00  0.00           C  
ATOM   2915  O   LEU A 280      -0.903  17.564   1.705  1.00  0.00           O  
ATOM   2916  CB  LEU A 280      -0.423  20.562   0.124  1.00  0.00           C  
ATOM   2917  CG  LEU A 280      -0.629  20.702  -1.385  1.00  0.00           C  
ATOM   2918  CD1 LEU A 280       0.206  21.871  -1.909  1.00  0.00           C  
ATOM   2919  CD2 LEU A 280      -0.190  19.412  -2.081  1.00  0.00           C  
ATOM   2920  H   LEU A 280      -2.534  21.456   1.202  1.00  0.00           H  
ATOM   2921  HA  LEU A 280      -1.914  19.034  -0.077  1.00  0.00           H  
ATOM   2922 1HB  LEU A 280      -0.480  21.535   0.589  1.00  0.00           H  
ATOM   2923 2HB  LEU A 280       0.545  20.127   0.314  1.00  0.00           H  
ATOM   2924  HG  LEU A 280      -1.674  20.888  -1.590  1.00  0.00           H  
ATOM   2925 1HD1 LEU A 280       0.441  22.540  -1.095  1.00  0.00           H  
ATOM   2926 2HD1 LEU A 280       1.121  21.495  -2.341  1.00  0.00           H  
ATOM   2927 3HD1 LEU A 280      -0.353  22.404  -2.662  1.00  0.00           H  
ATOM   2928 1HD2 LEU A 280      -0.583  18.561  -1.542  1.00  0.00           H  
ATOM   2929 2HD2 LEU A 280      -0.568  19.402  -3.093  1.00  0.00           H  
ATOM   2930 3HD2 LEU A 280       0.888  19.361  -2.099  1.00  0.00           H  
ATOM   2931  N   GLU A 281      -0.399  19.373   2.845  1.00  0.00           N  
ATOM   2932  CA  GLU A 281       0.191  18.584   3.922  1.00  0.00           C  
ATOM   2933  C   GLU A 281      -0.778  17.475   4.336  1.00  0.00           C  
ATOM   2934  O   GLU A 281      -0.386  16.346   4.553  1.00  0.00           O  
ATOM   2935  CB  GLU A 281       0.473  19.491   5.123  1.00  0.00           C  
ATOM   2936  CG  GLU A 281       1.984  19.597   5.339  1.00  0.00           C  
ATOM   2937  CD  GLU A 281       2.403  18.663   6.476  1.00  0.00           C  
ATOM   2938  OE1 GLU A 281       2.325  19.081   7.620  1.00  0.00           O  
ATOM   2939  OE2 GLU A 281       2.795  17.545   6.184  1.00  0.00           O  
ATOM   2940  H   GLU A 281      -0.411  20.351   2.905  1.00  0.00           H  
ATOM   2941  HA  GLU A 281       1.117  18.145   3.580  1.00  0.00           H  
ATOM   2942 1HB  GLU A 281       0.065  20.472   4.934  1.00  0.00           H  
ATOM   2943 2HB  GLU A 281       0.014  19.072   6.005  1.00  0.00           H  
ATOM   2944 1HG  GLU A 281       2.497  19.314   4.432  1.00  0.00           H  
ATOM   2945 2HG  GLU A 281       2.241  20.612   5.598  1.00  0.00           H  
ATOM   2946  N   GLU A 282      -2.040  17.787   4.449  1.00  0.00           N  
ATOM   2947  CA  GLU A 282      -3.010  16.770   4.841  1.00  0.00           C  
ATOM   2948  C   GLU A 282      -2.982  15.625   3.829  1.00  0.00           C  
ATOM   2949  O   GLU A 282      -3.145  14.472   4.175  1.00  0.00           O  
ATOM   2950  CB  GLU A 282      -4.409  17.386   4.877  1.00  0.00           C  
ATOM   2951  CG  GLU A 282      -4.758  17.780   6.313  1.00  0.00           C  
ATOM   2952  CD  GLU A 282      -6.279  17.846   6.469  1.00  0.00           C  
ATOM   2953  OE1 GLU A 282      -6.924  18.378   5.582  1.00  0.00           O  
ATOM   2954  OE2 GLU A 282      -6.773  17.361   7.476  1.00  0.00           O  
ATOM   2955  H   GLU A 282      -2.337  18.703   4.269  1.00  0.00           H  
ATOM   2956  HA  GLU A 282      -2.759  16.392   5.820  1.00  0.00           H  
ATOM   2957 1HB  GLU A 282      -4.434  18.263   4.247  1.00  0.00           H  
ATOM   2958 2HB  GLU A 282      -5.129  16.665   4.519  1.00  0.00           H  
ATOM   2959 1HG  GLU A 282      -4.356  17.046   6.997  1.00  0.00           H  
ATOM   2960 2HG  GLU A 282      -4.335  18.749   6.534  1.00  0.00           H  
ATOM   2961  N   LYS A 283      -2.775  15.935   2.579  1.00  0.00           N  
ATOM   2962  CA  LYS A 283      -2.738  14.889   1.564  1.00  0.00           C  
ATOM   2963  C   LYS A 283      -1.419  14.117   1.674  1.00  0.00           C  
ATOM   2964  O   LYS A 283      -1.400  12.902   1.693  1.00  0.00           O  
ATOM   2965  CB  LYS A 283      -2.842  15.523   0.177  1.00  0.00           C  
ATOM   2966  CG  LYS A 283      -3.149  14.440  -0.859  1.00  0.00           C  
ATOM   2967  CD  LYS A 283      -4.025  15.026  -1.968  1.00  0.00           C  
ATOM   2968  CE  LYS A 283      -3.348  16.267  -2.552  1.00  0.00           C  
ATOM   2969  NZ  LYS A 283      -4.196  17.463  -2.290  1.00  0.00           N  
ATOM   2970  H   LYS A 283      -2.646  16.870   2.321  1.00  0.00           H  
ATOM   2971  HA  LYS A 283      -3.565  14.212   1.713  1.00  0.00           H  
ATOM   2972 1HB  LYS A 283      -3.634  16.258   0.176  1.00  0.00           H  
ATOM   2973 2HB  LYS A 283      -1.907  16.001  -0.070  1.00  0.00           H  
ATOM   2974 1HG  LYS A 283      -2.224  14.075  -1.283  1.00  0.00           H  
ATOM   2975 2HG  LYS A 283      -3.674  13.625  -0.382  1.00  0.00           H  
ATOM   2976 1HD  LYS A 283      -4.157  14.289  -2.746  1.00  0.00           H  
ATOM   2977 2HD  LYS A 283      -4.986  15.299  -1.561  1.00  0.00           H  
ATOM   2978 1HE  LYS A 283      -2.383  16.403  -2.087  1.00  0.00           H  
ATOM   2979 2HE  LYS A 283      -3.221  16.140  -3.617  1.00  0.00           H  
ATOM   2980 1HZ  LYS A 283      -5.180  17.254  -2.553  1.00  0.00           H  
ATOM   2981 2HZ  LYS A 283      -4.152  17.707  -1.279  1.00  0.00           H  
ATOM   2982 3HZ  LYS A 283      -3.853  18.264  -2.857  1.00  0.00           H  
ATOM   2983  N   VAL A 284      -0.318  14.814   1.745  1.00  0.00           N  
ATOM   2984  CA  VAL A 284       0.968  14.134   1.848  1.00  0.00           C  
ATOM   2985  C   VAL A 284       0.948  13.185   3.048  1.00  0.00           C  
ATOM   2986  O   VAL A 284       1.565  12.138   3.032  1.00  0.00           O  
ATOM   2987  CB  VAL A 284       2.080  15.169   2.030  1.00  0.00           C  
ATOM   2988  CG1 VAL A 284       3.411  14.454   2.271  1.00  0.00           C  
ATOM   2989  CG2 VAL A 284       2.186  16.029   0.769  1.00  0.00           C  
ATOM   2990  H   VAL A 284      -0.355  15.792   1.725  1.00  0.00           H  
ATOM   2991  HA  VAL A 284       1.152  13.569   0.946  1.00  0.00           H  
ATOM   2992  HB  VAL A 284       1.851  15.797   2.879  1.00  0.00           H  
ATOM   2993 1HG1 VAL A 284       3.222  13.433   2.571  1.00  0.00           H  
ATOM   2994 2HG1 VAL A 284       3.992  14.459   1.358  1.00  0.00           H  
ATOM   2995 3HG1 VAL A 284       3.959  14.963   3.048  1.00  0.00           H  
ATOM   2996 1HG2 VAL A 284       1.226  16.479   0.559  1.00  0.00           H  
ATOM   2997 2HG2 VAL A 284       2.922  16.805   0.923  1.00  0.00           H  
ATOM   2998 3HG2 VAL A 284       2.484  15.411  -0.064  1.00  0.00           H  
ATOM   2999  N   LYS A 285       0.248  13.542   4.089  1.00  0.00           N  
ATOM   3000  CA  LYS A 285       0.197  12.675   5.261  1.00  0.00           C  
ATOM   3001  C   LYS A 285      -0.681  11.460   4.954  1.00  0.00           C  
ATOM   3002  O   LYS A 285      -0.271  10.328   5.117  1.00  0.00           O  
ATOM   3003  CB  LYS A 285      -0.386  13.444   6.448  1.00  0.00           C  
ATOM   3004  CG  LYS A 285      -0.099  12.679   7.742  1.00  0.00           C  
ATOM   3005  CD  LYS A 285       1.413  12.601   7.966  1.00  0.00           C  
ATOM   3006  CE  LYS A 285       1.763  13.233   9.314  1.00  0.00           C  
ATOM   3007  NZ  LYS A 285       1.817  14.715   9.169  1.00  0.00           N  
ATOM   3008  H   LYS A 285      -0.241  14.392   4.084  1.00  0.00           H  
ATOM   3009  HA  LYS A 285       1.195  12.343   5.504  1.00  0.00           H  
ATOM   3010 1HB  LYS A 285       0.067  14.424   6.498  1.00  0.00           H  
ATOM   3011 2HB  LYS A 285      -1.453  13.546   6.321  1.00  0.00           H  
ATOM   3012 1HG  LYS A 285      -0.561  13.191   8.573  1.00  0.00           H  
ATOM   3013 2HG  LYS A 285      -0.500  11.679   7.666  1.00  0.00           H  
ATOM   3014 1HD  LYS A 285       1.725  11.566   7.958  1.00  0.00           H  
ATOM   3015 2HD  LYS A 285       1.921  13.135   7.176  1.00  0.00           H  
ATOM   3016 1HE  LYS A 285       1.010  12.968  10.041  1.00  0.00           H  
ATOM   3017 2HE  LYS A 285       2.725  12.869   9.643  1.00  0.00           H  
ATOM   3018 1HZ  LYS A 285       1.142  15.017   8.438  1.00  0.00           H  
ATOM   3019 2HZ  LYS A 285       1.568  15.160  10.077  1.00  0.00           H  
ATOM   3020 3HZ  LYS A 285       2.775  15.003   8.893  1.00  0.00           H  
ATOM   3021  N   THR A 286      -1.886  11.685   4.503  1.00  0.00           N  
ATOM   3022  CA  THR A 286      -2.763  10.564   4.188  1.00  0.00           C  
ATOM   3023  C   THR A 286      -2.023   9.592   3.268  1.00  0.00           C  
ATOM   3024  O   THR A 286      -2.127   8.390   3.406  1.00  0.00           O  
ATOM   3025  CB  THR A 286      -4.021  11.080   3.484  1.00  0.00           C  
ATOM   3026  OG1 THR A 286      -4.728  11.951   4.356  1.00  0.00           O  
ATOM   3027  CG2 THR A 286      -4.916   9.899   3.104  1.00  0.00           C  
ATOM   3028  H   THR A 286      -2.198  12.604   4.373  1.00  0.00           H  
ATOM   3029  HA  THR A 286      -3.044  10.058   5.100  1.00  0.00           H  
ATOM   3030  HB  THR A 286      -3.741  11.616   2.591  1.00  0.00           H  
ATOM   3031  HG1 THR A 286      -5.607  12.086   3.995  1.00  0.00           H  
ATOM   3032 1HG2 THR A 286      -4.343   8.984   3.149  1.00  0.00           H  
ATOM   3033 2HG2 THR A 286      -5.745   9.839   3.794  1.00  0.00           H  
ATOM   3034 3HG2 THR A 286      -5.291  10.040   2.102  1.00  0.00           H  
ATOM   3035  N   LEU A 287      -1.270  10.105   2.333  1.00  0.00           N  
ATOM   3036  CA  LEU A 287      -0.535   9.231   1.427  1.00  0.00           C  
ATOM   3037  C   LEU A 287       0.434   8.365   2.236  1.00  0.00           C  
ATOM   3038  O   LEU A 287       0.348   7.152   2.233  1.00  0.00           O  
ATOM   3039  CB  LEU A 287       0.256  10.079   0.430  1.00  0.00           C  
ATOM   3040  CG  LEU A 287      -0.602  10.349  -0.808  1.00  0.00           C  
ATOM   3041  CD1 LEU A 287       0.001  11.511  -1.599  1.00  0.00           C  
ATOM   3042  CD2 LEU A 287      -0.634   9.097  -1.687  1.00  0.00           C  
ATOM   3043  H   LEU A 287      -1.197  11.078   2.243  1.00  0.00           H  
ATOM   3044  HA  LEU A 287      -1.228   8.598   0.893  1.00  0.00           H  
ATOM   3045 1HB  LEU A 287       0.528  11.018   0.892  1.00  0.00           H  
ATOM   3046 2HB  LEU A 287       1.151   9.550   0.137  1.00  0.00           H  
ATOM   3047  HG  LEU A 287      -1.605  10.604  -0.502  1.00  0.00           H  
ATOM   3048 1HD1 LEU A 287       1.014  11.268  -1.882  1.00  0.00           H  
ATOM   3049 2HD1 LEU A 287      -0.586  11.684  -2.488  1.00  0.00           H  
ATOM   3050 3HD1 LEU A 287       0.001  12.402  -0.989  1.00  0.00           H  
ATOM   3051 1HD2 LEU A 287       0.376   8.759  -1.869  1.00  0.00           H  
ATOM   3052 2HD2 LEU A 287      -1.189   8.319  -1.183  1.00  0.00           H  
ATOM   3053 3HD2 LEU A 287      -1.112   9.330  -2.627  1.00  0.00           H  
ATOM   3054  N   LYS A 288       1.352   8.981   2.929  1.00  0.00           N  
ATOM   3055  CA  LYS A 288       2.307   8.216   3.722  1.00  0.00           C  
ATOM   3056  C   LYS A 288       1.564   7.122   4.490  1.00  0.00           C  
ATOM   3057  O   LYS A 288       2.105   6.072   4.775  1.00  0.00           O  
ATOM   3058  CB  LYS A 288       3.012   9.146   4.711  1.00  0.00           C  
ATOM   3059  CG  LYS A 288       4.517   9.132   4.442  1.00  0.00           C  
ATOM   3060  CD  LYS A 288       4.884  10.305   3.530  1.00  0.00           C  
ATOM   3061  CE  LYS A 288       5.099  11.560   4.375  1.00  0.00           C  
ATOM   3062  NZ  LYS A 288       6.381  11.440   5.127  1.00  0.00           N  
ATOM   3063  H   LYS A 288       1.401   9.960   2.917  1.00  0.00           H  
ATOM   3064  HA  LYS A 288       3.039   7.765   3.069  1.00  0.00           H  
ATOM   3065 1HB  LYS A 288       2.632  10.150   4.592  1.00  0.00           H  
ATOM   3066 2HB  LYS A 288       2.825   8.807   5.720  1.00  0.00           H  
ATOM   3067 1HG  LYS A 288       5.050   9.222   5.376  1.00  0.00           H  
ATOM   3068 2HG  LYS A 288       4.788   8.206   3.959  1.00  0.00           H  
ATOM   3069 1HD  LYS A 288       5.790  10.072   2.991  1.00  0.00           H  
ATOM   3070 2HD  LYS A 288       4.083  10.479   2.827  1.00  0.00           H  
ATOM   3071 1HE  LYS A 288       5.142  12.426   3.730  1.00  0.00           H  
ATOM   3072 2HE  LYS A 288       4.281  11.671   5.072  1.00  0.00           H  
ATOM   3073 1HZ  LYS A 288       6.902  10.606   4.794  1.00  0.00           H  
ATOM   3074 2HZ  LYS A 288       6.956  12.291   4.971  1.00  0.00           H  
ATOM   3075 3HZ  LYS A 288       6.177  11.340   6.144  1.00  0.00           H  
ATOM   3076  N   ALA A 289       0.325   7.355   4.823  1.00  0.00           N  
ATOM   3077  CA  ALA A 289      -0.439   6.348   5.550  1.00  0.00           C  
ATOM   3078  C   ALA A 289      -0.681   5.144   4.642  1.00  0.00           C  
ATOM   3079  O   ALA A 289      -0.283   4.035   4.943  1.00  0.00           O  
ATOM   3080  CB  ALA A 289      -1.786   6.933   5.972  1.00  0.00           C  
ATOM   3081  H   ALA A 289      -0.094   8.206   4.580  1.00  0.00           H  
ATOM   3082  HA  ALA A 289       0.110   6.040   6.427  1.00  0.00           H  
ATOM   3083 1HB  ALA A 289      -1.764   8.008   5.861  1.00  0.00           H  
ATOM   3084 2HB  ALA A 289      -2.566   6.523   5.346  1.00  0.00           H  
ATOM   3085 3HB  ALA A 289      -1.982   6.680   7.002  1.00  0.00           H  
ATOM   3086  N   GLN A 290      -1.332   5.354   3.533  1.00  0.00           N  
ATOM   3087  CA  GLN A 290      -1.599   4.247   2.624  1.00  0.00           C  
ATOM   3088  C   GLN A 290      -0.299   3.492   2.341  1.00  0.00           C  
ATOM   3089  O   GLN A 290      -0.286   2.284   2.214  1.00  0.00           O  
ATOM   3090  CB  GLN A 290      -2.176   4.789   1.316  1.00  0.00           C  
ATOM   3091  CG  GLN A 290      -3.705   4.761   1.385  1.00  0.00           C  
ATOM   3092  CD  GLN A 290      -4.285   5.175   0.032  1.00  0.00           C  
ATOM   3093  OE1 GLN A 290      -5.258   4.609  -0.425  1.00  0.00           O  
ATOM   3094  NE2 GLN A 290      -3.726   6.148  -0.635  1.00  0.00           N  
ATOM   3095  H   GLN A 290      -1.645   6.255   3.310  1.00  0.00           H  
ATOM   3096  HA  GLN A 290      -2.313   3.578   3.081  1.00  0.00           H  
ATOM   3097 1HB  GLN A 290      -1.839   5.803   1.166  1.00  0.00           H  
ATOM   3098 2HB  GLN A 290      -1.844   4.172   0.493  1.00  0.00           H  
ATOM   3099 1HG  GLN A 290      -4.037   3.762   1.629  1.00  0.00           H  
ATOM   3100 2HG  GLN A 290      -4.044   5.449   2.144  1.00  0.00           H  
ATOM   3101 1HE2 GLN A 290      -4.092   6.421  -1.503  1.00  0.00           H  
ATOM   3102 2HE2 GLN A 290      -2.942   6.606  -0.269  1.00  0.00           H  
ATOM   3103  N   ASN A 291       0.799   4.192   2.243  1.00  0.00           N  
ATOM   3104  CA  ASN A 291       2.064   3.522   1.976  1.00  0.00           C  
ATOM   3105  C   ASN A 291       2.361   2.539   3.108  1.00  0.00           C  
ATOM   3106  O   ASN A 291       2.609   1.371   2.881  1.00  0.00           O  
ATOM   3107  CB  ASN A 291       3.188   4.556   1.892  1.00  0.00           C  
ATOM   3108  CG  ASN A 291       4.505   3.852   1.561  1.00  0.00           C  
ATOM   3109  OD1 ASN A 291       4.984   3.929   0.447  1.00  0.00           O  
ATOM   3110  ND2 ASN A 291       5.114   3.163   2.485  1.00  0.00           N  
ATOM   3111  H   ASN A 291       0.772   5.166   2.350  1.00  0.00           H  
ATOM   3112  HA  ASN A 291       1.999   2.986   1.042  1.00  0.00           H  
ATOM   3113 1HB  ASN A 291       2.958   5.276   1.120  1.00  0.00           H  
ATOM   3114 2HB  ASN A 291       3.283   5.063   2.841  1.00  0.00           H  
ATOM   3115 1HD2 ASN A 291       5.958   2.707   2.281  1.00  0.00           H  
ATOM   3116 2HD2 ASN A 291       4.728   3.100   3.385  1.00  0.00           H  
ATOM   3117  N   SER A 292       2.335   3.001   4.328  1.00  0.00           N  
ATOM   3118  CA  SER A 292       2.608   2.112   5.451  1.00  0.00           C  
ATOM   3119  C   SER A 292       1.571   0.987   5.467  1.00  0.00           C  
ATOM   3120  O   SER A 292       1.839  -0.112   5.914  1.00  0.00           O  
ATOM   3121  CB  SER A 292       2.526   2.900   6.758  1.00  0.00           C  
ATOM   3122  OG  SER A 292       1.972   4.183   6.499  1.00  0.00           O  
ATOM   3123  H   SER A 292       2.132   3.946   4.490  1.00  0.00           H  
ATOM   3124  HA  SER A 292       3.597   1.691   5.346  1.00  0.00           H  
ATOM   3125 1HB  SER A 292       1.897   2.377   7.458  1.00  0.00           H  
ATOM   3126 2HB  SER A 292       3.520   3.003   7.177  1.00  0.00           H  
ATOM   3127  HG  SER A 292       1.973   4.678   7.320  1.00  0.00           H  
ATOM   3128  N   GLU A 293       0.388   1.250   4.980  1.00  0.00           N  
ATOM   3129  CA  GLU A 293      -0.641   0.219   4.967  1.00  0.00           C  
ATOM   3130  C   GLU A 293      -0.304  -0.829   3.904  1.00  0.00           C  
ATOM   3131  O   GLU A 293       0.054  -1.948   4.213  1.00  0.00           O  
ATOM   3132  CB  GLU A 293      -1.997   0.854   4.644  1.00  0.00           C  
ATOM   3133  CG  GLU A 293      -2.344   1.890   5.715  1.00  0.00           C  
ATOM   3134  CD  GLU A 293      -3.011   1.192   6.901  1.00  0.00           C  
ATOM   3135  OE1 GLU A 293      -2.559   0.119   7.264  1.00  0.00           O  
ATOM   3136  OE2 GLU A 293      -3.963   1.745   7.430  1.00  0.00           O  
ATOM   3137  H   GLU A 293       0.194   2.142   4.623  1.00  0.00           H  
ATOM   3138  HA  GLU A 293      -0.690  -0.255   5.936  1.00  0.00           H  
ATOM   3139 1HB  GLU A 293      -1.946   1.336   3.679  1.00  0.00           H  
ATOM   3140 2HB  GLU A 293      -2.758   0.088   4.625  1.00  0.00           H  
ATOM   3141 1HG  GLU A 293      -1.441   2.382   6.045  1.00  0.00           H  
ATOM   3142 2HG  GLU A 293      -3.023   2.620   5.302  1.00  0.00           H  
ATOM   3143  N   LEU A 294      -0.416  -0.475   2.652  1.00  0.00           N  
ATOM   3144  CA  LEU A 294      -0.109  -1.430   1.593  1.00  0.00           C  
ATOM   3145  C   LEU A 294       1.273  -2.038   1.837  1.00  0.00           C  
ATOM   3146  O   LEU A 294       1.554  -3.148   1.430  1.00  0.00           O  
ATOM   3147  CB  LEU A 294      -0.121  -0.713   0.241  1.00  0.00           C  
ATOM   3148  CG  LEU A 294      -1.491  -0.890  -0.416  1.00  0.00           C  
ATOM   3149  CD1 LEU A 294      -1.957   0.449  -0.990  1.00  0.00           C  
ATOM   3150  CD2 LEU A 294      -1.384  -1.918  -1.545  1.00  0.00           C  
ATOM   3151  H   LEU A 294      -0.708   0.433   2.424  1.00  0.00           H  
ATOM   3152  HA  LEU A 294      -0.851  -2.213   1.588  1.00  0.00           H  
ATOM   3153 1HB  LEU A 294       0.075   0.340   0.390  1.00  0.00           H  
ATOM   3154 2HB  LEU A 294       0.639  -1.135  -0.397  1.00  0.00           H  
ATOM   3155  HG  LEU A 294      -2.203  -1.232   0.320  1.00  0.00           H  
ATOM   3156 1HD1 LEU A 294      -1.175   0.870  -1.604  1.00  0.00           H  
ATOM   3157 2HD1 LEU A 294      -2.841   0.294  -1.592  1.00  0.00           H  
ATOM   3158 3HD1 LEU A 294      -2.188   1.128  -0.183  1.00  0.00           H  
ATOM   3159 1HD2 LEU A 294      -0.525  -1.689  -2.162  1.00  0.00           H  
ATOM   3160 2HD2 LEU A 294      -1.270  -2.905  -1.122  1.00  0.00           H  
ATOM   3161 3HD2 LEU A 294      -2.279  -1.885  -2.149  1.00  0.00           H  
ATOM   3162  N   ALA A 295       2.141  -1.322   2.499  1.00  0.00           N  
ATOM   3163  CA  ALA A 295       3.475  -1.851   2.759  1.00  0.00           C  
ATOM   3164  C   ALA A 295       3.367  -3.078   3.668  1.00  0.00           C  
ATOM   3165  O   ALA A 295       3.855  -4.144   3.348  1.00  0.00           O  
ATOM   3166  CB  ALA A 295       4.324  -0.780   3.446  1.00  0.00           C  
ATOM   3167  H   ALA A 295       1.896  -0.429   2.820  1.00  0.00           H  
ATOM   3168  HA  ALA A 295       3.939  -2.133   1.827  1.00  0.00           H  
ATOM   3169 1HB  ALA A 295       3.759  -0.332   4.251  1.00  0.00           H  
ATOM   3170 2HB  ALA A 295       5.221  -1.232   3.844  1.00  0.00           H  
ATOM   3171 3HB  ALA A 295       4.592  -0.018   2.728  1.00  0.00           H  
ATOM   3172  N   SER A 296       2.735  -2.935   4.799  1.00  0.00           N  
ATOM   3173  CA  SER A 296       2.602  -4.067   5.711  1.00  0.00           C  
ATOM   3174  C   SER A 296       1.838  -5.196   5.015  1.00  0.00           C  
ATOM   3175  O   SER A 296       2.173  -6.358   5.146  1.00  0.00           O  
ATOM   3176  CB  SER A 296       1.838  -3.629   6.960  1.00  0.00           C  
ATOM   3177  OG  SER A 296       2.348  -4.327   8.090  1.00  0.00           O  
ATOM   3178  H   SER A 296       2.350  -2.066   5.040  1.00  0.00           H  
ATOM   3179  HA  SER A 296       3.582  -4.417   5.994  1.00  0.00           H  
ATOM   3180 1HB  SER A 296       1.965  -2.571   7.110  1.00  0.00           H  
ATOM   3181 2HB  SER A 296       0.786  -3.848   6.832  1.00  0.00           H  
ATOM   3182  HG  SER A 296       2.928  -3.731   8.568  1.00  0.00           H  
ATOM   3183  N   THR A 297       0.811  -4.868   4.279  1.00  0.00           N  
ATOM   3184  CA  THR A 297       0.041  -5.902   3.595  1.00  0.00           C  
ATOM   3185  C   THR A 297       0.966  -6.712   2.685  1.00  0.00           C  
ATOM   3186  O   THR A 297       0.997  -7.925   2.737  1.00  0.00           O  
ATOM   3187  CB  THR A 297      -1.062  -5.251   2.759  1.00  0.00           C  
ATOM   3188  OG1 THR A 297      -2.037  -4.682   3.624  1.00  0.00           O  
ATOM   3189  CG2 THR A 297      -1.721  -6.307   1.870  1.00  0.00           C  
ATOM   3190  H   THR A 297       0.555  -3.927   4.188  1.00  0.00           H  
ATOM   3191  HA  THR A 297      -0.404  -6.559   4.324  1.00  0.00           H  
ATOM   3192  HB  THR A 297      -0.636  -4.477   2.137  1.00  0.00           H  
ATOM   3193  HG1 THR A 297      -1.711  -3.826   3.915  1.00  0.00           H  
ATOM   3194 1HG2 THR A 297      -1.951  -7.182   2.459  1.00  0.00           H  
ATOM   3195 2HG2 THR A 297      -2.630  -5.906   1.448  1.00  0.00           H  
ATOM   3196 3HG2 THR A 297      -1.044  -6.579   1.074  1.00  0.00           H  
ATOM   3197  N   ALA A 298       1.720  -6.052   1.850  1.00  0.00           N  
ATOM   3198  CA  ALA A 298       2.621  -6.771   0.959  1.00  0.00           C  
ATOM   3199  C   ALA A 298       3.578  -7.627   1.787  1.00  0.00           C  
ATOM   3200  O   ALA A 298       3.636  -8.833   1.637  1.00  0.00           O  
ATOM   3201  CB  ALA A 298       3.420  -5.771   0.125  1.00  0.00           C  
ATOM   3202  H   ALA A 298       1.682  -5.072   1.823  1.00  0.00           H  
ATOM   3203  HA  ALA A 298       2.047  -7.406   0.301  1.00  0.00           H  
ATOM   3204 1HB  ALA A 298       3.402  -4.806   0.609  1.00  0.00           H  
ATOM   3205 2HB  ALA A 298       4.441  -6.111   0.035  1.00  0.00           H  
ATOM   3206 3HB  ALA A 298       2.980  -5.687  -0.858  1.00  0.00           H  
ATOM   3207  N   ASN A 299       4.328  -7.017   2.664  1.00  0.00           N  
ATOM   3208  CA  ASN A 299       5.257  -7.784   3.486  1.00  0.00           C  
ATOM   3209  C   ASN A 299       4.542  -9.015   4.043  1.00  0.00           C  
ATOM   3210  O   ASN A 299       5.134 -10.061   4.230  1.00  0.00           O  
ATOM   3211  CB  ASN A 299       5.754  -6.914   4.644  1.00  0.00           C  
ATOM   3212  CG  ASN A 299       7.249  -6.640   4.472  1.00  0.00           C  
ATOM   3213  OD1 ASN A 299       8.013  -7.539   4.179  1.00  0.00           O  
ATOM   3214  ND2 ASN A 299       7.703  -5.429   4.643  1.00  0.00           N  
ATOM   3215  H   ASN A 299       4.264  -6.045   2.772  1.00  0.00           H  
ATOM   3216  HA  ASN A 299       6.098  -8.096   2.885  1.00  0.00           H  
ATOM   3217 1HB  ASN A 299       5.214  -5.979   4.646  1.00  0.00           H  
ATOM   3218 2HB  ASN A 299       5.589  -7.428   5.577  1.00  0.00           H  
ATOM   3219 1HD2 ASN A 299       8.659  -5.244   4.535  1.00  0.00           H  
ATOM   3220 2HD2 ASN A 299       7.087  -4.703   4.879  1.00  0.00           H  
ATOM   3221  N   MET A 300       3.268  -8.903   4.307  1.00  0.00           N  
ATOM   3222  CA  MET A 300       2.527 -10.040   4.838  1.00  0.00           C  
ATOM   3223  C   MET A 300       2.457 -11.139   3.775  1.00  0.00           C  
ATOM   3224  O   MET A 300       2.914 -12.247   3.982  1.00  0.00           O  
ATOM   3225  CB  MET A 300       1.111  -9.596   5.210  1.00  0.00           C  
ATOM   3226  CG  MET A 300       0.350 -10.773   5.826  1.00  0.00           C  
ATOM   3227  SD  MET A 300      -0.474 -10.230   7.342  1.00  0.00           S  
ATOM   3228  CE  MET A 300      -1.250  -8.743   6.660  1.00  0.00           C  
ATOM   3229  H   MET A 300       2.810  -8.052   4.147  1.00  0.00           H  
ATOM   3230  HA  MET A 300       3.027 -10.419   5.717  1.00  0.00           H  
ATOM   3231 1HB  MET A 300       1.165  -8.787   5.925  1.00  0.00           H  
ATOM   3232 2HB  MET A 300       0.594  -9.262   4.324  1.00  0.00           H  
ATOM   3233 1HG  MET A 300      -0.387 -11.134   5.123  1.00  0.00           H  
ATOM   3234 2HG  MET A 300       1.044 -11.567   6.058  1.00  0.00           H  
ATOM   3235 1HE  MET A 300      -1.329  -8.841   5.585  1.00  0.00           H  
ATOM   3236 2HE  MET A 300      -2.233  -8.621   7.088  1.00  0.00           H  
ATOM   3237 3HE  MET A 300      -0.647  -7.881   6.897  1.00  0.00           H  
ATOM   3238  N   LEU A 301       1.889 -10.841   2.637  1.00  0.00           N  
ATOM   3239  CA  LEU A 301       1.794 -11.845   1.585  1.00  0.00           C  
ATOM   3240  C   LEU A 301       3.200 -12.273   1.161  1.00  0.00           C  
ATOM   3241  O   LEU A 301       3.386 -13.292   0.528  1.00  0.00           O  
ATOM   3242  CB  LEU A 301       1.055 -11.255   0.381  1.00  0.00           C  
ATOM   3243  CG  LEU A 301      -0.323 -10.762   0.820  1.00  0.00           C  
ATOM   3244  CD1 LEU A 301      -1.086 -10.229  -0.395  1.00  0.00           C  
ATOM   3245  CD2 LEU A 301      -1.105 -11.921   1.442  1.00  0.00           C  
ATOM   3246  H   LEU A 301       1.529  -9.943   2.492  1.00  0.00           H  
ATOM   3247  HA  LEU A 301       1.252 -12.703   1.952  1.00  0.00           H  
ATOM   3248 1HB  LEU A 301       1.625 -10.429  -0.019  1.00  0.00           H  
ATOM   3249 2HB  LEU A 301       0.940 -12.015  -0.378  1.00  0.00           H  
ATOM   3250  HG  LEU A 301      -0.209  -9.971   1.548  1.00  0.00           H  
ATOM   3251 1HD1 LEU A 301      -0.385  -9.837  -1.116  1.00  0.00           H  
ATOM   3252 2HD1 LEU A 301      -1.656 -11.030  -0.843  1.00  0.00           H  
ATOM   3253 3HD1 LEU A 301      -1.756  -9.442  -0.082  1.00  0.00           H  
ATOM   3254 1HD2 LEU A 301      -0.846 -12.841   0.940  1.00  0.00           H  
ATOM   3255 2HD2 LEU A 301      -0.857 -12.002   2.491  1.00  0.00           H  
ATOM   3256 3HD2 LEU A 301      -2.165 -11.739   1.336  1.00  0.00           H  
ATOM   3257  N   ARG A 302       4.192 -11.496   1.505  1.00  0.00           N  
ATOM   3258  CA  ARG A 302       5.556 -11.845   1.132  1.00  0.00           C  
ATOM   3259  C   ARG A 302       6.053 -12.988   2.020  1.00  0.00           C  
ATOM   3260  O   ARG A 302       6.593 -13.968   1.544  1.00  0.00           O  
ATOM   3261  CB  ARG A 302       6.459 -10.626   1.319  1.00  0.00           C  
ATOM   3262  CG  ARG A 302       7.503 -10.588   0.203  1.00  0.00           C  
ATOM   3263  CD  ARG A 302       8.832 -11.134   0.732  1.00  0.00           C  
ATOM   3264  NE  ARG A 302       9.864 -11.009  -0.296  1.00  0.00           N  
ATOM   3265  CZ  ARG A 302       9.568 -11.206  -1.554  1.00  0.00           C  
ATOM   3266  NH1 ARG A 302       8.772 -12.182  -1.892  1.00  0.00           N  
ATOM   3267  NH2 ARG A 302      10.073 -10.427  -2.470  1.00  0.00           N  
ATOM   3268  H   ARG A 302       4.020 -10.678   2.014  1.00  0.00           H  
ATOM   3269  HA  ARG A 302       5.580 -12.154   0.097  1.00  0.00           H  
ATOM   3270 1HB  ARG A 302       5.860  -9.727   1.284  1.00  0.00           H  
ATOM   3271 2HB  ARG A 302       6.956 -10.690   2.275  1.00  0.00           H  
ATOM   3272 1HG  ARG A 302       7.168 -11.194  -0.626  1.00  0.00           H  
ATOM   3273 2HG  ARG A 302       7.640  -9.569  -0.127  1.00  0.00           H  
ATOM   3274 1HD  ARG A 302       9.129 -10.570   1.603  1.00  0.00           H  
ATOM   3275 2HD  ARG A 302       8.711 -12.173   1.001  1.00  0.00           H  
ATOM   3276  HE  ARG A 302      10.778 -10.774  -0.041  1.00  0.00           H  
ATOM   3277 1HH1 ARG A 302       8.386 -12.780  -1.190  1.00  0.00           H  
ATOM   3278 2HH1 ARG A 302       8.548 -12.333  -2.855  1.00  0.00           H  
ATOM   3279 1HH2 ARG A 302      10.683  -9.678  -2.213  1.00  0.00           H  
ATOM   3280 2HH2 ARG A 302       9.848 -10.577  -3.434  1.00  0.00           H  
ATOM   3281  N   GLU A 303       5.880 -12.870   3.308  1.00  0.00           N  
ATOM   3282  CA  GLU A 303       6.336 -13.924   4.206  1.00  0.00           C  
ATOM   3283  C   GLU A 303       5.546 -15.206   3.933  1.00  0.00           C  
ATOM   3284  O   GLU A 303       6.079 -16.298   3.990  1.00  0.00           O  
ATOM   3285  CB  GLU A 303       6.123 -13.488   5.658  1.00  0.00           C  
ATOM   3286  CG  GLU A 303       4.721 -12.895   5.816  1.00  0.00           C  
ATOM   3287  CD  GLU A 303       4.380 -12.787   7.304  1.00  0.00           C  
ATOM   3288  OE1 GLU A 303       4.686 -13.718   8.029  1.00  0.00           O  
ATOM   3289  OE2 GLU A 303       3.817 -11.777   7.690  1.00  0.00           O  
ATOM   3290  H   GLU A 303       5.446 -12.070   3.670  1.00  0.00           H  
ATOM   3291  HA  GLU A 303       7.386 -14.107   4.040  1.00  0.00           H  
ATOM   3292 1HB  GLU A 303       6.228 -14.345   6.308  1.00  0.00           H  
ATOM   3293 2HB  GLU A 303       6.859 -12.744   5.922  1.00  0.00           H  
ATOM   3294 1HG  GLU A 303       4.695 -11.911   5.369  1.00  0.00           H  
ATOM   3295 2HG  GLU A 303       4.001 -13.532   5.329  1.00  0.00           H  
ATOM   3296  N   GLN A 304       4.282 -15.088   3.635  1.00  0.00           N  
ATOM   3297  CA  GLN A 304       3.488 -16.282   3.364  1.00  0.00           C  
ATOM   3298  C   GLN A 304       4.029 -16.970   2.113  1.00  0.00           C  
ATOM   3299  O   GLN A 304       4.483 -18.097   2.157  1.00  0.00           O  
ATOM   3300  CB  GLN A 304       2.026 -15.893   3.135  1.00  0.00           C  
ATOM   3301  CG  GLN A 304       1.649 -14.750   4.077  1.00  0.00           C  
ATOM   3302  CD  GLN A 304       0.358 -15.105   4.820  1.00  0.00           C  
ATOM   3303  OE1 GLN A 304      -0.681 -15.260   4.211  1.00  0.00           O  
ATOM   3304  NE2 GLN A 304       0.381 -15.241   6.118  1.00  0.00           N  
ATOM   3305  H   GLN A 304       3.868 -14.200   3.590  1.00  0.00           H  
ATOM   3306  HA  GLN A 304       3.552 -16.956   4.205  1.00  0.00           H  
ATOM   3307 1HB  GLN A 304       1.895 -15.574   2.112  1.00  0.00           H  
ATOM   3308 2HB  GLN A 304       1.393 -16.743   3.333  1.00  0.00           H  
ATOM   3309 1HG  GLN A 304       2.446 -14.595   4.790  1.00  0.00           H  
ATOM   3310 2HG  GLN A 304       1.499 -13.849   3.504  1.00  0.00           H  
ATOM   3311 1HE2 GLN A 304      -0.439 -15.469   6.601  1.00  0.00           H  
ATOM   3312 2HE2 GLN A 304       1.221 -15.116   6.608  1.00  0.00           H  
ATOM   3313  N   VAL A 305       3.992 -16.298   0.997  1.00  0.00           N  
ATOM   3314  CA  VAL A 305       4.499 -16.896  -0.234  1.00  0.00           C  
ATOM   3315  C   VAL A 305       5.860 -17.542   0.044  1.00  0.00           C  
ATOM   3316  O   VAL A 305       6.193 -18.572  -0.508  1.00  0.00           O  
ATOM   3317  CB  VAL A 305       4.650 -15.812  -1.303  1.00  0.00           C  
ATOM   3318  CG1 VAL A 305       5.488 -16.350  -2.464  1.00  0.00           C  
ATOM   3319  CG2 VAL A 305       3.266 -15.412  -1.818  1.00  0.00           C  
ATOM   3320  H   VAL A 305       3.625 -15.388   0.987  1.00  0.00           H  
ATOM   3321  HA  VAL A 305       3.809 -17.650  -0.581  1.00  0.00           H  
ATOM   3322  HB  VAL A 305       5.141 -14.950  -0.875  1.00  0.00           H  
ATOM   3323 1HG1 VAL A 305       6.454 -16.666  -2.095  1.00  0.00           H  
ATOM   3324 2HG1 VAL A 305       4.981 -17.193  -2.913  1.00  0.00           H  
ATOM   3325 3HG1 VAL A 305       5.621 -15.575  -3.203  1.00  0.00           H  
ATOM   3326 1HG2 VAL A 305       2.538 -16.143  -1.495  1.00  0.00           H  
ATOM   3327 2HG2 VAL A 305       3.002 -14.442  -1.425  1.00  0.00           H  
ATOM   3328 3HG2 VAL A 305       3.283 -15.373  -2.897  1.00  0.00           H  
ATOM   3329  N   ALA A 306       6.646 -16.946   0.897  1.00  0.00           N  
ATOM   3330  CA  ALA A 306       7.953 -17.515   1.204  1.00  0.00           C  
ATOM   3331  C   ALA A 306       7.764 -18.850   1.928  1.00  0.00           C  
ATOM   3332  O   ALA A 306       8.530 -19.777   1.751  1.00  0.00           O  
ATOM   3333  CB  ALA A 306       8.735 -16.555   2.099  1.00  0.00           C  
ATOM   3334  H   ALA A 306       6.359 -16.116   1.334  1.00  0.00           H  
ATOM   3335  HA  ALA A 306       8.500 -17.678   0.286  1.00  0.00           H  
ATOM   3336 1HB  ALA A 306       8.046 -15.906   2.619  1.00  0.00           H  
ATOM   3337 2HB  ALA A 306       9.309 -17.120   2.819  1.00  0.00           H  
ATOM   3338 3HB  ALA A 306       9.401 -15.960   1.493  1.00  0.00           H  
ATOM   3339  N   GLN A 307       6.748 -18.957   2.739  1.00  0.00           N  
ATOM   3340  CA  GLN A 307       6.516 -20.206   3.456  1.00  0.00           C  
ATOM   3341  C   GLN A 307       5.915 -21.235   2.496  1.00  0.00           C  
ATOM   3342  O   GLN A 307       6.413 -22.335   2.357  1.00  0.00           O  
ATOM   3343  CB  GLN A 307       5.544 -19.962   4.610  1.00  0.00           C  
ATOM   3344  CG  GLN A 307       5.877 -18.629   5.285  1.00  0.00           C  
ATOM   3345  CD  GLN A 307       5.972 -18.833   6.798  1.00  0.00           C  
ATOM   3346  OE1 GLN A 307       6.382 -19.880   7.258  1.00  0.00           O  
ATOM   3347  NE2 GLN A 307       5.607 -17.870   7.599  1.00  0.00           N  
ATOM   3348  H   GLN A 307       6.139 -18.198   2.867  1.00  0.00           H  
ATOM   3349  HA  GLN A 307       7.452 -20.579   3.845  1.00  0.00           H  
ATOM   3350 1HB  GLN A 307       4.533 -19.930   4.231  1.00  0.00           H  
ATOM   3351 2HB  GLN A 307       5.634 -20.760   5.333  1.00  0.00           H  
ATOM   3352 1HG  GLN A 307       6.822 -18.262   4.910  1.00  0.00           H  
ATOM   3353 2HG  GLN A 307       5.100 -17.912   5.067  1.00  0.00           H  
ATOM   3354 1HE2 GLN A 307       5.663 -17.991   8.570  1.00  0.00           H  
ATOM   3355 2HE2 GLN A 307       5.277 -17.025   7.229  1.00  0.00           H  
ATOM   3356  N   LEU A 308       4.848 -20.884   1.834  1.00  0.00           N  
ATOM   3357  CA  LEU A 308       4.226 -21.820   0.904  1.00  0.00           C  
ATOM   3358  C   LEU A 308       5.276 -22.325  -0.090  1.00  0.00           C  
ATOM   3359  O   LEU A 308       5.213 -23.445  -0.558  1.00  0.00           O  
ATOM   3360  CB  LEU A 308       3.104 -21.109   0.146  1.00  0.00           C  
ATOM   3361  CG  LEU A 308       1.895 -20.945   1.068  1.00  0.00           C  
ATOM   3362  CD1 LEU A 308       1.235 -19.589   0.807  1.00  0.00           C  
ATOM   3363  CD2 LEU A 308       0.888 -22.064   0.792  1.00  0.00           C  
ATOM   3364  H   LEU A 308       4.463 -19.992   1.962  1.00  0.00           H  
ATOM   3365  HA  LEU A 308       3.817 -22.656   1.451  1.00  0.00           H  
ATOM   3366 1HB  LEU A 308       3.448 -20.137  -0.178  1.00  0.00           H  
ATOM   3367 2HB  LEU A 308       2.821 -21.697  -0.714  1.00  0.00           H  
ATOM   3368  HG  LEU A 308       2.220 -20.995   2.097  1.00  0.00           H  
ATOM   3369 1HD1 LEU A 308       1.622 -19.173  -0.111  1.00  0.00           H  
ATOM   3370 2HD1 LEU A 308       0.166 -19.720   0.722  1.00  0.00           H  
ATOM   3371 3HD1 LEU A 308       1.452 -18.920   1.627  1.00  0.00           H  
ATOM   3372 1HD2 LEU A 308       1.338 -22.803   0.149  1.00  0.00           H  
ATOM   3373 2HD2 LEU A 308       0.600 -22.526   1.725  1.00  0.00           H  
ATOM   3374 3HD2 LEU A 308       0.014 -21.650   0.311  1.00  0.00           H  
ATOM   3375  N   LYS A 309       6.244 -21.510  -0.412  1.00  0.00           N  
ATOM   3376  CA  LYS A 309       7.271 -21.940  -1.352  1.00  0.00           C  
ATOM   3377  C   LYS A 309       8.345 -22.732  -0.603  1.00  0.00           C  
ATOM   3378  O   LYS A 309       8.613 -23.876  -0.912  1.00  0.00           O  
ATOM   3379  CB  LYS A 309       7.903 -20.715  -2.016  1.00  0.00           C  
ATOM   3380  CG  LYS A 309       7.206 -20.449  -3.351  1.00  0.00           C  
ATOM   3381  CD  LYS A 309       6.373 -19.171  -3.246  1.00  0.00           C  
ATOM   3382  CE  LYS A 309       5.809 -18.816  -4.622  1.00  0.00           C  
ATOM   3383  NZ  LYS A 309       6.877 -18.962  -5.651  1.00  0.00           N  
ATOM   3384  H   LYS A 309       6.279 -20.612  -0.022  1.00  0.00           H  
ATOM   3385  HA  LYS A 309       6.825 -22.567  -2.110  1.00  0.00           H  
ATOM   3386 1HB  LYS A 309       7.791 -19.856  -1.370  1.00  0.00           H  
ATOM   3387 2HB  LYS A 309       8.952 -20.901  -2.191  1.00  0.00           H  
ATOM   3388 1HG  LYS A 309       7.947 -20.333  -4.129  1.00  0.00           H  
ATOM   3389 2HG  LYS A 309       6.558 -21.278  -3.591  1.00  0.00           H  
ATOM   3390 1HD  LYS A 309       5.561 -19.330  -2.551  1.00  0.00           H  
ATOM   3391 2HD  LYS A 309       6.997 -18.363  -2.894  1.00  0.00           H  
ATOM   3392 1HE  LYS A 309       4.990 -19.480  -4.858  1.00  0.00           H  
ATOM   3393 2HE  LYS A 309       5.455 -17.796  -4.615  1.00  0.00           H  
ATOM   3394 1HZ  LYS A 309       7.806 -18.807  -5.211  1.00  0.00           H  
ATOM   3395 2HZ  LYS A 309       6.844 -19.921  -6.053  1.00  0.00           H  
ATOM   3396 3HZ  LYS A 309       6.728 -18.262  -6.407  1.00  0.00           H  
ATOM   3397  N   GLN A 310       8.958 -22.139   0.384  1.00  0.00           N  
ATOM   3398  CA  GLN A 310       9.985 -22.852   1.133  1.00  0.00           C  
ATOM   3399  C   GLN A 310       9.469 -24.248   1.485  1.00  0.00           C  
ATOM   3400  O   GLN A 310      10.167 -25.233   1.345  1.00  0.00           O  
ATOM   3401  CB  GLN A 310      10.310 -22.086   2.419  1.00  0.00           C  
ATOM   3402  CG  GLN A 310      11.095 -20.819   2.077  1.00  0.00           C  
ATOM   3403  CD  GLN A 310      12.454 -21.199   1.486  1.00  0.00           C  
ATOM   3404  OE1 GLN A 310      12.774 -20.821   0.378  1.00  0.00           O  
ATOM   3405  NE2 GLN A 310      13.270 -21.938   2.186  1.00  0.00           N  
ATOM   3406  H   GLN A 310       8.727 -21.218   0.622  1.00  0.00           H  
ATOM   3407  HA  GLN A 310      10.878 -22.937   0.533  1.00  0.00           H  
ATOM   3408 1HB  GLN A 310       9.390 -21.819   2.919  1.00  0.00           H  
ATOM   3409 2HB  GLN A 310      10.904 -22.711   3.070  1.00  0.00           H  
ATOM   3410 1HG  GLN A 310      10.540 -20.235   1.357  1.00  0.00           H  
ATOM   3411 2HG  GLN A 310      11.246 -20.236   2.974  1.00  0.00           H  
ATOM   3412 1HE2 GLN A 310      14.144 -22.187   1.818  1.00  0.00           H  
ATOM   3413 2HE2 GLN A 310      13.012 -22.242   3.081  1.00  0.00           H  
ATOM   3414  N   LYS A 311       8.249 -24.339   1.939  1.00  0.00           N  
ATOM   3415  CA  LYS A 311       7.696 -25.641   2.288  1.00  0.00           C  
ATOM   3416  C   LYS A 311       7.937 -26.615   1.134  1.00  0.00           C  
ATOM   3417  O   LYS A 311       8.369 -27.734   1.332  1.00  0.00           O  
ATOM   3418  CB  LYS A 311       6.192 -25.507   2.538  1.00  0.00           C  
ATOM   3419  CG  LYS A 311       5.656 -26.801   3.154  1.00  0.00           C  
ATOM   3420  CD  LYS A 311       5.627 -27.899   2.091  1.00  0.00           C  
ATOM   3421  CE  LYS A 311       4.317 -28.681   2.198  1.00  0.00           C  
ATOM   3422  NZ  LYS A 311       4.219 -29.301   3.550  1.00  0.00           N  
ATOM   3423  H   LYS A 311       7.703 -23.531   2.041  1.00  0.00           H  
ATOM   3424  HA  LYS A 311       8.176 -26.013   3.181  1.00  0.00           H  
ATOM   3425 1HB  LYS A 311       6.013 -24.684   3.216  1.00  0.00           H  
ATOM   3426 2HB  LYS A 311       5.686 -25.319   1.604  1.00  0.00           H  
ATOM   3427 1HG  LYS A 311       6.297 -27.104   3.968  1.00  0.00           H  
ATOM   3428 2HG  LYS A 311       4.655 -26.636   3.526  1.00  0.00           H  
ATOM   3429 1HD  LYS A 311       5.701 -27.452   1.110  1.00  0.00           H  
ATOM   3430 2HD  LYS A 311       6.460 -28.570   2.242  1.00  0.00           H  
ATOM   3431 1HE  LYS A 311       3.484 -28.013   2.047  1.00  0.00           H  
ATOM   3432 2HE  LYS A 311       4.298 -29.456   1.445  1.00  0.00           H  
ATOM   3433 1HZ  LYS A 311       4.640 -28.664   4.256  1.00  0.00           H  
ATOM   3434 2HZ  LYS A 311       3.218 -29.465   3.783  1.00  0.00           H  
ATOM   3435 3HZ  LYS A 311       4.730 -30.206   3.556  1.00  0.00           H  
ATOM   3436  N   VAL A 312       7.662 -26.198  -0.072  1.00  0.00           N  
ATOM   3437  CA  VAL A 312       7.875 -27.079  -1.215  1.00  0.00           C  
ATOM   3438  C   VAL A 312       9.370 -27.377  -1.351  1.00  0.00           C  
ATOM   3439  O   VAL A 312       9.768 -28.487  -1.649  1.00  0.00           O  
ATOM   3440  CB  VAL A 312       7.372 -26.397  -2.487  1.00  0.00           C  
ATOM   3441  CG1 VAL A 312       7.799 -27.211  -3.709  1.00  0.00           C  
ATOM   3442  CG2 VAL A 312       5.845 -26.306  -2.447  1.00  0.00           C  
ATOM   3443  H   VAL A 312       7.316 -25.291  -0.210  1.00  0.00           H  
ATOM   3444  HA  VAL A 312       7.334 -28.001  -1.064  1.00  0.00           H  
ATOM   3445  HB  VAL A 312       7.792 -25.402  -2.552  1.00  0.00           H  
ATOM   3446 1HG1 VAL A 312       8.351 -28.081  -3.385  1.00  0.00           H  
ATOM   3447 2HG1 VAL A 312       6.925 -27.522  -4.259  1.00  0.00           H  
ATOM   3448 3HG1 VAL A 312       8.427 -26.603  -4.344  1.00  0.00           H  
ATOM   3449 1HG2 VAL A 312       5.502 -26.443  -1.430  1.00  0.00           H  
ATOM   3450 2HG2 VAL A 312       5.532 -25.335  -2.803  1.00  0.00           H  
ATOM   3451 3HG2 VAL A 312       5.421 -27.074  -3.075  1.00  0.00           H  
ATOM   3452  N   MET A 313      10.200 -26.394  -1.138  1.00  0.00           N  
ATOM   3453  CA  MET A 313      11.636 -26.613  -1.253  1.00  0.00           C  
ATOM   3454  C   MET A 313      12.180 -27.135   0.079  1.00  0.00           C  
ATOM   3455  O   MET A 313      12.676 -26.383   0.895  1.00  0.00           O  
ATOM   3456  CB  MET A 313      12.326 -25.292  -1.602  1.00  0.00           C  
ATOM   3457  CG  MET A 313      13.824 -25.535  -1.799  1.00  0.00           C  
ATOM   3458  SD  MET A 313      14.196 -25.609  -3.568  1.00  0.00           S  
ATOM   3459  CE  MET A 313      15.909 -26.175  -3.416  1.00  0.00           C  
ATOM   3460  H   MET A 313       9.857 -25.507  -0.899  1.00  0.00           H  
ATOM   3461  HA  MET A 313      11.831 -27.335  -2.030  1.00  0.00           H  
ATOM   3462 1HB  MET A 313      11.903 -24.895  -2.513  1.00  0.00           H  
ATOM   3463 2HB  MET A 313      12.181 -24.585  -0.799  1.00  0.00           H  
ATOM   3464 1HG  MET A 313      14.382 -24.729  -1.347  1.00  0.00           H  
ATOM   3465 2HG  MET A 313      14.101 -26.470  -1.334  1.00  0.00           H  
ATOM   3466 1HE  MET A 313      16.423 -25.575  -2.682  1.00  0.00           H  
ATOM   3467 2HE  MET A 313      15.918 -27.210  -3.105  1.00  0.00           H  
ATOM   3468 3HE  MET A 313      16.406 -26.075  -4.372  1.00  0.00           H  
ATOM   3469  N   ASN A 314      12.095 -28.417   0.306  1.00  0.00           N  
ATOM   3470  CA  ASN A 314      12.598 -28.966   1.559  1.00  0.00           C  
ATOM   3471  C   ASN A 314      13.136 -30.378   1.317  1.00  0.00           C  
ATOM   3472  O   ASN A 314      12.414 -31.351   1.404  1.00  0.00           O  
ATOM   3473  CB  ASN A 314      11.469 -29.019   2.587  1.00  0.00           C  
ATOM   3474  CG  ASN A 314      12.038 -28.739   3.980  1.00  0.00           C  
ATOM   3475  OD1 ASN A 314      13.234 -28.614   4.146  1.00  0.00           O  
ATOM   3476  ND2 ASN A 314      11.224 -28.636   4.996  1.00  0.00           N  
ATOM   3477  H   ASN A 314      11.692 -29.009  -0.364  1.00  0.00           H  
ATOM   3478  HA  ASN A 314      13.393 -28.339   1.932  1.00  0.00           H  
ATOM   3479 1HB  ASN A 314      10.724 -28.274   2.343  1.00  0.00           H  
ATOM   3480 2HB  ASN A 314      11.015 -30.000   2.575  1.00  0.00           H  
ATOM   3481 1HD2 ASN A 314      11.578 -28.456   5.891  1.00  0.00           H  
ATOM   3482 2HD2 ASN A 314      10.258 -28.738   4.861  1.00  0.00           H  
ATOM   3483  N   TYR A 315      14.402 -30.497   1.019  1.00  0.00           N  
ATOM   3484  CA  TYR A 315      14.977 -31.817   0.780  1.00  0.00           C  
ATOM   3485  C   TYR A 315      14.801 -32.685   2.030  1.00  0.00           C  
ATOM   3486  O   TYR A 315      14.574 -32.123   3.089  1.00  0.00           O  
ATOM   3487  CB  TYR A 315      16.468 -31.675   0.464  1.00  0.00           C  
ATOM   3488  CG  TYR A 315      16.716 -32.047  -0.978  1.00  0.00           C  
ATOM   3489  CD1 TYR A 315      16.933 -33.390  -1.330  1.00  0.00           C  
ATOM   3490  CD2 TYR A 315      16.730 -31.051  -1.968  1.00  0.00           C  
ATOM   3491  CE1 TYR A 315      17.164 -33.735  -2.671  1.00  0.00           C  
ATOM   3492  CE2 TYR A 315      16.962 -31.397  -3.310  1.00  0.00           C  
ATOM   3493  CZ  TYR A 315      17.178 -32.740  -3.661  1.00  0.00           C  
ATOM   3494  OH  TYR A 315      17.405 -33.080  -4.980  1.00  0.00           O  
ATOM   3495  OXT TYR A 315      14.896 -33.895   1.905  1.00  0.00           O  
ATOM   3496  H   TYR A 315      14.967 -29.699   0.958  1.00  0.00           H  
ATOM   3497  HA  TYR A 315      14.476 -32.283  -0.055  1.00  0.00           H  
ATOM   3498 1HB  TYR A 315      16.774 -30.652   0.629  1.00  0.00           H  
ATOM   3499 2HB  TYR A 315      17.038 -32.329   1.107  1.00  0.00           H  
ATOM   3500  HD1 TYR A 315      16.922 -34.155  -0.569  1.00  0.00           H  
ATOM   3501  HD2 TYR A 315      16.564 -30.019  -1.698  1.00  0.00           H  
ATOM   3502  HE1 TYR A 315      17.331 -34.768  -2.940  1.00  0.00           H  
ATOM   3503  HE2 TYR A 315      16.972 -30.631  -4.071  1.00  0.00           H  
ATOM   3504  HH  TYR A 315      16.688 -33.651  -5.265  1.00  0.00           H  
TER    3505      TYR A 315                                                      
HETATM 3506  C   ACE B 272       3.799  34.913  -4.044  1.00  0.00           C  
HETATM 3507  O   ACE B 272       4.742  34.877  -3.277  1.00  0.00           O  
HETATM 3508  CH3 ACE B 272       3.315  36.234  -4.643  1.00  0.00           C  
HETATM 3509 1H   ACE B 272       4.153  36.906  -4.759  1.00  0.00           H  
HETATM 3510 2H   ACE B 272       2.866  36.049  -5.608  1.00  0.00           H  
HETATM 3511 3H   ACE B 272       2.584  36.681  -3.986  1.00  0.00           H  
ATOM   3512  N   CYS B 273       3.164  33.826  -4.385  1.00  0.00           N  
ATOM   3513  CA  CYS B 273       3.582  32.537  -3.845  1.00  0.00           C  
ATOM   3514  C   CYS B 273       4.002  31.614  -4.990  1.00  0.00           C  
ATOM   3515  O   CYS B 273       3.293  31.452  -5.962  1.00  0.00           O  
ATOM   3516  CB  CYS B 273       2.421  31.905  -3.076  1.00  0.00           C  
ATOM   3517  SG  CYS B 273       2.686  32.125  -1.299  1.00  0.00           S  
ATOM   3518  H   CYS B 273       2.406  33.875  -5.005  1.00  0.00           H  
ATOM   3519  HA  CYS B 273       4.418  32.683  -3.176  1.00  0.00           H  
ATOM   3520 1HB  CYS B 273       1.496  32.382  -3.366  1.00  0.00           H  
ATOM   3521 2HB  CYS B 273       2.371  30.850  -3.305  1.00  0.00           H  
ATOM   3522  N   GLY B 274       5.153  31.008  -4.882  1.00  0.00           N  
ATOM   3523  CA  GLY B 274       5.611  30.114  -5.939  1.00  0.00           C  
ATOM   3524  C   GLY B 274       6.980  29.544  -5.568  1.00  0.00           C  
ATOM   3525  O   GLY B 274       7.948  30.266  -5.428  1.00  0.00           O  
ATOM   3526  H   GLY B 274       5.709  31.153  -4.088  1.00  0.00           H  
ATOM   3527 1HA  GLY B 274       4.902  29.307  -6.059  1.00  0.00           H  
ATOM   3528 2HA  GLY B 274       5.694  30.663  -6.865  1.00  0.00           H  
ATOM   3529  N   GLY B 275       7.071  28.253  -5.403  1.00  0.00           N  
ATOM   3530  CA  GLY B 275       8.351  27.650  -5.047  1.00  0.00           C  
ATOM   3531  C   GLY B 275       8.113  26.414  -4.181  1.00  0.00           C  
ATOM   3532  O   GLY B 275       8.646  25.352  -4.436  1.00  0.00           O  
ATOM   3533  H   GLY B 275       6.278  27.687  -5.519  1.00  0.00           H  
ATOM   3534 1HA  GLY B 275       8.877  27.366  -5.949  1.00  0.00           H  
ATOM   3535 2HA  GLY B 275       8.941  28.364  -4.493  1.00  0.00           H  
ATOM   3536  N   ARG B 276       7.314  26.541  -3.156  1.00  0.00           N  
ATOM   3537  CA  ARG B 276       7.047  25.398  -2.292  1.00  0.00           C  
ATOM   3538  C   ARG B 276       6.017  24.487  -2.961  1.00  0.00           C  
ATOM   3539  O   ARG B 276       6.057  23.279  -2.825  1.00  0.00           O  
ATOM   3540  CB  ARG B 276       6.497  25.890  -0.951  1.00  0.00           C  
ATOM   3541  CG  ARG B 276       7.604  25.849   0.104  1.00  0.00           C  
ATOM   3542  CD  ARG B 276       8.571  27.011  -0.126  1.00  0.00           C  
ATOM   3543  NE  ARG B 276       9.938  26.552   0.087  1.00  0.00           N  
ATOM   3544  CZ  ARG B 276      10.943  27.272  -0.333  1.00  0.00           C  
ATOM   3545  NH1 ARG B 276      11.070  27.533  -1.604  1.00  0.00           N  
ATOM   3546  NH2 ARG B 276      11.817  27.729   0.519  1.00  0.00           N  
ATOM   3547  H   ARG B 276       6.894  27.406  -2.968  1.00  0.00           H  
ATOM   3548  HA  ARG B 276       7.961  24.849  -2.125  1.00  0.00           H  
ATOM   3549 1HB  ARG B 276       6.137  26.903  -1.059  1.00  0.00           H  
ATOM   3550 2HB  ARG B 276       5.683  25.251  -0.641  1.00  0.00           H  
ATOM   3551 1HG  ARG B 276       7.165  25.933   1.088  1.00  0.00           H  
ATOM   3552 2HG  ARG B 276       8.141  24.915   0.027  1.00  0.00           H  
ATOM   3553 1HD  ARG B 276       8.467  27.370  -1.139  1.00  0.00           H  
ATOM   3554 2HD  ARG B 276       8.345  27.810   0.565  1.00  0.00           H  
ATOM   3555  HE  ARG B 276      10.103  25.704   0.548  1.00  0.00           H  
ATOM   3556 1HH1 ARG B 276      10.398  27.181  -2.257  1.00  0.00           H  
ATOM   3557 2HH1 ARG B 276      11.839  28.083  -1.928  1.00  0.00           H  
ATOM   3558 1HH2 ARG B 276      11.719  27.529   1.493  1.00  0.00           H  
ATOM   3559 2HH2 ARG B 276      12.588  28.281   0.196  1.00  0.00           H  
ATOM   3560  N   ILE B 277       5.092  25.058  -3.678  1.00  0.00           N  
ATOM   3561  CA  ILE B 277       4.072  24.252  -4.340  1.00  0.00           C  
ATOM   3562  C   ILE B 277       4.744  23.219  -5.248  1.00  0.00           C  
ATOM   3563  O   ILE B 277       4.491  22.034  -5.149  1.00  0.00           O  
ATOM   3564  CB  ILE B 277       3.172  25.162  -5.176  1.00  0.00           C  
ATOM   3565  CG1 ILE B 277       2.410  26.110  -4.248  1.00  0.00           C  
ATOM   3566  CG2 ILE B 277       2.177  24.313  -5.967  1.00  0.00           C  
ATOM   3567  CD1 ILE B 277       1.509  27.027  -5.076  1.00  0.00           C  
ATOM   3568  H   ILE B 277       5.080  26.033  -3.769  1.00  0.00           H  
ATOM   3569  HA  ILE B 277       3.476  23.745  -3.597  1.00  0.00           H  
ATOM   3570  HB  ILE B 277       3.778  25.737  -5.861  1.00  0.00           H  
ATOM   3571 1HG1 ILE B 277       1.806  25.533  -3.562  1.00  0.00           H  
ATOM   3572 2HG1 ILE B 277       3.113  26.709  -3.689  1.00  0.00           H  
ATOM   3573 1HG2 ILE B 277       2.682  23.450  -6.373  1.00  0.00           H  
ATOM   3574 2HG2 ILE B 277       1.380  23.989  -5.312  1.00  0.00           H  
ATOM   3575 3HG2 ILE B 277       1.765  24.899  -6.773  1.00  0.00           H  
ATOM   3576 1HD1 ILE B 277       1.897  27.097  -6.083  1.00  0.00           H  
ATOM   3577 2HD1 ILE B 277       0.509  26.619  -5.103  1.00  0.00           H  
ATOM   3578 3HD1 ILE B 277       1.486  28.009  -4.630  1.00  0.00           H  
ATOM   3579  N   ALA B 278       5.596  23.654  -6.136  1.00  0.00           N  
ATOM   3580  CA  ALA B 278       6.263  22.716  -7.031  1.00  0.00           C  
ATOM   3581  C   ALA B 278       6.848  21.558  -6.217  1.00  0.00           C  
ATOM   3582  O   ALA B 278       6.706  20.405  -6.572  1.00  0.00           O  
ATOM   3583  CB  ALA B 278       7.390  23.434  -7.777  1.00  0.00           C  
ATOM   3584  H   ALA B 278       5.784  24.613  -6.203  1.00  0.00           H  
ATOM   3585  HA  ALA B 278       5.550  22.330  -7.743  1.00  0.00           H  
ATOM   3586 1HB  ALA B 278       7.253  24.502  -7.693  1.00  0.00           H  
ATOM   3587 2HB  ALA B 278       8.340  23.156  -7.347  1.00  0.00           H  
ATOM   3588 3HB  ALA B 278       7.368  23.149  -8.818  1.00  0.00           H  
ATOM   3589  N   ARG B 279       7.507  21.856  -5.131  1.00  0.00           N  
ATOM   3590  CA  ARG B 279       8.090  20.794  -4.317  1.00  0.00           C  
ATOM   3591  C   ARG B 279       6.980  19.888  -3.778  1.00  0.00           C  
ATOM   3592  O   ARG B 279       7.041  18.680  -3.894  1.00  0.00           O  
ATOM   3593  CB  ARG B 279       8.858  21.414  -3.147  1.00  0.00           C  
ATOM   3594  CG  ARG B 279       9.868  22.431  -3.681  1.00  0.00           C  
ATOM   3595  CD  ARG B 279      11.227  21.756  -3.867  1.00  0.00           C  
ATOM   3596  NE  ARG B 279      11.801  22.160  -5.145  1.00  0.00           N  
ATOM   3597  CZ  ARG B 279      13.067  21.963  -5.384  1.00  0.00           C  
ATOM   3598  NH1 ARG B 279      13.962  22.740  -4.836  1.00  0.00           N  
ATOM   3599  NH2 ARG B 279      13.441  20.990  -6.170  1.00  0.00           N  
ATOM   3600  H   ARG B 279       7.613  22.791  -4.862  1.00  0.00           H  
ATOM   3601  HA  ARG B 279       8.769  20.211  -4.919  1.00  0.00           H  
ATOM   3602 1HB  ARG B 279       8.164  21.907  -2.482  1.00  0.00           H  
ATOM   3603 2HB  ARG B 279       9.382  20.638  -2.610  1.00  0.00           H  
ATOM   3604 1HG  ARG B 279       9.524  22.818  -4.630  1.00  0.00           H  
ATOM   3605 2HG  ARG B 279       9.966  23.244  -2.977  1.00  0.00           H  
ATOM   3606 1HD  ARG B 279      11.889  22.052  -3.065  1.00  0.00           H  
ATOM   3607 2HD  ARG B 279      11.100  20.683  -3.852  1.00  0.00           H  
ATOM   3608  HE  ARG B 279      11.232  22.579  -5.826  1.00  0.00           H  
ATOM   3609 1HH1 ARG B 279      13.677  23.486  -4.234  1.00  0.00           H  
ATOM   3610 2HH1 ARG B 279      14.934  22.590  -5.018  1.00  0.00           H  
ATOM   3611 1HH2 ARG B 279      12.756  20.396  -6.588  1.00  0.00           H  
ATOM   3612 2HH2 ARG B 279      14.413  20.840  -6.351  1.00  0.00           H  
ATOM   3613  N   LEU B 280       5.967  20.460  -3.186  1.00  0.00           N  
ATOM   3614  CA  LEU B 280       4.881  19.646  -2.651  1.00  0.00           C  
ATOM   3615  C   LEU B 280       4.286  18.786  -3.769  1.00  0.00           C  
ATOM   3616  O   LEU B 280       4.269  17.574  -3.689  1.00  0.00           O  
ATOM   3617  CB  LEU B 280       3.796  20.556  -2.075  1.00  0.00           C  
ATOM   3618  CG  LEU B 280       3.978  20.673  -0.562  1.00  0.00           C  
ATOM   3619  CD1 LEU B 280       3.142  21.843  -0.034  1.00  0.00           C  
ATOM   3620  CD2 LEU B 280       3.517  19.377   0.110  1.00  0.00           C  
ATOM   3621  H   LEU B 280       5.937  21.436  -3.102  1.00  0.00           H  
ATOM   3622  HA  LEU B 280       5.263  19.006  -1.870  1.00  0.00           H  
ATOM   3623 1HB  LEU B 280       3.871  21.535  -2.525  1.00  0.00           H  
ATOM   3624 2HB  LEU B 280       2.823  20.136  -2.287  1.00  0.00           H  
ATOM   3625  HG  LEU B 280       5.021  20.847  -0.336  1.00  0.00           H  
ATOM   3626 1HD1 LEU B 280       2.938  22.531  -0.841  1.00  0.00           H  
ATOM   3627 2HD1 LEU B 280       2.211  21.468   0.365  1.00  0.00           H  
ATOM   3628 3HD1 LEU B 280       3.689  22.352   0.745  1.00  0.00           H  
ATOM   3629 1HD2 LEU B 280       3.909  18.530  -0.436  1.00  0.00           H  
ATOM   3630 2HD2 LEU B 280       3.880  19.350   1.126  1.00  0.00           H  
ATOM   3631 3HD2 LEU B 280       2.438  19.336   0.112  1.00  0.00           H  
ATOM   3632  N   GLU B 281       3.797  19.402  -4.810  1.00  0.00           N  
ATOM   3633  CA  GLU B 281       3.215  18.635  -5.906  1.00  0.00           C  
ATOM   3634  C   GLU B 281       4.177  17.519  -6.319  1.00  0.00           C  
ATOM   3635  O   GLU B 281       3.777  16.397  -6.553  1.00  0.00           O  
ATOM   3636  CB  GLU B 281       2.964  19.559  -7.099  1.00  0.00           C  
ATOM   3637  CG  GLU B 281       1.457  19.690  -7.334  1.00  0.00           C  
ATOM   3638  CD  GLU B 281       1.040  18.775  -8.487  1.00  0.00           C  
ATOM   3639  OE1 GLU B 281       1.121  19.211  -9.623  1.00  0.00           O  
ATOM   3640  OE2 GLU B 281       0.645  17.653  -8.213  1.00  0.00           O  
ATOM   3641  H   GLU B 281       3.820  20.381  -4.854  1.00  0.00           H  
ATOM   3642  HA  GLU B 281       2.280  18.203  -5.584  1.00  0.00           H  
ATOM   3643 1HB  GLU B 281       3.382  20.534  -6.893  1.00  0.00           H  
ATOM   3644 2HB  GLU B 281       3.428  19.145  -7.980  1.00  0.00           H  
ATOM   3645 1HG  GLU B 281       0.926  19.405  -6.437  1.00  0.00           H  
ATOM   3646 2HG  GLU B 281       1.220  20.713  -7.584  1.00  0.00           H  
ATOM   3647  N   GLU B 282       5.444  17.819  -6.413  1.00  0.00           N  
ATOM   3648  CA  GLU B 282       6.407  16.796  -6.804  1.00  0.00           C  
ATOM   3649  C   GLU B 282       6.351  15.638  -5.806  1.00  0.00           C  
ATOM   3650  O   GLU B 282       6.512  14.488  -6.164  1.00  0.00           O  
ATOM   3651  CB  GLU B 282       7.814  17.396  -6.811  1.00  0.00           C  
ATOM   3652  CG  GLU B 282       8.194  17.793  -8.241  1.00  0.00           C  
ATOM   3653  CD  GLU B 282       9.718  17.836  -8.371  1.00  0.00           C  
ATOM   3654  OE1 GLU B 282      10.354  18.357  -7.470  1.00  0.00           O  
ATOM   3655  OE2 GLU B 282      10.220  17.350  -9.370  1.00  0.00           O  
ATOM   3656  H   GLU B 282       5.748  18.730  -6.220  1.00  0.00           H  
ATOM   3657  HA  GLU B 282       6.166  16.433  -7.791  1.00  0.00           H  
ATOM   3658 1HB  GLU B 282       7.836  18.270  -6.177  1.00  0.00           H  
ATOM   3659 2HB  GLU B 282       8.519  16.665  -6.444  1.00  0.00           H  
ATOM   3660 1HG  GLU B 282       7.792  17.067  -8.933  1.00  0.00           H  
ATOM   3661 2HG  GLU B 282       7.787  18.767  -8.462  1.00  0.00           H  
ATOM   3662  N   LYS B 283       6.124  15.933  -4.556  1.00  0.00           N  
ATOM   3663  CA  LYS B 283       6.058  14.874  -3.557  1.00  0.00           C  
ATOM   3664  C   LYS B 283       4.734  14.120  -3.696  1.00  0.00           C  
ATOM   3665  O   LYS B 283       4.701  12.906  -3.734  1.00  0.00           O  
ATOM   3666  CB  LYS B 283       6.152  15.489  -2.160  1.00  0.00           C  
ATOM   3667  CG  LYS B 283       6.429  14.389  -1.134  1.00  0.00           C  
ATOM   3668  CD  LYS B 283       7.294  14.948  -0.004  1.00  0.00           C  
ATOM   3669  CE  LYS B 283       6.622  16.190   0.587  1.00  0.00           C  
ATOM   3670  NZ  LYS B 283       7.489  17.381   0.354  1.00  0.00           N  
ATOM   3671  H   LYS B 283       5.997  16.866  -4.289  1.00  0.00           H  
ATOM   3672  HA  LYS B 283       6.881  14.190  -3.701  1.00  0.00           H  
ATOM   3673 1HB  LYS B 283       6.953  16.214  -2.139  1.00  0.00           H  
ATOM   3674 2HB  LYS B 283       5.219  15.976  -1.918  1.00  0.00           H  
ATOM   3675 1HG  LYS B 283       5.493  14.030  -0.731  1.00  0.00           H  
ATOM   3676 2HG  LYS B 283       6.951  13.574  -1.613  1.00  0.00           H  
ATOM   3677 1HD  LYS B 283       7.408  14.200   0.767  1.00  0.00           H  
ATOM   3678 2HD  LYS B 283       8.265  15.218  -0.391  1.00  0.00           H  
ATOM   3679 1HE  LYS B 283       5.666  16.344   0.109  1.00  0.00           H  
ATOM   3680 2HE  LYS B 283       6.479  16.051   1.648  1.00  0.00           H  
ATOM   3681 1HZ  LYS B 283       8.471  17.150   0.606  1.00  0.00           H  
ATOM   3682 2HZ  LYS B 283       7.443  17.652  -0.649  1.00  0.00           H  
ATOM   3683 3HZ  LYS B 283       7.158  18.170   0.944  1.00  0.00           H  
ATOM   3684  N   VAL B 284       3.642  14.831  -3.771  1.00  0.00           N  
ATOM   3685  CA  VAL B 284       2.349  14.168  -3.901  1.00  0.00           C  
ATOM   3686  C   VAL B 284       2.376  13.235  -5.113  1.00  0.00           C  
ATOM   3687  O   VAL B 284       1.747  12.196  -5.120  1.00  0.00           O  
ATOM   3688  CB  VAL B 284       1.253  15.218  -4.086  1.00  0.00           C  
ATOM   3689  CG1 VAL B 284      -0.082  14.522  -4.362  1.00  0.00           C  
ATOM   3690  CG2 VAL B 284       1.134  16.058  -2.813  1.00  0.00           C  
ATOM   3691  H   VAL B 284       3.691  15.809  -3.736  1.00  0.00           H  
ATOM   3692  HA  VAL B 284       2.150  13.594  -3.010  1.00  0.00           H  
ATOM   3693  HB  VAL B 284       1.504  15.857  -4.920  1.00  0.00           H  
ATOM   3694 1HG1 VAL B 284       0.099  13.501  -4.667  1.00  0.00           H  
ATOM   3695 2HG1 VAL B 284      -0.684  14.528  -3.465  1.00  0.00           H  
ATOM   3696 3HG1 VAL B 284      -0.604  15.045  -5.149  1.00  0.00           H  
ATOM   3697 1HG2 VAL B 284       2.092  16.500  -2.582  1.00  0.00           H  
ATOM   3698 2HG2 VAL B 284       0.404  16.840  -2.966  1.00  0.00           H  
ATOM   3699 3HG2 VAL B 284       0.821  15.427  -1.994  1.00  0.00           H  
ATOM   3700  N   LYS B 285       3.097  13.595  -6.138  1.00  0.00           N  
ATOM   3701  CA  LYS B 285       3.155  12.741  -7.320  1.00  0.00           C  
ATOM   3702  C   LYS B 285       4.018  11.516  -7.016  1.00  0.00           C  
ATOM   3703  O   LYS B 285       3.597  10.389  -7.192  1.00  0.00           O  
ATOM   3704  CB  LYS B 285       3.763  13.518  -8.489  1.00  0.00           C  
ATOM   3705  CG  LYS B 285       3.489  12.769  -9.795  1.00  0.00           C  
ATOM   3706  CD  LYS B 285       1.980  12.716 -10.047  1.00  0.00           C  
ATOM   3707  CE  LYS B 285       1.664  13.373 -11.393  1.00  0.00           C  
ATOM   3708  NZ  LYS B 285       1.619  14.852 -11.223  1.00  0.00           N  
ATOM   3709  H   LYS B 285       3.598  14.437  -6.115  1.00  0.00           H  
ATOM   3710  HA  LYS B 285       2.157  12.423  -7.582  1.00  0.00           H  
ATOM   3711 1HB  LYS B 285       3.320  14.501  -8.537  1.00  0.00           H  
ATOM   3712 2HB  LYS B 285       4.830  13.609  -8.347  1.00  0.00           H  
ATOM   3713 1HG  LYS B 285       3.973  13.281 -10.614  1.00  0.00           H  
ATOM   3714 2HG  LYS B 285       3.874  11.762  -9.722  1.00  0.00           H  
ATOM   3715 1HD  LYS B 285       1.654  11.686 -10.063  1.00  0.00           H  
ATOM   3716 2HD  LYS B 285       1.466  13.245  -9.260  1.00  0.00           H  
ATOM   3717 1HE  LYS B 285       2.430  13.115 -12.108  1.00  0.00           H  
ATOM   3718 2HE  LYS B 285       0.706  13.022 -11.748  1.00  0.00           H  
ATOM   3719 1HZ  LYS B 285       2.277  15.137 -10.470  1.00  0.00           H  
ATOM   3720 2HZ  LYS B 285       1.894  15.311 -12.117  1.00  0.00           H  
ATOM   3721 3HZ  LYS B 285       0.654  15.145 -10.967  1.00  0.00           H  
ATOM   3722  N   THR B 286       5.220  11.722  -6.551  1.00  0.00           N  
ATOM   3723  CA  THR B 286       6.082  10.588  -6.237  1.00  0.00           C  
ATOM   3724  C   THR B 286       5.318   9.613  -5.339  1.00  0.00           C  
ATOM   3725  O   THR B 286       5.416   8.411  -5.488  1.00  0.00           O  
ATOM   3726  CB  THR B 286       7.335  11.081  -5.512  1.00  0.00           C  
ATOM   3727  OG1 THR B 286       8.063  11.954  -6.365  1.00  0.00           O  
ATOM   3728  CG2 THR B 286       8.211   9.884  -5.135  1.00  0.00           C  
ATOM   3729  H   THR B 286       5.542  12.637  -6.409  1.00  0.00           H  
ATOM   3730  HA  THR B 286       6.369  10.089  -7.151  1.00  0.00           H  
ATOM   3731  HB  THR B 286       7.050  11.608  -4.614  1.00  0.00           H  
ATOM   3732  HG1 THR B 286       8.937  12.075  -5.988  1.00  0.00           H  
ATOM   3733 1HG2 THR B 286       7.626   8.979  -5.183  1.00  0.00           H  
ATOM   3734 2HG2 THR B 286       9.040   9.814  -5.824  1.00  0.00           H  
ATOM   3735 3HG2 THR B 286       8.589  10.017  -4.132  1.00  0.00           H  
ATOM   3736  N   LEU B 287       4.554  10.124  -4.412  1.00  0.00           N  
ATOM   3737  CA  LEU B 287       3.796   9.249  -3.526  1.00  0.00           C  
ATOM   3738  C   LEU B 287       2.830   8.404  -4.359  1.00  0.00           C  
ATOM   3739  O   LEU B 287       2.902   7.190  -4.372  1.00  0.00           O  
ATOM   3740  CB  LEU B 287       2.999  10.093  -2.531  1.00  0.00           C  
ATOM   3741  CG  LEU B 287       3.837  10.334  -1.273  1.00  0.00           C  
ATOM   3742  CD1 LEU B 287       3.230  11.487  -0.471  1.00  0.00           C  
ATOM   3743  CD2 LEU B 287       3.842   9.065  -0.415  1.00  0.00           C  
ATOM   3744  H   LEU B 287       4.488  11.097  -4.314  1.00  0.00           H  
ATOM   3745  HA  LEU B 287       4.473   8.600  -2.990  1.00  0.00           H  
ATOM   3746 1HB  LEU B 287       2.749  11.042  -2.984  1.00  0.00           H  
ATOM   3747 2HB  LEU B 287       2.092   9.573  -2.262  1.00  0.00           H  
ATOM   3748  HG  LEU B 287       4.848  10.584  -1.558  1.00  0.00           H  
ATOM   3749 1HD1 LEU B 287       2.208  11.251  -0.218  1.00  0.00           H  
ATOM   3750 2HD1 LEU B 287       3.803  11.634   0.433  1.00  0.00           H  
ATOM   3751 3HD1 LEU B 287       3.256  12.390  -1.065  1.00  0.00           H  
ATOM   3752 1HD2 LEU B 287       2.827   8.737  -0.253  1.00  0.00           H  
ATOM   3753 2HD2 LEU B 287       4.395   8.289  -0.926  1.00  0.00           H  
ATOM   3754 3HD2 LEU B 287       4.308   9.276   0.533  1.00  0.00           H  
ATOM   3755  N   LYS B 288       1.926   9.039  -5.055  1.00  0.00           N  
ATOM   3756  CA  LYS B 288       0.975   8.295  -5.873  1.00  0.00           C  
ATOM   3757  C   LYS B 288       1.716   7.203  -6.646  1.00  0.00           C  
ATOM   3758  O   LYS B 288       1.166   6.165  -6.956  1.00  0.00           O  
ATOM   3759  CB  LYS B 288       0.293   9.247  -6.854  1.00  0.00           C  
ATOM   3760  CG  LYS B 288      -1.217   9.245  -6.604  1.00  0.00           C  
ATOM   3761  CD  LYS B 288      -1.585  10.412  -5.684  1.00  0.00           C  
ATOM   3762  CE  LYS B 288      -1.773  11.680  -6.518  1.00  0.00           C  
ATOM   3763  NZ  LYS B 288      -3.043  11.581  -7.293  1.00  0.00           N  
ATOM   3764  H   LYS B 288       1.887  10.018  -5.029  1.00  0.00           H  
ATOM   3765  HA  LYS B 288       0.229   7.842  -5.235  1.00  0.00           H  
ATOM   3766 1HB  LYS B 288       0.680  10.246  -6.716  1.00  0.00           H  
ATOM   3767 2HB  LYS B 288       0.486   8.923  -7.866  1.00  0.00           H  
ATOM   3768 1HG  LYS B 288      -1.740   9.348  -7.545  1.00  0.00           H  
ATOM   3769 2HG  LYS B 288      -1.503   8.316  -6.134  1.00  0.00           H  
ATOM   3770 1HD  LYS B 288      -2.503  10.182  -5.163  1.00  0.00           H  
ATOM   3771 2HD  LYS B 288      -0.792  10.568  -4.968  1.00  0.00           H  
ATOM   3772 1HE  LYS B 288      -1.817  12.539  -5.865  1.00  0.00           H  
ATOM   3773 2HE  LYS B 288      -0.943  11.789  -7.201  1.00  0.00           H  
ATOM   3774 1HZ  LYS B 288      -3.578  10.748  -6.976  1.00  0.00           H  
ATOM   3775 2HZ  LYS B 288      -3.613  12.437  -7.138  1.00  0.00           H  
ATOM   3776 3HZ  LYS B 288      -2.825  11.488  -8.307  1.00  0.00           H  
ATOM   3777  N   ALA B 289       2.962   7.428  -6.958  1.00  0.00           N  
ATOM   3778  CA  ALA B 289       3.723   6.424  -7.692  1.00  0.00           C  
ATOM   3779  C   ALA B 289       3.931   5.201  -6.800  1.00  0.00           C  
ATOM   3780  O   ALA B 289       3.521   4.104  -7.125  1.00  0.00           O  
ATOM   3781  CB  ALA B 289       5.083   6.996  -8.085  1.00  0.00           C  
ATOM   3782  H   ALA B 289       3.389   8.270  -6.698  1.00  0.00           H  
ATOM   3783  HA  ALA B 289       3.181   6.137  -8.581  1.00  0.00           H  
ATOM   3784 1HB  ALA B 289       5.068   8.071  -7.974  1.00  0.00           H  
ATOM   3785 2HB  ALA B 289       5.846   6.577  -7.444  1.00  0.00           H  
ATOM   3786 3HB  ALA B 289       5.298   6.742  -9.113  1.00  0.00           H  
ATOM   3787  N   GLN B 290       4.570   5.383  -5.677  1.00  0.00           N  
ATOM   3788  CA  GLN B 290       4.804   4.257  -4.783  1.00  0.00           C  
ATOM   3789  C   GLN B 290       3.482   3.530  -4.528  1.00  0.00           C  
ATOM   3790  O   GLN B 290       3.438   2.320  -4.427  1.00  0.00           O  
ATOM   3791  CB  GLN B 290       5.374   4.766  -3.460  1.00  0.00           C  
ATOM   3792  CG  GLN B 290       6.903   4.733  -3.514  1.00  0.00           C  
ATOM   3793  CD  GLN B 290       7.474   5.133  -2.153  1.00  0.00           C  
ATOM   3794  OE1 GLN B 290       8.447   4.565  -1.699  1.00  0.00           O  
ATOM   3795  NE2 GLN B 290       6.908   6.096  -1.480  1.00  0.00           N  
ATOM   3796  H   GLN B 290       4.893   6.276  -5.437  1.00  0.00           H  
ATOM   3797  HA  GLN B 290       5.508   3.579  -5.241  1.00  0.00           H  
ATOM   3798 1HB  GLN B 290       5.043   5.781  -3.291  1.00  0.00           H  
ATOM   3799 2HB  GLN B 290       5.031   4.136  -2.653  1.00  0.00           H  
ATOM   3800 1HG  GLN B 290       7.231   3.733  -3.763  1.00  0.00           H  
ATOM   3801 2HG  GLN B 290       7.253   5.423  -4.266  1.00  0.00           H  
ATOM   3802 1HE2 GLN B 290       7.267   6.361  -0.607  1.00  0.00           H  
ATOM   3803 2HE2 GLN B 290       6.123   6.554  -1.846  1.00  0.00           H  
ATOM   3804  N   ASN B 291       2.403   4.257  -4.426  1.00  0.00           N  
ATOM   3805  CA  ASN B 291       1.114   3.622  -4.184  1.00  0.00           C  
ATOM   3806  C   ASN B 291       0.808   2.648  -5.325  1.00  0.00           C  
ATOM   3807  O   ASN B 291       0.494   1.495  -5.105  1.00  0.00           O  
ATOM   3808  CB  ASN B 291       0.021   4.691  -4.118  1.00  0.00           C  
ATOM   3809  CG  ASN B 291      -0.012   5.305  -2.716  1.00  0.00           C  
ATOM   3810  OD1 ASN B 291       1.018   5.496  -2.100  1.00  0.00           O  
ATOM   3811  ND2 ASN B 291      -1.160   5.625  -2.183  1.00  0.00           N  
ATOM   3812  H   ASN B 291       2.461   5.232  -4.513  1.00  0.00           H  
ATOM   3813  HA  ASN B 291       1.144   3.083  -3.249  1.00  0.00           H  
ATOM   3814 1HB  ASN B 291       0.228   5.462  -4.846  1.00  0.00           H  
ATOM   3815 2HB  ASN B 291      -0.937   4.241  -4.334  1.00  0.00           H  
ATOM   3816 1HD2 ASN B 291      -1.191   6.018  -1.287  1.00  0.00           H  
ATOM   3817 2HD2 ASN B 291      -1.991   5.472  -2.681  1.00  0.00           H  
ATOM   3818  N   SER B 292       0.899   3.104  -6.543  1.00  0.00           N  
ATOM   3819  CA  SER B 292       0.622   2.225  -7.676  1.00  0.00           C  
ATOM   3820  C   SER B 292       1.644   1.087  -7.696  1.00  0.00           C  
ATOM   3821  O   SER B 292       1.366  -0.001  -8.161  1.00  0.00           O  
ATOM   3822  CB  SER B 292       0.721   3.024  -8.976  1.00  0.00           C  
ATOM   3823  OG  SER B 292       1.288   4.298  -8.703  1.00  0.00           O  
ATOM   3824  H   SER B 292       1.155   4.037  -6.701  1.00  0.00           H  
ATOM   3825  HA  SER B 292      -0.373   1.818  -7.581  1.00  0.00           H  
ATOM   3826 1HB  SER B 292       1.350   2.498  -9.677  1.00  0.00           H  
ATOM   3827 2HB  SER B 292      -0.267   3.142  -9.402  1.00  0.00           H  
ATOM   3828  HG  SER B 292       1.319   4.792  -9.526  1.00  0.00           H  
ATOM   3829  N   GLU B 293       2.824   1.327  -7.195  1.00  0.00           N  
ATOM   3830  CA  GLU B 293       3.841   0.282  -7.187  1.00  0.00           C  
ATOM   3831  C   GLU B 293       3.475  -0.777  -6.145  1.00  0.00           C  
ATOM   3832  O   GLU B 293       3.110  -1.889  -6.476  1.00  0.00           O  
ATOM   3833  CB  GLU B 293       5.199   0.893  -6.839  1.00  0.00           C  
ATOM   3834  CG  GLU B 293       5.575   1.938  -7.893  1.00  0.00           C  
ATOM   3835  CD  GLU B 293       6.249   1.247  -9.080  1.00  0.00           C  
ATOM   3836  OE1 GLU B 293       5.782   0.190  -9.467  1.00  0.00           O  
ATOM   3837  OE2 GLU B 293       7.220   1.788  -9.580  1.00  0.00           O  
ATOM   3838  H   GLU B 293       3.029   2.211  -6.825  1.00  0.00           H  
ATOM   3839  HA  GLU B 293       3.894  -0.177  -8.164  1.00  0.00           H  
ATOM   3840 1HB  GLU B 293       5.143   1.363  -5.867  1.00  0.00           H  
ATOM   3841 2HB  GLU B 293       5.949   0.117  -6.823  1.00  0.00           H  
ATOM   3842 1HG  GLU B 293       4.683   2.447  -8.230  1.00  0.00           H  
ATOM   3843 2HG  GLU B 293       6.257   2.656  -7.461  1.00  0.00           H  
ATOM   3844  N   LEU B 294       3.575  -0.443  -4.886  1.00  0.00           N  
ATOM   3845  CA  LEU B 294       3.241  -1.409  -3.847  1.00  0.00           C  
ATOM   3846  C   LEU B 294       1.855  -1.995  -4.117  1.00  0.00           C  
ATOM   3847  O   LEU B 294       1.554  -3.106  -3.729  1.00  0.00           O  
ATOM   3848  CB  LEU B 294       3.244  -0.713  -2.484  1.00  0.00           C  
ATOM   3849  CG  LEU B 294       4.600  -0.924  -1.807  1.00  0.00           C  
ATOM   3850  CD1 LEU B 294       5.078   0.395  -1.197  1.00  0.00           C  
ATOM   3851  CD2 LEU B 294       4.457  -1.972  -0.700  1.00  0.00           C  
ATOM   3852  H   LEU B 294       3.872   0.459  -4.642  1.00  0.00           H  
ATOM   3853  HA  LEU B 294       3.974  -2.202  -3.844  1.00  0.00           H  
ATOM   3854 1HB  LEU B 294       3.069   0.344  -2.620  1.00  0.00           H  
ATOM   3855 2HB  LEU B 294       2.466  -1.131  -1.865  1.00  0.00           H  
ATOM   3856  HG  LEU B 294       5.319  -1.264  -2.538  1.00  0.00           H  
ATOM   3857 1HD1 LEU B 294       4.292   0.818  -0.591  1.00  0.00           H  
ATOM   3858 2HD1 LEU B 294       5.949   0.216  -0.584  1.00  0.00           H  
ATOM   3859 3HD1 LEU B 294       5.332   1.086  -1.990  1.00  0.00           H  
ATOM   3860 1HD2 LEU B 294       3.598  -1.738  -0.091  1.00  0.00           H  
ATOM   3861 2HD2 LEU B 294       4.329  -2.948  -1.144  1.00  0.00           H  
ATOM   3862 3HD2 LEU B 294       5.345  -1.969  -0.085  1.00  0.00           H  
ATOM   3863  N   ALA B 295       1.006  -1.259  -4.780  1.00  0.00           N  
ATOM   3864  CA  ALA B 295      -0.330  -1.765  -5.068  1.00  0.00           C  
ATOM   3865  C   ALA B 295      -0.229  -2.978  -5.994  1.00  0.00           C  
ATOM   3866  O   ALA B 295      -0.748  -4.038  -5.706  1.00  0.00           O  
ATOM   3867  CB  ALA B 295      -1.157  -0.672  -5.749  1.00  0.00           C  
ATOM   3868  H   ALA B 295       1.268  -0.364  -5.083  1.00  0.00           H  
ATOM   3869  HA  ALA B 295      -0.812  -2.054  -4.145  1.00  0.00           H  
ATOM   3870 1HB  ALA B 295      -0.576  -0.226  -6.545  1.00  0.00           H  
ATOM   3871 2HB  ALA B 295      -2.057  -1.103  -6.157  1.00  0.00           H  
ATOM   3872 3HB  ALA B 295      -1.415   0.087  -5.025  1.00  0.00           H  
ATOM   3873  N   SER B 296       0.437  -2.832  -7.107  1.00  0.00           N  
ATOM   3874  CA  SER B 296       0.567  -3.951  -8.033  1.00  0.00           C  
ATOM   3875  C   SER B 296       1.307  -5.102  -7.347  1.00  0.00           C  
ATOM   3876  O   SER B 296       0.966  -6.257  -7.509  1.00  0.00           O  
ATOM   3877  CB  SER B 296       1.354  -3.504  -9.265  1.00  0.00           C  
ATOM   3878  OG  SER B 296       0.855  -4.181 -10.412  1.00  0.00           O  
ATOM   3879  H   SER B 296       0.847  -1.969  -7.322  1.00  0.00           H  
ATOM   3880  HA  SER B 296      -0.414  -4.284  -8.336  1.00  0.00           H  
ATOM   3881 1HB  SER B 296       1.236  -2.442  -9.404  1.00  0.00           H  
ATOM   3882 2HB  SER B 296       2.401  -3.732  -9.124  1.00  0.00           H  
ATOM   3883  HG  SER B 296       0.280  -3.578 -10.887  1.00  0.00           H  
ATOM   3884  N   THR B 297       2.322  -4.798  -6.584  1.00  0.00           N  
ATOM   3885  CA  THR B 297       3.069  -5.855  -5.908  1.00  0.00           C  
ATOM   3886  C   THR B 297       2.121  -6.667  -5.022  1.00  0.00           C  
ATOM   3887  O   THR B 297       2.071  -7.878  -5.100  1.00  0.00           O  
ATOM   3888  CB  THR B 297       4.170  -5.232  -5.047  1.00  0.00           C  
ATOM   3889  OG1 THR B 297       5.167  -4.672  -5.888  1.00  0.00           O  
ATOM   3890  CG2 THR B 297       4.795  -6.311  -4.160  1.00  0.00           C  
ATOM   3891  H   THR B 297       2.586  -3.862  -6.468  1.00  0.00           H  
ATOM   3892  HA  THR B 297       3.515  -6.505  -6.643  1.00  0.00           H  
ATOM   3893  HB  THR B 297       3.747  -4.460  -4.423  1.00  0.00           H  
ATOM   3894  HG1 THR B 297       4.851  -3.815  -6.190  1.00  0.00           H  
ATOM   3895 1HG2 THR B 297       5.047  -7.172  -4.763  1.00  0.00           H  
ATOM   3896 2HG2 THR B 297       5.690  -5.922  -3.698  1.00  0.00           H  
ATOM   3897 3HG2 THR B 297       4.091  -6.600  -3.394  1.00  0.00           H  
ATOM   3898  N   ALA B 298       1.371  -6.010  -4.182  1.00  0.00           N  
ATOM   3899  CA  ALA B 298       0.448  -6.732  -3.315  1.00  0.00           C  
ATOM   3900  C   ALA B 298      -0.507  -7.566  -4.168  1.00  0.00           C  
ATOM   3901  O   ALA B 298      -0.581  -8.772  -4.037  1.00  0.00           O  
ATOM   3902  CB  ALA B 298      -0.352  -5.734  -2.478  1.00  0.00           C  
ATOM   3903  H   ALA B 298       1.425  -5.033  -4.135  1.00  0.00           H  
ATOM   3904  HA  ALA B 298       1.006  -7.383  -2.658  1.00  0.00           H  
ATOM   3905 1HB  ALA B 298      -0.320  -4.762  -2.949  1.00  0.00           H  
ATOM   3906 2HB  ALA B 298      -1.377  -6.065  -2.406  1.00  0.00           H  
ATOM   3907 3HB  ALA B 298       0.076  -5.669  -1.488  1.00  0.00           H  
ATOM   3908  N   ASN B 299      -1.238  -6.935  -5.046  1.00  0.00           N  
ATOM   3909  CA  ASN B 299      -2.164  -7.679  -5.892  1.00  0.00           C  
ATOM   3910  C   ASN B 299      -1.456  -8.911  -6.457  1.00  0.00           C  
ATOM   3911  O   ASN B 299      -2.059  -9.947  -6.661  1.00  0.00           O  
ATOM   3912  CB  ASN B 299      -2.635  -6.785  -7.042  1.00  0.00           C  
ATOM   3913  CG  ASN B 299      -4.130  -6.501  -6.891  1.00  0.00           C  
ATOM   3914  OD1 ASN B 299      -4.904  -7.395  -6.612  1.00  0.00           O  
ATOM   3915  ND2 ASN B 299      -4.573  -5.286  -7.065  1.00  0.00           N  
ATOM   3916  H   ASN B 299      -1.162  -5.962  -5.138  1.00  0.00           H  
ATOM   3917  HA  ASN B 299      -3.017  -7.988  -5.307  1.00  0.00           H  
ATOM   3918 1HB  ASN B 299      -2.087  -5.855  -7.022  1.00  0.00           H  
ATOM   3919 2HB  ASN B 299      -2.458  -7.288  -7.982  1.00  0.00           H  
ATOM   3920 1HD2 ASN B 299      -5.527  -5.093  -6.969  1.00  0.00           H  
ATOM   3921 2HD2 ASN B 299      -3.948  -4.565  -7.292  1.00  0.00           H  
ATOM   3922  N   MET B 300      -0.180  -8.809  -6.709  1.00  0.00           N  
ATOM   3923  CA  MET B 300       0.552  -9.950  -7.246  1.00  0.00           C  
ATOM   3924  C   MET B 300       0.595 -11.064  -6.198  1.00  0.00           C  
ATOM   3925  O   MET B 300       0.130 -12.164  -6.425  1.00  0.00           O  
ATOM   3926  CB  MET B 300       1.979  -9.520  -7.595  1.00  0.00           C  
ATOM   3927  CG  MET B 300       2.730 -10.697  -8.218  1.00  0.00           C  
ATOM   3928  SD  MET B 300       3.592 -10.144  -9.711  1.00  0.00           S  
ATOM   3929  CE  MET B 300       4.375  -8.680  -8.990  1.00  0.00           C  
ATOM   3930  H   MET B 300       0.288  -7.966  -6.535  1.00  0.00           H  
ATOM   3931  HA  MET B 300       0.057 -10.309  -8.136  1.00  0.00           H  
ATOM   3932 1HB  MET B 300       1.945  -8.701  -8.299  1.00  0.00           H  
ATOM   3933 2HB  MET B 300       2.491  -9.204  -6.699  1.00  0.00           H  
ATOM   3934 1HG  MET B 300       3.448 -11.082  -7.509  1.00  0.00           H  
ATOM   3935 2HG  MET B 300       2.028 -11.477  -8.476  1.00  0.00           H  
ATOM   3936 1HE  MET B 300       4.435  -8.797  -7.917  1.00  0.00           H  
ATOM   3937 2HE  MET B 300       5.369  -8.564  -9.401  1.00  0.00           H  
ATOM   3938 3HE  MET B 300       3.789  -7.806  -9.220  1.00  0.00           H  
ATOM   3939  N   LEU B 301       1.146 -10.786  -5.049  1.00  0.00           N  
ATOM   3940  CA  LEU B 301       1.215 -11.805  -4.007  1.00  0.00           C  
ATOM   3941  C   LEU B 301      -0.200 -12.222  -3.609  1.00  0.00           C  
ATOM   3942  O   LEU B 301      -0.408 -13.254  -3.000  1.00  0.00           O  
ATOM   3943  CB  LEU B 301       1.944 -11.239  -2.785  1.00  0.00           C  
ATOM   3944  CG  LEU B 301       3.334 -10.753  -3.198  1.00  0.00           C  
ATOM   3945  CD1 LEU B 301       4.083 -10.244  -1.966  1.00  0.00           C  
ATOM   3946  CD2 LEU B 301       4.112 -11.912  -3.827  1.00  0.00           C  
ATOM   3947  H   LEU B 301       1.513  -9.892  -4.884  1.00  0.00           H  
ATOM   3948  HA  LEU B 301       1.753 -12.663  -4.378  1.00  0.00           H  
ATOM   3949 1HB  LEU B 301       1.377 -10.412  -2.381  1.00  0.00           H  
ATOM   3950 2HB  LEU B 301       2.041 -12.010  -2.036  1.00  0.00           H  
ATOM   3951  HG  LEU B 301       3.234  -9.952  -3.916  1.00  0.00           H  
ATOM   3952 1HD1 LEU B 301       3.375  -9.861  -1.245  1.00  0.00           H  
ATOM   3953 2HD1 LEU B 301       4.644 -11.055  -1.526  1.00  0.00           H  
ATOM   3954 3HD1 LEU B 301       4.761  -9.455  -2.258  1.00  0.00           H  
ATOM   3955 1HD2 LEU B 301       3.840 -12.835  -3.335  1.00  0.00           H  
ATOM   3956 2HD2 LEU B 301       3.872 -11.980  -4.876  1.00  0.00           H  
ATOM   3957 3HD2 LEU B 301       5.172 -11.739  -3.707  1.00  0.00           H  
ATOM   3958  N   ARG B 302      -1.179 -11.427  -3.948  1.00  0.00           N  
ATOM   3959  CA  ARG B 302      -2.550 -11.766  -3.599  1.00  0.00           C  
ATOM   3960  C   ARG B 302      -3.046 -12.893  -4.508  1.00  0.00           C  
ATOM   3961  O   ARG B 302      -3.600 -13.873  -4.053  1.00  0.00           O  
ATOM   3962  CB  ARG B 302      -3.439 -10.535  -3.784  1.00  0.00           C  
ATOM   3963  CG  ARG B 302      -4.496 -10.496  -2.681  1.00  0.00           C  
ATOM   3964  CD  ARG B 302      -5.824 -11.021  -3.232  1.00  0.00           C  
ATOM   3965  NE  ARG B 302      -6.867 -10.894  -2.216  1.00  0.00           N  
ATOM   3966  CZ  ARG B 302      -6.591 -11.109  -0.957  1.00  0.00           C  
ATOM   3967  NH1 ARG B 302      -5.816 -12.102  -0.619  1.00  0.00           N  
ATOM   3968  NH2 ARG B 302      -7.090 -10.331  -0.038  1.00  0.00           N  
ATOM   3969  H   ARG B 302      -0.989 -10.599  -4.437  1.00  0.00           H  
ATOM   3970  HA  ARG B 302      -2.594 -12.087  -2.570  1.00  0.00           H  
ATOM   3971 1HB  ARG B 302      -2.831  -9.643  -3.735  1.00  0.00           H  
ATOM   3972 2HB  ARG B 302      -3.926 -10.584  -4.746  1.00  0.00           H  
ATOM   3973 1HG  ARG B 302      -4.177 -11.116  -1.856  1.00  0.00           H  
ATOM   3974 2HG  ARG B 302      -4.626  -9.480  -2.342  1.00  0.00           H  
ATOM   3975 1HD  ARG B 302      -6.105 -10.445  -4.101  1.00  0.00           H  
ATOM   3976 2HD  ARG B 302      -5.712 -12.060  -3.511  1.00  0.00           H  
ATOM   3977  HE  ARG B 302      -7.775 -10.645  -2.480  1.00  0.00           H  
ATOM   3978 1HH1 ARG B 302      -5.433 -12.700  -1.322  1.00  0.00           H  
ATOM   3979 2HH1 ARG B 302      -5.605 -12.266   0.346  1.00  0.00           H  
ATOM   3980 1HH2 ARG B 302      -7.686  -9.568  -0.296  1.00  0.00           H  
ATOM   3981 2HH2 ARG B 302      -6.879 -10.494   0.926  1.00  0.00           H  
ATOM   3982  N   GLU B 303      -2.854 -12.757  -5.793  1.00  0.00           N  
ATOM   3983  CA  GLU B 303      -3.307 -13.794  -6.710  1.00  0.00           C  
ATOM   3984  C   GLU B 303      -2.538 -15.091  -6.445  1.00  0.00           C  
ATOM   3985  O   GLU B 303      -3.083 -16.174  -6.524  1.00  0.00           O  
ATOM   3986  CB  GLU B 303      -3.068 -13.343  -8.153  1.00  0.00           C  
ATOM   3987  CG  GLU B 303      -1.656 -12.768  -8.285  1.00  0.00           C  
ATOM   3988  CD  GLU B 303      -1.292 -12.640  -9.765  1.00  0.00           C  
ATOM   3989  OE1 GLU B 303      -1.601 -13.556 -10.511  1.00  0.00           O  
ATOM   3990  OE2 GLU B 303      -0.711 -11.630 -10.128  1.00  0.00           O  
ATOM   3991  H   GLU B 303      -2.407 -11.957  -6.139  1.00  0.00           H  
ATOM   3992  HA  GLU B 303      -4.362 -13.969  -6.563  1.00  0.00           H  
ATOM   3993 1HB  GLU B 303      -3.175 -14.189  -8.816  1.00  0.00           H  
ATOM   3994 2HB  GLU B 303      -3.790 -12.586  -8.418  1.00  0.00           H  
ATOM   3995 1HG  GLU B 303      -1.620 -11.793  -7.820  1.00  0.00           H  
ATOM   3996 2HG  GLU B 303      -0.952 -13.425  -7.799  1.00  0.00           H  
ATOM   3997  N   GLN B 304      -1.277 -14.991  -6.126  1.00  0.00           N  
ATOM   3998  CA  GLN B 304      -0.500 -16.197  -5.860  1.00  0.00           C  
ATOM   3999  C   GLN B 304      -1.066 -16.894  -4.624  1.00  0.00           C  
ATOM   4000  O   GLN B 304      -1.521 -18.019  -4.687  1.00  0.00           O  
ATOM   4001  CB  GLN B 304       0.964 -15.829  -5.609  1.00  0.00           C  
ATOM   4002  CG  GLN B 304       1.364 -14.674  -6.527  1.00  0.00           C  
ATOM   4003  CD  GLN B 304       2.664 -15.028  -7.254  1.00  0.00           C  
ATOM   4004  OE1 GLN B 304       3.695 -15.197  -6.634  1.00  0.00           O  
ATOM   4005  NE2 GLN B 304       2.658 -15.148  -8.554  1.00  0.00           N  
ATOM   4006  H   GLN B 304      -0.852 -14.108  -6.061  1.00  0.00           H  
ATOM   4007  HA  GLN B 304      -0.562 -16.862  -6.709  1.00  0.00           H  
ATOM   4008 1HB  GLN B 304       1.087 -15.530  -4.578  1.00  0.00           H  
ATOM   4009 2HB  GLN B 304       1.590 -16.683  -5.815  1.00  0.00           H  
ATOM   4010 1HG  GLN B 304       0.580 -14.502  -7.249  1.00  0.00           H  
ATOM   4011 2HG  GLN B 304       1.515 -13.784  -5.937  1.00  0.00           H  
ATOM   4012 1HE2 GLN B 304       3.485 -15.375  -9.028  1.00  0.00           H  
ATOM   4013 2HE2 GLN B 304       1.826 -15.013  -9.056  1.00  0.00           H  
ATOM   4014  N   VAL B 305      -1.045 -16.231  -3.502  1.00  0.00           N  
ATOM   4015  CA  VAL B 305      -1.576 -16.839  -2.288  1.00  0.00           C  
ATOM   4016  C   VAL B 305      -2.942 -17.460  -2.590  1.00  0.00           C  
ATOM   4017  O   VAL B 305      -3.302 -18.484  -2.046  1.00  0.00           O  
ATOM   4018  CB  VAL B 305      -1.725 -15.767  -1.205  1.00  0.00           C  
ATOM   4019  CG1 VAL B 305      -2.590 -16.306  -0.062  1.00  0.00           C  
ATOM   4020  CG2 VAL B 305      -0.340 -15.402  -0.662  1.00  0.00           C  
ATOM   4021  H   VAL B 305      -0.675 -15.324  -3.478  1.00  0.00           H  
ATOM   4022  HA  VAL B 305      -0.901 -17.608  -1.942  1.00  0.00           H  
ATOM   4023  HB  VAL B 305      -2.192 -14.890  -1.628  1.00  0.00           H  
ATOM   4024 1HG1 VAL B 305      -3.552 -16.605  -0.452  1.00  0.00           H  
ATOM   4025 2HG1 VAL B 305      -2.102 -17.159   0.386  1.00  0.00           H  
ATOM   4026 3HG1 VAL B 305      -2.725 -15.534   0.682  1.00  0.00           H  
ATOM   4027 1HG2 VAL B 305       0.380 -16.139  -0.985  1.00  0.00           H  
ATOM   4028 2HG2 VAL B 305      -0.053 -14.429  -1.035  1.00  0.00           H  
ATOM   4029 3HG2 VAL B 305      -0.371 -15.378   0.417  1.00  0.00           H  
ATOM   4030  N   ALA B 306      -3.703 -16.849  -3.456  1.00  0.00           N  
ATOM   4031  CA  ALA B 306      -5.013 -17.397  -3.786  1.00  0.00           C  
ATOM   4032  C   ALA B 306      -4.834 -18.721  -4.530  1.00  0.00           C  
ATOM   4033  O   ALA B 306      -5.621 -19.635  -4.388  1.00  0.00           O  
ATOM   4034  CB  ALA B 306      -5.772 -16.410  -4.675  1.00  0.00           C  
ATOM   4035  H   ALA B 306      -3.393 -16.025  -3.886  1.00  0.00           H  
ATOM   4036  HA  ALA B 306      -5.572 -17.566  -2.878  1.00  0.00           H  
ATOM   4037 1HB  ALA B 306      -5.068 -15.765  -5.179  1.00  0.00           H  
ATOM   4038 2HB  ALA B 306      -6.350 -16.955  -5.406  1.00  0.00           H  
ATOM   4039 3HB  ALA B 306      -6.435 -15.813  -4.064  1.00  0.00           H  
ATOM   4040  N   GLN B 307      -3.802 -18.833  -5.320  1.00  0.00           N  
ATOM   4041  CA  GLN B 307      -3.576 -20.073  -6.053  1.00  0.00           C  
ATOM   4042  C   GLN B 307      -2.998 -21.124  -5.103  1.00  0.00           C  
ATOM   4043  O   GLN B 307      -3.510 -22.219  -4.988  1.00  0.00           O  
ATOM   4044  CB  GLN B 307      -2.587 -19.823  -7.194  1.00  0.00           C  
ATOM   4045  CG  GLN B 307      -2.901 -18.480  -7.857  1.00  0.00           C  
ATOM   4046  CD  GLN B 307      -2.975 -18.665  -9.373  1.00  0.00           C  
ATOM   4047  OE1 GLN B 307      -3.394 -19.701  -9.851  1.00  0.00           O  
ATOM   4048  NE2 GLN B 307      -2.585 -17.697 -10.156  1.00  0.00           N  
ATOM   4049  H   GLN B 307      -3.177 -18.084  -5.417  1.00  0.00           H  
ATOM   4050  HA  GLN B 307      -4.511 -20.427  -6.460  1.00  0.00           H  
ATOM   4051 1HB  GLN B 307      -1.582 -19.804  -6.802  1.00  0.00           H  
ATOM   4052 2HB  GLN B 307      -2.674 -20.611  -7.926  1.00  0.00           H  
ATOM   4053 1HG  GLN B 307      -3.850 -18.113  -7.491  1.00  0.00           H  
ATOM   4054 2HG  GLN B 307      -2.124 -17.771  -7.620  1.00  0.00           H  
ATOM   4055 1HE2 GLN B 307      -2.626 -17.806 -11.129  1.00  0.00           H  
ATOM   4056 2HE2 GLN B 307      -2.247 -16.860  -9.772  1.00  0.00           H  
ATOM   4057  N   LEU B 308      -1.937 -20.795  -4.420  1.00  0.00           N  
ATOM   4058  CA  LEU B 308      -1.340 -21.750  -3.496  1.00  0.00           C  
ATOM   4059  C   LEU B 308      -2.410 -22.258  -2.527  1.00  0.00           C  
ATOM   4060  O   LEU B 308      -2.363 -23.383  -2.070  1.00  0.00           O  
ATOM   4061  CB  LEU B 308      -0.221 -21.064  -2.711  1.00  0.00           C  
ATOM   4062  CG  LEU B 308       1.006 -20.903  -3.609  1.00  0.00           C  
ATOM   4063  CD1 LEU B 308       1.677 -19.560  -3.322  1.00  0.00           C  
ATOM   4064  CD2 LEU B 308       1.995 -22.038  -3.330  1.00  0.00           C  
ATOM   4065  H   LEU B 308      -1.541 -19.905  -4.527  1.00  0.00           H  
ATOM   4066  HA  LEU B 308      -0.931 -22.583  -4.050  1.00  0.00           H  
ATOM   4067 1HB  LEU B 308      -0.558 -20.091  -2.383  1.00  0.00           H  
ATOM   4068 2HB  LEU B 308       0.040 -21.664  -1.852  1.00  0.00           H  
ATOM   4069  HG  LEU B 308       0.700 -20.937  -4.645  1.00  0.00           H  
ATOM   4070 1HD1 LEU B 308       1.285 -19.151  -2.402  1.00  0.00           H  
ATOM   4071 2HD1 LEU B 308       2.744 -19.704  -3.225  1.00  0.00           H  
ATOM   4072 3HD1 LEU B 308       1.479 -18.876  -4.135  1.00  0.00           H  
ATOM   4073 1HD2 LEU B 308       1.524 -22.780  -2.701  1.00  0.00           H  
ATOM   4074 2HD2 LEU B 308       2.295 -22.492  -4.263  1.00  0.00           H  
ATOM   4075 3HD2 LEU B 308       2.864 -21.640  -2.827  1.00  0.00           H  
ATOM   4076  N   LYS B 309      -3.374 -21.438  -2.209  1.00  0.00           N  
ATOM   4077  CA  LYS B 309      -4.421 -21.867  -1.292  1.00  0.00           C  
ATOM   4078  C   LYS B 309      -5.490 -22.638  -2.067  1.00  0.00           C  
ATOM   4079  O   LYS B 309      -5.775 -23.784  -1.779  1.00  0.00           O  
ATOM   4080  CB  LYS B 309      -5.050 -20.644  -0.623  1.00  0.00           C  
ATOM   4081  CG  LYS B 309      -4.376 -20.406   0.730  1.00  0.00           C  
ATOM   4082  CD  LYS B 309      -3.523 -19.139   0.659  1.00  0.00           C  
ATOM   4083  CE  LYS B 309      -2.979 -18.812   2.050  1.00  0.00           C  
ATOM   4084  NZ  LYS B 309      -4.068 -18.962   3.058  1.00  0.00           N  
ATOM   4085  H   LYS B 309      -3.395 -20.535  -2.589  1.00  0.00           H  
ATOM   4086  HA  LYS B 309      -3.994 -22.508  -0.534  1.00  0.00           H  
ATOM   4087 1HB  LYS B 309      -4.914 -19.778  -1.253  1.00  0.00           H  
ATOM   4088 2HB  LYS B 309      -6.106 -20.820  -0.470  1.00  0.00           H  
ATOM   4089 1HG  LYS B 309      -5.132 -20.290   1.493  1.00  0.00           H  
ATOM   4090 2HG  LYS B 309      -3.745 -21.248   0.970  1.00  0.00           H  
ATOM   4091 1HD  LYS B 309      -2.699 -19.300  -0.023  1.00  0.00           H  
ATOM   4092 2HD  LYS B 309      -4.127 -18.318   0.307  1.00  0.00           H  
ATOM   4093 1HE  LYS B 309      -2.171 -19.489   2.290  1.00  0.00           H  
ATOM   4094 2HE  LYS B 309      -2.613 -17.796   2.065  1.00  0.00           H  
ATOM   4095 1HZ  LYS B 309      -4.985 -18.779   2.605  1.00  0.00           H  
ATOM   4096 2HZ  LYS B 309      -4.058 -19.931   3.436  1.00  0.00           H  
ATOM   4097 3HZ  LYS B 309      -3.919 -18.284   3.832  1.00  0.00           H  
ATOM   4098  N   GLN B 310      -6.086 -22.022  -3.053  1.00  0.00           N  
ATOM   4099  CA  GLN B 310      -7.110 -22.712  -3.828  1.00  0.00           C  
ATOM   4100  C   GLN B 310      -6.607 -24.108  -4.192  1.00  0.00           C  
ATOM   4101  O   GLN B 310      -7.321 -25.086  -4.083  1.00  0.00           O  
ATOM   4102  CB  GLN B 310      -7.406 -21.924  -5.107  1.00  0.00           C  
ATOM   4103  CG  GLN B 310      -8.186 -20.656  -4.760  1.00  0.00           C  
ATOM   4104  CD  GLN B 310      -9.555 -21.034  -4.193  1.00  0.00           C  
ATOM   4105  OE1 GLN B 310      -9.883 -20.683  -3.077  1.00  0.00           O  
ATOM   4106  NE2 GLN B 310     -10.376 -21.742  -4.922  1.00  0.00           N  
ATOM   4107  H   GLN B 310      -5.842 -21.099  -3.273  1.00  0.00           H  
ATOM   4108  HA  GLN B 310      -8.012 -22.795  -3.241  1.00  0.00           H  
ATOM   4109 1HB  GLN B 310      -6.476 -21.656  -5.588  1.00  0.00           H  
ATOM   4110 2HB  GLN B 310      -7.995 -22.534  -5.777  1.00  0.00           H  
ATOM   4111 1HG  GLN B 310      -7.638 -20.086  -4.023  1.00  0.00           H  
ATOM   4112 2HG  GLN B 310      -8.320 -20.059  -5.649  1.00  0.00           H  
ATOM   4113 1HE2 GLN B 310     -11.256 -21.989  -4.568  1.00  0.00           H  
ATOM   4114 2HE2 GLN B 310     -10.113 -22.024  -5.822  1.00  0.00           H  
ATOM   4115  N   LYS B 311      -5.378 -24.210  -4.622  1.00  0.00           N  
ATOM   4116  CA  LYS B 311      -4.837 -25.515  -4.980  1.00  0.00           C  
ATOM   4117  C   LYS B 311      -5.105 -26.502  -3.843  1.00  0.00           C  
ATOM   4118  O   LYS B 311      -5.547 -27.613  -4.062  1.00  0.00           O  
ATOM   4119  CB  LYS B 311      -3.328 -25.396  -5.211  1.00  0.00           C  
ATOM   4120  CG  LYS B 311      -2.802 -26.690  -5.837  1.00  0.00           C  
ATOM   4121  CD  LYS B 311      -2.800 -27.803  -4.788  1.00  0.00           C  
ATOM   4122  CE  LYS B 311      -1.494 -28.592  -4.883  1.00  0.00           C  
ATOM   4123  NZ  LYS B 311      -1.375 -29.195  -6.241  1.00  0.00           N  
ATOM   4124  H   LYS B 311      -4.819 -23.410  -4.700  1.00  0.00           H  
ATOM   4125  HA  LYS B 311      -5.311 -25.867  -5.884  1.00  0.00           H  
ATOM   4126 1HB  LYS B 311      -3.130 -24.567  -5.875  1.00  0.00           H  
ATOM   4127 2HB  LYS B 311      -2.832 -25.229  -4.267  1.00  0.00           H  
ATOM   4128 1HG  LYS B 311      -3.438 -26.973  -6.664  1.00  0.00           H  
ATOM   4129 2HG  LYS B 311      -1.795 -26.532  -6.195  1.00  0.00           H  
ATOM   4130 1HD  LYS B 311      -2.889 -27.368  -3.804  1.00  0.00           H  
ATOM   4131 2HD  LYS B 311      -3.633 -28.465  -4.966  1.00  0.00           H  
ATOM   4132 1HE  LYS B 311      -0.659 -27.930  -4.710  1.00  0.00           H  
ATOM   4133 2HE  LYS B 311      -1.491 -29.375  -4.139  1.00  0.00           H  
ATOM   4134 1HZ  LYS B 311      -1.759 -28.538  -6.947  1.00  0.00           H  
ATOM   4135 2HZ  LYS B 311      -0.372 -29.383  -6.450  1.00  0.00           H  
ATOM   4136 3HZ  LYS B 311      -1.909 -30.086  -6.272  1.00  0.00           H  
ATOM   4137  N   VAL B 312      -4.844 -26.104  -2.628  1.00  0.00           N  
ATOM   4138  CA  VAL B 312      -5.082 -26.997  -1.500  1.00  0.00           C  
ATOM   4139  C   VAL B 312      -6.582 -27.278  -1.388  1.00  0.00           C  
ATOM   4140  O   VAL B 312      -6.998 -28.386  -1.113  1.00  0.00           O  
ATOM   4141  CB  VAL B 312      -4.588 -26.337  -0.213  1.00  0.00           C  
ATOM   4142  CG1 VAL B 312      -5.041 -27.162   0.992  1.00  0.00           C  
ATOM   4143  CG2 VAL B 312      -3.059 -26.264  -0.233  1.00  0.00           C  
ATOM   4144  H   VAL B 312      -4.490 -25.203  -2.474  1.00  0.00           H  
ATOM   4145  HA  VAL B 312      -4.552 -27.924  -1.655  1.00  0.00           H  
ATOM   4146  HB  VAL B 312      -4.997 -25.339  -0.139  1.00  0.00           H  
ATOM   4147 1HG1 VAL B 312      -5.602 -28.019   0.650  1.00  0.00           H  
ATOM   4148 2HG1 VAL B 312      -4.176 -27.497   1.546  1.00  0.00           H  
ATOM   4149 3HG1 VAL B 312      -5.666 -26.554   1.631  1.00  0.00           H  
ATOM   4150 1HG2 VAL B 312      -2.707 -26.381  -1.247  1.00  0.00           H  
ATOM   4151 2HG2 VAL B 312      -2.739 -25.305   0.151  1.00  0.00           H  
ATOM   4152 3HG2 VAL B 312      -2.654 -27.052   0.383  1.00  0.00           H  
ATOM   4153  N   MET B 313      -7.397 -26.279  -1.598  1.00  0.00           N  
ATOM   4154  CA  MET B 313      -8.838 -26.482  -1.504  1.00  0.00           C  
ATOM   4155  C   MET B 313      -9.369 -26.978  -2.851  1.00  0.00           C  
ATOM   4156  O   MET B 313      -9.846 -26.210  -3.662  1.00  0.00           O  
ATOM   4157  CB  MET B 313      -9.517 -25.159  -1.147  1.00  0.00           C  
ATOM   4158  CG  MET B 313     -11.019 -25.385  -0.976  1.00  0.00           C  
ATOM   4159  SD  MET B 313     -11.418 -25.478   0.787  1.00  0.00           S  
ATOM   4160  CE  MET B 313     -13.129 -26.040   0.606  1.00  0.00           C  
ATOM   4161  H   MET B 313      -7.040 -25.394  -1.818  1.00  0.00           H  
ATOM   4162  HA  MET B 313      -9.051 -27.214  -0.740  1.00  0.00           H  
ATOM   4163 1HB  MET B 313      -9.101 -24.779  -0.223  1.00  0.00           H  
ATOM   4164 2HB  MET B 313      -9.351 -24.444  -1.937  1.00  0.00           H  
ATOM   4165 1HG  MET B 313     -11.560 -24.567  -1.425  1.00  0.00           H  
ATOM   4166 2HG  MET B 313     -11.300 -26.310  -1.457  1.00  0.00           H  
ATOM   4167 1HE  MET B 313     -13.633 -25.428  -0.126  1.00  0.00           H  
ATOM   4168 2HE  MET B 313     -13.134 -27.070   0.276  1.00  0.00           H  
ATOM   4169 3HE  MET B 313     -13.637 -25.956   1.555  1.00  0.00           H  
ATOM   4170  N   ASN B 314      -9.292 -28.258  -3.096  1.00  0.00           N  
ATOM   4171  CA  ASN B 314      -9.786 -28.785  -4.364  1.00  0.00           C  
ATOM   4172  C   ASN B 314     -10.341 -30.194  -4.152  1.00  0.00           C  
ATOM   4173  O   ASN B 314      -9.630 -31.174  -4.243  1.00  0.00           O  
ATOM   4174  CB  ASN B 314      -8.639 -28.835  -5.376  1.00  0.00           C  
ATOM   4175  CG  ASN B 314      -9.185 -28.534  -6.774  1.00  0.00           C  
ATOM   4176  OD1 ASN B 314     -10.377 -28.392  -6.957  1.00  0.00           O  
ATOM   4177  ND2 ASN B 314      -8.356 -28.431  -7.777  1.00  0.00           N  
ATOM   4178  H   ASN B 314      -8.905 -28.864  -2.431  1.00  0.00           H  
ATOM   4179  HA  ASN B 314     -10.567 -28.143  -4.741  1.00  0.00           H  
ATOM   4180 1HB  ASN B 314      -7.894 -28.100  -5.113  1.00  0.00           H  
ATOM   4181 2HB  ASN B 314      -8.195 -29.819  -5.370  1.00  0.00           H  
ATOM   4182 1HD2 ASN B 314      -8.695 -28.240  -8.676  1.00  0.00           H  
ATOM   4183 2HD2 ASN B 314      -7.394 -28.547  -7.632  1.00  0.00           H  
ATOM   4184  N   TYR B 315     -11.613 -30.301  -3.866  1.00  0.00           N  
ATOM   4185  CA  TYR B 315     -12.206 -31.617  -3.650  1.00  0.00           C  
ATOM   4186  C   TYR B 315     -12.032 -32.471  -4.910  1.00  0.00           C  
ATOM   4187  O   TYR B 315     -11.787 -31.898  -5.960  1.00  0.00           O  
ATOM   4188  CB  TYR B 315     -13.697 -31.458  -3.344  1.00  0.00           C  
ATOM   4189  CG  TYR B 315     -13.964 -31.844  -1.908  1.00  0.00           C  
ATOM   4190  CD1 TYR B 315     -14.200 -33.187  -1.573  1.00  0.00           C  
ATOM   4191  CD2 TYR B 315     -13.976 -30.858  -0.907  1.00  0.00           C  
ATOM   4192  CE1 TYR B 315     -14.448 -33.544  -0.239  1.00  0.00           C  
ATOM   4193  CE2 TYR B 315     -14.224 -31.217   0.428  1.00  0.00           C  
ATOM   4194  CZ  TYR B 315     -14.459 -32.559   0.763  1.00  0.00           C  
ATOM   4195  OH  TYR B 315     -14.704 -32.911   2.074  1.00  0.00           O  
ATOM   4196  OXT TYR B 315     -12.145 -33.681  -4.802  1.00  0.00           O  
ATOM   4197  H   TYR B 315     -12.167 -29.497  -3.797  1.00  0.00           H  
ATOM   4198  HA  TYR B 315     -11.718 -32.100  -2.818  1.00  0.00           H  
ATOM   4199 1HB  TYR B 315     -13.988 -30.429  -3.500  1.00  0.00           H  
ATOM   4200 2HB  TYR B 315     -14.272 -32.097  -3.998  1.00  0.00           H  
ATOM   4201  HD1 TYR B 315     -14.190 -33.945  -2.342  1.00  0.00           H  
ATOM   4202  HD2 TYR B 315     -13.795 -29.825  -1.164  1.00  0.00           H  
ATOM   4203  HE1 TYR B 315     -14.629 -34.577   0.018  1.00  0.00           H  
ATOM   4204  HE2 TYR B 315     -14.233 -30.459   1.197  1.00  0.00           H  
ATOM   4205  HH  TYR B 315     -14.003 -33.502   2.358  1.00  0.00           H  
TER    4206      TYR B 315                                                      
ENDMDL                                                                          
MODEL        4                                                                  
HETATM 4207  C   ACE A 272       3.184  28.428   3.401  1.00  0.00           C  
HETATM 4208  O   ACE A 272       4.032  28.960   2.713  1.00  0.00           O  
HETATM 4209  CH3 ACE A 272       3.540  27.292   4.363  1.00  0.00           C  
HETATM 4210 1H   ACE A 272       4.613  27.217   4.449  1.00  0.00           H  
HETATM 4211 2H   ACE A 272       3.115  27.498   5.335  1.00  0.00           H  
HETATM 4212 3H   ACE A 272       3.143  26.362   3.986  1.00  0.00           H  
ATOM   4213  N   CYS A 273       1.935  28.802   3.348  1.00  0.00           N  
ATOM   4214  CA  CYS A 273       1.534  29.879   2.450  1.00  0.00           C  
ATOM   4215  C   CYS A 273       0.110  30.321   2.792  1.00  0.00           C  
ATOM   4216  O   CYS A 273      -0.203  31.496   2.792  1.00  0.00           O  
ATOM   4217  CB  CYS A 273       1.579  29.382   1.005  1.00  0.00           C  
ATOM   4218  SG  CYS A 273       2.352  30.641  -0.042  1.00  0.00           S  
ATOM   4219  H   CYS A 273       1.267  28.360   3.911  1.00  0.00           H  
ATOM   4220  HA  CYS A 273       2.210  30.714   2.563  1.00  0.00           H  
ATOM   4221 1HB  CYS A 273       2.155  28.470   0.954  1.00  0.00           H  
ATOM   4222 2HB  CYS A 273       0.574  29.192   0.657  1.00  0.00           H  
ATOM   4223  N   GLY A 274      -0.754  29.389   3.086  1.00  0.00           N  
ATOM   4224  CA  GLY A 274      -2.128  29.747   3.424  1.00  0.00           C  
ATOM   4225  C   GLY A 274      -2.815  28.557   4.097  1.00  0.00           C  
ATOM   4226  O   GLY A 274      -2.218  27.847   4.882  1.00  0.00           O  
ATOM   4227  H   GLY A 274      -0.481  28.448   3.081  1.00  0.00           H  
ATOM   4228 1HA  GLY A 274      -2.123  30.592   4.098  1.00  0.00           H  
ATOM   4229 2HA  GLY A 274      -2.665  30.005   2.524  1.00  0.00           H  
ATOM   4230  N   GLY A 275      -4.064  28.335   3.798  1.00  0.00           N  
ATOM   4231  CA  GLY A 275      -4.773  27.217   4.408  1.00  0.00           C  
ATOM   4232  C   GLY A 275      -4.755  26.019   3.457  1.00  0.00           C  
ATOM   4233  O   GLY A 275      -4.815  24.881   3.874  1.00  0.00           O  
ATOM   4234  H   GLY A 275      -4.529  28.920   3.163  1.00  0.00           H  
ATOM   4235 1HA  GLY A 275      -4.288  26.949   5.336  1.00  0.00           H  
ATOM   4236 2HA  GLY A 275      -5.795  27.500   4.603  1.00  0.00           H  
ATOM   4237  N   ARG A 276      -4.672  26.268   2.179  1.00  0.00           N  
ATOM   4238  CA  ARG A 276      -4.650  25.167   1.222  1.00  0.00           C  
ATOM   4239  C   ARG A 276      -3.403  24.312   1.459  1.00  0.00           C  
ATOM   4240  O   ARG A 276      -3.417  23.112   1.275  1.00  0.00           O  
ATOM   4241  CB  ARG A 276      -4.628  25.723  -0.202  1.00  0.00           C  
ATOM   4242  CG  ARG A 276      -6.027  25.613  -0.814  1.00  0.00           C  
ATOM   4243  CD  ARG A 276      -6.096  26.461  -2.086  1.00  0.00           C  
ATOM   4244  NE  ARG A 276      -6.152  27.878  -1.735  1.00  0.00           N  
ATOM   4245  CZ  ARG A 276      -6.830  28.274  -0.690  1.00  0.00           C  
ATOM   4246  NH1 ARG A 276      -8.120  28.079  -0.638  1.00  0.00           N  
ATOM   4247  NH2 ARG A 276      -6.219  28.866   0.299  1.00  0.00           N  
ATOM   4248  H   ARG A 276      -4.625  27.194   1.860  1.00  0.00           H  
ATOM   4249  HA  ARG A 276      -5.533  24.558   1.355  1.00  0.00           H  
ATOM   4250 1HB  ARG A 276      -4.325  26.760  -0.178  1.00  0.00           H  
ATOM   4251 2HB  ARG A 276      -3.930  25.156  -0.799  1.00  0.00           H  
ATOM   4252 1HG  ARG A 276      -6.232  24.580  -1.057  1.00  0.00           H  
ATOM   4253 2HG  ARG A 276      -6.758  25.968  -0.106  1.00  0.00           H  
ATOM   4254 1HD  ARG A 276      -5.218  26.278  -2.687  1.00  0.00           H  
ATOM   4255 2HD  ARG A 276      -6.979  26.191  -2.650  1.00  0.00           H  
ATOM   4256  HE  ARG A 276      -5.677  28.536  -2.285  1.00  0.00           H  
ATOM   4257 1HH1 ARG A 276      -8.587  27.626  -1.395  1.00  0.00           H  
ATOM   4258 2HH1 ARG A 276      -8.638  28.381   0.162  1.00  0.00           H  
ATOM   4259 1HH2 ARG A 276      -5.231  29.017   0.258  1.00  0.00           H  
ATOM   4260 2HH2 ARG A 276      -6.739  29.168   1.099  1.00  0.00           H  
ATOM   4261  N   ILE A 277      -2.325  24.922   1.872  1.00  0.00           N  
ATOM   4262  CA  ILE A 277      -1.108  24.156   2.119  1.00  0.00           C  
ATOM   4263  C   ILE A 277      -1.299  23.311   3.380  1.00  0.00           C  
ATOM   4264  O   ILE A 277      -0.838  22.188   3.460  1.00  0.00           O  
ATOM   4265  CB  ILE A 277       0.070  25.112   2.312  1.00  0.00           C  
ATOM   4266  CG1 ILE A 277       0.450  25.728   0.964  1.00  0.00           C  
ATOM   4267  CG2 ILE A 277       1.267  24.341   2.873  1.00  0.00           C  
ATOM   4268  CD1 ILE A 277      -0.644  26.704   0.522  1.00  0.00           C  
ATOM   4269  H   ILE A 277      -2.333  25.891   2.019  1.00  0.00           H  
ATOM   4270  HA  ILE A 277      -0.912  23.511   1.278  1.00  0.00           H  
ATOM   4271  HB  ILE A 277      -0.210  25.895   3.003  1.00  0.00           H  
ATOM   4272 1HG1 ILE A 277       1.387  26.256   1.060  1.00  0.00           H  
ATOM   4273 2HG1 ILE A 277       0.550  24.945   0.227  1.00  0.00           H  
ATOM   4274 1HG2 ILE A 277       1.364  23.400   2.352  1.00  0.00           H  
ATOM   4275 2HG2 ILE A 277       2.167  24.923   2.737  1.00  0.00           H  
ATOM   4276 3HG2 ILE A 277       1.115  24.157   3.926  1.00  0.00           H  
ATOM   4277 1HD1 ILE A 277      -0.993  27.265   1.376  1.00  0.00           H  
ATOM   4278 2HD1 ILE A 277      -0.242  27.384  -0.215  1.00  0.00           H  
ATOM   4279 3HD1 ILE A 277      -1.467  26.152   0.093  1.00  0.00           H  
ATOM   4280  N   ALA A 278      -1.981  23.835   4.361  1.00  0.00           N  
ATOM   4281  CA  ALA A 278      -2.201  23.071   5.582  1.00  0.00           C  
ATOM   4282  C   ALA A 278      -2.859  21.740   5.220  1.00  0.00           C  
ATOM   4283  O   ALA A 278      -2.325  20.679   5.483  1.00  0.00           O  
ATOM   4284  CB  ALA A 278      -3.120  23.858   6.520  1.00  0.00           C  
ATOM   4285  H   ALA A 278      -2.349  24.740   4.275  1.00  0.00           H  
ATOM   4286  HA  ALA A 278      -1.257  22.889   6.071  1.00  0.00           H  
ATOM   4287 1HB  ALA A 278      -2.751  24.868   6.623  1.00  0.00           H  
ATOM   4288 2HB  ALA A 278      -4.119  23.879   6.110  1.00  0.00           H  
ATOM   4289 3HB  ALA A 278      -3.138  23.380   7.489  1.00  0.00           H  
ATOM   4290  N   ARG A 279      -4.012  21.786   4.609  1.00  0.00           N  
ATOM   4291  CA  ARG A 279      -4.685  20.553   4.227  1.00  0.00           C  
ATOM   4292  C   ARG A 279      -3.753  19.726   3.339  1.00  0.00           C  
ATOM   4293  O   ARG A 279      -3.580  18.540   3.535  1.00  0.00           O  
ATOM   4294  CB  ARG A 279      -5.961  20.890   3.452  1.00  0.00           C  
ATOM   4295  CG  ARG A 279      -7.158  20.209   4.119  1.00  0.00           C  
ATOM   4296  CD  ARG A 279      -7.807  19.240   3.128  1.00  0.00           C  
ATOM   4297  NE  ARG A 279      -8.916  19.903   2.452  1.00  0.00           N  
ATOM   4298  CZ  ARG A 279      -9.414  19.390   1.361  1.00  0.00           C  
ATOM   4299  NH1 ARG A 279      -9.284  18.114   1.119  1.00  0.00           N  
ATOM   4300  NH2 ARG A 279     -10.042  20.154   0.509  1.00  0.00           N  
ATOM   4301  H   ARG A 279      -4.420  22.652   4.400  1.00  0.00           H  
ATOM   4302  HA  ARG A 279      -4.939  19.988   5.112  1.00  0.00           H  
ATOM   4303 1HB  ARG A 279      -6.109  21.960   3.453  1.00  0.00           H  
ATOM   4304 2HB  ARG A 279      -5.868  20.537   2.437  1.00  0.00           H  
ATOM   4305 1HG  ARG A 279      -6.825  19.666   4.991  1.00  0.00           H  
ATOM   4306 2HG  ARG A 279      -7.879  20.957   4.411  1.00  0.00           H  
ATOM   4307 1HD  ARG A 279      -7.075  18.926   2.398  1.00  0.00           H  
ATOM   4308 2HD  ARG A 279      -8.174  18.375   3.662  1.00  0.00           H  
ATOM   4309  HE  ARG A 279      -9.286  20.732   2.819  1.00  0.00           H  
ATOM   4310 1HH1 ARG A 279      -8.803  17.528   1.772  1.00  0.00           H  
ATOM   4311 2HH1 ARG A 279      -9.666  17.721   0.282  1.00  0.00           H  
ATOM   4312 1HH2 ARG A 279     -10.143  21.131   0.694  1.00  0.00           H  
ATOM   4313 2HH2 ARG A 279     -10.425  19.761  -0.328  1.00  0.00           H  
ATOM   4314  N   LEU A 280      -3.148  20.349   2.364  1.00  0.00           N  
ATOM   4315  CA  LEU A 280      -2.245  19.620   1.480  1.00  0.00           C  
ATOM   4316  C   LEU A 280      -1.246  18.823   2.322  1.00  0.00           C  
ATOM   4317  O   LEU A 280      -0.978  17.668   2.053  1.00  0.00           O  
ATOM   4318  CB  LEU A 280      -1.491  20.614   0.592  1.00  0.00           C  
ATOM   4319  CG  LEU A 280      -2.077  20.583  -0.819  1.00  0.00           C  
ATOM   4320  CD1 LEU A 280      -2.208  22.011  -1.350  1.00  0.00           C  
ATOM   4321  CD2 LEU A 280      -1.149  19.782  -1.737  1.00  0.00           C  
ATOM   4322  H   LEU A 280      -3.301  21.307   2.226  1.00  0.00           H  
ATOM   4323  HA  LEU A 280      -2.815  18.946   0.860  1.00  0.00           H  
ATOM   4324 1HB  LEU A 280      -1.588  21.608   1.002  1.00  0.00           H  
ATOM   4325 2HB  LEU A 280      -0.448  20.339   0.553  1.00  0.00           H  
ATOM   4326  HG  LEU A 280      -3.053  20.116  -0.795  1.00  0.00           H  
ATOM   4327 1HD1 LEU A 280      -1.301  22.558  -1.141  1.00  0.00           H  
ATOM   4328 2HD1 LEU A 280      -2.374  21.984  -2.417  1.00  0.00           H  
ATOM   4329 3HD1 LEU A 280      -3.043  22.498  -0.868  1.00  0.00           H  
ATOM   4330 1HD2 LEU A 280      -0.271  19.481  -1.187  1.00  0.00           H  
ATOM   4331 2HD2 LEU A 280      -1.667  18.905  -2.096  1.00  0.00           H  
ATOM   4332 3HD2 LEU A 280      -0.856  20.396  -2.576  1.00  0.00           H  
ATOM   4333  N   GLU A 281      -0.692  19.429   3.336  1.00  0.00           N  
ATOM   4334  CA  GLU A 281       0.267  18.717   4.172  1.00  0.00           C  
ATOM   4335  C   GLU A 281      -0.446  17.575   4.898  1.00  0.00           C  
ATOM   4336  O   GLU A 281       0.121  16.527   5.132  1.00  0.00           O  
ATOM   4337  CB  GLU A 281       0.869  19.680   5.196  1.00  0.00           C  
ATOM   4338  CG  GLU A 281       2.195  20.227   4.662  1.00  0.00           C  
ATOM   4339  CD  GLU A 281       3.331  19.268   5.031  1.00  0.00           C  
ATOM   4340  OE1 GLU A 281       3.602  19.130   6.213  1.00  0.00           O  
ATOM   4341  OE2 GLU A 281       3.908  18.689   4.125  1.00  0.00           O  
ATOM   4342  H   GLU A 281      -0.921  20.360   3.536  1.00  0.00           H  
ATOM   4343  HA  GLU A 281       1.054  18.314   3.552  1.00  0.00           H  
ATOM   4344 1HB  GLU A 281       0.185  20.498   5.368  1.00  0.00           H  
ATOM   4345 2HB  GLU A 281       1.047  19.155   6.124  1.00  0.00           H  
ATOM   4346 1HG  GLU A 281       2.138  20.322   3.587  1.00  0.00           H  
ATOM   4347 2HG  GLU A 281       2.388  21.195   5.099  1.00  0.00           H  
ATOM   4348  N   GLU A 282      -1.689  17.766   5.248  1.00  0.00           N  
ATOM   4349  CA  GLU A 282      -2.420  16.709   5.935  1.00  0.00           C  
ATOM   4350  C   GLU A 282      -2.668  15.565   4.951  1.00  0.00           C  
ATOM   4351  O   GLU A 282      -2.581  14.403   5.296  1.00  0.00           O  
ATOM   4352  CB  GLU A 282      -3.761  17.252   6.436  1.00  0.00           C  
ATOM   4353  CG  GLU A 282      -3.679  17.499   7.944  1.00  0.00           C  
ATOM   4354  CD  GLU A 282      -5.014  17.133   8.593  1.00  0.00           C  
ATOM   4355  OE1 GLU A 282      -6.014  17.727   8.224  1.00  0.00           O  
ATOM   4356  OE2 GLU A 282      -5.015  16.264   9.450  1.00  0.00           O  
ATOM   4357  H   GLU A 282      -2.131  18.616   5.044  1.00  0.00           H  
ATOM   4358  HA  GLU A 282      -1.840  16.349   6.771  1.00  0.00           H  
ATOM   4359 1HB  GLU A 282      -3.984  18.179   5.929  1.00  0.00           H  
ATOM   4360 2HB  GLU A 282      -4.539  16.532   6.234  1.00  0.00           H  
ATOM   4361 1HG  GLU A 282      -2.893  16.890   8.365  1.00  0.00           H  
ATOM   4362 2HG  GLU A 282      -3.466  18.542   8.126  1.00  0.00           H  
ATOM   4363  N   LYS A 283      -2.966  15.890   3.725  1.00  0.00           N  
ATOM   4364  CA  LYS A 283      -3.204  14.852   2.730  1.00  0.00           C  
ATOM   4365  C   LYS A 283      -1.900  14.088   2.488  1.00  0.00           C  
ATOM   4366  O   LYS A 283      -1.900  12.892   2.275  1.00  0.00           O  
ATOM   4367  CB  LYS A 283      -3.674  15.497   1.426  1.00  0.00           C  
ATOM   4368  CG  LYS A 283      -5.178  15.273   1.258  1.00  0.00           C  
ATOM   4369  CD  LYS A 283      -5.583  15.587  -0.183  1.00  0.00           C  
ATOM   4370  CE  LYS A 283      -6.137  17.011  -0.259  1.00  0.00           C  
ATOM   4371  NZ  LYS A 283      -6.708  17.250  -1.614  1.00  0.00           N  
ATOM   4372  H   LYS A 283      -3.023  16.834   3.468  1.00  0.00           H  
ATOM   4373  HA  LYS A 283      -3.961  14.172   3.091  1.00  0.00           H  
ATOM   4374 1HB  LYS A 283      -3.468  16.557   1.456  1.00  0.00           H  
ATOM   4375 2HB  LYS A 283      -3.150  15.052   0.595  1.00  0.00           H  
ATOM   4376 1HG  LYS A 283      -5.414  14.243   1.483  1.00  0.00           H  
ATOM   4377 2HG  LYS A 283      -5.716  15.923   1.932  1.00  0.00           H  
ATOM   4378 1HD  LYS A 283      -4.721  15.500  -0.828  1.00  0.00           H  
ATOM   4379 2HD  LYS A 283      -6.343  14.890  -0.504  1.00  0.00           H  
ATOM   4380 1HE  LYS A 283      -6.911  17.137   0.484  1.00  0.00           H  
ATOM   4381 2HE  LYS A 283      -5.341  17.717  -0.073  1.00  0.00           H  
ATOM   4382 1HZ  LYS A 283      -6.792  16.347  -2.120  1.00  0.00           H  
ATOM   4383 2HZ  LYS A 283      -7.648  17.683  -1.523  1.00  0.00           H  
ATOM   4384 3HZ  LYS A 283      -6.083  17.889  -2.146  1.00  0.00           H  
ATOM   4385  N   VAL A 284      -0.790  14.773   2.524  1.00  0.00           N  
ATOM   4386  CA  VAL A 284       0.487  14.104   2.311  1.00  0.00           C  
ATOM   4387  C   VAL A 284       0.687  13.054   3.403  1.00  0.00           C  
ATOM   4388  O   VAL A 284       0.914  11.892   3.129  1.00  0.00           O  
ATOM   4389  CB  VAL A 284       1.620  15.128   2.373  1.00  0.00           C  
ATOM   4390  CG1 VAL A 284       2.958  14.426   2.131  1.00  0.00           C  
ATOM   4391  CG2 VAL A 284       1.404  16.195   1.299  1.00  0.00           C  
ATOM   4392  H   VAL A 284      -0.814  15.736   2.703  1.00  0.00           H  
ATOM   4393  HA  VAL A 284       0.486  13.625   1.343  1.00  0.00           H  
ATOM   4394  HB  VAL A 284       1.631  15.593   3.348  1.00  0.00           H  
ATOM   4395 1HG1 VAL A 284       3.048  13.582   2.797  1.00  0.00           H  
ATOM   4396 2HG1 VAL A 284       3.003  14.081   1.108  1.00  0.00           H  
ATOM   4397 3HG1 VAL A 284       3.766  15.117   2.312  1.00  0.00           H  
ATOM   4398 1HG2 VAL A 284       0.349  16.275   1.075  1.00  0.00           H  
ATOM   4399 2HG2 VAL A 284       1.768  17.147   1.657  1.00  0.00           H  
ATOM   4400 3HG2 VAL A 284       1.940  15.919   0.404  1.00  0.00           H  
ATOM   4401  N   LYS A 285       0.601  13.453   4.642  1.00  0.00           N  
ATOM   4402  CA  LYS A 285       0.778  12.499   5.729  1.00  0.00           C  
ATOM   4403  C   LYS A 285      -0.199  11.338   5.541  1.00  0.00           C  
ATOM   4404  O   LYS A 285       0.156  10.186   5.690  1.00  0.00           O  
ATOM   4405  CB  LYS A 285       0.501  13.192   7.066  1.00  0.00           C  
ATOM   4406  CG  LYS A 285       1.793  13.255   7.886  1.00  0.00           C  
ATOM   4407  CD  LYS A 285       2.880  13.961   7.073  1.00  0.00           C  
ATOM   4408  CE  LYS A 285       4.227  13.283   7.326  1.00  0.00           C  
ATOM   4409  NZ  LYS A 285       5.251  14.316   7.653  1.00  0.00           N  
ATOM   4410  H   LYS A 285       0.414  14.394   4.842  1.00  0.00           H  
ATOM   4411  HA  LYS A 285       1.789  12.126   5.721  1.00  0.00           H  
ATOM   4412 1HB  LYS A 285       0.141  14.194   6.885  1.00  0.00           H  
ATOM   4413 2HB  LYS A 285      -0.242  12.634   7.614  1.00  0.00           H  
ATOM   4414 1HG  LYS A 285       1.612  13.802   8.800  1.00  0.00           H  
ATOM   4415 2HG  LYS A 285       2.117  12.253   8.124  1.00  0.00           H  
ATOM   4416 1HD  LYS A 285       2.638  13.904   6.023  1.00  0.00           H  
ATOM   4417 2HD  LYS A 285       2.939  14.997   7.372  1.00  0.00           H  
ATOM   4418 1HE  LYS A 285       4.134  12.593   8.152  1.00  0.00           H  
ATOM   4419 2HE  LYS A 285       4.531  12.743   6.440  1.00  0.00           H  
ATOM   4420 1HZ  LYS A 285       5.072  15.171   7.089  1.00  0.00           H  
ATOM   4421 2HZ  LYS A 285       5.196  14.549   8.666  1.00  0.00           H  
ATOM   4422 3HZ  LYS A 285       6.199  13.949   7.433  1.00  0.00           H  
ATOM   4423  N   THR A 286      -1.427  11.631   5.208  1.00  0.00           N  
ATOM   4424  CA  THR A 286      -2.399  10.566   5.007  1.00  0.00           C  
ATOM   4425  C   THR A 286      -1.864   9.595   3.952  1.00  0.00           C  
ATOM   4426  O   THR A 286      -1.918   8.392   4.114  1.00  0.00           O  
ATOM   4427  CB  THR A 286      -3.725  11.164   4.531  1.00  0.00           C  
ATOM   4428  OG1 THR A 286      -4.293  11.945   5.573  1.00  0.00           O  
ATOM   4429  CG2 THR A 286      -4.689  10.039   4.150  1.00  0.00           C  
ATOM   4430  H   THR A 286      -1.692  12.566   5.089  1.00  0.00           H  
ATOM   4431  HA  THR A 286      -2.557  10.039   5.937  1.00  0.00           H  
ATOM   4432  HB  THR A 286      -3.549  11.788   3.666  1.00  0.00           H  
ATOM   4433  HG1 THR A 286      -4.953  12.523   5.184  1.00  0.00           H  
ATOM   4434 1HG2 THR A 286      -4.373   9.120   4.619  1.00  0.00           H  
ATOM   4435 2HG2 THR A 286      -5.684  10.290   4.484  1.00  0.00           H  
ATOM   4436 3HG2 THR A 286      -4.690   9.912   3.076  1.00  0.00           H  
ATOM   4437  N   LEU A 287      -1.340  10.113   2.874  1.00  0.00           N  
ATOM   4438  CA  LEU A 287      -0.805   9.243   1.835  1.00  0.00           C  
ATOM   4439  C   LEU A 287       0.305   8.377   2.432  1.00  0.00           C  
ATOM   4440  O   LEU A 287       0.280   7.166   2.338  1.00  0.00           O  
ATOM   4441  CB  LEU A 287      -0.231  10.095   0.700  1.00  0.00           C  
ATOM   4442  CG  LEU A 287      -1.240  10.168  -0.447  1.00  0.00           C  
ATOM   4443  CD1 LEU A 287      -0.848  11.298  -1.400  1.00  0.00           C  
ATOM   4444  CD2 LEU A 287      -1.240   8.840  -1.208  1.00  0.00           C  
ATOM   4445  H   LEU A 287      -1.302  11.086   2.766  1.00  0.00           H  
ATOM   4446  HA  LEU A 287      -1.591   8.611   1.450  1.00  0.00           H  
ATOM   4447 1HB  LEU A 287      -0.029  11.093   1.065  1.00  0.00           H  
ATOM   4448 2HB  LEU A 287       0.685   9.650   0.343  1.00  0.00           H  
ATOM   4449  HG  LEU A 287      -2.227  10.357  -0.049  1.00  0.00           H  
ATOM   4450 1HD1 LEU A 287      -0.312  12.059  -0.853  1.00  0.00           H  
ATOM   4451 2HD1 LEU A 287      -0.217  10.906  -2.183  1.00  0.00           H  
ATOM   4452 3HD1 LEU A 287      -1.739  11.728  -1.835  1.00  0.00           H  
ATOM   4453 1HD2 LEU A 287      -0.705   8.097  -0.636  1.00  0.00           H  
ATOM   4454 2HD2 LEU A 287      -2.258   8.513  -1.360  1.00  0.00           H  
ATOM   4455 3HD2 LEU A 287      -0.759   8.972  -2.165  1.00  0.00           H  
ATOM   4456  N   LYS A 288       1.278   8.990   3.050  1.00  0.00           N  
ATOM   4457  CA  LYS A 288       2.362   8.222   3.645  1.00  0.00           C  
ATOM   4458  C   LYS A 288       1.774   7.071   4.461  1.00  0.00           C  
ATOM   4459  O   LYS A 288       2.240   5.951   4.404  1.00  0.00           O  
ATOM   4460  CB  LYS A 288       3.191   9.127   4.559  1.00  0.00           C  
ATOM   4461  CG  LYS A 288       4.620   9.224   4.025  1.00  0.00           C  
ATOM   4462  CD  LYS A 288       4.687  10.299   2.938  1.00  0.00           C  
ATOM   4463  CE  LYS A 288       5.199  11.606   3.543  1.00  0.00           C  
ATOM   4464  NZ  LYS A 288       6.578  11.876   3.047  1.00  0.00           N  
ATOM   4465  H   LYS A 288       1.276   9.968   3.117  1.00  0.00           H  
ATOM   4466  HA  LYS A 288       2.994   7.825   2.865  1.00  0.00           H  
ATOM   4467 1HB  LYS A 288       2.747  10.113   4.584  1.00  0.00           H  
ATOM   4468 2HB  LYS A 288       3.208   8.713   5.556  1.00  0.00           H  
ATOM   4469 1HG  LYS A 288       5.290   9.484   4.831  1.00  0.00           H  
ATOM   4470 2HG  LYS A 288       4.913   8.272   3.605  1.00  0.00           H  
ATOM   4471 1HD  LYS A 288       5.357   9.976   2.153  1.00  0.00           H  
ATOM   4472 2HD  LYS A 288       3.702  10.456   2.526  1.00  0.00           H  
ATOM   4473 1HE  LYS A 288       4.548  12.417   3.255  1.00  0.00           H  
ATOM   4474 2HE  LYS A 288       5.215  11.522   4.620  1.00  0.00           H  
ATOM   4475 1HZ  LYS A 288       6.709  11.426   2.119  1.00  0.00           H  
ATOM   4476 2HZ  LYS A 288       6.719  12.904   2.957  1.00  0.00           H  
ATOM   4477 3HZ  LYS A 288       7.271  11.489   3.718  1.00  0.00           H  
ATOM   4478  N   ALA A 289       0.746   7.337   5.220  1.00  0.00           N  
ATOM   4479  CA  ALA A 289       0.137   6.280   6.020  1.00  0.00           C  
ATOM   4480  C   ALA A 289      -0.225   5.108   5.111  1.00  0.00           C  
ATOM   4481  O   ALA A 289       0.266   4.009   5.270  1.00  0.00           O  
ATOM   4482  CB  ALA A 289      -1.132   6.807   6.687  1.00  0.00           C  
ATOM   4483  H   ALA A 289       0.382   8.246   5.252  1.00  0.00           H  
ATOM   4484  HA  ALA A 289       0.833   5.951   6.776  1.00  0.00           H  
ATOM   4485 1HB  ALA A 289      -1.257   7.853   6.449  1.00  0.00           H  
ATOM   4486 2HB  ALA A 289      -1.985   6.251   6.326  1.00  0.00           H  
ATOM   4487 3HB  ALA A 289      -1.051   6.689   7.758  1.00  0.00           H  
ATOM   4488  N   GLN A 290      -1.086   5.335   4.156  1.00  0.00           N  
ATOM   4489  CA  GLN A 290      -1.472   4.258   3.257  1.00  0.00           C  
ATOM   4490  C   GLN A 290      -0.217   3.545   2.751  1.00  0.00           C  
ATOM   4491  O   GLN A 290      -0.200   2.343   2.580  1.00  0.00           O  
ATOM   4492  CB  GLN A 290      -2.250   4.831   2.071  1.00  0.00           C  
ATOM   4493  CG  GLN A 290      -3.579   5.410   2.559  1.00  0.00           C  
ATOM   4494  CD  GLN A 290      -4.318   6.055   1.385  1.00  0.00           C  
ATOM   4495  OE1 GLN A 290      -4.680   7.214   1.443  1.00  0.00           O  
ATOM   4496  NE2 GLN A 290      -4.559   5.348   0.316  1.00  0.00           N  
ATOM   4497  H   GLN A 290      -1.472   6.230   4.045  1.00  0.00           H  
ATOM   4498  HA  GLN A 290      -2.098   3.556   3.789  1.00  0.00           H  
ATOM   4499 1HB  GLN A 290      -1.666   5.610   1.603  1.00  0.00           H  
ATOM   4500 2HB  GLN A 290      -2.442   4.047   1.354  1.00  0.00           H  
ATOM   4501 1HG  GLN A 290      -4.185   4.617   2.975  1.00  0.00           H  
ATOM   4502 2HG  GLN A 290      -3.391   6.156   3.317  1.00  0.00           H  
ATOM   4503 1HE2 GLN A 290      -5.031   5.752  -0.442  1.00  0.00           H  
ATOM   4504 2HE2 GLN A 290      -4.268   4.413   0.269  1.00  0.00           H  
ATOM   4505  N   ASN A 291       0.838   4.278   2.513  1.00  0.00           N  
ATOM   4506  CA  ASN A 291       2.062   3.652   2.032  1.00  0.00           C  
ATOM   4507  C   ASN A 291       2.541   2.628   3.063  1.00  0.00           C  
ATOM   4508  O   ASN A 291       2.902   1.518   2.728  1.00  0.00           O  
ATOM   4509  CB  ASN A 291       3.140   4.719   1.832  1.00  0.00           C  
ATOM   4510  CG  ASN A 291       4.230   4.176   0.904  1.00  0.00           C  
ATOM   4511  OD1 ASN A 291       5.175   3.560   1.352  1.00  0.00           O  
ATOM   4512  ND2 ASN A 291       4.136   4.381  -0.382  1.00  0.00           N  
ATOM   4513  H   ASN A 291       0.805   5.247   2.658  1.00  0.00           H  
ATOM   4514  HA  ASN A 291       1.871   3.155   1.095  1.00  0.00           H  
ATOM   4515 1HB  ASN A 291       2.697   5.599   1.391  1.00  0.00           H  
ATOM   4516 2HB  ASN A 291       3.578   4.975   2.786  1.00  0.00           H  
ATOM   4517 1HD2 ASN A 291       4.827   4.038  -0.984  1.00  0.00           H  
ATOM   4518 2HD2 ASN A 291       3.374   4.879  -0.744  1.00  0.00           H  
ATOM   4519  N   SER A 292       2.537   2.991   4.316  1.00  0.00           N  
ATOM   4520  CA  SER A 292       2.973   2.056   5.346  1.00  0.00           C  
ATOM   4521  C   SER A 292       1.982   0.892   5.411  1.00  0.00           C  
ATOM   4522  O   SER A 292       2.333  -0.222   5.745  1.00  0.00           O  
ATOM   4523  CB  SER A 292       3.017   2.766   6.698  1.00  0.00           C  
ATOM   4524  OG  SER A 292       4.331   3.258   6.928  1.00  0.00           O  
ATOM   4525  H   SER A 292       2.237   3.890   4.567  1.00  0.00           H  
ATOM   4526  HA  SER A 292       3.955   1.680   5.102  1.00  0.00           H  
ATOM   4527 1HB  SER A 292       2.327   3.593   6.696  1.00  0.00           H  
ATOM   4528 2HB  SER A 292       2.740   2.071   7.479  1.00  0.00           H  
ATOM   4529  HG  SER A 292       4.325   3.746   7.755  1.00  0.00           H  
ATOM   4530  N   GLU A 293       0.741   1.146   5.093  1.00  0.00           N  
ATOM   4531  CA  GLU A 293      -0.258   0.084   5.131  1.00  0.00           C  
ATOM   4532  C   GLU A 293       0.003  -0.896   3.987  1.00  0.00           C  
ATOM   4533  O   GLU A 293       0.073  -2.093   4.183  1.00  0.00           O  
ATOM   4534  CB  GLU A 293      -1.652   0.692   4.972  1.00  0.00           C  
ATOM   4535  CG  GLU A 293      -2.086   1.327   6.296  1.00  0.00           C  
ATOM   4536  CD  GLU A 293      -3.611   1.287   6.405  1.00  0.00           C  
ATOM   4537  OE1 GLU A 293      -4.254   1.117   5.382  1.00  0.00           O  
ATOM   4538  OE2 GLU A 293      -4.112   1.428   7.509  1.00  0.00           O  
ATOM   4539  H   GLU A 293       0.481   2.051   4.824  1.00  0.00           H  
ATOM   4540  HA  GLU A 293      -0.197  -0.436   6.074  1.00  0.00           H  
ATOM   4541 1HB  GLU A 293      -1.629   1.449   4.200  1.00  0.00           H  
ATOM   4542 2HB  GLU A 293      -2.353  -0.081   4.698  1.00  0.00           H  
ATOM   4543 1HG  GLU A 293      -1.652   0.775   7.119  1.00  0.00           H  
ATOM   4544 2HG  GLU A 293      -1.751   2.351   6.332  1.00  0.00           H  
ATOM   4545  N   LEU A 294       0.147  -0.397   2.789  1.00  0.00           N  
ATOM   4546  CA  LEU A 294       0.395  -1.278   1.655  1.00  0.00           C  
ATOM   4547  C   LEU A 294       1.751  -1.969   1.835  1.00  0.00           C  
ATOM   4548  O   LEU A 294       1.909  -3.134   1.528  1.00  0.00           O  
ATOM   4549  CB  LEU A 294       0.409  -0.457   0.366  1.00  0.00           C  
ATOM   4550  CG  LEU A 294      -0.945  -0.578  -0.333  1.00  0.00           C  
ATOM   4551  CD1 LEU A 294      -1.353   0.785  -0.900  1.00  0.00           C  
ATOM   4552  CD2 LEU A 294      -0.842  -1.592  -1.475  1.00  0.00           C  
ATOM   4553  H   LEU A 294       0.086   0.571   2.652  1.00  0.00           H  
ATOM   4554  HA  LEU A 294      -0.384  -2.022   1.598  1.00  0.00           H  
ATOM   4555 1HB  LEU A 294       0.601   0.580   0.601  1.00  0.00           H  
ATOM   4556 2HB  LEU A 294       1.183  -0.826  -0.289  1.00  0.00           H  
ATOM   4557  HG  LEU A 294      -1.690  -0.908   0.377  1.00  0.00           H  
ATOM   4558 1HD1 LEU A 294      -0.490   1.265  -1.337  1.00  0.00           H  
ATOM   4559 2HD1 LEU A 294      -2.110   0.647  -1.659  1.00  0.00           H  
ATOM   4560 3HD1 LEU A 294      -1.746   1.401  -0.106  1.00  0.00           H  
ATOM   4561 1HD2 LEU A 294       0.108  -1.475  -1.975  1.00  0.00           H  
ATOM   4562 2HD2 LEU A 294      -0.917  -2.593  -1.076  1.00  0.00           H  
ATOM   4563 3HD2 LEU A 294      -1.641  -1.425  -2.181  1.00  0.00           H  
ATOM   4564  N   ALA A 295       2.727  -1.259   2.327  1.00  0.00           N  
ATOM   4565  CA  ALA A 295       4.042  -1.861   2.522  1.00  0.00           C  
ATOM   4566  C   ALA A 295       3.936  -2.995   3.544  1.00  0.00           C  
ATOM   4567  O   ALA A 295       4.446  -4.079   3.339  1.00  0.00           O  
ATOM   4568  CB  ALA A 295       5.020  -0.801   3.032  1.00  0.00           C  
ATOM   4569  H   ALA A 295       2.578  -0.321   2.569  1.00  0.00           H  
ATOM   4570  HA  ALA A 295       4.400  -2.255   1.582  1.00  0.00           H  
ATOM   4571 1HB  ALA A 295       4.466   0.026   3.454  1.00  0.00           H  
ATOM   4572 2HB  ALA A 295       5.655  -1.232   3.791  1.00  0.00           H  
ATOM   4573 3HB  ALA A 295       5.626  -0.447   2.213  1.00  0.00           H  
ATOM   4574  N   SER A 296       3.280  -2.752   4.645  1.00  0.00           N  
ATOM   4575  CA  SER A 296       3.145  -3.792   5.660  1.00  0.00           C  
ATOM   4576  C   SER A 296       2.337  -4.961   5.090  1.00  0.00           C  
ATOM   4577  O   SER A 296       2.723  -6.107   5.197  1.00  0.00           O  
ATOM   4578  CB  SER A 296       2.425  -3.223   6.881  1.00  0.00           C  
ATOM   4579  OG  SER A 296       2.785  -3.975   8.033  1.00  0.00           O  
ATOM   4580  H   SER A 296       2.877  -1.870   4.792  1.00  0.00           H  
ATOM   4581  HA  SER A 296       4.126  -4.140   5.951  1.00  0.00           H  
ATOM   4582 1HB  SER A 296       2.714  -2.196   7.025  1.00  0.00           H  
ATOM   4583 2HB  SER A 296       1.355  -3.275   6.724  1.00  0.00           H  
ATOM   4584  HG  SER A 296       2.029  -3.991   8.625  1.00  0.00           H  
ATOM   4585  N   THR A 297       1.216  -4.676   4.485  1.00  0.00           N  
ATOM   4586  CA  THR A 297       0.396  -5.744   3.924  1.00  0.00           C  
ATOM   4587  C   THR A 297       1.222  -6.552   2.919  1.00  0.00           C  
ATOM   4588  O   THR A 297       1.310  -7.761   3.004  1.00  0.00           O  
ATOM   4589  CB  THR A 297      -0.817  -5.137   3.217  1.00  0.00           C  
ATOM   4590  OG1 THR A 297      -1.530  -4.312   4.129  1.00  0.00           O  
ATOM   4591  CG2 THR A 297      -1.731  -6.254   2.715  1.00  0.00           C  
ATOM   4592  H   THR A 297       0.923  -3.745   4.412  1.00  0.00           H  
ATOM   4593  HA  THR A 297       0.061  -6.394   4.717  1.00  0.00           H  
ATOM   4594  HB  THR A 297      -0.487  -4.543   2.378  1.00  0.00           H  
ATOM   4595  HG1 THR A 297      -1.184  -3.420   4.056  1.00  0.00           H  
ATOM   4596 1HG2 THR A 297      -1.253  -7.210   2.875  1.00  0.00           H  
ATOM   4597 2HG2 THR A 297      -2.667  -6.224   3.254  1.00  0.00           H  
ATOM   4598 3HG2 THR A 297      -1.919  -6.119   1.659  1.00  0.00           H  
ATOM   4599  N   ALA A 298       1.826  -5.896   1.967  1.00  0.00           N  
ATOM   4600  CA  ALA A 298       2.624  -6.614   0.978  1.00  0.00           C  
ATOM   4601  C   ALA A 298       3.591  -7.561   1.692  1.00  0.00           C  
ATOM   4602  O   ALA A 298       3.630  -8.744   1.418  1.00  0.00           O  
ATOM   4603  CB  ALA A 298       3.416  -5.611   0.139  1.00  0.00           C  
ATOM   4604  H   ALA A 298       1.742  -4.921   1.915  1.00  0.00           H  
ATOM   4605  HA  ALA A 298       1.971  -7.183   0.335  1.00  0.00           H  
ATOM   4606 1HB  ALA A 298       3.145  -4.607   0.428  1.00  0.00           H  
ATOM   4607 2HB  ALA A 298       4.473  -5.762   0.303  1.00  0.00           H  
ATOM   4608 3HB  ALA A 298       3.188  -5.758  -0.907  1.00  0.00           H  
ATOM   4609  N   ASN A 299       4.375  -7.051   2.601  1.00  0.00           N  
ATOM   4610  CA  ASN A 299       5.319  -7.905   3.313  1.00  0.00           C  
ATOM   4611  C   ASN A 299       4.572  -9.090   3.929  1.00  0.00           C  
ATOM   4612  O   ASN A 299       5.074 -10.195   3.976  1.00  0.00           O  
ATOM   4613  CB  ASN A 299       6.003  -7.101   4.420  1.00  0.00           C  
ATOM   4614  CG  ASN A 299       7.231  -6.388   3.849  1.00  0.00           C  
ATOM   4615  OD1 ASN A 299       7.327  -6.183   2.657  1.00  0.00           O  
ATOM   4616  ND2 ASN A 299       8.180  -6.001   4.657  1.00  0.00           N  
ATOM   4617  H   ASN A 299       4.330  -6.094   2.807  1.00  0.00           H  
ATOM   4618  HA  ASN A 299       6.066  -8.271   2.622  1.00  0.00           H  
ATOM   4619 1HB  ASN A 299       5.311  -6.369   4.814  1.00  0.00           H  
ATOM   4620 2HB  ASN A 299       6.311  -7.766   5.213  1.00  0.00           H  
ATOM   4621 1HD2 ASN A 299       8.968  -5.543   4.301  1.00  0.00           H  
ATOM   4622 2HD2 ASN A 299       8.102  -6.168   5.620  1.00  0.00           H  
ATOM   4623  N   MET A 300       3.378  -8.868   4.403  1.00  0.00           N  
ATOM   4624  CA  MET A 300       2.616  -9.959   5.002  1.00  0.00           C  
ATOM   4625  C   MET A 300       2.383 -11.053   3.959  1.00  0.00           C  
ATOM   4626  O   MET A 300       2.496 -12.229   4.243  1.00  0.00           O  
ATOM   4627  CB  MET A 300       1.268  -9.430   5.496  1.00  0.00           C  
ATOM   4628  CG  MET A 300       1.181  -9.589   7.015  1.00  0.00           C  
ATOM   4629  SD  MET A 300      -0.169  -8.567   7.653  1.00  0.00           S  
ATOM   4630  CE  MET A 300      -1.397  -9.887   7.813  1.00  0.00           C  
ATOM   4631  H   MET A 300       2.990  -7.969   4.356  1.00  0.00           H  
ATOM   4632  HA  MET A 300       3.168 -10.368   5.837  1.00  0.00           H  
ATOM   4633 1HB  MET A 300       1.176  -8.384   5.238  1.00  0.00           H  
ATOM   4634 2HB  MET A 300       0.470  -9.987   5.034  1.00  0.00           H  
ATOM   4635 1HG  MET A 300       0.996 -10.625   7.260  1.00  0.00           H  
ATOM   4636 2HG  MET A 300       2.114  -9.275   7.464  1.00  0.00           H  
ATOM   4637 1HE  MET A 300      -0.936 -10.837   7.578  1.00  0.00           H  
ATOM   4638 2HE  MET A 300      -1.775  -9.904   8.824  1.00  0.00           H  
ATOM   4639 3HE  MET A 300      -2.212  -9.707   7.129  1.00  0.00           H  
ATOM   4640  N   LEU A 301       2.054 -10.675   2.753  1.00  0.00           N  
ATOM   4641  CA  LEU A 301       1.816 -11.670   1.714  1.00  0.00           C  
ATOM   4642  C   LEU A 301       3.137 -12.345   1.336  1.00  0.00           C  
ATOM   4643  O   LEU A 301       3.156 -13.451   0.831  1.00  0.00           O  
ATOM   4644  CB  LEU A 301       1.222 -10.989   0.480  1.00  0.00           C  
ATOM   4645  CG  LEU A 301      -0.007 -10.175   0.885  1.00  0.00           C  
ATOM   4646  CD1 LEU A 301      -0.459  -9.313  -0.296  1.00  0.00           C  
ATOM   4647  CD2 LEU A 301      -1.139 -11.126   1.282  1.00  0.00           C  
ATOM   4648  H   LEU A 301       1.968  -9.721   2.547  1.00  0.00           H  
ATOM   4649  HA  LEU A 301       1.124 -12.413   2.081  1.00  0.00           H  
ATOM   4650 1HB  LEU A 301       1.961 -10.334   0.042  1.00  0.00           H  
ATOM   4651 2HB  LEU A 301       0.934 -11.739  -0.241  1.00  0.00           H  
ATOM   4652  HG  LEU A 301       0.242  -9.539   1.721  1.00  0.00           H  
ATOM   4653 1HD1 LEU A 301       0.311  -9.308  -1.053  1.00  0.00           H  
ATOM   4654 2HD1 LEU A 301      -1.370  -9.719  -0.710  1.00  0.00           H  
ATOM   4655 3HD1 LEU A 301      -0.637  -8.303   0.044  1.00  0.00           H  
ATOM   4656 1HD2 LEU A 301      -1.076 -12.028   0.690  1.00  0.00           H  
ATOM   4657 2HD2 LEU A 301      -1.048 -11.375   2.329  1.00  0.00           H  
ATOM   4658 3HD2 LEU A 301      -2.090 -10.647   1.108  1.00  0.00           H  
ATOM   4659  N   ARG A 302       4.240 -11.690   1.569  1.00  0.00           N  
ATOM   4660  CA  ARG A 302       5.527 -12.283   1.220  1.00  0.00           C  
ATOM   4661  C   ARG A 302       5.948 -13.282   2.301  1.00  0.00           C  
ATOM   4662  O   ARG A 302       6.292 -14.412   2.016  1.00  0.00           O  
ATOM   4663  CB  ARG A 302       6.582 -11.183   1.108  1.00  0.00           C  
ATOM   4664  CG  ARG A 302       7.145 -11.157  -0.314  1.00  0.00           C  
ATOM   4665  CD  ARG A 302       8.650 -10.884  -0.263  1.00  0.00           C  
ATOM   4666  NE  ARG A 302       9.329 -11.714  -1.250  1.00  0.00           N  
ATOM   4667  CZ  ARG A 302      10.557 -11.441  -1.598  1.00  0.00           C  
ATOM   4668  NH1 ARG A 302      10.792 -10.792  -2.706  1.00  0.00           N  
ATOM   4669  NH2 ARG A 302      11.549 -11.820  -0.842  1.00  0.00           N  
ATOM   4670  H   ARG A 302       4.204 -10.798   1.972  1.00  0.00           H  
ATOM   4671  HA  ARG A 302       5.443 -12.794   0.273  1.00  0.00           H  
ATOM   4672 1HB  ARG A 302       6.130 -10.227   1.333  1.00  0.00           H  
ATOM   4673 2HB  ARG A 302       7.380 -11.376   1.807  1.00  0.00           H  
ATOM   4674 1HG  ARG A 302       6.969 -12.112  -0.788  1.00  0.00           H  
ATOM   4675 2HG  ARG A 302       6.659 -10.378  -0.882  1.00  0.00           H  
ATOM   4676 1HD  ARG A 302       8.833  -9.842  -0.482  1.00  0.00           H  
ATOM   4677 2HD  ARG A 302       9.025 -11.116   0.723  1.00  0.00           H  
ATOM   4678  HE  ARG A 302       8.864 -12.478  -1.650  1.00  0.00           H  
ATOM   4679 1HH1 ARG A 302      10.031 -10.502  -3.287  1.00  0.00           H  
ATOM   4680 2HH1 ARG A 302      11.732 -10.583  -2.974  1.00  0.00           H  
ATOM   4681 1HH2 ARG A 302      11.369 -12.319   0.007  1.00  0.00           H  
ATOM   4682 2HH2 ARG A 302      12.490 -11.611  -1.109  1.00  0.00           H  
ATOM   4683  N   GLU A 303       5.934 -12.874   3.541  1.00  0.00           N  
ATOM   4684  CA  GLU A 303       6.334 -13.781   4.612  1.00  0.00           C  
ATOM   4685  C   GLU A 303       5.402 -14.997   4.635  1.00  0.00           C  
ATOM   4686  O   GLU A 303       5.801 -16.086   4.998  1.00  0.00           O  
ATOM   4687  CB  GLU A 303       6.256 -13.052   5.956  1.00  0.00           C  
ATOM   4688  CG  GLU A 303       4.795 -12.749   6.293  1.00  0.00           C  
ATOM   4689  CD  GLU A 303       4.730 -11.933   7.586  1.00  0.00           C  
ATOM   4690  OE1 GLU A 303       5.728 -11.887   8.285  1.00  0.00           O  
ATOM   4691  OE2 GLU A 303       3.682 -11.371   7.854  1.00  0.00           O  
ATOM   4692  H   GLU A 303       5.659 -11.957   3.753  1.00  0.00           H  
ATOM   4693  HA  GLU A 303       7.348 -14.109   4.443  1.00  0.00           H  
ATOM   4694 1HB  GLU A 303       6.685 -13.676   6.727  1.00  0.00           H  
ATOM   4695 2HB  GLU A 303       6.810 -12.127   5.895  1.00  0.00           H  
ATOM   4696 1HG  GLU A 303       4.350 -12.184   5.487  1.00  0.00           H  
ATOM   4697 2HG  GLU A 303       4.257 -13.675   6.426  1.00  0.00           H  
ATOM   4698  N   GLN A 304       4.167 -14.822   4.255  1.00  0.00           N  
ATOM   4699  CA  GLN A 304       3.241 -15.951   4.262  1.00  0.00           C  
ATOM   4700  C   GLN A 304       3.498 -16.835   3.041  1.00  0.00           C  
ATOM   4701  O   GLN A 304       3.476 -18.047   3.126  1.00  0.00           O  
ATOM   4702  CB  GLN A 304       1.801 -15.435   4.233  1.00  0.00           C  
ATOM   4703  CG  GLN A 304       1.501 -14.835   2.859  1.00  0.00           C  
ATOM   4704  CD  GLN A 304       0.047 -14.355   2.817  1.00  0.00           C  
ATOM   4705  OE1 GLN A 304      -0.526 -14.211   1.755  1.00  0.00           O  
ATOM   4706  NE2 GLN A 304      -0.578 -14.099   3.935  1.00  0.00           N  
ATOM   4707  H   GLN A 304       3.860 -13.937   3.965  1.00  0.00           H  
ATOM   4708  HA  GLN A 304       3.392 -16.530   5.161  1.00  0.00           H  
ATOM   4709 1HB  GLN A 304       1.122 -16.252   4.427  1.00  0.00           H  
ATOM   4710 2HB  GLN A 304       1.677 -14.674   4.989  1.00  0.00           H  
ATOM   4711 1HG  GLN A 304       2.162 -14.001   2.677  1.00  0.00           H  
ATOM   4712 2HG  GLN A 304       1.651 -15.586   2.097  1.00  0.00           H  
ATOM   4713 1HE2 GLN A 304      -1.508 -13.791   3.917  1.00  0.00           H  
ATOM   4714 2HE2 GLN A 304      -0.119 -14.217   4.791  1.00  0.00           H  
ATOM   4715  N   VAL A 305       3.745 -16.243   1.904  1.00  0.00           N  
ATOM   4716  CA  VAL A 305       4.001 -17.041   0.711  1.00  0.00           C  
ATOM   4717  C   VAL A 305       5.214 -17.940   0.957  1.00  0.00           C  
ATOM   4718  O   VAL A 305       5.172 -19.131   0.722  1.00  0.00           O  
ATOM   4719  CB  VAL A 305       4.282 -16.115  -0.474  1.00  0.00           C  
ATOM   4720  CG1 VAL A 305       4.770 -16.941  -1.665  1.00  0.00           C  
ATOM   4721  CG2 VAL A 305       2.995 -15.380  -0.859  1.00  0.00           C  
ATOM   4722  H   VAL A 305       3.761 -15.265   1.855  1.00  0.00           H  
ATOM   4723  HA  VAL A 305       3.138 -17.653   0.491  1.00  0.00           H  
ATOM   4724  HB  VAL A 305       5.040 -15.397  -0.199  1.00  0.00           H  
ATOM   4725 1HG1 VAL A 305       4.087 -17.760  -1.840  1.00  0.00           H  
ATOM   4726 2HG1 VAL A 305       4.814 -16.316  -2.545  1.00  0.00           H  
ATOM   4727 3HG1 VAL A 305       5.754 -17.333  -1.453  1.00  0.00           H  
ATOM   4728 1HG2 VAL A 305       2.357 -15.292   0.007  1.00  0.00           H  
ATOM   4729 2HG2 VAL A 305       3.239 -14.395  -1.228  1.00  0.00           H  
ATOM   4730 3HG2 VAL A 305       2.481 -15.936  -1.630  1.00  0.00           H  
ATOM   4731  N   ALA A 306       6.291 -17.382   1.437  1.00  0.00           N  
ATOM   4732  CA  ALA A 306       7.476 -18.190   1.698  1.00  0.00           C  
ATOM   4733  C   ALA A 306       7.144 -19.225   2.776  1.00  0.00           C  
ATOM   4734  O   ALA A 306       7.568 -20.362   2.711  1.00  0.00           O  
ATOM   4735  CB  ALA A 306       8.614 -17.291   2.183  1.00  0.00           C  
ATOM   4736  H   ALA A 306       6.304 -16.420   1.624  1.00  0.00           H  
ATOM   4737  HA  ALA A 306       7.776 -18.696   0.793  1.00  0.00           H  
ATOM   4738 1HB  ALA A 306       8.312 -16.258   2.110  1.00  0.00           H  
ATOM   4739 2HB  ALA A 306       8.849 -17.528   3.211  1.00  0.00           H  
ATOM   4740 3HB  ALA A 306       9.487 -17.455   1.569  1.00  0.00           H  
ATOM   4741  N   GLN A 307       6.384 -18.839   3.764  1.00  0.00           N  
ATOM   4742  CA  GLN A 307       6.028 -19.781   4.819  1.00  0.00           C  
ATOM   4743  C   GLN A 307       5.142 -20.878   4.230  1.00  0.00           C  
ATOM   4744  O   GLN A 307       5.106 -21.992   4.711  1.00  0.00           O  
ATOM   4745  CB  GLN A 307       5.268 -19.047   5.924  1.00  0.00           C  
ATOM   4746  CG  GLN A 307       6.254 -18.547   6.982  1.00  0.00           C  
ATOM   4747  CD  GLN A 307       5.841 -17.150   7.447  1.00  0.00           C  
ATOM   4748  OE1 GLN A 307       6.679 -16.333   7.775  1.00  0.00           O  
ATOM   4749  NE2 GLN A 307       4.575 -16.838   7.488  1.00  0.00           N  
ATOM   4750  H   GLN A 307       6.048 -17.919   3.794  1.00  0.00           H  
ATOM   4751  HA  GLN A 307       6.924 -20.222   5.229  1.00  0.00           H
[truncated: 419,905 more chars]
