# Supplementary material for: ProteinShader: illustrative rendering of macromolecules
Source: BMC Struct Biol. 2009 Mar 30;9:19. doi: 10.1186/1472-6807-9-19 (PMC2672931; doi:10.1186/1472-6807-9-19)
Supplement: Additional file 1 — ProteinShader program without source code. This compressed file contains the complete ProteinShader program including associated libraries, but no source code. A README.txt file gives an overview of the ProteinShader distribution, and the index.html file in the help subdirectory has directions on getting started with the program as well as a set of tutorials. [file 1472-6807-9-19-S1.zip › ProteinShader-beta-0_9_4-binary/data/1AQB.pdb]

HEADER    RETINOL TRANSPORT                       28-JUL-97   1AQB              
TITLE     RETINOL-BINDING PROTEIN (RBP) FROM PIG PLASMA                         
COMPND    MOL_ID: 1;                                                            
COMPND   2 MOLECULE: RETINOL-BINDING PROTEIN;                                   
COMPND   3 CHAIN: NULL;                                                         
COMPND   4 SYNONYM: RBP                                                         
SOURCE    MOL_ID: 1;                                                            
SOURCE   2 ORGANISM_SCIENTIFIC: SUS SCROFA DOMESTICUS;                          
SOURCE   3 ORGANISM_COMMON: PIG;                                                
SOURCE   4 CELLULAR_LOCATION: PLASMA                                            
KEYWDS    RETINOL TRANSPORT, RETINOIDS, VITAMIN A, CADMIUM ION                  
EXPDTA    X-RAY DIFFRACTION                                                     
AUTHOR    G.ZANOTTI,M.PANZALORTO,A.MARCATO,G.MALPELI,C.FOLLI,R.BERNI            
REVDAT   1   28-JAN-98 1AQB    0                                                
JRNL        AUTH   G.ZANOTTI,M.PANZALORTO,A.MARCATO,G.MALPELI,                  
JRNL        AUTH 2 C.FOLLI,R.BERNI                                              
JRNL        TITL   STRUCTURE OF PIG PLASMA RETINOL-BINDING PROTEIN AT           
JRNL        TITL 2 1.65 ANGSTROM RESOLUTION                                     
JRNL        REF    TO BE PUBLISHED                                              
JRNL        REFN                                                  0353          
REMARK   1                                                                      
REMARK   1 REFERENCE 1                                                          
REMARK   1  AUTH   G.ZANOTTI,R.BERNI,H.L.MONACO                                 
REMARK   1  TITL   CRYSTAL STRUCTURE OF LIGANDED AND UNLIGANDED FORMS           
REMARK   1  TITL 2 OF BOVINE PLASMA RETINOL-BINDING PROTEIN                     
REMARK   1  REF    J.BIOL.CHEM.                  V. 268 10728 1993              
REMARK   1  REFN   ASTM JBCHA3  US ISSN 0021-9258                 0071          
REMARK   1 REFERENCE 2                                                          
REMARK   1  AUTH   G.ZANOTTI,S.OTTONELLO,R.BERNI,H.L.MONACO                     
REMARK   1  TITL   CRYSTAL STRUCTURE OF THE TRIGONAL FORM OF HUMAN              
REMARK   1  TITL 2 PLASMA RETINOL-BINDING PROTEIN AT 2.5 A RESOLUTION           
REMARK   1  REF    J.MOL.BIOL.                   V. 230   613 1993              
REMARK   1  REFN   ASTM JMOBAK  UK ISSN 0022-2836                 0070          
REMARK   2                                                                      
REMARK   2 RESOLUTION. 1.65 ANGSTROMS.                                          
REMARK   3                                                                      
REMARK   3 REFINEMENT.                                                          
REMARK   3   PROGRAM     : SHELXL-93                                            
REMARK   3   AUTHORS     : G.M.SHELDRICK                                        
REMARK   3                                                                      
REMARK   3  DATA USED IN REFINEMENT.                                            
REMARK   3   RESOLUTION RANGE HIGH (ANGSTROMS) : 1.65                           
REMARK   3   RESOLUTION RANGE LOW  (ANGSTROMS) : 55.                            
REMARK   3   DATA CUTOFF            (SIGMA(F)) : 0.0                            
REMARK   3   COMPLETENESS FOR RANGE        (%) : 90.5                           
REMARK   3   CROSS-VALIDATION METHOD           : FREE R VALUE                   
REMARK   3   FREE R VALUE TEST SET SELECTION   : EVERY 20TH                     
REMARK   3                                       REFLECTION                     
REMARK   3                                                                      
REMARK   3  FIT TO DATA USED IN REFINEMENT (NO CUTOFF).                         
REMARK   3   R VALUE   (WORKING + TEST SET, NO CUTOFF) : 0.1942                 
REMARK   3   R VALUE          (WORKING SET, NO CUTOFF) : 0.1844                 
REMARK   3   FREE R VALUE                  (NO CUTOFF) : 0.2372                 
REMARK   3   FREE R VALUE TEST SET SIZE (%, NO CUTOFF) : 5.0                    
REMARK   3   FREE R VALUE TEST SET COUNT   (NO CUTOFF) : 1001                   
REMARK   3   TOTAL NUMBER OF REFLECTIONS   (NO CUTOFF) : 20090                  
REMARK   3                                                                      
REMARK   3  FIT/AGREEMENT OF MODEL FOR DATA WITH F>4SIG(F).                     
REMARK   3   R VALUE   (WORKING + TEST SET, F>4SIG(F)) : 0.16502                
REMARK   3   R VALUE          (WORKING SET, F>4SIG(F)) : 0.15686                
REMARK   3   FREE R VALUE                  (F>4SIG(F)) : 0.2156                 
REMARK   3   FREE R VALUE TEST SET SIZE (%, F>4SIG(F)) : 4.5                    
REMARK   3   FREE R VALUE TEST SET COUNT   (F>4SIG(F)) : 895                    
REMARK   3   TOTAL NUMBER OF REFLECTIONS   (F>4SIG(F)) : 16680                  
REMARK   3                                                                      
REMARK   3  NUMBER OF NON-HYDROGEN ATOMS USED IN REFINEMENT.                    
REMARK   3   PROTEIN ATOMS      : 1428                                          
REMARK   3   NUCLEIC ACID ATOMS : 0                                             
REMARK   3   HETEROGEN ATOMS    : 22                                            
REMARK   3   SOLVENT ATOMS      : 124                                           
REMARK   3                                                                      
REMARK   3  MODEL REFINEMENT.                                                   
REMARK   3   OCCUPANCY SUM OF NON-HYDROGEN ATOMS      : 6284.                   
REMARK   3   OCCUPANCY SUM OF HYDROGEN ATOMS          : 5272.                   
REMARK   3   NUMBER OF DISCRETELY DISORDERED RESIDUES : 3                       
REMARK   3   NUMBER OF LEAST-SQUARES PARAMETERS       : 6308                    
REMARK   3   NUMBER OF RESTRAINTS                     : 5678                    
REMARK   3                                                                      
REMARK   3  RMS DEVIATIONS FROM RESTRAINT TARGET VALUES.                        
REMARK   3   BOND LENGTHS                         (A) : 0.03                    
REMARK   3   ANGLE DISTANCES                      (A) : 0.03                    
REMARK   3   SIMILAR DISTANCES (NO TARGET VALUES) (A) : 0.03                    
REMARK   3   DISTANCES FROM RESTRAINT PLANES      (A) : 0.2                     
REMARK   3   ZERO CHIRAL VOLUMES               (A**3) : 0.2                     
REMARK   3   NON-ZERO CHIRAL VOLUMES           (A**3) : 0.2                     
REMARK   3   ANTI-BUMPING DISTANCE RESTRAINTS     (A) : 0.01                    
REMARK   3   RIGID-BOND ADP COMPONENTS         (A**2) : 0.0                     
REMARK   3   SIMILAR ADP COMPONENTS            (A**2) : 0.0                     
REMARK   3   APPROXIMATELY ISOTROPIC ADPS      (A**2) : 0.0                     
REMARK   3                                                                      
REMARK   3  BULK SOLVENT MODELING.                                              
REMARK   3   METHOD USED: MOEWS & KRETSINGER                                    
REMARK   3                                                                      
REMARK   3  STEREOCHEMISTRY TARGET VALUES : ENGH AND HUBER                      
REMARK   3   SPECIAL CASE: NULL                                                 
REMARK   3                                                                      
REMARK   3  OTHER REFINEMENT REMARKS: NO RESTRAINTS WERE APPLIED ON             
REMARK   3  THE PLANARITY OF RETINOL MOLECULE                                   
REMARK   4                                                                      
REMARK   4 1AQB COMPLIES WITH FORMAT V. 2.2, 16-DEC-1996                        
REMARK   6                                                                      
REMARK   6 THE LAST EIGHT C-TERMINAL RESIDUES WERE NOT SEEN IN THE              
REMARK   6 ELECTRON DENSITY MAP.                                                
REMARK 200                                                                      
REMARK 200 EXPERIMENTAL DETAILS                                                 
REMARK 200  EXPERIMENT TYPE                : X-RAY DIFFRACTION                  
REMARK 200  DATE OF DATA COLLECTION        : SEP-1996                           
REMARK 200  TEMPERATURE           (KELVIN) : 300                                
REMARK 200  PH                             : 6.8                                
REMARK 200  NUMBER OF CRYSTALS USED        : 1                                  
REMARK 200                                                                      
REMARK 200  SYNCHROTRON              (Y/N) : N                                  
REMARK 200  RADIATION SOURCE               : NULL                               
REMARK 200  BEAMLINE                       : NULL                               
REMARK 200  X-RAY GENERATOR MODEL          : SIEMENS M18XHF-SRA                 
REMARK 200  MONOCHROMATIC OR LAUE    (M/L) : M                                  
REMARK 200  WAVELENGTH OR RANGE        (A) : 1.5418                             
REMARK 200  MONOCHROMATOR                  : GRAPHITE                           
REMARK 200  OPTICS                         : NULL                               
REMARK 200                                                                      
REMARK 200  DETECTOR TYPE                  : MULTIWIRE                          
REMARK 200  DETECTOR MANUFACTURER          : SIEMENS                            
REMARK 200  INTENSITY-INTEGRATION SOFTWARE : SAINT                              
REMARK 200  DATA SCALING SOFTWARE          : SAINT                              
REMARK 200                                                                      
REMARK 200  NUMBER OF UNIQUE REFLECTIONS   : 20127                              
REMARK 200  RESOLUTION RANGE HIGH      (A) : 1.65                               
REMARK 200  RESOLUTION RANGE LOW       (A) : 55.                                
REMARK 200  REJECTION CRITERIA  (SIGMA(I)) : 0.                                 
REMARK 200                                                                      
REMARK 200 OVERALL.                                                             
REMARK 200  COMPLETENESS FOR RANGE     (%) : 91.                                
REMARK 200  DATA REDUNDANCY                : 4.2                                
REMARK 200  R MERGE                    (I) : 0.064                              
REMARK 200  R SYM                      (I) : 0.064                              
REMARK 200  <I/SIGMA(I)> FOR THE DATA SET  : 8.                                 
REMARK 200                                                                      
REMARK 200 IN THE HIGHEST RESOLUTION SHELL.                                     
REMARK 200  HIGHEST RESOLUTION SHELL, RANGE HIGH (A) : 1.65                     
REMARK 200  HIGHEST RESOLUTION SHELL, RANGE LOW  (A) : 1.72                     
REMARK 200  COMPLETENESS FOR SHELL     (%) : 56.                                
REMARK 200  DATA REDUNDANCY IN SHELL       : 2.5                                
REMARK 200  R MERGE FOR SHELL          (I) : 0.19                               
REMARK 200  R SYM FOR SHELL            (I) : 0.19                               
REMARK 200  <I/SIGMA(I)> FOR SHELL         : 4.                                 
REMARK 200                                                                      
REMARK 200 METHOD USED TO DETERMINE THE STRUCTURE: MOLECULAR                    
REMARK 200    REPLACEMENT                                                       
REMARK 200 SOFTWARE USED: X-PLOR                                                
REMARK 200 STARTING MODEL: 1HBP                                                 
REMARK 200                                                                      
REMARK 200 REMARK: NULL                                                         
REMARK 280                                                                      
REMARK 280 CRYSTAL                                                              
REMARK 280 SOLVENT CONTENT, VS   (%): 41.                                       
REMARK 280 MATTHEWS COEFFICIENT, VM (ANGSTROMS**3/DA): 2.1                      
REMARK 280                                                                      
REMARK 280 CRYSTALLIZATION CONDITIONS: SITTING DROP VAPOR DIFFUSION             
REMARK 280 METHOD, AT A FINAL PROTEIN CONCENTRATION OF 8 MG/ML IN               
REMARK 280 THE PRESENCE OF 8% 2-METHYL-2,4-PENTANEDIOL, 3 MM CADMIUM            
REMARK 280 ACETATE, 0.1 M TRIS-ACETATE, PH=6.8                                  
REMARK 290                                                                      
REMARK 290 CRYSTALLOGRAPHIC SYMMETRY                                            
REMARK 290 SYMMETRY OPERATORS FOR SPACE GROUP: P 21 21 21                       
REMARK 290                                                                      
REMARK 290      SYMOP   SYMMETRY                                                
REMARK 290     NNNMMM   OPERATOR                                                
REMARK 290       1555   X,Y,Z                                                   
REMARK 290       2555   1/2-X,-Y,1/2+Z                                          
REMARK 290       3555   -X,1/2+Y,1/2-Z                                          
REMARK 290       4555   1/2+X,1/2-Y,-Z                                          
REMARK 290                                                                      
REMARK 290     WHERE NNN -> OPERATOR NUMBER                                     
REMARK 290           MMM -> TRANSLATION VECTOR                                  
REMARK 290                                                                      
REMARK 290 CRYSTALLOGRAPHIC SYMMETRY TRANSFORMATIONS                            
REMARK 290 THE FOLLOWING TRANSFORMATIONS OPERATE ON THE ATOM/HETATM             
REMARK 290 RECORDS IN THIS ENTRY TO PRODUCE CRYSTALLOGRAPHICALLY                
REMARK 290 RELATED MOLECULES.                                                   
REMARK 290   SMTRY1   1  1.000000  0.000000  0.000000        0.00000            
REMARK 290   SMTRY2   1  0.000000  1.000000  0.000000        0.00000            
REMARK 290   SMTRY3   1  0.000000  0.000000  1.000000        0.00000            
REMARK 290   SMTRY1   2 -1.000000  0.000000  0.000000       22.90531            
REMARK 290   SMTRY2   2  0.000000 -1.000000  0.000000        0.00000            
REMARK 290   SMTRY3   2  0.000000  0.000000  1.000000       36.48304            
REMARK 290   SMTRY1   3 -1.000000  0.000000  0.000000        0.00000            
REMARK 290   SMTRY2   3  0.000000  1.000000  0.000000       26.56889            
REMARK 290   SMTRY3   3  0.000000  0.000000 -1.000000       36.48304            
REMARK 290   SMTRY1   4  1.000000  0.000000  0.000000       22.90531            
REMARK 290   SMTRY2   4  0.000000 -1.000000  0.000000       26.56889            
REMARK 290   SMTRY3   4  0.000000  0.000000 -1.000000        0.00000            
REMARK 290                                                                      
REMARK 290 REMARK: NULL                                                         
REMARK 600                                                                      
REMARK 600 HETEROGEN                                                            
REMARK 600 RTL 177: RETINOL IS NON-COVALENTLY BOUND IN THE CENTRAL              
REMARK 600 CAVITY OF THE PROTEIN MADE UP BY THE BETA-BARREL.                    
REMARK 600 CD 178: CD COORDINATES TWO SYMMETRY-RELATED PROTEIN                  
REMARK 600 MOLECULES IN THE CRYSTAL CELL.                                       
REMARK 650                                                                      
REMARK 650 HELIX                                                                
REMARK 650 DETERMINATION METHOD: TAKEN FROM RELEASED PDB ENTRY 1HBP             
REMARK 700                                                                      
REMARK 700 SHEET                                                                
REMARK 700 DETERMINATION METHOD: TAKEN FROM RELEASED PDB ENTRY 1HBP             
REMARK 750                                                                      
REMARK 750 TURN                                                                 
REMARK 750 DETERMINATION METHOD: TAKEN FROM RELEASED PDB ENTRY 1HBP             
REMARK 999                                                                      
REMARK 999 SEQUENCE                                                             
REMARK 999 1AQB       SWS     P27485       1 -    18 NOT IN ATOMS LIST          
REMARK 999 1AQB       SWS     P27485     194 -   201 NOT IN ATOMS LIST          
REMARK 999                                                                      
REMARK 999 TWO AMINO ACIDS (116 AND 167) WERE FOUND DIFFERENT FROM THE          
REMARK 999 PUBLISHED SEQUENCE, ON THE BASIS OF THE ELECTRON DENSITY.            
REMARK 999 VAL 116, VAL ACCORDING TO ELECTRON DENSITY MAP                       
REMARK 999 ILE 167, ILE ACCORDING TO ELECTRON DENSITY MAP                       
DBREF  1AQB      1   175  SWS    P27485   RETB_PIG        19    193             
SEQADV 1AQB VAL    116  SWS  P27485    ALA   134 CONFLICT                       
SEQADV 1AQB ILE    167  SWS  P27485    LEU   185 CONFLICT                       
SEQRES   1    183  GLU ARG ASP CYS ARG VAL SER SER PHE ARG VAL LYS GLU          
SEQRES   2    183  ASN PHE ASP LYS ALA ARG PHE SER GLY THR TRP TYR ALA          
SEQRES   3    183  MET ALA LYS LYS ASP PRO GLU GLY LEU PHE LEU GLN ASP          
SEQRES   4    183  ASN ILE VAL ALA GLU PHE SER VAL ASP GLU ASN GLY HIS          
SEQRES   5    183  MET SER ALA THR ALA LYS GLY ARG VAL ARG LEU LEU ASN          
SEQRES   6    183  ASN TRP ASP VAL CYS ALA ASP MET VAL GLY THR PHE THR          
SEQRES   7    183  ASP THR GLU ASP PRO ALA LYS PHE LYS MET LYS TYR TRP          
SEQRES   8    183  GLY VAL ALA SER PHE LEU GLN LYS GLY ASN ASP ASP HIS          
SEQRES   9    183  TRP ILE ILE ASP THR ASP TYR ASP THR TYR ALA VAL GLN          
SEQRES  10    183  TYR SER CYS ARG LEU GLN ASN LEU ASP GLY THR CYS ALA          
SEQRES  11    183  ASP SER TYR SER PHE VAL PHE ALA ARG ASP PRO HIS GLY          
SEQRES  12    183  PHE SER PRO GLU VAL GLN LYS ILE VAL ARG GLN ARG GLN          
SEQRES  13    183  GLU GLU LEU CYS LEU ALA ARG GLN TYR ARG ILE ILE THR          
SEQRES  14    183  HIS ASN GLY TYR CYS ASP GLY LYS SER GLU ARG ASN ILE          
SEQRES  15    183  LEU                                                          
HET    RTL    177      21                                                       
HET     CD    178       1                                                       
HETNAM     RTL RETINOL                                                          
HETNAM      CD CADMIUM ION                                                      
FORMUL   2  RTL    C20 H30 O1                                                   
FORMUL   3   CD    CD1 2+                                                       
FORMUL   4  HOH   *124(H2 O1)                                                   
HELIX    1   1 VAL      6  SER      8  4                                   3    
HELIX    2   2 PRO    146  GLU    158  1                                  13    
SHEET    1  S1 9 GLY    22  LYS    30  0                                        
SHEET    2  S1 9 ASP    39  ASP    48 -1  O  ILE    41   N  ALA    26           
SHEET    3  S1 9 HIS    52  LEU    63 -1  O  HIS    52   N  ASP    48           
SHEET    4  S1 9 TRP    67  THR    78 -1  O  TRP    67   N  LEU    63           
SHEET    5  S1 9 LYS    85  GLY    92 -1  N  LYS    87   O  THR    78           
SHEET    6  S1 9 LYS    99  ASP   110 -1  N  GLY   100   O  TYR    90           
SHEET    7  S1 9 TYR   114  ASN   124 -1  O  TYR   114   N  ASP   110           
SHEET    8  S1 9 CYS   129  ARG   139 -1  N  ALA   130   O  LEU   122           
SHEET    9  S1 9 GLY    22  LYS    30 -1  N  TYR    25   O  ALA   138           
TURN     1  BC ASP    48  GLY    51                                             
TURN     2  CD LEU    64  ASN    66                                             
TURN     3  GH ASN   124  GLY   127                                             
SSBOND   1 CYS      4    CYS    160                                             
SSBOND   2 CYS     70    CYS    174                                             
SSBOND   3 CYS    120    CYS    129                                             
CRYST1   45.810   53.137   72.966  90.00  90.00  90.00 P 21 21 21    4          
ORIGX1      1.000000  0.000000  0.000000        0.00000                         
ORIGX2      0.000000  1.000000  0.000000        0.00000                         
ORIGX3      0.000000  0.000000  1.000000        0.00000                         
SCALE1      0.021829  0.000000  0.000000        0.00000                         
SCALE2      0.000000  0.018819  0.000000        0.00000                         
SCALE3      0.000000  0.000000  0.013705        0.00000                         
ATOM      1  N   GLU     1      25.081 -10.699 -18.389  1.00 81.76           N  
ATOM      2  CA  GLU     1      25.944  -9.585 -18.044  1.00 76.66           C  
ATOM      3  C   GLU     1      25.188  -8.434 -17.403  1.00 69.79           C  
ATOM      4  O   GLU     1      25.807  -7.508 -16.877  1.00 73.70           O  
ATOM      5  CB  GLU     1      26.730  -9.096 -19.271  1.00 80.33           C  
ATOM      6  CG  GLU     1      27.684  -7.903 -18.933  1.00 81.45           C  
ATOM      7  CD  GLU     1      28.209  -7.218 -20.215  1.00 81.71           C  
ATOM      8  OE1 GLU     1      27.460  -6.416 -20.833  1.00 81.29           O  
ATOM      9  OE2 GLU     1      29.383  -7.542 -20.537  1.00 82.86           O  
ATOM     10  N   ARG     2      23.863  -8.468 -17.439  1.00 62.73           N  
ATOM     11  CA  ARG     2      23.036  -7.411 -16.884  1.00 57.52           C  
ATOM     12  C   ARG     2      23.081  -7.342 -15.367  1.00 44.73           C  
ATOM     13  O   ARG     2      22.889  -8.347 -14.675  1.00 36.00           O  
ATOM     14  CB  ARG     2      21.589  -7.554 -17.378  1.00 61.38           C  
ATOM     15  CG  ARG     2      20.818  -6.255 -17.471  1.00 65.55           C  
ATOM     16  CD  ARG     2      20.826  -5.686 -18.880  1.00 71.22           C  
ATOM     17  NE  ARG     2      21.705  -4.530 -19.012  1.00 75.57           N  
ATOM     18  CZ  ARG     2      22.868  -4.496 -19.633  1.00 75.49           C  
ATOM     19  NH1 ARG     2      23.279  -5.505 -20.386  1.00 67.00           N  
ATOM     20  NH2 ARG     2      23.671  -3.435 -19.493  1.00 76.00           N  
ATOM     21  N   ASP     3      23.305  -6.143 -14.830  1.00 38.17           N  
ATOM     22  CA  ASP     3      23.266  -5.959 -13.356  1.00 32.38           C  
ATOM     23  C   ASP     3      21.784  -5.662 -12.983  1.00 30.61           C  
ATOM     24  O   ASP     3      21.291  -4.619 -13.423  1.00 33.17           O  
ATOM     25  CB  ASP     3      24.071  -4.694 -12.985  1.00 27.50           C  
ATOM     26  CG  ASP     3      24.271  -4.547 -11.497  1.00 25.80           C  
ATOM     27  OD1 ASP     3      23.650  -5.300 -10.700  1.00 27.88           O  
ATOM     28  OD2 ASP     3      25.089  -3.703 -11.074  1.00 37.66           O  
ATOM     29  N   CYS     4      21.177  -6.539 -12.219  1.00 25.30           N  
ATOM     30  CA  CYS     4      19.792  -6.431 -11.784  1.00 21.48           C  
ATOM     31  C   CYS     4      19.627  -6.050 -10.341  1.00 19.82           C  
ATOM     32  O   CYS     4      18.542  -6.177  -9.757  1.00 21.85           O  
ATOM     33  CB  CYS     4      19.007  -7.706 -12.119  1.00 21.52           C  
ATOM     34  SG  CYS     4      18.927  -8.034 -13.901  1.00 24.32           S  
ATOM     35  N   ARG     5      20.694  -5.561  -9.688  1.00 16.60           N  
ATOM     36  CA  ARG     5      20.610  -5.114  -8.316  1.00 17.07           C  
ATOM     37  C   ARG     5      19.904  -3.742  -8.289  1.00 17.12           C  
ATOM     38  O   ARG     5      20.238  -2.889  -9.091  1.00 18.10           O  
ATOM     39  CB  ARG     5      21.994  -5.009  -7.684  1.00 17.90           C  
ATOM     40  CG  ARG     5      22.737  -6.352  -7.669  1.00 18.52           C  
ATOM     41  CD  ARG     5      24.165  -6.180  -7.179  1.00 23.10           C  
ATOM     42  NE  ARG     5      24.911  -5.313  -8.089  1.00 27.73           N  
ATOM     43  CZ  ARG     5      26.212  -5.084  -8.054  1.00 30.05           C  
ATOM     44  NH1 ARG     5      26.885  -5.246  -6.932  1.00 33.02           N  
ATOM     45  NH2 ARG     5      26.835  -4.667  -9.156  1.00 33.34           N  
ATOM     46  N   VAL     6      18.948  -3.631  -7.392  1.00 16.14           N  
ATOM     47  CA  VAL     6      18.086  -2.438  -7.300  1.00 18.86           C  
ATOM     48  C   VAL     6      18.947  -1.205  -7.090  1.00 21.41           C  
ATOM     49  O   VAL     6      18.671  -0.108  -7.559  1.00 22.66           O  
ATOM     50  CB  VAL     6      17.104  -2.569  -6.104  1.00 18.63           C  
ATOM     51  CG1 VAL     6      16.337  -1.296  -5.888  1.00 21.81           C  
ATOM     52  CG2 VAL     6      16.140  -3.741  -6.375  1.00 21.38           C  
ATOM     53  N   SER     7      20.045  -1.411  -6.361  1.00 21.64           N  
ATOM     54  CA  SER     7      20.946  -0.286  -6.093  1.00 21.18           C  
ATOM     55  C   SER     7      21.637   0.192  -7.355  1.00 20.49           C  
ATOM     56  O   SER     7      22.192   1.305  -7.382  1.00 25.50           O  
ATOM     57  CB  SER     7      22.009  -0.801  -5.069  1.00 26.17           C  
ATOM     58  OG  SER     7      22.735  -1.859  -5.704  1.00 35.61           O  
ATOM     59  N   SER     8      21.601  -0.609  -8.413  1.00 20.30           N  
ATOM     60  CA  SER     8      22.270  -0.308  -9.651  1.00 25.97           C  
ATOM     61  C   SER     8      21.419   0.458 -10.645  1.00 27.44           C  
ATOM     62  O   SER     8      21.945   0.961 -11.655  1.00 27.94           O  
ATOM     63  CB  SER     8      22.844  -1.563 -10.323  1.00 22.78           C  
ATOM     64  OG ASER     8      23.812  -2.196  -9.510  0.50 19.80           O  
ATOM     65  OG BSER     8      21.888  -2.278 -11.129  0.50 33.13           O  
ATOM     66  N   PHE     9      20.119   0.534 -10.390  1.00 22.48           N  
ATOM     67  CA  PHE     9      19.196   1.151 -11.332  1.00 18.52           C  
ATOM     68  C   PHE     9      19.332   2.682 -11.343  1.00 19.16           C  
ATOM     69  O   PHE     9      19.340   3.325 -10.294  1.00 24.78           O  
ATOM     70  CB  PHE     9      17.748   0.807 -10.938  1.00 20.16           C  
ATOM     71  CG  PHE     9      17.405  -0.668 -11.115  1.00 21.53           C  
ATOM     72  CD1 PHE     9      18.118  -1.453 -11.993  1.00 20.36           C  
ATOM     73  CD2 PHE     9      16.390  -1.230 -10.374  1.00 21.40           C  
ATOM     74  CE1 PHE     9      17.774  -2.785 -12.170  1.00 21.20           C  
ATOM     75  CE2 PHE     9      16.016  -2.544 -10.569  1.00 22.42           C  
ATOM     76  CZ  PHE     9      16.737  -3.318 -11.457  1.00 22.23           C  
ATOM     77  N   ARG    10      19.355   3.224 -12.546  1.00 19.03           N  
ATOM     78  CA  ARG    10      19.404   4.666 -12.727  1.00 22.18           C  
ATOM     79  C   ARG    10      17.990   5.243 -12.660  1.00 21.31           C  
ATOM     80  O   ARG    10      17.030   4.614 -13.080  1.00 22.78           O  
ATOM     81  CB  ARG    10      20.046   5.047 -14.050  1.00 30.03           C  
ATOM     82  CG  ARG    10      21.573   4.888 -14.075  1.00 39.89           C  
ATOM     83  CD  ARG    10      22.042   5.226 -15.512  1.00 50.54           C  
ATOM     84  NE  ARG    10      22.717   4.071 -16.108  1.00 59.50           N  
ATOM     85  CZ  ARG    10      23.836   3.566 -15.572  1.00 64.96           C  
ATOM     86  NH1 ARG    10      24.609   4.329 -14.809  1.00 69.39           N  
ATOM     87  NH2 ARG    10      24.153   2.302 -15.797  1.00 73.60           N  
ATOM     88  N   VAL    11      17.911   6.436 -12.105  1.00 20.65           N  
ATOM     89  CA  VAL    11      16.647   7.143 -11.917  1.00 17.80           C  
ATOM     90  C   VAL    11      16.740   8.539 -12.546  1.00 20.97           C  
ATOM     91  O   VAL    11      17.824   8.927 -12.983  1.00 23.80           O  
ATOM     92  CB  VAL    11      16.265   7.248 -10.442  1.00 14.52           C  
ATOM     93  CG1 VAL    11      15.993   5.866  -9.848  1.00 18.15           C  
ATOM     94  CG2 VAL    11      17.363   7.966  -9.660  1.00 20.50           C  
ATOM     95  N   LYS    12      15.616   9.226 -12.661  1.00 20.63           N  
ATOM     96  CA  LYS    12      15.584  10.512 -13.366  1.00 16.45           C  
ATOM     97  C   LYS    12      16.454  11.552 -12.636  1.00 18.06           C  
ATOM     98  O   LYS    12      16.219  11.847 -11.476  1.00 19.01           O  
ATOM     99  CB  LYS    12      14.187  11.024 -13.530  1.00 15.10           C  
ATOM    100  CG  LYS    12      14.041  12.397 -14.173  1.00 12.26           C  
ATOM    101  CD  LYS    12      14.299  12.348 -15.644  1.00 17.41           C  
ATOM    102  CE  LYS    12      14.238  13.754 -16.246  1.00 22.26           C  
ATOM    103  NZ  LYS    12      14.330  13.696 -17.720  1.00 20.43           N  
ATOM    104  N   GLU    13      17.396  12.097 -13.406  1.00 21.72           N  
ATOM    105  CA  GLU    13      18.302  13.156 -12.899  1.00 24.54           C  
ATOM    106  C   GLU    13      17.491  14.446 -12.667  1.00 22.17           C  
ATOM    107  O   GLU    13      16.650  14.802 -13.502  1.00 21.10           O  
ATOM    108  CB  GLU    13      19.281  13.452 -14.084  1.00 32.80           C  
ATOM    109  CG  GLU    13      18.544  13.319 -15.432  1.00 43.58           C  
ATOM    110  CD  GLU    13      18.940  12.046 -16.156  1.00 49.10           C  
ATOM    111  OE1 GLU    13      20.044  12.029 -16.758  1.00 54.91           O  
ATOM    112  OE2 GLU    13      18.157  11.068 -16.123  1.00 32.00           O  
ATOM    113  N   ASN    14      17.778  15.140 -11.590  1.00 23.01           N  
ATOM    114  CA  ASN    14      17.114  16.388 -11.255  1.00 25.07           C  
ATOM    115  C   ASN    14      15.608  16.329 -11.442  1.00 24.65           C  
ATOM    116  O   ASN    14      14.998  17.221 -12.045  1.00 22.07           O  
ATOM    117  CB  ASN    14      17.682  17.513 -12.159  1.00 27.41           C  
ATOM    118  CG  ASN    14      19.198  17.518 -12.128  1.00 32.63           C  
ATOM    119  OD1 ASN    14      19.790  17.318 -11.068  1.00 48.48           O  
ATOM    120  ND2 ASN    14      19.806  17.738 -13.281  1.00 40.22           N  
ATOM    121  N   PHE    15      14.974  15.275 -10.919  1.00 19.76           N  
ATOM    122  CA  PHE    15      13.527  15.149 -11.050  1.00 16.74           C  
ATOM    123  C   PHE    15      12.792  16.379 -10.533  1.00 15.24           C  
ATOM    124  O   PHE    15      13.050  16.817  -9.414  1.00 15.49           O  
ATOM    125  CB  PHE    15      13.050  13.891 -10.287  1.00 16.69           C  
ATOM    126  CG  PHE    15      11.531  13.726 -10.356  1.00 13.74           C  
ATOM    127  CD1 PHE    15      10.930  13.300 -11.521  1.00 16.38           C  
ATOM    128  CD2 PHE    15      10.753  13.966  -9.238  1.00 16.08           C  
ATOM    129  CE1 PHE    15       9.558  13.104 -11.578  1.00 18.38           C  
ATOM    130  CE2 PHE    15       9.368  13.846  -9.310  1.00 18.12           C  
ATOM    131  CZ  PHE    15       8.775  13.459 -10.489  1.00 17.00           C  
ATOM    132  N   ASP    16      11.869  16.873 -11.315  1.00 19.02           N  
ATOM    133  CA  ASP    16      11.086  18.084 -11.033  1.00 19.49           C  
ATOM    134  C   ASP    16       9.630  17.771 -10.729  1.00 19.10           C  
ATOM    135  O   ASP    16       8.816  17.473 -11.592  1.00 18.09           O  
ATOM    136  CB  ASP    16      11.210  18.988 -12.249  1.00 19.43           C  
ATOM    137  CG  ASP    16      10.652  20.378 -12.085  1.00 20.59           C  
ATOM    138  OD1 ASP    16       9.669  20.582 -11.375  1.00 21.06           O  
ATOM    139  OD2 ASP    16      11.162  21.273 -12.815  1.00 27.30           O  
ATOM    140  N   LYS    17       9.278  17.834  -9.427  1.00 16.74           N  
ATOM    141  CA  LYS    17       7.940  17.542  -8.989  1.00 14.81           C  
ATOM    142  C   LYS    17       6.876  18.346  -9.649  1.00 18.14           C  
ATOM    143  O   LYS    17       5.781  17.869  -9.956  1.00 16.18           O  
ATOM    144  CB  LYS    17       7.825  17.624  -7.470  1.00 18.42           C  
ATOM    145  CG  LYS    17       8.660  16.612  -6.717  1.00 18.00           C  
ATOM    146  CD  LYS    17       8.606  16.826  -5.228  1.00 21.86           C  
ATOM    147  CE  LYS    17       9.453  17.973  -4.757  1.00 22.37           C  
ATOM    148  NZ  LYS    17       9.545  18.042  -3.269  1.00 18.34           N  
ATOM    149  N   ALA    18       7.113  19.672  -9.832  1.00 18.87           N  
ATOM    150  CA  ALA    18       6.030  20.456 -10.454  1.00 16.97           C  
ATOM    151  C   ALA    18       5.766  20.064 -11.892  1.00 14.21           C  
ATOM    152  O   ALA    18       4.576  20.006 -12.309  1.00 18.02           O  
ATOM    153  CB  ALA    18       6.419  21.947 -10.383  1.00 23.06           C  
ATOM    154  N   ARG    19       6.781  19.831 -12.685  1.00 15.85           N  
ATOM    155  CA  ARG    19       6.675  19.459 -14.069  1.00 16.95           C  
ATOM    156  C   ARG    19       5.978  18.081 -14.207  1.00 19.05           C  
ATOM    157  O   ARG    19       5.349  17.807 -15.215  1.00 16.87           O  
ATOM    158  CB  ARG    19       8.018  19.391 -14.758  1.00 21.47           C  
ATOM    159  CG  ARG    19       8.653  20.670 -15.200  1.00 27.46           C  
ATOM    160  CD  ARG    19       9.939  20.448 -15.964  1.00 23.82           C  
ATOM    161  NE  ARG    19       9.681  19.876 -17.306  1.00 23.27           N  
ATOM    162  CZ  ARG    19      10.712  19.684 -18.141  1.00 23.63           C  
ATOM    163  NH1 ARG    19      11.928  19.828 -17.662  1.00 21.48           N  
ATOM    164  NH2 ARG    19      10.490  19.396 -19.409  1.00 29.55           N  
ATOM    165  N   PHE    20       6.105  17.263 -13.160  1.00 15.41           N  
ATOM    166  CA  PHE    20       5.471  15.919 -13.213  1.00 14.75           C  
ATOM    167  C   PHE    20       4.028  15.961 -12.826  1.00 16.29           C  
ATOM    168  O   PHE    20       3.254  14.996 -12.988  1.00 14.17           O  
ATOM    169  CB  PHE    20       6.260  15.020 -12.225  1.00 14.39           C  
ATOM    170  CG  PHE    20       6.015  13.539 -12.413  1.00 14.71           C  
ATOM    171  CD1 PHE    20       6.611  12.888 -13.498  1.00 17.74           C  
ATOM    172  CD2 PHE    20       5.274  12.832 -11.500  1.00 15.71           C  
ATOM    173  CE1 PHE    20       6.405  11.519 -13.654  1.00 20.85           C  
ATOM    174  CE2 PHE    20       4.971  11.499 -11.711  1.00 17.84           C  
ATOM    175  CZ  PHE    20       5.517  10.871 -12.812  1.00 18.17           C  
ATOM    176  N   SER    21       3.558  17.104 -12.269  1.00 12.95           N  
ATOM    177  CA  SER    21       2.199  17.209 -11.815  1.00 12.52           C  
ATOM    178  C   SER    21       1.191  17.082 -12.938  1.00 11.23           C  
ATOM    179  O   SER    21       1.480  17.254 -14.113  1.00 16.64           O  
ATOM    180  CB  SER    21       1.972  18.567 -11.074  1.00 19.30           C  
ATOM    181  OG ASER    21       2.620  18.546  -9.825  0.50 22.73           O  
ATOM    182  OG BSER    21       2.221  19.582 -11.524  0.50 14.39           O  
ATOM    183  N   GLY    22      -0.044  16.756 -12.542  1.00 11.03           N  
ATOM    184  CA  GLY    22      -1.147  16.585 -13.400  1.00 14.60           C  
ATOM    185  C   GLY    22      -1.559  15.099 -13.544  1.00 16.38           C  
ATOM    186  O   GLY    22      -1.165  14.294 -12.729  1.00 16.09           O  
ATOM    187  N   THR    23      -2.302  14.868 -14.576  1.00 14.87           N  
ATOM    188  CA  THR    23      -2.918  13.614 -14.932  1.00 13.48           C  
ATOM    189  C   THR    23      -2.013  12.699 -15.706  1.00 12.31           C  
ATOM    190  O   THR    23      -1.355  13.054 -16.673  1.00 12.15           O  
ATOM    191  CB  THR    23      -4.257  13.843 -15.629  1.00 15.16           C  
ATOM    192  OG1 THR    23      -5.156  14.521 -14.713  1.00 19.15           O  
ATOM    193  CG2 THR    23      -4.923  12.488 -15.915  1.00 20.17           C  
ATOM    194  N   TRP    24      -1.926  11.437 -15.226  1.00 11.81           N  
ATOM    195  CA  TRP    24      -1.145  10.431 -15.955  1.00 12.12           C  
ATOM    196  C   TRP    24      -2.075   9.162 -16.055  1.00 11.82           C  
ATOM    197  O   TRP    24      -2.650   8.791 -15.036  1.00 15.75           O  
ATOM    198  CB  TRP    24       0.088  10.051 -15.159  1.00 13.39           C  
ATOM    199  CG  TRP    24       1.222  11.013 -15.177  1.00 10.73           C  
ATOM    200  CD1 TRP    24       1.496  11.918 -14.163  1.00 14.78           C  
ATOM    201  CD2 TRP    24       2.208  11.216 -16.167  1.00 10.02           C  
ATOM    202  NE1 TRP    24       2.620  12.630 -14.491  1.00 11.68           N  
ATOM    203  CE2 TRP    24       3.083  12.245 -15.705  1.00 11.79           C  
ATOM    204  CE3 TRP    24       2.480  10.643 -17.415  1.00 11.11           C  
ATOM    205  CZ2 TRP    24       4.155  12.662 -16.465  1.00 14.25           C  
ATOM    206  CZ3 TRP    24       3.554  11.056 -18.141  1.00 10.27           C  
ATOM    207  CH2 TRP    24       4.396  12.057 -17.666  1.00 11.26           C  
ATOM    208  N   TYR    25      -2.136   8.630 -17.221  1.00 12.03           N  
ATOM    209  CA  TYR    25      -2.901   7.397 -17.542  1.00 15.36           C  
ATOM    210  C   TYR    25      -1.915   6.217 -17.568  1.00 13.01           C  
ATOM    211  O   TYR    25      -0.926   6.242 -18.264  1.00 13.33           O  
ATOM    212  CB  TYR    25      -3.432   7.548 -18.984  1.00 13.17           C  
ATOM    213  CG  TYR    25      -4.454   8.682 -19.030  1.00 16.00           C  
ATOM    214  CD1 TYR    25      -5.762   8.451 -18.672  1.00 22.18           C  
ATOM    215  CD2 TYR    25      -4.035   9.925 -19.414  1.00 16.04           C  
ATOM    216  CE1 TYR    25      -6.665   9.529 -18.703  1.00 24.27           C  
ATOM    217  CE2 TYR    25      -4.926  10.987 -19.462  1.00 21.72           C  
ATOM    218  CZ  TYR    25      -6.237  10.758 -19.091  1.00 25.11           C  
ATOM    219  OH  TYR    25      -7.127  11.838 -19.139  1.00 31.85           O  
ATOM    220  N   ALA    26      -2.258   5.199 -16.750  1.00 11.82           N  
ATOM    221  CA  ALA    26      -1.305   4.042 -16.763  1.00 10.17           C  
ATOM    222  C   ALA    26      -1.610   3.260 -18.051  1.00 12.31           C  
ATOM    223  O   ALA    26      -2.778   2.987 -18.312  1.00 18.99           O  
ATOM    224  CB  ALA    26      -1.623   3.189 -15.542  1.00 15.67           C  
ATOM    225  N   MET    27      -0.571   2.969 -18.795  1.00 12.61           N  
ATOM    226  CA  MET    27      -0.667   2.290 -20.085  1.00 13.98           C  
ATOM    227  C   MET    27      -0.273   0.812 -19.958  1.00 16.70           C  
ATOM    228  O   MET    27      -0.709  -0.016 -20.776  1.00 14.90           O  
ATOM    229  CB  MET    27       0.293   2.934 -21.085  1.00 17.43           C  
ATOM    230  CG  MET    27      -0.066   4.330 -21.525  1.00 22.57           C  
ATOM    231  SD  MET    27      -1.540   4.367 -22.582  1.00 40.53           S  
ATOM    232  CE  MET    27      -2.759   4.696 -21.306  1.00 15.95           C  
ATOM    233  N   ALA    28       0.621   0.517 -19.034  1.00 11.87           N  
ATOM    234  CA  ALA    28       1.096  -0.877 -18.885  1.00 13.33           C  
ATOM    235  C   ALA    28       1.624  -0.994 -17.447  1.00 15.50           C  
ATOM    236  O   ALA    28       1.997  -0.012 -16.830  1.00 13.67           O  
ATOM    237  CB  ALA    28       2.348  -1.073 -19.783  1.00 12.70           C  
ATOM    238  N   LYS    29       1.670  -2.251 -16.992  1.00 10.27           N  
ATOM    239  CA  LYS    29       2.162  -2.456 -15.636  1.00 13.44           C  
ATOM    240  C   LYS    29       2.804  -3.872 -15.545  1.00 14.82           C  
ATOM    241  O   LYS    29       2.425  -4.750 -16.289  1.00 12.58           O  
ATOM    242  CB  LYS    29       1.023  -2.381 -14.628  1.00 16.84           C  
ATOM    243  CG  LYS    29      -0.099  -3.330 -14.826  1.00 20.33           C  
ATOM    244  CD  LYS    29      -0.963  -3.536 -13.586  1.00 25.57           C  
ATOM    245  CE  LYS    29      -2.139  -4.454 -13.964  1.00 25.49           C  
ATOM    246  NZ  LYS    29      -2.531  -5.364 -12.883  1.00 22.88           N  
ATOM    247  N   LYS    30       3.728  -3.946 -14.634  1.00 12.91           N  
ATOM    248  CA  LYS    30       4.383  -5.165 -14.160  1.00 10.93           C  
ATOM    249  C   LYS    30       3.812  -5.422 -12.759  1.00 12.05           C  
ATOM    250  O   LYS    30       3.930  -4.538 -11.890  1.00 12.22           O  
ATOM    251  CB  LYS    30       5.879  -5.038 -14.156  1.00  9.70           C  
ATOM    252  CG  LYS    30       6.595  -6.410 -13.907  1.00 13.66           C  
ATOM    253  CD  LYS    30       6.774  -6.587 -12.403  1.00 13.95           C  
ATOM    254  CE  LYS    30       7.329  -7.958 -12.053  1.00 18.31           C  
ATOM    255  NZ  LYS    30       7.128  -8.270 -10.606  1.00 13.76           N  
ATOM    256  N   ASP    31       3.119  -6.534 -12.559  1.00 10.47           N  
ATOM    257  CA  ASP    31       2.445  -6.816 -11.318  1.00 11.22           C  
ATOM    258  C   ASP    31       3.363  -7.290 -10.229  1.00  9.88           C  
ATOM    259  O   ASP    31       4.256  -8.081 -10.470  1.00 15.32           O  
ATOM    260  CB  ASP    31       1.369  -7.896 -11.520  1.00 16.55           C  
ATOM    261  CG  ASP    31       0.134  -7.422 -12.241  1.00 21.22           C  
ATOM    262  OD1 ASP    31      -0.349  -6.318 -11.960  1.00 24.23           O  
ATOM    263  OD2 ASP    31      -0.364  -8.176 -13.110  1.00 26.33           O  
ATOM    264  N   PRO    32       3.041  -6.906  -8.987  1.00  9.71           N  
ATOM    265  CA  PRO    32       3.833  -7.539  -7.877  1.00 10.49           C  
ATOM    266  C   PRO    32       3.037  -8.786  -7.438  1.00 11.82           C  
ATOM    267  O   PRO    32       2.027  -9.086  -8.059  1.00 12.16           O  
ATOM    268  CB  PRO    32       3.687  -6.483  -6.783  1.00  9.75           C  
ATOM    269  CG  PRO    32       2.329  -5.910  -7.000  1.00 11.66           C  
ATOM    270  CD  PRO    32       2.085  -5.950  -8.468  1.00 11.42           C  
ATOM    271  N   GLU    33       3.457  -9.355  -6.324  1.00 10.22           N  
ATOM    272  CA  GLU    33       2.660 -10.470  -5.750  1.00 10.68           C  
ATOM    273  C   GLU    33       1.456  -9.903  -5.045  1.00 14.85           C  
ATOM    274  O   GLU    33       1.499  -8.783  -4.508  1.00 16.95           O  
ATOM    275  CB  GLU    33       3.525 -11.226  -4.779  1.00 11.70           C  
ATOM    276  CG  GLU    33       4.755 -11.835  -5.333  1.00 12.97           C  
ATOM    277  CD  GLU    33       4.598 -13.009  -6.243  1.00 19.39           C  
ATOM    278  OE1 GLU    33       3.464 -13.317  -6.667  1.00 20.91           O  
ATOM    279  OE2 GLU    33       5.610 -13.664  -6.578  1.00 25.89           O  
ATOM    280  N   GLY    34       0.347 -10.648  -5.024  1.00 16.31           N  
ATOM    281  CA  GLY    34      -0.775 -10.251  -4.227  1.00 17.91           C  
ATOM    282  C   GLY    34      -1.778  -9.354  -4.872  1.00 21.34           C  
ATOM    283  O   GLY    34      -1.758  -9.204  -6.090  1.00 26.33           O  
ATOM    284  N   LEU    35      -2.649  -8.779  -4.052  1.00 21.34           N  
ATOM    285  CA  LEU    35      -3.717  -7.896  -4.455  1.00 26.92           C  
ATOM    286  C   LEU    35      -3.158  -6.573  -5.015  1.00 24.63           C  
ATOM    287  O   LEU    35      -2.278  -5.964  -4.422  1.00 22.18           O  
ATOM    288  CB  LEU    35      -4.582  -7.538  -3.223  1.00 33.24           C  
ATOM    289  CG  LEU    35      -6.042  -7.201  -3.501  1.00 40.72           C  
ATOM    290  CD1 LEU    35      -6.383  -7.346  -4.982  1.00 55.91           C  
ATOM    291  CD2 LEU    35      -6.970  -8.074  -2.660  1.00 41.99           C  
ATOM    292  N   PHE    36      -3.710  -6.152  -6.143  1.00 22.43           N  
ATOM    293  CA  PHE    36      -3.203  -4.922  -6.783  1.00 19.70           C  
ATOM    294  C   PHE    36      -4.263  -4.318  -7.709  1.00 21.93           C  
ATOM    295  O   PHE    36      -5.287  -4.891  -8.042  1.00 23.27           O  
ATOM    296  CB  PHE    36      -1.966  -5.257  -7.582  1.00 18.26           C  
ATOM    297  CG  PHE    36      -0.960  -4.162  -7.855  1.00 17.78           C  
ATOM    298  CD1 PHE    36      -0.382  -3.460  -6.828  1.00 17.33           C  
ATOM    299  CD2 PHE    36      -0.608  -3.854  -9.171  1.00 24.75           C  
ATOM    300  CE1 PHE    36       0.534  -2.464  -7.046  1.00 16.62           C  
ATOM    301  CE2 PHE    36       0.329  -2.847  -9.408  1.00 23.90           C  
ATOM    302  CZ  PHE    36       0.877  -2.159  -8.352  1.00 17.52           C  
ATOM    303  N   LEU    37      -3.969  -3.088  -8.126  1.00 17.56           N  
ATOM    304  CA  LEU    37      -4.836  -2.430  -9.126  1.00 15.99           C  
ATOM    305  C   LEU    37      -4.728  -3.216 -10.441  1.00 14.82           C  
ATOM    306  O   LEU    37      -3.664  -3.607 -10.884  1.00 17.58           O  
ATOM    307  CB  LEU    37      -4.203  -1.044  -9.381  1.00 15.34           C  
ATOM    308  CG  LEU    37      -4.405  -0.034  -8.240  1.00 19.88           C  
ATOM    309  CD1 LEU    37      -3.677   1.251  -8.612  1.00 20.32           C  
ATOM    310  CD2 LEU    37      -5.885   0.216  -7.995  1.00 28.25           C  
ATOM    311  N   GLN    38      -5.868  -3.432 -11.075  1.00 16.53           N  
ATOM    312  CA  GLN    38      -5.935  -4.209 -12.284  1.00 15.43           C  
ATOM    313  C   GLN    38      -5.926  -3.381 -13.547  1.00 15.14           C  
ATOM    314  O   GLN    38      -5.056  -3.577 -14.395  1.00 19.36           O  
ATOM    315  CB  GLN    38      -7.061  -5.222 -12.255  1.00 16.66           C  
ATOM    316  CG  GLN    38      -6.788  -6.410 -11.300  1.00 25.03           C  
ATOM    317  CD  GLN    38      -5.413  -6.994 -11.456  1.00 27.66           C  
ATOM    318  OE1 GLN    38      -4.787  -7.460 -10.483  1.00 43.54           O  
ATOM    319  NE2 GLN    38      -4.867  -6.983 -12.660  1.00 20.23           N  
ATOM    320  N   ASP    39      -6.923  -2.490 -13.707  1.00 13.02           N  
ATOM    321  CA  ASP    39      -6.980  -1.694 -14.929  1.00 12.86           C  
ATOM    322  C   ASP    39      -7.801  -0.411 -14.678  1.00 11.73           C  
ATOM    323  O   ASP    39      -8.144  -0.163 -13.533  1.00 15.28           O  
ATOM    324  CB  ASP    39      -7.601  -2.470 -16.097  1.00 17.67           C  
ATOM    325  CG  ASP    39      -8.958  -3.034 -15.715  1.00 19.29           C  
ATOM    326  OD1 ASP    39      -9.655  -2.398 -14.898  1.00 23.91           O  
ATOM    327  OD2 ASP    39      -9.286  -4.148 -16.173  1.00 25.00           O  
ATOM    328  N   ASN    40      -7.986   0.358 -15.726  1.00 15.19           N  
ATOM    329  CA  ASN    40      -8.665   1.657 -15.652  1.00 16.69           C  
ATOM    330  C   ASN    40      -7.936   2.570 -14.649  1.00 15.69           C  
ATOM    331  O   ASN    40      -8.560   3.251 -13.863  1.00 17.86           O  
ATOM    332  CB  ASN    40     -10.113   1.426 -15.171  1.00 21.55           C  
ATOM    333  CG  ASN    40     -10.976   0.989 -16.352  1.00 27.63           C  
ATOM    334  OD1 ASN    40     -11.326   1.805 -17.198  1.00 26.72           O  
ATOM    335  ND2 ASN    40     -11.244  -0.307 -16.394  1.00 27.84           N  
ATOM    336  N   ILE    41      -6.605   2.527 -14.698  1.00 17.24           N  
ATOM    337  CA  ILE    41      -5.760   3.199 -13.740  1.00 15.81           C  
ATOM    338  C   ILE    41      -5.304   4.583 -14.222  1.00 12.02           C  
ATOM    339  O   ILE    41      -4.677   4.697 -15.245  1.00 11.66           O  
ATOM    340  CB  ILE    41      -4.561   2.368 -13.302  1.00 15.34           C  
ATOM    341  CG1 ILE    41      -4.952   1.020 -12.636  1.00 15.15           C  
ATOM    342  CG2 ILE    41      -3.655   3.119 -12.341  1.00 14.94           C  
ATOM    343  CD1 ILE    41      -3.834   0.009 -12.799  1.00 17.70           C  
ATOM    344  N   VAL    42      -5.730   5.564 -13.448  1.00 16.32           N  
ATOM    345  CA  VAL    42      -5.461   6.984 -13.693  1.00 14.31           C  
ATOM    346  C   VAL    42      -5.033   7.641 -12.376  1.00 14.36           C  
ATOM    347  O   VAL    42      -5.635   7.469 -11.342  1.00 16.39           O  
ATOM    348  CB  VAL    42      -6.736   7.711 -14.173  1.00 14.32           C  
ATOM    349  CG1 VAL    42      -6.259   9.157 -14.599  1.00 24.58           C  
ATOM    350  CG2 VAL    42      -7.284   7.056 -15.431  1.00 15.44           C  
ATOM    351  N   ALA    43      -3.890   8.350 -12.457  1.00 14.91           N  
ATOM    352  CA  ALA    43      -3.367   8.968 -11.218  1.00 11.80           C  
ATOM    353  C   ALA    43      -3.246  10.504 -11.489  1.00 14.11           C  
ATOM    354  O   ALA    43      -2.951  10.869 -12.604  1.00 16.37           O  
ATOM    355  CB  ALA    43      -1.911   8.473 -11.061  1.00 11.06           C  
ATOM    356  N   GLU    44      -3.474  11.259 -10.426  1.00 14.22           N  
ATOM    357  CA  GLU    44      -3.307  12.752 -10.630  1.00 11.20           C  
ATOM    358  C   GLU    44      -2.325  13.192  -9.531  1.00 11.70           C  
ATOM    359  O   GLU    44      -2.595  12.932  -8.368  1.00 13.03           O  
ATOM    360  CB  GLU    44      -4.613  13.427 -10.493  1.00 18.10           C  
ATOM    361  CG  GLU    44      -4.560  14.968 -10.454  1.00 25.31           C  
ATOM    362  CD  GLU    44      -6.046  15.435 -10.514  1.00 35.06           C  
ATOM    363  OE1 GLU    44      -6.805  14.644 -11.263  1.00 39.56           O  
ATOM    364  OE2 GLU    44      -6.424  16.358  -9.839  1.00 59.03           O  
ATOM    365  N   PHE    45      -1.205  13.725  -9.959  1.00 12.30           N  
ATOM    366  CA  PHE    45      -0.187  14.139  -8.997  1.00 11.07           C  
ATOM    367  C   PHE    45      -0.278  15.633  -8.726  1.00 14.25           C  
ATOM    368  O   PHE    45      -0.609  16.424  -9.605  1.00 14.50           O  
ATOM    369  CB  PHE    45       1.186  13.791  -9.540  1.00  9.26           C  
ATOM    370  CG  PHE    45       1.569  12.332  -9.520  1.00 13.21           C  
ATOM    371  CD1 PHE    45       1.010  11.413 -10.391  1.00 12.92           C  
ATOM    372  CD2 PHE    45       2.533  11.885  -8.621  1.00 13.22           C  
ATOM    373  CE1 PHE    45       1.409  10.077 -10.358  1.00 14.14           C  
ATOM    374  CE2 PHE    45       2.917  10.582  -8.587  1.00 14.32           C  
ATOM    375  CZ  PHE    45       2.345   9.668  -9.464  1.00 12.25           C  
ATOM    376  N   SER    46       0.015  16.025  -7.508  1.00 13.62           N  
ATOM    377  CA  SER    46       0.008  17.494  -7.241  1.00 19.73           C  
ATOM    378  C   SER    46       1.111  17.811  -6.236  1.00 19.38           C  
ATOM    379  O   SER    46       1.572  16.971  -5.503  1.00 13.11           O  
ATOM    380  CB  SER    46      -1.346  17.902  -6.686  1.00 23.20           C  
ATOM    381  OG ASER    46      -1.676  17.164  -5.529  0.50 24.09           O  
ATOM    382  OG BSER    46      -2.547  17.394  -7.181  0.50 23.22           O  
ATOM    383  N   VAL    47       1.505  19.090  -6.253  1.00 13.74           N  
ATOM    384  CA  VAL    47       2.555  19.575  -5.372  1.00 17.24           C  
ATOM    385  C   VAL    47       2.023  20.845  -4.650  1.00 18.26           C  
ATOM    386  O   VAL    47       1.532  21.719  -5.354  1.00 21.09           O  
ATOM    387  CB  VAL    47       3.772  20.027  -6.230  1.00 21.08           C  
ATOM    388  CG1 VAL    47       4.916  20.432  -5.304  1.00 29.48           C  
ATOM    389  CG2 VAL    47       4.203  18.781  -7.047  1.00 33.65           C  
ATOM    390  N   ASP    48       2.062  20.809  -3.352  1.00 16.22           N  
ATOM    391  CA  ASP    48       1.588  21.920  -2.521  1.00 18.08           C  
ATOM    392  C   ASP    48       2.617  23.027  -2.422  1.00 23.13           C  
ATOM    393  O   ASP    48       3.716  22.971  -2.974  1.00 17.72           O  
ATOM    394  CB  ASP    48       1.072  21.469  -1.190  1.00 20.16           C  
ATOM    395  CG  ASP    48       2.059  21.037  -0.160  1.00 18.76           C  
ATOM    396  OD1 ASP    48       3.265  21.330  -0.260  1.00 20.18           O  
ATOM    397  OD2 ASP    48       1.654  20.325   0.792  1.00 25.02           O  
ATOM    398  N   GLU    49       2.266  24.073  -1.662  1.00 29.56           N  
ATOM    399  CA  GLU    49       3.109  25.233  -1.496  1.00 35.10           C  
ATOM    400  C   GLU    49       4.498  24.921  -0.979  1.00 31.29           C  
ATOM    401  O   GLU    49       5.484  25.551  -1.380  1.00 32.12           O  
ATOM    402  CB  GLU    49       2.421  26.246  -0.536  1.00 45.34           C  
ATOM    403  CG  GLU    49       3.050  27.646  -0.678  1.00 54.48           C  
ATOM    404  CD  GLU    49       2.166  28.573  -1.484  1.00 63.15           C  
ATOM    405  OE1 GLU    49       2.076  28.385  -2.719  1.00 72.86           O  
ATOM    406  OE2 GLU    49       1.552  29.488  -0.881  1.00 69.76           O  
ATOM    407  N   ASN    50       4.569  23.969  -0.058  1.00 25.35           N  
ATOM    408  CA  ASN    50       5.769  23.530   0.582  1.00 25.71           C  
ATOM    409  C   ASN    50       6.548  22.495  -0.189  1.00 19.84           C  
ATOM    410  O   ASN    50       7.592  22.017   0.243  1.00 20.90           O  
ATOM    411  CB  ASN    50       5.484  23.117   2.020  1.00 29.16           C  
ATOM    412  CG  ASN    50       5.123  24.397   2.816  1.00 37.74           C  
ATOM    413  OD1 ASN    50       4.046  24.483   3.363  1.00 50.96           O  
ATOM    414  ND2 ASN    50       6.041  25.356   2.747  1.00 36.38           N  
ATOM    415  N   GLY    51       6.055  22.180  -1.397  1.00 17.69           N  
ATOM    416  CA  GLY    51       6.770  21.269  -2.268  1.00 18.82           C  
ATOM    417  C   GLY    51       6.457  19.818  -1.956  1.00 21.07           C  
ATOM    418  O   GLY    51       7.154  18.936  -2.463  1.00 23.25           O  
ATOM    419  N   HIS    52       5.453  19.577  -1.120  1.00 17.40           N  
ATOM    420  CA  HIS    52       5.104  18.190  -0.775  1.00 16.78           C  
ATOM    421  C   HIS    52       4.242  17.595  -1.871  1.00 16.52           C  
ATOM    422  O   HIS    52       3.231  18.177  -2.263  1.00 16.01           O  
ATOM    423  CB  HIS    52       4.465  18.076   0.589  1.00 22.12           C  
ATOM    424  CG  HIS    52       5.415  18.507   1.687  1.00 26.46           C  
ATOM    425  ND1 HIS    52       5.023  19.295   2.739  1.00 29.37           N  
ATOM    426  CD2 HIS    52       6.738  18.298   1.836  1.00 30.60           C  
ATOM    427  CE1 HIS    52       6.058  19.528   3.523  1.00 29.35           C  
ATOM    428  NE2 HIS    52       7.122  18.934   3.010  1.00 32.24           N  
ATOM    429  N   MET    53       4.710  16.459  -2.413  1.00 17.17           N  
ATOM    430  CA  MET    53       3.968  15.842  -3.533  1.00 13.35           C  
ATOM    431  C   MET    53       2.995  14.790  -2.992  1.00 10.76           C  
ATOM    432  O   MET    53       3.262  14.123  -2.009  1.00 12.76           O  
ATOM    433  CB  MET    53       4.931  15.220  -4.521  1.00 12.28           C  
ATOM    434  CG  MET    53       4.299  14.669  -5.795  1.00 15.57           C  
ATOM    435  SD  MET    53       5.556  14.139  -6.991  1.00 18.38           S  
ATOM    436  CE  MET    53       6.061  12.577  -6.256  1.00 20.51           C  
ATOM    437  N   SER    54       1.816  14.742  -3.587  1.00 11.42           N  
ATOM    438  CA  SER    54       0.799  13.779  -3.259  1.00 11.85           C  
ATOM    439  C   SER    54       0.124  13.337  -4.539  1.00 13.26           C  
ATOM    440  O   SER    54       0.280  13.943  -5.615  1.00 13.80           O  
ATOM    441  CB  SER    54      -0.243  14.296  -2.254  1.00 12.94           C  
ATOM    442  OG  SER    54      -1.005  15.330  -2.869  1.00 20.09           O  
ATOM    443  N   ALA    55      -0.646  12.265  -4.428  1.00 12.40           N  
ATOM    444  CA  ALA    55      -1.360  11.818  -5.621  1.00 12.37           C  
ATOM    445  C   ALA    55      -2.677  11.167  -5.217  1.00 13.40           C  
ATOM    446  O   ALA    55      -2.799  10.628  -4.129  1.00 14.25           O  
ATOM    447  CB  ALA    55      -0.511  10.825  -6.401  1.00 19.45           C  
ATOM    448  N   THR    56      -3.599  11.177  -6.148  1.00 16.05           N  
ATOM    449  CA  THR    56      -4.794  10.356  -6.086  1.00 16.88           C  
ATOM    450  C   THR    56      -4.690   9.355  -7.249  1.00 21.13           C  
ATOM    451  O   THR    56      -4.094   9.623  -8.303  1.00 21.56           O  
ATOM    452  CB  THR    56      -6.088  11.125  -6.169  1.00 20.68           C  
ATOM    453  OG1 THR    56      -6.138  11.975  -7.303  1.00 30.81           O  
ATOM    454  CG2 THR    56      -6.467  11.901  -4.952  1.00 23.30           C  
ATOM    455  N   ALA    57      -5.297   8.199  -7.084  1.00 20.60           N  
ATOM    456  CA  ALA    57      -5.262   7.231  -8.209  1.00 17.56           C  
ATOM    457  C   ALA    57      -6.599   6.453  -8.106  1.00 21.19           C  
ATOM    458  O   ALA    57      -7.057   6.166  -7.002  1.00 24.46           O  
ATOM    459  CB  ALA    57      -4.112   6.269  -8.018  1.00 24.29           C  
ATOM    460  N   LYS    58      -7.151   6.157  -9.247  1.00 19.37           N  
ATOM    461  CA  LYS    58      -8.404   5.346  -9.259  1.00 21.55           C  
ATOM    462  C   LYS    58      -8.053   4.107 -10.094  1.00 19.92           C  
ATOM    463  O   LYS    58      -7.189   4.194 -10.958  1.00 18.47           O  
ATOM    464  CB  LYS    58      -9.477   6.150  -9.987  1.00 31.31           C  
ATOM    465  CG  LYS    58     -10.561   6.681  -9.059  1.00 43.76           C  
ATOM    466  CD  LYS    58     -11.376   5.517  -8.474  1.00 49.89           C  
ATOM    467  CE  LYS    58     -12.865   5.799  -8.671  1.00 55.39           C  
ATOM    468  NZ  LYS    58     -13.059   6.938  -9.648  1.00 65.97           N  
ATOM    469  N   GLY    59      -8.719   3.007  -9.800  1.00 19.95           N  
ATOM    470  CA  GLY    59      -8.453   1.823 -10.674  1.00 18.64           C  
ATOM    471  C   GLY    59      -9.419   0.720 -10.240  1.00 17.24           C  
ATOM    472  O   GLY    59      -9.937   0.791  -9.135  1.00 19.00           O  
ATOM    473  N   ARG    60      -9.585  -0.266 -11.091  1.00 16.23           N  
ATOM    474  CA  ARG    60     -10.443  -1.411 -10.684  1.00 14.55           C  
ATOM    475  C   ARG    60      -9.567  -2.415  -9.931  1.00 15.84           C  
ATOM    476  O   ARG    60      -8.442  -2.695 -10.374  1.00 21.05           O  
ATOM    477  CB  ARG    60     -10.967  -2.106 -11.971  1.00 19.55           C  
ATOM    478  CG  ARG    60     -11.898  -3.278 -11.616  1.00 22.14           C  
ATOM    479  CD  ARG    60     -12.369  -4.032 -12.809  1.00 25.53           C  
ATOM    480  NE  ARG    60     -11.267  -4.514 -13.664  1.00 25.51           N  
ATOM    481  CZ  ARG    60     -10.634  -5.672 -13.431  1.00 28.71           C  
ATOM    482  NH1 ARG    60     -10.987  -6.406 -12.386  1.00 33.82           N  
ATOM    483  NH2 ARG    60      -9.657  -6.066 -14.221  1.00 23.73           N  
ATOM    484  N   VAL    61     -10.075  -2.910  -8.822  1.00 18.19           N  
ATOM    485  CA  VAL    61      -9.395  -3.961  -8.060  1.00 20.30           C  
ATOM    486  C   VAL    61     -10.342  -5.139  -7.885  1.00 22.71           C  
ATOM    487  O   VAL    61     -11.539  -4.967  -7.631  1.00 20.96           O  
ATOM    488  CB  VAL    61      -8.984  -3.444  -6.652  1.00 26.86           C  
ATOM    489  CG1 VAL    61      -7.984  -4.452  -6.037  1.00 27.87           C  
ATOM    490  CG2 VAL    61      -8.364  -2.073  -6.760  1.00 34.23           C  
ATOM    491  N   ARG    62      -9.818  -6.358  -8.048  1.00 21.93           N  
ATOM    492  CA  ARG    62     -10.698  -7.508  -7.776  1.00 28.93           C  
ATOM    493  C   ARG    62     -10.369  -8.064  -6.403  1.00 27.16           C  
ATOM    494  O   ARG    62      -9.221  -8.422  -6.145  1.00 28.04           O  
ATOM    495  CB  ARG    62     -10.724  -8.562  -8.831  1.00 32.31           C  
ATOM    496  CG  ARG    62     -11.683  -9.737  -8.479  1.00 34.54           C  
ATOM    497  CD  ARG    62     -11.878 -10.647  -9.677  1.00 37.14           C  
ATOM    498  NE  ARG    62     -12.935 -10.220 -10.553  1.00 38.88           N  
ATOM    499  CZ  ARG    62     -13.068 -10.484 -11.837  1.00 41.30           C  
ATOM    500  NH1 ARG    62     -12.458 -11.514 -12.402  1.00 47.69           N  
ATOM    501  NH2 ARG    62     -13.847  -9.706 -12.577  1.00 39.17           N  
ATOM    502  N   LEU    63     -11.360  -8.045  -5.511  1.00 29.78           N  
ATOM    503  CA  LEU    63     -11.122  -8.465  -4.133  1.00 35.15           C  
ATOM    504  C   LEU    63     -10.922  -9.987  -4.041  1.00 40.14           C  
ATOM    505  O   LEU    63     -11.221 -10.705  -4.998  1.00 30.30           O  
ATOM    506  CB  LEU    63     -12.210  -7.991  -3.198  1.00 34.19           C  
ATOM    507  CG  LEU    63     -12.295  -6.527  -2.822  1.00 32.75           C  
ATOM    508  CD1 LEU    63     -12.982  -6.323  -1.481  1.00 37.66           C  
ATOM    509  CD2 LEU    63     -10.980  -5.810  -2.907  1.00 35.02           C  
ATOM    510  N   LEU    64     -10.413 -10.422  -2.904  1.00 43.27           N  
ATOM    511  CA  LEU    64     -10.148 -11.807  -2.562  1.00 46.08           C  
ATOM    512  C   LEU    64     -11.467 -12.619  -2.640  1.00 47.99           C  
ATOM    513  O   LEU    64     -11.407 -13.845  -2.714  1.00 53.83           O  
ATOM    514  CB  LEU    64      -9.618 -11.882  -1.120  1.00 47.05           C  
ATOM    515  CG  LEU    64      -8.897 -13.183  -0.744  1.00 49.40           C  
ATOM    516  CD1 LEU    64      -9.391 -13.682   0.616  1.00 50.40           C  
ATOM    517  CD2 LEU    64      -9.152 -14.251  -1.803  1.00 56.41           C  
ATOM    518  N   ASN    65     -12.555 -11.904  -2.640  1.00 50.28           N  
ATOM    519  CA  ASN    65     -13.923 -12.330  -2.734  1.00 54.72           C  
ATOM    520  C   ASN    65     -14.347 -12.527  -4.194  1.00 55.53           C  
ATOM    521  O   ASN    65     -15.330 -13.185  -4.491  1.00 52.49           O  
ATOM    522  CB  ASN    65     -14.828 -11.184  -2.167  1.00 59.04           C  
ATOM    523  CG  ASN    65     -16.229 -11.694  -1.927  1.00 67.00           C  
ATOM    524  OD1 ASN    65     -16.483 -12.894  -2.086  1.00 81.80           O  
ATOM    525  ND2 ASN    65     -17.149 -10.808  -1.555  1.00 72.67           N  
ATOM    526  N   ASN    66     -13.603 -11.884  -5.090  1.00 58.67           N  
ATOM    527  CA  ASN    66     -13.977 -11.917  -6.510  1.00 60.96           C  
ATOM    528  C   ASN    66     -14.900 -10.684  -6.779  1.00 59.96           C  
ATOM    529  O   ASN    66     -15.403 -10.541  -7.882  1.00 57.99           O  
ATOM    530  CB  ASN    66     -14.823 -13.184  -6.772  1.00 63.95           C  
ATOM    531  CG  ASN    66     -14.486 -13.723  -8.170  1.00 66.76           C  
ATOM    532  OD1 ASN    66     -15.156 -13.376  -9.131  1.00 77.34           O  
ATOM    533  ND2 ASN    66     -13.397 -14.471  -8.232  1.00 64.82           N  
ATOM    534  N   TRP    67     -15.046  -9.913  -5.739  1.00 58.67           N  
ATOM    535  CA  TRP    67     -15.805  -8.656  -5.672  1.00 55.89           C  
ATOM    536  C   TRP    67     -15.001  -7.578  -6.438  1.00 45.25           C  
ATOM    537  O   TRP    67     -13.878  -7.267  -6.021  1.00 38.86           O  
ATOM    538  CB  TRP    67     -15.877  -8.251  -4.190  1.00 60.54           C  
ATOM    539  CG  TRP    67     -16.740  -7.108  -3.822  1.00 67.01           C  
ATOM    540  CD1 TRP    67     -16.299  -5.874  -3.378  1.00 69.80           C  
ATOM    541  CD2 TRP    67     -18.173  -7.033  -3.801  1.00 69.66           C  
ATOM    542  NE1 TRP    67     -17.368  -5.058  -3.114  1.00 69.36           N  
ATOM    543  CE2 TRP    67     -18.528  -5.737  -3.365  1.00 69.64           C  
ATOM    544  CE3 TRP    67     -19.195  -7.939  -4.125  1.00 69.82           C  
ATOM    545  CZ2 TRP    67     -19.855  -5.325  -3.239  1.00 68.67           C  
ATOM    546  CZ3 TRP    67     -20.507  -7.528  -4.001  1.00 69.76           C  
ATOM    547  CH2 TRP    67     -20.827  -6.234  -3.559  1.00 69.43           C  
ATOM    548  N   ASP    68     -15.556  -7.085  -7.517  1.00 35.46           N  
ATOM    549  CA  ASP    68     -14.910  -6.030  -8.315  1.00 34.84           C  
ATOM    550  C   ASP    68     -15.269  -4.655  -7.761  1.00 32.27           C  
ATOM    551  O   ASP    68     -16.435  -4.320  -7.526  1.00 27.29           O  
ATOM    552  CB  ASP    68     -15.327  -6.132  -9.769  1.00 36.94           C  
ATOM    553  CG  ASP    68     -14.347  -6.818 -10.677  1.00 37.35           C  
ATOM    554  OD1 ASP    68     -13.181  -7.026 -10.298  1.00 36.07           O  
ATOM    555  OD2 ASP    68     -14.739  -7.150 -11.821  1.00 48.27           O  
ATOM    556  N   VAL    69     -14.246  -3.838  -7.504  1.00 30.34           N  
ATOM    557  CA  VAL    69     -14.506  -2.505  -6.965  1.00 27.67           C  
ATOM    558  C   VAL    69     -13.609  -1.465  -7.635  1.00 25.27           C  
ATOM    559  O   VAL    69     -12.536  -1.792  -8.140  1.00 21.24           O  
ATOM    560  CB  VAL    69     -14.350  -2.433  -5.459  1.00 27.38           C  
ATOM    561  CG1 VAL    69     -15.303  -3.359  -4.734  1.00 34.11           C  
ATOM    562  CG2 VAL    69     -12.928  -2.662  -5.010  1.00 25.91           C  
ATOM    563  N   CYS    70     -14.069  -0.233  -7.615  1.00 26.31           N  
ATOM    564  CA  CYS    70     -13.296   0.914  -8.107  1.00 24.01           C  
ATOM    565  C   CYS    70     -12.631   1.563  -6.898  1.00 22.76           C  
ATOM    566  O   CYS    70     -13.289   2.107  -6.007  1.00 33.01           O  
ATOM    567  CB  CYS    70     -14.238   1.891  -8.824  1.00 24.12           C  
ATOM    568  SG  CYS    70     -14.681   1.284 -10.492  1.00 37.29           S  
ATOM    569  N   ALA    71     -11.329   1.344  -6.762  1.00 20.96           N  
ATOM    570  CA  ALA    71     -10.615   1.840  -5.603  1.00 20.70           C  
ATOM    571  C   ALA    71     -10.236   3.331  -5.838  1.00 24.52           C  
ATOM    572  O   ALA    71      -9.793   3.682  -6.918  1.00 22.86           O  
ATOM    573  CB  ALA    71      -9.349   1.053  -5.356  1.00 19.16           C  
ATOM    574  N   ASP    72     -10.474   4.105  -4.810  1.00 24.54           N  
ATOM    575  CA  ASP    72     -10.055   5.497  -4.758  1.00 23.54           C  
ATOM    576  C   ASP    72      -8.926   5.608  -3.738  1.00 13.71           C  
ATOM    577  O   ASP    72      -9.090   5.422  -2.527  1.00 16.91           O  
ATOM    578  CB  ASP    72     -11.197   6.447  -4.446  1.00 31.24           C  
ATOM    579  CG  ASP    72     -11.528   7.305  -5.671  1.00 38.84           C  
ATOM    580  OD1 ASP    72     -12.263   6.798  -6.540  1.00 50.38           O  
ATOM    581  OD2 ASP    72     -10.933   8.390  -5.795  1.00 54.33           O  
ATOM    582  N   MET    73      -7.727   5.795  -4.276  1.00 14.28           N  
ATOM    583  CA  MET    73      -6.534   5.791  -3.512  1.00 15.26           C  
ATOM    584  C   MET    73      -5.907   7.190  -3.363  1.00 13.63           C  
ATOM    585  O   MET    73      -6.085   8.047  -4.224  1.00 14.32           O  
ATOM    586  CB  MET    73      -5.506   4.794  -4.047  1.00 18.27           C  
ATOM    587  CG  MET    73      -6.103   3.421  -4.372  1.00 18.20           C  
ATOM    588  SD  MET    73      -6.529   2.477  -2.916  1.00 19.60           S  
ATOM    589  CE  MET    73      -5.024   2.324  -2.038  1.00 19.37           C  
ATOM    590  N   VAL    74      -5.186   7.341  -2.282  1.00 16.59           N  
ATOM    591  CA  VAL    74      -4.432   8.498  -1.923  1.00 17.10           C  
ATOM    592  C   VAL    74      -3.021   8.107  -1.523  1.00 18.09           C  
ATOM    593  O   VAL    74      -2.768   7.169  -0.776  1.00 16.40           O  
ATOM    594  CB  VAL    74      -5.042   9.353  -0.802  1.00 20.16           C  
ATOM    595  CG1 VAL    74      -4.403  10.720  -0.762  1.00 22.40           C  
ATOM    596  CG2 VAL    74      -6.538   9.437  -0.875  1.00 19.44           C  
ATOM    597  N   GLY    75      -2.059   8.914  -1.994  1.00 16.94           N  
ATOM    598  CA  GLY    75      -0.700   8.687  -1.565  1.00 14.84           C  
ATOM    599  C   GLY    75       0.018  10.001  -1.268  1.00 12.54           C  
ATOM    600  O   GLY    75      -0.240  10.978  -1.983  1.00 14.37           O  
ATOM    601  N   THR    76       0.890   9.955  -0.298  1.00 13.18           N  
ATOM    602  CA  THR    76       1.725  11.100   0.047  1.00 12.89           C  
ATOM    603  C   THR    76       3.172  10.677  -0.048  1.00 15.76           C  
ATOM    604  O   THR    76       3.501   9.521   0.220  1.00 17.48           O  
ATOM    605  CB  THR    76       1.369  11.721   1.382  1.00 13.51           C  
ATOM    606  OG1 THR    76       1.506  10.726   2.420  1.00 17.33           O  
ATOM    607  CG2 THR    76      -0.123  12.090   1.397  1.00 21.34           C  
ATOM    608  N   PHE    77       4.006  11.544  -0.601  1.00 12.31           N  
ATOM    609  CA  PHE    77       5.381  11.171  -0.874  1.00 13.64           C  
ATOM    610  C   PHE    77       6.359  11.952   0.003  1.00 19.34           C  
ATOM    611  O   PHE    77       6.264  13.166   0.077  1.00 19.37           O  
ATOM    612  CB  PHE    77       5.692  11.496  -2.346  1.00 10.96           C  
ATOM    613  CG  PHE    77       4.842  10.731  -3.320  1.00 13.48           C  
ATOM    614  CD1 PHE    77       3.557  11.171  -3.625  1.00 16.77           C  
ATOM    615  CD2 PHE    77       5.265   9.557  -3.917  1.00 14.06           C  
ATOM    616  CE1 PHE    77       2.741  10.500  -4.498  1.00 15.18           C  
ATOM    617  CE2 PHE    77       4.468   8.909  -4.808  1.00 13.04           C  
ATOM    618  CZ  PHE    77       3.185   9.311  -5.093  1.00  9.62           C  
ATOM    619  N   THR    78       7.311  11.226   0.577  1.00 15.62           N  
ATOM    620  CA  THR    78       8.390  11.821   1.322  1.00 15.67           C  
ATOM    621  C   THR    78       9.665  11.850   0.496  1.00 14.91           C  
ATOM    622  O   THR    78      10.111  10.806   0.005  1.00 15.34           O  
ATOM    623  CB  THR    78       8.629  11.133   2.673  1.00 17.86           C  
ATOM    624  OG1 THR    78       7.442  11.083   3.425  1.00 22.21           O  
ATOM    625  CG2 THR    78       9.683  11.870   3.479  1.00 21.98           C  
ATOM    626  N   ASP    79      10.246  13.038   0.339  1.00 12.17           N  
ATOM    627  CA  ASP    79      11.479  13.251  -0.365  1.00 11.90           C  
ATOM    628  C   ASP    79      12.649  12.543   0.327  1.00 15.90           C  
ATOM    629  O   ASP    79      12.630  12.330   1.555  1.00 20.77           O  
ATOM    630  CB  ASP    79      11.821  14.736  -0.525  1.00 12.76           C  
ATOM    631  CG  ASP    79      10.699  15.511  -1.202  1.00 13.73           C  
ATOM    632  OD1 ASP    79       9.621  15.613  -0.608  1.00 26.72           O  
ATOM    633  OD2 ASP    79      10.946  15.981  -2.326  1.00 21.84           O  
ATOM    634  N   THR    80      13.641  12.183  -0.448  1.00 18.78           N  
ATOM    635  CA  THR    80      14.862  11.581   0.015  1.00 19.19           C  
ATOM    636  C   THR    80      16.056  12.361  -0.571  1.00 21.19           C  
ATOM    637  O   THR    80      15.841  13.375  -1.232  1.00 18.31           O  
ATOM    638  CB  THR    80      15.008  10.100  -0.332  1.00 17.78           C  
ATOM    639  OG1 THR    80      15.346   9.941  -1.688  1.00 18.07           O  
ATOM    640  CG2 THR    80      13.828   9.264   0.015  1.00 18.64           C  
ATOM    641  N   GLU    81      17.258  11.881  -0.319  1.00 19.37           N  
ATOM    642  CA  GLU    81      18.481  12.479  -0.821  1.00 21.40           C  
ATOM    643  C   GLU    81      18.613  12.418  -2.311  1.00 19.54           C  
ATOM    644  O   GLU    81      19.401  13.119  -2.965  1.00 18.63           O  
ATOM    645  CB  GLU    81      19.691  11.887  -0.098  1.00 20.50           C  
ATOM    646  CG  GLU    81      19.934  10.416  -0.465  1.00 23.17           C  
ATOM    647  CD  GLU    81      19.009   9.503   0.315  1.00 32.86           C  
ATOM    648  OE1 GLU    81      18.373   9.979   1.283  1.00 39.27           O  
ATOM    649  OE2 GLU    81      18.931   8.306  -0.026  1.00 54.28           O  
ATOM    650  N   ASP    82      17.759  11.587  -2.937  1.00 13.30           N  
ATOM    651  CA  ASP    82      17.754  11.533  -4.414  1.00 15.48           C  
ATOM    652  C   ASP    82      16.355  12.034  -4.849  1.00 13.20           C  
ATOM    653  O   ASP    82      15.369  11.469  -4.407  1.00 13.35           O  
ATOM    654  CB  ASP    82      17.873  10.040  -4.837  1.00 18.37           C  
ATOM    655  CG  ASP    82      18.096   9.886  -6.308  1.00 22.83           C  
ATOM    656  OD1 ASP    82      17.392  10.554  -7.100  1.00 17.54           O  
ATOM    657  OD2 ASP    82      18.971   9.072  -6.706  1.00 28.83           O  
ATOM    658  N   PRO    83      16.320  13.120  -5.589  1.00 14.57           N  
ATOM    659  CA  PRO    83      15.136  13.772  -6.046  1.00 14.41           C  
ATOM    660  C   PRO    83      14.119  12.854  -6.735  1.00 12.70           C  
ATOM    661  O   PRO    83      12.969  13.244  -6.867  1.00 14.22           O  
ATOM    662  CB  PRO    83      15.628  14.793  -7.056  1.00 16.58           C  
ATOM    663  CG  PRO    83      17.083  14.721  -7.094  1.00 22.55           C  
ATOM    664  CD  PRO    83      17.568  13.805  -6.036  1.00 17.70           C  
ATOM    665  N   ALA    84      14.584  11.732  -7.283  1.00 14.32           N  
ATOM    666  CA  ALA    84      13.706  10.822  -7.995  1.00 13.39           C  
ATOM    667  C   ALA    84      13.301   9.618  -7.158  1.00 13.35           C  
ATOM    668  O   ALA    84      12.587   8.727  -7.667  1.00 16.82           O  
ATOM    669  CB  ALA    84      14.279  10.370  -9.308  1.00 14.19           C  
ATOM    670  N   LYS    85      13.711   9.556  -5.922  1.00 10.17           N  
ATOM    671  CA  LYS    85      13.373   8.457  -5.029  1.00  9.44           C  
ATOM    672  C   LYS    85      12.566   8.956  -3.852  1.00 11.95           C  
ATOM    673  O   LYS    85      12.989   9.804  -3.092  1.00 16.36           O  
ATOM    674  CB  LYS    85      14.606   7.689  -4.646  1.00  9.92           C  
ATOM    675  CG  LYS    85      15.394   7.056  -5.768  1.00 12.41           C  
ATOM    676  CD  LYS    85      16.629   6.354  -5.222  1.00 15.31           C  
ATOM    677  CE  LYS    85      17.276   5.450  -6.278  1.00 15.81           C  
ATOM    678  NZ  LYS    85      18.441   4.710  -5.753  1.00 14.56           N  
ATOM    679  N   PHE    86      11.337   8.433  -3.709  1.00 11.54           N  
ATOM    680  CA  PHE    86      10.466   8.797  -2.638  1.00 12.45           C  
ATOM    681  C   PHE    86      10.017   7.605  -1.789  1.00 14.11           C  
ATOM    682  O   PHE    86      10.098   6.472  -2.264  1.00 14.90           O  
ATOM    683  CB  PHE    86       9.167   9.404  -3.242  1.00 12.19           C  
ATOM    684  CG  PHE    86       9.442  10.671  -4.047  1.00  9.27           C  
ATOM    685  CD1 PHE    86       9.403  11.908  -3.399  1.00 11.26           C  
ATOM    686  CD2 PHE    86       9.675  10.610  -5.388  1.00 12.39           C  
ATOM    687  CE1 PHE    86       9.629  13.049  -4.156  1.00 12.56           C  
ATOM    688  CE2 PHE    86      10.000  11.739  -6.133  1.00 14.79           C  
ATOM    689  CZ  PHE    86      10.016  12.960  -5.456  1.00 14.23           C  
ATOM    690  N   LYS    87       9.464   7.915  -0.636  1.00 16.46           N  
ATOM    691  CA  LYS    87       8.759   6.975   0.197  1.00 19.06           C  
ATOM    692  C   LYS    87       7.265   7.350   0.100  1.00 15.36           C  
ATOM    693  O   LYS    87       6.905   8.495   0.338  1.00 15.34           O  
ATOM    694  CB  LYS    87       9.209   6.978   1.644  1.00 22.69           C  
ATOM    695  CG  LYS    87      10.634   6.396   1.819  1.00 30.26           C  
ATOM    696  CD  LYS    87      10.570   4.891   1.519  1.00 40.32           C  
ATOM    697  CE  LYS    87       9.222   4.321   1.951  1.00 46.76           C  
ATOM    698  NZ  LYS    87       9.252   2.828   2.052  1.00 51.31           N  
ATOM    699  N   MET    88       6.478   6.414  -0.330  1.00 10.78           N  
ATOM    700  CA  MET    88       5.090   6.614  -0.594  1.00 11.88           C  
ATOM    701  C   MET    88       4.182   5.938   0.407  1.00 15.12           C  
ATOM    702  O   MET    88       4.120   4.714   0.455  1.00 17.63           O  
ATOM    703  CB  MET    88       4.672   6.256  -2.016  1.00 10.97           C  
ATOM    704  CG  MET    88       3.193   6.473  -2.266  1.00 13.73           C  
ATOM    705  SD  MET    88       2.619   5.854  -3.834  1.00 17.54           S  
ATOM    706  CE  MET    88       2.466   4.087  -3.430  1.00 17.47           C  
ATOM    707  N   LYS    89       3.480   6.758   1.181  1.00 15.50           N  
ATOM    708  CA  LYS    89       2.458   6.262   2.078  1.00 13.74           C  
ATOM    709  C   LYS    89       1.116   6.327   1.381  1.00 13.47           C  
ATOM    710  O   LYS    89       0.755   7.292   0.722  1.00 16.12           O  
ATOM    711  CB  LYS    89       2.429   6.999   3.410  1.00 16.82           C  
ATOM    712  CG  LYS    89       1.260   6.540   4.303  1.00 22.95           C  
ATOM    713  CD  LYS    89       1.224   7.399   5.574  1.00 28.37           C  
ATOM    714  CE  LYS    89       2.640   7.585   6.092  1.00 34.36           C  
ATOM    715  NZ  LYS    89       3.641   7.485   4.982  1.00 48.93           N  
ATOM    716  N   TYR    90       0.375   5.213   1.414  1.00 12.24           N  
ATOM    717  CA  TYR    90      -0.878   5.191   0.674  1.00 11.18           C  
ATOM    718  C   TYR    90      -1.994   4.574   1.495  1.00 14.11           C  
ATOM    719  O   TYR    90      -1.736   3.778   2.392  1.00 16.97           O  
ATOM    720  CB  TYR    90      -0.718   4.532  -0.675  1.00 12.29           C  
ATOM    721  CG  TYR    90      -0.422   3.047  -0.626  1.00 13.13           C  
ATOM    722  CD1 TYR    90       0.865   2.584  -0.512  1.00 13.76           C  
ATOM    723  CD2 TYR    90      -1.472   2.130  -0.689  1.00 17.30           C  
ATOM    724  CE1 TYR    90       1.137   1.220  -0.466  1.00 16.64           C  
ATOM    725  CE2 TYR    90      -1.204   0.768  -0.612  1.00 18.82           C  
ATOM    726  CZ  TYR    90       0.099   0.336  -0.504  1.00 19.12           C  
ATOM    727  OH  TYR    90       0.365  -1.029  -0.443  1.00 22.74           O  
ATOM    728  N   TRP    91      -3.211   4.949   1.168  1.00 14.27           N  
ATOM    729  CA  TRP    91      -4.412   4.454   1.795  1.00 14.67           C  
ATOM    730  C   TRP    91      -5.589   4.635   0.866  1.00 14.09           C  
ATOM    731  O   TRP    91      -5.497   5.334  -0.145  1.00 15.43           O  
ATOM    732  CB  TRP    91      -4.684   5.100   3.151  1.00 16.35           C  
ATOM    733  CG  TRP    91      -4.983   6.562   3.043  1.00 14.88           C  
ATOM    734  CD1 TRP    91      -6.198   7.153   2.919  1.00 19.87           C  
ATOM    735  CD2 TRP    91      -4.012   7.620   3.044  1.00 19.27           C  
ATOM    736  NE1 TRP    91      -6.055   8.520   2.855  1.00 19.03           N  
ATOM    737  CE2 TRP    91      -4.727   8.831   2.924  1.00 19.17           C  
ATOM    738  CE3 TRP    91      -2.623   7.654   3.131  1.00 20.04           C  
ATOM    739  CZ2 TRP    91      -4.077  10.068   2.892  1.00 20.61           C  
ATOM    740  CZ3 TRP    91      -1.978   8.888   3.107  1.00 22.94           C  
ATOM    741  CH2 TRP    91      -2.721  10.071   2.993  1.00 20.71           C  
ATOM    742  N   GLY    92      -6.698   3.976   1.161  1.00 17.66           N  
ATOM    743  CA  GLY    92      -7.890   4.047   0.398  1.00 16.21           C  
ATOM    744  C   GLY    92      -8.948   4.946   1.068  1.00 19.68           C  
ATOM    745  O   GLY    92      -8.841   5.215   2.268  1.00 20.04           O  
ATOM    746  N   VAL    93      -9.873   5.397   0.268  1.00 19.41           N  
ATOM    747  CA  VAL    93     -10.986   6.251   0.758  1.00 21.62           C  
ATOM    748  C   VAL    93     -11.933   5.348   1.571  1.00 21.79           C  
ATOM    749  O   VAL    93     -12.373   5.764   2.633  1.00 19.26           O  
ATOM    750  CB  VAL    93     -11.727   6.843  -0.458  1.00 19.17           C  
ATOM    751  CG1 VAL    93     -13.108   7.289  -0.131  1.00 23.85           C  
ATOM    752  CG2 VAL    93     -10.854   8.031  -0.950  1.00 26.88           C  
ATOM    753  N   ALA    94     -12.077   4.153   1.062  1.00 23.69           N  
ATOM    754  CA  ALA    94     -12.737   3.002   1.644  1.00 24.54           C  
ATOM    755  C   ALA    94     -11.799   2.313   2.649  1.00 26.88           C  
ATOM    756  O   ALA    94     -10.652   2.005   2.334  1.00 24.11           O  
ATOM    757  CB  ALA    94     -13.095   1.980   0.553  1.00 26.65           C  
ATOM    758  N   SER    95     -12.288   2.094   3.847  1.00 30.85           N  
ATOM    759  CA  SER    95     -11.544   1.500   4.936  1.00 30.44           C  
ATOM    760  C   SER    95     -11.006   0.123   4.586  1.00 27.43           C  
ATOM    761  O   SER    95     -10.001  -0.331   5.118  1.00 31.05           O  
ATOM    762  CB  SER    95     -12.539   1.314   6.144  1.00 35.82           C  
ATOM    763  OG  SER    95     -13.641   0.512   5.662  1.00 43.65           O  
ATOM    764  N   PHE    96     -11.722  -0.600   3.723  1.00 29.62           N  
ATOM    765  CA  PHE    96     -11.278  -1.970   3.441  1.00 28.25           C  
ATOM    766  C   PHE    96     -10.180  -2.037   2.436  1.00 30.75           C  
ATOM    767  O   PHE    96      -9.599  -3.106   2.153  1.00 31.19           O  
ATOM    768  CB  PHE    96     -12.479  -2.821   3.032  1.00 29.82           C  
ATOM    769  CG  PHE    96     -13.098  -2.358   1.721  1.00 34.74           C  
ATOM    770  CD1 PHE    96     -12.479  -2.644   0.511  1.00 33.40           C  
ATOM    771  CD2 PHE    96     -14.273  -1.628   1.712  1.00 35.39           C  
ATOM    772  CE1 PHE    96     -13.062  -2.243  -0.665  1.00 33.76           C  
ATOM    773  CE2 PHE    96     -14.859  -1.230   0.526  1.00 34.10           C  
ATOM    774  CZ  PHE    96     -14.232  -1.511  -0.673  1.00 33.15           C  
ATOM    775  N   LEU    97      -9.822  -0.890   1.833  1.00 23.90           N  
ATOM    776  CA  LEU    97      -8.744  -0.947   0.844  1.00 22.49           C  
ATOM    777  C   LEU    97      -7.392  -1.027   1.480  1.00 19.53           C  
ATOM    778  O   LEU    97      -7.116  -0.558   2.582  1.00 20.91           O  
ATOM    779  CB  LEU    97      -8.846   0.214  -0.136  1.00 22.06           C  
ATOM    780  CG  LEU    97     -10.116   0.257  -0.972  1.00 23.70           C  
ATOM    781  CD1 LEU    97     -10.326   1.666  -1.545  1.00 21.42           C  
ATOM    782  CD2 LEU    97     -10.061  -0.782  -2.075  1.00 24.82           C  
ATOM    783  N   GLN    98      -6.439  -1.625   0.754  1.00 20.69           N  
ATOM    784  CA  GLN    98      -5.106  -1.769   1.308  1.00 21.72           C  
ATOM    785  C   GLN    98      -4.467  -0.410   1.618  1.00 23.97           C  
ATOM    786  O   GLN    98      -4.635   0.552   0.877  1.00 26.68           O  
ATOM    787  CB  GLN    98      -4.221  -2.486   0.243  1.00 26.87           C  
ATOM    788  CG  GLN    98      -2.859  -2.866   0.771  1.00 34.05           C  
ATOM    789  CD  GLN    98      -2.003  -3.620  -0.224  1.00 38.74           C  
ATOM    790  OE1 GLN    98      -1.228  -3.042  -0.978  1.00 40.41           O  
ATOM    791  NE2 GLN    98      -2.163  -4.943  -0.238  1.00 46.45           N  
ATOM    792  N   LYS    99      -3.685  -0.403   2.666  1.00 26.33           N  
ATOM    793  CA  LYS    99      -2.855   0.694   3.121  1.00 24.23           C  
ATOM    794  C   LYS    99      -1.397   0.213   3.201  1.00 26.40           C  
ATOM    795  O   LYS    99      -1.129  -0.953   3.509  1.00 26.30           O  
ATOM    796  CB  LYS    99      -3.292   1.141   4.521  1.00 27.16           C  
ATOM    797  CG  LYS    99      -4.719   1.602   4.620  1.00 31.59           C  
ATOM    798  CD  LYS    99      -5.004   2.243   5.968  1.00 31.66           C  
ATOM    799  CE  LYS    99      -6.512   2.387   6.168  1.00 32.72           C  
ATOM    800  NZ  LYS    99      -7.135   1.047   6.402  1.00 48.96           N  
ATOM    801  N   GLY   100      -0.439   1.093   2.918  1.00 20.50           N  
ATOM    802  CA  GLY   100       0.942   0.672   2.987  1.00 18.25           C  
ATOM    803  C   GLY   100       1.933   1.800   2.802  1.00 16.23           C  
ATOM    804  O   GLY   100       1.583   2.973   2.779  1.00 18.92           O  
ATOM    805  N   ASN   101       3.196   1.408   2.693  1.00 14.91           N  
ATOM    806  CA  ASN   101       4.314   2.314   2.501  1.00 15.50           C  
ATOM    807  C   ASN   101       5.278   1.660   1.510  1.00 16.10           C  
ATOM    808  O   ASN   101       5.830   0.596   1.818  1.00 21.00           O  
ATOM    809  CB  ASN   101       5.062   2.463   3.868  1.00 24.63           C  
ATOM    810  CG  ASN   101       5.005   3.900   4.345  1.00 39.44           C  
ATOM    811  OD1 ASN   101       4.063   4.337   5.008  1.00 38.93           O  
ATOM    812  ND2 ASN   101       6.032   4.671   3.953  1.00 63.88           N  
ATOM    813  N   ASP   102       5.408   2.219   0.333  1.00 15.56           N  
ATOM    814  CA  ASP   102       6.272   1.600  -0.683  1.00 13.64           C  
ATOM    815  C   ASP   102       7.336   2.628  -1.111  1.00 11.83           C  
ATOM    816  O   ASP   102       7.027   3.836  -1.107  1.00 12.79           O  
ATOM    817  CB  ASP   102       5.415   1.265  -1.914  1.00 12.75           C  
ATOM    818  CG  ASP   102       4.628  -0.011  -1.851  1.00 12.24           C  
ATOM    819  OD1 ASP   102       4.862  -0.846  -0.986  1.00 16.46           O  
ATOM    820  OD2 ASP   102       3.628  -0.116  -2.618  1.00 13.96           O  
ATOM    821  N   ASP   103       8.459   2.164  -1.537  1.00 10.17           N  
ATOM    822  CA  ASP   103       9.447   2.931  -2.268  1.00 15.14           C  
ATOM    823  C   ASP   103       8.736   3.348  -3.598  1.00 15.77           C  
ATOM    824  O   ASP   103       7.904   2.612  -4.106  1.00 13.03           O  
ATOM    825  CB  ASP   103      10.658   2.101  -2.632  1.00 21.38           C  
ATOM    826  CG  ASP   103      11.614   1.884  -1.466  1.00 28.97           C  
ATOM    827  OD1 ASP   103      11.495   2.619  -0.471  1.00 27.69           O  
ATOM    828  OD2 ASP   103      12.442   0.965  -1.552  1.00 44.99           O  
ATOM    829  N   HIS   104       8.979   4.578  -4.036  1.00 13.30           N  
ATOM    830  CA  HIS   104       8.384   5.076  -5.277  1.00 12.92           C  
ATOM    831  C   HIS   104       9.481   5.755  -6.073  1.00 12.08           C  
ATOM    832  O   HIS   104       9.921   6.868  -5.716  1.00 13.77           O  
ATOM    833  CB  HIS   104       7.215   6.003  -5.076  1.00 11.83           C  
ATOM    834  CG  HIS   104       6.482   6.440  -6.301  1.00 12.98           C  
ATOM    835  ND1 HIS   104       5.267   5.920  -6.690  1.00 12.58           N  
ATOM    836  CD2 HIS   104       6.768   7.409  -7.219  1.00 11.38           C  
ATOM    837  CE1 HIS   104       4.845   6.541  -7.781  1.00 14.93           C  
ATOM    838  NE2 HIS   104       5.747   7.415  -8.113  1.00 14.72           N  
ATOM    839  N   TRP   105      10.000   5.082  -7.074  1.00  8.32           N  
ATOM    840  CA  TRP   105      11.096   5.638  -7.849  1.00  9.59           C  
ATOM    841  C   TRP   105      10.642   6.042  -9.247  1.00 12.64           C  
ATOM    842  O   TRP   105      10.040   5.250  -9.950  1.00 11.59           O  
ATOM    843  CB  TRP   105      12.218   4.603  -8.014  1.00 11.19           C  
ATOM    844  CG  TRP   105      12.921   4.235  -6.767  1.00 12.04           C  
ATOM    845  CD1 TRP   105      12.654   4.676  -5.491  1.00 14.31           C  
ATOM    846  CD2 TRP   105      14.043   3.353  -6.643  1.00 15.36           C  
ATOM    847  NE1 TRP   105      13.548   4.120  -4.615  1.00 12.49           N  
ATOM    848  CE2 TRP   105      14.394   3.307  -5.290  1.00 13.14           C  
ATOM    849  CE3 TRP   105      14.770   2.597  -7.569  1.00 17.63           C  
ATOM    850  CZ2 TRP   105      15.455   2.523  -4.815  1.00 17.96           C  
ATOM    851  CZ3 TRP   105      15.818   1.838  -7.095  1.00 23.32           C  
ATOM    852  CH2 TRP   105      16.147   1.811  -5.736  1.00 20.60           C  
ATOM    853  N   ILE   106      11.083   7.229  -9.678  1.00  9.69           N  
ATOM    854  CA  ILE   106      10.845   7.653 -11.054  1.00  9.74           C  
ATOM    855  C   ILE   106      12.092   7.337 -11.860  1.00 10.32           C  
ATOM    856  O   ILE   106      13.144   7.938 -11.731  1.00 15.80           O  
ATOM    857  CB  ILE   106      10.447   9.130 -11.159  1.00 16.59           C  
ATOM    858  CG1 ILE   106       9.012   9.390 -10.525  1.00 20.74           C  
ATOM    859  CG2 ILE   106      10.299   9.525 -12.625  1.00 17.56           C  
ATOM    860  CD1 ILE   106       9.137   9.756  -9.079  1.00 34.68           C  
ATOM    861  N   ILE   107      12.025   6.221 -12.593  1.00 11.77           N  
ATOM    862  CA  ILE   107      13.171   5.723 -13.347  1.00 11.11           C  
ATOM    863  C   ILE   107      13.495   6.651 -14.517  1.00 11.73           C  
ATOM    864  O   ILE   107      14.661   6.967 -14.756  1.00 17.82           O  
ATOM    865  CB  ILE   107      12.802   4.323 -13.911  1.00 14.99           C  
ATOM    866  CG1 ILE   107      12.542   3.314 -12.762  1.00 15.06           C  
ATOM    867  CG2 ILE   107      13.937   3.821 -14.794  1.00 20.58           C  
ATOM    868  CD1 ILE   107      13.744   3.167 -11.844  1.00 14.65           C  
ATOM    869  N   ASP   108      12.462   7.090 -15.220  1.00 16.99           N  
ATOM    870  CA  ASP   108      12.643   7.993 -16.353  1.00 14.13           C  
ATOM    871  C   ASP   108      11.313   8.694 -16.644  1.00 16.49           C  
ATOM    872  O   ASP   108      10.259   8.152 -16.435  1.00 16.33           O  
ATOM    873  CB  ASP   108      13.090   7.252 -17.596  1.00 15.31           C  
ATOM    874  CG  ASP   108      13.583   8.160 -18.712  1.00 19.72           C  
ATOM    875  OD1 ASP   108      13.899   9.333 -18.404  1.00 20.04           O  
ATOM    876  OD2 ASP   108      13.646   7.693 -19.857  1.00 21.02           O  
ATOM    877  N   THR   109      11.408   9.901 -17.186  1.00 16.81           N  
ATOM    878  CA  THR   109      10.237  10.624 -17.649  1.00 15.45           C  
ATOM    879  C   THR   109      10.756  11.818 -18.520  1.00 15.31           C  
ATOM    880  O   THR   109      11.862  12.251 -18.260  1.00 14.72           O  
ATOM    881  CB  THR   109       9.377  11.240 -16.568  1.00  9.19           C  
ATOM    882  OG1 THR   109       8.211  11.841 -17.062  1.00 13.12           O  
ATOM    883  CG2 THR   109      10.127  12.216 -15.690  1.00 13.91           C  
ATOM    884  N   ASP   110       9.901  12.214 -19.430  1.00 16.02           N  
ATOM    885  CA  ASP   110      10.220  13.457 -20.171  1.00 20.24           C  
ATOM    886  C   ASP   110       9.212  14.529 -19.731  1.00 18.52           C  
ATOM    887  O   ASP   110       9.239  15.626 -20.304  1.00 18.30           O  
ATOM    888  CB  ASP   110      10.217  13.247 -21.663  1.00 18.01           C  
ATOM    889  CG  ASP   110       8.867  12.969 -22.223  1.00 15.11           C  
ATOM    890  OD1 ASP   110       7.973  12.585 -21.437  1.00 15.18           O  
ATOM    891  OD2 ASP   110       8.663  13.032 -23.457  1.00 22.46           O  
ATOM    892  N   TYR   111       8.378  14.211 -18.771  1.00 15.63           N  
ATOM    893  CA  TYR   111       7.342  14.993 -18.197  1.00 14.71           C  
ATOM    894  C   TYR   111       6.172  15.289 -19.095  1.00 11.90           C  
ATOM    895  O   TYR   111       5.048  15.523 -18.617  1.00 17.48           O  
ATOM    896  CB  TYR   111       7.860  16.397 -17.719  1.00 15.65           C  
ATOM    897  CG  TYR   111       8.979  16.268 -16.751  1.00 13.86           C  
ATOM    898  CD1 TYR   111       8.741  15.974 -15.399  1.00 14.62           C  
ATOM    899  CD2 TYR   111      10.295  16.375 -17.163  1.00 16.61           C  
ATOM    900  CE1 TYR   111       9.792  15.816 -14.532  1.00 11.56           C  
ATOM    901  CE2 TYR   111      11.343  16.255 -16.289  1.00 17.99           C  
ATOM    902  CZ  TYR   111      11.086  15.966 -14.955  1.00 12.98           C  
ATOM    903  OH  TYR   111      12.135  15.868 -14.083  1.00 19.83           O  
ATOM    904  N   ASP   112       6.434  15.356 -20.399  1.00 17.11           N  
ATOM    905  CA  ASP   112       5.427  15.729 -21.368  1.00 18.70           C  
ATOM    906  C   ASP   112       4.741  14.579 -22.057  1.00 12.46           C  
ATOM    907  O   ASP   112       3.630  14.730 -22.619  1.00 15.05           O  
ATOM    908  CB  ASP   112       6.146  16.612 -22.450  1.00 21.98           C  
ATOM    909  CG  ASP   112       6.809  17.820 -21.755  1.00 22.35           C  
ATOM    910  OD1 ASP   112       6.188  18.357 -20.830  1.00 23.15           O  
ATOM    911  OD2 ASP   112       7.910  18.219 -22.161  1.00 26.02           O  
ATOM    912  N   THR   113       5.360  13.397 -22.053  1.00 13.30           N  
ATOM    913  CA  THR   113       4.793  12.265 -22.756  1.00 12.05           C  
ATOM    914  C   THR   113       4.744  10.971 -21.951  1.00 10.69           C  
ATOM    915  O   THR   113       3.705  10.308 -21.966  1.00 16.36           O  
ATOM    916  CB  THR   113       5.365  12.001 -24.141  1.00 17.30           C  
ATOM    917  OG1 THR   113       6.726  11.577 -24.079  1.00 30.82           O  
ATOM    918  CG2 THR   113       5.336  13.265 -24.984  1.00 18.21           C  
ATOM    919  N   TYR   114       5.835  10.603 -21.340  1.00 13.34           N  
ATOM    920  CA  TYR   114       5.846   9.288 -20.635  1.00 12.35           C  
ATOM    921  C   TYR   114       6.551   9.392 -19.298  1.00 14.63           C  
ATOM    922  O   TYR   114       7.364  10.248 -18.982  1.00 15.52           O  
ATOM    923  CB  TYR   114       6.606   8.288 -21.512  1.00 11.83           C  
ATOM    924  CG  TYR   114       8.087   8.475 -21.520  1.00 12.13           C  
ATOM    925  CD1 TYR   114       8.666   9.402 -22.434  1.00 16.01           C  
ATOM    926  CD2 TYR   114       8.943   7.824 -20.678  1.00 17.75           C  
ATOM    927  CE1 TYR   114      10.026   9.558 -22.422  1.00 16.78           C  
ATOM    928  CE2 TYR   114      10.302   7.989 -20.654  1.00 16.21           C  
ATOM    929  CZ  TYR   114      10.849   8.901 -21.577  1.00 17.39           C  
ATOM    930  OH  TYR   114      12.212   9.103 -21.581  1.00 24.60           O  
ATOM    931  N   ALA   115       6.296   8.341 -18.488  1.00 11.32           N  
ATOM    932  CA  ALA   115       6.997   8.160 -17.255  1.00 11.67           C  
ATOM    933  C   ALA   115       7.102   6.639 -16.961  1.00 11.81           C  
ATOM    934  O   ALA   115       6.146   5.932 -17.277  1.00 13.96           O  
ATOM    935  CB  ALA   115       6.375   8.851 -16.071  1.00 11.82           C  
ATOM    936  N   VAL   116       8.211   6.256 -16.420  1.00 14.15           N  
ATOM    937  CA  VAL   116       8.419   4.848 -15.980  1.00 14.59           C  
ATOM    938  C   VAL   116       8.635   4.873 -14.476  1.00 14.39           C  
ATOM    939  O   VAL   116       9.538   5.538 -13.973  1.00 12.51           O  
ATOM    940  CB  VAL   116       9.595   4.207 -16.694  1.00 13.74           C  
ATOM    941  CG1 VAL   116       9.893   2.813 -16.172  1.00 15.34           C  
ATOM    942  CG2 VAL   116       9.313   4.121 -18.207  1.00 14.04           C  
ATOM    943  N   GLN   117       7.780   4.178 -13.740  1.00 11.53           N  
ATOM    944  CA  GLN   117       7.885   4.186 -12.274  1.00 10.09           C  
ATOM    945  C   GLN   117       8.303   2.766 -11.825  1.00 11.57           C  
ATOM    946  O   GLN   117       8.109   1.820 -12.578  1.00 13.85           O  
ATOM    947  CB  GLN   117       6.549   4.570 -11.659  1.00 10.87           C  
ATOM    948  CG  GLN   117       6.435   4.416 -10.157  1.00 12.44           C  
ATOM    949  CD  GLN   117       5.978   3.014  -9.755  1.00 15.27           C  
ATOM    950  OE1 GLN   117       5.643   2.201 -10.620  1.00 11.91           O  
ATOM    951  NE2 GLN   117       5.999   2.739  -8.469  1.00 10.83           N  
ATOM    952  N   TYR   118       8.902   2.668 -10.675  1.00  8.55           N  
ATOM    953  CA  TYR   118       9.367   1.362 -10.158  1.00  9.40           C  
ATOM    954  C   TYR   118       9.281   1.363  -8.630  1.00 12.44           C  
ATOM    955  O   TYR   118       9.534   2.363  -7.963  1.00 14.79           O  
ATOM    956  CB  TYR   118      10.798   1.115 -10.563  1.00  8.66           C  
ATOM    957  CG  TYR   118      11.393  -0.209 -10.110  1.00  9.58           C  
ATOM    958  CD1 TYR   118      11.198  -1.362 -10.853  1.00 10.76           C  
ATOM    959  CD2 TYR   118      12.210  -0.263  -9.015  1.00 13.35           C  
ATOM    960  CE1 TYR   118      11.766  -2.558 -10.441  1.00 12.20           C  
ATOM    961  CE2 TYR   118      12.792  -1.440  -8.586  1.00 17.91           C  
ATOM    962  CZ  TYR   118      12.565  -2.589  -9.332  1.00 17.71           C  
ATOM    963  OH  TYR   118      13.138  -3.763  -8.917  1.00 15.52           O  
ATOM    964  N   SER   119       9.050   0.173  -8.095  1.00  9.57           N  
ATOM    965  CA  SER   119       9.028  -0.077  -6.686  1.00  7.81           C  
ATOM    966  C   SER   119       9.464  -1.524  -6.408  1.00 10.03           C  
ATOM    967  O   SER   119       8.872  -2.461  -6.935  1.00 12.38           O  
ATOM    968  CB  SER   119       7.632   0.113  -6.085  1.00  7.46           C  
ATOM    969  OG  SER   119       7.664  -0.033  -4.679  1.00 13.61           O  
ATOM    970  N   CYS   120      10.480  -1.661  -5.577  1.00 11.23           N  
ATOM    971  CA  CYS   120      10.842  -2.982  -5.088  1.00 10.08           C  
ATOM    972  C   CYS   120      10.400  -3.144  -3.654  1.00  8.54           C  
ATOM    973  O   CYS   120      10.791  -2.384  -2.739  1.00 14.01           O  
ATOM    974  CB  CYS   120      12.379  -3.190  -5.211  1.00 10.06           C  
ATOM    975  SG  CYS   120      12.732  -4.921  -4.611  1.00 13.90           S  
ATOM    976  N   ARG   121       9.476  -4.082  -3.402  1.00 11.17           N  
ATOM    977  CA  ARG   121       8.909  -4.333  -2.139  1.00 10.87           C  
ATOM    978  C   ARG   121       9.735  -5.302  -1.255  1.00 17.00           C  
ATOM    979  O   ARG   121       9.652  -5.226  -0.041  1.00 19.35           O  
ATOM    980  CB  ARG   121       7.496  -4.910  -2.228  1.00 11.83           C  
ATOM    981  CG  ARG   121       6.487  -3.874  -2.741  1.00 13.86           C  
ATOM    982  CD  ARG   121       5.099  -4.448  -2.663  1.00 15.40           C  
ATOM    983  NE  ARG   121       4.117  -3.363  -2.703  1.00 13.75           N  
ATOM    984  CZ  ARG   121       2.838  -3.530  -2.963  1.00 16.87           C  
ATOM    985  NH1 ARG   121       2.363  -4.710  -3.327  1.00 14.70           N  
ATOM    986  NH2 ARG   121       2.052  -2.452  -2.958  1.00 15.39           N  
ATOM    987  N   LEU   122      10.428  -6.179  -1.939  1.00 14.61           N  
ATOM    988  CA  LEU   122      11.215  -7.223  -1.246  1.00 16.28           C  
ATOM    989  C   LEU   122      12.461  -7.511  -2.021  1.00 12.07           C  
ATOM    990  O   LEU   122      12.462  -7.858  -3.190  1.00 15.16           O  
ATOM    991  CB  LEU   122      10.352  -8.473  -1.076  1.00 17.81           C  
ATOM    992  CG  LEU   122      11.062  -9.645  -0.346  1.00 22.62           C  
ATOM    993  CD1 LEU   122      11.180  -9.301   1.143  1.00 25.25           C  
ATOM    994  CD2 LEU   122      10.167 -10.885  -0.483  1.00 23.92           C  
ATOM    995  N   GLN   123      13.643  -7.374  -1.332  1.00 17.09           N  
ATOM    996  CA  GLN   123      14.867  -7.688  -2.045  1.00 18.43           C  
ATOM    997  C   GLN   123      15.395  -9.083  -1.689  1.00 19.58           C  
ATOM    998  O   GLN   123      15.228  -9.563  -0.576  1.00 25.65           O  
ATOM    999  CB  GLN   123      15.980  -6.679  -1.639  1.00 24.96           C  
ATOM   1000  CG  GLN   123      15.861  -5.339  -2.328  1.00 29.53           C  
ATOM   1001  CD  GLN   123      16.831  -4.307  -1.753  1.00 31.66           C  
ATOM   1002  OE1 GLN   123      16.475  -3.137  -1.610  1.00 37.51           O  
ATOM   1003  NE2 GLN   123      18.012  -4.755  -1.388  1.00 33.62           N  
ATOM   1004  N   ASN   124      16.095  -9.673  -2.634  1.00 22.41           N  
ATOM   1005  CA  ASN   124      16.831 -10.916  -2.372  1.00 23.34           C  
ATOM   1006  C   ASN   124      18.131 -10.531  -1.644  1.00 25.79           C  
ATOM   1007  O   ASN   124      18.514  -9.381  -1.612  1.00 23.99           O  
ATOM   1008  CB  ASN   124      17.202 -11.568  -3.713  1.00 27.82           C  
ATOM   1009  CG  ASN   124      15.980 -12.202  -4.356  1.00 31.01           C  
ATOM   1010  OD1 ASN   124      15.235 -12.925  -3.680  1.00 28.34           O  
ATOM   1011  ND2 ASN   124      15.784 -11.890  -5.623  1.00 25.40           N  
ATOM   1012  N   LEU   125      18.790 -11.524  -1.054  1.00 28.16           N  
ATOM   1013  CA  LEU   125      20.032 -11.254  -0.347  1.00 27.05           C  
ATOM   1014  C   LEU   125      21.091 -10.690  -1.288  1.00 23.86           C  
ATOM   1015  O   LEU   125      21.981  -9.954  -0.857  1.00 28.80           O  
ATOM   1016  CB  LEU   125      20.552 -12.571   0.271  1.00 32.59           C  
ATOM   1017  CG  LEU   125      19.520 -13.462   0.940  1.00 38.43           C  
ATOM   1018  CD1 LEU   125      19.677 -14.913   0.491  1.00 46.12           C  
ATOM   1019  CD2 LEU   125      19.613 -13.379   2.460  1.00 44.20           C  
ATOM   1020  N   ASP   126      21.020 -11.037  -2.554  1.00 22.19           N  
ATOM   1021  CA  ASP   126      21.987 -10.591  -3.543  1.00 25.97           C  
ATOM   1022  C   ASP   126      21.712  -9.190  -4.053  1.00 26.78           C  
ATOM   1023  O   ASP   126      22.358  -8.722  -4.996  1.00 34.95           O  
ATOM   1024  CB  ASP   126      22.083 -11.591  -4.676  1.00 28.55           C  
ATOM   1025  CG  ASP   126      20.918 -11.612  -5.623  1.00 33.67           C  
ATOM   1026  OD1 ASP   126      19.975 -10.809  -5.452  1.00 29.95           O  
ATOM   1027  OD2 ASP   126      20.940 -12.434  -6.580  1.00 41.04           O  
ATOM   1028  N   GLY   127      20.756  -8.480  -3.473  1.00 28.22           N  
ATOM   1029  CA  GLY   127      20.467  -7.120  -3.900  1.00 26.76           C  
ATOM   1030  C   GLY   127      19.482  -6.988  -5.033  1.00 24.54           C  
ATOM   1031  O   GLY   127      18.986  -5.862  -5.268  1.00 18.89           O  
ATOM   1032  N   THR   128      19.128  -8.063  -5.704  1.00 23.77           N  
ATOM   1033  CA  THR   128      18.124  -8.052  -6.768  1.00 18.59           C  
ATOM   1034  C   THR   128      16.736  -8.005  -6.145  1.00 14.65           C  
ATOM   1035  O   THR   128      16.578  -8.267  -4.947  1.00 18.68           O  
ATOM   1036  CB  THR   128      18.255  -9.214  -7.734  1.00 22.84           C  
ATOM   1037  OG1 THR   128      18.115 -10.466  -7.061  1.00 23.33           O  
ATOM   1038  CG2 THR   128      19.629  -9.225  -8.398  1.00 26.74           C  
ATOM   1039  N   CYS   129      15.712  -7.666  -6.925  1.00 14.56           N  
ATOM   1040  CA  CYS   129      14.372  -7.540  -6.344  1.00 13.04           C  
ATOM   1041  C   CYS   129      13.549  -8.809  -6.414  1.00 12.19           C  
ATOM   1042  O   CYS   129      13.382  -9.364  -7.498  1.00 18.56           O  
ATOM   1043  CB  CYS   129      13.594  -6.435  -7.082  1.00 11.91           C  
ATOM   1044  SG  CYS   129      12.063  -6.030  -6.157  1.00 13.88           S  
ATOM   1045  N   ALA   130      13.004  -9.253  -5.283  1.00 15.31           N  
ATOM   1046  CA  ALA   130      12.175 -10.466  -5.286  1.00 16.93           C  
ATOM   1047  C   ALA   130      10.717 -10.187  -5.577  1.00 19.30           C  
ATOM   1048  O   ALA   130      10.002 -11.041  -6.140  1.00 22.28           O  
ATOM   1049  CB  ALA   130      12.365 -11.197  -3.976  1.00 15.77           C  
ATOM   1050  N   ASP   131      10.219  -9.020  -5.225  1.00 14.34           N  
ATOM   1051  CA  ASP   131       8.809  -8.651  -5.479  1.00 11.93           C  
ATOM   1052  C   ASP   131       8.758  -7.150  -5.888  1.00 12.29           C  
ATOM   1053  O   ASP   131       9.036  -6.293  -5.062  1.00 12.15           O  
ATOM   1054  CB  ASP   131       8.019  -8.835  -4.197  1.00 12.44           C  
ATOM   1055  CG  ASP   131       6.533  -8.581  -4.352  1.00  9.90           C  
ATOM   1056  OD1 ASP   131       6.036  -8.684  -5.498  1.00 15.76           O  
ATOM   1057  OD2 ASP   131       5.859  -8.339  -3.360  1.00 17.16           O  
ATOM   1058  N   SER   132       8.466  -6.896  -7.122  1.00 10.22           N  
ATOM   1059  CA  SER   132       8.474  -5.512  -7.663  1.00 12.13           C  
ATOM   1060  C   SER   132       7.171  -5.240  -8.408  1.00 13.56           C  
ATOM   1061  O   SER   132       6.468  -6.122  -8.869  1.00 10.53           O  
ATOM   1062  CB  SER   132       9.636  -5.388  -8.670  1.00 13.90           C  
ATOM   1063  OG  SER   132       9.386  -6.286  -9.778  1.00 19.94           O  
ATOM   1064  N   TYR   133       6.890  -3.943  -8.582  1.00  8.32           N  
ATOM   1065  CA  TYR   133       5.896  -3.465  -9.462  1.00  8.09           C  
ATOM   1066  C   TYR   133       6.450  -2.250 -10.239  1.00  8.10           C  
ATOM   1067  O   TYR   133       7.436  -1.644  -9.824  1.00 11.27           O  
ATOM   1068  CB  TYR   133       4.547  -3.235  -8.928  1.00 10.95           C  
ATOM   1069  CG  TYR   133       4.369  -2.110  -7.915  1.00 12.36           C  
ATOM   1070  CD1 TYR   133       4.058  -0.814  -8.363  1.00 12.96           C  
ATOM   1071  CD2 TYR   133       4.476  -2.335  -6.572  1.00 10.70           C  
ATOM   1072  CE1 TYR   133       3.850   0.192  -7.421  1.00 11.33           C  
ATOM   1073  CE2 TYR   133       4.294  -1.329  -5.614  1.00 10.84           C  
ATOM   1074  CZ  TYR   133       4.001  -0.054  -6.090  1.00 12.78           C  
ATOM   1075  OH  TYR   133       3.776   0.941  -5.153  1.00 12.92           O  
ATOM   1076  N   SER   134       5.857  -2.041 -11.396  1.00  8.43           N  
ATOM   1077  CA  SER   134       6.266  -0.976 -12.299  1.00  9.15           C  
ATOM   1078  C   SER   134       5.122  -0.535 -13.150  1.00 13.09           C  
ATOM   1079  O   SER   134       4.383  -1.337 -13.731  1.00 11.71           O  
ATOM   1080  CB  SER   134       7.495  -1.398 -13.092  1.00 11.17           C  
ATOM   1081  OG  SER   134       7.826  -0.450 -14.113  1.00 11.82           O  
ATOM   1082  N   PHE   135       4.924   0.805 -13.231  1.00 11.05           N  
ATOM   1083  CA  PHE   135       3.903   1.335 -14.112  1.00 11.51           C  
ATOM   1084  C   PHE   135       4.606   2.139 -15.243  1.00 14.65           C  
ATOM   1085  O   PHE   135       5.618   2.805 -15.003  1.00 13.10           O  
ATOM   1086  CB  PHE   135       2.997   2.336 -13.353  1.00 10.92           C  
ATOM   1087  CG  PHE   135       1.949   1.743 -12.491  1.00 12.42           C  
ATOM   1088  CD1 PHE   135       0.747   1.299 -13.066  1.00 15.75           C  
ATOM   1089  CD2 PHE   135       2.093   1.607 -11.122  1.00 11.33           C  
ATOM   1090  CE1 PHE   135      -0.221   0.693 -12.281  1.00 16.71           C  
ATOM   1091  CE2 PHE   135       1.148   0.966 -10.343  1.00 14.09           C  
ATOM   1092  CZ  PHE   135      -0.042   0.555 -10.933  1.00 13.15           C  
ATOM   1093  N   VAL   136       3.971   2.057 -16.397  1.00 10.74           N  
ATOM   1094  CA  VAL   136       4.370   2.950 -17.508  1.00 10.47           C  
ATOM   1095  C   VAL   136       3.167   3.900 -17.664  1.00 10.64           C  
ATOM   1096  O   VAL   136       2.066   3.420 -17.848  1.00 10.83           O  
ATOM   1097  CB  VAL   136       4.490   2.142 -18.835  1.00 14.10           C  
ATOM   1098  CG1 VAL   136       4.867   3.154 -19.949  1.00 20.34           C  
ATOM   1099  CG2 VAL   136       5.680   1.173 -18.658  1.00 22.97           C  
ATOM   1100  N   PHE   137       3.412   5.204 -17.565  1.00 11.05           N  
ATOM   1101  CA  PHE   137       2.370   6.184 -17.661  1.00  8.88           C  
ATOM   1102  C   PHE   137       2.540   7.026 -18.966  1.00  8.93           C  
ATOM   1103  O   PHE   137       3.650   7.245 -19.382  1.00 11.82           O  
ATOM   1104  CB  PHE   137       2.371   7.184 -16.503  1.00 11.21           C  
ATOM   1105  CG  PHE   137       2.092   6.641 -15.132  1.00 12.54           C  
ATOM   1106  CD1 PHE   137       0.764   6.340 -14.779  1.00 13.45           C  
ATOM   1107  CD2 PHE   137       3.078   6.434 -14.210  1.00 14.06           C  
ATOM   1108  CE1 PHE   137       0.465   5.862 -13.531  1.00 17.32           C  
ATOM   1109  CE2 PHE   137       2.780   5.918 -12.952  1.00 14.62           C  
ATOM   1110  CZ  PHE   137       1.492   5.638 -12.630  1.00 13.97           C  
ATOM   1111  N   ALA   138       1.403   7.491 -19.430  1.00 12.00           N  
ATOM   1112  CA  ALA   138       1.372   8.420 -20.570  1.00 14.36           C  
ATOM   1113  C   ALA   138       0.549   9.645 -20.185  1.00 10.84           C  
ATOM   1114  O   ALA   138      -0.433   9.550 -19.475  1.00 12.25           O  
ATOM   1115  CB  ALA   138       0.616   7.744 -21.747  1.00 15.68           C  
ATOM   1116  N   ARG   139       0.917  10.783 -20.785  1.00 12.31           N  
ATOM   1117  CA  ARG   139       0.067  11.966 -20.637  1.00 15.92           C  
ATOM   1118  C   ARG   139      -1.161  11.876 -21.540  1.00 13.90           C  
ATOM   1119  O   ARG   139      -2.243  12.349 -21.227  1.00 18.10           O  
ATOM   1120  CB  ARG   139       0.916  13.178 -21.127  1.00 18.09           C  
ATOM   1121  CG  ARG   139       1.932  13.624 -20.119  1.00 12.69           C  
ATOM   1122  CD  ARG   139       1.287  14.092 -18.799  1.00 17.06           C  
ATOM   1123  NE  ARG   139       2.334  14.750 -17.980  1.00 18.25           N  
ATOM   1124  CZ  ARG   139       2.126  15.395 -16.849  1.00 19.45           C  
ATOM   1125  NH1 ARG   139       0.997  15.303 -16.195  1.00 17.20           N  
ATOM   1126  NH2 ARG   139       3.104  16.189 -16.359  1.00 16.97           N  
ATOM   1127  N   ASP   140      -0.973  11.242 -22.691  1.00 18.58           N  
ATOM   1128  CA  ASP   140      -2.075  11.127 -23.685  1.00 19.34           C  
ATOM   1129  C   ASP   140      -2.714   9.746 -23.578  1.00 17.84           C  
ATOM   1130  O   ASP   140      -2.022   8.738 -23.735  1.00 19.96           O  
ATOM   1131  CB  ASP   140      -1.398  11.303 -25.052  1.00 21.35           C  
ATOM   1132  CG  ASP   140      -2.327  11.395 -26.212  1.00 26.32           C  
ATOM   1133  OD1 ASP   140      -3.343  10.676 -26.258  1.00 20.66           O  
ATOM   1134  OD2 ASP   140      -2.044  12.212 -27.138  1.00 27.96           O  
ATOM   1135  N   PRO   141      -3.988   9.717 -23.276  1.00 24.09           N  
ATOM   1136  CA  PRO   141      -4.766   8.510 -23.081  1.00 27.02           C  
ATOM   1137  C   PRO   141      -4.723   7.575 -24.266  1.00 27.72           C  
ATOM   1138  O   PRO   141      -5.003   6.377 -24.158  1.00 31.73           O  
ATOM   1139  CB  PRO   141      -6.174   9.018 -22.801  1.00 30.32           C  
ATOM   1140  CG  PRO   141      -6.197  10.417 -23.310  1.00 29.76           C  
ATOM   1141  CD  PRO   141      -4.788  10.943 -23.143  1.00 27.38           C  
ATOM   1142  N   HIS   142      -4.329   8.096 -25.435  1.00 21.47           N  
ATOM   1143  CA  HIS   142      -4.220   7.255 -26.620  1.00 20.85           C  
ATOM   1144  C   HIS   142      -2.920   6.490 -26.672  1.00 23.86           C  
ATOM   1145  O   HIS   142      -2.729   5.578 -27.486  1.00 30.87           O  
ATOM   1146  CB  HIS   142      -4.459   8.042 -27.893  1.00 22.44           C  
ATOM   1147  CG  HIS   142      -5.802   8.686 -27.984  1.00 26.38           C  
ATOM   1148  ND1 HIS   142      -5.943  10.041 -28.271  1.00 24.36           N  
ATOM   1149  CD2 HIS   142      -7.049   8.209 -27.799  1.00 29.12           C  
ATOM   1150  CE1 HIS   142      -7.221  10.345 -28.282  1.00 28.15           C  
ATOM   1151  NE2 HIS   142      -7.916   9.264 -28.008  1.00 30.16           N  
ATOM   1152  N   GLY   143      -1.966   6.850 -25.815  1.00 27.84           N  
ATOM   1153  CA  GLY   143      -0.694   6.177 -25.752  1.00 27.64           C  
ATOM   1154  C   GLY   143       0.405   6.867 -26.491  1.00 32.15           C  
ATOM   1155  O   GLY   143       0.312   8.031 -26.865  1.00 37.78           O  
ATOM   1156  N   PHE   144       1.523   6.154 -26.730  1.00 33.88           N  
ATOM   1157  CA  PHE   144       2.662   6.719 -27.310  1.00 34.88           C  
ATOM   1158  C   PHE   144       3.075   6.391 -28.691  1.00 36.42           C  
ATOM   1159  O   PHE   144       2.712   5.396 -29.319  1.00 37.22           O  
ATOM   1160  CB  PHE   144       3.769   7.111 -26.378  1.00 36.48           C  
ATOM   1161  CG  PHE   144       3.816   6.297 -25.089  1.00 30.00           C  
ATOM   1162  CD1 PHE   144       3.835   4.922 -25.152  1.00 30.93           C  
ATOM   1163  CD2 PHE   144       3.856   6.917 -23.861  1.00 27.84           C  
ATOM   1164  CE1 PHE   144       3.855   4.180 -23.985  1.00 27.82           C  
ATOM   1165  CE2 PHE   144       3.918   6.176 -22.690  1.00 23.37           C  
ATOM   1166  CZ  PHE   144       3.936   4.808 -22.759  1.00 25.72           C  
ATOM   1167  N   SER   145       3.912   7.293 -29.261  1.00 36.09           N  
ATOM   1168  CA  SER   145       4.398   7.041 -30.626  1.00 35.27           C  
ATOM   1169  C   SER   145       5.382   5.868 -30.571  1.00 39.18           C  
ATOM   1170  O   SER   145       5.845   5.526 -29.480  1.00 31.58           O  
ATOM   1171  CB  SER   145       5.113   8.293 -31.129  1.00 35.45           C  
ATOM   1172  OG  SER   145       6.341   8.506 -30.476  1.00 44.53           O  
ATOM   1173  N   PRO   146       5.674   5.272 -31.714  1.00 36.68           N  
ATOM   1174  CA  PRO   146       6.631   4.164 -31.746  1.00 33.53           C  
ATOM   1175  C   PRO   146       7.985   4.559 -31.235  1.00 30.29           C  
ATOM   1176  O   PRO   146       8.743   3.770 -30.666  1.00 30.34           O  
ATOM   1177  CB  PRO   146       6.698   3.815 -33.247  1.00 35.14           C  
ATOM   1178  CG  PRO   146       5.334   4.202 -33.749  1.00 34.90           C  
ATOM   1179  CD  PRO   146       5.052   5.507 -33.036  1.00 34.35           C  
ATOM   1180  N   GLU   147       8.348   5.844 -31.429  1.00 25.64           N  
ATOM   1181  CA  GLU   147       9.643   6.284 -30.957  1.00 32.04           C  
ATOM   1182  C   GLU   147       9.743   6.297 -29.448  1.00 30.30           C  
ATOM   1183  O   GLU   147      10.770   5.947 -28.888  1.00 28.25           O  
ATOM   1184  CB  GLU   147      10.117   7.576 -31.583  1.00 42.27           C  
ATOM   1185  CG  GLU   147      11.135   7.328 -32.731  1.00 50.64           C  
ATOM   1186  CD  GLU   147      12.558   7.428 -32.223  1.00 56.10           C  
ATOM   1187  OE1 GLU   147      12.997   8.558 -31.902  1.00 68.29           O  
ATOM   1188  OE2 GLU   147      13.253   6.392 -32.143  1.00 65.02           O  
ATOM   1189  N   VAL   148       8.635   6.698 -28.801  1.00 28.22           N  
ATOM   1190  CA  VAL   148       8.597   6.722 -27.338  1.00 24.75           C  
ATOM   1191  C   VAL   148       8.496   5.280 -26.807  1.00 21.63           C  
ATOM   1192  O   VAL   148       9.147   4.990 -25.791  1.00 26.11           O  
ATOM   1193  CB  VAL   148       7.501   7.605 -26.785  1.00 24.01           C  
ATOM   1194  CG1 VAL   148       7.189   7.307 -25.325  1.00 25.88           C  
ATOM   1195  CG2 VAL   148       7.840   9.090 -26.953  1.00 28.50           C  
ATOM   1196  N   GLN   149       7.827   4.424 -27.530  1.00 21.01           N  
ATOM   1197  CA  GLN   149       7.681   2.983 -27.281  1.00 23.40           C  
ATOM   1198  C   GLN   149       9.071   2.365 -27.134  1.00 24.64           C  
ATOM   1199  O   GLN   149       9.379   1.564 -26.269  1.00 24.45           O  
ATOM   1200  CB  GLN   149       7.023   2.329 -28.524  1.00 35.93           C  
ATOM   1201  CG  GLN   149       5.531   2.157 -28.448  1.00 44.56           C  
ATOM   1202  CD  GLN   149       4.849   2.114 -29.805  1.00 51.86           C  
ATOM   1203  OE1 GLN   149       3.725   2.597 -29.971  1.00 55.28           O  
ATOM   1204  NE2 GLN   149       5.537   1.550 -30.797  1.00 59.93           N  
ATOM   1205  N   LYS   150       9.963   2.818 -28.041  1.00 27.13           N  
ATOM   1206  CA  LYS   150      11.314   2.303 -28.005  1.00 27.28           C  
ATOM   1207  C   LYS   150      12.042   2.667 -26.728  1.00 26.34           C  
ATOM   1208  O   LYS   150      12.874   1.897 -26.238  1.00 22.30           O  
ATOM   1209  CB  LYS   150      12.115   2.813 -29.230  1.00 34.62           C  
ATOM   1210  CG  LYS   150      11.533   2.291 -30.544  1.00 42.34           C  
ATOM   1211  CD  LYS   150      12.365   2.733 -31.734  1.00 49.45           C  
ATOM   1212  CE  LYS   150      11.621   2.536 -33.059  1.00 53.19           C  
ATOM   1213  NZ  LYS   150      11.617   1.091 -33.465  1.00 57.75           N  
ATOM   1214  N   ILE   151      11.793   3.891 -26.243  1.00 24.91           N  
ATOM   1215  CA  ILE   151      12.483   4.392 -25.068  1.00 20.17           C  
ATOM   1216  C   ILE   151      12.002   3.636 -23.808  1.00 19.55           C  
ATOM   1217  O   ILE   151      12.824   3.227 -23.001  1.00 22.58           O  
ATOM   1218  CB  ILE   151      12.250   5.898 -24.861  1.00 31.11           C  
ATOM   1219  CG1 ILE   151      13.147   6.758 -25.796  1.00 35.67           C  
ATOM   1220  CG2 ILE   151      12.492   6.291 -23.419  1.00 27.39           C  
ATOM   1221  CD1 ILE   151      12.483   8.076 -26.154  1.00 33.18           C  
ATOM   1222  N   VAL   152      10.700   3.429 -23.770  1.00 19.45           N  
ATOM   1223  CA  VAL   152      10.041   2.695 -22.693  1.00 20.33           C  
ATOM   1224  C   VAL   152      10.531   1.257 -22.637  1.00 20.25           C  
ATOM   1225  O   VAL   152      10.938   0.745 -21.596  1.00 20.04           O  
ATOM   1226  CB  VAL   152       8.516   2.759 -22.872  1.00 18.66           C  
ATOM   1227  CG1 VAL   152       7.821   1.878 -21.853  1.00 21.04           C  
ATOM   1228  CG2 VAL   152       8.042   4.208 -22.718  1.00 24.39           C  
ATOM   1229  N   ARG   153      10.589   0.610 -23.803  1.00 17.83           N  
ATOM   1230  CA  ARG   153      11.095  -0.747 -23.895  1.00 19.40           C  
ATOM   1231  C   ARG   153      12.489  -0.871 -23.355  1.00 17.89           C  
ATOM   1232  O   ARG   153      12.858  -1.837 -22.689  1.00 23.39           O  
ATOM   1233  CB  ARG   153      11.020  -1.253 -25.341  1.00 30.66           C  
ATOM   1234  CG  ARG   153      11.844  -2.519 -25.574  1.00 45.83           C  
ATOM   1235  CD  ARG   153      12.447  -2.529 -26.978  1.00 56.49           C  
ATOM   1236  NE  ARG   153      13.737  -1.861 -27.024  1.00 65.45           N  
ATOM   1237  CZ  ARG   153      14.113  -0.941 -27.896  1.00 69.69           C  
ATOM   1238  NH1 ARG   153      13.886   0.347 -27.669  1.00 68.27           N  
ATOM   1239  NH2 ARG   153      14.760  -1.301 -29.007  1.00 77.29           N  
ATOM   1240  N   GLN   154      13.348   0.123 -23.661  1.00 18.48           N  
ATOM   1241  CA  GLN   154      14.693   0.060 -23.152  1.00 22.47           C  
ATOM   1242  C   GLN   154      14.723   0.160 -21.629  1.00 17.95           C  
ATOM   1243  O   GLN   154      15.517  -0.463 -20.972  1.00 16.85           O  
ATOM   1244  CB  GLN   154      15.673   1.034 -23.767  1.00 28.03           C  
ATOM   1245  CG  GLN   154      17.109   0.782 -23.281  1.00 38.27           C  
ATOM   1246  CD  GLN   154      18.039   1.948 -23.487  1.00 44.75           C  
ATOM   1247  OE1 GLN   154      17.877   2.754 -24.399  1.00 57.65           O  
ATOM   1248  NE2 GLN   154      19.079   2.041 -22.651  1.00 50.61           N  
ATOM   1249  N   ARG   155      13.862   1.057 -21.088  1.00 20.93           N  
ATOM   1250  CA  ARG   155      13.870   1.190 -19.631  1.00 19.01           C  
ATOM   1251  C   ARG   155      13.370  -0.139 -19.028  1.00 14.43           C  
ATOM   1252  O   ARG   155      13.871  -0.562 -18.013  1.00 19.25           O  
ATOM   1253  CB  ARG   155      12.956   2.303 -19.159  1.00 21.72           C  
ATOM   1254  CG  ARG   155      13.285   3.663 -19.764  1.00 22.30           C  
ATOM   1255  CD  ARG   155      14.735   4.019 -19.471  1.00 25.80           C  
ATOM   1256  NE  ARG   155      15.014   5.382 -19.966  1.00 35.85           N  
ATOM   1257  CZ  ARG   155      15.898   5.590 -20.944  1.00 41.52           C  
ATOM   1258  NH1 ARG   155      16.891   4.719 -21.078  1.00 47.71           N  
ATOM   1259  NH2 ARG   155      15.773   6.624 -21.756  1.00 43.35           N  
ATOM   1260  N   GLN   156      12.385  -0.742 -19.675  1.00 17.96           N  
ATOM   1261  CA  GLN   156      11.903  -2.041 -19.126  1.00 19.53           C  
ATOM   1262  C   GLN   156      13.017  -3.049 -19.064  1.00 22.38           C  
ATOM   1263  O   GLN   156      13.152  -3.806 -18.086  1.00 20.80           O  
ATOM   1264  CB  GLN   156      10.720  -2.534 -19.951  1.00 19.26           C  
ATOM   1265  CG  GLN   156       9.448  -1.761 -19.694  1.00 18.40           C  
ATOM   1266  CD  GLN   156       8.327  -1.979 -20.653  1.00 21.78           C  
ATOM   1267  OE1 GLN   156       7.159  -1.631 -20.375  1.00 20.97           O  
ATOM   1268  NE2 GLN   156       8.597  -2.618 -21.783  1.00 23.38           N  
ATOM   1269  N   GLU   157      13.852  -3.105 -20.095  1.00 26.21           N  
ATOM   1270  CA  GLU   157      14.981  -4.036 -20.115  1.00 28.12           C  
ATOM   1271  C   GLU   157      15.982  -3.712 -19.024  1.00 25.88           C  
ATOM   1272  O   GLU   157      16.537  -4.566 -18.347  1.00 20.73           O  
ATOM   1273  CB  GLU   157      15.655  -3.988 -21.502  1.00 33.09           C  
ATOM   1274  CG  GLU   157      15.088  -4.985 -22.498  1.00 41.80           C  
ATOM   1275  CD  GLU   157      15.679  -4.822 -23.887  1.00 51.91           C  
ATOM   1276  OE1 GLU   157      16.834  -5.267 -24.097  1.00 64.64           O  
ATOM   1277  OE2 GLU   157      15.000  -4.268 -24.780  1.00 51.37           O  
ATOM   1278  N   GLU   158      16.206  -2.400 -18.788  1.00 22.48           N  
ATOM   1279  CA  GLU   158      17.152  -1.982 -17.788  1.00 20.69           C  
ATOM   1280  C   GLU   158      16.771  -2.297 -16.365  1.00 20.47           C  
ATOM   1281  O   GLU   158      17.629  -2.320 -15.467  1.00 23.58           O  
ATOM   1282  CB  GLU   158      17.447  -0.471 -17.935  1.00 23.53           C  
ATOM   1283  CG  GLU   158      18.035  -0.144 -19.292  1.00 29.05           C  
ATOM   1284  CD  GLU   158      18.154   1.326 -19.592  1.00 31.82           C  
ATOM   1285  OE1 GLU   158      17.444   2.147 -18.971  1.00 36.27           O  
ATOM   1286  OE2 GLU   158      18.932   1.658 -20.528  1.00 34.99           O  
ATOM   1287  N   LEU   159      15.483  -2.492 -16.118  1.00 18.43           N  
ATOM   1288  CA  LEU   159      14.989  -2.841 -14.789  1.00 17.22           C  
ATOM   1289  C   LEU   159      14.918  -4.369 -14.643  1.00 16.57           C  
ATOM   1290  O   LEU   159      14.505  -4.877 -13.636  1.00 16.99           O  
ATOM   1291  CB  LEU   159      13.518  -2.318 -14.683  1.00 16.57           C  
ATOM   1292  CG  LEU   159      13.452  -0.780 -14.540  1.00 15.90           C  
ATOM   1293  CD1 LEU   159      12.029  -0.302 -14.607  1.00 14.88           C  
ATOM   1294  CD2 LEU   159      14.181  -0.361 -13.280  1.00 15.84           C  
ATOM   1295  N   CYS   160      15.278  -5.086 -15.717  1.00 19.14           N  
ATOM   1296  CA  CYS   160      15.234  -6.529 -15.688  1.00 19.08           C  
ATOM   1297  C   CYS   160      13.819  -7.066 -15.690  1.00 18.72           C  
ATOM   1298  O   CYS   160      13.539  -8.117 -15.131  1.00 18.44           O  
ATOM   1299  CB  CYS   160      16.104  -7.118 -14.609  1.00 19.34           C  
ATOM   1300  SG  CYS   160      17.803  -6.512 -14.634  1.00 22.76           S  
ATOM   1301  N   LEU   161      12.956  -6.316 -16.381  1.00 18.13           N  
ATOM   1302  CA  LEU   161      11.546  -6.540 -16.482  1.00 15.53           C  
ATOM   1303  C   LEU   161      10.978  -6.697 -17.864  1.00 14.56           C  
ATOM   1304  O   LEU   161       9.751  -6.693 -18.072  1.00 15.40           O  
ATOM   1305  CB  LEU   161      10.788  -5.472 -15.697  1.00 12.44           C  
ATOM   1306  CG  LEU   161      11.015  -5.472 -14.179  1.00 15.13           C  
ATOM   1307  CD1 LEU   161      10.240  -4.310 -13.557  1.00 18.97           C  
ATOM   1308  CD2 LEU   161      10.612  -6.803 -13.553  1.00 15.43           C  
ATOM   1309  N   ALA   162      11.823  -6.917 -18.855  1.00 19.66           N  
ATOM   1310  CA  ALA   162      11.422  -7.118 -20.224  1.00 20.76           C  
ATOM   1311  C   ALA   162      10.404  -8.227 -20.395  1.00 21.22           C  
ATOM   1312  O   ALA   162      10.548  -9.333 -19.882  1.00 21.78           O  
ATOM   1313  CB  ALA   162      12.637  -7.360 -21.112  1.00 33.90           C  
ATOM   1314  N   ARG   163       9.327  -7.936 -21.114  1.00 23.99           N  
ATOM   1315  CA  ARG   163       8.292  -8.905 -21.368  1.00 23.64           C  
ATOM   1316  C   ARG   163       7.436  -9.257 -20.205  1.00 21.89           C  
ATOM   1317  O   ARG   163       6.591 -10.179 -20.287  1.00 25.84           O  
ATOM   1318  CB  ARG   163       8.824 -10.121 -22.120  1.00 31.36           C  
ATOM   1319  CG  ARG   163       9.602  -9.728 -23.375  1.00 42.16           C  
ATOM   1320  CD  ARG   163      10.496 -10.849 -23.863  1.00 53.73           C  
ATOM   1321  NE  ARG   163      11.903 -10.401 -23.958  1.00 63.37           N  
ATOM   1322  CZ  ARG   163      12.266  -9.289 -24.594  1.00 67.41           C  
ATOM   1323  NH1 ARG   163      11.337  -8.565 -25.209  1.00 72.98           N  
ATOM   1324  NH2 ARG   163      13.540  -8.924 -24.630  1.00 66.32           N  
ATOM   1325  N   GLN   164       7.564  -8.566 -19.072  1.00 15.86           N  
ATOM   1326  CA  GLN   164       6.770  -8.833 -17.904  1.00 16.96           C  
ATOM   1327  C   GLN   164       5.641  -7.850 -17.712  1.00 14.16           C  
ATOM   1328  O   GLN   164       4.821  -7.913 -16.810  1.00 19.44           O  
ATOM   1329  CB  GLN   164       7.606  -8.956 -16.644  1.00 18.61           C  
ATOM   1330  CG  GLN   164       8.746  -9.960 -16.752  1.00 21.63           C  
ATOM   1331  CD  GLN   164       9.427 -10.124 -15.385  1.00 23.01           C  
ATOM   1332  OE1 GLN   164      10.641 -10.134 -15.330  1.00 38.15           O  
ATOM   1333  NE2 GLN   164       8.613 -10.190 -14.342  1.00 27.72           N  
ATOM   1334  N   TYR   165       5.564  -6.879 -18.628  1.00 12.64           N  
ATOM   1335  CA  TYR   165       4.445  -5.931 -18.496  1.00 13.50           C  
ATOM   1336  C   TYR   165       3.250  -6.345 -19.315  1.00 14.83           C  
ATOM   1337  O   TYR   165       3.346  -7.006 -20.351  1.00 19.12           O  
ATOM   1338  CB  TYR   165       4.896  -4.546 -19.034  1.00 14.18           C  
ATOM   1339  CG  TYR   165       5.948  -3.853 -18.208  1.00 13.26           C  
ATOM   1340  CD1 TYR   165       7.271  -4.253 -18.199  1.00 11.99           C  
ATOM   1341  CD2 TYR   165       5.622  -2.723 -17.458  1.00 12.84           C  
ATOM   1342  CE1 TYR   165       8.232  -3.623 -17.448  1.00 14.48           C  
ATOM   1343  CE2 TYR   165       6.572  -2.061 -16.705  1.00 10.68           C  
ATOM   1344  CZ  TYR   165       7.868  -2.485 -16.712  1.00 15.06           C  
ATOM   1345  OH  TYR   165       8.834  -1.855 -15.989  1.00 15.27           O  
ATOM   1346  N   ARG   166       2.075  -5.910 -18.904  1.00 16.10           N  
ATOM   1347  CA  ARG   166       0.894  -6.115 -19.737  1.00 19.99           C  
ATOM   1348  C   ARG   166       0.177  -4.769 -19.866  1.00 19.78           C  
ATOM   1349  O   ARG   166       0.374  -3.894 -19.012  1.00 12.35           O  
ATOM   1350  CB  ARG   166      -0.007  -7.204 -19.233  1.00 21.97           C  
ATOM   1351  CG  ARG   166      -0.597  -7.068 -17.869  1.00 26.49           C  
ATOM   1352  CD  ARG   166      -1.364  -8.348 -17.470  1.00 28.96           C  
ATOM   1353  NE  ARG   166      -1.724  -8.317 -16.066  1.00 30.50           N  
ATOM   1354  CZ  ARG   166      -2.915  -7.981 -15.612  1.00 35.79           C  
ATOM   1355  NH1 ARG   166      -3.915  -7.764 -16.478  1.00 33.85           N  
ATOM   1356  NH2 ARG   166      -3.135  -7.886 -14.314  1.00 40.16           N  
ATOM   1357  N   ILE   167      -0.581  -4.620 -20.923  1.00 21.13           N  
ATOM   1358  CA  ILE   167      -1.361  -3.440 -21.218  1.00 18.47           C  
ATOM   1359  C   ILE   167      -2.478  -3.210 -20.242  1.00 22.64           C  
ATOM   1360  O   ILE   167      -3.183  -4.117 -19.783  1.00 24.39           O  
ATOM   1361  CB  ILE   167      -1.979  -3.558 -22.651  1.00 27.16           C  
ATOM   1362  CG1 ILE   167      -1.065  -2.951 -23.722  1.00 38.01           C  
ATOM   1363  CG2 ILE   167      -3.348  -2.914 -22.681  1.00 32.79           C  
ATOM   1364  CD1 ILE   167      -1.202  -1.413 -23.758  1.00 51.38           C  
ATOM   1365  N   ILE   168      -2.675  -1.927 -19.901  1.00 17.44           N  
ATOM   1366  CA  ILE   168      -3.785  -1.613 -18.986  1.00 18.58           C  
ATOM   1367  C   ILE   168      -4.875  -0.967 -19.829  1.00 19.07           C  
ATOM   1368  O   ILE   168      -4.584  -0.030 -20.574  1.00 22.83           O  
ATOM   1369  CB  ILE   168      -3.283  -0.513 -17.974  1.00 18.84           C  
ATOM   1370  CG1 ILE   168      -2.288  -1.035 -16.962  1.00 19.21           C  
ATOM   1371  CG2 ILE   168      -4.487   0.144 -17.326  1.00 16.55           C  
ATOM   1372  CD1 ILE   168      -1.892  -0.083 -15.866  1.00 26.12           C  
ATOM   1373  N   THR   169      -6.094  -1.466 -19.761  1.00 21.99           N  
ATOM   1374  CA  THR   169      -7.117  -0.821 -20.599  1.00 28.86           C  
ATOM   1375  C   THR   169      -7.960   0.149 -19.754  1.00 25.85           C  
ATOM   1376  O   THR   169      -7.953   0.086 -18.528  1.00 19.15           O  
ATOM   1377  CB  THR   169      -8.015  -1.810 -21.319  1.00 33.18           C  
ATOM   1378  OG1 THR   169      -8.855  -2.501 -20.356  1.00 39.28           O  
ATOM   1379  CG2 THR   169      -7.157  -2.909 -21.962  1.00 43.81           C  
ATOM   1380  N   HIS   170      -8.607   1.022 -20.481  1.00 22.21           N  
ATOM   1381  CA  HIS   170      -9.513   2.047 -19.982  1.00 25.60           C  
ATOM   1382  C   HIS   170     -10.850   1.907 -20.733  1.00 26.04           C  
ATOM   1383  O   HIS   170     -10.901   2.091 -21.940  1.00 28.78           O  
ATOM   1384  CB  HIS   170      -8.896   3.431 -20.175  1.00 25.42           C  
ATOM   1385  CG  HIS   170      -7.557   3.560 -19.481  1.00 24.87           C  
ATOM   1386  ND1 HIS   170      -7.430   4.060 -18.204  1.00 24.21           N  
ATOM   1387  CD2 HIS   170      -6.310   3.241 -19.901  1.00 23.11           C  
ATOM   1388  CE1 HIS   170      -6.162   4.034 -17.857  1.00 22.17           C  
ATOM   1389  NE2 HIS   170      -5.448   3.540 -18.851  1.00 22.72           N  
ATOM   1390  N   ASN   171     -11.873   1.507 -20.013  1.00 29.94           N  
ATOM   1391  CA  ASN   171     -13.189   1.266 -20.609  1.00 32.14           C  
ATOM   1392  C   ASN   171     -14.330   1.729 -19.728  1.00 36.37           C  
ATOM   1393  O   ASN   171     -15.409   1.106 -19.720  1.00 42.50           O  
ATOM   1394  CB  ASN   171     -13.316  -0.258 -20.846  1.00 32.92           C  
ATOM   1395  CG  ASN   171     -12.856  -1.023 -19.610  1.00 34.24           C  
ATOM   1396  OD1 ASN   171     -13.254  -0.691 -18.490  1.00 28.81           O  
ATOM   1397  ND2 ASN   171     -11.973  -1.987 -19.821  1.00 45.19           N  
ATOM   1398  N   GLY   172     -14.131   2.815 -18.994  1.00 35.12           N  
ATOM   1399  CA  GLY   172     -15.054   3.500 -18.181  1.00 31.59           C  
ATOM   1400  C   GLY   172     -15.650   2.797 -17.024  1.00 37.38           C  
ATOM   1401  O   GLY   172     -16.668   3.231 -16.450  1.00 45.34           O  
ATOM   1402  N   TYR   173     -15.049   1.675 -16.605  1.00 38.46           N  
ATOM   1403  CA  TYR   173     -15.588   0.958 -15.449  1.00 36.88           C  
ATOM   1404  C   TYR   173     -15.628   1.850 -14.219  1.00 34.30           C  
ATOM   1405  O   TYR   173     -16.526   1.753 -13.391  1.00 39.09           O  
ATOM   1406  CB  TYR   173     -14.708  -0.282 -15.172  1.00 37.97           C  
ATOM   1407  CG  TYR   173     -15.353  -1.245 -14.199  1.00 37.42           C  
ATOM   1408  CD1 TYR   173     -16.258  -2.201 -14.643  1.00 39.14           C  
ATOM   1409  CD2 TYR   173     -15.082  -1.180 -12.840  1.00 37.04           C  
ATOM   1410  CE1 TYR   173     -16.851  -3.080 -13.763  1.00 41.04           C  
ATOM   1411  CE2 TYR   173     -15.673  -2.048 -11.950  1.00 37.86           C  
ATOM   1412  CZ  TYR   173     -16.558  -3.003 -12.423  1.00 42.55           C  
ATOM   1413  OH  TYR   173     -17.153  -3.888 -11.548  1.00 57.29           O  
ATOM   1414  N   CYS   174     -14.634   2.732 -14.065  1.00 35.42           N  
ATOM   1415  CA  CYS   174     -14.547   3.589 -12.921  1.00 37.26           C  
ATOM   1416  C   CYS   174     -14.924   5.023 -13.129  1.00 43.61           C  
ATOM   1417  O   CYS   174     -14.379   5.925 -12.481  1.00 49.13           O  
ATOM   1418  CB  CYS   174     -13.274   3.413 -12.118  1.00 35.11           C  
ATOM   1419  SG  CYS   174     -13.026   1.687 -11.594  1.00 39.19           S  
ATOM   1420  N   ASP   175     -15.898   5.260 -14.001  1.00 48.60           N  
ATOM   1421  CA  ASP   175     -16.412   6.598 -14.265  1.00 54.37           C  
ATOM   1422  C   ASP   175     -17.907   6.662 -13.891  1.00 59.45           C  
ATOM   1423  O   ASP   175     -18.468   5.578 -13.548  1.00 64.20           O  
ATOM   1424  CB  ASP   175     -16.234   6.949 -15.747  1.00 53.83           C  
ATOM   1425  CG  ASP   175     -14.818   6.688 -16.227  1.00 56.75           C  
ATOM   1426  OD1 ASP   175     -13.881   6.831 -15.408  1.00 60.73           O  
ATOM   1427  OD2 ASP   175     -14.646   6.323 -17.405  1.00 54.53           O  
ATOM   1428  OXT ASP   175     -18.342   7.759 -13.417  1.00 72.35           O  
TER    1429      ASP   175                                                      
HETATM 1430  C1  RTL   177       0.507   4.585  -7.709  1.00 22.66           C  
HETATM 1431  C2  RTL   177       0.780   6.020  -8.208  1.00 22.76           C  
HETATM 1432  C3  RTL   177      -0.086   7.022  -7.465  1.00 21.02           C  
HETATM 1433  C4  RTL   177      -0.682   7.049  -6.069  1.00 16.69           C  
HETATM 1434  C5  RTL   177      -0.603   5.593  -5.622  1.00 21.60           C  
HETATM 1435  C6  RTL   177      -0.146   4.500  -6.320  1.00 18.83           C  
HETATM 1436  C7  RTL   177      -0.288   3.138  -5.805  1.00 18.41           C  
HETATM 1437  C8  RTL   177      -1.467   2.550  -5.517  1.00 18.45           C  
HETATM 1438  C9  RTL   177      -1.531   1.175  -5.043  1.00 16.01           C  
HETATM 1439  C10 RTL   177      -2.732   0.697  -4.592  1.00 20.05           C  
HETATM 1440  C11 RTL   177      -3.071  -0.664  -4.129  1.00 19.45           C  
HETATM 1441  C12 RTL   177      -4.419  -0.846  -4.040  1.00 19.24           C  
HETATM 1442  C13 RTL   177      -5.257  -2.000  -3.734  1.00 26.27           C  
HETATM 1443  C14 RTL   177      -6.485  -2.094  -3.147  1.00 26.30           C  
HETATM 1444  C15 RTL   177      -6.895  -3.403  -2.612  1.00 30.92           C  
HETATM 1445  O1  RTL   177      -7.316  -3.327  -1.315  1.00 31.33           O  
HETATM 1446  C16 RTL   177       1.944   4.031  -7.690  1.00 15.38           C  
HETATM 1447  C17 RTL   177      -0.274   3.923  -8.847  1.00 22.39           C  
HETATM 1448  C18 RTL   177      -1.516   5.371  -4.416  1.00 16.28           C  
HETATM 1449  C19 RTL   177      -0.216   0.485  -4.685  1.00 19.82           C  
HETATM 1450  C20 RTL   177      -4.209  -3.037  -3.331  1.00 33.09           C  
HETATM 1451 CD    CD   178      -4.207  11.623 -28.289  1.00 21.54          CD  
HETATM 1452  O   HOH   300       2.671  20.177   2.853  1.00 28.71           O  
HETATM 1453  O   HOH   301       0.745  17.964   0.482  1.00 10.95           O  
HETATM 1454  O   HOH   302       3.461  -7.543  -3.130  1.00 14.85           O  
HETATM 1455  O   HOH   303       5.382   3.094  -5.473  1.00 13.62           O  
HETATM 1456  O   HOH   304      12.289   0.454  -4.988  1.00 21.35           O  
HETATM 1457  O   HOH   305      13.724  -5.495 -10.913  1.00 16.43           O  
HETATM 1458  O   HOH   306       0.453  17.740  -1.942  1.00 22.06           O  
HETATM 1459  O   HOH   307      15.083  15.566  -2.812  1.00 27.75           O  
HETATM 1460  O   HOH   308       6.969  15.230  -1.625  1.00 15.89           O  
HETATM 1461  O   HOH   309       6.631  -9.576  -8.024  1.00 19.33           O  
HETATM 1462  O   HOH   310      13.206  12.709  -3.230  1.00 17.14           O  
HETATM 1463  O   HOH   311      16.021  -6.936  -9.804  1.00 16.84           O  
HETATM 1464  O   HOH   312       0.105  -6.427  -3.739  1.00 30.91           O  
HETATM 1465  O   HOH   313       1.013 -12.578  -1.388  1.00 61.28           O  
HETATM 1466  O   HOH   314      -7.698   2.187   3.173  1.00 20.97           O  
HETATM 1467  O   HOH   315       3.642  14.994   0.955  1.00 35.86           O  
HETATM 1468  O   HOH   316      20.508  -3.744  -4.572  1.00 28.12           O  
HETATM 1469  O   HOH   317       8.904  -0.686  -1.631  1.00 22.61           O  
HETATM 1470  O   HOH   318      -3.659  15.054  -6.640  1.00 26.55           O  
HETATM 1471  O   HOH   319      13.059  14.944   3.307  1.00 45.85           O  
HETATM 1472  O   HOH   320       5.803   9.128   2.990  1.00 27.93           O  
HETATM 1473  O   HOH   321      17.785  11.813  -9.410  1.00 27.73           O  
HETATM 1474  O   HOH   322       2.730  -1.945   0.590  1.00 27.21           O  
HETATM 1475  O   HOH   323      -3.385  14.947  -3.983  1.00 29.48           O  
HETATM 1476  O   HOH   324      -3.927  -6.732 -19.508  1.00 28.23           O  
HETATM 1477  O   HOH   325       3.100  -8.674 -14.668  1.00 26.81           O  
HETATM 1478  O   HOH   326       9.541  17.288 -23.790  1.00 40.83           O  
HETATM 1479  O   HOH   327      -5.230  14.458 -19.686  1.00 43.28           O  
HETATM 1480  O   HOH   328      16.724   7.213   1.324  1.00 41.30           O  
HETATM 1481  O   HOH   329      20.077   7.138  -5.343  1.00 31.52           O  
HETATM 1482  O   HOH   330      -0.677  -3.532  -3.453  1.00 25.64           O  
HETATM 1483  O   HOH   331      13.046 -14.977  -3.546  1.00 59.05           O  
HETATM 1484  O   HOH   332      12.332  15.657  -5.936  1.00 31.71           O  
HETATM 1485  O   HOH   333      -1.584  14.883 -27.135  1.00 32.05           O  
HETATM 1486  O   HOH   334      -2.597  14.136 -19.159  1.00 22.43           O  
HETATM 1487  O   HOH   335       8.983  -5.539 -22.262  1.00 41.50           O  
HETATM 1488  O   HOH   336      11.366  18.927  -7.578  1.00 32.73           O  
HETATM 1489  O   HOH   337       3.828  10.768   3.398  1.00 42.46           O  
HETATM 1490  O   HOH   338       4.134   0.516 -23.133  1.00 31.36           O  
HETATM 1491  O   HOH   339      21.069  13.456  -4.811  1.00 37.83           O  
HETATM 1492  O   HOH   340      19.436  13.857  -9.478  1.00 24.84           O  
HETATM 1493  O   HOH   341      11.483  23.604 -13.930  1.00 58.21           O  
HETATM 1494  O   HOH   342      13.559  -6.166   1.328  1.00 33.47           O  
HETATM 1495  O   HOH   343       8.829  15.630   1.856  1.00 36.99           O  
HETATM 1496  O   HOH   344      12.695   5.085  -1.859  1.00 31.82           O  
HETATM 1497  O   HOH   345      -2.454  -8.577 -10.157  1.00 36.67           O  
HETATM 1498  O   HOH   346       8.645   1.016 -31.084  1.00 47.99           O  
HETATM 1499  O   HOH   347      17.262   2.036 -14.511  1.00 53.43           O  
HETATM 1500  O   HOH   348       6.942  -2.125   0.331  1.00 38.07           O  
HETATM 1501  O   HOH   349       4.831   7.689 -10.852  1.00 33.31           O  
HETATM 1502  O   HOH   350       5.282 -13.479  -9.621  1.00 25.04           O  
HETATM 1503  O   HOH   351       2.987 -16.111  -6.517  1.00 31.25           O  
HETATM 1504  O   HOH   352      11.198  16.755 -21.736  1.00 36.57           O  
HETATM 1505  O   HOH   353       6.426  -8.343  -0.679  1.00 39.54           O  
HETATM 1506  O   HOH   354     -16.894   0.304  -6.126  1.00 43.52           O  
HETATM 1507  O   HOH   355      15.350  -7.671 -18.789  1.00 38.29           O  
HETATM 1508  O   HOH   356       0.979  23.066  -7.519  1.00 72.02           O  
HETATM 1509  O   HOH   357      15.682   5.152  -1.349  1.00 50.23           O  
HETATM 1510  O   HOH   358      14.991 -11.076  -9.497  1.00 44.96           O  
HETATM 1511  O   HOH   359     -11.755  -3.807 -16.985  1.00 43.82           O  
HETATM 1512  O   HOH   360      -2.734   5.596   6.924  1.00 43.08           O  
HETATM 1513  O   HOH   361      19.734   1.416 -15.132  1.00 41.88           O  
HETATM 1514  O   HOH   362       7.776 -12.257  -7.817  1.00 35.41           O  
HETATM 1515  O   HOH   363      -1.839  19.532  -3.156  1.00 40.67           O  
HETATM 1516  O   HOH   364      19.122   2.725  -7.712  1.00 25.26           O  
HETATM 1517  O   HOH   365      -8.971   5.079   4.836  1.00 47.38           O  
HETATM 1518  O   HOH   366      -4.438  -8.755  -7.728  1.00 42.14           O  
HETATM 1519  O   HOH   367       9.816  21.384  -8.656  1.00 65.77           O  
HETATM 1520  O   HOH   368      14.839  11.203 -20.163  1.00 52.89           O  
HETATM 1521  O   HOH   369     -14.062   1.952  -3.555  1.00 47.57           O  
HETATM 1522  O   HOH   370       6.134  -4.950   0.987  1.00 57.88           O  
HETATM 1523  O   HOH   371      13.164  20.084 -14.849  1.00 46.85           O  
HETATM 1524  O   HOH   372      14.310  17.145 -14.719  1.00 30.92           O  
HETATM 1525  O   HOH   373       6.799  -1.298   4.516  1.00 60.10           O  
HETATM 1526  O   HOH   374       0.690 -13.355  -6.132  1.00 29.27           O  
HETATM 1527  O   HOH   375       2.319  19.512 -15.164  1.00 38.75           O  
HETATM 1528  O   HOH   376     -13.151   5.507   5.317  1.00 57.45           O  
HETATM 1529  O   HOH   377      20.775  -1.846 -14.591  1.00 54.16           O  
HETATM 1530  O   HOH   378      -4.032   8.770   6.469  1.00 56.21           O  
HETATM 1531  O   HOH   379      11.798  -7.814 -10.103  1.00 28.13           O  
HETATM 1532  O   HOH   380      27.745  -6.434 -11.810  1.00 61.40           O  
HETATM 1533  O   HOH   381       1.944  13.857 -24.780  1.00 50.32           O  
HETATM 1534  O   HOH   382      -7.983   9.728 -11.100  1.00 70.99           O  
HETATM 1535  O   HOH   383      20.532   7.526 -11.209  1.00 28.16           O  
HETATM 1536  O   HOH   384      -8.735   9.310  -4.374  1.00 35.35           O  
HETATM 1537  O   HOH   385      -9.663   5.075 -17.250  1.00 26.92           O  
HETATM 1538  O   HOH   386       1.017  20.745  -8.674  1.00 34.09           O  
HETATM 1539  O   HOH   387      -8.205  -5.061   0.299  1.00 35.08           O  
HETATM 1540  O   HOH   388      15.854  -9.304 -11.127  1.00 31.42           O  
HETATM 1541  O   HOH   389      13.204  11.084 -23.061  1.00 43.76           O  
HETATM 1542  O   HOH   390      16.809   7.508  -1.424  1.00 30.47           O  
HETATM 1543  O   HOH   391       6.638  -6.416 -21.531  1.00 40.93           O  
HETATM 1544  O   HOH   392      -6.068  -4.563 -18.837  1.00 35.50           O  
HETATM 1545  O   HOH   393      -0.716  -8.897  -8.372  1.00 30.33           O  
HETATM 1546  O   HOH   394       5.059  -2.091 -22.271  1.00 35.24           O  
HETATM 1547  O   HOH   395      17.715 -11.466 -10.985  1.00 48.49           O  
HETATM 1548  O   HOH   396      -7.451  -7.642  -8.180  1.00 35.42           O  
HETATM 1549  O   HOH   397     -17.313 -10.199 -10.731  1.00 59.26           O  
HETATM 1550  O   HOH   398       9.656  22.618   2.181  1.00 38.50           O  
HETATM 1551  O   HOH   399      19.358   7.071  -2.482  1.00 44.38           O  
HETATM 1552  O   HOH   400       4.526 -10.733  -9.468  1.00 43.01           O  
HETATM 1553  O   HOH   401       2.316  -9.943 -17.194  1.00 33.57           O  
HETATM 1554  O   HOH   402     -11.961   4.808 -18.592  1.00 35.94           O  
HETATM 1555  O   HOH   403       3.766  16.074  -9.020  1.00 35.16           O  
HETATM 1556  O   HOH   404      -6.676  -1.846   4.712  1.00 50.22           O  
HETATM 1557  O   HOH   405       7.922  -6.758   1.464  1.00 50.33           O  
HETATM 1558  O   HOH   406       1.719  10.666 -23.938  1.00 17.25           O  
HETATM 1559  O   HOH   407       7.872  20.154 -19.281  1.00 28.26           O  
HETATM 1560  O   HOH   408      16.930   5.441 -16.426  1.00 45.96           O  
HETATM 1561  O   HOH   409       0.039  20.056 -13.173  1.00 36.80           O  
HETATM 1562  O   HOH   410     -10.271   5.168 -14.199  1.00 29.01           O  
HETATM 1563  O   HOH   411      14.020  -2.514  -2.098  1.00 45.94           O  
HETATM 1564  O   HOH   412      18.377   3.649  -3.243  1.00 30.45           O  
HETATM 1565  O   HOH   413      20.151   8.848 -14.902  1.00 67.13           O  
HETATM 1566  O   HOH   414     -12.845   3.988 -15.604  1.00 32.53           O  
HETATM 1567  O   HOH   415      -0.889   4.246   5.136  1.00 40.62           O  
HETATM 1568  O   HOH   416       7.576  16.125 -25.714  1.00 72.54           O  
HETATM 1569  O   HOH   417       2.926  -9.672 -20.062  1.00 33.45           O  
HETATM 1570  O   HOH   418     -13.929  -1.427   7.646  1.00 66.03           O  
HETATM 1571  O   HOH   419      13.303  -9.090 -12.190  1.00 40.76           O  
HETATM 1572  O   HOH   420      16.903 -14.125  -1.795  1.00 54.21           O  
HETATM 1573  O   HOH   421      -2.857  18.397 -10.507  1.00 55.94           O  
HETATM 1574  O   HOH   422      15.754   3.916 -26.452  1.00 54.21           O  
HETATM 1575  O   HOH   423       0.253 -11.168 -12.281  1.00 69.36           O  
CONECT   34   33 1300                                                           
CONECT  568  567 1419                                                           
CONECT  975  974 1044                                                           
CONECT 1044  975 1043                                                           
CONECT 1300   34 1299                                                           
CONECT 1419  568 1418                                                           
CONECT 1430 1431 1435 1446 1447                                                 
CONECT 1431 1430 1432                                                           
CONECT 1432 1431 1433                                                           
CONECT 1433 1432 1434                                                           
CONECT 1434 1433 1435 1448                                                      
CONECT 1435 1430 1434 1436                                                      
CONECT 1436 1435 1437                                                           
CONECT 1437 1436 1438                                                           
CONECT 1438 1437 1439 1449                                                      
CONECT 1439 1438 1440                                                           
CONECT 1440 1439 1441                                                           
CONECT 1441 1440 1442                                                           
CONECT 1442 1441 1443 1450                                                      
CONECT 1443 1442 1444                                                           
CONECT 1444 1443 1445                                                           
CONECT 1445 1444                                                                
CONECT 1446 1430                                                                
CONECT 1447 1430                                                                
CONECT 1448 1434                                                                
CONECT 1449 1438                                                                
CONECT 1450 1442                                                                
MASTER      197    0    2    2    9    3    0    6 1574    1   27   15          
END                                                                             
