# Supplementary material for: ProteinShader: illustrative rendering of macromolecules
Source: BMC Struct Biol. 2009 Mar 30;9:19. doi: 10.1186/1472-6807-9-19 (PMC2672931; doi:10.1186/1472-6807-9-19)
Supplement: Additional file 1 — ProteinShader program without source code. This compressed file contains the complete ProteinShader program including associated libraries, but no source code. A README.txt file gives an overview of the ProteinShader distribution, and the index.html file in the help subdirectory has directions on getting started with the program as well as a set of tutorials. [file 1472-6807-9-19-S1.zip › ProteinShader-beta-0_9_4-binary/data/6ADH.pdb]

HEADER    OXIDOREDUCTASE (NAD(A)-CHOH(D))         16-JAN-84   6ADH      6ADH   3
COMPND    HOLO-LIVER ALCOHOL DEHYDROGENASE (E.C.1.1.1.1) COMPLEX WITH   6ADH   4
COMPND   1 NAD AND DMSO                                                 6ADH   5
SOURCE    HORSE (EQUUS $CABALLUS) LIVER                                 6ADH   6
AUTHOR    H.EKLUND                                                      6ADH   7
REVDAT   3   15-JAN-87 6ADHB   1       REMARK                           6ADHB  1
REVDAT   2   04-MAR-85 6ADHA   1       REMARK                           6ADHA  1
REVDAT   1   18-JUL-84 6ADH    0                                        6ADH   8
JRNL        AUTH   H.EKLUND,J.-*P.SAMAMA,L.WALLEN,C.-*I.BRANDEN,        6ADH   9
JRNL        AUTH 2 A.AKESON,T.A.JONES                                   6ADH  10
JRNL        TITL   STRUCTURE OF TRICLINIC TERNARY COMPLEX OF HORSE      6ADH  11
JRNL        TITL 2 LIVER ALCOHOL DEHYDROGENASE AT 2.9 ANGSTROMS         6ADH  12
JRNL        TITL 3 RESOLUTION                                           6ADH  13
JRNL        REF    J.MOL.BIOL.                   V. 146   561 1981      6ADH  14
JRNL        REFN   ASTM JMOBAK  UK ISSN 0022-2836                  070  6ADH  15
REMARK   1                                                              6ADH  16
REMARK   1 REFERENCE 1                                                  6ADHB  2
REMARK   1  AUTH   F.COLONNA-*CESARI,D.PERAHIA,M.KARPLUS,H.EKLUND,      6ADHB  3
REMARK   1  AUTH 2 C.I.BRANDEN,O.TAPIA                                  6ADHB  4
REMARK   1  TITL   INTERDOMAIN MOTION IN LIVER ALCOHOL DEHYDROGENASE.   6ADHB  5
REMARK   1  TITL 2 STRUCTURAL AND ENERGETIC ANALYSIS OF THE HINGE       6ADHB  6
REMARK   1  TITL 3 BENDING MODE                                         6ADHB  7
REMARK   1  REF    J.BIOL.CHEM.                  V. 261 15273 1986      6ADHB  8
REMARK   1  REFN   ASTM JBCHA3  US ISSN 0021-9258                  071  6ADHB  9
REMARK   1 REFERENCE 2                                                  6ADHB 10
REMARK   1  AUTH   H.EKLUND,J.-*P.SAMAMA,T.A.JONES                      6ADHA  3
REMARK   1  TITL   CRYSTALLOGRAPHIC INVESTIGATIONS OF NICOTINAMIDE      6ADHA  4
REMARK   1  TITL 2 ADENINE DINUCLEOTIDE BINDING TO HORSE LIVER ALCOHOL  6ADHA  5
REMARK   1  TITL 3 DEHYDROGENASE                                        6ADHA  6
REMARK   1  REF    BIOCHEMISTRY                  V.  23  5982 1984      6ADHA  7
REMARK   1  REFN   ASTM BICHAW  US ISSN 0006-2960                  033  6ADHA  8
REMARK   1 REFERENCE 3                                                  6ADHB 11
REMARK   1  AUTH   G.SCHNEIDER,H.EKLUND,E.CEDERGREN-*ZEPPEZAUER,        6ADH  18
REMARK   1  AUTH 2 M.ZEPPEZAUER                                         6ADH  19
REMARK   1  TITL   CRYSTAL STRUCTURES OF THE ACTIVE SITE IN             6ADH  20
REMARK   1  TITL 2 SPECIFICALLY METAL-DEPLETED AND COBALT-SUBSTITUTED   6ADH  21
REMARK   1  TITL 3 HORSE LIVER ALCOHOL DEHYDROGENASE DERIVATIVES        6ADH  22
REMARK   1  REF    PROC.NAT.ACAD.SCI.USA         V.  80  5289 1983      6ADH  23
REMARK   1  REFN   ASTM PNASA6  US ISSN 0027-8424                  040  6ADH  24
REMARK   1 REFERENCE 4                                                  6ADHB 12
REMARK   1  AUTH   B.V.PLAPP,H.EKLUND,T.A.JONES,C.-*I.BRANDEN           6ADH  26
REMARK   1  TITL   THREE-DIMENSIONAL STRUCTURE OF ISONICOTINIMIDYLATED  6ADH  27
REMARK   1  TITL 2 LIVER ALCOHOL DEHYDROGENASE                          6ADH  28
REMARK   1  REF    J.BIOL.CHEM.                  V. 258  5537 1983      6ADH  29
REMARK   1  REFN   ASTM JBCHA3  US ISSN 0021-9258                  071  6ADH  30
REMARK   1 REFERENCE 5                                                  6ADHB 13
REMARK   1  AUTH   E.CEDERGREN-*ZEPPEZAUER                              6ADH  32
REMARK   1  TITL   CRYSTAL-*STRUCTURE DETERMINATION OF REDUCED          6ADH  33
REMARK   1  TITL 2 NICOTINAMIDE ADENINE DINUCLEOTIDE COMPLEX WITH       6ADH  34
REMARK   1  TITL 3 HORSE LIVER ALCOHOL DEHYDROGENASE MAINTAINED IN ITS  6ADH  35
REMARK   1  TITL 4 APO CONFORMATION BY ZINC-*BOUND IMIDAZOLE            6ADH  36
REMARK   1  REF    BIOCHEMISTRY                  V.  22  5761 1983      6ADH  37
REMARK   1  REFN   ASTM BICHAW  US ISSN 0006-2960                  033  6ADH  38
REMARK   1 REFERENCE 6                                                  6ADHB 14
REMARK   1  AUTH   H.EKLUND,B.V.PLAPP,J.-*P.SAMAMA,C.-*I.BRANDEN        6ADH  40
REMARK   1  TITL   BINDING OF SUBSTRATE IN A TERNARY COMPLEX OF HORSE   6ADH  41
REMARK   1  TITL 2 LIVER ALCOHOL DEHYDROGENASE                          6ADH  42
REMARK   1  REF    J.BIOL.CHEM.                  V. 257 14349 1982      6ADH  43
REMARK   1  REFN   ASTM JBCHA3  US ISSN 0021-9258                  071  6ADH  44
REMARK   1 REFERENCE 7                                                  6ADHB 15
REMARK   1  AUTH   E.CEDERGREN-*ZEPPEZAUER,J.-*P.SAMAMA,H.EKLUND        6ADH  46
REMARK   1  TITL   CRYSTAL STRUCTURE DETERMINATIONS OF COENZYME         6ADH  47
REMARK   1  TITL 2 ANALOGUE AND SUBSTRATE COMPLEXES OF LIVER ALCOHOL    6ADH  48
REMARK   1  TITL 3 DEHYDROGEANSE. BINDING OF                            6ADH  49
REMARK   1  TITL 4 1,4,5,6-*TETRAHYDRONICOTINAMIDE ADENINE              6ADH  50
REMARK   1  TITL 5 DINUCLEOTIDE AND                                     6ADH  51
REMARK   1  TITL 6 $TRANS-4-(N,N-*DIMETHYLAMINO)CINNAMALDEHYDE TO THE   6ADH  52
REMARK   1  TITL 7 ENZYME                                               6ADH  53
REMARK   1  REF    BIOCHEMISTRY                  V.  21  4895 1982      6ADH  54
REMARK   1  REFN   ASTM BICHAW  US ISSN 0006-2960                  033  6ADH  55
REMARK   1 REFERENCE 8                                                  6ADHB 16
REMARK   1  AUTH   H.EKLUND,J.-*P.SAMAMA,L.WALLEN                       6ADH  57
REMARK   1  TITL   PYRAZOLE BINDING IN CRYSTALLINE BINARY AND TERNARY   6ADH  58
REMARK   1  TITL 2 COMPLEXES WITH LIVER ALCOHOL DEHYDROGENASE           6ADH  59
REMARK   1  REF    BIOCHEMISTRY                  V.  21  4858 1982      6ADH  60
REMARK   1  REFN   ASTM BICHAW  US ISSN 0006-2960                  033  6ADH  61
REMARK   1 REFERENCE 9                                                  6ADHB 17
REMARK   1  AUTH   J.-*P.SAMAMA,A.D.WRIXON,J.-*F.BIELLMANN              6ADH  63
REMARK   1  TITL   5-*METHYLNICOTINAMIDE-ADENINE DINUCLEOTIDE. KINETIC  6ADH  64
REMARK   1  TITL 2 INVESTIGATION WITH MAJOR AND MINOR ISOENZYMES OF     6ADH  65
REMARK   1  TITL 3 LIVER ALCOHOL DEHYDROGENASE AND STRUCTURAL           6ADH  66
REMARK   1  TITL 4 DETERMINATION OF ITS BINARY COMPLEX WITH ALCOHOL     6ADH  67
REMARK   1  TITL 5 DEHYDROGENASE                                        6ADH  68
REMARK   1  REF    EUR.J.BIOCHEM.                V. 118   479 1981      6ADH  69
REMARK   1  REFN   ASTM EJBCAI  IX ISSN 0014-2956                  262  6ADH  70
REMARK   1 REFERENCE 10                                                 6ADHB 18
REMARK   1  AUTH   H.EKLUND,C.-*I.BRANDEN                               6ADH  72
REMARK   1  TITL   STRUCTURAL DIFFERENCES BETWEEN APO- AND HOLOENZYME   6ADH  73
REMARK   1  TITL 2 OF HORSE LIVER ALCOHOL DEHYDROGENASE                 6ADH  74
REMARK   1  REF    J.BIOL.CHEM.                  V. 254  3458 1979      6ADH  75
REMARK   1  REFN   ASTM JBCHA3  US ISSN 0021-9258                  071  6ADH  76
REMARK   1 REFERENCE 11                                                 6ADHB 19
REMARK   1  AUTH   J.-*F.BIELLMANN,J.-*P.SAMAMA,C.I.BRANDEN,H.EKLUND    6ADH  78
REMARK   1  TITL   X-*RAY STUDIES OF THE BINDING OF CIBACRON BLUE       6ADH  79
REMARK   1  TITL 2 /F3GA$ TO LIVER ALCOHOL DEHYDROGENASE                6ADH  80
REMARK   1  REF    EUR.J.BIOCHEM.                V. 102   107 1979      6ADH  81
REMARK   1  REFN   ASTM EJBCAI  IX ISSN 0014-2956                  262  6ADH  82
REMARK   1 REFERENCE 12                                                 6ADHB 20
REMARK   1  AUTH   B.V.PLAPP,H.EKLUND,C.-*I.BRANDEN                     6ADH  84
REMARK   1  TITL   CRYSTALLOGRAPHY OF LIVER ALCOHOL DEHYDROGENASE       6ADH  85
REMARK   1  TITL 2 COMPLEXED WITH SUBSTRATES                            6ADH  86
REMARK   1  REF    J.MOL.BIOL.                   V. 122    23 1978      6ADH  87
REMARK   1  REFN   ASTM JMOBAK  UK ISSN 0022-2836                  070  6ADH  88
REMARK   1 REFERENCE 13                                                 6ADHB 21
REMARK   1  AUTH   B.V.PLAPP,E.ZEPPEZAUER,C.-*I.BRANDEN                 6ADH  90
REMARK   1  TITL   CRYSTALLIZATION OF LIVER ALCOHOL DENYDROGENASE       6ADH  91
REMARK   1  TITL 2 ACTIVATED BY THE MODIFICATION OF AMINO GROUPS        6ADH  92
REMARK   1  REF    J.MOL.BIOL.                   V. 119   451 1978      6ADH  93
REMARK   1  REFN   ASTM JMOBAK  UK ISSN 0022-2836                  070  6ADH  94
REMARK   1 REFERENCE 14                                                 6ADHB 22
REMARK   1  AUTH   H.JORNVALL,H.EKLUND,C.-*I.BRANDEN                    6ADH  96
REMARK   1  TITL   SUBUNIT CONFORMATION OF YEAST ALCOHOL DEHYDROGENASE  6ADH  97
REMARK   1  REF    J.BIOL.CHEM.                  V. 253  8414 1978      6ADH  98
REMARK   1  REFN   ASTM JBCHA3  US ISSN 0021-9258                  071  6ADH  99
REMARK   1 REFERENCE 15                                                 6ADHB 23
REMARK   1  AUTH   J.-*P.SAMAMA,E.ZEPPEZAUER,J.-*F.BIELLMANN,           6ADH 101
REMARK   1  AUTH 2 C.-*I.BRANDEN                                        6ADH 102
REMARK   1  TITL   THE CRYSTAL STRUCTURE OF COMPLEXES BETWEEN HORSE     6ADH 103
REMARK   1  TITL 2 LIVER ALCOHOL DEHYDROGENASE AND THE COENZYME         6ADH 104
REMARK   1  TITL 3 ANALOGUES 3-*IODOPYRIDINE-ADENINE DINUCLEOTIDE       6ADH 105
REMARK   1  TITL 4 AND PYRIDINE-ADENINE DINUCLEOTIDE                    6ADH 106
REMARK   1  REF    EUR.J.BIOCHEM.                V.  81   403 1977      6ADH 107
REMARK   1  REFN   ASTM EJBCAI  IX ISSN 0014-2956                  262  6ADH 108
REMARK   1 REFERENCE 16                                                 6ADHB 24
REMARK   1  AUTH   T.BOIWE,C.-*I.BRANDEN                                6ADH 110
REMARK   1  TITL   X-*RAY INVESTIGATION OF THE BINDING OF               6ADH 111
REMARK   1  TITL 2 1,10-*PHENANTHROLINE AND IMIDAZOLE TO HORSE-*LIVER   6ADH 112
REMARK   1  TITL 3 ALCOHOL DEHYDROGENASE                                6ADH 113
REMARK   1  REF    EUR.J.BIOCHEM.                V.  77   173 1977      6ADH 114
REMARK   1  REFN   ASTM EJBCAI  IX ISSN 0014-2956                  262  6ADH 115
REMARK   1 REFERENCE 17                                                 6ADHB 25
REMARK   1  AUTH   H.EKLUND,B.NORDSTROM,E.ZEPPEZAUER,G.SODERLUND,       6ADH 117
REMARK   1  AUTH 2 I.OHLSSON,T.BOIWE,B.-*O.SODERBERG,O.TAPIA,           6ADH 118
REMARK   1  AUTH 3 C.-*I.BRANDEN,A.AKESON                               6ADH 119
REMARK   1  TITL   THREE-DIMENSIONAL STRUCTURE OF HORSE LIVER ALCOHOL   6ADH 120
REMARK   1  TITL 2 DEHYDROGENASE AT 2.4 ANGSTROMS RESOLUTION            6ADH 121
REMARK   1  REF    J.MOL.BIOL.                   V. 102    27 1976      6ADH 122
REMARK   1  REFN   ASTM JMOBAK  UK ISSN 0022-2836                  070  6ADH 123
REMARK   1 REFERENCE 18                                                 6ADHB 26
REMARK   1  AUTH   H.EKLUND,C.-*I.BRANDEN,H.JORNVALL                    6ADH 125
REMARK   1  TITL   STRUCTURAL COMPARISONS OF MAMMALIAN, YEAST AND       6ADH 126
REMARK   1  TITL 2 BACILLAR ALCOHOL DEHYDROGENASES                      6ADH 127
REMARK   1  REF    J.MOL.BIOL.                   V. 102    61 1976      6ADH 128
REMARK   1  REFN   ASTM JMOBAK  UK ISSN 0022-2836                  070  6ADH 129
REMARK   1 REFERENCE 19                                                 6ADHB 27
REMARK   1  AUTH   B.NORDSTROM,C.-*I.BRANDEN                            6ADH 131
REMARK   1  TITL   THE BINDING OF NUCLEOTIDES TO HORSE LIVER ALCOHOL    6ADH 132
REMARK   1  TITL 2 DEHYDROGENASE                                        6ADH 133
REMARK   1  EDIT   M.SUNDARALINGAM,S.T.RAO                              6ADH 134
REMARK   1  REF    STRUCTURE AND CONFORMATION             387 1975      6ADH 135
REMARK   1  REF  2 OF NUCLEIC ACIDS AND                                 6ADH 136
REMARK   1  REF  3 PROTEIN-NUCLEIC ACID                                 6ADH 137
REMARK   1  REF  4 INTERACTIONS                                         6ADH 138
REMARK   1  PUBL   UNIVERSITY PARK PRESS, BALTIMORE                     6ADH 139
REMARK   1  REFN                   ISBN 0-8391-0764-1              992  6ADH 140
REMARK   1 REFERENCE 20                                                 6ADHB 28
REMARK   1  AUTH   C.-*I.BRANDEN,H.JORNVALL,H.EKLUND,B.FURUGREN         6ADH 142
REMARK   1  TITL   ALCOHOL DEHYDROGENASES                               6ADH 143
REMARK   1  EDIT   P.D.BOYER                                            6ADH 144
REMARK   1  REF    THE ENZYMES,THIRD EDITION     V.  11   103 1975      6ADH 145
REMARK   1  PUBL   ACADEMIC PRESS,NEW YORK                              6ADH 146
REMARK   1  REFN                   ISBN 0-12-122711-1              436  6ADH 147
REMARK   1 REFERENCE 21                                                 6ADHB 29
REMARK   1  AUTH   M.A.ABDALLAH,J.-*F.BIELLMANN,B.NORDSTROM,            6ADH 149
REMARK   1  AUTH 2 C.-*I.BRANDEN                                        6ADH 150
REMARK   1  TITL   THE CONFORMATION OF ADENOSINE DIPHOSPHORIBOSE AND    6ADH 151
REMARK   1  TITL 2 8-*BROMOADENOSINE DIPHOSPHORIBOSE WHEN BOUND TO      6ADH 152
REMARK   1  TITL 3 LIVER ALCOHOL DEHYDROGENASE                          6ADH 153
REMARK   1  REF    EUR.J.BIOCHEM.                V.  50   475 1975      6ADH 154
REMARK   1  REFN   ASTM EJBCAI  IX ISSN 0014-2956                  262  6ADH 155
REMARK   1 REFERENCE 22                                                 6ADHB 30
REMARK   1  AUTH   H.EKLUND,B.NORDSTROM,E.ZEPPEZAUER,G.SODERLUND,       6ADH 157
REMARK   1  AUTH 2 I.OHLSSON,T.BOIWE,C.-*I.BRANDEN                      6ADH 158
REMARK   1  TITL   THE STRUCTURE OF HORSE LIVER ALCOHOL DEHYDROGENASE   6ADH 159
REMARK   1  REF    /FEBS$ LETT.                  V.  44   200 1974      6ADH 160
REMARK   1  REFN   ASTM FEBLAL  NE ISSN 0014-5793                  165  6ADH 161
REMARK   1 REFERENCE 23                                                 6ADHB 31
REMARK   1  AUTH   I.OHLSSON,B.NORDSTROM,C.-*I.BRANDEN                  6ADH 163
REMARK   1  TITL   STRUCTURAL AND FUNCTIONAL SIMILARITIES WITHIN THE    6ADH 164
REMARK   1  TITL 2 COENZYME BINDING DOMAINS OF DEHYDROGENASES           6ADH 165
REMARK   1  REF    J.MOL.BIOL.                   V.  89   339 1974      6ADH 166
REMARK   1  REFN   ASTM JMOBAK  UK ISSN 0022-2836                  070  6ADH 167
REMARK   1 REFERENCE 24                                                 6ADHB 32
REMARK   1  AUTH   R.EINARSSON,H.EKLUND,E.ZEPPEZAUER,T.BOIWE,           6ADH 169
REMARK   1  AUTH 2 C.-*I.BRANDEN                                        6ADH 170
REMARK   1  TITL   BINDING OF SALICYLATE IN THE ADENOSINE-*BINDING      6ADH 171
REMARK   1  TITL 2 POCKET OF DEHYDROGENASES                             6ADH 172
REMARK   1  REF    EUR.J.BIOCHEM.                V.  49    41 1974      6ADH 173
REMARK   1  REFN   ASTM EJBCAI  IX ISSN 0014-2956                  262  6ADH 174
REMARK   1 REFERENCE 25                                                 6ADHB 33
REMARK   1  AUTH   C.-*I.BRANDEN,H.EKLUND,B.NORDSTROM,T.BOIWE,          6ADH 176
REMARK   1  AUTH 2 G.SODERLUND,E.ZEPPEZAUER,I.OHLSSON,A.AKESON          6ADH 177
REMARK   1  TITL   STRUCTURE OF LIVER ALCOHOL DEHYDROGENASE AT          6ADH 178
REMARK   1  TITL 2 2.9-*ANGSTROMS RESOLUTION                            6ADH 179
REMARK   1  REF    PROC.NAT.ACAD.SCI.USA         V.  70  2439 1973      6ADH 180
REMARK   1  REFN   ASTM PNASA6  US ISSN 0027-8424                  040  6ADH 181
REMARK   1 REFERENCE 26                                                 6ADHB 34
REMARK   1  AUTH   C.-*I.BRANDEN                                        6ADH 183
REMARK   1  TITL   STRUCTURE OF HORSE LIVER ALCOHOL DEHYDROGENASE. I.   6ADH 184
REMARK   1  TITL 2 STRUCTURAL SYMMETRY AND CONFORMATIONAL CHANGES       6ADH 185
REMARK   1  REF    ARCH.BIOCHEM.BIOPHYS.         V. 112   215 1965      6ADH 186
REMARK   1  REFN   ASTM ABBIA4  US ISSN 0003-9861                  158  6ADH 187
REMARK   1 REFERENCE 27                                                 6ADHB 35
REMARK   1  EDIT   M.O.DAYHOFF                                          6ADH 189
REMARK   1  REF    ATLAS OF PROTEIN SEQUENCE     V.   5   145 1972      6ADH 190
REMARK   1  REF  2 AND STRUCTURE (DATA SECTION)                         6ADH 191
REMARK   1  PUBL   NATIONAL BIOMEDICAL RESEARCH FOUNDATION,             6ADH 192
REMARK   1  PUBL 2 SILVER SPRING,MD.                                    6ADH 193
REMARK   1  REFN                   ISBN 0-912466-02-2              435  6ADH 194
REMARK   2                                                              6ADH 195
REMARK   2 RESOLUTION. 2.9 ANGSTROMS.                                   6ADH 196
REMARK   3                                                              6ADH 197
REMARK   3 REFINEMENT. NONE.                                            6ADH 198
REMARK   4                                                              6ADH 199
REMARK   4 SITE *DMA* COMPRISES THE RESIDUES OF THE *A* CHAIN           6ADH 200
REMARK   4 INTERACTING WITH THE DMSO OF THE *A* CHAIN.  SITE *DMB*      6ADH 201
REMARK   4 COMPRISES THE RESIDUES OF THE *B* CHAIN INTERACTING WITH     6ADH 202
REMARK   4 THE DMSO OF THE *B* CHAIN.  SITE *NAA* COMPRISES THE         6ADH 203
REMARK   4 RESIDUES OF THE *A* CHAIN INTERACTING WITH THE NAD OF THE    6ADH 204
REMARK   4 *A* CHAIN.  SITE *NAB* COMPRISES THE RESIDUES OF THE *B*     6ADH 205
REMARK   4 CHAIN INTERACTING WITH THE NAD OF THE *B* CHAIN.             6ADH 206
REMARK   5                                                              6ADHA 34
REMARK   5 CORRECTION. INSERT NEW PUBLICATION AS REFERENCE 1 AND        6ADHA 35
REMARK   5  RENUMBER THE OTHERS.  04-MAR-85.                            6ADHA 36
REMARK   6                                                              6ADHB 36
REMARK   6 CORRECTION. INSERT NEW PUBLICATION AS REFERENCE 1 AND        6ADHB 37
REMARK   6  RENUMBER THE OTHERS.  15-JAN-87.                            6ADHB 38
SEQRES   1 A  374  SER THR ALA GLY LYS VAL ILE LYS CYS LYS ALA ALA VAL  6ADH 207
SEQRES   2 A  374  LEU TRP GLU GLU LYS LYS PRO PHE SER ILE GLU GLU VAL  6ADH 208
SEQRES   3 A  374  GLU VAL ALA PRO PRO LYS ALA HIS GLU VAL ARG ILE LYS  6ADH 209
SEQRES   4 A  374  MET VAL ALA THR GLY ILE CYS ARG SER ASP ASP HIS VAL  6ADH 210
SEQRES   5 A  374  VAL SER GLY THR LEU VAL THR PRO LEU PRO VAL ILE ALA  6ADH 211
SEQRES   6 A  374  GLY HIS GLU ALA ALA GLY ILE VAL GLU SER ILE GLY GLU  6ADH 212
SEQRES   7 A  374  GLY VAL THR THR VAL ARG PRO GLY ASP LYS VAL ILE PRO  6ADH 213
SEQRES   8 A  374  LEU PHE THR PRO GLN CYS GLY LYS CYS ARG VAL CYS LYS  6ADH 214
SEQRES   9 A  374  HIS PRO GLU GLY ASN PHE CYS LEU LYS ASN ASP LEU SER  6ADH 215
SEQRES  10 A  374  MET PRO ARG GLY THR MET GLN ASP GLY THR SER ARG PHE  6ADH 216
SEQRES  11 A  374  THR CYS ARG GLY LYS PRO ILE HIS HIS PHE LEU GLY THR  6ADH 217
SEQRES  12 A  374  SER THR PHE SER GLN TYR THR VAL VAL ASP GLU ILE SER  6ADH 218
SEQRES  13 A  374  VAL ALA LYS ILE ASP ALA ALA SER PRO LEU GLU LYS VAL  6ADH 219
SEQRES  14 A  374  CYS LEU ILE GLY CYS GLY PHE SER THR GLY TYR GLY SER  6ADH 220
SEQRES  15 A  374  ALA VAL LYS VAL ALA LYS VAL THR GLN GLY SER THR CYS  6ADH 221
SEQRES  16 A  374  ALA VAL PHE GLY LEU GLY GLY VAL GLY LEU SER VAL ILE  6ADH 222
SEQRES  17 A  374  MET GLY CYS LYS ALA ALA GLY ALA ALA ARG ILE ILE GLY  6ADH 223
SEQRES  18 A  374  VAL ASP ILE ASN LYS ASP LYS PHE ALA LYS ALA LYS GLU  6ADH 224
SEQRES  19 A  374  VAL GLY ALA THR GLU CYS VAL ASN PRO GLN ASP TYR LYS  6ADH 225
SEQRES  20 A  374  LYS PRO ILE GLN GLU VAL LEU THR GLU MET SER ASN GLY  6ADH 226
SEQRES  21 A  374  GLY VAL ASP PHE SER PHE GLU VAL ILE GLY ARG LEU ASP  6ADH 227
SEQRES  22 A  374  THR MET VAL THR ALA LEU SER CYS CYS GLN GLU ALA TYR  6ADH 228
SEQRES  23 A  374  GLY VAL SER VAL ILE VAL GLY VAL PRO PRO ASP SER GLN  6ADH 229
SEQRES  24 A  374  ASN LEU SER MET ASN PRO MET LEU LEU LEU SER GLY ARG  6ADH 230
SEQRES  25 A  374  THR TRP LYS GLY ALA ILE PHE GLY GLY PHE LYS SER LYS  6ADH 231
SEQRES  26 A  374  ASP SER VAL PRO LYS LEU VAL ALA ASP PHE MET ALA LYS  6ADH 232
SEQRES  27 A  374  LYS PHE ALA LEU ASP PRO LEU ILE THR HIS VAL LEU PRO  6ADH 233
SEQRES  28 A  374  PHE GLU LYS ILE ASN GLU GLY PHE ASP LEU LEU ARG SER  6ADH 234
SEQRES  29 A  374  GLY GLU SER ILE ARG THR ILE LEU THR PHE              6ADH 235
SEQRES   1 B  374  SER THR ALA GLY LYS VAL ILE LYS CYS LYS ALA ALA VAL  6ADH 236
SEQRES   2 B  374  LEU TRP GLU GLU LYS LYS PRO PHE SER ILE GLU GLU VAL  6ADH 237
SEQRES   3 B  374  GLU VAL ALA PRO PRO LYS ALA HIS GLU VAL ARG ILE LYS  6ADH 238
SEQRES   4 B  374  MET VAL ALA THR GLY ILE CYS ARG SER ASP ASP HIS VAL  6ADH 239
SEQRES   5 B  374  VAL SER GLY THR LEU VAL THR PRO LEU PRO VAL ILE ALA  6ADH 240
SEQRES   6 B  374  GLY HIS GLU ALA ALA GLY ILE VAL GLU SER ILE GLY GLU  6ADH 241
SEQRES   7 B  374  GLY VAL THR THR VAL ARG PRO GLY ASP LYS VAL ILE PRO  6ADH 242
SEQRES   8 B  374  LEU PHE THR PRO GLN CYS GLY LYS CYS ARG VAL CYS LYS  6ADH 243
SEQRES   9 B  374  HIS PRO GLU GLY ASN PHE CYS LEU LYS ASN ASP LEU SER  6ADH 244
SEQRES  10 B  374  MET PRO ARG GLY THR MET GLN ASP GLY THR SER ARG PHE  6ADH 245
SEQRES  11 B  374  THR CYS ARG GLY LYS PRO ILE HIS HIS PHE LEU GLY THR  6ADH 246
SEQRES  12 B  374  SER THR PHE SER GLN TYR THR VAL VAL ASP GLU ILE SER  6ADH 247
SEQRES  13 B  374  VAL ALA LYS ILE ASP ALA ALA SER PRO LEU GLU LYS VAL  6ADH 248
SEQRES  14 B  374  CYS LEU ILE GLY CYS GLY PHE SER THR GLY TYR GLY SER  6ADH 249
SEQRES  15 B  374  ALA VAL LYS VAL ALA LYS VAL THR GLN GLY SER THR CYS  6ADH 250
SEQRES  16 B  374  ALA VAL PHE GLY LEU GLY GLY VAL GLY LEU SER VAL ILE  6ADH 251
SEQRES  17 B  374  MET GLY CYS LYS ALA ALA GLY ALA ALA ARG ILE ILE GLY  6ADH 252
SEQRES  18 B  374  VAL ASP ILE ASN LYS ASP LYS PHE ALA LYS ALA LYS GLU  6ADH 253
SEQRES  19 B  374  VAL GLY ALA THR GLU CYS VAL ASN PRO GLN ASP TYR LYS  6ADH 254
SEQRES  20 B  374  LYS PRO ILE GLN GLU VAL LEU THR GLU MET SER ASN GLY  6ADH 255
SEQRES  21 B  374  GLY VAL ASP PHE SER PHE GLU VAL ILE GLY ARG LEU ASP  6ADH 256
SEQRES  22 B  374  THR MET VAL THR ALA LEU SER CYS CYS GLN GLU ALA TYR  6ADH 257
SEQRES  23 B  374  GLY VAL SER VAL ILE VAL GLY VAL PRO PRO ASP SER GLN  6ADH 258
SEQRES  24 B  374  ASN LEU SER MET ASN PRO MET LEU LEU LEU SER GLY ARG  6ADH 259
SEQRES  25 B  374  THR TRP LYS GLY ALA ILE PHE GLY GLY PHE LYS SER LYS  6ADH 260
SEQRES  26 B  374  ASP SER VAL PRO LYS LEU VAL ALA ASP PHE MET ALA LYS  6ADH 261
SEQRES  27 B  374  LYS PHE ALA LEU ASP PRO LEU ILE THR HIS VAL LEU PRO  6ADH 262
SEQRES  28 B  374  PHE GLU LYS ILE ASN GLU GLY PHE ASP LEU LEU ARG SER  6ADH 263
SEQRES  29 B  374  GLY GLU SER ILE ARG THR ILE LEU THR PHE              6ADH 264
FTNOTE   1                                                              6ADH 265
FTNOTE   1 RESIDUE 62 OF BOTH THE A AND B CHAINS IS A CIS-PROLINE.      6ADH 266
FTNOTE   2                                                              6ADH 267
FTNOTE   2 THIS ATOM WAS NOT LOCATED IN THE ELECTRON DENSITY MAP.       6ADH 268
FTNOTE   2 COORDINATES WERE GENERATED USING STEREOCHEMICAL CRITERIA.    6ADH 269
HET     ZN  A   1       1     CATALYTIC ZINC(II) ION                    6ADH 270
HET     ZN  A   2       1     SECOND ZINC(II) ION                       6ADH 271
HET    NAD  A   3      44     NICOTINAMIDE-ADENINE-DINUCLEOTIDE         6ADH 272
HET    DMS  A   4       4     DIMETHYL SULFOXIDE                        6ADH 273
HET     ZN  B   1       1     CATALYTIC ZINC(II) ION                    6ADH 274
HET     ZN  B   2       1     SECOND ZINC(II) ION                       6ADH 275
HET    NAD  B   3      44     NICOTINAMIDE-ADENINE-DINUCLEOTIDE         6ADH 276
HET    DMS  B   4       4     DIMETHYL SULFOXIDE                        6ADH 277
FORMUL   3   ZN    2(ZN1 ++)                                            6ADH 278
FORMUL   4  NAD    2(C21 H28 N7 O14 P2)                                 6ADH 279
FORMUL   5  DMS    2(C2 H6 O1 S1)                                       6ADH 280
HELIX    1 H1A CYS A   46  VAL A   53  1                                6ADH 281
HELIX    2 H2A LYS A  168  GLY A  175  1 CONTIGUOUS WITH HELIX HAA      6ADH 282
HELIX    3 HAA PHE A  176  LYS A  188  1 CONTIGUOUS WITH HELIX H2A      6ADH 283
HELIX    4 HBA GLY A  201  GLY A  215  1                                6ADH 284
HELIX    5 HCA PHE A  229  GLY A  236  1                                6ADH 285
HELIX    6 CDA ILE A  250  SER A  258  1                                6ADH 286
HELIX    7 HEA ARG A  271  CYS A  282  1                                6ADH 287
HELIX    8 HSA PRO A  305  GLY A  311  5 3/10 HELIX                     6ADH 288
HELIX    9 H3A SER A  324  LYS A  338  1                                6ADH 289
HELIX   10 H4A ILE A  355  GLY A  365  1                                6ADH 290
HELIX   11 H1B CYS B   46  VAL B   53  1                                6ADH 291
HELIX   12 H2B LYS B  168  GLY B  175  1 CONTIGUOUS WITH HELIX HAB      6ADH 292
HELIX   13 HAB PHE B  176  LYS B  188  1 CONTIGUOUS WITH HELIX H2B      6ADH 293
HELIX   14 HBB GLY B  201  GLY B  215  1                                6ADH 294
HELIX   15 HCB PHE B  229  GLY B  236  1                                6ADH 295
HELIX   16 CDB ILE B  250  SER B  258  1                                6ADH 296
HELIX   17 HEB ARG B  271  CYS B  282  1                                6ADH 297
HELIX   18 HSB PRO B  305  GLY B  311  5 3/10 HELIX                     6ADH 298
HELIX   19 H3B SER B  324  LYS B  338  1                                6ADH 299
HELIX   20 H4B ILE B  355  GLY B  365  1                                6ADH 300
SHEET    1 S1A 6 SER A 156  ILE A 160  0                                6ADH 301
SHEET    2 S1A 6 LYS A  88  LEU A  92 -1  N  ILE A  90   O  ALA A 158   6ADH 302
SHEET    3 S1A 6 GLU A  68  GLY A  71 -1  N  ALA A  69   O  PRO A  91   6ADH 303
SHEET    4 S1A 6 VAL A  41  ILE A  45 -1  N  ALA A  42   O  ALA A  70   6ADH 304
SHEET    5 S1A 6 ARG A 369  PHE A 374 -1  N  LEU A 372   O  THR A  43   6ADH 305
SHEET    6 S1A 6 THR A 347  PHE A 352  1  N  LEU A 350   O  ILE A 371   6ADH 306
SHEET    1 S2A 4 GLY A  86  ASP A  87  0                                6ADH 307
SHEET    2 S2A 4 ILE A  72  GLU A  78 -1  N  VAL A  73   O  ASP A  87   6ADH 308
SHEET    3 S2A 4 HIS A  34  MET A  40 -1  N  ARG A  37   O  SER A  75   6ADH 309
SHEET    4 S2A 4 GLN A 148  VAL A 152 -1  O  VAL A 152   N  VAL A  36   6ADH 310
SHEET    1 S3A 6 CYS A   9  LEU A  14  0                                6ADH 311
SHEET    2 S3A 6 SER A  22  ALA A  29 -1  N  ALA A  11   O  GLU A  24   6ADH 312
SHEET    3 S3A 6 ARG A 129  CYS A 132 -1  N  GLU A  27   O  THR A 131   6ADH 313
SHEET    4 S3A 6 LYS A 135  HIS A 138 -1  N  CYS A 132   O  LYS A 135   6ADH 314
SHEET    5 S3A 6 PRO A  62  ILE A  64  1  N  HIS A 138   O  PRO A  62   6ADH 315
SHEET    6 S3A 6 CYS A   9  LEU A  14  1  N  VAL A  63   O  LEU A  14   6ADH 316
SHEET    1 S4A 6 THR A 238  CYS A 240  0                                6ADH 317
SHEET    2 S4A 6 ARG A 218  ILE A 224  1  N  GLU A 239   O  ILE A 219   6ADH 318
SHEET    3 S4A 6 SER A 193  LEU A 200  1  N  ILE A 220   O  CYS A 195   6ADH 319
SHEET    4 S4A 6 ASP A 263  ILE A 269  1  N  ALA A 196   O  PHE A 264   6ADH 320
SHEET    5 S4A 6 GLY A 287  GLY A 293  1  N  GLU A 267   O  VAL A 290   6ADH 321
SHEET    6 S4A 6 ARG A 312  ILE A 318  1  N  SER A 289   O  THR A 313   6ADH 322
SHEET    1 S1B 6 SER B 156  ILE B 160  0                                6ADH 323
SHEET    2 S1B 6 LYS B  88  LEU B  92 -1  N  ILE B  90   O  ALA B 158   6ADH 324
SHEET    3 S1B 6 GLU B  68  GLY B  71 -1  N  ALA B  69   O  PRO B  91   6ADH 325
SHEET    4 S1B 6 VAL B  41  ILE B  45 -1  N  ALA B  42   O  ALA B  70   6ADH 326
SHEET    5 S1B 6 ARG B 369  PHE B 374 -1  N  LEU B 372   O  THR B  43   6ADH 327
SHEET    6 S1B 6 THR B 347  PHE B 352  1  N  LEU B 350   O  ILE B 371   6ADH 328
SHEET    1 S2B 4 GLY B  86  ASP B  87  0                                6ADH 329
SHEET    2 S2B 4 ILE B  72  GLU B  78 -1  N  VAL B  73   O  ASP B  87   6ADH 330
SHEET    3 S2B 4 HIS B  34  MET B  40 -1  N  ARG B  37   O  SER B  75   6ADH 331
SHEET    4 S2B 4 GLN B 148  VAL B 152 -1  O  VAL B 152   N  VAL B  36   6ADH 332
SHEET    1 S3B 6 CYS B   9  LEU B  14  0                                6ADH 333
SHEET    2 S3B 6 SER B  22  ALA B  29 -1  N  ALA B  11   O  GLU B  24   6ADH 334
SHEET    3 S3B 6 ARG B 129  CYS B 132 -1  N  GLU B  27   O  THR B 131   6ADH 335
SHEET    4 S3B 6 LYS B 135  HIS B 138 -1  N  CYS B 132   O  LYS B 135   6ADH 336
SHEET    5 S3B 6 PRO B  62  ILE B  64  1  N  HIS B 138   O  PRO B  62   6ADH 337
SHEET    6 S3B 6 CYS B   9  LEU B  14  1  N  VAL B  63   O  LEU B  14   6ADH 338
SHEET    1 S4B 6 THR B 238  CYS B 240  0                                6ADH 339
SHEET    2 S4B 6 ARG B 218  ILE B 224  1  N  GLU B 239   O  ILE B 219   6ADH 340
SHEET    3 S4B 6 SER B 193  LEU B 200  1  N  ILE B 220   O  CYS B 195   6ADH 341
SHEET    4 S4B 6 ASP B 263  ILE B 269  1  N  ALA B 196   O  PHE B 264   6ADH 342
SHEET    5 S4B 6 GLY B 287  GLY B 293  1  N  GLU B 267   O  VAL B 290   6ADH 343
SHEET    6 S4B 6 ARG B 312  ILE B 318  1  N  SER B 289   O  THR B 313   6ADH 344
TURN     1 T1A LYS A  32  GLU A  35                                     6ADH 345
TURN     2 T2A VAL A  80  VAL A  83     IMMED. PREC. T3A                6ADH 346
TURN     3 T3A ARG A  84  ASP A  87     IMMED. FOLL. T2A                6ADH 347
TURN     4 T4A MET A 118  GLY A 121                                     6ADH 348
TURN     5 T5A CYS A 132  LYS A 135                                     6ADH 349
TURN     6 T6A PHE A 140  THR A 143                                     6ADH 350
TURN     7 T7A ASP A 153  SER A 156                                     6ADH 351
TURN     8 T8A PRO A 165  LYS A 168                                     6ADH 352
TURN     9 T9A THR A 190  SER A 193                                     6ADH 353
TURN    10 10A GLN A 244  LYS A 247                                     6ADH 354
TURN    11 11A SER A 258  GLY A 261                                     6ADH 355
TURN    12 12A GLN A 283  TYR A 286                                     6ADH 356
TURN    13 13A PRO A 295  SER A 298                                     6ADH 357
TURN    14 14A PHE A 319  PHE A 322                                     6ADH 358
TURN    15 15A LYS A 338  ALA A 341                                     6ADH 359
TURN    16 16A PRO A 344  THR A 347                                     6ADH 360
TURN    17 17A PRO A 351  LYS A 354                                     6ADH 361
TURN    18 T1B LYS B  32  GLU B  35                                     6ADH 362
TURN    19 T2B VAL B  80  VAL B  83     IMMED. PREC. T3B                6ADH 363
TURN    20 T3B ARG B  84  ASP B  87     IMMED. FOLL. T2B                6ADH 364
TURN    21 T4B MET B 118  GLY B 121                                     6ADH 365
TURN    22 T5B CYS B 132  LYS B 135                                     6ADH 366
TURN    23 T6B PHE B 140  THR B 143                                     6ADH 367
TURN    24 T7B ASP B 153  SER B 156                                     6ADH 368
TURN    25 T8B PRO B 165  LYS B 168                                     6ADH 369
TURN    26 T9B THR B 190  SER B 193                                     6ADH 370
TURN    27 10B GLN B 244  LYS B 247                                     6ADH 371
TURN    28 11B SER B 258  GLY B 261                                     6ADH 372
TURN    29 12B GLN B 283  TYR B 286                                     6ADH 373
TURN    30 13B PRO B 295  SER B 298                                     6ADH 374
TURN    31 14B PHE B 319  PHE B 322                                     6ADH 375
TURN    32 15B LYS B 338  ALA B 341                                     6ADH 376
TURN    33 16B PRO B 344  THR B 347                                     6ADH 377
TURN    34 17B PRO B 351  LYS B 354                                     6ADH 378
SITE     1 DMA  8 CYS A  46  SER A  48  HIS A  67  PHE A  93            6ADH 379
SITE     2 DMA  8 LEU A 141  CYS A 174   ZN A   1  NAD A   3            6ADH 380
SITE     1 DMB  8 CYS B  46  SER B  48  HIS B  67  PHE B  93            6ADH 381
SITE     2 DMB  8 LEU B 141  CYS B 174   ZN B   1  NAD B   3            6ADH 382
SITE     1 NAA 20 ARG A  47  HIS A  51  THR A 178  PHE A 198            6ADH 383
SITE     2 NAA 20 GLY A 199  LEU A 200  GLY A 202  VAL A 203            6ADH 384
SITE     3 NAA 20 VAL A 222  ASP A 223  ILE A 224  LYS A 228            6ADH 385
SITE     4 NAA 20 ILE A 269  GLY A 270  ARG A 271  VAL A 292            6ADH 386
SITE     5 NAA 20 GLY A 293  VAL A 294  PHE A 319  ARG A 369            6ADH 387
SITE     1 NAB 20 ARG B  47  HIS B  51  THR B 178  PHE B 198            6ADH 388
SITE     2 NAB 20 GLY B 199  LEU B 200  GLY B 202  VAL B 203            6ADH 389
SITE     3 NAB 20 VAL B 222  ASP B 223  ILE B 224  LYS B 228            6ADH 390
SITE     4 NAB 20 ILE B 269  GLY B 270  ARG B 271  VAL B 292            6ADH 391
SITE     5 NAB 20 GLY B 293  VAL B 294  PHE B 319  ARG B 369            6ADH 392
CRYST1   52.000   44.600   94.400 104.40 101.90  70.70 P 1           2  6ADH 393
ORIGX1      1.000000  0.000000  0.000000        0.00000                 6ADH 394
ORIGX2      0.000000  1.000000  0.000000        0.00000                 6ADH 395
ORIGX3      0.000000  0.000000  1.000000        0.00000                 6ADH 396
SCALE1       .019230  -.006730   .002790        0.00000                 6ADH 397
SCALE2      0.000000   .023760   .004740        0.00000                 6ADH 398
SCALE3      0.000000  0.000000   .011040        0.00000                 6ADH 399
ATOM      1  N   SER A   1      -1.378  15.208  -4.758  0.00 16.70   2  6ADH 400
ATOM      2  CA  SER A   1      -2.113  16.041  -3.850  1.00 16.70      6ADH 401
ATOM      3  C   SER A   1      -2.147  17.544  -4.077  0.00 16.70   2  6ADH 402
ATOM      4  O   SER A   1      -1.579  18.044  -5.065  0.00 16.70   2  6ADH 403
ATOM      5  CB  SER A   1      -1.575  15.919  -2.426  0.00 16.70   2  6ADH 404
ATOM      6  OG  SER A   1       -.170  16.120  -2.419  0.00 16.70   2  6ADH 405
ATOM      7  N   THR A   2      -2.855  17.977  -3.016  0.00 16.70   2  6ADH 406
ATOM      8  CA  THR A   2      -3.410  19.302  -2.636  1.00 16.70      6ADH 407
ATOM      9  C   THR A   2      -4.864  19.247  -3.091  1.00 16.70      6ADH 408
ATOM     10  O   THR A   2      -5.254  18.358  -3.864  1.00 16.70      6ADH 409
ATOM     11  CB  THR A   2      -2.642  20.483  -3.216  0.00 16.70   2  6ADH 410
ATOM     12  OG1 THR A   2      -2.240  21.350  -2.163  0.00 16.70   2  6ADH 411
ATOM     13  CG2 THR A   2      -3.473  21.316  -4.195  0.00 16.70   2  6ADH 412
ATOM     14  N   ALA A   3      -5.728  20.157  -2.640  1.00 16.70      6ADH 413
ATOM     15  CA  ALA A   3      -7.108  20.035  -3.129  1.00 16.70      6ADH 414
ATOM     16  C   ALA A   3      -8.217  20.825  -2.427  1.00 16.70      6ADH 415
ATOM     17  O   ALA A   3      -8.010  21.983  -2.035  1.00 16.70      6ADH 416
ATOM     18  CB  ALA A   3      -7.581  18.586  -2.962  1.00 16.70      6ADH 417
ATOM     19  N   GLY A   4      -9.240  19.950  -2.454  1.00 16.70      6ADH 418
ATOM     20  CA  GLY A   4     -10.601  19.989  -1.943  1.00 16.70      6ADH 419
ATOM     21  C   GLY A   4     -11.064  18.489  -1.755  1.00 16.70      6ADH 420
ATOM     22  O   GLY A   4     -11.736  18.136   -.775  1.00 16.70      6ADH 421
ATOM     23  N   LYS A   5     -10.702  17.565  -2.693  1.00 16.70      6ADH 422
ATOM     24  CA  LYS A   5     -11.084  16.103  -2.555  1.00 16.70      6ADH 423
ATOM     25  C   LYS A   5      -9.888  15.227  -2.081  1.00 16.70      6ADH 424
ATOM     26  O   LYS A   5      -8.811  15.736  -1.742  1.00 16.70      6ADH 425
ATOM     27  CB  LYS A   5     -11.641  15.510  -3.858  0.00 16.70   2  6ADH 426
ATOM     28  CG  LYS A   5     -12.695  14.416  -3.612  0.00 16.70   2  6ADH 427
ATOM     29  CD  LYS A   5     -14.136  14.904  -3.810  0.00 16.70   2  6ADH 428
ATOM     30  CE  LYS A   5     -15.065  13.819  -4.366  0.00 16.70   2  6ADH 429
ATOM     31  NZ  LYS A   5     -15.764  13.064  -3.316  0.00 16.70   2  6ADH 430
ATOM     32  N   VAL A   6     -10.139  13.929  -2.095  1.00 16.70      6ADH 431
ATOM     33  CA  VAL A   6      -9.245  12.863  -1.572  1.00 16.70      6ADH 432
ATOM     34  C   VAL A   6      -7.760  12.953  -2.086  1.00 16.70      6ADH 433
ATOM     35  O   VAL A   6      -7.487  12.805  -3.284  1.00 16.70      6ADH 434
ATOM     36  CB  VAL A   6      -9.898  11.525  -1.957  1.00 16.70      6ADH 435
ATOM     37  CG1 VAL A   6      -9.071  10.302  -1.560  1.00 16.70      6ADH 436
ATOM     38  CG2 VAL A   6     -11.270  11.324  -1.303  1.00 16.70      6ADH 437
ATOM     39  N   ILE A   7      -6.839  13.203  -1.121  1.00 16.70      6ADH 438
ATOM     40  CA  ILE A   7      -5.360  13.201  -1.339  1.00 16.70      6ADH 439
ATOM     41  C   ILE A   7      -4.885  11.752  -1.203  1.00 16.70      6ADH 440
ATOM     42  O   ILE A   7      -5.349  11.014   -.322  1.00 16.70      6ADH 441
ATOM     43  CB  ILE A   7      -4.634  14.032   -.257  1.00 16.70      6ADH 442
ATOM     44  CG1 ILE A   7      -5.084  15.494   -.214  1.00 16.70      6ADH 443
ATOM     45  CG2 ILE A   7      -3.114  14.077   -.445  1.00 16.70      6ADH 444
ATOM     46  CD1 ILE A   7      -4.115  16.441   -.921  1.00 16.70      6ADH 445
ATOM     47  N   LYS A   8      -3.979  11.362  -2.074  1.00 16.70      6ADH 446
ATOM     48  CA  LYS A   8      -3.417   9.999  -2.068  1.00 16.70      6ADH 447
ATOM     49  C   LYS A   8      -1.917  10.081  -1.805  1.00 16.70      6ADH 448
ATOM     50  O   LYS A   8      -1.105  10.104  -2.736  1.00 16.70      6ADH 449
ATOM     51  CB  LYS A   8      -3.619   9.333  -3.438  1.00 16.70      6ADH 450
ATOM     52  CG  LYS A   8      -3.655   7.799  -3.365  1.00 16.70      6ADH 451
ATOM     53  CD  LYS A   8      -2.439   7.130  -4.016  1.00 16.70      6ADH 452
ATOM     54  CE  LYS A   8      -2.328   5.635  -3.692  1.00 16.70      6ADH 453
ATOM     55  NZ  LYS A   8       -.968   5.106  -3.878  1.00 16.70      6ADH 454
ATOM     56  N   CYS A   9      -1.563  10.109   -.545  1.00 16.70      6ADH 455
ATOM     57  CA  CYS A   9       -.161  10.272   -.121  1.00 16.70      6ADH 456
ATOM     58  C   CYS A   9        .434   8.994    .489  1.00 16.70      6ADH 457
ATOM     59  O   CYS A   9       -.094   7.890    .298  1.00 16.70      6ADH 458
ATOM     60  CB  CYS A   9       -.092  11.324   1.000  1.00 16.70      6ADH 459
ATOM     61  SG  CYS A   9       -.752  10.672   2.609  1.00 16.70      6ADH 460
ATOM     62  N   LYS A  10       1.530   9.222   1.219  1.00 16.70      6ADH 461
ATOM     63  CA  LYS A  10       2.322   8.171   1.906  1.00 16.70      6ADH 462
ATOM     64  C   LYS A  10       2.245   8.323   3.430  1.00 16.70      6ADH 463
ATOM     65  O   LYS A  10       2.051   9.430   3.950  1.00 16.70      6ADH 464
ATOM     66  CB  LYS A  10       3.782   8.313   1.535  1.00 16.70      6ADH 465
ATOM     67  CG  LYS A  10       4.646   7.199   2.099  1.00 16.70      6ADH 466
ATOM     68  CD  LYS A  10       5.609   6.642   1.060  1.00 16.70      6ADH 467
ATOM     69  CE  LYS A  10       5.048   6.710   -.359  1.00 16.70      6ADH 468
ATOM     70  NZ  LYS A  10       4.971   5.393  -1.006  1.00 16.70      6ADH 469
ATOM     71  N   ALA A  11       2.424   7.202   4.128  1.00 16.70      6ADH 470
ATOM     72  CA  ALA A  11       2.301   7.162   5.603  1.00 16.70      6ADH 471
ATOM     73  C   ALA A  11       3.047   5.954   6.188  1.00 16.70      6ADH 472
ATOM     74  O   ALA A  11       3.656   5.162   5.458  1.00 16.70      6ADH 473
ATOM     75  CB  ALA A  11        .826   7.027   5.978  1.00 16.70      6ADH 474
ATOM     76  N   ALA A  12       2.982   5.824   7.504  1.00 16.70      6ADH 475
ATOM     77  CA  ALA A  12       3.617   4.697   8.210  1.00 16.70      6ADH 476
ATOM     78  C   ALA A  12       2.620   4.091   9.187  1.00 16.70      6ADH 477
ATOM     79  O   ALA A  12       2.510   4.528  10.342  1.00 16.70      6ADH 478
ATOM     80  CB  ALA A  12       4.861   5.172   8.960  1.00 16.70      6ADH 479
ATOM     81  N   VAL A  13       1.948   3.109   8.648  1.00 16.70      6ADH 480
ATOM     82  CA  VAL A  13        .903   2.367   9.326  1.00 16.70      6ADH 481
ATOM     83  C   VAL A  13       1.514   1.191  10.128  1.00 16.70      6ADH 482
ATOM     84  O   VAL A  13       2.381    .458   9.623  1.00 16.70      6ADH 483
ATOM     85  CB  VAL A  13       -.085   1.880   8.242  1.00 16.70      6ADH 484
ATOM     86  CG1 VAL A  13       -.619    .468   8.486  1.00 16.70      6ADH 485
ATOM     87  CG2 VAL A  13      -1.326   2.769   8.115  1.00 16.70      6ADH 486
ATOM     88  N   LEU A  14       1.045   1.089  11.372  1.00 16.70      6ADH 487
ATOM     89  CA  LEU A  14       1.319   -.049  12.270  1.00 16.70      6ADH 488
ATOM     90  C   LEU A  14        .168   -.981  11.942  1.00 16.70      6ADH 489
ATOM     91  O   LEU A  14       -.990   -.559  11.826  1.00 16.70      6ADH 490
ATOM     92  CB  LEU A  14       1.260    .427  13.754  1.00 16.70      6ADH 491
ATOM     93  CG  LEU A  14       2.348   -.148  14.694  1.00 16.70      6ADH 492
ATOM     94  CD1 LEU A  14       1.802   -.562  16.064  1.00 16.70      6ADH 493
ATOM     95  CD2 LEU A  14       3.044  -1.393  14.142  1.00 16.70      6ADH 494
ATOM     96  N   TRP A  15        .415  -2.216  11.749  1.00 16.70      6ADH 495
ATOM     97  CA  TRP A  15       -.683  -3.106  11.416  1.00 16.70      6ADH 496
ATOM     98  C   TRP A  15       -.802  -4.108  12.519  1.00 16.70      6ADH 497
ATOM     99  O   TRP A  15      -1.783  -4.861  12.601  1.00 16.70      6ADH 498
ATOM    100  CB  TRP A  15       -.374  -3.857  10.107  1.00 16.70      6ADH 499
ATOM    101  CG  TRP A  15       -.695  -3.091   8.801  1.00 16.70      6ADH 500
ATOM    102  CD1 TRP A  15        .181  -2.697   7.860  1.00 16.70      6ADH 501
ATOM    103  CD2 TRP A  15      -1.989  -2.682   8.369  1.00 16.70      6ADH 502
ATOM    104  NE1 TRP A  15       -.568  -2.066   6.813  1.00 16.70      6ADH 503
ATOM    105  CE2 TRP A  15      -1.838  -2.079   7.124  1.00 16.70      6ADH 504
ATOM    106  CE3 TRP A  15      -3.271  -2.791   8.920  1.00 16.70      6ADH 505
ATOM    107  CZ2 TRP A  15      -2.914  -1.599   6.368  1.00 16.70      6ADH 506
ATOM    108  CZ3 TRP A  15      -4.349  -2.292   8.157  1.00 16.70      6ADH 507
ATOM    109  CH2 TRP A  15      -4.179  -1.727   6.940  1.00 16.70      6ADH 508
ATOM    110  N   GLU A  16        .215  -4.059  13.332  1.00 16.70      6ADH 509
ATOM    111  CA  GLU A  16        .367  -5.054  14.342  1.00 16.70      6ADH 510
ATOM    112  C   GLU A  16       1.435  -4.629  15.348  1.00 16.70      6ADH 511
ATOM    113  O   GLU A  16       2.500  -4.115  14.972  1.00 16.70      6ADH 512
ATOM    114  CB  GLU A  16        .653  -6.330  13.542  0.00 16.70   2  6ADH 513
ATOM    115  CG  GLU A  16       1.348  -7.462  14.269  0.00 16.70   2  6ADH 514
ATOM    116  CD  GLU A  16       1.481  -8.688  13.358  0.00 16.70   2  6ADH 515
ATOM    117  OE1 GLU A  16       1.630  -9.862  13.871  0.00 16.70   2  6ADH 516
ATOM    118  OE2 GLU A  16       1.440  -8.548  12.075  0.00 16.70   2  6ADH 517
ATOM    119  N   GLU A  17       1.004  -4.889  16.560  1.00 16.70      6ADH 518
ATOM    120  CA  GLU A  17       1.712  -4.668  17.819  1.00 16.70      6ADH 519
ATOM    121  C   GLU A  17       3.017  -5.490  17.878  1.00 16.70      6ADH 520
ATOM    122  O   GLU A  17       2.989  -6.719  18.027  1.00 16.70      6ADH 521
ATOM    123  CB  GLU A  17        .811  -5.177  18.959  0.00 16.70   2  6ADH 522
ATOM    124  CG  GLU A  17        .617  -4.193  20.112  0.00 16.70   2  6ADH 523
ATOM    125  CD  GLU A  17       -.451  -4.661  21.110  0.00 16.70   2  6ADH 524
ATOM    126  OE1 GLU A  17      -1.517  -3.958  21.291  0.00 16.70   2  6ADH 525
ATOM    127  OE2 GLU A  17       -.285  -5.759  21.767  0.00 16.70   2  6ADH 526
ATOM    128  N   LYS A  18       4.125  -4.767  17.752  1.00 16.70      6ADH 527
ATOM    129  CA  LYS A  18       5.497  -5.320  17.870  1.00 16.70      6ADH 528
ATOM    130  C   LYS A  18       6.184  -5.506  16.527  1.00 16.70      6ADH 529
ATOM    131  O   LYS A  18       7.254  -6.123  16.429  1.00 16.70      6ADH 530
ATOM    132  CB  LYS A  18       5.494  -6.694  18.550  1.00 16.70      6ADH 531
ATOM    133  CG  LYS A  18       5.295  -6.618  20.071  1.00 16.70      6ADH 532
ATOM    134  CD  LYS A  18       6.501  -7.129  20.869  1.00 16.70      6ADH 533
ATOM    135  CE  LYS A  18       6.113  -8.076  22.008  1.00 16.70      6ADH 534
ATOM    136  NZ  LYS A  18       6.294  -9.495  21.665  1.00 16.70      6ADH 535
ATOM    137  N   LYS A  19       5.600  -4.993  15.498  1.00 16.70      6ADH 536
ATOM    138  CA  LYS A  19       6.229  -5.096  14.193  1.00 16.70      6ADH 537
ATOM    139  C   LYS A  19       6.629  -3.710  13.743  1.00 16.70      6ADH 538
ATOM    140  O   LYS A  19       6.070  -2.709  14.214  1.00 16.70      6ADH 539
ATOM    141  CB  LYS A  19       5.270  -5.758  13.235  1.00 16.70      6ADH 540
ATOM    142  CG  LYS A  19       4.719  -7.046  13.829  1.00 16.70      6ADH 541
ATOM    143  CD  LYS A  19       4.050  -7.931  12.796  1.00 16.70      6ADH 542
ATOM    144  CE  LYS A  19       4.872  -9.159  12.425  1.00 16.70      6ADH 543
ATOM    145  NZ  LYS A  19       4.043 -10.360  12.251  1.00 16.70      6ADH 544
ATOM    146  N   PRO A  20       7.620  -3.585  12.841  1.00 16.70      6ADH 545
ATOM    147  CA  PRO A  20       8.039  -2.285  12.345  1.00 16.70      6ADH 546
ATOM    148  C   PRO A  20       6.898  -1.651  11.593  1.00 16.70      6ADH 547
ATOM    149  O   PRO A  20       5.776  -2.241  11.564  1.00 16.70      6ADH 548
ATOM    150  CB  PRO A  20       9.190  -2.596  11.423  1.00 16.70      6ADH 549
ATOM    151  CG  PRO A  20       9.376  -4.106  11.402  1.00 16.70      6ADH 550
ATOM    152  CD  PRO A  20       8.340  -4.733  12.283  1.00 16.70      6ADH 551
ATOM    153  N   PHE A  21       7.167   -.498  11.001  1.00 16.70      6ADH 552
ATOM    154  CA  PHE A  21       6.146    .253  10.242  1.00 16.70      6ADH 553
ATOM    155  C   PHE A  21       6.248   -.011   8.746  1.00 16.70      6ADH 554
ATOM    156  O   PHE A  21       7.348   -.133   8.189  1.00 16.70      6ADH 555
ATOM    157  CB  PHE A  21       6.317   1.764  10.420  1.00 16.70      6ADH 556
ATOM    158  CG  PHE A  21       5.832   2.283  11.774  1.00 16.70      6ADH 557
ATOM    159  CD1 PHE A  21       6.736   2.400  12.834  1.00 16.70      6ADH 558
ATOM    160  CD2 PHE A  21       4.491   2.646  11.954  1.00 16.70      6ADH 559
ATOM    161  CE1 PHE A  21       6.303   2.878  14.075  1.00 16.70      6ADH 560
ATOM    162  CE2 PHE A  21       4.056   3.126  13.196  1.00 16.70      6ADH 561
ATOM    163  CZ  PHE A  21       4.963   3.243  14.257  1.00 16.70      6ADH 562
ATOM    164  N   SER A  22       5.083   -.085   8.167  1.00 16.70      6ADH 563
ATOM    165  CA  SER A  22       4.923   -.258   6.742  1.00 16.70      6ADH 564
ATOM    166  C   SER A  22       4.681   1.114   6.134  1.00 16.70      6ADH 565
ATOM    167  O   SER A  22       3.589   1.685   6.277  1.00 16.70      6ADH 566
ATOM    168  CB  SER A  22       3.699  -1.149   6.468  1.00 16.70      6ADH 567
ATOM    169  OG  SER A  22       4.001  -2.111   5.468  1.00 16.70      6ADH 568
ATOM    170  N   ILE A  23       5.702   1.663   5.485  1.00 16.70      6ADH 569
ATOM    171  CA  ILE A  23       5.500   2.921   4.758  1.00 16.70      6ADH 570
ATOM    172  C   ILE A  23       4.608   2.533   3.587  1.00 16.70      6ADH 571
ATOM    173  O   ILE A  23       4.884   1.557   2.874  1.00 16.70      6ADH 572
ATOM    174  CB  ILE A  23       6.834   3.543   4.328  1.00 16.70      6ADH 573
ATOM    175  CG1 ILE A  23       7.772   3.834   5.504  1.00 16.70      6ADH 574
ATOM    176  CG2 ILE A  23       6.658   4.882   3.606  1.00 16.70      6ADH 575
ATOM    177  CD1 ILE A  23       8.782   4.945   5.205  1.00 16.70      6ADH 576
ATOM    178  N   GLU A  24       3.550   3.295   3.414  1.00 16.70      6ADH 577
ATOM    179  CA  GLU A  24       2.529   2.941   2.432  1.00 16.70      6ADH 578
ATOM    180  C   GLU A  24       1.791   4.124   1.821  1.00 16.70      6ADH 579
ATOM    181  O   GLU A  24       2.081   5.286   2.155  1.00 16.70      6ADH 580
ATOM    182  CB  GLU A  24       1.409   2.137   3.104  1.00 16.70      6ADH 581
ATOM    183  CG  GLU A  24       1.906   1.020   4.018  1.00 16.70      6ADH 582
ATOM    184  CD  GLU A  24       1.113   -.277   3.836  1.00 16.70      6ADH 583
ATOM    185  OE1 GLU A  24       -.168   -.236   3.684  1.00 16.70      6ADH 584
ATOM    186  OE2 GLU A  24       1.724  -1.412   3.834  1.00 16.70      6ADH 585
ATOM    187  N   GLU A  25        .882   3.659    .953  1.00 16.70      6ADH 586
ATOM    188  CA  GLU A  25       -.129   4.446    .240  1.00 16.70      6ADH 587
ATOM    189  C   GLU A  25      -1.429   4.361   1.043  1.00 16.70      6ADH 588
ATOM    190  O   GLU A  25      -1.955   3.264   1.279  1.00 16.70      6ADH 589
ATOM    191  CB  GLU A  25       -.498   3.811  -1.119  0.00 16.70   2  6ADH 590
ATOM    192  CG  GLU A  25        .613   3.812  -2.166  0.00 16.70   2  6ADH 591
ATOM    193  CD  GLU A  25        .500   2.633  -3.143  0.00 16.70   2  6ADH 592
ATOM    194  OE1 GLU A  25       1.549   1.949  -3.452  0.00 16.70   2  6ADH 593
ATOM    195  OE2 GLU A  25       -.644   2.322  -3.655  0.00 16.70   2  6ADH 594
ATOM    196  N   VAL A  26      -1.916   5.506   1.447  1.00 16.70      6ADH 595
ATOM    197  CA  VAL A  26      -3.188   5.641   2.197  1.00 16.70      6ADH 596
ATOM    198  C   VAL A  26      -3.955   6.774   1.511  1.00 16.70      6ADH 597
ATOM    199  O   VAL A  26      -3.386   7.588    .775  1.00 16.70      6ADH 598
ATOM    200  CB  VAL A  26      -2.876   6.008   3.656  1.00 16.70      6ADH 599
ATOM    201  CG1 VAL A  26      -1.965   4.994   4.352  1.00 16.70      6ADH 600
ATOM    202  CG2 VAL A  26      -2.169   7.359   3.799  1.00 16.70      6ADH 601
ATOM    203  N   GLU A  27      -5.241   6.930   1.673  1.00 16.70      6ADH 602
ATOM    204  CA  GLU A  27      -5.872   8.080    .985  1.00 16.70      6ADH 603
ATOM    205  C   GLU A  27      -6.742   8.875   2.033  1.00 16.70      6ADH 604
ATOM    206  O   GLU A  27      -7.769   8.380   2.518  1.00 16.70      6ADH 605
ATOM    207  CB  GLU A  27      -6.496   7.568   -.365  1.00 16.70      6ADH 606
ATOM    208  CG  GLU A  27      -7.932   6.999   -.284  1.00 16.70      6ADH 607
ATOM    209  CD  GLU A  27      -8.105   5.614   -.951  1.00 16.70      6ADH 608
ATOM    210  OE1 GLU A  27      -7.141   4.756   -.925  1.00 16.70      6ADH 609
ATOM    211  OE2 GLU A  27      -9.215   5.306  -1.536  1.00 16.70      6ADH 610
ATOM    212  N   VAL A  28      -6.223  10.107   2.333  1.00 16.70      6ADH 611
ATOM    213  CA  VAL A  28      -6.771  11.097   3.323  1.00 16.70      6ADH 612
ATOM    214  C   VAL A  28      -7.881  11.914   2.690  1.00 16.70      6ADH 613
ATOM    215  O   VAL A  28      -7.657  12.672   1.734  1.00 16.70      6ADH 614
ATOM    216  CB  VAL A  28      -5.665  12.057   3.780  1.00 16.70      6ADH 615
ATOM    217  CG1 VAL A  28      -5.757  12.429   5.262  1.00 16.70      6ADH 616
ATOM    218  CG2 VAL A  28      -4.262  11.479   3.587  1.00 16.70      6ADH 617
ATOM    219  N   ALA A  29      -9.034  11.716   3.249  1.00 16.70      6ADH 618
ATOM    220  CA  ALA A  29     -10.235  12.337   2.758  1.00 16.70      6ADH 619
ATOM    221  C   ALA A  29     -10.240  13.794   3.098  1.00 16.70      6ADH 620
ATOM    222  O   ALA A  29      -9.706  14.204   4.148  1.00 16.70      6ADH 621
ATOM    223  CB  ALA A  29     -11.467  11.674   3.372  1.00 16.70      6ADH 622
ATOM    224  N   PRO A  30     -10.873  14.583   2.241  1.00 16.70      6ADH 623
ATOM    225  CA  PRO A  30     -10.934  16.009   2.453  1.00 16.70      6ADH 624
ATOM    226  C   PRO A  30     -11.582  16.259   3.806  1.00 16.70      6ADH 625
ATOM    227  O   PRO A  30     -12.422  15.411   4.237  1.00 16.70      6ADH 626
ATOM    228  CB  PRO A  30     -11.812  16.490   1.321  1.00 16.70      6ADH 627
ATOM    229  CG  PRO A  30     -12.218  15.283    .489  1.00 16.70      6ADH 628
ATOM    230  CD  PRO A  30     -11.574  14.064   1.058  1.00 16.70      6ADH 629
ATOM    231  N   PRO A  31     -11.287  17.376   4.569  1.00 16.70      6ADH 630
ATOM    232  CA  PRO A  31     -11.886  17.618   5.884  1.00 16.70      6ADH 631
ATOM    233  C   PRO A  31     -13.368  17.797   5.884  1.00 16.70      6ADH 632
ATOM    234  O   PRO A  31     -13.946  18.127   4.800  0.00 16.70   2  6ADH 633
ATOM    235  CB  PRO A  31     -11.282  18.899   6.386  1.00 16.70      6ADH 634
ATOM    236  CG  PRO A  31     -10.327  19.399   5.317  1.00 16.70      6ADH 635
ATOM    237  CD  PRO A  31     -10.326  18.423   4.177  1.00 16.70      6ADH 636
ATOM    238  N   LYS A  32     -13.815  17.576   7.113  1.00 16.70      6ADH 637
ATOM    239  CA  LYS A  32     -15.204  17.622   7.543  1.00 16.70      6ADH 638
ATOM    240  C   LYS A  32     -15.384  18.712   8.606  1.00 16.70      6ADH 639
ATOM    241  O   LYS A  32     -14.815  18.618   9.708  0.00 16.70   2  6ADH 640
ATOM    242  CB  LYS A  32     -15.596  16.264   8.124  1.00 16.70      6ADH 641
ATOM    243  CG  LYS A  32     -16.679  15.548   7.315  1.00 16.70      6ADH 642
ATOM    244  CD  LYS A  32     -17.421  14.489   8.131  0.00 16.70   2  6ADH 643
ATOM    245  CE  LYS A  32     -18.001  13.365   7.270  0.00 16.70   2  6ADH 644
ATOM    246  NZ  LYS A  32     -17.798  12.030   7.853  0.00 16.70   2  6ADH 645
ATOM    247  N   ALA A  33     -16.186  19.674   8.153  1.00 16.70      6ADH 646
ATOM    248  CA  ALA A  33     -16.589  20.878   8.889  1.00 16.70      6ADH 647
ATOM    249  C   ALA A  33     -15.912  20.915  10.244  1.00 16.70      6ADH 648
ATOM    250  O   ALA A  33     -16.172  20.061  11.105  0.00 16.70   2  6ADH 649
ATOM    251  CB  ALA A  33     -18.107  20.887   9.083  1.00 16.70      6ADH 650
ATOM    252  N   HIS A  34     -15.061  21.910  10.361  1.00 16.70      6ADH 651
ATOM    253  CA  HIS A  34     -14.286  22.180  11.578  1.00 16.70      6ADH 652
ATOM    254  C   HIS A  34     -13.046  21.325  11.677  1.00 16.70      6ADH 653
ATOM    255  O   HIS A  34     -12.497  21.117  12.767  1.00 16.70      6ADH 654
ATOM    256  CB  HIS A  34     -15.068  21.843  12.831  1.00 16.70      6ADH 655
ATOM    257  CG  HIS A  34     -16.198  22.811  13.107  1.00 16.70      6ADH 656
ATOM    258  ND1 HIS A  34     -17.503  22.371  13.244  1.00 16.70      6ADH 657
ATOM    259  CD2 HIS A  34     -16.219  24.158  13.268  1.00 16.70      6ADH 658
ATOM    260  CE1 HIS A  34     -18.263  23.423  13.476  1.00 16.70      6ADH 659
ATOM    261  NE2 HIS A  34     -17.512  24.499  13.493  1.00 16.70      6ADH 660
ATOM    262  N   GLU A  35     -12.618  20.818  10.569  1.00 16.70      6ADH 661
ATOM    263  CA  GLU A  35     -11.389  20.057  10.552  1.00 16.70      6ADH 662
ATOM    264  C   GLU A  35     -10.435  20.748   9.651  1.00 16.70      6ADH 663
ATOM    265  O   GLU A  35     -10.819  21.635   8.875  1.00 16.70      6ADH 664
ATOM    266  CB  GLU A  35     -11.619  18.647  10.105  1.00 16.70      6ADH 665
ATOM    267  CG  GLU A  35     -11.945  17.741  11.272  1.00 16.70      6ADH 666
ATOM    268  CD  GLU A  35     -12.741  16.530  10.833  1.00 16.70      6ADH 667
ATOM    269  OE1 GLU A  35     -12.342  15.837   9.823  1.00 16.70      6ADH 668
ATOM    270  OE2 GLU A  35     -13.811  16.199  11.471  1.00 16.70      6ADH 669
ATOM    271  N   VAL A  36      -9.233  20.321   9.768  1.00 16.70      6ADH 670
ATOM    272  CA  VAL A  36      -8.172  20.997   9.107  1.00 16.70      6ADH 671
ATOM    273  C   VAL A  36      -7.053  20.023   8.764  1.00 16.70      6ADH 672
ATOM    274  O   VAL A  36      -6.202  19.709   9.611  0.00 16.70   2  6ADH 673
ATOM    275  CB  VAL A  36      -7.731  22.096  10.079  1.00 16.70      6ADH 674
ATOM    276  CG1 VAL A  36      -6.331  22.637   9.796  1.00 16.70      6ADH 675
ATOM    277  CG2 VAL A  36      -8.659  23.313  10.063  1.00 16.70      6ADH 676
ATOM    278  N   ARG A  37      -7.094  19.557   7.511  1.00 16.70      6ADH 677
ATOM    279  CA  ARG A  37      -6.030  18.688   6.995  1.00 16.70      6ADH 678
ATOM    280  C   ARG A  37      -4.833  19.633   6.752  1.00 16.70      6ADH 679
ATOM    281  O   ARG A  37      -4.998  20.747   6.229  1.00 16.70      6ADH 680
ATOM    282  CB  ARG A  37      -6.562  17.746   5.843  1.00 16.70      6ADH 681
ATOM    283  CG  ARG A  37      -6.597  18.301   4.396  1.00 16.70      6ADH 682
ATOM    284  CD  ARG A  37      -5.813  17.431   3.360  1.00 16.70      6ADH 683
ATOM    285  NE  ARG A  37      -6.585  16.333   2.693  1.00 16.70      6ADH 684
ATOM    286  CZ  ARG A  37      -7.345  16.475   1.579  1.00 16.70      6ADH 685
ATOM    287  NH1 ARG A  37      -7.494  17.669    .988  1.00 16.70      6ADH 686
ATOM    288  NH2 ARG A  37      -7.981  15.465    .967  1.00 16.70      6ADH 687
ATOM    289  N   ILE A  38      -3.705  19.080   7.193  1.00 16.70      6ADH 688
ATOM    290  CA  ILE A  38      -2.388  19.742   7.302  1.00 16.70      6ADH 689
ATOM    291  C   ILE A  38      -1.267  18.953   6.567  1.00 16.70      6ADH 690
ATOM    292  O   ILE A  38      -1.024  17.775   6.861  1.00 16.70      6ADH 691
ATOM    293  CB  ILE A  38      -2.006  19.730   8.801  1.00 16.70      6ADH 692
ATOM    294  CG1 ILE A  38      -2.920  20.587   9.688  1.00 16.70      6ADH 693
ATOM    295  CG2 ILE A  38       -.588  20.231   9.074  1.00 16.70      6ADH 694
ATOM    296  CD1 ILE A  38      -3.017  20.067  11.126  1.00 16.70      6ADH 695
ATOM    297  N   LYS A  39       -.583  19.621   5.624  1.00 16.70      6ADH 696
ATOM    298  CA  LYS A  39        .571  19.027   4.867  1.00 16.70      6ADH 697
ATOM    299  C   LYS A  39       1.829  18.962   5.764  1.00 16.70      6ADH 698
ATOM    300  O   LYS A  39       2.465  19.985   6.052  1.00 16.70      6ADH 699
ATOM    301  CB  LYS A  39        .938  19.888   3.653  1.00 16.70      6ADH 700
ATOM    302  CG  LYS A  39       2.393  19.693   3.202  1.00 16.70      6ADH 701
ATOM    303  CD  LYS A  39       2.511  19.062   1.810  1.00 16.70      6ADH 702
ATOM    304  CE  LYS A  39       3.956  18.738   1.415  1.00 16.70      6ADH 703
ATOM    305  NZ  LYS A  39       4.916  19.761   1.853  1.00 16.70      6ADH 704
ATOM    306  N   MET A  40       2.177  17.758   6.184  1.00 16.70      6ADH 705
ATOM    307  CA  MET A  40       3.302  17.514   7.121  1.00 16.70      6ADH 706
ATOM    308  C   MET A  40       4.692  17.781   6.519  1.00 16.70      6ADH 707
ATOM    309  O   MET A  40       5.024  17.277   5.439  0.00 16.70   2  6ADH 708
ATOM    310  CB  MET A  40       3.305  16.058   7.589  1.00 16.70      6ADH 709
ATOM    311  CG  MET A  40       2.245  15.767   8.655  1.00 16.70      6ADH 710
ATOM    312  SD  MET A  40       2.477  16.707  10.148  1.00 16.70      6ADH 711
ATOM    313  CE  MET A  40        .922  16.902  10.991  1.00 16.70      6ADH 712
ATOM    314  N   VAL A  41       5.418  18.566   7.313  1.00 16.70      6ADH 713
ATOM    315  CA  VAL A  41       6.809  18.973   7.088  1.00 16.70      6ADH 714
ATOM    316  C   VAL A  41       7.753  18.072   7.963  1.00 16.70      6ADH 715
ATOM    317  O   VAL A  41       8.505  17.238   7.438  0.00 16.70   2  6ADH 716
ATOM    318  CB  VAL A  41       6.956  20.469   7.439  1.00 16.70      6ADH 717
ATOM    319  CG1 VAL A  41       8.379  21.001   7.255  1.00 16.70      6ADH 718
ATOM    320  CG2 VAL A  41       6.067  21.374   6.582  1.00 16.70      6ADH 719
ATOM    321  N   ALA A  42       7.701  18.233   9.314  1.00 16.70      6ADH 720
ATOM    322  CA  ALA A  42       8.602  17.468  10.266  1.00 16.70      6ADH 721
ATOM    323  C   ALA A  42       7.841  16.778  11.436  1.00 16.70      6ADH 722
ATOM    324  O   ALA A  42       6.753  17.203  11.840  1.00 16.70      6ADH 723
ATOM    325  CB  ALA A  42       9.611  18.417  10.915  1.00 16.70      6ADH 724
ATOM    326  N   THR A  43       8.458  15.719  11.976  1.00 16.70      6ADH 725
ATOM    327  CA  THR A  43       7.878  14.912  13.085  1.00 16.70      6ADH 726
ATOM    328  C   THR A  43       8.936  14.548  14.123  1.00 16.70      6ADH 727
ATOM    329  O   THR A  43      10.145  14.669  13.873  1.00 16.70      6ADH 728
ATOM    330  CB  THR A  43       7.330  13.591  12.551  1.00 16.70      6ADH 729
ATOM    331  OG1 THR A  43       7.402  13.577  11.134  1.00 16.70      6ADH 730
ATOM    332  CG2 THR A  43       5.873  13.346  12.943  1.00 16.70      6ADH 731
ATOM    333  N   GLY A  44       8.444  14.103  15.261  1.00 16.70      6ADH 732
ATOM    334  CA  GLY A  44       9.301  13.723  16.382  1.00 16.70      6ADH 733
ATOM    335  C   GLY A  44       8.970  12.320  16.871  1.00 16.70      6ADH 734
ATOM    336  O   GLY A  44       7.795  11.916  16.897  1.00 16.70      6ADH 735
ATOM    337  N   ILE A  45      10.047  11.643  17.234  1.00 16.70      6ADH 736
ATOM    338  CA  ILE A  45       9.972  10.300  17.785  1.00 16.70      6ADH 737
ATOM    339  C   ILE A  45      10.194  10.369  19.297  1.00 16.70      6ADH 738
ATOM    340  O   ILE A  45      11.345  10.396  19.767  1.00 16.70      6ADH 739
ATOM    341  CB  ILE A  45      10.945   9.353  17.077  1.00 16.70      6ADH 740
ATOM    342  CG1 ILE A  45      11.080   9.655  15.582  1.00 16.70      6ADH 741
ATOM    343  CG2 ILE A  45      10.515   7.884  17.162  1.00 16.70      6ADH 742
ATOM    344  CD1 ILE A  45      12.273   8.950  14.933  1.00 16.70      6ADH 743
ATOM    345  N   CYS A  46       8.996  10.409  19.865  1.00 16.70      6ADH 744
ATOM    346  CA  CYS A  46       8.666  10.354  21.281  1.00 16.70      6ADH 745
ATOM    347  C   CYS A  46       8.693   8.867  21.630  1.00 16.70      6ADH 746
ATOM    348  O   CYS A  46       8.923   8.015  20.760  1.00 16.70      6ADH 747
ATOM    349  CB  CYS A  46       7.238  10.925  21.445  1.00 16.70      6ADH 748
ATOM    350  SG  CYS A  46       6.890  11.653  23.115  1.00 16.70      6ADH 749
ATOM    351  N   ARG A  47       8.468   8.555  22.878  1.00 16.70      6ADH 750
ATOM    352  CA  ARG A  47       8.454   7.157  23.328  1.00 16.70      6ADH 751
ATOM    353  C   ARG A  47       7.034   6.644  23.307  1.00 16.70      6ADH 752
ATOM    354  O   ARG A  47       6.777   5.479  22.965  1.00 16.70      6ADH 753
ATOM    355  CB  ARG A  47       8.977   7.059  24.756  1.00 16.70      6ADH 754
ATOM    356  CG  ARG A  47       9.395   5.646  25.134  1.00 16.70      6ADH 755
ATOM    357  CD  ARG A  47      10.499   5.120  24.229  1.00 16.70      6ADH 756
ATOM    358  NE  ARG A  47      10.882   3.740  24.518  1.00 16.70      6ADH 757
ATOM    359  CZ  ARG A  47      12.150   3.338  24.601  1.00 16.70      6ADH 758
ATOM    360  NH1 ARG A  47      13.157   4.207  24.432  1.00 16.70      6ADH 759
ATOM    361  NH2 ARG A  47      12.521   2.076  24.844  1.00 16.70      6ADH 760
ATOM    362  N   SER A  48       6.167   7.549  23.680  1.00 16.70      6ADH 761
ATOM    363  CA  SER A  48       4.744   7.284  23.716  1.00 16.70      6ADH 762
ATOM    364  C   SER A  48       4.257   6.968  22.301  1.00 16.70      6ADH 763
ATOM    365  O   SER A  48       3.059   6.768  22.064  1.00 16.70      6ADH 764
ATOM    366  CB  SER A  48       3.997   8.489  24.287  1.00 16.70      6ADH 765
ATOM    367  OG  SER A  48       3.517   8.187  25.590  1.00 16.70      6ADH 766
ATOM    368  N   ASP A  49       5.193   6.934  21.378  1.00 16.70      6ADH 767
ATOM    369  CA  ASP A  49       4.900   6.559  19.988  1.00 16.70      6ADH 768
ATOM    370  C   ASP A  49       5.353   5.119  19.800  1.00 16.70      6ADH 769
ATOM    371  O   ASP A  49       4.877   4.408  18.905  1.00 16.70      6ADH 770
ATOM    372  CB  ASP A  49       5.653   7.469  19.012  1.00 16.70      6ADH 771
ATOM    373  CG  ASP A  49       4.790   8.595  18.435  1.00 16.70      6ADH 772
ATOM    374  OD1 ASP A  49       5.329   9.512  17.706  1.00 16.70      6ADH 773
ATOM    375  OD2 ASP A  49       3.522   8.628  18.677  1.00 16.70      6ADH 774
ATOM    376  N   ASP A  50       6.263   4.763  20.674  1.00 16.70      6ADH 775
ATOM    377  CA  ASP A  50       6.859   3.439  20.717  1.00 16.70      6ADH 776
ATOM    378  C   ASP A  50       6.088   2.579  21.718  1.00 16.70      6ADH 777
ATOM    379  O   ASP A  50       6.055   1.345  21.613  1.00 16.70      6ADH 778
ATOM    380  CB  ASP A  50       8.330   3.561  21.116  1.00 16.70      6ADH 779
ATOM    381  CG  ASP A  50       9.065   2.221  21.187  1.00 16.70      6ADH 780
ATOM    382  OD1 ASP A  50       8.592   1.190  20.574  1.00 16.70      6ADH 781
ATOM    383  OD2 ASP A  50      10.160   2.125  21.861  1.00 16.70      6ADH 782
ATOM    384  N   HIS A  51       5.462   3.222  22.700  1.00 16.70      6ADH 783
ATOM    385  CA  HIS A  51       4.644   2.463  23.659  1.00 16.70      6ADH 784
ATOM    386  C   HIS A  51       3.534   1.768  22.875  1.00 16.70      6ADH 785
ATOM    387  O   HIS A  51       2.999    .735  23.300  0.00 16.70   2  6ADH 786
ATOM    388  CB  HIS A  51       3.916   3.347  24.684  1.00 16.70      6ADH 787
ATOM    389  CG  HIS A  51       4.775   4.041  25.750  1.00 16.70      6ADH 788
ATOM    390  ND1 HIS A  51       5.872   3.436  26.371  1.00 16.70      6ADH 789
ATOM    391  CD2 HIS A  51       4.666   5.279  26.292  1.00 16.70      6ADH 790
ATOM    392  CE1 HIS A  51       6.376   4.302  27.238  1.00 16.70      6ADH 791
ATOM    393  NE2 HIS A  51       5.668   5.402  27.202  1.00 16.70      6ADH 792
ATOM    394  N   VAL A  52       3.222   2.374  21.735  1.00 16.70      6ADH 793
ATOM    395  CA  VAL A  52       2.168   1.881  20.840  1.00 16.70      6ADH 794
ATOM    396  C   VAL A  52       2.618    .684  19.999  1.00 16.70      6ADH 795
ATOM    397  O   VAL A  52       1.802   -.112  19.520  1.00 16.70      6ADH 796
ATOM    398  CB  VAL A  52       1.700   2.946  19.841  1.00 16.70      6ADH 797
ATOM    399  CG1 VAL A  52        .731   2.393  18.791  1.00 16.70      6ADH 798
ATOM    400  CG2 VAL A  52        .966   4.115  20.499  1.00 16.70      6ADH 799
ATOM    401  N   VAL A  53       3.892    .489  19.752  1.00 16.70      6ADH 800
ATOM    402  CA  VAL A  53       4.255   -.696  18.955  1.00 16.70      6ADH 801
ATOM    403  C   VAL A  53       4.396  -1.881  19.894  1.00 16.70      6ADH 802
ATOM    404  O   VAL A  53       4.223  -3.041  19.497  0.00 16.70   2  6ADH 803
ATOM    405  CB  VAL A  53       5.517   -.476  18.120  1.00 16.70      6ADH 804
ATOM    406  CG1 VAL A  53       6.054    .953  18.207  1.00 16.70      6ADH 805
ATOM    407  CG2 VAL A  53       6.674  -1.387  18.533  1.00 16.70      6ADH 806
ATOM    408  N   SER A  54       4.706  -1.583  21.131  1.00 16.70      6ADH 807
ATOM    409  CA  SER A  54       4.760  -2.624  22.149  1.00 16.70      6ADH 808
ATOM    410  C   SER A  54       3.338  -2.858  22.613  1.00 16.70      6ADH 809
ATOM    411  O   SER A  54       2.851  -3.997  22.645  1.00 16.70      6ADH 810
ATOM    412  CB  SER A  54       5.634  -2.206  23.331  1.00 16.70      6ADH 811
ATOM    413  OG  SER A  54       6.231   -.944  23.074  1.00 16.70      6ADH 812
ATOM    414  N   GLY A  55       2.704  -1.761  22.950  1.00 16.70      6ADH 813
ATOM    415  CA  GLY A  55       1.318  -1.782  23.407  1.00 16.70      6ADH 814
ATOM    416  C   GLY A  55       1.260  -1.483  24.898  1.00 16.70      6ADH 815
ATOM    417  O   GLY A  55        .384  -1.992  25.613  1.00 16.70      6ADH 816
ATOM    418  N   THR A  56       2.213   -.659  25.301  1.00 16.70      6ADH 817
ATOM    419  CA  THR A  56       2.333   -.175  26.684  1.00 16.70      6ADH 818
ATOM    420  C   THR A  56       1.316    .965  26.878  1.00 16.70      6ADH 819
ATOM    421  O   THR A  56        .883   1.254  28.001  1.00 16.70      6ADH 820
ATOM    422  CB  THR A  56       3.766    .301  26.933  1.00 16.70      6ADH 821
ATOM    423  OG1 THR A  56       4.557   -.771  27.426  1.00 16.70      6ADH 822
ATOM    424  CG2 THR A  56       3.852   1.436  27.955  1.00 16.70      6ADH 823
ATOM    425  N   LEU A  57       1.006   1.559  25.749  1.00 16.70      6ADH 824
ATOM    426  CA  LEU A  57       -.021   2.596  25.574  1.00 16.70      6ADH 825
ATOM    427  C   LEU A  57       -.970   1.948  24.578  1.00 16.70      6ADH 826
ATOM    428  O   LEU A  57       -.573   1.582  23.465  1.00 16.70      6ADH 827
ATOM    429  CB  LEU A  57        .655   3.873  25.034  1.00 16.70      6ADH 828
ATOM    430  CG  LEU A  57       -.311   4.917  24.456  1.00 16.70      6ADH 829
ATOM    431  CD1 LEU A  57      -1.744   4.768  24.970  1.00 16.70      6ADH 830
ATOM    432  CD2 LEU A  57        .098   6.355  24.788  1.00 16.70      6ADH 831
ATOM    433  N   VAL A  58      -2.202   1.789  24.940  1.00 16.70      6ADH 832
ATOM    434  CA  VAL A  58      -3.123   1.004  24.109  1.00 16.70      6ADH 833
ATOM    435  C   VAL A  58      -4.104   1.893  23.319  1.00 16.70      6ADH 834
ATOM    436  O   VAL A  58      -4.876   2.671  23.897  1.00 16.70      6ADH 835
ATOM    437  CB  VAL A  58      -3.869    .055  25.054  1.00 16.70      6ADH 836
ATOM    438  CG1 VAL A  58      -5.011   -.703  24.379  1.00 16.70      6ADH 837
ATOM    439  CG2 VAL A  58      -2.958  -1.019  25.658  1.00 16.70      6ADH 838
ATOM    440  N   THR A  59      -4.064   1.776  21.997  1.00 16.70      6ADH 839
ATOM    441  CA  THR A  59      -5.006   2.512  21.123  1.00 16.70      6ADH 840
ATOM    442  C   THR A  59      -5.473   1.565  20.020  1.00 16.70      6ADH 841
ATOM    443  O   THR A  59      -4.788    .593  19.675  1.00 16.70      6ADH 842
ATOM    444  CB  THR A  59      -4.359   3.787  20.543  1.00 16.70      6ADH 843
ATOM    445  OG1 THR A  59      -5.188   4.338  19.530  1.00 16.70      6ADH 844
ATOM    446  CG2 THR A  59      -2.982   3.547  19.920  1.00 16.70      6ADH 845
ATOM    447  N   PRO A  60      -6.647   1.750  19.427  1.00 16.70      6ADH 846
ATOM    448  CA  PRO A  60      -7.091    .866  18.377  1.00 16.70      6ADH 847
ATOM    449  C   PRO A  60      -6.184    .873  17.155  1.00 16.70      6ADH 848
ATOM    450  O   PRO A  60      -6.149   1.912  16.423  0.00 16.70   2  6ADH 849
ATOM    451  CB  PRO A  60      -8.470   1.372  18.029  1.00 16.70      6ADH 850
ATOM    452  CG  PRO A  60      -8.761   2.573  18.916  1.00 16.70      6ADH 851
ATOM    453  CD  PRO A  60      -7.575   2.820  19.796  1.00 16.70      6ADH 852
ATOM    454  N   LEU A  61      -5.499   -.276  17.002  1.00 16.70      6ADH 853
ATOM    455  CA  LEU A  61      -4.705   -.620  15.793  1.00 16.70      6ADH 854
ATOM    456  C   LEU A  61      -5.728  -1.171  14.781  1.00 16.70      6ADH 855
ATOM    457  O   LEU A  61      -6.740  -1.770  15.179  1.00 16.70      6ADH 856
ATOM    458  CB  LEU A  61      -3.697  -1.759  16.081  1.00 16.70      6ADH 857
ATOM    459  CG  LEU A  61      -2.641  -1.452  17.148  1.00 16.70      6ADH 858
ATOM    460  CD1 LEU A  61      -1.586  -2.555  17.274  1.00 16.70      6ADH 859
ATOM    461  CD2 LEU A  61      -1.861   -.166  16.871  1.00 16.70      6ADH 860
ATOM    462  N   PRO A  62      -5.593  -1.064  13.416  1.00 16.70   1  6ADH 861
ATOM    463  CA  PRO A  62      -4.433   -.456  12.704  1.00 16.70   1  6ADH 862
ATOM    464  C   PRO A  62      -4.436   1.039  12.830  1.00 16.70   1  6ADH 863
ATOM    465  O   PRO A  62      -5.540   1.664  12.846  1.00 16.70   1  6ADH 864
ATOM    466  CB  PRO A  62      -4.652   -.895  11.278  1.00 16.70   1  6ADH 865
ATOM    467  CG  PRO A  62      -6.137  -1.110  11.148  1.00 16.70   1  6ADH 866
ATOM    468  CD  PRO A  62      -6.622  -1.559  12.488  1.00 16.70   1  6ADH 867
ATOM    469  N   VAL A  63      -3.264   1.645  12.896  1.00 16.70      6ADH 868
ATOM    470  CA  VAL A  63      -3.240   3.088  13.158  1.00 16.70      6ADH 869
ATOM    471  C   VAL A  63      -2.005   3.816  12.615  1.00 16.70      6ADH 870
ATOM    472  O   VAL A  63       -.886   3.276  12.625  1.00 16.70      6ADH 871
ATOM    473  CB  VAL A  63      -3.260   3.284  14.679  1.00 16.70      6ADH 872
ATOM    474  CG1 VAL A  63      -1.931   2.924  15.348  1.00 16.70      6ADH 873
ATOM    475  CG2 VAL A  63      -3.559   4.724  15.098  1.00 16.70      6ADH 874
ATOM    476  N   ILE A  64      -2.265   5.045  12.146  1.00 16.70      6ADH 875
ATOM    477  CA  ILE A  64      -1.181   5.965  11.755  1.00 16.70      6ADH 876
ATOM    478  C   ILE A  64       -.746   6.725  13.018  1.00 16.70      6ADH 877
ATOM    479  O   ILE A  64      -1.248   7.818  13.304  1.00 16.70      6ADH 878
ATOM    480  CB  ILE A  64      -1.610   7.036  10.720  1.00 16.70      6ADH 879
ATOM    481  CG1 ILE A  64      -2.609   6.528   9.676  1.00 16.70      6ADH 880
ATOM    482  CG2 ILE A  64       -.430   7.601   9.923  1.00 16.70      6ADH 881
ATOM    483  CD1 ILE A  64      -1.952   5.717   8.558  1.00 16.70      6ADH 882
ATOM    484  N   ALA A  65        .176   6.121  13.763  1.00 16.70      6ADH 883
ATOM    485  CA  ALA A  65        .750   6.720  15.000  1.00 16.70      6ADH 884
ATOM    486  C   ALA A  65       1.245   8.156  14.702  1.00 16.70      6ADH 885
ATOM    487  O   ALA A  65        .874   8.761  13.687  1.00 16.70      6ADH 886
ATOM    488  CB  ALA A  65       1.932   5.875  15.481  1.00 16.70      6ADH 887
ATOM    489  N   GLY A  66       2.082   8.692  15.592  1.00 16.70      6ADH 888
ATOM    490  CA  GLY A  66       2.676  10.051  15.431  1.00 16.70      6ADH 889
ATOM    491  C   GLY A  66       1.775  11.113  16.071  1.00 16.70      6ADH 890
ATOM    492  O   GLY A  66        .540  11.042  15.980  0.00 16.70   2  6ADH 891
ATOM    493  N   HIS A  67       2.401  12.104  16.706  1.00 16.70      6ADH 892
ATOM    494  CA  HIS A  67       1.619  13.134  17.409  1.00 16.70      6ADH 893
ATOM    495  C   HIS A  67       2.417  14.400  17.795  1.00 16.70      6ADH 894
ATOM    496  O   HIS A  67       1.844  15.425  18.189  1.00 16.70      6ADH 895
ATOM    497  CB  HIS A  67       1.086  12.536  18.697  1.00 16.70      6ADH 896
ATOM    498  CG  HIS A  67       2.199  12.290  19.705  1.00 16.70      6ADH 897
ATOM    499  ND1 HIS A  67       2.966  11.129  19.693  1.00 16.70      6ADH 898
ATOM    500  CD2 HIS A  67       2.664  13.047  20.731  1.00 16.70      6ADH 899
ATOM    501  CE1 HIS A  67       3.842  11.209  20.676  1.00 16.70      6ADH 900
ATOM    502  NE2 HIS A  67       3.674  12.346  21.304  1.00 16.70      6ADH 901
ATOM    503  N   GLU A  68       3.713  14.344  17.694  1.00 16.70      6ADH 902
ATOM    504  CA  GLU A  68       4.571  15.485  18.054  1.00 16.70      6ADH 903
ATOM    505  C   GLU A  68       5.175  16.041  16.766  1.00 16.70      6ADH 904
ATOM    506  O   GLU A  68       6.330  15.747  16.421  1.00 16.70      6ADH 905
ATOM    507  CB  GLU A  68       5.637  14.952  19.006  1.00 16.70      6ADH 906
ATOM    508  CG  GLU A  68       6.573  16.012  19.558  1.00 16.70      6ADH 907
ATOM    509  CD  GLU A  68       7.906  15.411  19.992  1.00 16.70      6ADH 908
ATOM    510  OE1 GLU A  68       8.952  15.566  19.256  1.00 16.70      6ADH 909
ATOM    511  OE2 GLU A  68       7.983  14.747  21.096  1.00 16.70      6ADH 910
ATOM    512  N   ALA A  69       4.391  16.841  16.055  1.00 16.70      6ADH 911
ATOM    513  CA  ALA A  69       4.830  17.310  14.729  1.00 16.70      6ADH 912
ATOM    514  C   ALA A  69       4.316  18.711  14.359  1.00 16.70      6ADH 913
ATOM    515  O   ALA A  69       3.353  19.220  14.946  1.00 16.70      6ADH 914
ATOM    516  CB  ALA A  69       4.305  16.349  13.662  1.00 16.70      6ADH 915
ATOM    517  N   ALA A  70       4.998  19.274  13.375  1.00 16.70      6ADH 916
ATOM    518  CA  ALA A  70       4.673  20.588  12.779  1.00 16.70      6ADH 917
ATOM    519  C   ALA A  70       4.442  20.373  11.260  1.00 16.70      6ADH 918
ATOM    520  O   ALA A  70       4.905  19.384  10.679  1.00 16.70      6ADH 919
ATOM    521  CB  ALA A  70       5.832  21.562  13.012  1.00 16.70      6ADH 920
ATOM    522  N   GLY A  71       3.726  21.297  10.620  1.00 16.70      6ADH 921
ATOM    523  CA  GLY A  71       3.425  21.227   9.156  1.00 16.70      6ADH 922
ATOM    524  C   GLY A  71       2.589  22.455   8.726  1.00 16.70      6ADH 923
ATOM    525  O   GLY A  71       2.277  23.322   9.558  1.00 16.70      6ADH 924
ATOM    526  N   ILE A  72       2.248  22.502   7.413  1.00 16.70      6ADH 925
ATOM    527  CA  ILE A  72       1.408  23.597   6.823  1.00 16.70      6ADH 926
ATOM    528  C   ILE A  72        .039  23.052   6.360  1.00 16.70      6ADH 927
ATOM    529  O   ILE A  72       -.073  21.906   5.901  1.00 16.70      6ADH 928
ATOM    530  CB  ILE A  72       2.089  24.254   5.611  1.00 16.70      6ADH 929
ATOM    531  CG1 ILE A  72       3.391  24.974   5.969  1.00 16.70      6ADH 930
ATOM    532  CG2 ILE A  72       1.211  25.311   4.933  1.00 16.70      6ADH 931
ATOM    533  CD1 ILE A  72       4.637  24.227   5.490  1.00 16.70      6ADH 932
ATOM    534  N   VAL A  73       -.950  23.925   6.500  1.00 16.70      6ADH 933
ATOM    535  CA  VAL A  73      -2.368  23.654   6.174  1.00 16.70      6ADH 934
ATOM    536  C   VAL A  73      -2.662  23.891   4.679  1.00 16.70      6ADH 935
ATOM    537  O   VAL A  73      -2.026  24.742   4.036  1.00 16.70      6ADH 936
ATOM    538  CB  VAL A  73      -3.257  24.625   6.967  1.00 16.70      6ADH 937
ATOM    539  CG1 VAL A  73      -4.741  24.250   6.936  1.00 16.70      6ADH 938
ATOM    540  CG2 VAL A  73      -2.885  24.707   8.450  1.00 16.70      6ADH 939
ATOM    541  N   GLU A  74      -3.633  23.120   4.169  1.00 16.70      6ADH 940
ATOM    542  CA  GLU A  74      -4.140  23.252   2.777  1.00 16.70      6ADH 941
ATOM    543  C   GLU A  74      -5.647  23.553   2.808  1.00 16.70      6ADH 942
ATOM    544  O   GLU A  74      -6.076  24.682   2.524  1.00 16.70      6ADH 943
ATOM    545  CB  GLU A  74      -3.912  21.964   1.981  0.00 16.70   2  6ADH 944
ATOM    546  CG  GLU A  74      -5.196  21.377   1.388  0.00 16.70   2  6ADH 945
ATOM    547  CD  GLU A  74      -5.111  19.861   1.199  0.00 16.70   2  6ADH 946
ATOM    548  OE1 GLU A  74      -5.764  19.290    .245  0.00 16.70   2  6ADH 947
ATOM    549  OE2 GLU A  74      -4.383  19.155   1.997  0.00 16.70   2  6ADH 948
ATOM    550  N   SER A  75      -6.395  22.517   3.163  1.00 16.70      6ADH 949
ATOM    551  CA  SER A  75      -7.863  22.567   3.268  1.00 16.70      6ADH 950
ATOM    552  C   SER A  75      -8.295  22.720   4.738  1.00 16.70      6ADH 951
ATOM    553  O   SER A  75      -7.663  22.158   5.646  1.00 16.70      6ADH 952
ATOM    554  CB  SER A  75      -8.463  21.253   2.738  1.00 16.70      6ADH 953
ATOM    555  OG  SER A  75      -9.707  21.500   2.098  1.00 16.70      6ADH 954
ATOM    556  N   ILE A  76      -9.365  23.493   4.912  1.00 16.70      6ADH 955
ATOM    557  CA  ILE A  76     -10.053  23.687   6.216  1.00 16.70      6ADH 956
ATOM    558  C   ILE A  76     -11.540  23.354   5.986  1.00 16.70      6ADH 957
ATOM    559  O   ILE A  76     -11.978  23.149   4.846  1.00 16.70      6ADH 958
ATOM    560  CB  ILE A  76      -9.886  25.118   6.741  1.00 16.70      6ADH 959
ATOM    561  CG1 ILE A  76     -10.737  26.139   5.988  1.00 16.70      6ADH 960
ATOM    562  CG2 ILE A  76      -8.448  25.631   6.646  1.00 16.70      6ADH 961
ATOM    563  CD1 ILE A  76     -10.125  27.541   5.991  1.00 16.70      6ADH 962
ATOM    564  N   GLY A  77     -12.319  23.305   7.056  1.00 16.70      6ADH 963
ATOM    565  CA  GLY A  77     -13.740  22.892   6.974  1.00 16.70      6ADH 964
ATOM    566  C   GLY A  77     -14.714  24.075   7.010  1.00 16.70      6ADH 965
ATOM    567  O   GLY A  77     -14.359  25.209   6.657  1.00 16.70      6ADH 966
ATOM    568  N   GLU A  78     -15.919  23.735   7.449  1.00 16.70      6ADH 967
ATOM    569  CA  GLU A  78     -17.039  24.675   7.547  1.00 16.70      6ADH 968
ATOM    570  C   GLU A  78     -17.107  25.331   8.928  1.00 16.70      6ADH 969
ATOM    571  O   GLU A  78     -17.266  24.649   9.953  0.00 16.70   2  6ADH 970
ATOM    572  CB  GLU A  78     -18.362  23.943   7.306  1.00 16.70      6ADH 971
ATOM    573  CG  GLU A  78     -18.947  24.210   5.919  1.00 16.70      6ADH 972
ATOM    574  CD  GLU A  78     -20.284  24.953   5.966  1.00 16.70      6ADH 973
ATOM    575  OE1 GLU A  78     -21.193  24.588   6.804  0.00 16.70   2  6ADH 974
ATOM    576  OE2 GLU A  78     -20.500  25.942   5.167  0.00 16.70   2  6ADH 975
ATOM    577  N   GLY A  79     -16.978  26.649   8.886  1.00 16.70      6ADH 976
ATOM    578  CA  GLY A  79     -17.101  27.519  10.075  1.00 16.70      6ADH 977
ATOM    579  C   GLY A  79     -15.764  27.717  10.809  1.00 16.70      6ADH 978
ATOM    580  O   GLY A  79     -15.700  28.427  11.822  1.00 16.70      6ADH 979
ATOM    581  N   VAL A  80     -14.734  27.076  10.274  1.00 16.70      6ADH 980
ATOM    582  CA  VAL A  80     -13.357  27.133  10.820  1.00 16.70      6ADH 981
ATOM    583  C   VAL A  80     -12.917  28.605  10.949  1.00 16.70      6ADH 982
ATOM    584  O   VAL A  80     -12.779  29.323   9.948  1.00 16.70      6ADH 983
ATOM    585  CB  VAL A  80     -12.418  26.362   9.880  1.00 16.70      6ADH 984
ATOM    586  CG1 VAL A  80     -10.939  26.518  10.241  1.00 16.70      6ADH 985
ATOM    587  CG2 VAL A  80     -12.682  24.855   9.873  1.00 16.70      6ADH 986
ATOM    588  N   THR A  81     -12.706  29.012  12.190  1.00 16.70      6ADH 987
ATOM    589  CA  THR A  81     -12.341  30.399  12.531  1.00 16.70      6ADH 988
ATOM    590  C   THR A  81     -10.837  30.540  12.794  1.00 16.70      6ADH 989
ATOM    591  O   THR A  81     -10.159  31.376  12.176  1.00 16.70      6ADH 990
ATOM    592  CB  THR A  81     -13.070  30.816  13.815  1.00 16.70      6ADH 991
ATOM    593  OG1 THR A  81     -12.566  30.078  14.921  1.00 16.70      6ADH 992
ATOM    594  CG2 THR A  81     -14.578  30.568  13.756  1.00 16.70      6ADH 993
ATOM    595  N   THR A  82     -10.396  29.685  13.696  1.00 16.70      6ADH 994
ATOM    596  CA  THR A  82      -9.028  29.680  14.261  1.00 16.70      6ADH 995
ATOM    597  C   THR A  82      -7.877  29.717  13.153  1.00 16.70      6ADH 996
ATOM    598  O   THR A  82      -7.231  30.752  12.945  1.00 16.70      6ADH 997
ATOM    599  CB  THR A  82      -8.931  28.526  15.263  1.00 16.70      6ADH 998
ATOM    600  OG1 THR A  82      -8.313  27.405  14.659  1.00 16.70      6ADH 999
ATOM    601  CG2 THR A  82     -10.299  28.073  15.785  1.00 16.70      6ADH1000
ATOM    602  N   VAL A  83      -7.544  28.627  12.381  1.00 16.70      6ADH1001
ATOM    603  CA  VAL A  83      -6.395  28.698  11.343  1.00 16.70      6ADH1002
ATOM    604  C   VAL A  83      -6.866  28.726   9.844  1.00 16.70      6ADH1003
ATOM    605  O   VAL A  83      -7.744  27.957   9.433  1.00 16.70      6ADH1004
ATOM    606  CB  VAL A  83      -5.443  27.474  11.403  1.00 16.70      6ADH1005
ATOM    607  CG1 VAL A  83      -5.413  26.786  12.768  1.00 16.70      6ADH1006
ATOM    608  CG2 VAL A  83      -5.806  26.374  10.401  1.00 16.70      6ADH1007
ATOM    609  N   ARG A  84      -6.247  29.626   9.038  1.00 16.70      6ADH1008
ATOM    610  CA  ARG A  84      -6.492  29.755   7.546  1.00 16.70      6ADH1009
ATOM    611  C   ARG A  84      -5.333  29.044   6.766  1.00 16.70      6ADH1010
ATOM    612  O   ARG A  84      -4.179  29.037   7.213  1.00 16.70      6ADH1011
ATOM    613  CB  ARG A  84      -6.447  31.227   7.101  1.00 16.70      6ADH1012
ATOM    614  CG  ARG A  84      -7.515  32.129   7.718  1.00 16.70      6ADH1013
ATOM    615  CD  ARG A  84      -7.483  33.541   7.119  0.00 16.70   2  6ADH1014
ATOM    616  NE  ARG A  84      -8.327  34.506   7.837  0.00 16.70   2  6ADH1015
ATOM    617  CZ  ARG A  84      -8.906  35.566   7.257  1.00 16.70      6ADH1016
ATOM    618  NH1 ARG A  84      -8.742  35.813   5.950  0.00 16.70   2  6ADH1017
ATOM    619  NH2 ARG A  84      -9.677  36.447   7.908  0.00 16.70   2  6ADH1018
ATOM    620  N   PRO A  85      -5.515  28.388   5.565  1.00 16.70      6ADH1019
ATOM    621  CA  PRO A  85      -4.415  27.658   4.870  1.00 16.70      6ADH1020
ATOM    622  C   PRO A  85      -3.230  28.499   4.427  1.00 16.70      6ADH1021
ATOM    623  O   PRO A  85      -3.393  29.738   4.192  1.00 16.70      6ADH1022
ATOM    624  CB  PRO A  85      -5.059  27.040   3.662  1.00 16.70      6ADH1023
ATOM    625  CG  PRO A  85      -6.529  27.438   3.665  1.00 16.70      6ADH1024
ATOM    626  CD  PRO A  85      -6.803  28.311   4.857  1.00 16.70      6ADH1025
ATOM    627  N   GLY A  86      -2.125  27.759   4.321  1.00 16.70      6ADH1026
ATOM    628  CA  GLY A  86       -.794  28.292   4.005  1.00 16.70      6ADH1027
ATOM    629  C   GLY A  86       -.144  28.615   5.339  1.00 16.70      6ADH1028
ATOM    630  O   GLY A  86        .973  29.153   5.392  1.00 16.70      6ADH1029
ATOM    631  N   ASP A  87       -.931  28.248   6.334  1.00 16.70      6ADH1030
ATOM    632  CA  ASP A  87       -.643  28.458   7.748  1.00 16.70      6ADH1031
ATOM    633  C   ASP A  87        .218  27.347   8.318  1.00 16.70      6ADH1032
ATOM    634  O   ASP A  87       -.020  26.158   8.063  0.00 16.70   2  6ADH1033
ATOM    635  CB  ASP A  87      -1.948  28.439   8.555  1.00 16.70      6ADH1034
ATOM    636  CG  ASP A  87      -2.445  29.832   8.935  1.00 16.70      6ADH1035
ATOM    637  OD1 ASP A  87      -2.178  30.839   8.177  1.00 16.70      6ADH1036
ATOM    638  OD2 ASP A  87      -3.132  29.999  10.014  1.00 16.70      6ADH1037
ATOM    639  N   LYS A  88       1.195  27.785   9.066  1.00 16.70      6ADH1038
ATOM    640  CA  LYS A  88       2.037  26.886   9.829  1.00 16.70      6ADH1039
ATOM    641  C   LYS A  88       1.285  26.653  11.130  1.00 16.70      6ADH1040
ATOM    642  O   LYS A  88        .985  27.596  11.876  1.00 16.70      6ADH1041
ATOM    643  CB  LYS A  88       3.405  27.529  10.078  1.00 16.70      6ADH1042
ATOM    644  CG  LYS A  88       3.951  28.271   8.855  1.00 16.70      6ADH1043
ATOM    645  CD  LYS A  88       5.346  27.798   8.437  1.00 16.70      6ADH1044
ATOM    646  CE  LYS A  88       6.470  28.458   9.241  1.00 16.70      6ADH1045
ATOM    647  NZ  LYS A  88       7.629  28.825   8.415  1.00 16.70      6ADH1046
ATOM    648  N   VAL A  89        .970  25.425  11.380  1.00 16.70      6ADH1047
ATOM    649  CA  VAL A  89        .214  25.051  12.572  1.00 16.70      6ADH1048
ATOM    650  C   VAL A  89        .914  23.889  13.232  1.00 16.70      6ADH1049
ATOM    651  O   VAL A  89       1.670  23.147  12.594  1.00 16.70      6ADH1050
ATOM    652  CB  VAL A  89      -1.180  24.581  12.144  1.00 16.70      6ADH1051
ATOM    653  CG1 VAL A  89      -2.013  25.683  11.486  1.00 16.70      6ADH1052
ATOM    654  CG2 VAL A  89      -1.135  23.437  11.127  1.00 16.70      6ADH1053
ATOM    655  N   ILE A  90        .710  23.682  14.498  1.00 16.70      6ADH1054
ATOM    656  CA  ILE A  90       1.284  22.472  15.089  1.00 16.70      6ADH1055
ATOM    657  C   ILE A  90        .170  21.688  15.810  1.00 16.70      6ADH1056
ATOM    658  O   ILE A  90       -.448  22.192  16.763  1.00 16.70      6ADH1057
ATOM    659  CB  ILE A  90       2.539  22.780  15.944  1.00 16.70      6ADH1058
ATOM    660  CG1 ILE A  90       2.317  23.697  17.144  1.00 16.70      6ADH1059
ATOM    661  CG2 ILE A  90       3.652  23.466  15.145  1.00 16.70      6ADH1060
ATOM    662  CD1 ILE A  90       3.598  23.937  17.949  1.00 16.70      6ADH1061
ATOM    663  N   PRO A  91       -.103  20.436  15.330  1.00 16.70      6ADH1062
ATOM    664  CA  PRO A  91      -1.134  19.529  15.908  1.00 16.70      6ADH1063
ATOM    665  C   PRO A  91       -.961  19.241  17.421  1.00 16.70      6ADH1064
ATOM    666  O   PRO A  91        .221  19.098  17.877  0.00 16.70   2  6ADH1065
ATOM    667  CB  PRO A  91      -1.036  18.284  15.052  1.00 16.70      6ADH1066
ATOM    668  CG  PRO A  91        .029  18.517  13.987  1.00 16.70      6ADH1067
ATOM    669  CD  PRO A  91        .588  19.895  14.147  1.00 16.70      6ADH1068
ATOM    670  N   LEU A  92      -2.187  19.154  18.081  1.00 16.70      6ADH1069
ATOM    671  CA  LEU A  92      -2.423  19.003  19.584  1.00 16.70      6ADH1070
ATOM    672  C   LEU A  92      -3.095  17.646  20.015  1.00 16.70      6ADH1071
ATOM    673  O   LEU A  92      -4.303  17.436  19.804  1.00 16.70      6ADH1072
ATOM    674  CB  LEU A  92      -3.377  20.111  20.070  1.00 16.70      6ADH1073
ATOM    675  CG  LEU A  92      -2.879  21.521  19.746  1.00 16.70      6ADH1074
ATOM    676  CD1 LEU A  92      -3.905  22.612  20.063  1.00 16.70      6ADH1075
ATOM    677  CD2 LEU A  92      -1.620  21.901  20.526  1.00 16.70      6ADH1076
ATOM    678  N   PHE A  93      -2.261  16.774  20.640  1.00 16.70      6ADH1077
ATOM    679  CA  PHE A  93      -2.663  15.409  21.120  1.00 16.70      6ADH1078
ATOM    680  C   PHE A  93      -3.647  15.524  22.339  1.00 16.70      6ADH1079
ATOM    681  O   PHE A  93      -4.469  14.628  22.580  1.00 16.70      6ADH1080
ATOM    682  CB  PHE A  93      -1.400  14.533  21.379  1.00 16.70      6ADH1081
ATOM    683  CG  PHE A  93       -.560  14.884  22.617  1.00 16.70      6ADH1082
ATOM    684  CD1 PHE A  93        .644  15.595  22.479  1.00 16.70      6ADH1083
ATOM    685  CD2 PHE A  93       -.981  14.473  23.887  1.00 16.70      6ADH1084
ATOM    686  CE1 PHE A  93       1.412  15.904  23.610  1.00 16.70      6ADH1085
ATOM    687  CE2 PHE A  93       -.211  14.782  25.016  1.00 16.70      6ADH1086
ATOM    688  CZ  PHE A  93        .983  15.498  24.878  1.00 16.70      6ADH1087
ATOM    689  N   THR A  94      -3.538  16.644  23.070  1.00 16.70      6ADH1088
ATOM    690  CA  THR A  94      -4.468  17.047  24.176  1.00 16.70      6ADH1089
ATOM    691  C   THR A  94      -5.242  18.295  23.668  1.00 16.70      6ADH1090
ATOM    692  O   THR A  94      -4.718  19.415  23.681  1.00 16.70      6ADH1091
ATOM    693  CB  THR A  94      -3.671  17.457  25.437  1.00 16.70      6ADH1092
ATOM    694  OG1 THR A  94      -2.868  16.377  25.889  1.00 16.70      6ADH1093
ATOM    695  CG2 THR A  94      -4.565  17.875  26.608  1.00 16.70      6ADH1094
ATOM    696  N   PRO A  95      -6.506  18.238  23.163  1.00 16.70      6ADH1095
ATOM    697  CA  PRO A  95      -7.189  19.442  22.600  1.00 16.70      6ADH1096
ATOM    698  C   PRO A  95      -7.586  20.480  23.656  1.00 16.70      6ADH1097
ATOM    699  O   PRO A  95      -7.314  20.268  24.875  1.00 16.70      6ADH1098
ATOM    700  CB  PRO A  95      -8.479  18.894  22.041  1.00 16.70      6ADH1099
ATOM    701  CG  PRO A  95      -8.536  17.401  22.358  1.00 16.70      6ADH1100
ATOM    702  CD  PRO A  95      -7.309  17.008  23.128  1.00 16.70      6ADH1101
ATOM    703  N   GLN A  96      -8.207  21.571  23.197  1.00 16.70      6ADH1102
ATOM    704  CA  GLN A  96      -8.844  22.603  24.078  1.00 16.70      6ADH1103
ATOM    705  C   GLN A  96     -10.248  22.817  23.500  1.00 16.70      6ADH1104
ATOM    706  O   GLN A  96     -10.602  22.257  22.455  1.00 16.70      6ADH1105
ATOM    707  CB  GLN A  96      -8.077  23.940  24.106  1.00 16.70      6ADH1106
ATOM    708  CG  GLN A  96      -8.960  25.101  24.617  1.00 16.70      6ADH1107
ATOM    709  CD  GLN A  96      -8.190  26.229  25.320  1.00 16.70      6ADH1108
ATOM    710  OE1 GLN A  96      -8.633  27.377  25.306  1.00 16.70      6ADH1109
ATOM    711  NE2 GLN A  96      -7.053  25.972  25.940  1.00 16.70      6ADH1110
ATOM    712  N   CYS A  97     -11.084  23.599  24.131  1.00 16.70      6ADH1111
ATOM    713  CA  CYS A  97     -12.437  23.827  23.575  1.00 16.70      6ADH1112
ATOM    714  C   CYS A  97     -13.083  25.026  24.274  1.00 16.70      6ADH1113
ATOM    715  O   CYS A  97     -12.649  26.174  24.109  1.00 16.70      6ADH1114
ATOM    716  CB  CYS A  97     -13.290  22.543  23.683  1.00 16.70      6ADH1115
ATOM    717  SG  CYS A  97     -13.773  22.129  25.422  1.00 16.70      6ADH1116
ATOM    718  N   GLY A  98     -14.115  24.779  25.048  1.00 16.70      6ADH1117
ATOM    719  CA  GLY A  98     -14.787  25.876  25.765  1.00 16.70      6ADH1118
ATOM    720  C   GLY A  98     -16.171  25.459  26.254  1.00 16.70      6ADH1119
ATOM    721  O   GLY A  98     -17.162  25.551  25.515  1.00 16.70      6ADH1120
ATOM    722  N   LYS A  99     -16.170  25.028  27.493  1.00 16.70      6ADH1121
ATOM    723  CA  LYS A  99     -17.371  24.581  28.208  1.00 16.70      6ADH1122
ATOM    724  C   LYS A  99     -16.954  23.613  29.298  1.00 16.70      6ADH1123
ATOM    725  O   LYS A  99     -16.997  23.942  30.494  0.00 16.70   2  6ADH1124
ATOM    726  CB  LYS A  99     -18.342  23.871  27.259  1.00 16.70      6ADH1125
ATOM    727  CG  LYS A  99     -19.748  23.707  27.853  0.00 16.70   2  6ADH1126
ATOM    728  CD  LYS A  99     -19.976  22.336  28.498  0.00 16.70   2  6ADH1127
ATOM    729  CE  LYS A  99     -20.894  22.395  29.723  0.00 16.70   2  6ADH1128
ATOM    730  NZ  LYS A  99     -22.313  22.208  29.387  0.00 16.70   2  6ADH1129
ATOM    731  N   CYS A 100     -16.552  22.434  28.849  1.00 16.70      6ADH1130
ATOM    732  CA  CYS A 100     -16.106  21.385  29.767  1.00 16.70      6ADH1131
ATOM    733  C   CYS A 100     -15.287  22.067  30.873  1.00 16.70      6ADH1132
ATOM    734  O   CYS A 100     -14.199  22.606  30.624  1.00 16.70      6ADH1133
ATOM    735  CB  CYS A 100     -15.320  20.297  29.001  1.00 16.70      6ADH1134
ATOM    736  SG  CYS A 100     -13.569  20.771  28.625  1.00 16.70      6ADH1135
ATOM    737  N   ARG A 101     -15.866  22.014  32.059  1.00 16.70      6ADH1136
ATOM    738  CA  ARG A 101     -15.335  22.655  33.282  1.00 16.70      6ADH1137
ATOM    739  C   ARG A 101     -13.790  22.560  33.383  1.00 16.70      6ADH1138
ATOM    740  O   ARG A 101     -13.147  23.344  34.098  1.00 16.70      6ADH1139
ATOM    741  CB  ARG A 101     -15.978  22.032  34.533  1.00 16.70      6ADH1140
ATOM    742  CG  ARG A 101     -16.531  23.059  35.556  0.00 16.70   2  6ADH1141
ATOM    743  CD  ARG A 101     -16.528  24.519  35.076  0.00 16.70   2  6ADH1142
ATOM    744  NE  ARG A 101     -15.843  25.453  36.006  0.00 16.70   2  6ADH1143
ATOM    745  CZ  ARG A 101     -16.436  26.105  37.029  0.00 16.70   2  6ADH1144
ATOM    746  NH1 ARG A 101     -17.736  25.931  37.303  0.00 16.70   2  6ADH1145
ATOM    747  NH2 ARG A 101     -15.804  26.974  37.831  0.00 16.70   2  6ADH1146
ATOM    748  N   VAL A 102     -13.148  21.617  32.683  1.00 16.70      6ADH1147
ATOM    749  CA  VAL A 102     -11.662  21.553  32.726  1.00 16.70      6ADH1148
ATOM    750  C   VAL A 102     -11.067  22.628  31.822  1.00 16.70      6ADH1149
ATOM    751  O   VAL A 102     -10.048  23.250  32.146  1.00 16.70      6ADH1150
ATOM    752  CB  VAL A 102     -11.082  20.211  32.262  1.00 16.70      6ADH1151
ATOM    753  CG1 VAL A 102      -9.557  20.143  32.405  1.00 16.70      6ADH1152
ATOM    754  CG2 VAL A 102     -11.620  19.015  33.048  1.00 16.70      6ADH1153
ATOM    755  N   CYS A 103     -11.698  22.856  30.696  1.00 16.70      6ADH1154
ATOM    756  CA  CYS A 103     -11.302  23.935  29.784  1.00 16.70      6ADH1155
ATOM    757  C   CYS A 103     -11.568  25.294  30.428  1.00 16.70      6ADH1156
ATOM    758  O   CYS A 103     -10.936  26.300  30.074  1.00 16.70      6ADH1157
ATOM    759  CB  CYS A 103     -12.024  23.812  28.453  1.00 16.70      6ADH1158
ATOM    760  SG  CYS A 103     -10.909  22.965  27.246  1.00 16.70      6ADH1159
ATOM    761  N   LYS A 104     -12.508  25.286  31.382  1.00 16.70      6ADH1160
ATOM    762  CA  LYS A 104     -12.972  26.533  32.055  1.00 16.70      6ADH1161
ATOM    763  C   LYS A 104     -12.543  26.659  33.552  1.00 16.70      6ADH1162
ATOM    764  O   LYS A 104     -13.125  27.445  34.315  1.00 16.70      6ADH1163
ATOM    765  CB  LYS A 104     -14.504  26.625  32.001  1.00 16.70      6ADH1164
ATOM    766  CG  LYS A 104     -14.987  27.860  31.229  1.00 16.70      6ADH1165
ATOM    767  CD  LYS A 104     -16.511  27.969  31.140  0.00 16.70   2  6ADH1166
ATOM    768  CE  LYS A 104     -16.979  28.794  29.937  0.00 16.70   2  6ADH1167
ATOM    769  NZ  LYS A 104     -18.435  28.995  29.906  0.00 16.70   2  6ADH1168
ATOM    770  N   HIS A 105     -11.519  25.896  33.948  1.00 16.70      6ADH1169
ATOM    771  CA  HIS A 105     -10.953  25.888  35.343  1.00 16.70      6ADH1170
ATOM    772  C   HIS A 105      -9.589  26.612  35.319  1.00 16.70      6ADH1171
ATOM    773  O   HIS A 105      -8.766  26.399  34.423  1.00 16.70      6ADH1172
ATOM    774  CB  HIS A 105     -10.735  24.424  35.771  1.00 16.70      6ADH1173
ATOM    775  CG  HIS A 105     -10.198  24.248  37.198  1.00 16.70      6ADH1174
ATOM    776  ND1 HIS A 105      -8.963  23.651  37.454  1.00 16.70      6ADH1175
ATOM    777  CD2 HIS A 105     -10.717  24.573  38.410  1.00 16.70      6ADH1176
ATOM    778  CE1 HIS A 105      -8.777  23.634  38.762  1.00 16.70      6ADH1177
ATOM    779  NE2 HIS A 105      -9.813  24.179  39.346  1.00 16.70      6ADH1178
ATOM    780  N   PRO A 106      -9.161  27.489  36.257  1.00 16.70      6ADH1179
ATOM    781  CA  PRO A 106      -7.881  28.179  36.084  1.00 16.70      6ADH1180
ATOM    782  C   PRO A 106      -6.710  27.222  35.926  1.00 16.70      6ADH1181
ATOM    783  O   PRO A 106      -5.738  27.550  35.178  1.00 16.70      6ADH1182
ATOM    784  CB  PRO A 106      -7.730  29.003  37.338  1.00 16.70      6ADH1183
ATOM    785  CG  PRO A 106      -8.959  28.762  38.206  1.00 16.70      6ADH1184
ATOM    786  CD  PRO A 106      -9.890  27.826  37.491  1.00 16.70      6ADH1185
ATOM    787  N   GLU A 107      -6.818  26.090  36.599  1.00 16.70      6ADH1186
ATOM    788  CA  GLU A 107      -5.752  25.071  36.655  1.00 16.70      6ADH1187
ATOM    789  C   GLU A 107      -6.242  23.731  36.115  1.00 16.70      6ADH1188
ATOM    790  O   GLU A 107      -6.457  22.771  36.869  1.00 16.70      6ADH1189
ATOM    791  CB  GLU A 107      -5.390  24.838  38.128  0.00 16.70   2  6ADH1190
ATOM    792  CG  GLU A 107      -3.919  24.490  38.344  0.00 16.70   2  6ADH1191
ATOM    793  CD  GLU A 107      -3.705  23.032  38.756  0.00 16.70   2  6ADH1192
ATOM    794  OE1 GLU A 107      -4.450  22.104  38.257  0.00 16.70   2  6ADH1193
ATOM    795  OE2 GLU A 107      -2.778  22.731  39.600  0.00 16.70   2  6ADH1194
ATOM    796  N   GLY A 108      -6.422  23.616  34.827  1.00 16.70      6ADH1195
ATOM    797  CA  GLY A 108      -6.959  22.355  34.285  1.00 16.70      6ADH1196
ATOM    798  C   GLY A 108      -5.894  21.545  33.529  1.00 16.70      6ADH1197
ATOM    799  O   GLY A 108      -5.172  20.741  34.139  1.00 16.70      6ADH1198
ATOM    800  N   ASN A 109      -5.943  21.860  32.230  1.00 16.70      6ADH1199
ATOM    801  CA  ASN A 109      -5.135  21.332  31.088  1.00 16.70      6ADH1200
ATOM    802  C   ASN A 109      -5.949  20.334  30.215  1.00 16.70      6ADH1201
ATOM    803  O   ASN A 109      -6.478  20.716  29.163  1.00 16.70      6ADH1202
ATOM    804  CB  ASN A 109      -3.876  20.569  31.478  1.00 16.70      6ADH1203
ATOM    805  CG  ASN A 109      -3.184  19.989  30.230  1.00 16.70      6ADH1204
ATOM    806  OD1 ASN A 109      -3.519  18.889  29.794  1.00 16.70      6ADH1205
ATOM    807  ND2 ASN A 109      -2.233  20.672  29.620  1.00 16.70      6ADH1206
ATOM    808  N   PHE A 110      -5.973  19.094  30.759  1.00 16.70      6ADH1207
ATOM    809  CA  PHE A 110      -6.587  17.821  30.213  1.00 16.70      6ADH1208
ATOM    810  C   PHE A 110      -8.089  17.960  29.851  1.00 16.70      6ADH1209
ATOM    811  O   PHE A 110      -8.971  17.715  30.686  1.00 16.70      6ADH1210
ATOM    812  CB  PHE A 110      -6.476  16.736  31.308  1.00 16.70      6ADH1211
ATOM    813  CG  PHE A 110      -6.484  15.287  30.802  1.00 16.70      6ADH1212
ATOM    814  CD1 PHE A 110      -5.749  14.927  29.664  1.00 16.70      6ADH1213
ATOM    815  CD2 PHE A 110      -7.224  14.315  31.490  1.00 16.70      6ADH1214
ATOM    816  CE1 PHE A 110      -5.760  13.599  29.213  1.00 16.70      6ADH1215
ATOM    817  CE2 PHE A 110      -7.233  12.987  31.038  1.00 16.70      6ADH1216
ATOM    818  CZ  PHE A 110      -6.503  12.630  29.900  1.00 16.70      6ADH1217
ATOM    819  N   CYS A 111      -8.313  18.343  28.593  1.00 16.70      6ADH1218
ATOM    820  CA  CYS A 111      -9.656  18.583  28.002  1.00 16.70      6ADH1219
ATOM    821  C   CYS A 111     -10.485  17.303  27.972  1.00 16.70      6ADH1220
ATOM    822  O   CYS A 111     -10.049  16.269  27.442  1.00 16.70      6ADH1221
ATOM    823  CB  CYS A 111      -9.507  19.078  26.551  1.00 16.70      6ADH1222
ATOM    824  SG  CYS A 111     -11.134  19.450  25.736  1.00 16.70      6ADH1223
ATOM    825  N   LEU A 112     -11.665  17.407  28.531  1.00 16.70      6ADH1224
ATOM    826  CA  LEU A 112     -12.586  16.280  28.590  1.00 16.70      6ADH1225
ATOM    827  C   LEU A 112     -12.692  15.602  27.221  1.00 16.70      6ADH1226
ATOM    828  O   LEU A 112     -12.932  14.389  27.123  1.00 16.70      6ADH1227
ATOM    829  CB  LEU A 112     -13.986  16.753  29.001  1.00 16.70      6ADH1228
ATOM    830  CG  LEU A 112     -14.366  16.353  30.428  1.00 16.70      6ADH1229
ATOM    831  CD1 LEU A 112     -13.220  16.538  31.425  1.00 16.70      6ADH1230
ATOM    832  CD2 LEU A 112     -15.535  17.167  30.985  1.00 16.70      6ADH1231
ATOM    833  N   LYS A 113     -12.505  16.368  26.161  1.00 16.70      6ADH1232
ATOM    834  CA  LYS A 113     -12.692  15.827  24.801  1.00 16.70      6ADH1233
ATOM    835  C   LYS A 113     -11.449  15.111  24.233  1.00 16.70      6ADH1234
ATOM    836  O   LYS A 113     -11.310  14.937  23.014  1.00 16.70      6ADH1235
ATOM    837  CB  LYS A 113     -13.108  16.936  23.835  1.00 16.70      6ADH1236
ATOM    838  CG  LYS A 113     -14.597  16.860  23.470  1.00 16.70      6ADH1237
ATOM    839  CD  LYS A 113     -15.222  18.228  23.187  1.00 16.70      6ADH1238
ATOM    840  CE  LYS A 113     -16.682  18.326  23.636  1.00 16.70      6ADH1239
ATOM    841  NZ  LYS A 113     -17.164  19.712  23.723  1.00 16.70      6ADH1240
ATOM    842  N   ASN A 114     -10.542  14.666  25.082  1.00 16.70      6ADH1241
ATOM    843  CA  ASN A 114      -9.356  13.942  24.578  1.00 16.70      6ADH1242
ATOM    844  C   ASN A 114      -9.777  12.542  24.075  1.00 16.70      6ADH1243
ATOM    845  O   ASN A 114     -10.975  12.239  23.965  0.00 16.70   2  6ADH1244
ATOM    846  CB  ASN A 114      -8.272  13.816  25.661  1.00 16.70      6ADH1245
ATOM    847  CG  ASN A 114      -8.761  13.169  26.956  1.00 16.70      6ADH1246
ATOM    848  OD1 ASN A 114      -9.473  13.804  27.731  1.00 16.70      6ADH1247
ATOM    849  ND2 ASN A 114      -8.417  11.926  27.243  1.00 16.70      6ADH1248
ATOM    850  N   ASP A 115      -8.745  11.755  23.788  1.00 16.70      6ADH1249
ATOM    851  CA  ASP A 115      -8.839  10.368  23.275  1.00 16.70      6ADH1250
ATOM    852  C   ASP A 115      -7.637   9.581  23.813  1.00 16.70      6ADH1251
ATOM    853  O   ASP A 115      -7.173   8.614  23.186  1.00 16.70      6ADH1252
ATOM    854  CB  ASP A 115      -8.802  10.401  21.736  1.00 16.70      6ADH1253
ATOM    855  CG  ASP A 115      -9.100   9.050  21.076  1.00 16.70      6ADH1254
ATOM    856  OD1 ASP A 115      -8.152   8.391  20.501  1.00 16.70      6ADH1255
ATOM    857  OD2 ASP A 115     -10.298   8.573  21.094  1.00 16.70      6ADH1256
ATOM    858  N   LEU A 116      -7.196  10.050  24.972  1.00 16.70      6ADH1257
ATOM    859  CA  LEU A 116      -6.013   9.530  25.666  1.00 16.70      6ADH1258
ATOM    860  C   LEU A 116      -6.390   8.655  26.866  1.00 16.70      6ADH1259
ATOM    861  O   LEU A 116      -5.739   7.638  27.148  1.00 16.70      6ADH1260
ATOM    862  CB  LEU A 116      -5.161  10.698  26.167  1.00 16.70      6ADH1261
ATOM    863  CG  LEU A 116      -3.675  10.355  26.291  1.00 16.70      6ADH1262
ATOM    864  CD1 LEU A 116      -3.103  10.678  27.673  1.00 16.70      6ADH1263
ATOM    865  CD2 LEU A 116      -3.381   8.872  26.056  1.00 16.70      6ADH1264
ATOM    866  N   SER A 117      -7.439   9.034  27.571  1.00 16.70      6ADH1265
ATOM    867  CA  SER A 117      -7.850   8.270  28.760  1.00 16.70      6ADH1266
ATOM    868  C   SER A 117      -8.667   6.990  28.374  1.00 16.70      6ADH1267
ATOM    869  O   SER A 117      -8.830   6.068  29.185  1.00 16.70      6ADH1268
ATOM    870  CB  SER A 117      -8.611   9.164  29.752  1.00 16.70      6ADH1269
ATOM    871  OG  SER A 117      -9.882   9.514  29.232  1.00 16.70      6ADH1270
ATOM    872  N   MET A 118      -9.206   6.877  27.144  1.00 16.70      6ADH1271
ATOM    873  CA  MET A 118      -9.916   5.606  26.715  1.00 16.70      6ADH1272
ATOM    874  C   MET A 118     -10.398   5.726  25.250  1.00 16.70      6ADH1273
ATOM    875  O   MET A 118     -11.579   6.032  25.000  0.00 16.70   2  6ADH1274
ATOM    876  CB  MET A 118     -10.979   5.214  27.731  1.00 16.70      6ADH1275
ATOM    877  CG  MET A 118     -12.257   6.024  27.625  1.00 16.70      6ADH1276
ATOM    878  SD  MET A 118     -13.695   5.004  27.377  1.00 16.70      6ADH1277
ATOM    879  CE  MET A 118     -13.551   3.504  28.326  1.00 16.70      6ADH1278
ATOM    880  N   PRO A 119      -9.353   5.428  24.456  1.00 16.70      6ADH1279
ATOM    881  CA  PRO A 119      -9.257   5.564  22.984  1.00 16.70      6ADH1280
ATOM    882  C   PRO A 119     -10.265   4.805  22.130  1.00 16.70      6ADH1281
ATOM    883  O   PRO A 119     -10.410   3.555  22.314  1.00 16.70      6ADH1282
ATOM    884  CB  PRO A 119      -7.844   5.097  22.680  1.00 16.70      6ADH1283
ATOM    885  CG  PRO A 119      -7.168   4.713  23.984  1.00 16.70      6ADH1284
ATOM    886  CD  PRO A 119      -8.136   4.906  25.095  1.00 16.70      6ADH1285
ATOM    887  N   ARG A 120     -10.872   5.640  21.252  1.00 16.70      6ADH1286
ATOM    888  CA  ARG A 120     -11.826   5.241  20.190  1.00 16.70      6ADH1287
ATOM    889  C   ARG A 120     -11.006   4.866  18.949  1.00 16.70      6ADH1288
ATOM    890  O   ARG A 120     -11.298   3.878  18.260  1.00 16.70      6ADH1289
ATOM    891  CB  ARG A 120     -12.760   6.411  19.810  1.00 16.70      6ADH1290
ATOM    892  CG  ARG A 120     -13.445   7.084  21.009  1.00 16.70      6ADH1291
ATOM    893  CD  ARG A 120     -14.886   7.528  20.704  1.00 16.70      6ADH1292
ATOM    894  NE  ARG A 120     -15.175   8.908  21.130  1.00 16.70      6ADH1293
ATOM    895  CZ  ARG A 120     -14.852   9.998  20.418  1.00 16.70      6ADH1294
ATOM    896  NH1 ARG A 120     -14.231   9.893  19.235  1.00 16.70      6ADH1295
ATOM    897  NH2 ARG A 120     -15.109  11.255  20.812  1.00 16.70      6ADH1296
ATOM    898  N   GLY A 121      -9.994   5.693  18.726  1.00 16.70      6ADH1297
ATOM    899  CA  GLY A 121      -9.021   5.515  17.637  1.00 16.70      6ADH1298
ATOM    900  C   GLY A 121      -9.529   6.121  16.336  1.00 16.70      6ADH1299
ATOM    901  O   GLY A 121      -9.316   5.573  15.245  0.00 16.70   2  6ADH1300
ATOM    902  N   THR A 122     -10.188   7.244  16.461  1.00 16.70      6ADH1301
ATOM    903  CA  THR A 122     -10.749   7.915  15.295  1.00 16.70      6ADH1302
ATOM    904  C   THR A 122     -10.813   9.414  15.487  1.00 16.70      6ADH1303
ATOM    905  O   THR A 122     -10.164   9.971  16.385  1.00 16.70      6ADH1304
ATOM    906  CB  THR A 122     -12.181   7.435  15.054  1.00 16.70      6ADH1305
ATOM    907  OG1 THR A 122     -12.919   7.486  16.266  1.00 16.70      6ADH1306
ATOM    908  CG2 THR A 122     -12.252   5.998  14.534  1.00 16.70      6ADH1307
ATOM    909  N   MET A 123     -11.607   9.976  14.607  1.00 16.70      6ADH1308
ATOM    910  CA  MET A 123     -11.895  11.395  14.575  1.00 16.70      6ADH1309
ATOM    911  C   MET A 123     -12.858  11.713  15.707  1.00 16.70      6ADH1310
ATOM    912  O   MET A 123     -13.212  10.835  16.507  1.00 16.70      6ADH1311
ATOM    913  CB  MET A 123     -12.528  11.763  13.234  1.00 16.70      6ADH1312
ATOM    914  CG  MET A 123     -12.299  13.223  12.841  1.00 16.70      6ADH1313
ATOM    915  SD  MET A 123     -10.620  13.557  12.357  1.00 16.70      6ADH1314
ATOM    916  CE  MET A 123     -10.338  15.315  12.317  1.00 16.70      6ADH1315
ATOM    917  N   GLN A 124     -13.261  12.959  15.720  1.00 16.70      6ADH1316
ATOM    918  CA  GLN A 124     -14.135  13.481  16.760  1.00 16.70      6ADH1317
ATOM    919  C   GLN A 124     -15.613  13.159  16.500  1.00 16.70      6ADH1318
ATOM    920  O   GLN A 124     -16.505  13.590  17.241  1.00 16.70      6ADH1319
ATOM    921  CB  GLN A 124     -13.967  14.994  16.889  1.00 16.70      6ADH1320
ATOM    922  CG  GLN A 124     -13.801  15.455  18.339  1.00 16.70      6ADH1321
ATOM    923  CD  GLN A 124     -14.636  16.694  18.662  1.00 16.70      6ADH1322
ATOM    924  OE1 GLN A 124     -15.476  17.094  17.859  1.00 16.70      6ADH1323
ATOM    925  NE2 GLN A 124     -14.454  17.334  19.803  1.00 16.70      6ADH1324
ATOM    926  N   ASP A 125     -15.941  12.415  15.455  1.00 16.70      6ADH1325
ATOM    927  CA  ASP A 125     -17.355  11.986  15.312  1.00 16.70      6ADH1326
ATOM    928  C   ASP A 125     -17.435  10.465  15.346  1.00 16.70      6ADH1327
ATOM    929  O   ASP A 125     -18.529   9.885  15.412  1.00 16.70      6ADH1328
ATOM    930  CB  ASP A 125     -18.081  12.533  14.065  1.00 16.70      6ADH1329
ATOM    931  CG  ASP A 125     -17.271  12.568  12.773  1.00 16.70      6ADH1330
ATOM    932  OD1 ASP A 125     -16.528  11.566  12.449  1.00 16.70      6ADH1331
ATOM    933  OD2 ASP A 125     -17.337  13.602  12.005  1.00 16.70      6ADH1332
ATOM    934  N   GLY A 126     -16.268   9.852  15.302  1.00 16.70      6ADH1333
ATOM    935  CA  GLY A 126     -16.144   8.394  15.408  1.00 16.70      6ADH1334
ATOM    936  C   GLY A 126     -15.589   7.751  14.129  1.00 16.70      6ADH1335
ATOM    937  O   GLY A 126     -15.357   6.535  14.077  1.00 16.70      6ADH1336
ATOM    938  N   THR A 127     -15.363   8.553  13.095  1.00 16.70      6ADH1337
ATOM    939  CA  THR A 127     -14.880   8.011  11.795  1.00 16.70      6ADH1338
ATOM    940  C   THR A 127     -13.410   8.394  11.480  1.00 16.70      6ADH1339
ATOM    941  O   THR A 127     -12.810   9.231  12.173  1.00 16.70      6ADH1340
ATOM    942  CB  THR A 127     -15.762   8.508  10.644  1.00 16.70      6ADH1341
ATOM    943  OG1 THR A 127     -15.337   9.795  10.221  1.00 16.70      6ADH1342
ATOM    944  CG2 THR A 127     -17.241   8.619  11.024  1.00 16.70      6ADH1343
ATOM    945  N   SER A 128     -12.920   7.723  10.407  1.00 16.70      6ADH1344
ATOM    946  CA  SER A 128     -11.544   7.855   9.866  1.00 16.70      6ADH1345
ATOM    947  C   SER A 128     -11.477   8.932   8.778  1.00 16.70      6ADH1346
ATOM    948  O   SER A 128     -12.482   9.592   8.473  0.00 16.70   2  6ADH1347
ATOM    949  CB  SER A 128     -11.068   6.527   9.266  1.00 16.70      6ADH1348
ATOM    950  OG  SER A 128      -9.900   6.077   9.940  1.00 16.70      6ADH1349
ATOM    951  N   ARG A 129     -10.276   9.028   8.259  1.00 16.70      6ADH1350
ATOM    952  CA  ARG A 129      -9.848  10.052   7.314  1.00 16.70      6ADH1351
ATOM    953  C   ARG A 129      -8.550   9.530   6.708  1.00 16.70      6ADH1352
ATOM    954  O   ARG A 129      -7.725  10.303   6.194  0.00 16.70   2  6ADH1353
ATOM    955  CB  ARG A 129      -9.616  11.306   8.161  1.00 16.70      6ADH1354
ATOM    956  CG  ARG A 129      -9.886  12.604   7.412  1.00 16.70      6ADH1355
ATOM    957  CD  ARG A 129     -11.160  13.317   7.875  1.00 16.70      6ADH1356
ATOM    958  NE  ARG A 129     -12.133  12.423   8.519  1.00 16.70      6ADH1357
ATOM    959  CZ  ARG A 129     -13.344  12.820   8.933  1.00 16.70      6ADH1358
ATOM    960  NH1 ARG A 129     -13.744  14.089   8.778  1.00 16.70      6ADH1359
ATOM    961  NH2 ARG A 129     -14.237  12.013   9.523  1.00 16.70      6ADH1360
ATOM    962  N   PHE A 130      -8.523   8.229   6.851  1.00 16.70      6ADH1361
ATOM    963  CA  PHE A 130      -7.414   7.362   6.551  1.00 16.70      6ADH1362
ATOM    964  C   PHE A 130      -7.958   5.978   6.191  1.00 16.70      6ADH1363
ATOM    965  O   PHE A 130      -8.510   5.270   7.044  1.00 16.70      6ADH1364
ATOM    966  CB  PHE A 130      -6.579   7.223   7.827  1.00 16.70      6ADH1365
ATOM    967  CG  PHE A 130      -5.723   8.449   8.168  1.00 16.70      6ADH1366
ATOM    968  CD1 PHE A 130      -4.922   9.033   7.185  1.00 16.70      6ADH1367
ATOM    969  CD2 PHE A 130      -5.726   8.978   9.470  1.00 16.70      6ADH1368
ATOM    970  CE1 PHE A 130      -4.106  10.127   7.501  1.00 16.70      6ADH1369
ATOM    971  CE2 PHE A 130      -4.908  10.071   9.789  1.00 16.70      6ADH1370
ATOM    972  CZ  PHE A 130      -4.094  10.643   8.803  1.00 16.70      6ADH1371
ATOM    973  N   THR A 131      -7.777   5.674   4.945  1.00 16.70      6ADH1372
ATOM    974  CA  THR A 131      -8.186   4.426   4.320  1.00 16.70      6ADH1373
ATOM    975  C   THR A 131      -6.986   3.889   3.592  1.00 16.70      6ADH1374
ATOM    976  O   THR A 131      -6.427   4.570   2.724  1.00 16.70      6ADH1375
ATOM    977  CB  THR A 131      -9.201   4.747   3.222  1.00 16.70      6ADH1376
ATOM    978  OG1 THR A 131      -9.597   6.107   3.320  1.00 16.70      6ADH1377
ATOM    979  CG2 THR A 131     -10.465   3.891   3.283  1.00 16.70      6ADH1378
ATOM    980  N   CYS A 132      -6.536   2.692   3.900  1.00 16.70      6ADH1379
ATOM    981  CA  CYS A 132      -5.383   2.160   3.148  1.00 16.70      6ADH1380
ATOM    982  C   CYS A 132      -5.865   1.274   1.990  1.00 16.70      6ADH1381
ATOM    983  O   CYS A 132      -6.541   1.747   1.066  0.00 16.70   2  6ADH1382
ATOM    984  CB  CYS A 132      -4.403   1.397   4.028  1.00 16.70      6ADH1383
ATOM    985  SG  CYS A 132      -2.659   1.587   3.409  1.00 16.70      6ADH1384
ATOM    986  N   ARG A 133      -5.517    .002   2.036  1.00 16.70      6ADH1385
ATOM    987  CA  ARG A 133      -5.865   -.939    .957  1.00 16.70      6ADH1386
ATOM    988  C   ARG A 133      -7.355   -.713    .556  1.00 16.70      6ADH1387
ATOM    989  O   ARG A 133      -7.681   -.533   -.627  1.00 16.70      6ADH1388
ATOM    990  CB  ARG A 133      -5.466  -2.363   1.413  1.00 16.70      6ADH1389
ATOM    991  CG  ARG A 133      -3.928  -2.603   1.316  1.00 16.70      6ADH1390
ATOM    992  CD  ARG A 133      -3.312  -3.378   2.506  1.00 16.70      6ADH1391
ATOM    993  NE  ARG A 133      -1.857  -3.127   2.698  1.00 16.70      6ADH1392
ATOM    994  CZ  ARG A 133       -.914  -4.093   2.798  1.00 16.70      6ADH1393
ATOM    995  NH1 ARG A 133      -1.241  -5.391   2.717  1.00 16.70      6ADH1394
ATOM    996  NH2 ARG A 133        .391  -3.854   2.987  1.00 16.70      6ADH1395
ATOM    997  N   GLY A 134      -8.211   -.709   1.552  1.00 16.70      6ADH1396
ATOM    998  CA  GLY A 134      -9.657   -.470   1.402  1.00 16.70      6ADH1397
ATOM    999  C   GLY A 134     -10.241   -.475   2.795  1.00 16.70      6ADH1398
ATOM   1000  O   GLY A 134     -11.458   -.336   2.987  1.00 16.70      6ADH1399
ATOM   1001  N   LYS A 135      -9.309   -.632   3.694  1.00 16.70      6ADH1400
ATOM   1002  CA  LYS A 135      -9.581   -.732   5.114  1.00 16.70      6ADH1401
ATOM   1003  C   LYS A 135      -9.165    .569   5.799  1.00 16.70      6ADH1402
ATOM   1004  O   LYS A 135      -7.978    .936   5.794  1.00 16.70      6ADH1403
ATOM   1005  CB  LYS A 135      -8.821  -1.937   5.664  1.00 16.70      6ADH1404
ATOM   1006  CG  LYS A 135      -9.135  -3.228   4.902  1.00 16.70      6ADH1405
ATOM   1007  CD  LYS A 135      -8.703  -4.488   5.654  1.00 16.70      6ADH1406
ATOM   1008  CE  LYS A 135      -7.497  -5.180   5.017  1.00 16.70      6ADH1407
ATOM   1009  NZ  LYS A 135      -6.250  -4.968   5.767  1.00 16.70      6ADH1408
ATOM   1010  N   PRO A 136     -10.114   1.328   6.400  1.00 16.70      6ADH1409
ATOM   1011  CA  PRO A 136      -9.772   2.569   7.058  1.00 16.70      6ADH1410
ATOM   1012  C   PRO A 136      -8.796   2.288   8.147  1.00 16.70      6ADH1411
ATOM   1013  O   PRO A 136      -8.999   1.311   8.929  1.00 16.70      6ADH1412
ATOM   1014  CB  PRO A 136     -11.093   3.095   7.575  1.00 16.70      6ADH1413
ATOM   1015  CG  PRO A 136     -12.175   2.104   7.175  1.00 16.70      6ADH1414
ATOM   1016  CD  PRO A 136     -11.538    .969   6.435  1.00 16.70      6ADH1415
ATOM   1017  N   ILE A 137      -7.773   3.094   8.197  1.00 16.70      6ADH1416
ATOM   1018  CA  ILE A 137      -6.772   2.950   9.239  1.00 16.70      6ADH1417
ATOM   1019  C   ILE A 137      -7.070   4.001  10.307  1.00 16.70      6ADH1418
ATOM   1020  O   ILE A 137      -7.539   5.108  10.001  1.00 16.70      6ADH1419
ATOM   1021  CB  ILE A 137      -5.376   3.031   8.628  1.00 16.70      6ADH1420
ATOM   1022  CG1 ILE A 137      -5.029   1.780   7.809  1.00 16.70      6ADH1421
ATOM   1023  CG2 ILE A 137      -4.268   3.154   9.675  1.00 16.70      6ADH1422
ATOM   1024  CD1 ILE A 137      -4.310   2.099   6.497  1.00 16.70      6ADH1423
ATOM   1025  N   HIS A 138      -6.796   3.596  11.521  1.00 16.70      6ADH1424
ATOM   1026  CA  HIS A 138      -7.072   4.382  12.739  1.00 16.70      6ADH1425
ATOM   1027  C   HIS A 138      -6.126   5.593  12.899  1.00 16.70      6ADH1426
ATOM   1028  O   HIS A 138      -4.918   5.498  12.636  1.00 16.70      6ADH1427
ATOM   1029  CB  HIS A 138      -6.802   3.500  13.974  1.00 16.70      6ADH1428
ATOM   1030  CG  HIS A 138      -8.007   2.695  14.481  1.00 16.70      6ADH1429
ATOM   1031  ND1 HIS A 138      -8.032   1.301  14.444  1.00 16.70      6ADH1430
ATOM   1032  CD2 HIS A 138      -9.188   3.077  15.034  1.00 16.70      6ADH1431
ATOM   1033  CE1 HIS A 138      -9.180    .895  14.957  1.00 16.70      6ADH1432
ATOM   1034  NE2 HIS A 138      -9.880   1.941  15.313  1.00 16.70      6ADH1433
ATOM   1035  N   HIS A 139      -6.688   6.744  13.327  1.00 16.70      6ADH1434
ATOM   1036  CA  HIS A 139      -5.842   7.908  13.713  1.00 16.70      6ADH1435
ATOM   1037  C   HIS A 139      -5.420   7.643  15.198  1.00 16.70      6ADH1436
ATOM   1038  O   HIS A 139      -6.035   6.830  15.902  1.00 16.70      6ADH1437
ATOM   1039  CB  HIS A 139      -6.574   9.301  13.662  1.00 16.70      6ADH1438
ATOM   1040  CG  HIS A 139      -7.664   9.582  12.574  1.00 16.70      6ADH1439
ATOM   1041  ND1 HIS A 139      -8.049  10.895  12.254  1.00 16.70      6ADH1440
ATOM   1042  CD2 HIS A 139      -8.438   8.790  11.775  1.00 16.70      6ADH1441
ATOM   1043  CE1 HIS A 139      -8.993  10.856  11.331  1.00 16.70      6ADH1442
ATOM   1044  NE2 HIS A 139      -9.237   9.610  11.033  1.00 16.70      6ADH1443
ATOM   1045  N   PHE A 140      -4.374   8.310  15.688  1.00 16.70      6ADH1444
ATOM   1046  CA  PHE A 140      -3.884   8.130  17.099  1.00 16.70      6ADH1445
ATOM   1047  C   PHE A 140      -4.101   9.424  17.859  1.00 16.70      6ADH1446
ATOM   1048  O   PHE A 140      -3.752  10.510  17.374  1.00 16.70      6ADH1447
ATOM   1049  CB  PHE A 140      -2.391   7.763  17.077  1.00 16.70      6ADH1448
ATOM   1050  CG  PHE A 140      -1.633   7.783  18.429  1.00 16.70      6ADH1449
ATOM   1051  CD1 PHE A 140      -2.300   7.895  19.668  1.00 16.70      6ADH1450
ATOM   1052  CD2 PHE A 140       -.235   7.677  18.409  1.00 16.70      6ADH1451
ATOM   1053  CE1 PHE A 140      -1.561   7.899  20.869  1.00 16.70      6ADH1452
ATOM   1054  CE2 PHE A 140        .495   7.681  19.608  1.00 16.70      6ADH1453
ATOM   1055  CZ  PHE A 140       -.165   7.791  20.836  1.00 16.70      6ADH1454
ATOM   1056  N   LEU A 141      -4.666   9.268  19.034  1.00 16.70      6ADH1455
ATOM   1057  CA  LEU A 141      -5.047  10.407  19.854  1.00 16.70      6ADH1456
ATOM   1058  C   LEU A 141      -5.911  11.305  18.967  1.00 16.70      6ADH1457
ATOM   1059  O   LEU A 141      -7.147  11.273  19.026  1.00 16.70      6ADH1458
ATOM   1060  CB  LEU A 141      -3.804  11.108  20.406  0.00 16.70   2  6ADH1459
ATOM   1061  CG  LEU A 141      -3.076  10.277  21.473  1.00 16.70      6ADH1460
ATOM   1062  CD1 LEU A 141      -1.693  10.829  21.819  1.00 16.70      6ADH1461
ATOM   1063  CD2 LEU A 141      -3.834  10.202  22.801  1.00 16.70      6ADH1462
ATOM   1064  N   GLY A 142      -5.316  12.102  18.121  1.00 16.70      6ADH1463
ATOM   1065  CA  GLY A 142      -6.129  12.956  17.233  1.00 16.70      6ADH1464
ATOM   1066  C   GLY A 142      -5.240  13.874  16.433  1.00 16.70      6ADH1465
ATOM   1067  O   GLY A 142      -5.566  15.055  16.236  1.00 16.70      6ADH1466
ATOM   1068  N   THR A 143      -4.154  13.264  16.000  1.00 16.70      6ADH1467
ATOM   1069  CA  THR A 143      -3.103  13.954  15.263  1.00 16.70      6ADH1468
ATOM   1070  C   THR A 143      -2.526  13.084  14.120  1.00 16.70      6ADH1469
ATOM   1071  O   THR A 143      -2.411  13.537  12.973  1.00 16.70      6ADH1470
ATOM   1072  CB  THR A 143      -1.983  14.319  16.233  1.00 16.70      6ADH1471
ATOM   1073  OG1 THR A 143      -1.364  13.140  16.726  1.00 16.70      6ADH1472
ATOM   1074  CG2 THR A 143      -2.480  15.114  17.443  1.00 16.70      6ADH1473
ATOM   1075  N   SER A 144      -2.160  11.842  14.440  1.00 16.70      6ADH1474
ATOM   1076  CA  SER A 144      -1.558  10.905  13.446  1.00 16.70      6ADH1475
ATOM   1077  C   SER A 144       -.680  11.704  12.461  1.00 16.70      6ADH1476
ATOM   1078  O   SER A 144      -1.144  12.143  11.400  1.00 16.70      6ADH1477
ATOM   1079  CB  SER A 144      -2.665  10.208  12.639  1.00 16.70      6ADH1478
ATOM   1080  OG  SER A 144      -3.555   9.529  13.513  1.00 16.70      6ADH1479
ATOM   1081  N   THR A 145        .596  11.894  12.792  1.00 16.70      6ADH1480
ATOM   1082  CA  THR A 145       1.470  12.764  11.962  1.00 16.70      6ADH1481
ATOM   1083  C   THR A 145       2.671  12.029  11.331  1.00 16.70      6ADH1482
ATOM   1084  O   THR A 145       3.746  12.617  11.132  1.00 16.70      6ADH1483
ATOM   1085  CB  THR A 145       1.984  13.928  12.810  1.00 16.70      6ADH1484
ATOM   1086  OG1 THR A 145       2.608  13.438  13.988  1.00 16.70      6ADH1485
ATOM   1087  CG2 THR A 145        .868  14.879  13.248  1.00 16.70      6ADH1486
ATOM   1088  N   PHE A 146       2.453  10.757  11.018  1.00 16.70      6ADH1487
ATOM   1089  CA  PHE A 146       3.464   9.917  10.347  1.00 16.70      6ADH1488
ATOM   1090  C   PHE A 146       3.029   9.679   8.891  1.00 16.70      6ADH1489
ATOM   1091  O   PHE A 146       3.611   8.856   8.171  1.00 16.70      6ADH1490
ATOM   1092  CB  PHE A 146       3.641   8.585  11.085  1.00 16.70      6ADH1491
ATOM   1093  CG  PHE A 146       4.513   8.709  12.344  1.00 16.70      6ADH1492
ATOM   1094  CD1 PHE A 146       4.821   7.572  13.103  1.00 16.70      6ADH1493
ATOM   1095  CD2 PHE A 146       5.001   9.962  12.739  1.00 16.70      6ADH1494
ATOM   1096  CE1 PHE A 146       5.605   7.689  14.258  1.00 16.70      6ADH1495
ATOM   1097  CE2 PHE A 146       5.784  10.078  13.895  1.00 16.70      6ADH1496
ATOM   1098  CZ  PHE A 146       6.085   8.943  14.655  1.00 16.70      6ADH1497
ATOM   1099  N   SER A 147       2.001  10.416   8.510  1.00 16.70      6ADH1498
ATOM   1100  CA  SER A 147       1.469  10.431   7.135  1.00 16.70      6ADH1499
ATOM   1101  C   SER A 147       2.161  11.596   6.419  1.00 16.70      6ADH1500
ATOM   1102  O   SER A 147       3.093  12.213   6.953  1.00 16.70      6ADH1501
ATOM   1103  CB  SER A 147       -.047  10.658   7.176  1.00 16.70      6ADH1502
ATOM   1104  OG  SER A 147       -.715   9.647   6.437  1.00 16.70      6ADH1503
ATOM   1105  N   GLN A 148       1.732  11.914   5.219  1.00 16.70      6ADH1504
ATOM   1106  CA  GLN A 148       2.293  13.076   4.500  1.00 16.70      6ADH1505
ATOM   1107  C   GLN A 148       1.291  14.214   4.630  1.00 16.70      6ADH1506
ATOM   1108  O   GLN A 148       1.621  15.381   4.370  1.00 16.70      6ADH1507
ATOM   1109  CB  GLN A 148       2.569  12.725   3.044  1.00 16.70      6ADH1508
ATOM   1110  CG  GLN A 148       4.040  12.921   2.669  1.00 16.70      6ADH1509
ATOM   1111  CD  GLN A 148       4.539  11.897   1.652  1.00 16.70      6ADH1510
ATOM   1112  OE1 GLN A 148       3.774  11.462    .793  1.00 16.70      6ADH1511
ATOM   1113  NE2 GLN A 148       5.791  11.479   1.696  1.00 16.70      6ADH1512
ATOM   1114  N   TYR A 149        .122  13.746   5.035  1.00 16.70      6ADH1513
ATOM   1115  CA  TYR A 149      -1.048  14.551   5.352  1.00 16.70      6ADH1514
ATOM   1116  C   TYR A 149      -1.757  13.923   6.516  1.00 16.70      6ADH1515
ATOM   1117  O   TYR A 149      -1.539  12.753   6.860  1.00 16.70      6ADH1516
ATOM   1118  CB  TYR A 149      -2.026  14.609   4.185  1.00 16.70      6ADH1517
ATOM   1119  CG  TYR A 149      -1.445  15.402   3.041  1.00 16.70      6ADH1518
ATOM   1120  CD1 TYR A 149      -1.810  16.737   2.859  1.00 16.70      6ADH1519
ATOM   1121  CD2 TYR A 149       -.532  14.782   2.192  1.00 16.70      6ADH1520
ATOM   1122  CE1 TYR A 149      -1.239  17.468   1.817  1.00 16.70      6ADH1521
ATOM   1123  CE2 TYR A 149        .041  15.512   1.152  1.00 16.70      6ADH1522
ATOM   1124  CZ  TYR A 149       -.309  16.855    .967  1.00 16.70      6ADH1523
ATOM   1125  OH  TYR A 149        .261  17.567   -.043  1.00 16.70      6ADH1524
ATOM   1126  N   THR A 150      -2.567  14.714   7.087  1.00 16.70      6ADH1525
ATOM   1127  CA  THR A 150      -3.394  14.289   8.183  1.00 16.70      6ADH1526
ATOM   1128  C   THR A 150      -4.574  15.232   8.267  1.00 16.70      6ADH1527
ATOM   1129  O   THR A 150      -4.519  16.364   7.765  1.00 16.70      6ADH1528
ATOM   1130  CB  THR A 150      -2.598  14.335   9.487  1.00 16.70      6ADH1529
ATOM   1131  OG1 THR A 150      -2.987  13.257  10.326  1.00 16.70      6ADH1530
ATOM   1132  CG2 THR A 150      -2.814  15.629  10.273  1.00 16.70      6ADH1531
ATOM   1133  N   VAL A 151      -5.637  14.761   8.889  1.00 16.70      6ADH1532
ATOM   1134  CA  VAL A 151      -6.817  15.611   9.146  1.00 16.70      6ADH1533
ATOM   1135  C   VAL A 151      -7.178  15.592  10.622  1.00 16.70      6ADH1534
ATOM   1136  O   VAL A 151      -7.717  14.607  11.141  1.00 16.70      6ADH1535
ATOM   1137  CB  VAL A 151      -8.086  15.148   8.430  1.00 16.70      6ADH1536
ATOM   1138  CG1 VAL A 151      -9.283  16.062   8.712  1.00 16.70      6ADH1537
ATOM   1139  CG2 VAL A 151      -7.948  15.112   6.908  1.00 16.70      6ADH1538
ATOM   1140  N   VAL A 152      -6.885  16.684  11.255  1.00 16.70      6ADH1539
ATOM   1141  CA  VAL A 152      -7.170  16.896  12.679  1.00 16.70      6ADH1540
ATOM   1142  C   VAL A 152      -8.472  17.763  12.787  1.00 16.70      6ADH1541
ATOM   1143  O   VAL A 152      -8.846  18.453  11.825  1.00 16.70      6ADH1542
ATOM   1144  CB  VAL A 152      -5.948  17.614  13.264  1.00 16.70      6ADH1543
ATOM   1145  CG1 VAL A 152      -4.639  17.234  12.560  1.00 16.70      6ADH1544
ATOM   1146  CG2 VAL A 152      -6.044  19.136  13.154  1.00 16.70      6ADH1545
ATOM   1147  N   ASP A 153      -9.188  17.727  13.959  1.00 16.70      6ADH1546
ATOM   1148  CA  ASP A 153     -10.406  18.603  14.181  1.00 16.70      6ADH1547
ATOM   1149  C   ASP A 153      -9.894  20.051  14.271  1.00 16.70      6ADH1548
ATOM   1150  O   ASP A 153      -8.773  20.358  13.841  1.00 16.70      6ADH1549
ATOM   1151  CB  ASP A 153     -11.178  18.224  15.475  1.00 16.70      6ADH1550
ATOM   1152  CG  ASP A 153     -12.424  17.341  15.239  1.00 16.70      6ADH1551
ATOM   1153  OD1 ASP A 153     -13.597  17.877  15.149  1.00 16.70      6ADH1552
ATOM   1154  OD2 ASP A 153     -12.298  16.063  15.135  1.00 16.70      6ADH1553
ATOM   1155  N   GLU A 154     -10.681  20.952  14.818  1.00 16.70      6ADH1554
ATOM   1156  CA  GLU A 154     -10.243  22.355  14.911  1.00 16.70      6ADH1555
ATOM   1157  C   GLU A 154      -9.732  22.650  16.307  1.00 16.70      6ADH1556
ATOM   1158  O   GLU A 154      -8.774  23.402  16.505  1.00 16.70      6ADH1557
ATOM   1159  CB  GLU A 154     -11.383  23.298  14.562  1.00 16.70      6ADH1558
ATOM   1160  CG  GLU A 154     -10.916  24.730  14.321  1.00 16.70      6ADH1559
ATOM   1161  CD  GLU A 154     -12.085  25.699  14.185  1.00 16.70      6ADH1560
ATOM   1162  OE1 GLU A 154     -13.294  25.250  14.205  1.00 16.70      6ADH1561
ATOM   1163  OE2 GLU A 154     -11.863  26.962  14.050  1.00 16.70      6ADH1562
ATOM   1164  N   ILE A 155     -10.343  22.046  17.262  1.00 16.70      6ADH1563
ATOM   1165  CA  ILE A 155      -9.946  22.255  18.639  1.00 16.70      6ADH1564
ATOM   1166  C   ILE A 155      -8.560  21.707  18.955  1.00 16.70      6ADH1565
ATOM   1167  O   ILE A 155      -8.065  21.817  20.083  1.00 16.70      6ADH1566
ATOM   1168  CB  ILE A 155     -10.864  21.518  19.583  1.00 16.70      6ADH1567
ATOM   1169  CG1 ILE A 155     -10.960  20.034  19.240  1.00 16.70      6ADH1568
ATOM   1170  CG2 ILE A 155     -12.294  22.056  19.567  1.00 16.70      6ADH1569
ATOM   1171  CD1 ILE A 155     -11.571  19.201  20.365  1.00 16.70      6ADH1570
ATOM   1172  N   SER A 156      -7.873  21.100  18.032  1.00 16.70      6ADH1571
ATOM   1173  CA  SER A 156      -6.547  20.573  18.401  1.00 16.70      6ADH1572
ATOM   1174  C   SER A 156      -5.486  20.941  17.392  1.00 16.70      6ADH1573
ATOM   1175  O   SER A 156      -4.580  20.151  17.097  1.00 16.70      6ADH1574
ATOM   1176  CB  SER A 156      -6.577  19.048  18.521  1.00 16.70      6ADH1575
ATOM   1177  OG  SER A 156      -7.267  18.486  17.416  1.00 16.70      6ADH1576
ATOM   1178  N   VAL A 157      -5.610  22.116  16.888  1.00 16.70      6ADH1577
ATOM   1179  CA  VAL A 157      -4.668  22.631  15.927  1.00 16.70      6ADH1578
ATOM   1180  C   VAL A 157      -4.284  24.026  16.388  1.00 16.70      6ADH1579
ATOM   1181  O   VAL A 157      -5.108  24.947  16.357  1.00 16.70      6ADH1580
ATOM   1182  CB  VAL A 157      -5.348  22.681  14.554  1.00 16.70      6ADH1581
ATOM   1183  CG1 VAL A 157      -6.606  23.550  14.550  1.00 16.70      6ADH1582
ATOM   1184  CG2 VAL A 157      -4.451  23.248  13.452  1.00 16.70      6ADH1583
ATOM   1185  N   ALA A 158      -3.050  24.173  16.831  1.00 16.70      6ADH1584
ATOM   1186  CA  ALA A 158      -2.523  25.484  17.256  1.00 16.70      6ADH1585
ATOM   1187  C   ALA A 158      -1.755  26.092  16.075  1.00 16.70      6ADH1586
ATOM   1188  O   ALA A 158      -1.085  25.377  15.317  1.00 16.70      6ADH1587
ATOM   1189  CB  ALA A 158      -1.605  25.320  18.470  1.00 16.70      6ADH1588
ATOM   1190  N   LYS A 159      -1.883  27.395  15.957  1.00 16.70      6ADH1589
ATOM   1191  CA  LYS A 159      -1.311  28.178  14.846  1.00 16.70      6ADH1590
ATOM   1192  C   LYS A 159       -.199  29.094  15.378  1.00 16.70      6ADH1591
ATOM   1193  O   LYS A 159       -.442  29.958  16.235  1.00 16.70      6ADH1592
ATOM   1194  CB  LYS A 159      -2.455  28.990  14.246  1.00 16.70      6ADH1593
ATOM   1195  CG  LYS A 159      -2.044  29.832  13.054  1.00 16.70      6ADH1594
ATOM   1196  CD  LYS A 159      -2.743  31.186  13.030  1.00 16.70      6ADH1595
ATOM   1197  CE  LYS A 159      -1.981  32.225  12.212  1.00 16.70      6ADH1596
ATOM   1198  NZ  LYS A 159      -2.590  33.562  12.272  1.00 16.70      6ADH1597
ATOM   1199  N   ILE A 160       1.016  28.905  14.850  1.00 16.70      6ADH1598
ATOM   1200  CA  ILE A 160       2.207  29.632  15.365  1.00 16.70      6ADH1599
ATOM   1201  C   ILE A 160       2.661  30.825  14.427  1.00 16.70      6ADH1600
ATOM   1202  O   ILE A 160       1.831  31.526  13.836  1.00 16.70      6ADH1601
ATOM   1203  CB  ILE A 160       3.288  28.598  15.709  1.00 16.70      6ADH1602
ATOM   1204  CG1 ILE A 160       4.252  28.315  14.561  1.00 16.70      6ADH1603
ATOM   1205  CG2 ILE A 160       2.701  27.238  16.101  1.00 16.70      6ADH1604
ATOM   1206  CD1 ILE A 160       3.939  27.008  13.830  1.00 16.70      6ADH1605
ATOM   1207  N   ASP A 161       3.985  31.058  14.311  1.00 16.70      6ADH1606
ATOM   1208  CA  ASP A 161       4.587  32.298  13.660  1.00 16.70      6ADH1607
ATOM   1209  C   ASP A 161       4.323  32.504  12.140  1.00 16.70      6ADH1608
ATOM   1210  O   ASP A 161       3.354  33.163  11.742  1.00 16.70      6ADH1609
ATOM   1211  CB  ASP A 161       6.101  32.326  13.824  1.00 16.70      6ADH1610
ATOM   1212  CG  ASP A 161       6.646  33.740  14.052  1.00 16.70      6ADH1611
ATOM   1213  OD1 ASP A 161       7.448  33.970  15.035  1.00 16.70      6ADH1612
ATOM   1214  OD2 ASP A 161       6.305  34.702  13.260  1.00 16.70      6ADH1613
ATOM   1215  N   ALA A 162       5.206  31.959  11.317  1.00 16.70      6ADH1614
ATOM   1216  CA  ALA A 162       5.140  32.087   9.835  1.00 16.70      6ADH1615
ATOM   1217  C   ALA A 162       6.556  32.304   9.289  1.00 16.70      6ADH1616
ATOM   1218  O   ALA A 162       6.764  32.396   8.071  1.00 16.70      6ADH1617
ATOM   1219  CB  ALA A 162       4.249  33.268   9.442  1.00 16.70      6ADH1618
ATOM   1220  N   ALA A 163       7.443  32.372  10.256  1.00 16.70      6ADH1619
ATOM   1221  CA  ALA A 163       8.888  32.509  10.071  1.00 16.70      6ADH1620
ATOM   1222  C   ALA A 163       9.552  31.496  10.997  1.00 16.70      6ADH1621
ATOM   1223  O   ALA A 163      10.748  31.588  11.299  1.00 16.70      6ADH1622
ATOM   1224  CB  ALA A 163       9.333  33.918  10.471  1.00 16.70      6ADH1623
ATOM   1225  N   SER A 164       8.727  30.560  11.412  1.00 16.70      6ADH1624
ATOM   1226  CA  SER A 164       9.081  29.568  12.438  1.00 16.70      6ADH1625
ATOM   1227  C   SER A 164       9.828  28.341  11.924  1.00 16.70      6ADH1626
ATOM   1228  O   SER A 164       9.402  27.690  10.957  1.00 16.70      6ADH1627
ATOM   1229  CB  SER A 164       7.817  29.032  13.109  1.00 16.70      6ADH1628
ATOM   1230  OG  SER A 164       6.779  29.997  13.027  1.00 16.70      6ADH1629
ATOM   1231  N   PRO A 165      10.953  28.008  12.571  1.00 16.70      6ADH1630
ATOM   1232  CA  PRO A 165      11.696  26.781  12.265  1.00 16.70      6ADH1631
ATOM   1233  C   PRO A 165      10.866  25.512  12.546  1.00 16.70      6ADH1632
ATOM   1234  O   PRO A 165      10.843  25.021  13.711  0.00 16.70   2  6ADH1633
ATOM   1235  CB  PRO A 165      12.872  26.848  13.229  1.00 16.70      6ADH1634
ATOM   1236  CG  PRO A 165      12.759  28.134  14.039  1.00 16.70      6ADH1635
ATOM   1237  CD  PRO A 165      11.536  28.875  13.605  1.00 16.70      6ADH1636
ATOM   1238  N   LEU A 166      10.185  24.897  11.568  1.00 16.70      6ADH1637
ATOM   1239  CA  LEU A 166       9.379  23.672  11.881  1.00 16.70      6ADH1638
ATOM   1240  C   LEU A 166      10.245  22.409  11.941  1.00 16.70      6ADH1639
ATOM   1241  O   LEU A 166       9.767  21.317  12.273  1.00 16.70      6ADH1640
ATOM   1242  CB  LEU A 166       8.312  23.352  10.821  1.00 16.70      6ADH1641
ATOM   1243  CG  LEU A 166       7.419  24.531  10.422  1.00 16.70      6ADH1642
ATOM   1244  CD1 LEU A 166       6.214  24.102   9.580  1.00 16.70      6ADH1643
ATOM   1245  CD2 LEU A 166       6.837  25.284  11.620  1.00 16.70      6ADH1644
ATOM   1246  N   GLU A 167      11.503  22.544  11.600  1.00 16.70      6ADH1645
ATOM   1247  CA  GLU A 167      12.436  21.411  11.686  1.00 16.70      6ADH1646
ATOM   1248  C   GLU A 167      12.997  21.392  13.114  1.00 16.70      6ADH1647
ATOM   1249  O   GLU A 167      13.636  20.416  13.531  1.00 16.70      6ADH1648
ATOM   1250  CB  GLU A 167      13.544  21.556  10.644  1.00 16.70      6ADH1649
ATOM   1251  CG  GLU A 167      13.767  20.278   9.832  1.00 16.70      6ADH1650
ATOM   1252  CD  GLU A 167      15.110  20.266   9.103  1.00 16.70      6ADH1651
ATOM   1253  OE1 GLU A 167      16.186  19.950   9.740  0.00 16.70   2  6ADH1652
ATOM   1254  OE2 GLU A 167      15.167  20.574   7.852  0.00 16.70   2  6ADH1653
ATOM   1255  N   LYS A 168      12.693  22.508  13.769  1.00 16.70      6ADH1654
ATOM   1256  CA  LYS A 168      13.045  22.812  15.161  1.00 16.70      6ADH1655
ATOM   1257  C   LYS A 168      11.824  22.739  16.034  1.00 16.70      6ADH1656
ATOM   1258  O   LYS A 168      11.565  21.731  16.708  1.00 16.70      6ADH1657
ATOM   1259  CB  LYS A 168      13.452  24.285  15.291  1.00 16.70      6ADH1658
ATOM   1260  CG  LYS A 168      14.916  24.486  15.623  1.00 16.70      6ADH1659
ATOM   1261  CD  LYS A 168      15.772  24.651  14.374  1.00 16.70      6ADH1660
ATOM   1262  CE  LYS A 168      17.243  24.320  14.613  1.00 16.70      6ADH1661
ATOM   1263  NZ  LYS A 168      17.472  22.896  14.894  1.00 16.70      6ADH1662
ATOM   1264  N   VAL A 169      11.181  23.835  15.935  1.00 16.70      6ADH1663
ATOM   1265  CA  VAL A 169      10.003  24.177  16.678  1.00 16.70      6ADH1664
ATOM   1266  C   VAL A 169       8.875  23.098  16.637  1.00 16.70      6ADH1665
ATOM   1267  O   VAL A 169       7.687  23.403  16.799  1.00 16.70      6ADH1666
ATOM   1268  CB  VAL A 169       9.490  25.501  16.106  1.00 16.70      6ADH1667
ATOM   1269  CG1 VAL A 169       8.302  25.335  15.158  1.00 16.70      6ADH1668
ATOM   1270  CG2 VAL A 169       9.028  26.477  17.188  1.00 16.70      6ADH1669
ATOM   1271  N   CYS A 170       9.194  21.825  16.452  1.00 16.70      6ADH1670
ATOM   1272  CA  CYS A 170       8.183  20.729  16.424  1.00 16.70      6ADH1671
ATOM   1273  C   CYS A 170       8.185  19.899  17.692  1.00 16.70      6ADH1672
ATOM   1274  O   CYS A 170       7.319  19.030  17.881  1.00 16.70      6ADH1673
ATOM   1275  CB  CYS A 170       8.485  20.017  15.016  1.00 16.70      6ADH1674
ATOM   1276  SG  CYS A 170       9.714  18.675  15.220  1.00 16.70      6ADH1675
ATOM   1277  N   LEU A 171       9.186  20.246  18.462  1.00 16.70      6ADH1676
ATOM   1278  CA  LEU A 171       9.500  19.686  19.773  1.00 16.70      6ADH1677
ATOM   1279  C   LEU A 171       8.623  20.391  20.845  1.00 16.70      6ADH1678
ATOM   1280  O   LEU A 171       8.776  20.164  22.052  1.00 16.70      6ADH1679
ATOM   1281  CB  LEU A 171      10.990  20.014  20.093  1.00 16.70      6ADH1680
ATOM   1282  CG  LEU A 171      11.954  18.809  20.171  1.00 16.70      6ADH1681
ATOM   1283  CD1 LEU A 171      11.341  17.502  19.667  1.00 16.70      6ADH1682
ATOM   1284  CD2 LEU A 171      13.231  19.006  19.347  1.00 16.70      6ADH1683
ATOM   1285  N   ILE A 172       7.705  21.243  20.380  1.00 16.70      6ADH1684
ATOM   1286  CA  ILE A 172       6.857  22.090  21.267  1.00 16.70      6ADH1685
ATOM   1287  C   ILE A 172       5.418  21.585  21.286  1.00 16.70      6ADH1686
ATOM   1288  O   ILE A 172       4.628  21.951  22.173  1.00 16.70      6ADH1687
ATOM   1289  CB  ILE A 172       6.932  23.527  20.773  1.00 16.70      6ADH1688
ATOM   1290  CG1 ILE A 172       8.084  24.294  21.422  1.00 16.70      6ADH1689
ATOM   1291  CG2 ILE A 172       5.665  24.331  21.066  1.00 16.70      6ADH1690
ATOM   1292  CD1 ILE A 172       8.295  25.683  20.820  1.00 16.70      6ADH1691
ATOM   1293  N   GLY A 173       5.181  20.764  20.288  1.00 16.70      6ADH1692
ATOM   1294  CA  GLY A 173       3.929  20.051  20.110  1.00 16.70      6ADH1693
ATOM   1295  C   GLY A 173       3.951  18.816  21.028  1.00 16.70      6ADH1694
ATOM   1296  O   GLY A 173       3.123  17.904  20.892  1.00 16.70      6ADH1695
ATOM   1297  N   CYS A 174       4.926  18.815  21.953  1.00 16.70      6ADH1696
ATOM   1298  CA  CYS A 174       5.079  17.738  22.974  1.00 16.70      6ADH1697
ATOM   1299  C   CYS A 174       6.463  17.781  23.705  1.00 16.70      6ADH1698
ATOM   1300  O   CYS A 174       6.623  18.449  24.732  1.00 16.70      6ADH1699
ATOM   1301  CB  CYS A 174       4.918  16.347  22.349  1.00 16.70      6ADH1700
ATOM   1302  SG  CYS A 174       4.375  15.135  23.632  1.00 16.70      6ADH1701
ATOM   1303  N   GLY A 175       7.423  17.042  23.150  1.00 16.70      6ADH1702
ATOM   1304  CA  GLY A 175       8.834  16.896  23.650  1.00 16.70      6ADH1703
ATOM   1305  C   GLY A 175       9.224  17.877  24.794  1.00 16.70      6ADH1704
ATOM   1306  O   GLY A 175       9.221  17.502  25.976  1.00 16.70      6ADH1705
ATOM   1307  N   PHE A 176       9.554  19.101  24.362  1.00 16.70      6ADH1706
ATOM   1308  CA  PHE A 176      10.032  20.225  25.218  1.00 16.70      6ADH1707
ATOM   1309  C   PHE A 176       8.993  20.644  26.248  1.00 16.70      6ADH1708
ATOM   1310  O   PHE A 176       9.131  20.371  27.450  1.00 16.70      6ADH1709
ATOM   1311  CB  PHE A 176      10.350  21.457  24.326  1.00 16.70      6ADH1710
ATOM   1312  CG  PHE A 176      10.725  22.768  25.070  1.00 16.70      6ADH1711
ATOM   1313  CD1 PHE A 176       9.889  23.898  24.979  1.00 16.70      6ADH1712
ATOM   1314  CD2 PHE A 176      11.909  22.861  25.820  1.00 16.70      6ADH1713
ATOM   1315  CE1 PHE A 176      10.234  25.096  25.627  1.00 16.70      6ADH1714
ATOM   1316  CE2 PHE A 176      12.253  24.062  26.466  1.00 16.70      6ADH1715
ATOM   1317  CZ  PHE A 176      11.416  25.178  26.368  1.00 16.70      6ADH1716
ATOM   1318  N   SER A 177       7.967  21.295  25.767  1.00 16.70      6ADH1717
ATOM   1319  CA  SER A 177       6.968  21.884  26.659  1.00 16.70      6ADH1718
ATOM   1320  C   SER A 177       6.073  20.865  27.401  1.00 16.70      6ADH1719
ATOM   1321  O   SER A 177       4.873  21.102  27.609  1.00 16.70      6ADH1720
ATOM   1322  CB  SER A 177       6.064  22.870  25.915  1.00 16.70      6ADH1721
ATOM   1323  OG  SER A 177       5.492  22.251  24.776  1.00 16.70      6ADH1722
ATOM   1324  N   THR A 178       6.630  19.725  27.806  1.00 16.70      6ADH1723
ATOM   1325  CA  THR A 178       5.924  18.818  28.771  1.00 16.70      6ADH1724
ATOM   1326  C   THR A 178       6.909  18.530  29.899  1.00 16.70      6ADH1725
ATOM   1327  O   THR A 178       6.520  18.268  31.046  1.00 16.70      6ADH1726
ATOM   1328  CB  THR A 178       5.385  17.476  28.211  1.00 16.70      6ADH1727
ATOM   1329  OG1 THR A 178       6.361  16.457  28.353  1.00 16.70      6ADH1728
ATOM   1330  CG2 THR A 178       4.985  17.523  26.736  1.00 16.70      6ADH1729
ATOM   1331  N   GLY A 179       8.157  18.597  29.503  1.00 16.70      6ADH1730
ATOM   1332  CA  GLY A 179       9.291  18.450  30.400  1.00 16.70      6ADH1731
ATOM   1333  C   GLY A 179       9.651  19.838  30.944  1.00 16.70      6ADH1732
ATOM   1334  O   GLY A 179      10.264  19.971  32.009  1.00 16.70      6ADH1733
ATOM   1335  N   TYR A 180       9.248  20.851  30.196  1.00 16.70      6ADH1734
ATOM   1336  CA  TYR A 180       9.492  22.261  30.552  1.00 16.70      6ADH1735
ATOM   1337  C   TYR A 180       8.472  22.721  31.598  1.00 16.70      6ADH1736
ATOM   1338  O   TYR A 180       8.849  23.235  32.663  0.00 16.70   2  6ADH1737
ATOM   1339  CB  TYR A 180       9.296  23.149  29.314  1.00 16.70      6ADH1738
ATOM   1340  CG  TYR A 180       9.731  24.597  29.540  1.00 16.70      6ADH1739
ATOM   1341  CD1 TYR A 180       8.775  25.623  29.599  1.00 16.70      6ADH1740
ATOM   1342  CD2 TYR A 180      11.088  24.893  29.686  1.00 16.70      6ADH1741
ATOM   1343  CE1 TYR A 180       9.186  26.947  29.810  1.00 16.70      6ADH1742
ATOM   1344  CE2 TYR A 180      11.497  26.213  29.895  1.00 16.70      6ADH1743
ATOM   1345  CZ  TYR A 180      10.547  27.239  29.959  1.00 16.70      6ADH1744
ATOM   1346  OH  TYR A 180      10.949  28.522  30.164  1.00 16.70      6ADH1745
ATOM   1347  N   GLY A 181       7.224  22.480  31.184  1.00 16.70      6ADH1746
ATOM   1348  CA  GLY A 181       5.974  22.867  31.887  1.00 16.70      6ADH1747
ATOM   1349  C   GLY A 181       5.733  22.083  33.188  1.00 16.70      6ADH1748
ATOM   1350  O   GLY A 181       4.920  22.487  34.031  1.00 16.70      6ADH1749
ATOM   1351  N   SER A 182       6.433  20.976  33.317  1.00 16.70      6ADH1750
ATOM   1352  CA  SER A 182       6.357  20.117  34.512  1.00 16.70      6ADH1751
ATOM   1353  C   SER A 182       7.058  20.798  35.672  1.00 16.70      6ADH1752
ATOM   1354  O   SER A 182       6.515  20.887  36.785  0.00 16.70   2  6ADH1753
ATOM   1355  CB  SER A 182       7.117  18.810  34.267  1.00 16.70      6ADH1754
ATOM   1356  OG  SER A 182       6.287  17.880  33.590  1.00 16.70      6ADH1755
ATOM   1357  N   ALA A 183       8.238  21.236  35.307  1.00 16.70      6ADH1756
ATOM   1358  CA  ALA A 183       9.205  21.860  36.204  1.00 16.70      6ADH1757
ATOM   1359  C   ALA A 183       8.824  23.294  36.610  1.00 16.70      6ADH1758
ATOM   1360  O   ALA A 183       9.226  23.781  37.675  1.00 16.70      6ADH1759
ATOM   1361  CB  ALA A 183      10.570  21.932  35.516  1.00 16.70      6ADH1760
ATOM   1362  N   VAL A 184       8.046  23.963  35.775  1.00 16.70      6ADH1761
ATOM   1363  CA  VAL A 184       7.723  25.390  35.997  1.00 16.70      6ADH1762
ATOM   1364  C   VAL A 184       6.216  25.664  36.224  1.00 16.70      6ADH1763
ATOM   1365  O   VAL A 184       5.822  26.789  36.572  1.00 16.70      6ADH1764
ATOM   1366  CB  VAL A 184       8.154  26.196  34.765  1.00 16.70      6ADH1765
ATOM   1367  CG1 VAL A 184       7.224  27.371  34.462  1.00 16.70      6ADH1766
ATOM   1368  CG2 VAL A 184       9.554  26.798  34.901  1.00 16.70      6ADH1767
ATOM   1369  N   LYS A 185       5.386  24.634  36.032  1.00 16.70      6ADH1768
ATOM   1370  CA  LYS A 185       3.904  24.771  36.151  1.00 16.70      6ADH1769
ATOM   1371  C   LYS A 185       3.277  23.803  37.188  1.00 16.70      6ADH1770
ATOM   1372  O   LYS A 185       2.618  24.236  38.144  1.00 16.70      6ADH1771
ATOM   1373  CB  LYS A 185       3.241  24.451  34.804  1.00 16.70      6ADH1772
ATOM   1374  CG  LYS A 185       2.332  25.576  34.300  1.00 16.70      6ADH1773
ATOM   1375  CD  LYS A 185       1.018  25.067  33.702  1.00 16.70      6ADH1774
ATOM   1376  CE  LYS A 185        .231  26.158  32.973  1.00 16.70      6ADH1775
ATOM   1377  NZ  LYS A 185      -1.117  26.360  33.525  1.00 16.70      6ADH1776
ATOM   1378  N   VAL A 186       3.527  22.529  36.929  1.00 16.70      6ADH1777
ATOM   1379  CA  VAL A 186       2.981  21.360  37.663  1.00 16.70      6ADH1778
ATOM   1380  C   VAL A 186       3.694  21.062  39.007  1.00 16.70      6ADH1779
ATOM   1381  O   VAL A 186       3.078  20.587  39.972  0.00 16.70   2  6ADH1780
ATOM   1382  CB  VAL A 186       3.145  20.123  36.781  1.00 16.70      6ADH1781
ATOM   1383  CG1 VAL A 186       2.759  18.823  37.488  1.00 16.70      6ADH1782
ATOM   1384  CG2 VAL A 186       2.294  20.179  35.512  1.00 16.70      6ADH1783
ATOM   1385  N   ALA A 187       4.988  21.311  39.060  1.00 16.70      6ADH1784
ATOM   1386  CA  ALA A 187       5.793  21.096  40.290  1.00 16.70      6ADH1785
ATOM   1387  C   ALA A 187       6.052  22.452  40.933  1.00 16.70      6ADH1786
ATOM   1388  O   ALA A 187       5.815  22.647  42.136  1.00 16.70      6ADH1787
ATOM   1389  CB  ALA A 187       7.122  20.429  39.941  1.00 16.70      6ADH1788
ATOM   1390  N   LYS A 188       6.552  23.334  40.084  1.00 16.70      6ADH1789
ATOM   1391  CA  LYS A 188       6.712  24.763  40.403  1.00 16.70      6ADH1790
ATOM   1392  C   LYS A 188       8.049  25.124  41.086  1.00 16.70      6ADH1791
ATOM   1393  O   LYS A 188       8.125  26.103  41.846  1.00 16.70      6ADH1792
ATOM   1394  CB  LYS A 188       5.560  25.189  41.300  1.00 16.70      6ADH1793
ATOM   1395  CG  LYS A 188       4.243  25.319  40.536  1.00 16.70      6ADH1794
ATOM   1396  CD  LYS A 188       3.446  26.556  40.948  1.00 16.70      6ADH1795
ATOM   1397  CE  LYS A 188       2.517  27.068  39.847  1.00 16.70      6ADH1796
ATOM   1398  NZ  LYS A 188       1.276  27.656  40.373  1.00 16.70      6ADH1797
ATOM   1399  N   VAL A 189       9.061  24.332  40.772  1.00 16.70      6ADH1798
ATOM   1400  CA  VAL A 189      10.439  24.533  41.250  1.00 16.70      6ADH1799
ATOM   1401  C   VAL A 189      10.598  25.970  41.803  1.00 16.70      6ADH1800
ATOM   1402  O   VAL A 189      10.467  26.950  41.053  0.00 16.70   2  6ADH1801
ATOM   1403  CB  VAL A 189      11.398  24.287  40.070  1.00 16.70      6ADH1802
ATOM   1404  CG1 VAL A 189      12.874  24.266  40.473  1.00 16.70      6ADH1803
ATOM   1405  CG2 VAL A 189      11.149  22.950  39.367  1.00 16.70      6ADH1804
ATOM   1406  N   THR A 190      10.864  25.994  43.115  1.00 16.70      6ADH1805
ATOM   1407  CA  THR A 190      11.102  27.212  43.923  1.00 16.70      6ADH1806
ATOM   1408  C   THR A 190      12.535  27.695  43.652  1.00 16.70      6ADH1807
ATOM   1409  O   THR A 190      13.472  26.889  43.552  1.00 16.70      6ADH1808
ATOM   1410  CB  THR A 190      10.918  26.857  45.404  1.00 16.70      6ADH1809
ATOM   1411  OG1 THR A 190      12.138  26.367  45.943  1.00 16.70      6ADH1810
ATOM   1412  CG2 THR A 190       9.856  25.776  45.627  1.00 16.70      6ADH1811
ATOM   1413  N   GLN A 191      12.691  28.997  43.535  1.00 16.70      6ADH1812
ATOM   1414  CA  GLN A 191      13.993  29.617  43.199  1.00 16.70      6ADH1813
ATOM   1415  C   GLN A 191      15.096  29.250  44.244  1.00 16.70      6ADH1814
ATOM   1416  O   GLN A 191      15.150  29.803  45.347  1.00 16.70      6ADH1815
ATOM   1417  CB  GLN A 191      13.792  31.151  43.091  0.00 16.70   2  6ADH1816
ATOM   1418  CG  GLN A 191      14.985  31.990  43.575  0.00 16.70   2  6ADH1817
ATOM   1419  CD  GLN A 191      15.285  33.206  42.681  0.00 16.70   2  6ADH1818
ATOM   1420  OE1 GLN A 191      14.396  34.017  42.419  0.00 16.70   2  6ADH1819
ATOM   1421  NE2 GLN A 191      16.499  33.384  42.193  0.00 16.70   2  6ADH1820
ATOM   1422  N   GLY A 192      15.969  28.288  43.871  1.00 16.70      6ADH1821
ATOM   1423  CA  GLY A 192      17.176  27.896  44.675  1.00 16.70      6ADH1822
ATOM   1424  C   GLY A 192      17.143  26.449  45.258  1.00 16.70      6ADH1823
ATOM   1425  O   GLY A 192      17.805  26.148  46.259  1.00 16.70      6ADH1824
ATOM   1426  N   SER A 193      16.416  25.530  44.634  1.00 16.70      6ADH1825
ATOM   1427  CA  SER A 193      16.186  24.166  45.217  1.00 16.70      6ADH1826
ATOM   1428  C   SER A 193      17.074  23.036  44.684  1.00 16.70      6ADH1827
ATOM   1429  O   SER A 193      17.969  23.262  43.857  1.00 16.70      6ADH1828
ATOM   1430  CB  SER A 193      14.757  23.721  44.904  1.00 16.70      6ADH1829
ATOM   1431  OG  SER A 193      14.269  24.418  43.767  1.00 16.70      6ADH1830
ATOM   1432  N   THR A 194      16.767  21.844  45.222  1.00 16.70      6ADH1831
ATOM   1433  CA  THR A 194      17.408  20.583  44.814  1.00 16.70      6ADH1832
ATOM   1434  C   THR A 194      16.369  19.680  44.170  1.00 16.70      6ADH1833
ATOM   1435  O   THR A 194      15.426  19.218  44.839  0.00 16.70   2  6ADH1834
ATOM   1436  CB  THR A 194      18.089  19.855  45.969  1.00 16.70      6ADH1835
ATOM   1437  OG1 THR A 194      19.094  20.682  46.534  1.00 16.70      6ADH1836
ATOM   1438  CG2 THR A 194      18.766  18.554  45.529  1.00 16.70      6ADH1837
ATOM   1439  N   CYS A 195      16.699  19.523  42.892  1.00 16.70      6ADH1838
ATOM   1440  CA  CYS A 195      15.931  18.793  41.908  1.00 16.70      6ADH1839
ATOM   1441  C   CYS A 195      16.686  17.541  41.448  1.00 16.70      6ADH1840
ATOM   1442  O   CYS A 195      17.883  17.596  41.124  1.00 16.70      6ADH1841
ATOM   1443  CB  CYS A 195      15.697  19.682  40.647  1.00 16.70      6ADH1842
ATOM   1444  SG  CYS A 195      14.977  21.266  40.482  1.00 16.70      6ADH1843
ATOM   1445  N   ALA A 196      15.931  16.470  41.441  1.00 16.70      6ADH1844
ATOM   1446  CA  ALA A 196      16.374  15.166  40.951  1.00 16.70      6ADH1845
ATOM   1447  C   ALA A 196      15.457  14.767  39.784  1.00 16.70      6ADH1846
ATOM   1448  O   ALA A 196      14.226  14.731  39.922  1.00 16.70      6ADH1847
ATOM   1449  CB  ALA A 196      16.264  14.123  42.066  1.00 16.70      6ADH1848
ATOM   1450  N   VAL A 197      16.067  14.473  38.645  1.00 16.70      6ADH1849
ATOM   1451  CA  VAL A 197      15.312  14.090  37.434  1.00 16.70      6ADH1850
ATOM   1452  C   VAL A 197      15.723  12.695  36.935  1.00 16.70      6ADH1851
ATOM   1453  O   VAL A 197      16.800  12.519  36.347  1.00 16.70      6ADH1852
ATOM   1454  CB  VAL A 197      15.558  15.094  36.302  1.00 16.70      6ADH1853
ATOM   1455  CG1 VAL A 197      14.640  14.874  35.097  1.00 16.70      6ADH1854
ATOM   1456  CG2 VAL A 197      15.335  16.546  36.730  1.00 16.70      6ADH1855
ATOM   1457  N   PHE A 198      14.828  11.745  37.201  1.00 16.70      6ADH1856
ATOM   1458  CA  PHE A 198      14.973  10.341  36.768  1.00 16.70      6ADH1857
ATOM   1459  C   PHE A 198      14.595  10.253  35.282  1.00 16.70      6ADH1858
ATOM   1460  O   PHE A 198      13.481  10.626  34.882  1.00 16.70      6ADH1859
ATOM   1461  CB  PHE A 198      14.019   9.427  37.560  1.00 16.70      6ADH1860
ATOM   1462  CG  PHE A 198      14.402   9.201  39.035  1.00 16.70      6ADH1861
ATOM   1463  CD1 PHE A 198      14.770   7.921  39.479  1.00 16.70      6ADH1862
ATOM   1464  CD2 PHE A 198      14.373  10.264  39.949  1.00 16.70      6ADH1863
ATOM   1465  CE1 PHE A 198      15.100   7.705  40.825  1.00 16.70      6ADH1864
ATOM   1466  CE2 PHE A 198      14.702  10.048  41.295  1.00 16.70      6ADH1865
ATOM   1467  CZ  PHE A 198      15.064   8.769  41.732  1.00 16.70      6ADH1866
ATOM   1468  N   GLY A 199      15.532   9.758  34.500  1.00 16.70      6ADH1867
ATOM   1469  CA  GLY A 199      15.379   9.663  33.043  1.00 16.70      6ADH1868
ATOM   1470  C   GLY A 199      15.923  10.952  32.428  1.00 16.70      6ADH1869
ATOM   1471  O   GLY A 199      15.399  12.049  32.676  1.00 16.70      6ADH1870
ATOM   1472  N   LEU A 200      16.969  10.792  31.642  1.00 16.70      6ADH1871
ATOM   1473  CA  LEU A 200      17.669  11.926  31.012  1.00 16.70      6ADH1872
ATOM   1474  C   LEU A 200      17.456  11.978  29.500  1.00 16.70      6ADH1873
ATOM   1475  O   LEU A 200      18.393  12.265  28.743  1.00 16.70      6ADH1874
ATOM   1476  CB  LEU A 200      19.183  11.791  31.184  1.00 16.70      6ADH1875
ATOM   1477  CG  LEU A 200      19.646  11.851  32.635  1.00 16.70      6ADH1876
ATOM   1478  CD1 LEU A 200      21.111  11.444  32.806  1.00 16.70      6ADH1877
ATOM   1479  CD2 LEU A 200      19.529  13.250  33.240  1.00 16.70      6ADH1878
ATOM   1480  N   GLY A 201      16.230  11.705  29.089  1.00 16.70      6ADH1879
ATOM   1481  CA  GLY A 201      15.849  11.679  27.664  1.00 16.70      6ADH1880
ATOM   1482  C   GLY A 201      15.376  13.060  27.184  1.00 16.70      6ADH1881
ATOM   1483  O   GLY A 201      15.639  14.085  27.830  0.00 16.70   2  6ADH1882
ATOM   1484  N   GLY A 202      14.682  13.016  26.056  1.00 16.70      6ADH1883
ATOM   1485  CA  GLY A 202      14.144  14.205  25.366  1.00 16.70      6ADH1884
ATOM   1486  C   GLY A 202      13.320  15.093  26.313  1.00 16.70      6ADH1885
ATOM   1487  O   GLY A 202      13.620  16.282  26.496  1.00 16.70      6ADH1886
ATOM   1488  N   VAL A 203      12.298  14.488  26.889  1.00 16.70      6ADH1887
ATOM   1489  CA  VAL A 203      11.360  15.176  27.798  1.00 16.70      6ADH1888
ATOM   1490  C   VAL A 203      12.006  15.483  29.157  1.00 16.70      6ADH1889
ATOM   1491  O   VAL A 203      11.578  16.400  29.874  1.00 16.70      6ADH1890
ATOM   1492  CB  VAL A 203      10.143  14.285  28.066  1.00 16.70      6ADH1891
ATOM   1493  CG1 VAL A 203       9.115  14.937  28.993  1.00 16.70      6ADH1892
ATOM   1494  CG2 VAL A 203       9.377  13.915  26.794  1.00 16.70      6ADH1893
ATOM   1495  N   GLY A 204      13.030  14.701  29.466  1.00 16.70      6ADH1894
ATOM   1496  CA  GLY A 204      13.734  14.760  30.764  1.00 16.70      6ADH1895
ATOM   1497  C   GLY A 204      14.949  15.698  30.753  1.00 16.70      6ADH1896
ATOM   1498  O   GLY A 204      15.752  15.715  31.697  1.00 16.70      6ADH1897
ATOM   1499  N   LEU A 205      15.083  16.460  29.697  1.00 16.70      6ADH1898
ATOM   1500  CA  LEU A 205      16.174  17.437  29.589  1.00 16.70      6ADH1899
ATOM   1501  C   LEU A 205      15.557  18.819  29.627  1.00 16.70      6ADH1900
ATOM   1502  O   LEU A 205      16.194  19.793  30.055  1.00 16.70      6ADH1901
ATOM   1503  CB  LEU A 205      16.954  17.213  28.300  1.00 16.70      6ADH1902
ATOM   1504  CG  LEU A 205      18.031  16.139  28.454  1.00 16.70      6ADH1903
ATOM   1505  CD1 LEU A 205      18.731  15.799  27.136  1.00 16.70      6ADH1904
ATOM   1506  CD2 LEU A 205      19.145  16.541  29.422  1.00 16.70      6ADH1905
ATOM   1507  N   SER A 206      14.329  18.816  29.174  1.00 16.70      6ADH1906
ATOM   1508  CA  SER A 206      13.492  19.997  29.158  1.00 16.70      6ADH1907
ATOM   1509  C   SER A 206      12.986  20.238  30.584  1.00 16.70      6ADH1908
ATOM   1510  O   SER A 206      12.700  21.379  30.978  0.00 16.70   2  6ADH1909
ATOM   1511  CB  SER A 206      12.327  19.781  28.190  1.00 16.70      6ADH1910
ATOM   1512  OG  SER A 206      12.769  19.043  27.058  1.00 16.70      6ADH1911
ATOM   1513  N   VAL A 207      12.890  19.144  31.335  1.00 16.70      6ADH1912
ATOM   1514  CA  VAL A 207      12.440  19.190  32.740  1.00 16.70      6ADH1913
ATOM   1515  C   VAL A 207      13.585  19.632  33.645  1.00 16.70      6ADH1914
ATOM   1516  O   VAL A 207      13.365  20.103  34.771  0.00 16.70   2  6ADH1915
ATOM   1517  CB  VAL A 207      11.959  17.822  33.226  1.00 16.70      6ADH1916
ATOM   1518  CG1 VAL A 207      12.129  17.634  34.735  1.00 16.70      6ADH1917
ATOM   1519  CG2 VAL A 207      10.476  17.574  32.942  1.00 16.70      6ADH1918
ATOM   1520  N   ILE A 208      14.788  19.466  33.138  1.00 16.70      6ADH1919
ATOM   1521  CA  ILE A 208      15.990  19.884  33.863  1.00 16.70      6ADH1920
ATOM   1522  C   ILE A 208      16.404  21.266  33.377  1.00 16.70      6ADH1921
ATOM   1523  O   ILE A 208      17.213  21.953  34.017  1.00 16.70      6ADH1922
ATOM   1524  CB  ILE A 208      17.135  18.892  33.658  1.00 16.70      6ADH1923
ATOM   1525  CG1 ILE A 208      18.319  19.490  32.898  1.00 16.70      6ADH1924
ATOM   1526  CG2 ILE A 208      16.720  17.650  32.870  1.00 16.70      6ADH1925
ATOM   1527  CD1 ILE A 208      19.547  18.577  32.891  1.00 16.70      6ADH1926
ATOM   1528  N   MET A 209      15.841  21.653  32.243  1.00 16.70      6ADH1927
ATOM   1529  CA  MET A 209      16.103  22.983  31.697  1.00 16.70      6ADH1928
ATOM   1530  C   MET A 209      14.917  23.902  32.026  1.00 16.70      6ADH1929
ATOM   1531  O   MET A 209      14.849  25.050  31.567  1.00 16.70      6ADH1930
ATOM   1532  CB  MET A 209      16.445  22.939  30.192  1.00 16.70      6ADH1931
ATOM   1533  CG  MET A 209      15.378  22.312  29.298  1.00 16.70      6ADH1932
ATOM   1534  SD  MET A 209      15.830  22.337  27.574  1.00 16.70      6ADH1933
ATOM   1535  CE  MET A 209      15.566  23.961  26.894  1.00 16.70      6ADH1934
ATOM   1536  N   GLY A 210      14.026  23.356  32.829  1.00 16.70      6ADH1935
ATOM   1537  CA  GLY A 210      12.867  24.078  33.352  1.00 16.70      6ADH1936
ATOM   1538  C   GLY A 210      13.155  24.405  34.816  1.00 16.70      6ADH1937
ATOM   1539  O   GLY A 210      12.715  25.434  35.347  1.00 16.70      6ADH1938
ATOM   1540  N   CYS A 211      13.896  23.505  35.427  1.00 16.70      6ADH1939
ATOM   1541  CA  CYS A 211      14.319  23.651  36.823  1.00 16.70      6ADH1940
ATOM   1542  C   CYS A 211      15.394  24.742  36.908  1.00 16.70      6ADH1941
ATOM   1543  O   CYS A 211      15.402  25.557  37.842  1.00 16.70      6ADH1942
ATOM   1544  CB  CYS A 211      14.925  22.330  37.342  1.00 16.70      6ADH1943
ATOM   1545  SG  CYS A 211      13.741  20.899  37.275  1.00 16.70      6ADH1944
ATOM   1546  N   LYS A 212      16.261  24.701  35.901  1.00 16.70      6ADH1945
ATOM   1547  CA  LYS A 212      17.426  25.602  35.772  1.00 16.70      6ADH1946
ATOM   1548  C   LYS A 212      17.009  27.042  35.472  1.00 16.70      6ADH1947
ATOM   1549  O   LYS A 212      17.793  27.985  35.646  0.00 16.70   2  6ADH1948
ATOM   1550  CB  LYS A 212      18.344  25.128  34.647  1.00 16.70      6ADH1949
ATOM   1551  CG  LYS A 212      19.827  25.349  34.958  1.00 16.70      6ADH1950
ATOM   1552  CD  LYS A 212      20.537  26.210  33.912  1.00 16.70      6ADH1951
ATOM   1553  CE  LYS A 212      22.037  26.357  34.177  1.00 16.70      6ADH1952
ATOM   1554  NZ  LYS A 212      22.347  26.632  35.588  1.00 16.70      6ADH1953
ATOM   1555  N   ALA A 213      15.791  27.198  35.019  1.00 16.70      6ADH1954
ATOM   1556  CA  ALA A 213      15.236  28.528  34.755  1.00 16.70      6ADH1955
ATOM   1557  C   ALA A 213      14.448  28.966  35.986  1.00 16.70      6ADH1956
ATOM   1558  O   ALA A 213      14.383  30.159  36.314  0.00 16.70   2  6ADH1957
ATOM   1559  CB  ALA A 213      14.315  28.484  33.536  1.00 16.70      6ADH1958
ATOM   1560  N   ALA A 214      13.878  27.958  36.621  1.00 16.70      6ADH1959
ATOM   1561  CA  ALA A 214      13.067  28.121  37.835  1.00 16.70      6ADH1960
ATOM   1562  C   ALA A 214      13.941  28.619  38.988  1.00 16.70      6ADH1961
ATOM   1563  O   ALA A 214      13.439  28.944  40.074  1.00 16.70      6ADH1962
ATOM   1564  CB  ALA A 214      12.453  26.776  38.234  1.00 16.70      6ADH1963
ATOM   1565  N   GLY A 215      15.224  28.658  38.694  1.00 16.70      6ADH1964
ATOM   1566  CA  GLY A 215      16.268  29.045  39.651  1.00 16.70      6ADH1965
ATOM   1567  C   GLY A 215      17.159  27.824  39.908  1.00 16.70      6ADH1966
ATOM   1568  O   GLY A 215      18.306  27.765  39.445  1.00 16.70      6ADH1967
ATOM   1569  N   ALA A 216      16.571  26.891  40.641  1.00 16.70      6ADH1968
ATOM   1570  CA  ALA A 216      17.187  25.594  41.003  1.00 16.70      6ADH1969
ATOM   1571  C   ALA A 216      18.718  25.692  41.069  1.00 16.70      6ADH1970
ATOM   1572  O   ALA A 216      19.398  25.767  40.034  0.00 16.70   2  6ADH1971
ATOM   1573  CB  ALA A 216      16.811  24.532  39.969  1.00 16.70      6ADH1972
ATOM   1574  N   ALA A 217      19.177  25.675  42.315  1.00 16.70      6ADH1973
ATOM   1575  CA  ALA A 217      20.601  25.778  42.681  1.00 16.70      6ADH1974
ATOM   1576  C   ALA A 217      21.337  24.457  42.424  1.00 16.70      6ADH1975
ATOM   1577  O   ALA A 217      22.553  24.438  42.186  1.00 16.70      6ADH1976
ATOM   1578  CB  ALA A 217      20.732  26.117  44.167  0.00 16.70   2  6ADH1977
ATOM   1579  N   ARG A 218      20.578  23.386  42.486  1.00 16.70      6ADH1978
ATOM   1580  CA  ARG A 218      21.090  22.026  42.256  1.00 16.70      6ADH1979
ATOM   1581  C   ARG A 218      20.108  21.266  41.371  1.00 16.70      6ADH1980
ATOM   1582  O   ARG A 218      18.913  21.587  41.319  1.00 16.70      6ADH1981
ATOM   1583  CB  ARG A 218      21.229  21.280  43.585  1.00 16.70      6ADH1982
ATOM   1584  CG  ARG A 218      22.036  19.981  43.473  1.00 16.70      6ADH1983
ATOM   1585  CD  ARG A 218      23.259  19.976  44.393  1.00 16.70      6ADH1984
ATOM   1586  NE  ARG A 218      23.757  18.631  44.725  1.00 16.70      6ADH1985
ATOM   1587  CZ  ARG A 218      23.524  18.012  45.892  1.00 16.70      6ADH1986
ATOM   1588  NH1 ARG A 218      22.776  18.586  46.844  1.00 16.70      6ADH1987
ATOM   1589  NH2 ARG A 218      24.020  16.808  46.215  1.00 16.70      6ADH1988
ATOM   1590  N   ILE A 219      20.632  20.278  40.696  1.00 16.70      6ADH1989
ATOM   1591  CA  ILE A 219      19.849  19.441  39.777  1.00 16.70      6ADH1990
ATOM   1592  C   ILE A 219      20.674  18.217  39.400  1.00 16.70      6ADH1991
ATOM   1593  O   ILE A 219      21.705  18.326  38.729  1.00 16.70      6ADH1992
ATOM   1594  CB  ILE A 219      19.560  20.211  38.493  1.00 16.70      6ADH1993
ATOM   1595  CG1 ILE A 219      18.629  21.405  38.690  1.00 16.70      6ADH1994
ATOM   1596  CG2 ILE A 219      18.896  19.347  37.421  1.00 16.70      6ADH1995
ATOM   1597  CD1 ILE A 219      18.215  22.059  37.370  1.00 16.70      6ADH1996
ATOM   1598  N   ILE A 220      20.205  17.082  39.818  1.00 16.70      6ADH1997
ATOM   1599  CA  ILE A 220      20.903  15.809  39.625  1.00 16.70      6ADH1998
ATOM   1600  C   ILE A 220      20.228  15.080  38.461  1.00 16.70      6ADH1999
ATOM   1601  O   ILE A 220      19.118  15.412  38.039  1.00 16.70      6ADH2000
ATOM   1602  CB  ILE A 220      20.771  15.079  40.957  1.00 16.70      6ADH2001
ATOM   1603  CG1 ILE A 220      20.630  16.062  42.130  1.00 16.70      6ADH2002
ATOM   1604  CG2 ILE A 220      21.965  14.181  41.275  1.00 16.70      6ADH2003
ATOM   1605  CD1 ILE A 220      21.149  15.501  43.455  1.00 16.70      6ADH2004
ATOM   1606  N   GLY A 221      20.833  14.096  37.892  1.00 16.70      6ADH2005
ATOM   1607  CA  GLY A 221      20.177  13.383  36.795  1.00 16.70      6ADH2006
ATOM   1608  C   GLY A 221      20.456  11.912  36.963  1.00 16.70      6ADH2007
ATOM   1609  O   GLY A 221      21.615  11.503  37.094  1.00 16.70      6ADH2008
ATOM   1610  N   VAL A 222      19.406  11.124  36.970  1.00 16.70      6ADH2009
ATOM   1611  CA  VAL A 222      19.553   9.672  37.126  1.00 16.70      6ADH2010
ATOM   1612  C   VAL A 222      19.120   8.953  35.865  1.00 16.70      6ADH2011
ATOM   1613  O   VAL A 222      17.945   8.997  35.476  1.00 16.70      6ADH2012
ATOM   1614  CB  VAL A 222      18.698   9.144  38.275  1.00 16.70      6ADH2013
ATOM   1615  CG1 VAL A 222      19.254   7.855  38.886  1.00 16.70      6ADH2014
ATOM   1616  CG2 VAL A 222      18.575  10.133  39.434  1.00 16.70      6ADH2015
ATOM   1617  N   ASP A 223      20.093   8.316  35.282  1.00 16.70      6ADH2016
ATOM   1618  CA  ASP A 223      19.918   7.520  34.077  1.00 16.70      6ADH2017
ATOM   1619  C   ASP A 223      20.883   6.335  34.163  1.00 16.70      6ADH2018
ATOM   1620  O   ASP A 223      21.986   6.450  34.714  1.00 16.70      6ADH2019
ATOM   1621  CB  ASP A 223      20.190   8.385  32.857  1.00 16.70      6ADH2020
ATOM   1622  CG  ASP A 223      19.344   7.963  31.667  1.00 16.70      6ADH2021
ATOM   1623  OD1 ASP A 223      18.577   8.820  31.083  1.00 16.70      6ADH2022
ATOM   1624  OD2 ASP A 223      19.395   6.746  31.247  1.00 16.70      6ADH2023
ATOM   1625  N   ILE A 224      20.469   5.201  33.629  1.00 16.70      6ADH2024
ATOM   1626  CA  ILE A 224      21.278   3.960  33.706  1.00 16.70      6ADH2025
ATOM   1627  C   ILE A 224      22.183   3.831  32.475  1.00 16.70      6ADH2026
ATOM   1628  O   ILE A 224      22.836   2.793  32.277  1.00 16.70      6ADH2027
ATOM   1629  CB  ILE A 224      20.349   2.755  33.830  1.00 16.70      6ADH2028
ATOM   1630  CG1 ILE A 224      19.362   2.632  32.670  1.00 16.70      6ADH2029
ATOM   1631  CG2 ILE A 224      19.494   2.795  35.099  1.00 16.70      6ADH2030
ATOM   1632  CD1 ILE A 224      19.022   1.179  32.330  1.00 16.70      6ADH2031
ATOM   1633  N   ASN A 225      22.149   4.926  31.739  1.00 16.70      6ADH2032
ATOM   1634  CA  ASN A 225      22.900   5.156  30.499  1.00 16.70      6ADH2033
ATOM   1635  C   ASN A 225      23.819   6.364  30.709  1.00 16.70      6ADH2034
ATOM   1636  O   ASN A 225      23.476   7.502  30.353  1.00 16.70      6ADH2035
ATOM   1637  CB  ASN A 225      21.892   5.474  29.383  1.00 16.70      6ADH2036
ATOM   1638  CG  ASN A 225      22.476   5.401  27.973  1.00 16.70      6ADH2037
ATOM   1639  OD1 ASN A 225      21.836   5.843  27.020  1.00 16.70      6ADH2038
ATOM   1640  ND2 ASN A 225      23.665   4.863  27.778  1.00 16.70      6ADH2039
ATOM   1641  N   LYS A 226      24.976   6.115  31.292  1.00 16.70      6ADH2040
ATOM   1642  CA  LYS A 226      25.924   7.197  31.596  1.00 16.70      6ADH2041
ATOM   1643  C   LYS A 226      26.219   8.016  30.335  1.00 16.70      6ADH2042
ATOM   1644  O   LYS A 226      26.746   9.135  30.409  1.00 16.70      6ADH2043
ATOM   1645  CB  LYS A 226      27.229   6.640  32.174  1.00 16.70      6ADH2044
ATOM   1646  CG  LYS A 226      27.852   5.541  31.313  1.00 16.70      6ADH2045
ATOM   1647  CD  LYS A 226      28.741   6.090  30.195  1.00 16.70      6ADH2046
ATOM   1648  CE  LYS A 226      30.234   5.904  30.472  1.00 16.70      6ADH2047
ATOM   1649  NZ  LYS A 226      30.965   7.176  30.561  1.00 16.70      6ADH2048
ATOM   1650  N   ASP A 227      25.867   7.451  29.198  1.00 16.70      6ADH2049
ATOM   1651  CA  ASP A 227      26.069   8.114  27.903  1.00 16.70      6ADH2050
ATOM   1652  C   ASP A 227      25.234   9.418  27.819  1.00 16.70      6ADH2051
ATOM   1653  O   ASP A 227      25.547  10.325  27.033  1.00 16.70      6ADH2052
ATOM   1654  CB  ASP A 227      25.614   7.196  26.746  1.00 16.70      6ADH2053
ATOM   1655  CG  ASP A 227      26.724   6.302  26.168  1.00 16.70      6ADH2054
ATOM   1656  OD1 ASP A 227      26.555   5.718  25.029  1.00 16.70      6ADH2055
ATOM   1657  OD2 ASP A 227      27.825   6.133  26.817  1.00 16.70      6ADH2056
ATOM   1658  N   LYS A 228      24.171   9.513  28.634  1.00 16.70      6ADH2057
ATOM   1659  CA  LYS A 228      23.218  10.672  28.575  1.00 16.70      6ADH2058
ATOM   1660  C   LYS A 228      23.632  11.887  29.428  1.00 16.70      6ADH2059
ATOM   1661  O   LYS A 228      23.097  12.994  29.261  1.00 16.70      6ADH2060
ATOM   1662  CB  LYS A 228      21.836  10.283  29.125  1.00 16.70      6ADH2061
ATOM   1663  CG  LYS A 228      21.231   9.060  28.438  1.00 16.70      6ADH2062
ATOM   1664  CD  LYS A 228      19.998   9.394  27.600  1.00 16.70      6ADH2063
ATOM   1665  CE  LYS A 228      19.815   8.455  26.407  1.00 16.70      6ADH2064
ATOM   1666  NZ  LYS A 228      19.028   7.256  26.733  1.00 16.70      6ADH2065
ATOM   1667  N   PHE A 229      24.575  11.646  30.302  1.00 16.70      6ADH2066
ATOM   1668  CA  PHE A 229      25.015  12.601  31.347  1.00 16.70      6ADH2067
ATOM   1669  C   PHE A 229      25.557  13.942  30.818  1.00 16.70      6ADH2068
ATOM   1670  O   PHE A 229      25.510  14.964  31.526  0.00 16.70   2  6ADH2069
ATOM   1671  CB  PHE A 229      26.093  11.938  32.184  1.00 16.70      6ADH2070
ATOM   1672  CG  PHE A 229      25.511  10.816  33.038  1.00 16.70      6ADH2071
ATOM   1673  CD1 PHE A 229      24.128  10.606  33.048  1.00 16.70      6ADH2072
ATOM   1674  CD2 PHE A 229      26.351  10.006  33.807  1.00 16.70      6ADH2073
ATOM   1675  CE1 PHE A 229      23.582   9.588  33.835  1.00 16.70      6ADH2074
ATOM   1676  CE2 PHE A 229      25.805   8.988  34.595  1.00 16.70      6ADH2075
ATOM   1677  CZ  PHE A 229      24.420   8.781  34.611  1.00 16.70      6ADH2076
ATOM   1678  N   ALA A 230      26.051  13.901  29.589  1.00 16.70      6ADH2077
ATOM   1679  CA  ALA A 230      26.684  15.065  28.928  1.00 16.70      6ADH2078
ATOM   1680  C   ALA A 230      25.660  16.062  28.345  1.00 16.70      6ADH2079
ATOM   1681  O   ALA A 230      25.683  17.261  28.656  1.00 16.70      6ADH2080
ATOM   1682  CB  ALA A 230      27.577  14.597  27.777  1.00 16.70      6ADH2081
ATOM   1683  N   LYS A 231      24.776  15.585  27.489  1.00 16.70      6ADH2082
ATOM   1684  CA  LYS A 231      23.756  16.456  26.851  1.00 16.70      6ADH2083
ATOM   1685  C   LYS A 231      22.929  17.134  27.931  1.00 16.70      6ADH2084
ATOM   1686  O   LYS A 231      22.169  18.075  27.643  1.00 16.70      6ADH2085
ATOM   1687  CB  LYS A 231      22.806  15.610  26.014  1.00 16.70      6ADH2086
ATOM   1688  CG  LYS A 231      22.520  16.219  24.649  1.00 16.70      6ADH2087
ATOM   1689  CD  LYS A 231      22.728  15.229  23.509  1.00 16.70      6ADH2088
ATOM   1690  CE  LYS A 231      21.422  14.812  22.836  0.00 16.70   2  6ADH2089
ATOM   1691  NZ  LYS A 231      21.361  15.196  21.419  0.00 16.70   2  6ADH2090
ATOM   1692  N   ALA A 232      23.182  16.549  29.100  1.00 16.70      6ADH2091
ATOM   1693  CA  ALA A 232      22.517  16.831  30.382  1.00 16.70      6ADH2092
ATOM   1694  C   ALA A 232      23.250  17.906  31.175  1.00 16.70      6ADH2093
ATOM   1695  O   ALA A 232      22.735  19.013  31.383  1.00 16.70      6ADH2094
ATOM   1696  CB  ALA A 232      22.478  15.557  31.224  1.00 16.70      6ADH2095
ATOM   1697  N   LYS A 233      24.436  17.583  31.640  1.00 16.70      6ADH2096
ATOM   1698  CA  LYS A 233      25.239  18.583  32.332  1.00 16.70      6ADH2097
ATOM   1699  C   LYS A 233      25.271  19.820  31.458  1.00 16.70      6ADH2098
ATOM   1700  O   LYS A 233      25.294  20.956  31.951  1.00 16.70      6ADH2099
ATOM   1701  CB  LYS A 233      26.682  18.110  32.513  1.00 16.70      6ADH2100
ATOM   1702  CG  LYS A 233      26.789  16.723  33.137  1.00 16.70      6ADH2101
ATOM   1703  CD  LYS A 233      27.843  16.651  34.240  1.00 16.70      6ADH2102
ATOM   1704  CE  LYS A 233      27.766  15.358  35.053  1.00 16.70      6ADH2103
ATOM   1705  NZ  LYS A 233      28.942  14.496  34.871  1.00 16.70      6ADH2104
ATOM   1706  N   GLU A 234      25.269  19.550  30.172  1.00 16.70      6ADH2105
ATOM   1707  CA  GLU A 234      25.322  20.603  29.169  1.00 16.70      6ADH2106
ATOM   1708  C   GLU A 234      24.026  21.414  29.171  1.00 16.70      6ADH2107
ATOM   1709  O   GLU A 234      24.004  22.584  28.760  1.00 16.70      6ADH2108
ATOM   1710  CB  GLU A 234      25.547  20.025  27.777  1.00 16.70      6ADH2109
ATOM   1711  CG  GLU A 234      25.886  21.102  26.745  1.00 16.70      6ADH2110
ATOM   1712  CD  GLU A 234      25.294  20.810  25.368  1.00 16.70      6ADH2111
ATOM   1713  OE1 GLU A 234      24.805  21.770  24.658  1.00 16.70      6ADH2112
ATOM   1714  OE2 GLU A 234      25.283  19.602  24.915  1.00 16.70      6ADH2113
ATOM   1715  N   VAL A 235      22.941  20.807  29.640  1.00 16.70      6ADH2114
ATOM   1716  CA  VAL A 235      21.652  21.527  29.686  1.00 16.70      6ADH2115
ATOM   1717  C   VAL A 235      21.435  22.262  31.023  1.00 16.70      6ADH2116
ATOM   1718  O   VAL A 235      20.545  23.109  31.156  0.00 16.70   2  6ADH2117
ATOM   1719  CB  VAL A 235      20.444  20.609  29.464  1.00 16.70      6ADH2118
ATOM   1720  CG1 VAL A 235      19.928  20.640  28.022  1.00 16.70      6ADH2119
ATOM   1721  CG2 VAL A 235      20.734  19.140  29.770  1.00 16.70      6ADH2120
ATOM   1722  N   GLY A 236      22.218  21.984  32.039  1.00 16.70      6ADH2121
ATOM   1723  CA  GLY A 236      22.059  22.700  33.331  1.00 16.70      6ADH2122
ATOM   1724  C   GLY A 236      21.890  21.702  34.470  1.00 16.70      6ADH2123
ATOM   1725  O   GLY A 236      21.292  22.024  35.510  0.00 16.70   2  6ADH2124
ATOM   1726  N   ALA A 237      22.448  20.535  34.180  1.00 16.70      6ADH2125
ATOM   1727  CA  ALA A 237      22.459  19.364  35.071  1.00 16.70      6ADH2126
ATOM   1728  C   ALA A 237      23.820  19.270  35.775  1.00 16.70      6ADH2127
ATOM   1729  O   ALA A 237      24.810  18.798  35.193  0.00 16.70   2  6ADH2128
ATOM   1730  CB  ALA A 237      22.202  18.097  34.257  1.00 16.70      6ADH2129
ATOM   1731  N   THR A 238      23.734  19.726  36.999  1.00 16.70      6ADH2130
ATOM   1732  CA  THR A 238      24.833  19.924  37.950  1.00 16.70      6ADH2131
ATOM   1733  C   THR A 238      25.536  18.596  38.400  1.00 16.70      6ADH2132
ATOM   1734  O   THR A 238      26.771  18.483  38.367  0.00 16.70   2  6ADH2133
ATOM   1735  CB  THR A 238      24.227  20.709  39.120  1.00 16.70      6ADH2134
ATOM   1736  OG1 THR A 238      24.525  22.091  38.980  1.00 16.70      6ADH2135
ATOM   1737  CG2 THR A 238      24.744  20.265  40.487  1.00 16.70      6ADH2136
ATOM   1738  N   GLU A 239      24.759  17.600  38.815  1.00 16.70      6ADH2137
ATOM   1739  CA  GLU A 239      25.294  16.292  39.305  1.00 16.70      6ADH2138
ATOM   1740  C   GLU A 239      24.491  15.144  38.696  1.00 16.70      6ADH2139
ATOM   1741  O   GLU A 239      23.259  15.092  38.817  0.00 16.70   2  6ADH2140
ATOM   1742  CB  GLU A 239      25.135  16.232  40.828  1.00 16.70      6ADH2141
ATOM   1743  CG  GLU A 239      25.928  15.115  41.504  1.00 16.70      6ADH2142
ATOM   1744  CD  GLU A 239      26.263  15.452  42.958  1.00 16.70      6ADH2143
ATOM   1745  OE1 GLU A 239      25.712  16.473  43.523  1.00 16.70      6ADH2144
ATOM   1746  OE2 GLU A 239      27.094  14.720  43.618  1.00 16.70      6ADH2145
ATOM   1747  N   CYS A 240      25.154  14.242  38.039  1.00 16.70      6ADH2146
ATOM   1748  CA  CYS A 240      24.511  13.078  37.362  1.00 16.70      6ADH2147
ATOM   1749  C   CYS A 240      24.851  11.775  38.107  1.00 16.70      6ADH2148
ATOM   1750  O   CYS A 240      26.027  11.468  38.355  1.00 16.70      6ADH2149
ATOM   1751  CB  CYS A 240      25.075  12.905  35.920  1.00 16.70      6ADH2150
ATOM   1752  SG  CYS A 240      23.991  14.120  34.869  1.00 16.70      6ADH2151
ATOM   1753  N   VAL A 241      23.807  11.022  38.441  1.00 16.70      6ADH2152
ATOM   1754  CA  VAL A 241      23.951   9.744  39.168  1.00 16.70      6ADH2153
ATOM   1755  C   VAL A 241      23.370   8.572  38.361  1.00 16.70      6ADH2154
ATOM   1756  O   VAL A 241      22.256   8.658  37.823  0.00 16.70   2  6ADH2155
ATOM   1757  CB  VAL A 241      23.228   9.814  40.517  1.00 16.70      6ADH2156
ATOM   1758  CG1 VAL A 241      22.091  10.838  40.536  1.00 16.70      6ADH2157
ATOM   1759  CG2 VAL A 241      22.594   8.484  40.926  1.00 16.70      6ADH2158
ATOM   1760  N   ASN A 242      24.186   7.529  38.329  1.00 16.70      6ADH2159
ATOM   1761  CA  ASN A 242      23.888   6.248  37.670  1.00 16.70      6ADH2160
ATOM   1762  C   ASN A 242      23.644   5.209  38.766  1.00 16.70      6ADH2161
ATOM   1763  O   ASN A 242      24.583   4.766  39.446  1.00 16.70      6ADH2162
ATOM   1764  CB  ASN A 242      25.081   5.849  36.790  1.00 16.70      6ADH2163
ATOM   1765  CG  ASN A 242      24.915   4.494  36.096  1.00 16.70      6ADH2164
ATOM   1766  OD1 ASN A 242      25.839   4.030  35.429  1.00 16.70      6ADH2165
ATOM   1767  ND2 ASN A 242      23.784   3.824  36.212  1.00 16.70      6ADH2166
ATOM   1768  N   PRO A 243      22.391   4.796  38.975  1.00 16.70      6ADH2167
ATOM   1769  CA  PRO A 243      22.040   3.880  40.055  1.00 16.70      6ADH2168
ATOM   1770  C   PRO A 243      22.737   2.529  39.992  1.00 16.70      6ADH2169
ATOM   1771  O   PRO A 243      22.697   1.770  41.009  1.00 16.70      6ADH2170
ATOM   1772  CB  PRO A 243      20.547   3.696  39.905  1.00 16.70      6ADH2171
ATOM   1773  CG  PRO A 243      20.085   4.536  38.724  1.00 16.70      6ADH2172
ATOM   1774  CD  PRO A 243      21.270   5.239  38.139  1.00 16.70      6ADH2173
ATOM   1775  N   GLN A 244      23.353   2.229  38.861  1.00 16.70      6ADH2174
ATOM   1776  CA  GLN A 244      23.995    .909  38.621  1.00 16.70      6ADH2175
ATOM   1777  C   GLN A 244      25.388    .807  39.240  1.00 16.70      6ADH2176
ATOM   1778  O   GLN A 244      25.905   -.299  39.466  1.00 16.70      6ADH2177
ATOM   1779  CB  GLN A 244      24.195    .685  37.128  0.00 16.70   2  6ADH2178
ATOM   1780  CG  GLN A 244      23.027   -.025  36.455  0.00 16.70   2  6ADH2179
ATOM   1781  CD  GLN A 244      23.198   -.099  34.940  0.00 16.70   2  6ADH2180
ATOM   1782  OE1 GLN A 244      22.744  -1.057  34.316  0.00 16.70   2  6ADH2181
ATOM   1783  NE2 GLN A 244      23.834    .865  34.302  0.00 16.70   2  6ADH2182
ATOM   1784  N   ASP A 245      25.950   1.971  39.488  1.00 16.70      6ADH2183
ATOM   1785  CA  ASP A 245      27.304   2.099  40.046  1.00 16.70      6ADH2184
ATOM   1786  C   ASP A 245      27.282   1.966  41.569  1.00 16.70      6ADH2185
ATOM   1787  O   ASP A 245      28.337   1.982  42.221  1.00 16.70      6ADH2186
ATOM   1788  CB  ASP A 245      27.875   3.486  39.729  1.00 16.70      6ADH2187
ATOM   1789  CG  ASP A 245      28.119   3.721  38.238  1.00 16.70      6ADH2188
ATOM   1790  OD1 ASP A 245      28.142   4.922  37.770  1.00 16.70      6ADH2189
ATOM   1791  OD2 ASP A 245      28.303   2.716  37.449  1.00 16.70      6ADH2190
ATOM   1792  N   TYR A 246      26.065   1.832  42.079  1.00 16.70      6ADH2191
ATOM   1793  CA  TYR A 246      25.789   1.817  43.532  1.00 16.70      6ADH2192
ATOM   1794  C   TYR A 246      25.278    .479  44.075  1.00 16.70      6ADH2193
ATOM   1795  O   TYR A 246      24.489   -.218  43.419  1.00 16.70      6ADH2194
ATOM   1796  CB  TYR A 246      24.692   2.819  43.846  1.00 16.70      6ADH2195
ATOM   1797  CG  TYR A 246      25.141   4.247  43.616  1.00 16.70      6ADH2196
ATOM   1798  CD1 TYR A 246      24.615   4.980  42.550  1.00 16.70      6ADH2197
ATOM   1799  CD2 TYR A 246      26.084   4.810  44.476  1.00 16.70      6ADH2198
ATOM   1800  CE1 TYR A 246      25.032   6.298  42.348  1.00 16.70      6ADH2199
ATOM   1801  CE2 TYR A 246      26.501   6.127  44.274  1.00 16.70      6ADH2200
ATOM   1802  CZ  TYR A 246      25.974   6.870  43.211  1.00 16.70      6ADH2201
ATOM   1803  OH  TYR A 246      26.379   8.155  43.020  1.00 16.70      6ADH2202
ATOM   1804  N   LYS A 247      25.755    .212  45.290  1.00 16.70      6ADH2203
ATOM   1805  CA  LYS A 247      25.409   -.984  46.077  1.00 16.70      6ADH2204
ATOM   1806  C   LYS A 247      24.050   -.773  46.783  1.00 16.70      6ADH2205
ATOM   1807  O   LYS A 247      23.106  -1.554  46.598  1.00 16.70      6ADH2206
ATOM   1808  CB  LYS A 247      26.496  -1.247  47.134  1.00 16.70      6ADH2207
ATOM   1809  CG  LYS A 247      27.239  -2.577  46.932  1.00 16.70      6ADH2208
ATOM   1810  CD  LYS A 247      28.720  -2.392  46.579  1.00 16.70      6ADH2209
ATOM   1811  CE  LYS A 247      29.662  -3.183  47.491  1.00 16.70      6ADH2210
ATOM   1812  NZ  LYS A 247      29.144  -4.515  47.838  1.00 16.70      6ADH2211
ATOM   1813  N   LYS A 248      23.973    .296  47.584  1.00 16.70      6ADH2212
ATOM   1814  CA  LYS A 248      22.748    .640  48.357  1.00 16.70      6ADH2213
ATOM   1815  C   LYS A 248      21.647   1.201  47.431  1.00 16.70      6ADH2214
ATOM   1816  O   LYS A 248      21.938   1.734  46.350  1.00 16.70      6ADH2215
ATOM   1817  CB  LYS A 248      23.061   1.679  49.446  1.00 16.70      6ADH2216
ATOM   1818  CG  LYS A 248      24.135   2.690  49.034  0.00 16.70   2  6ADH2217
ATOM   1819  CD  LYS A 248      24.140   3.950  49.908  0.00 16.70   2  6ADH2218
ATOM   1820  CE  LYS A 248      23.020   3.964  50.952  0.00 16.70   2  6ADH2219
ATOM   1821  NZ  LYS A 248      23.363   4.740  52.152  0.00 16.70   2  6ADH2220
ATOM   1822  N   PRO A 249      20.352   1.107  47.832  1.00 16.70      6ADH2221
ATOM   1823  CA  PRO A 249      19.235   1.584  47.003  1.00 16.70      6ADH2222
ATOM   1824  C   PRO A 249      19.469   3.035  46.647  1.00 16.70      6ADH2223
ATOM   1825  O   PRO A 249      20.172   3.753  47.420  1.00 16.70      6ADH2224
ATOM   1826  CB  PRO A 249      18.018   1.322  47.859  1.00 16.70      6ADH2225
ATOM   1827  CG  PRO A 249      18.484    .681  49.160  1.00 16.70      6ADH2226
ATOM   1828  CD  PRO A 249      19.973    .538  49.127  1.00 16.70      6ADH2227
ATOM   1829  N   ILE A 250      18.897   3.462  45.526  1.00 16.70      6ADH2228
ATOM   1830  CA  ILE A 250      19.177   4.811  44.969  1.00 16.70      6ADH2229
ATOM   1831  C   ILE A 250      18.411   5.957  45.675  1.00 16.70      6ADH2230
ATOM   1832  O   ILE A 250      18.853   7.116  45.672  1.00 16.70      6ADH2231
ATOM   1833  CB  ILE A 250      18.928   4.814  43.456  1.00 16.70      6ADH2232
ATOM   1834  CG1 ILE A 250      20.214   5.025  42.654  1.00 16.70      6ADH2233
ATOM   1835  CG2 ILE A 250      17.976   5.918  42.996  1.00 16.70      6ADH2234
ATOM   1836  CD1 ILE A 250      20.892   6.364  42.960  1.00 16.70      6ADH2235
ATOM   1837  N   GLN A 251      17.279   5.671  46.285  1.00 16.70      6ADH2236
ATOM   1838  CA  GLN A 251      16.538   6.714  47.026  1.00 16.70      6ADH2237
ATOM   1839  C   GLN A 251      17.466   7.284  48.124  1.00 16.70      6ADH2238
ATOM   1840  O   GLN A 251      17.538   8.506  48.328  0.00 16.70   2  6ADH2239
ATOM   1841  CB  GLN A 251      15.277   6.111  47.653  1.00 16.70      6ADH2240
ATOM   1842  CG  GLN A 251      14.551   5.139  46.718  1.00 16.70      6ADH2241
ATOM   1843  CD  GLN A 251      14.371   3.746  47.328  1.00 16.70      6ADH2242
ATOM   1844  OE1 GLN A 251      13.737   3.608  48.372  1.00 16.70      6ADH2243
ATOM   1845  NE2 GLN A 251      14.898   2.691  46.732  1.00 16.70      6ADH2244
ATOM   1846  N   GLU A 252      18.144   6.334  48.769  1.00 16.70      6ADH2245
ATOM   1847  CA  GLU A 252      19.116   6.566  49.865  1.00 16.70      6ADH2246
ATOM   1848  C   GLU A 252      20.201   7.573  49.448  1.00 16.70      6ADH2247
ATOM   1849  O   GLU A 252      20.335   8.648  50.053  1.00 16.70      6ADH2248
ATOM   1850  CB  GLU A 252      19.835   5.265  50.194  1.00 16.70      6ADH2249
ATOM   1851  CG  GLU A 252      18.895   4.130  50.572  1.00 16.70      6ADH2250
ATOM   1852  CD  GLU A 252      19.540   3.173  51.567  1.00 16.70      6ADH2251
ATOM   1853  OE1 GLU A 252      19.031   2.005  51.764  1.00 16.70      6ADH2252
ATOM   1854  OE2 GLU A 252      20.598   3.535  52.211  1.00 16.70      6ADH2253
ATOM   1855  N   VAL A 253      20.938   7.148  48.417  1.00 16.70      6ADH2254
ATOM   1856  CA  VAL A 253      22.021   7.927  47.780  1.00 16.70      6ADH2255
ATOM   1857  C   VAL A 253      21.515   9.315  47.435  1.00 16.70      6ADH2256
ATOM   1858  O   VAL A 253      22.129  10.330  47.796  1.00 16.70      6ADH2257
ATOM   1859  CB  VAL A 253      22.440   7.258  46.468  1.00 16.70      6ADH2258
ATOM   1860  CG1 VAL A 253      23.724   7.845  45.876  1.00 16.70      6ADH2259
ATOM   1861  CG2 VAL A 253      22.699   5.757  46.614  1.00 16.70      6ADH2260
ATOM   1862  N   LEU A 254      20.405   9.296  46.732  1.00 16.70      6ADH2261
ATOM   1863  CA  LEU A 254      19.725  10.508  46.318  1.00 16.70      6ADH2262
ATOM   1864  C   LEU A 254      19.305  11.274  47.546  1.00 16.70      6ADH2263
ATOM   1865  O   LEU A 254      19.272  12.513  47.552  1.00 16.70      6ADH2264
ATOM   1866  CB  LEU A 254      18.462  10.173  45.514  1.00 16.70      6ADH2265
ATOM   1867  CG  LEU A 254      18.558  10.565  44.036  1.00 16.70      6ADH2266
ATOM   1868  CD1 LEU A 254      17.856  11.887  43.718  1.00 16.70      6ADH2267
ATOM   1869  CD2 LEU A 254      20.001  10.736  43.557  1.00 16.70      6ADH2268
ATOM   1870  N   THR A 255      18.995  10.533  48.577  1.00 16.70      6ADH2269
ATOM   1871  CA  THR A 255      18.513  11.163  49.790  1.00 16.70      6ADH2270
ATOM   1872  C   THR A 255      19.708  11.528  50.737  1.00 16.70      6ADH2271
ATOM   1873  O   THR A 255      19.558  12.360  51.633  1.00 16.70      6ADH2272
ATOM   1874  CB  THR A 255      17.382  10.305  50.396  1.00 16.70      6ADH2273
ATOM   1875  OG1 THR A 255      17.709   8.924  50.330  1.00 16.70      6ADH2274
ATOM   1876  CG2 THR A 255      16.052  10.485  49.655  1.00 16.70      6ADH2275
ATOM   1877  N   GLU A 256      20.899  10.928  50.505  1.00 16.70      6ADH2276
ATOM   1878  CA  GLU A 256      22.156  11.194  51.299  1.00 16.70      6ADH2277
ATOM   1879  C   GLU A 256      22.934  12.395  50.701  1.00 16.70      6ADH2278
ATOM   1880  O   GLU A 256      23.806  12.986  51.360  1.00 16.70      6ADH2279
ATOM   1881  CB  GLU A 256      23.091   9.966  51.229  1.00 16.70      6ADH2280
ATOM   1882  CG  GLU A 256      23.420   9.335  52.588  1.00 16.70      6ADH2281
ATOM   1883  CD  GLU A 256      24.606   8.361  52.521  1.00 16.70      6ADH2282
ATOM   1884  OE1 GLU A 256      24.505   7.263  51.850  0.00 16.70   2  6ADH2283
ATOM   1885  OE2 GLU A 256      25.707   8.639  53.134  0.00 16.70   2  6ADH2284
ATOM   1886  N   MET A 257      22.588  12.695  49.450  1.00 16.70      6ADH2285
ATOM   1887  CA  MET A 257      23.176  13.811  48.674  1.00 16.70      6ADH2286
ATOM   1888  C   MET A 257      22.631  15.128  49.222  1.00 16.70      6ADH2287
ATOM   1889  O   MET A 257      23.377  15.942  49.788  1.00 16.70      6ADH2288
ATOM   1890  CB  MET A 257      22.804  13.666  47.197  1.00 16.70      6ADH2289
ATOM   1891  CG  MET A 257      24.004  13.328  46.312  1.00 16.70      6ADH2290
ATOM   1892  SD  MET A 257      23.538  12.621  44.747  1.00 16.70      6ADH2291
ATOM   1893  CE  MET A 257      24.226  10.986  44.588  1.00 16.70      6ADH2292
ATOM   1894  N   SER A 258      21.334  15.269  49.039  1.00 16.70      6ADH2293
ATOM   1895  CA  SER A 258      20.556  16.401  49.558  1.00 16.70      6ADH2294
ATOM   1896  C   SER A 258      20.035  16.055  51.016  1.00 16.70      6ADH2295
ATOM   1897  O   SER A 258      19.260  16.819  51.612  1.00 16.70      6ADH2296
ATOM   1898  CB  SER A 258      19.348  16.647  48.624  1.00 16.70      6ADH2297
ATOM   1899  OG  SER A 258      19.142  18.040  48.429  1.00 16.70      6ADH2298
ATOM   1900  N   ASN A 259      20.505  14.892  51.578  1.00 16.70      6ADH2299
ATOM   1901  CA  ASN A 259      20.025  14.264  52.896  1.00 16.70      6ADH2300
ATOM   1902  C   ASN A 259      18.824  14.977  53.492  1.00 16.70      6ADH2301
ATOM   1903  O   ASN A 259      18.929  16.115  53.976  0.00 16.70   2  6ADH2302
ATOM   1904  CB  ASN A 259      21.065  14.155  54.021  0.00 16.70   2  6ADH2303
ATOM   1905  CG  ASN A 259      20.749  12.980  54.991  0.00 16.70   2  6ADH2304
ATOM   1906  OD1 ASN A 259      21.506  12.011  55.060  0.00 16.70   2  6ADH2305
ATOM   1907  ND2 ASN A 259      19.665  13.008  55.747  0.00 16.70   2  6ADH2306
ATOM   1908  N   GLY A 260      17.780  14.196  53.411  1.00 16.70      6ADH2307
ATOM   1909  CA  GLY A 260      16.430  14.545  53.791  1.00 16.70      6ADH2308
ATOM   1910  C   GLY A 260      15.588  14.285  52.562  1.00 16.70      6ADH2309
ATOM   1911  O   GLY A 260      14.445  13.817  52.659  1.00 16.70      6ADH2310
ATOM   1912  N   GLY A 261      16.227  14.603  51.459  1.00 16.70      6ADH2311
ATOM   1913  CA  GLY A 261      15.644  14.456  50.138  1.00 16.70      6ADH2312
ATOM   1914  C   GLY A 261      15.645  15.804  49.434  1.00 16.70      6ADH2313
ATOM   1915  O   GLY A 261      15.867  16.849  50.063  1.00 16.70      6ADH2314
ATOM   1916  N   VAL A 262      15.387  15.684  48.161  1.00 16.70      6ADH2315
ATOM   1917  CA  VAL A 262      15.355  16.785  47.202  1.00 16.70      6ADH2316
ATOM   1918  C   VAL A 262      13.975  17.475  47.250  1.00 16.70      6ADH2317
ATOM   1919  O   VAL A 262      12.930  16.817  47.335  1.00 16.70      6ADH2318
ATOM   1920  CB  VAL A 262      15.637  16.168  45.830  1.00 16.70      6ADH2319
ATOM   1921  CG1 VAL A 262      16.359  14.820  45.925  1.00 16.70      6ADH2320
ATOM   1922  CG2 VAL A 262      14.368  15.896  45.019  1.00 16.70      6ADH2321
ATOM   1923  N   ASP A 263      13.983  18.800  47.197  1.00 16.70      6ADH2322
ATOM   1924  CA  ASP A 263      12.735  19.595  47.241  1.00 16.70      6ADH2323
ATOM   1925  C   ASP A 263      11.722  19.045  46.217  1.00 16.70      6ADH2324
ATOM   1926  O   ASP A 263      10.568  18.748  46.557  1.00 16.70      6ADH2325
ATOM   1927  CB  ASP A 263      13.031  21.067  46.937  1.00 16.70      6ADH2326
ATOM   1928  CG  ASP A 263      13.752  21.781  48.085  1.00 16.70      6ADH2327
ATOM   1929  OD1 ASP A 263      15.041  21.777  48.138  1.00 16.70      6ADH2328
ATOM   1930  OD2 ASP A 263      13.072  22.387  48.999  1.00 16.70      6ADH2329
ATOM   1931  N   PHE A 264      12.194  18.921  44.977  1.00 16.70      6ADH2330
ATOM   1932  CA  PHE A 264      11.392  18.397  43.843  1.00 16.70      6ADH2331
ATOM   1933  C   PHE A 264      12.135  17.279  43.106  1.00 16.70      6ADH2332
ATOM   1934  O   PHE A 264      13.369  17.287  42.993  1.00 16.70      6ADH2333
ATOM   1935  CB  PHE A 264      11.132  19.491  42.810  1.00 16.70      6ADH2334
ATOM   1936  CG  PHE A 264      10.533  20.749  43.418  1.00 16.70      6ADH2335
ATOM   1937  CD1 PHE A 264      11.356  21.652  44.095  1.00 16.70      6ADH2336
ATOM   1938  CD2 PHE A 264       9.161  20.993  43.298  1.00 16.70      6ADH2337
ATOM   1939  CE1 PHE A 264      10.806  22.807  44.656  1.00 16.70      6ADH2338
ATOM   1940  CE2 PHE A 264       8.611  22.148  43.859  1.00 16.70      6ADH2339
ATOM   1941  CZ  PHE A 264       9.433  23.055  44.539  1.00 16.70      6ADH2340
ATOM   1942  N   SER A 265      11.358  16.344  42.617  1.00 16.70      6ADH2341
ATOM   1943  CA  SER A 265      11.870  15.203  41.848  1.00 16.70      6ADH2342
ATOM   1944  C   SER A 265      10.852  14.867  40.771  1.00 16.70      6ADH2343
ATOM   1945  O   SER A 265       9.636  14.949  40.986  1.00 16.70      6ADH2344
ATOM   1946  CB  SER A 265      12.061  13.998  42.767  1.00 16.70      6ADH2345
ATOM   1947  OG  SER A 265      10.851  13.260  42.858  1.00 16.70      6ADH2346
ATOM   1948  N   PHE A 266      11.327  14.492  39.620  1.00 16.70      6ADH2347
ATOM   1949  CA  PHE A 266      10.427  14.174  38.514  1.00 16.70      6ADH2348
ATOM   1950  C   PHE A 266      10.804  12.829  37.886  1.00 16.70      6ADH2349
ATOM   1951  O   PHE A 266      11.988  12.523  37.689  1.00 16.70      6ADH2350
ATOM   1952  CB  PHE A 266      10.515  15.274  37.435  1.00 16.70      6ADH2351
ATOM   1953  CG  PHE A 266      10.361  16.717  37.973  1.00 16.70      6ADH2352
ATOM   1954  CD1 PHE A 266      11.429  17.352  38.629  1.00 16.70      6ADH2353
ATOM   1955  CD2 PHE A 266       9.154  17.414  37.801  1.00 16.70      6ADH2354
ATOM   1956  CE1 PHE A 266      11.289  18.667  39.107  1.00 16.70      6ADH2355
ATOM   1957  CE2 PHE A 266       9.016  18.728  38.279  1.00 16.70      6ADH2356
ATOM   1958  CZ  PHE A 266      10.084  19.354  38.932  1.00 16.70      6ADH2357
ATOM   1959  N   GLU A 267       9.783  12.058  37.587  1.00 16.70      6ADH2358
ATOM   1960  CA  GLU A 267       9.949  10.768  36.898  1.00 16.70      6ADH2359
ATOM   1961  C   GLU A 267       9.541  10.953  35.413  1.00 16.70      6ADH2360
ATOM   1962  O   GLU A 267       8.368  11.228  35.111  1.00 16.70      6ADH2361
ATOM   1963  CB  GLU A 267       9.057   9.700  37.565  1.00 16.70      6ADH2362
ATOM   1964  CG  GLU A 267       9.599   8.268  37.421  1.00 16.70      6ADH2363
ATOM   1965  CD  GLU A 267       9.124   7.571  36.140  1.00 16.70      6ADH2364
ATOM   1966  OE1 GLU A 267       9.267   6.296  36.006  1.00 16.70      6ADH2365
ATOM   1967  OE2 GLU A 267       8.579   8.260  35.196  1.00 16.70      6ADH2366
ATOM   1968  N   VAL A 268      10.528  10.814  34.491  1.00 16.70      6ADH2367
ATOM   1969  CA  VAL A 268      10.267  10.883  33.012  1.00 16.70      6ADH2368
ATOM   1970  C   VAL A 268      10.891   9.657  32.295  1.00 16.70      6ADH2369
ATOM   1971  O   VAL A 268      11.846   9.791  31.514  1.00 16.70      6ADH2370
ATOM   1972  CB  VAL A 268      10.795  12.180  32.368  1.00 16.70      6ADH2371
ATOM   1973  CG1 VAL A 268       9.803  12.801  31.378  1.00 16.70      6ADH2372
ATOM   1974  CG2 VAL A 268      11.101  13.285  33.381  1.00 16.70      6ADH2373
ATOM   1975  N   ILE A 269      10.279   8.524  32.635  1.00 16.70      6ADH2374
ATOM   1976  CA  ILE A 269      10.556   7.175  32.094  1.00 16.70      6ADH2375
ATOM   1977  C   ILE A 269       9.220   6.460  31.965  1.00 16.70      6ADH2376
ATOM   1978  O   ILE A 269       8.812   6.058  30.864  1.00 16.70      6ADH2377
ATOM   1979  CB  ILE A 269      11.425   6.351  33.055  1.00 16.70      6ADH2378
ATOM   1980  CG1 ILE A 269      12.779   6.993  33.349  1.00 16.70      6ADH2379
ATOM   1981  CG2 ILE A 269      11.736   4.946  32.530  1.00 16.70      6ADH2380
ATOM   1982  CD1 ILE A 269      13.013   7.231  34.842  1.00 16.70      6ADH2381
ATOM   1983  N   GLY A 270       8.599   6.340  33.127  1.00 16.70      6ADH2382
ATOM   1984  CA  GLY A 270       7.273   5.726  33.269  1.00 16.70      6ADH2383
ATOM   1985  C   GLY A 270       7.373   4.250  33.677  1.00 16.70      6ADH2384
ATOM   1986  O   GLY A 270       6.870   3.361  32.974  1.00 16.70      6ADH2385
ATOM   1987  N   ARG A 271       8.025   4.049  34.806  1.00 16.70      6ADH2386
ATOM   1988  CA  ARG A 271       8.200   2.731  35.438  1.00 16.70      6ADH2387
ATOM   1989  C   ARG A 271       7.632   2.802  36.854  1.00 16.70      6ADH2388
ATOM   1990  O   ARG A 271       8.073   3.617  37.678  1.00 16.70      6ADH2389
ATOM   1991  CB  ARG A 271       9.684   2.390  35.545  1.00 16.70      6ADH2390
ATOM   1992  CG  ARG A 271      10.252   1.682  34.321  1.00 16.70      6ADH2391
ATOM   1993  CD  ARG A 271      11.630   1.075  34.595  1.00 16.70      6ADH2392
ATOM   1994  NE  ARG A 271      11.532   -.313  35.054  1.00 16.70      6ADH2393
ATOM   1995  CZ  ARG A 271      12.531  -1.200  35.033  1.00 16.70      6ADH2394
ATOM   1996  NH1 ARG A 271      13.758   -.855  34.619  1.00 16.70      6ADH2395
ATOM   1997  NH2 ARG A 271      12.390  -2.485  35.380  1.00 16.70      6ADH2396
ATOM   1998  N   LEU A 272       6.676   1.944  37.092  1.00 16.70      6ADH2397
ATOM   1999  CA  LEU A 272       5.951   1.879  38.365  1.00 16.70      6ADH2398
ATOM   2000  C   LEU A 272       6.896   1.912  39.577  1.00 16.70      6ADH2399
ATOM   2001  O   LEU A 272       6.546   2.457  40.638  1.00 16.70      6ADH2400
ATOM   2002  CB  LEU A 272       5.131    .594  38.410  1.00 16.70      6ADH2401
ATOM   2003  CG  LEU A 272       3.956    .641  37.437  1.00 16.70      6ADH2402
ATOM   2004  CD1 LEU A 272       3.652   2.057  36.948  1.00 16.70      6ADH2403
ATOM   2005  CD2 LEU A 272       4.189   -.193  36.175  1.00 16.70      6ADH2404
ATOM   2006  N   ASP A 273       8.087   1.336  39.390  1.00 16.70      6ADH2405
ATOM   2007  CA  ASP A 273       9.082   1.196  40.484  1.00 16.70      6ADH2406
ATOM   2008  C   ASP A 273       9.852   2.515  40.735  1.00 16.70      6ADH2407
ATOM   2009  O   ASP A 273      10.139   2.872  41.888  1.00 16.70      6ADH2408
ATOM   2010  CB  ASP A 273      10.040    .011  40.203  1.00 16.70      6ADH2409
ATOM   2011  CG  ASP A 273      11.026    .212  39.044  1.00 16.70      6ADH2410
ATOM   2012  OD1 ASP A 273      10.800   1.109  38.147  1.00 16.70      6ADH2411
ATOM   2013  OD2 ASP A 273      12.087   -.521  38.967  1.00 16.70      6ADH2412
ATOM   2014  N   THR A 274      10.157   3.214  39.646  1.00 16.70      6ADH2413
ATOM   2015  CA  THR A 274      10.886   4.507  39.678  1.00 16.70      6ADH2414
ATOM   2016  C   THR A 274       9.915   5.642  40.015  1.00 16.70      6ADH2415
ATOM   2017  O   THR A 274      10.320   6.701  40.518  1.00 16.70      6ADH2416
ATOM   2018  CB  THR A 274      11.494   4.796  38.301  1.00 16.70      6ADH2417
ATOM   2019  OG1 THR A 274      12.464   3.811  37.977  1.00 16.70      6ADH2418
ATOM   2020  CG2 THR A 274      12.187   6.158  38.224  1.00 16.70      6ADH2419
ATOM   2021  N   MET A 275       8.666   5.348  39.702  1.00 16.70      6ADH2420
ATOM   2022  CA  MET A 275       7.532   6.244  39.916  1.00 16.70      6ADH2421
ATOM   2023  C   MET A 275       7.270   6.346  41.420  1.00 16.70      6ADH2422
ATOM   2024  O   MET A 275       6.585   7.265  41.894  1.00 16.70      6ADH2423
ATOM   2025  CB  MET A 275       6.312   5.695  39.159  1.00 16.70      6ADH2424
ATOM   2026  CG  MET A 275       5.290   6.774  38.778  1.00 16.70      6ADH2425
ATOM   2027  SD  MET A 275       4.265   6.309  37.397  1.00 16.70      6ADH2426
ATOM   2028  CE  MET A 275       5.272   6.024  35.957  1.00 16.70      6ADH2427
ATOM   2029  N   VAL A 276       7.822   5.402  42.155  1.00 16.70      6ADH2428
ATOM   2030  CA  VAL A 276       7.744   5.461  43.615  1.00 16.70      6ADH2429
ATOM   2031  C   VAL A 276       9.142   5.862  44.164  1.00 16.70      6ADH2430
ATOM   2032  O   VAL A 276       9.253   6.702  45.066  1.00 16.70      6ADH2431
ATOM   2033  CB  VAL A 276       7.194   4.147  44.204  1.00 16.70      6ADH2432
ATOM   2034  CG1 VAL A 276       7.960   3.668  45.439  1.00 16.70      6ADH2433
ATOM   2035  CG2 VAL A 276       5.734   4.265  44.657  1.00 16.70      6ADH2434
ATOM   2036  N   THR A 277      10.220   5.295  43.612  1.00 16.70      6ADH2435
ATOM   2037  CA  THR A 277      11.613   5.603  44.078  1.00 16.70      6ADH2436
ATOM   2038  C   THR A 277      11.882   7.124  44.095  1.00 16.70      6ADH2437
ATOM   2039  O   THR A 277      12.720   7.615  44.869  1.00 16.70      6ADH2438
ATOM   2040  CB  THR A 277      12.665   4.962  43.162  1.00 16.70      6ADH2439
ATOM   2041  OG1 THR A 277      12.312   3.616  42.881  1.00 16.70      6ADH2440
ATOM   2042  CG2 THR A 277      14.066   4.945  43.779  1.00 16.70      6ADH2441
ATOM   2043  N   ALA A 278      11.154   7.823  43.232  1.00 16.70      6ADH2442
ATOM   2044  CA  ALA A 278      11.265   9.290  43.067  1.00 16.70      6ADH2443
ATOM   2045  C   ALA A 278      10.514  10.033  44.188  1.00 16.70      6ADH2444
ATOM   2046  O   ALA A 278      10.835  11.184  44.518  1.00 16.70      6ADH2445
ATOM   2047  CB  ALA A 278      10.674   9.709  41.720  1.00 16.70      6ADH2446
ATOM   2048  N   LEU A 279       9.528   9.340  44.740  1.00 16.70      6ADH2447
ATOM   2049  CA  LEU A 279       8.682   9.849  45.840  1.00 16.70      6ADH2448
ATOM   2050  C   LEU A 279       9.392   9.655  47.186  1.00 16.70      6ADH2449
ATOM   2051  O   LEU A 279       9.273  10.484  48.100  1.00 16.70      6ADH2450
ATOM   2052  CB  LEU A 279       7.359   9.069  45.881  1.00 16.70      6ADH2451
ATOM   2053  CG  LEU A 279       6.166   9.903  46.360  1.00 16.70      6ADH2452
ATOM   2054  CD1 LEU A 279       5.163   9.094  47.185  1.00 16.70      6ADH2453
ATOM   2055  CD2 LEU A 279       6.574  11.081  47.246  1.00 16.70      6ADH2454
ATOM   2056  N   SER A 280      10.117   8.556  47.258  1.00 16.70      6ADH2455
ATOM   2057  CA  SER A 280      10.864   8.157  48.461  1.00 16.70      6ADH2456
ATOM   2058  C   SER A 280      12.125   9.013  48.648  1.00 16.70      6ADH2457
ATOM   2059  O   SER A 280      12.612   9.201  49.772  1.00 16.70      6ADH2458
ATOM   2060  CB  SER A 280      11.314   6.698  48.336  1.00 16.70      6ADH2459
ATOM   2061  OG  SER A 280      10.540   5.872  49.192  1.00 16.70      6ADH2460
ATOM   2062  N   CYS A 281      12.623   9.520  47.536  1.00 16.70      6ADH2461
ATOM   2063  CA  CYS A 281      13.876  10.292  47.509  1.00 16.70      6ADH2462
ATOM   2064  C   CYS A 281      13.674  11.791  47.823  1.00 16.70      6ADH2463
ATOM   2065  O   CYS A 281      14.644  12.551  47.957  1.00 16.70      6ADH2464
ATOM   2066  CB  CYS A 281      14.552  10.165  46.138  1.00 16.70      6ADH2465
ATOM   2067  SG  CYS A 281      14.014  11.485  44.954  1.00 16.70      6ADH2466
ATOM   2068  N   CYS A 282      12.427  12.262  47.940  1.00 16.70      6ADH2467
ATOM   2069  CA  CYS A 282      12.205  13.686  48.346  1.00 16.70      6ADH2468
ATOM   2070  C   CYS A 282      11.902  13.746  49.882  1.00 16.70      6ADH2469
ATOM   2071  O   CYS A 282      12.050  12.742  50.598  1.00 16.70      6ADH2470
ATOM   2072  CB  CYS A 282      11.135  14.410  47.481  1.00 16.70      6ADH2471
ATOM   2073  SG  CYS A 282       9.541  13.493  47.317  1.00 16.70      6ADH2472
ATOM   2074  N   GLN A 283      11.477  14.954  50.325  1.00 16.70      6ADH2473
ATOM   2075  CA  GLN A 283      11.297  15.330  51.774  1.00 16.70      6ADH2474
ATOM   2076  C   GLN A 283       9.870  15.152  52.363  1.00 16.70      6ADH2475
ATOM   2077  O   GLN A 283       8.921  15.840  51.954  0.00 16.70   2  6ADH2476
ATOM   2078  CB  GLN A 283      11.655  16.801  51.970  1.00 16.70      6ADH2477
ATOM   2079  CG  GLN A 283      13.007  16.996  52.652  1.00 16.70      6ADH2478
ATOM   2080  CD  GLN A 283      12.879  17.235  54.155  1.00 16.70      6ADH2479
ATOM   2081  OE1 GLN A 283      13.809  16.944  54.906  1.00 16.70      6ADH2480
ATOM   2082  NE2 GLN A 283      11.771  17.756  54.648  1.00 16.70      6ADH2481
ATOM   2083  N   GLU A 284       9.866  14.224  53.338  1.00 16.70      6ADH2482
ATOM   2084  CA  GLU A 284       8.700  13.771  54.146  1.00 16.70      6ADH2483
ATOM   2085  C   GLU A 284       7.637  14.839  54.332  1.00 16.70      6ADH2484
ATOM   2086  O   GLU A 284       6.433  14.566  54.212  1.00 16.70      6ADH2485
ATOM   2087  CB  GLU A 284       9.078  13.506  55.629  1.00 16.70      6ADH2486
ATOM   2088  CG  GLU A 284      10.250  12.549  55.867  1.00 16.70      6ADH2487
ATOM   2089  CD  GLU A 284      10.813  12.658  57.297  1.00 16.70      6ADH2488
ATOM   2090  OE1 GLU A 284      10.976  11.598  58.013  1.00 16.70      6ADH2489
ATOM   2091  OE2 GLU A 284      11.121  13.813  57.783  1.00 16.70      6ADH2490
ATOM   2092  N   ALA A 285       8.173  16.008  54.622  1.00 16.70      6ADH2491
ATOM   2093  CA  ALA A 285       7.406  17.168  55.093  1.00 16.70      6ADH2492
ATOM   2094  C   ALA A 285       7.053  18.222  54.042  1.00 16.70      6ADH2493
ATOM   2095  O   ALA A 285       6.139  19.036  54.240  1.00 16.70      6ADH2494
ATOM   2096  CB  ALA A 285       8.210  17.904  56.164  1.00 16.70      6ADH2495
ATOM   2097  N   TYR A 286       7.755  18.251  52.936  1.00 16.70      6ADH2496
ATOM   2098  CA  TYR A 286       7.446  19.249  51.905  1.00 16.70      6ADH2497
ATOM   2099  C   TYR A 286       8.061  18.874  50.556  1.00 16.70      6ADH2498
ATOM   2100  O   TYR A 286       8.386  19.744  49.736  1.00 16.70      6ADH2499
ATOM   2101  CB  TYR A 286       7.922  20.662  52.348  1.00 16.70      6ADH2500
ATOM   2102  CG  TYR A 286       9.421  20.811  52.728  1.00 16.70      6ADH2501
ATOM   2103  CD1 TYR A 286      10.368  21.175  51.754  1.00 16.70      6ADH2502
ATOM   2104  CD2 TYR A 286       9.851  20.617  54.053  1.00 16.70      6ADH2503
ATOM   2105  CE1 TYR A 286      11.722  21.343  52.101  1.00 16.70      6ADH2504
ATOM   2106  CE2 TYR A 286      11.204  20.789  54.399  1.00 16.70      6ADH2505
ATOM   2107  CZ  TYR A 286      12.139  21.154  53.424  1.00 16.70      6ADH2506
ATOM   2108  OH  TYR A 286      13.447  21.329  53.757  1.00 16.70      6ADH2507
ATOM   2109  N   GLY A 287       8.207  17.580  50.332  1.00 16.70      6ADH2508
ATOM   2110  CA  GLY A 287       8.779  17.057  49.069  1.00 16.70      6ADH2509
ATOM   2111  C   GLY A 287       7.662  16.822  48.026  1.00 16.70      6ADH2510
ATOM   2112  O   GLY A 287       6.764  15.995  48.247  1.00 16.70      6ADH2511
ATOM   2113  N   VAL A 288       7.784  17.573  46.898  1.00 16.70      6ADH2512
ATOM   2114  CA  VAL A 288       6.801  17.573  45.756  1.00 16.70      6ADH2513
ATOM   2115  C   VAL A 288       7.286  16.794  44.500  1.00 16.70      6ADH2514
ATOM   2116  O   VAL A 288       7.852  17.369  43.556  1.00 16.70      6ADH2515
ATOM   2117  CB  VAL A 288       6.505  19.007  45.300  1.00 16.70      6ADH2516
ATOM   2118  CG1 VAL A 288       5.493  19.068  44.155  1.00 16.70      6ADH2517
ATOM   2119  CG2 VAL A 288       5.921  19.876  46.415  1.00 16.70      6ADH2518
ATOM   2120  N   SER A 289       7.030  15.495  44.516  1.00 16.70      6ADH2519
ATOM   2121  CA  SER A 289       7.389  14.586  43.410  1.00 16.70      6ADH2520
ATOM   2122  C   SER A 289       6.233  14.518  42.394  1.00 16.70      6ADH2521
ATOM   2123  O   SER A 289       5.078  14.246  42.757  1.00 16.70      6ADH2522
ATOM   2124  CB  SER A 289       7.668  13.185  43.965  1.00 16.70      6ADH2523
ATOM   2125  OG  SER A 289       7.407  12.206  42.971  1.00 16.70      6ADH2524
ATOM   2126  N   VAL A 290       6.590  14.771  41.142  1.00 16.70      6ADH2525
ATOM   2127  CA  VAL A 290       5.644  14.771  40.006  1.00 16.70      6ADH2526
ATOM   2128  C   VAL A 290       6.055  13.714  38.978  1.00 16.70      6ADH2527
ATOM   2129  O   VAL A 290       7.249  13.502  38.722  1.00 16.70      6ADH2528
ATOM   2130  CB  VAL A 290       5.663  16.136  39.311  1.00 16.70      6ADH2529
ATOM   2131  CG1 VAL A 290       4.825  16.169  38.032  1.00 16.70      6ADH2530
ATOM   2132  CG2 VAL A 290       5.122  17.265  40.190  1.00 16.70      6ADH2531
ATOM   2133  N   ILE A 291       5.057  13.067  38.404  1.00 16.70      6ADH2532
ATOM   2134  CA  ILE A 291       5.291  12.043  37.378  1.00 16.70      6ADH2533
ATOM   2135  C   ILE A 291       4.764  12.529  36.033  1.00 16.70      6ADH2534
ATOM   2136  O   ILE A 291       3.584  12.890  35.903  1.00 16.70      6ADH2535
ATOM   2137  CB  ILE A 291       4.637  10.716  37.768  1.00 16.70      6ADH2536
ATOM   2138  CG1 ILE A 291       3.182  10.593  37.321  1.00 16.70      6ADH2537
ATOM   2139  CG2 ILE A 291       4.618  10.481  39.280  1.00 16.70      6ADH2538
ATOM   2140  CD1 ILE A 291       2.488   9.353  37.888  1.00 16.70      6ADH2539
ATOM   2141  N   VAL A 292       5.697  12.503  35.109  1.00 16.70      6ADH2540
ATOM   2142  CA  VAL A 292       5.509  12.947  33.730  1.00 16.70      6ADH2541
ATOM   2143  C   VAL A 292       5.172  11.759  32.812  1.00 16.70      6ADH2542
ATOM   2144  O   VAL A 292       4.249  11.903  31.982  1.00 16.70      6ADH2543
ATOM   2145  CB  VAL A 292       6.812  13.590  33.242  1.00 16.70      6ADH2544
ATOM   2146  CG1 VAL A 292       6.766  13.998  31.770  1.00 16.70      6ADH2545
ATOM   2147  CG2 VAL A 292       7.182  14.857  34.014  1.00 16.70      6ADH2546
ATOM   2148  N   GLY A 293       5.964  10.689  33.068  1.00 16.70      6ADH2547
ATOM   2149  CA  GLY A 293       6.002   9.367  32.335  1.00 16.70      6ADH2548
ATOM   2150  C   GLY A 293       4.611   8.736  32.065  1.00 16.70      6ADH2549
ATOM   2151  O   GLY A 293       3.571   9.300  32.432  1.00 16.70      6ADH2550
ATOM   2152  N   VAL A 294       4.644   7.543  31.419  1.00 16.70      6ADH2551
ATOM   2153  CA  VAL A 294       3.414   6.789  30.977  1.00 16.70      6ADH2552
ATOM   2154  C   VAL A 294       3.558   5.248  31.143  1.00 16.70      6ADH2553
ATOM   2155  O   VAL A 294       4.064   4.553  30.250  1.00 16.70      6ADH2554
ATOM   2156  CB  VAL A 294       3.188   7.038  29.493  1.00 16.70      6ADH2555
ATOM   2157  CG1 VAL A 294       2.097   6.145  28.902  1.00 16.70      6ADH2556
ATOM   2158  CG2 VAL A 294       2.768   8.476  29.190  1.00 16.70      6ADH2557
ATOM   2159  N   PRO A 295       3.132   4.638  32.276  1.00 16.70      6ADH2558
ATOM   2160  CA  PRO A 295       3.362   3.211  32.550  1.00 16.70      6ADH2559
ATOM   2161  C   PRO A 295       2.633   2.169  31.717  1.00 16.70      6ADH2560
ATOM   2162  O   PRO A 295       1.634   2.519  31.015  1.00 16.70      6ADH2561
ATOM   2163  CB  PRO A 295       2.884   3.003  33.958  1.00 16.70      6ADH2562
ATOM   2164  CG  PRO A 295       2.315   4.324  34.454  1.00 16.70      6ADH2563
ATOM   2165  CD  PRO A 295       2.422   5.341  33.357  1.00 16.70      6ADH2564
ATOM   2166  N   PRO A 296       3.174    .938  31.863  1.00 16.70      6ADH2565
ATOM   2167  CA  PRO A 296       2.666   -.254  31.238  1.00 16.70      6ADH2566
ATOM   2168  C   PRO A 296       1.298   -.455  31.792  1.00 16.70      6ADH2567
ATOM   2169  O   PRO A 296       1.189   -.944  32.960  0.00 16.70   2  6ADH2568
ATOM   2170  CB  PRO A 296       3.628  -1.335  31.671  1.00 16.70      6ADH2569
ATOM   2171  CG  PRO A 296       4.656   -.701  32.588  1.00 16.70      6ADH2570
ATOM   2172  CD  PRO A 296       4.323    .740  32.739  1.00 16.70      6ADH2571
ATOM   2173  N   ASP A 297        .386   -.044  30.932  1.00 16.70      6ADH2572
ATOM   2174  CA  ASP A 297      -1.077   -.019  31.126  1.00 16.70      6ADH2573
ATOM   2175  C   ASP A 297      -1.514   -.119  32.577  1.00 16.70      6ADH2574
ATOM   2176  O   ASP A 297       -.877    .460  33.471  1.00 16.70      6ADH2575
ATOM   2177  CB  ASP A 297      -1.756  -1.186  30.416  1.00 16.70      6ADH2576
ATOM   2178  CG  ASP A 297      -2.852   -.715  29.462  1.00 16.70      6ADH2577
ATOM   2179  OD1 ASP A 297      -2.603    .216  28.606  1.00 16.70      6ADH2578
ATOM   2180  OD2 ASP A 297      -4.027  -1.247  29.514  1.00 16.70      6ADH2579
ATOM   2181  N   SER A 298      -2.610   -.869  32.666  1.00 16.70      6ADH2580
ATOM   2182  CA  SER A 298      -3.324  -1.206  33.903  1.00 16.70      6ADH2581
ATOM   2183  C   SER A 298      -2.385  -1.940  34.863  1.00 16.70      6ADH2582
ATOM   2184  O   SER A 298      -2.558  -3.138  35.132  1.00 16.70      6ADH2583
ATOM   2185  CB  SER A 298      -4.502  -2.137  33.582  1.00 16.70      6ADH2584
ATOM   2186  OG  SER A 298      -5.425  -1.480  32.726  1.00 16.70      6ADH2585
ATOM   2187  N   GLN A 299      -1.406  -1.197  35.355  1.00 16.70      6ADH2586
ATOM   2188  CA  GLN A 299       -.384  -1.739  36.272  1.00 16.70      6ADH2587
ATOM   2189  C   GLN A 299       -.322   -.924  37.554  1.00 16.70      6ADH2588
ATOM   2190  O   GLN A 299       -.277    .316  37.521  1.00 16.70      6ADH2589
ATOM   2191  CB  GLN A 299        .982  -1.717  35.613  1.00 16.70      6ADH2590
ATOM   2192  CG  GLN A 299       1.696  -3.057  35.731  1.00 16.70      6ADH2591
ATOM   2193  CD  GLN A 299       1.798  -3.788  34.396  1.00 16.70      6ADH2592
ATOM   2194  OE1 GLN A 299        .953  -4.628  34.089  1.00 16.70      6ADH2593
ATOM   2195  NE2 GLN A 299       2.793  -3.517  33.573  1.00 16.70      6ADH2594
ATOM   2196  N   ASN A 300       -.304  -1.653  38.649  1.00 16.70      6ADH2595
ATOM   2197  CA  ASN A 300       -.390  -1.051  39.979  1.00 16.70      6ADH2596
ATOM   2198  C   ASN A 300        .930  -1.026  40.730  1.00 16.70      6ADH2597
ATOM   2199  O   ASN A 300       1.648  -2.038  40.796  1.00 16.70      6ADH2598
ATOM   2200  CB  ASN A 300      -1.415  -1.808  40.795  1.00 16.70      6ADH2599
ATOM   2201  CG  ASN A 300      -2.794  -1.722  40.152  1.00 16.70      6ADH2600
ATOM   2202  OD1 ASN A 300      -3.702  -2.452  40.543  1.00 16.70      6ADH2601
ATOM   2203  ND2 ASN A 300      -3.008   -.863  39.174  1.00 16.70      6ADH2602
ATOM   2204  N   LEU A 301       1.169    .170  41.268  1.00 16.70      6ADH2603
ATOM   2205  CA  LEU A 301       2.336    .444  42.105  1.00 16.70      6ADH2604
ATOM   2206  C   LEU A 301       1.961    .145  43.558  1.00 16.70      6ADH2605
ATOM   2207  O   LEU A 301        .846    .454  44.008  1.00 16.70      6ADH2606
ATOM   2208  CB  LEU A 301       2.869   1.899  41.907  1.00 16.70      6ADH2607
ATOM   2209  CG  LEU A 301       1.891   3.041  42.239  1.00 16.70      6ADH2608
ATOM   2210  CD1 LEU A 301       1.864   3.402  43.726  1.00 16.70      6ADH2609
ATOM   2211  CD2 LEU A 301       2.232   4.348  41.513  1.00 16.70      6ADH2610
ATOM   2212  N   SER A 302       2.919   -.467  44.230  1.00 16.70      6ADH2611
ATOM   2213  CA  SER A 302       2.791   -.853  45.638  1.00 16.70      6ADH2612
ATOM   2214  C   SER A 302       3.484    .188  46.517  1.00 16.70      6ADH2613
ATOM   2215  O   SER A 302       4.703    .119  46.745  1.00 16.70      6ADH2614
ATOM   2216  CB  SER A 302       3.420  -2.230  45.866  1.00 16.70      6ADH2615
ATOM   2217  OG  SER A 302       2.474  -3.102  46.469  1.00 16.70      6ADH2616
ATOM   2218  N   MET A 303       2.652   1.117  46.970  1.00 16.70      6ADH2617
ATOM   2219  CA  MET A 303       3.072   2.236  47.825  1.00 16.70      6ADH2618
ATOM   2220  C   MET A 303       2.449   2.158  49.219  1.00 16.70      6ADH2619
ATOM   2221  O   MET A 303       1.414   1.501  49.416  1.00 16.70      6ADH2620
ATOM   2222  CB  MET A 303       2.603   3.569  47.265  1.00 16.70      6ADH2621
ATOM   2223  CG  MET A 303       2.005   4.458  48.357  1.00 16.70      6ADH2622
ATOM   2224  SD  MET A 303        .900   5.698  47.729  1.00 16.70      6ADH2623
ATOM   2225  CE  MET A 303       1.493   7.315  48.178  1.00 16.70      6ADH2624
ATOM   2226  N   ASN A 304       3.135   2.857  50.105  1.00 16.70      6ADH2625
ATOM   2227  CA  ASN A 304       2.782   2.995  51.525  1.00 16.70      6ADH2626
ATOM   2228  C   ASN A 304       2.125   4.362  51.739  1.00 16.70      6ADH2627
ATOM   2229  O   ASN A 304       2.749   5.412  51.525  1.00 16.70      6ADH2628
ATOM   2230  CB  ASN A 304       4.065   2.909  52.361  1.00 16.70      6ADH2629
ATOM   2231  CG  ASN A 304       3.814   2.646  53.845  1.00 16.70      6ADH2630
ATOM   2232  OD1 ASN A 304       4.336   1.677  54.394  1.00 16.70      6ADH2631
ATOM   2233  ND2 ASN A 304       3.038   3.459  54.538  1.00 16.70      6ADH2632
ATOM   2234  N   PRO A 305        .863   4.433  52.170  1.00 16.70      6ADH2633
ATOM   2235  CA  PRO A 305        .186   5.714  52.342  1.00 16.70      6ADH2634
ATOM   2236  C   PRO A 305        .884   6.617  53.353  1.00 16.70      6ADH2635
ATOM   2237  O   PRO A 305        .441   7.788  53.569  1.00 16.70      6ADH2636
ATOM   2238  CB  PRO A 305      -1.193   5.324  52.829  1.00 16.70      6ADH2637
ATOM   2239  CG  PRO A 305      -1.250   3.804  52.920  1.00 16.70      6ADH2638
ATOM   2240  CD  PRO A 305        .072   3.244  52.499  1.00 16.70      6ADH2639
ATOM   2241  N   MET A 306       1.938   6.127  53.964  1.00 16.70      6ADH2640
ATOM   2242  CA  MET A 306       2.654   6.884  55.022  1.00 16.70      6ADH2641
ATOM   2243  C   MET A 306       3.688   7.848  54.414  1.00 16.70      6ADH2642
ATOM   2244  O   MET A 306       4.039   8.867  55.033  1.00 16.70      6ADH2643
ATOM   2245  CB  MET A 306       3.365   5.908  55.955  1.00 16.70      6ADH2644
ATOM   2246  CG  MET A 306       2.934   6.061  57.413  1.00 16.70      6ADH2645
ATOM   2247  SD  MET A 306       3.773   7.393  58.242  1.00 16.70      6ADH2646
ATOM   2248  CE  MET A 306       2.630   8.281  59.280  1.00 16.70      6ADH2647
ATOM   2249  N   LEU A 307       4.122   7.449  53.219  1.00 16.70      6ADH2648
ATOM   2250  CA  LEU A 307       5.083   8.183  52.370  1.00 16.70      6ADH2649
ATOM   2251  C   LEU A 307       4.570   9.605  52.147  1.00 16.70      6ADH2650
ATOM   2252  O   LEU A 307       5.341  10.576  52.180  1.00 16.70      6ADH2651
ATOM   2253  CB  LEU A 307       5.158   7.491  50.991  1.00 16.70      6ADH2652
ATOM   2254  CG  LEU A 307       6.579   7.280  50.459  1.00 16.70      6ADH2653
ATOM   2255  CD1 LEU A 307       7.586   6.936  51.559  1.00 16.70      6ADH2654
ATOM   2256  CD2 LEU A 307       6.673   6.141  49.441  1.00 16.70      6ADH2655
ATOM   2257  N   LEU A 308       3.267   9.630  51.939  1.00 16.70      6ADH2656
ATOM   2258  CA  LEU A 308       2.492  10.841  51.640  1.00 16.70      6ADH2657
ATOM   2259  C   LEU A 308       2.040  11.591  52.910  1.00 16.70      6ADH2658
ATOM   2260  O   LEU A 308       1.941  12.826  52.919  1.00 16.70      6ADH2659
ATOM   2261  CB  LEU A 308       1.190  10.459  50.915  1.00 16.70      6ADH2660
ATOM   2262  CG  LEU A 308       1.310  10.418  49.390  1.00 16.70      6ADH2661
ATOM   2263  CD1 LEU A 308       -.032  10.618  48.682  1.00 16.70      6ADH2662
ATOM   2264  CD2 LEU A 308       2.237  11.499  48.834  1.00 16.70      6ADH2663
ATOM   2265  N   LEU A 309       1.781  10.822  53.959  1.00 16.70      6ADH2664
ATOM   2266  CA  LEU A 309       1.167  11.329  55.221  1.00 16.70      6ADH2665
ATOM   2267  C   LEU A 309       1.951  12.445  55.963  1.00 16.70      6ADH2666
ATOM   2268  O   LEU A 309       1.349  13.333  56.584  1.00 16.70      6ADH2667
ATOM   2269  CB  LEU A 309        .957  10.208  56.221  1.00 16.70      6ADH2668
ATOM   2270  CG  LEU A 309       -.167  10.537  57.203  1.00 16.70      6ADH2669
ATOM   2271  CD1 LEU A 309      -1.455   9.759  56.921  1.00 16.70      6ADH2670
ATOM   2272  CD2 LEU A 309        .199  10.226  58.654  1.00 16.70      6ADH2671
ATOM   2273  N   SER A 310       3.279  12.399  55.908  1.00 16.70      6ADH2672
ATOM   2274  CA  SER A 310       4.138  13.419  56.557  1.00 16.70      6ADH2673
ATOM   2275  C   SER A 310       3.980  14.772  55.847  1.00 16.70      6ADH2674
ATOM   2276  O   SER A 310       4.049  15.840  56.474  1.00 16.70      6ADH2675
ATOM   2277  CB  SER A 310       5.605  13.001  56.513  1.00 16.70      6ADH2676
ATOM   2278  OG  SER A 310       5.714  11.681  56.005  1.00 16.70      6ADH2677
ATOM   2279  N   GLY A 311       3.776  14.753  54.532  1.00 16.70      6ADH2678
ATOM   2280  CA  GLY A 311       3.493  16.024  53.835  1.00 16.70      6ADH2679
ATOM   2281  C   GLY A 311       4.050  16.137  52.411  1.00 16.70      6ADH2680
ATOM   2282  O   GLY A 311       4.497  17.214  51.985  1.00 16.70      6ADH2681
ATOM   2283  N   ARG A 312       4.031  15.062  51.659  1.00 16.70      6ADH2682
ATOM   2284  CA  ARG A 312       4.485  15.134  50.263  1.00 16.70      6ADH2683
ATOM   2285  C   ARG A 312       3.299  15.219  49.329  1.00 16.70      6ADH2684
ATOM   2286  O   ARG A 312       2.360  14.416  49.413  1.00 16.70      6ADH2685
ATOM   2287  CB  ARG A 312       5.205  13.870  49.814  1.00 16.70      6ADH2686
ATOM   2288  CG  ARG A 312       6.435  13.512  50.627  1.00 16.70      6ADH2687
ATOM   2289  CD  ARG A 312       6.843  12.060  50.386  1.00 16.70      6ADH2688
ATOM   2290  NE  ARG A 312       8.280  11.825  50.512  1.00 16.70      6ADH2689
ATOM   2291  CZ  ARG A 312       8.816  11.073  51.475  1.00 16.70      6ADH2690
ATOM   2292  NH1 ARG A 312       8.044  10.490  52.402  1.00 16.70      6ADH2691
ATOM   2293  NH2 ARG A 312      10.129  10.837  51.598  1.00 16.70      6ADH2692
ATOM   2294  N   THR A 313       3.355  16.175  48.452  1.00 16.70      6ADH2693
ATOM   2295  CA  THR A 313       2.324  16.317  47.447  1.00 16.70      6ADH2694
ATOM   2296  C   THR A 313       2.841  15.539  46.185  1.00 16.70      6ADH2695
ATOM   2297  O   THR A 313       3.952  15.792  45.695  1.00 16.70      6ADH2696
ATOM   2298  CB  THR A 313       2.007  17.833  47.297  1.00 16.70      6ADH2697
ATOM   2299  OG1 THR A 313       2.326  18.293  45.993  1.00 16.70      6ADH2698
ATOM   2300  CG2 THR A 313       2.784  18.716  48.280  1.00 16.70      6ADH2699
ATOM   2301  N   TRP A 314       2.004  14.576  45.731  1.00 16.70      6ADH2700
ATOM   2302  CA  TRP A 314       2.221  13.729  44.502  1.00 16.70      6ADH2701
ATOM   2303  C   TRP A 314       1.284  14.271  43.413  1.00 16.70      6ADH2702
ATOM   2304  O   TRP A 314        .075  14.435  43.633  1.00 16.70      6ADH2703
ATOM   2305  CB  TRP A 314       1.830  12.236  44.784  1.00 16.70      6ADH2704
ATOM   2306  CG  TRP A 314       2.731  11.128  44.134  1.00 16.70      6ADH2705
ATOM   2307  CD1 TRP A 314       3.855  11.290  43.408  1.00 16.70      6ADH2706
ATOM   2308  CD2 TRP A 314       2.490   9.710  44.211  1.00 16.70      6ADH2707
ATOM   2309  NE1 TRP A 314       4.340   9.980  43.053  1.00 16.70      6ADH2708
ATOM   2310  CE2 TRP A 314       3.534   9.071  43.542  1.00 16.70      6ADH2709
ATOM   2311  CE3 TRP A 314       1.492   8.924  44.808  1.00 16.70      6ADH2710
ATOM   2312  CZ2 TRP A 314       3.654   7.675  43.455  1.00 16.70      6ADH2711
ATOM   2313  CZ3 TRP A 314       1.616   7.519  44.706  1.00 16.70      6ADH2712
ATOM   2314  CH2 TRP A 314       2.649   6.925  44.063  1.00 16.70      6ADH2713
ATOM   2315  N   LYS A 315       1.842  14.547  42.260  1.00 16.70      6ADH2714
ATOM   2316  CA  LYS A 315       1.070  15.083  41.133  1.00 16.70      6ADH2715
ATOM   2317  C   LYS A 315       1.388  14.289  39.876  1.00 16.70      6ADH2716
ATOM   2318  O   LYS A 315       2.118  13.289  39.920  1.00 16.70      6ADH2717
ATOM   2319  CB  LYS A 315       1.418  16.559  40.920  1.00 16.70      6ADH2718
ATOM   2320  CG  LYS A 315        .854  17.470  42.016  1.00 16.70      6ADH2719
ATOM   2321  CD  LYS A 315       1.208  18.945  41.812  1.00 16.70      6ADH2720
ATOM   2322  CE  LYS A 315        .680  19.847  42.929  1.00 16.70      6ADH2721
ATOM   2323  NZ  LYS A 315       1.716  20.721  43.500  1.00 16.70      6ADH2722
ATOM   2324  N   GLY A 316        .826  14.753  38.804  1.00 16.70      6ADH2723
ATOM   2325  CA  GLY A 316       1.002  14.136  37.505  1.00 16.70      6ADH2724
ATOM   2326  C   GLY A 316        .569  15.116  36.465  1.00 16.70      6ADH2725
ATOM   2327  O   GLY A 316       -.150  16.086  36.762  1.00 16.70      6ADH2726
ATOM   2328  N   ALA A 317       1.006  14.849  35.275  1.00 16.70      6ADH2727
ATOM   2329  CA  ALA A 317        .676  15.743  34.210  1.00 16.70      6ADH2728
ATOM   2330  C   ALA A 317        .941  15.185  32.843  1.00 16.70      6ADH2729
ATOM   2331  O   ALA A 317       1.961  14.513  32.611  1.00 16.70      6ADH2730
ATOM   2332  CB  ALA A 317       1.507  17.022  34.328  1.00 16.70      6ADH2731
ATOM   2333  N   ILE A 318       -.034  15.525  32.045  1.00 16.70      6ADH2732
ATOM   2334  CA  ILE A 318       -.004  15.348  30.608  1.00 16.70      6ADH2733
ATOM   2335  C   ILE A 318        .200  16.758  30.044  1.00 16.70      6ADH2734
ATOM   2336  O   ILE A 318       -.544  17.689  30.383  1.00 16.70      6ADH2735
ATOM   2337  CB  ILE A 318      -1.295  14.731  30.100  1.00 16.70      6ADH2736
ATOM   2338  CG1 ILE A 318      -1.053  13.523  29.191  1.00 16.70      6ADH2737
ATOM   2339  CG2 ILE A 318      -2.129  15.713  29.277  1.00 16.70      6ADH2738
ATOM   2340  CD1 ILE A 318      -1.081  12.192  29.944  1.00 16.70      6ADH2739
ATOM   2341  N   PHE A 319       1.206  16.834  29.190  1.00 16.70      6ADH2740
ATOM   2342  CA  PHE A 319       1.740  18.090  28.662  1.00 16.70      6ADH2741
ATOM   2343  C   PHE A 319       2.486  18.700  29.839  1.00 16.70      6ADH2742
ATOM   2344  O   PHE A 319       3.051  17.980  30.674  1.00 16.70      6ADH2743
ATOM   2345  CB  PHE A 319        .636  18.986  28.099  1.00 16.70      6ADH2744
ATOM   2346  CG  PHE A 319       1.083  19.675  26.806  1.00 16.70      6ADH2745
ATOM   2347  CD1 PHE A 319       2.175  19.167  26.090  1.00 16.70      6ADH2746
ATOM   2348  CD2 PHE A 319        .411  20.812  26.340  1.00 16.70      6ADH2747
ATOM   2349  CE1 PHE A 319       2.598  19.796  24.914  1.00 16.70      6ADH2748
ATOM   2350  CE2 PHE A 319        .834  21.441  25.164  1.00 16.70      6ADH2749
ATOM   2351  CZ  PHE A 319       1.927  20.933  24.451  1.00 16.70      6ADH2750
ATOM   2352  N   GLY A 320       2.499  19.994  29.915  1.00 16.70      6ADH2751
ATOM   2353  CA  GLY A 320       3.129  20.680  31.040  1.00 16.70      6ADH2752
ATOM   2354  C   GLY A 320       2.026  21.316  31.869  1.00 16.70      6ADH2753
ATOM   2355  O   GLY A 320       2.268  22.259  32.636  1.00 16.70      6ADH2754
ATOM   2356  N   GLY A 321        .843  20.760  31.679  1.00 16.70      6ADH2755
ATOM   2357  CA  GLY A 321       -.375  21.277  32.307  1.00 16.70      6ADH2756
ATOM   2358  C   GLY A 321       -.697  22.598  31.616  1.00 16.70      6ADH2757
ATOM   2359  O   GLY A 321      -1.356  23.474  32.193  1.00 16.70      6ADH2758
ATOM   2360  N   PHE A 322       -.188  22.642  30.400  1.00 16.70      6ADH2759
ATOM   2361  CA  PHE A 322       -.293  23.778  29.486  1.00 16.70      6ADH2760
ATOM   2362  C   PHE A 322      -1.615  23.697  28.703  1.00 16.70      6ADH2761
ATOM   2363  O   PHE A 322      -1.848  22.748  27.939  1.00 16.70      6ADH2762
ATOM   2364  CB  PHE A 322        .886  23.727  28.478  1.00 16.70      6ADH2763
ATOM   2365  CG  PHE A 322       2.215  24.333  28.993  1.00 16.70      6ADH2764
ATOM   2366  CD1 PHE A 322       2.248  25.644  29.491  1.00 16.70      6ADH2765
ATOM   2367  CD2 PHE A 322       3.405  23.584  28.958  1.00 16.70      6ADH2766
ATOM   2368  CE1 PHE A 322       3.454  26.200  29.949  1.00 16.70      6ADH2767
ATOM   2369  CE2 PHE A 322       4.611  24.141  29.415  1.00 16.70      6ADH2768
ATOM   2370  CZ  PHE A 322       4.635  25.450  29.910  1.00 16.70      6ADH2769
ATOM   2371  N   LYS A 323      -2.463  24.696  28.921  1.00 16.70      6ADH2770
ATOM   2372  CA  LYS A 323      -3.718  24.819  28.162  1.00 16.70      6ADH2771
ATOM   2373  C   LYS A 323      -3.298  24.836  26.676  1.00 16.70      6ADH2772
ATOM   2374  O   LYS A 323      -2.766  25.837  26.177  1.00 16.70      6ADH2773
ATOM   2375  CB  LYS A 323      -4.458  26.105  28.589  1.00 16.70      6ADH2774
ATOM   2376  CG  LYS A 323      -5.886  25.846  29.110  1.00 16.70      6ADH2775
ATOM   2377  CD  LYS A 323      -6.084  26.243  30.583  1.00 16.70      6ADH2776
ATOM   2378  CE  LYS A 323      -7.526  26.656  30.907  1.00 16.70      6ADH2777
ATOM   2379  NZ  LYS A 323      -8.013  26.106  32.181  1.00 16.70      6ADH2778
ATOM   2380  N   SER A 324      -3.557  23.713  26.036  1.00 16.70      6ADH2779
ATOM   2381  CA  SER A 324      -3.123  23.390  24.651  1.00 16.70      6ADH2780
ATOM   2382  C   SER A 324      -3.244  24.518  23.590  1.00 16.70      6ADH2781
ATOM   2383  O   SER A 324      -2.255  24.913  22.956  1.00 16.70      6ADH2782
ATOM   2384  CB  SER A 324      -3.911  22.198  24.102  1.00 16.70      6ADH2783
ATOM   2385  OG  SER A 324      -3.033  21.104  23.874  1.00 16.70      6ADH2784
ATOM   2386  N   LYS A 325      -4.423  25.067  23.357  1.00 16.70      6ADH2785
ATOM   2387  CA  LYS A 325      -4.590  25.995  22.206  1.00 16.70      6ADH2786
ATOM   2388  C   LYS A 325      -4.267  27.478  22.486  1.00 16.70      6ADH2787
ATOM   2389  O   LYS A 325      -4.479  28.349  21.628  1.00 16.70      6ADH2788
ATOM   2390  CB  LYS A 325      -5.996  25.871  21.636  1.00 16.70      6ADH2789
ATOM   2391  CG  LYS A 325      -6.146  24.599  20.795  1.00 16.70      6ADH2790
ATOM   2392  CD  LYS A 325      -7.299  24.663  19.793  1.00 16.70      6ADH2791
ATOM   2393  CE  LYS A 325      -7.441  26.031  19.124  1.00 16.70      6ADH2792
ATOM   2394  NZ  LYS A 325      -8.614  26.117  18.243  1.00 16.70      6ADH2793
ATOM   2395  N   ASP A 326      -3.765  27.798  23.663  1.00 16.70      6ADH2794
ATOM   2396  CA  ASP A 326      -3.270  29.173  23.889  1.00 16.70      6ADH2795
ATOM   2397  C   ASP A 326      -1.944  29.152  24.601  1.00 16.70      6ADH2796
ATOM   2398  O   ASP A 326      -1.442  30.183  25.067  1.00 16.70      6ADH2797
ATOM   2399  CB  ASP A 326      -4.212  30.103  24.674  1.00 16.70      6ADH2798
ATOM   2400  CG  ASP A 326      -5.041  29.439  25.763  1.00 16.70      6ADH2799
ATOM   2401  OD1 ASP A 326      -6.303  29.685  25.841  1.00 16.70      6ADH2800
ATOM   2402  OD2 ASP A 326      -4.481  28.639  26.606  1.00 16.70      6ADH2801
ATOM   2403  N   SER A 327      -1.368  28.002  24.685  1.00 16.70      6ADH2802
ATOM   2404  CA  SER A 327       -.052  27.909  25.280  1.00 16.70      6ADH2803
ATOM   2405  C   SER A 327       1.013  27.500  24.221  1.00 16.70      6ADH2804
ATOM   2406  O   SER A 327       2.196  27.830  24.351  1.00 16.70      6ADH2805
ATOM   2407  CB  SER A 327       -.048  26.898  26.422  0.00 16.70   2  6ADH2806
ATOM   2408  OG  SER A 327       1.173  26.176  26.421  0.00 16.70   2  6ADH2807
ATOM   2409  N   VAL A 328        .615  26.783  23.151  1.00 16.70      6ADH2808
ATOM   2410  CA  VAL A 328       1.582  26.290  22.105  1.00 16.70      6ADH2809
ATOM   2411  C   VAL A 328       2.047  27.449  21.187  1.00 16.70      6ADH2810
ATOM   2412  O   VAL A 328       3.230  27.541  20.823  1.00 16.70      6ADH2811
ATOM   2413  CB  VAL A 328        .957  25.158  21.281  1.00 16.70      6ADH2812
ATOM   2414  CG1 VAL A 328       1.128  25.344  19.773  1.00 16.70      6ADH2813
ATOM   2415  CG2 VAL A 328       1.563  23.788  21.598  1.00 16.70      6ADH2814
ATOM   2416  N   PRO A 329       1.162  28.372  20.767  1.00 16.70      6ADH2815
ATOM   2417  CA  PRO A 329       1.567  29.550  19.991  1.00 16.70      6ADH2816
ATOM   2418  C   PRO A 329       2.474  30.481  20.781  1.00 16.70      6ADH2817
ATOM   2419  O   PRO A 329       3.477  31.004  20.203  1.00 16.70      6ADH2818
ATOM   2420  CB  PRO A 329        .274  30.271  19.714  1.00 16.70      6ADH2819
ATOM   2421  CG  PRO A 329       -.853  29.474  20.355  1.00 16.70      6ADH2820
ATOM   2422  CD  PRO A 329       -.277  28.262  21.021  1.00 16.70      6ADH2821
ATOM   2423  N   LYS A 330       2.092  30.667  22.038  1.00 16.70      6ADH2822
ATOM   2424  CA  LYS A 330       2.781  31.556  22.996  1.00 16.70      6ADH2823
ATOM   2425  C   LYS A 330       4.175  31.053  23.300  1.00 16.70      6ADH2824
ATOM   2426  O   LYS A 330       5.102  31.836  23.554  1.00 16.70      6ADH2825
ATOM   2427  CB  LYS A 330       2.013  31.576  24.322  1.00 16.70      6ADH2826
ATOM   2428  CG  LYS A 330       2.110  32.909  25.064  1.00 16.70      6ADH2827
ATOM   2429  CD  LYS A 330        .741  33.553  25.301  1.00 16.70      6ADH2828
ATOM   2430  CE  LYS A 330        .482  33.893  26.769  1.00 16.70      6ADH2829
ATOM   2431  NZ  LYS A 330       -.019  35.261  26.961  1.00 16.70      6ADH2830
ATOM   2432  N   LEU A 331       4.285  29.762  23.263  1.00 16.70      6ADH2831
ATOM   2433  CA  LEU A 331       5.533  29.100  23.587  1.00 16.70      6ADH2832
ATOM   2434  C   LEU A 331       6.493  29.055  22.390  1.00 16.70      6ADH2833
ATOM   2435  O   LEU A 331       7.590  28.487  22.472  1.00 16.70      6ADH2834
ATOM   2436  CB  LEU A 331       5.261  27.674  24.054  1.00 16.70      6ADH2835
ATOM   2437  CG  LEU A 331       5.883  27.382  25.419  1.00 16.70      6ADH2836
ATOM   2438  CD1 LEU A 331       5.452  26.032  25.996  1.00 16.70      6ADH2837
ATOM   2439  CD2 LEU A 331       7.412  27.349  25.381  1.00 16.70      6ADH2838
ATOM   2440  N   VAL A 332       6.108  29.652  21.274  1.00 16.70      6ADH2839
ATOM   2441  CA  VAL A 332       6.966  29.638  20.063  1.00 16.70      6ADH2840
ATOM   2442  C   VAL A 332       7.667  30.994  19.847  1.00 16.70      6ADH2841
ATOM   2443  O   VAL A 332       8.842  31.048  19.452  1.00 16.70      6ADH2842
ATOM   2444  CB  VAL A 332       6.137  29.321  18.816  1.00 16.70      6ADH2843
ATOM   2445  CG1 VAL A 332       6.852  29.688  17.514  1.00 16.70      6ADH2844
ATOM   2446  CG2 VAL A 332       5.789  27.835  18.691  1.00 16.70      6ADH2845
ATOM   2447  N   ALA A 333       6.913  32.053  20.112  1.00 16.70      6ADH2846
ATOM   2448  CA  ALA A 333       7.378  33.455  19.955  1.00 16.70      6ADH2847
ATOM   2449  C   ALA A 333       8.578  33.729  20.873  1.00 16.70      6ADH2848
ATOM   2450  O   ALA A 333       9.253  34.762  20.743  0.00 16.70   2  6ADH2849
ATOM   2451  CB  ALA A 333       6.251  34.418  20.336  1.00 16.70      6ADH2850
ATOM   2452  N   ASP A 334       8.757  32.751  21.751  1.00 16.70      6ADH2851
ATOM   2453  CA  ASP A 334       9.766  32.734  22.832  1.00 16.70      6ADH2852
ATOM   2454  C   ASP A 334      11.086  32.110  22.389  1.00 16.70      6ADH2853
ATOM   2455  O   ASP A 334      12.171  32.607  22.726  0.00 16.70   2  6ADH2854
ATOM   2456  CB  ASP A 334       9.258  31.863  23.966  1.00 16.70      6ADH2855
ATOM   2457  CG  ASP A 334       8.539  32.655  25.046  1.00 16.70      6ADH2856
ATOM   2458  OD1 ASP A 334       8.717  32.350  26.285  1.00 16.70      6ADH2857
ATOM   2459  OD2 ASP A 334       7.755  33.625  24.719  1.00 16.70      6ADH2858
ATOM   2460  N   PHE A 335      10.924  31.024  21.672  1.00 16.70      6ADH2859
ATOM   2461  CA  PHE A 335      12.029  30.272  21.085  1.00 16.70      6ADH2860
ATOM   2462  C   PHE A 335      12.620  31.150  20.017  1.00 16.70      6ADH2861
ATOM   2463  O   PHE A 335      13.847  31.238  19.866  0.00 16.70   2  6ADH2862
ATOM   2464  CB  PHE A 335      11.463  28.985  20.484  1.00 16.70      6ADH2863
ATOM   2465  CG  PHE A 335      12.396  28.289  19.498  1.00 16.70      6ADH2864
ATOM   2466  CD1 PHE A 335      12.334  28.598  18.133  1.00 16.70      6ADH2865
ATOM   2467  CD2 PHE A 335      13.303  27.333  19.963  1.00 16.70      6ADH2866
ATOM   2468  CE1 PHE A 335      13.180  27.943  17.232  1.00 16.70      6ADH2867
ATOM   2469  CE2 PHE A 335      14.148  26.678  19.062  1.00 16.70      6ADH2868
ATOM   2470  CZ  PHE A 335      14.087  26.981  17.696  1.00 16.70      6ADH2869
ATOM   2471  N   MET A 336      11.683  31.756  19.340  1.00 16.70      6ADH2870
ATOM   2472  CA  MET A 336      11.965  32.708  18.293  1.00 16.70      6ADH2871
ATOM   2473  C   MET A 336      12.631  33.926  18.912  1.00 16.70      6ADH2872
ATOM   2474  O   MET A 336      13.329  34.687  18.231  1.00 16.70      6ADH2873
ATOM   2475  CB  MET A 336      10.663  33.158  17.633  1.00 16.70      6ADH2874
ATOM   2476  CG  MET A 336       9.957  32.034  16.878  1.00 16.70      6ADH2875
ATOM   2477  SD  MET A 336      10.328  32.037  15.139  1.00 16.70      6ADH2876
ATOM   2478  CE  MET A 336      11.152  33.551  14.694  1.00 16.70      6ADH2877
ATOM   2479  N   ALA A 337      12.396  34.076  20.204  1.00 16.70      6ADH2878
ATOM   2480  CA  ALA A 337      12.914  35.219  20.974  1.00 16.70      6ADH2879
ATOM   2481  C   ALA A 337      13.977  34.783  21.988  1.00 16.70      6ADH2880
ATOM   2482  O   ALA A 337      14.218  35.463  22.992  1.00 16.70      6ADH2881
ATOM   2483  CB  ALA A 337      11.779  35.902  21.735  1.00 16.70      6ADH2882
ATOM   2484  N   LYS A 338      14.558  33.650  21.687  1.00 16.70      6ADH2883
ATOM   2485  CA  LYS A 338      15.714  33.087  22.411  1.00 16.70      6ADH2884
ATOM   2486  C   LYS A 338      15.502  32.980  23.937  1.00 16.70      6ADH2885
ATOM   2487  O   LYS A 338      16.421  33.267  24.722  1.00 16.70      6ADH2886
ATOM   2488  CB  LYS A 338      16.935  33.946  22.093  1.00 16.70      6ADH2887
ATOM   2489  CG  LYS A 338      16.699  34.894  20.907  1.00 16.70      6ADH2888
ATOM   2490  CD  LYS A 338      17.140  34.310  19.561  1.00 16.70      6ADH2889
ATOM   2491  CE  LYS A 338      18.292  33.311  19.688  1.00 16.70      6ADH2890
ATOM   2492  NZ  LYS A 338      18.096  32.104  18.874  0.00 16.70   2  6ADH2891
ATOM   2493  N   LYS A 339      14.277  32.559  24.241  1.00 16.70      6ADH2892
ATOM   2494  CA  LYS A 339      13.842  32.211  25.583  1.00 16.70      6ADH2893
ATOM   2495  C   LYS A 339      14.555  30.880  25.917  1.00 16.70      6ADH2894
ATOM   2496  O   LYS A 339      15.171  30.726  26.974  1.00 16.70      6ADH2895
ATOM   2497  CB  LYS A 339      12.304  32.087  25.611  1.00 16.70      6ADH2896
ATOM   2498  CG  LYS A 339      11.580  33.438  25.540  1.00 16.70      6ADH2897
ATOM   2499  CD  LYS A 339      12.535  34.632  25.497  1.00 16.70      6ADH2898
ATOM   2500  CE  LYS A 339      13.360  34.784  26.776  1.00 16.70      6ADH2899
ATOM   2501  NZ  LYS A 339      12.552  35.183  27.937  1.00 16.70      6ADH2900
ATOM   2502  N   PHE A 340      14.497  29.921  24.993  1.00 16.70      6ADH2901
ATOM   2503  CA  PHE A 340      15.162  28.616  25.197  1.00 16.70      6ADH2902
ATOM   2504  C   PHE A 340      15.854  28.141  23.920  1.00 16.70      6ADH2903
ATOM   2505  O   PHE A 340      15.926  28.873  22.920  1.00 16.70      6ADH2904
ATOM   2506  CB  PHE A 340      14.158  27.537  25.649  1.00 16.70      6ADH2905
ATOM   2507  CG  PHE A 340      12.770  27.630  24.998  1.00 16.70      6ADH2906
ATOM   2508  CD1 PHE A 340      11.770  28.419  25.585  1.00 16.70      6ADH2907
ATOM   2509  CD2 PHE A 340      12.493  26.916  23.825  1.00 16.70      6ADH2908
ATOM   2510  CE1 PHE A 340      10.498  28.492  24.998  1.00 16.70      6ADH2909
ATOM   2511  CE2 PHE A 340      11.221  26.989  23.240  1.00 16.70      6ADH2910
ATOM   2512  CZ  PHE A 340      10.224  27.778  23.827  1.00 16.70      6ADH2911
ATOM   2513  N   ALA A 341      16.340  26.924  24.024  1.00 16.70      6ADH2912
ATOM   2514  CA  ALA A 341      17.046  26.249  22.940  1.00 16.70      6ADH2913
ATOM   2515  C   ALA A 341      16.518  24.835  22.788  1.00 16.70      6ADH2914
ATOM   2516  O   ALA A 341      16.493  24.057  23.753  0.00 16.70   2  6ADH2915
ATOM   2517  CB  ALA A 341      18.544  26.185  23.244  1.00 16.70      6ADH2916
ATOM   2518  N   LEU A 342      16.130  24.581  21.568  1.00 16.70      6ADH2917
ATOM   2519  CA  LEU A 342      15.575  23.302  21.140  1.00 16.70      6ADH2918
ATOM   2520  C   LEU A 342      16.652  22.406  20.516  1.00 16.70      6ADH2919
ATOM   2521  O   LEU A 342      16.416  21.225  20.234  0.00 16.70   2  6ADH2920
ATOM   2522  CB  LEU A 342      14.582  23.536  19.987  1.00 16.70      6ADH2921
ATOM   2523  CG  LEU A 342      13.117  23.270  20.329  1.00 16.70      6ADH2922
ATOM   2524  CD1 LEU A 342      12.844  23.246  21.833  1.00 16.70      6ADH2923
ATOM   2525  CD2 LEU A 342      12.174  24.327  19.751  1.00 16.70      6ADH2924
ATOM   2526  N   ASP A 343      17.822  22.973  20.293  1.00 16.70      6ADH2925
ATOM   2527  CA  ASP A 343      18.906  22.299  19.524  1.00 16.70      6ADH2926
ATOM   2528  C   ASP A 343      19.683  21.249  20.295  1.00 16.70      6ADH2927
ATOM   2529  O   ASP A 343      19.989  20.169  19.767  1.00 16.70      6ADH2928
ATOM   2530  CB  ASP A 343      19.912  23.320  19.055  1.00 16.70      6ADH2929
ATOM   2531  CG  ASP A 343      19.385  24.117  17.876  1.00 16.70      6ADH2930
ATOM   2532  OD1 ASP A 343      19.906  23.956  16.709  1.00 16.70      6ADH2931
ATOM   2533  OD2 ASP A 343      18.417  24.951  18.047  1.00 16.70      6ADH2932
ATOM   2534  N   PRO A 344      20.036  21.511  21.529  1.00 16.70      6ADH2933
ATOM   2535  CA  PRO A 344      20.775  20.554  22.334  1.00 16.70      6ADH2934
ATOM   2536  C   PRO A 344      20.064  19.191  22.524  1.00 16.70      6ADH2935
ATOM   2537  O   PRO A 344      20.722  18.213  22.996  1.00 16.70      6ADH2936
ATOM   2538  CB  PRO A 344      20.965  21.280  23.646  1.00 16.70      6ADH2937
ATOM   2539  CG  PRO A 344      20.317  22.652  23.527  1.00 16.70      6ADH2938
ATOM   2540  CD  PRO A 344      19.726  22.790  22.162  1.00 16.70      6ADH2939
ATOM   2541  N   LEU A 345      18.772  19.076  22.185  1.00 16.70      6ADH2940
ATOM   2542  CA  LEU A 345      18.003  17.788  22.347  1.00 16.70      6ADH2941
ATOM   2543  C   LEU A 345      18.266  16.856  21.138  1.00 16.70      6ADH2942
ATOM   2544  O   LEU A 345      18.815  15.754  21.291  0.00 16.70   2  6ADH2943
ATOM   2545  CB  LEU A 345      16.500  18.092  22.437  1.00 16.70      6ADH2944
ATOM   2546  CG  LEU A 345      16.159  19.078  23.560  1.00 16.70      6ADH2945
ATOM   2547  CD1 LEU A 345      14.665  19.395  23.648  1.00 16.70      6ADH2946
ATOM   2548  CD2 LEU A 345      16.555  18.565  24.945  1.00 16.70      6ADH2947
ATOM   2549  N   ILE A 346      17.832  17.415  20.020  1.00 16.70      6ADH2948
ATOM   2550  CA  ILE A 346      17.940  16.904  18.632  1.00 16.70      6ADH2949
ATOM   2551  C   ILE A 346      19.314  16.253  18.356  1.00 16.70      6ADH2950
ATOM   2552  O   ILE A 346      20.357  16.918  18.389  1.00 16.70      6ADH2951
ATOM   2553  CB  ILE A 346      17.846  18.123  17.719  1.00 16.70      6ADH2952
ATOM   2554  CG1 ILE A 346      16.419  18.434  17.274  1.00 16.70      6ADH2953
ATOM   2555  CG2 ILE A 346      18.672  17.977  16.441  1.00 16.70      6ADH2954
ATOM   2556  CD1 ILE A 346      15.953  19.827  17.704  1.00 16.70      6ADH2955
ATOM   2557  N   THR A 347      19.314  14.966  18.057  1.00 16.70      6ADH2956
ATOM   2558  CA  THR A 347      20.567  14.197  17.868  1.00 16.70      6ADH2957
ATOM   2559  C   THR A 347      20.741  13.735  16.416  1.00 16.70      6ADH2958
ATOM   2560  O   THR A 347      21.863  13.453  15.967  1.00 16.70      6ADH2959
ATOM   2561  CB  THR A 347      20.513  12.956  18.760  1.00 16.70      6ADH2960
ATOM   2562  OG1 THR A 347      19.234  12.858  19.370  1.00 16.70      6ADH2961
ATOM   2563  CG2 THR A 347      21.552  12.976  19.882  1.00 16.70      6ADH2962
ATOM   2564  N   HIS A 348      19.599  13.678  15.760  1.00 16.70      6ADH2963
ATOM   2565  CA  HIS A 348      19.466  13.236  14.370  1.00 16.70      6ADH2964
ATOM   2566  C   HIS A 348      18.287  13.942  13.703  1.00 16.70      6ADH2965
ATOM   2567  O   HIS A 348      17.397  14.476  14.377  1.00 16.70      6ADH2966
ATOM   2568  CB  HIS A 348      19.118  11.746  14.304  1.00 16.70      6ADH2967
ATOM   2569  CG  HIS A 348      20.050  10.833  15.098  1.00 16.70      6ADH2968
ATOM   2570  ND1 HIS A 348      20.245  10.977  16.469  1.00 16.70      6ADH2969
ATOM   2571  CD2 HIS A 348      20.815   9.778  14.712  1.00 16.70      6ADH2970
ATOM   2572  CE1 HIS A 348      21.092  10.042  16.863  1.00 16.70      6ADH2971
ATOM   2573  NE2 HIS A 348      21.440   9.320  15.827  1.00 16.70      6ADH2972
ATOM   2574  N   VAL A 349      18.331  13.904  12.404  1.00 16.70      6ADH2973
ATOM   2575  CA  VAL A 349      17.297  14.442  11.521  1.00 16.70      6ADH2974
ATOM   2576  C   VAL A 349      17.287  13.524  10.301  1.00 16.70      6ADH2975
ATOM   2577  O   VAL A 349      18.031  13.739   9.336  1.00 16.70      6ADH2976
ATOM   2578  CB  VAL A 349      17.651  15.887  11.134  1.00 16.70      6ADH2977
ATOM   2579  CG1 VAL A 349      16.489  16.639  10.483  1.00 16.70      6ADH2978
ATOM   2580  CG2 VAL A 349      18.076  16.744  12.331  1.00 16.70      6ADH2979
ATOM   2581  N   LEU A 350      16.450  12.507  10.372  1.00 16.70      6ADH2980
ATOM   2582  CA  LEU A 350      16.378  11.437   9.340  1.00 16.70      6ADH2981
ATOM   2583  C   LEU A 350      15.303  11.686   8.277  1.00 16.70      6ADH2982
ATOM   2584  O   LEU A 350      14.313  12.390   8.519  1.00 16.70      6ADH2983
ATOM   2585  CB  LEU A 350      15.917  10.122   9.984  1.00 16.70      6ADH2984
ATOM   2586  CG  LEU A 350      17.034   9.310  10.638  1.00 16.70      6ADH2985
ATOM   2587  CD1 LEU A 350      18.018  10.174  11.429  1.00 16.70      6ADH2986
ATOM   2588  CD2 LEU A 350      16.508   8.266  11.625  1.00 16.70      6ADH2987
ATOM   2589  N   PRO A 351      15.392  11.150   7.030  1.00 16.70      6ADH2988
ATOM   2590  CA  PRO A 351      14.268  11.240   6.106  1.00 16.70      6ADH2989
ATOM   2591  C   PRO A 351      13.134  10.394   6.633  1.00 16.70      6ADH2990
ATOM   2592  O   PRO A 351      13.397   9.332   7.274  1.00 16.70      6ADH2991
ATOM   2593  CB  PRO A 351      14.762  10.587   4.842  1.00 16.70      6ADH2992
ATOM   2594  CG  PRO A 351      16.184  10.107   5.093  1.00 16.70      6ADH2993
ATOM   2595  CD  PRO A 351      16.589  10.483   6.488  1.00 16.70      6ADH2994
ATOM   2596  N   PHE A 352      11.917  10.798   6.375  1.00 16.70      6ADH2995
ATOM   2597  CA  PHE A 352      10.724  10.035   6.825  1.00 16.70      6ADH2996
ATOM   2598  C   PHE A 352      10.994   8.474   6.724  1.00 16.70      6ADH2997
ATOM   2599  O   PHE A 352      11.325   7.815   7.719  0.00 16.70   2  6ADH2998
ATOM   2600  CB  PHE A 352       9.524  10.531   5.985  1.00 16.70      6ADH2999
ATOM   2601  CG  PHE A 352       8.171   9.864   6.287  1.00 16.70      6ADH3000
ATOM   2602  CD1 PHE A 352       7.601   9.012   5.336  1.00 16.70      6ADH3001
ATOM   2603  CD2 PHE A 352       7.488  10.109   7.491  1.00 16.70      6ADH3002
ATOM   2604  CE1 PHE A 352       6.368   8.398   5.583  1.00 16.70      6ADH3003
ATOM   2605  CE2 PHE A 352       6.251   9.495   7.741  1.00 16.70      6ADH3004
ATOM   2606  CZ  PHE A 352       5.692   8.637   6.786  1.00 16.70      6ADH3005
ATOM   2607  N   GLU A 353      10.863   7.953   5.507  1.00 16.70      6ADH3006
ATOM   2608  CA  GLU A 353      10.978   6.502   5.078  1.00 16.70      6ADH3007
ATOM   2609  C   GLU A 353      12.050   5.597   5.830  1.00 16.70      6ADH3008
ATOM   2610  O   GLU A 353      12.078   4.369   5.640  0.00 16.70   2  6ADH3009
ATOM   2611  CB  GLU A 353      11.268   6.514   3.577  1.00 16.70      6ADH3010
ATOM   2612  CG  GLU A 353      10.310   7.444   2.806  1.00 16.70      6ADH3011
ATOM   2613  CD  GLU A 353      10.823   8.887   2.661  1.00 16.70      6ADH3012
ATOM   2614  OE1 GLU A 353      12.023   9.186   3.025  1.00 16.70      6ADH3013
ATOM   2615  OE2 GLU A 353      10.053   9.801   2.173  1.00 16.70      6ADH3014
ATOM   2616  N   LYS A 354      12.887   6.251   6.659  1.00 16.70      6ADH3015
ATOM   2617  CA  LYS A 354      13.952   5.628   7.512  1.00 16.70      6ADH3016
ATOM   2618  C   LYS A 354      13.544   5.774   8.947  1.00 16.70      6ADH3017
ATOM   2619  O   LYS A 354      14.387   5.779   9.859  1.00 16.70      6ADH3018
ATOM   2620  CB  LYS A 354      15.252   6.410   7.404  1.00 16.70      6ADH3019
ATOM   2621  CG  LYS A 354      16.020   6.151   6.122  1.00 16.70      6ADH3020
ATOM   2622  CD  LYS A 354      17.479   6.582   6.231  1.00 16.70      6ADH3021
ATOM   2623  CE  LYS A 354      18.283   6.292   4.966  0.00 16.70   2  6ADH3022
ATOM   2624  NZ  LYS A 354      19.125   7.422   4.552  0.00 16.70   2  6ADH3023
ATOM   2625  N   ILE A 355      12.271   5.922   9.030  1.00 16.70      6ADH3024
ATOM   2626  CA  ILE A 355      11.591   6.116  10.265  1.00 16.70      6ADH3025
ATOM   2627  C   ILE A 355      11.667   4.844  11.067  1.00 16.70      6ADH3026
ATOM   2628  O   ILE A 355      11.207   4.768  12.210  1.00 16.70      6ADH3027
ATOM   2629  CB  ILE A 355      10.143   6.494   9.975  1.00 16.70      6ADH3028
ATOM   2630  CG1 ILE A 355       9.150   5.837  10.930  1.00 16.70      6ADH3029
ATOM   2631  CG2 ILE A 355       9.695   6.097   8.568  1.00 16.70      6ADH3030
ATOM   2632  CD1 ILE A 355       8.197   6.840  11.584  1.00 16.70      6ADH3031
ATOM   2633  N   ASN A 356      12.251   3.829  10.505  1.00 16.70      6ADH3032
ATOM   2634  CA  ASN A 356      12.348   2.587  11.253  1.00 16.70      6ADH3033
ATOM   2635  C   ASN A 356      13.733   2.454  11.935  1.00 16.70      6ADH3034
ATOM   2636  O   ASN A 356      13.960   1.549  12.748  0.00 16.70   2  6ADH3035
ATOM   2637  CB  ASN A 356      11.993   1.400  10.365  1.00 16.70      6ADH3036
ATOM   2638  CG  ASN A 356      10.595    .852  10.697  1.00 16.70      6ADH3037
ATOM   2639  OD1 ASN A 356       9.714    .847   9.839  1.00 16.70      6ADH3038
ATOM   2640  ND2 ASN A 356      10.338    .387  11.906  1.00 16.70      6ADH3039
ATOM   2641  N   GLU A 357      14.666   3.349  11.618  1.00 16.70      6ADH3040
ATOM   2642  CA  GLU A 357      16.000   3.377  12.292  1.00 16.70      6ADH3041
ATOM   2643  C   GLU A 357      15.946   4.461  13.341  1.00 16.70      6ADH3042
ATOM   2644  O   GLU A 357      16.752   4.472  14.287  1.00 16.70      6ADH3043
ATOM   2645  CB  GLU A 357      17.125   3.733  11.319  1.00 16.70      6ADH3044
ATOM   2646  CG  GLU A 357      17.082   2.928  10.022  1.00 16.70      6ADH3045
ATOM   2647  CD  GLU A 357      18.288   2.000   9.848  1.00 16.70      6ADH3046
ATOM   2648  OE1 GLU A 357      19.439   2.337  10.324  1.00 16.70      6ADH3047
ATOM   2649  OE2 GLU A 357      18.153    .880   9.222  1.00 16.70      6ADH3048
ATOM   2650  N   GLY A 358      14.972   5.298  13.055  1.00 16.70      6ADH3049
ATOM   2651  CA  GLY A 358      14.601   6.430  13.878  1.00 16.70      6ADH3050
ATOM   2652  C   GLY A 358      14.195   5.918  15.250  1.00 16.70      6ADH3051
ATOM   2653  O   GLY A 358      14.677   6.406  16.280  1.00 16.70      6ADH3052
ATOM   2654  N   PHE A 359      13.312   4.937  15.242  1.00 16.70      6ADH3053
ATOM   2655  CA  PHE A 359      12.823   4.325  16.488  1.00 16.70      6ADH3054
ATOM   2656  C   PHE A 359      13.910   3.486  17.115  1.00 16.70      6ADH3055
ATOM   2657  O   PHE A 359      14.096   3.480  18.338  1.00 16.70      6ADH3056
ATOM   2658  CB  PHE A 359      11.656   3.394  16.214  1.00 16.70      6ADH3057
ATOM   2659  CG  PHE A 359      10.321   4.107  16.263  1.00 16.70      6ADH3058
ATOM   2660  CD1 PHE A 359       9.985   5.000  15.247  1.00 16.70      6ADH3059
ATOM   2661  CD2 PHE A 359       9.442   3.869  17.323  1.00 16.70      6ADH3060
ATOM   2662  CE1 PHE A 359       8.753   5.656  15.281  1.00 16.70      6ADH3061
ATOM   2663  CE2 PHE A 359       8.209   4.525  17.360  1.00 16.70      6ADH3062
ATOM   2664  CZ  PHE A 359       7.864   5.418  16.337  1.00 16.70      6ADH3063
ATOM   2665  N   ASP A 360      14.583   2.819  16.244  1.00 16.70      6ADH3064
ATOM   2666  CA  ASP A 360      15.669   1.913  16.584  1.00 16.70      6ADH3065
ATOM   2667  C   ASP A 360      16.931   2.632  17.169  1.00 16.70      6ADH3066
ATOM   2668  O   ASP A 360      17.967   2.001  17.405  1.00 16.70      6ADH3067
ATOM   2669  CB  ASP A 360      16.122   1.192  15.313  1.00 16.70      6ADH3068
ATOM   2670  CG  ASP A 360      15.490   -.189  15.140  1.00 16.70      6ADH3069
ATOM   2671  OD1 ASP A 360      14.430   -.327  14.416  1.00 16.70      6ADH3070
ATOM   2672  OD2 ASP A 360      16.018  -1.214  15.717  1.00 16.70      6ADH3071
ATOM   2673  N   LEU A 361      16.876   3.956  17.392  1.00 16.70      6ADH3072
ATOM   2674  CA  LEU A 361      18.032   4.759  17.952  1.00 16.70      6ADH3073
ATOM   2675  C   LEU A 361      17.760   5.111  19.381  1.00 16.70      6ADH3074
ATOM   2676  O   LEU A 361      18.664   5.066  20.233  1.00 16.70      6ADH3075
ATOM   2677  CB  LEU A 361      18.117   6.122  17.279  1.00 16.70      6ADH3076
ATOM   2678  CG  LEU A 361      18.805   6.094  15.927  1.00 16.70      6ADH3077
ATOM   2679  CD1 LEU A 361      18.620   7.395  15.144  1.00 16.70      6ADH3078
ATOM   2680  CD2 LEU A 361      20.315   5.878  16.036  1.00 16.70      6ADH3079
ATOM   2681  N   LEU A 362      16.511   5.455  19.429  1.00 16.70      6ADH3080
ATOM   2682  CA  LEU A 362      15.787   5.816  20.596  1.00 16.70      6ADH3081
ATOM   2683  C   LEU A 362      15.776   4.645  21.504  1.00 16.70      6ADH3082
ATOM   2684  O   LEU A 362      16.244   4.698  22.648  0.00 16.70   2  6ADH3083
ATOM   2685  CB  LEU A 362      14.341   6.119  20.184  1.00 16.70      6ADH3084
ATOM   2686  CG  LEU A 362      13.382   6.240  21.364  1.00 16.70      6ADH3085
ATOM   2687  CD1 LEU A 362      13.275   7.670  21.891  1.00 16.70      6ADH3086
ATOM   2688  CD2 LEU A 362      11.952   5.814  21.023  1.00 16.70      6ADH3087
ATOM   2689  N   ARG A 363      15.241   3.613  20.998  1.00 16.70      6ADH3088
ATOM   2690  CA  ARG A 363      15.100   2.441  21.793  1.00 16.70      6ADH3089
ATOM   2691  C   ARG A 363      16.283   1.562  21.672  1.00 16.70      6ADH3090
ATOM   2692  O   ARG A 363      16.722    .927  22.636  1.00 16.70      6ADH3091
ATOM   2693  CB  ARG A 363      13.927   1.638  21.328  1.00 16.70      6ADH3092
ATOM   2694  CG  ARG A 363      14.218    .974  19.998  1.00 16.70      6ADH3093
ATOM   2695  CD  ARG A 363      13.109    .041  19.561  1.00 16.70      6ADH3094
ATOM   2696  NE  ARG A 363      11.991    .737  18.929  1.00 16.70      6ADH3095
ATOM   2697  CZ  ARG A 363      11.176    .153  18.050  1.00 16.70      6ADH3096
ATOM   2698  NH1 ARG A 363      11.356  -1.125  17.690  1.00 16.70      6ADH3097
ATOM   2699  NH2 ARG A 363      10.134    .764  17.470  1.00 16.70      6ADH3098
ATOM   2700  N   SER A 364      16.824   1.460  20.525  1.00 16.70      6ADH3099
ATOM   2701  CA  SER A 364      17.956    .599  20.461  1.00 16.70      6ADH3100
ATOM   2702  C   SER A 364      19.114   1.288  21.160  1.00 16.70      6ADH3101
ATOM   2703  O   SER A 364      20.268    .849  21.067  1.00 16.70      6ADH3102
ATOM   2704  CB  SER A 364      18.279    .176  19.040  0.00 16.70   2  6ADH3103
ATOM   2705  OG  SER A 364      18.342  -1.244  18.973  0.00 16.70   2  6ADH3104
ATOM   2706  N   GLY A 365      18.829   2.376  21.875  1.00 16.70      6ADH3105
ATOM   2707  CA  GLY A 365      19.891   2.982  22.707  1.00 16.70      6ADH3106
ATOM   2708  C   GLY A 365      19.885   4.503  22.793  1.00 16.70      6ADH3107
ATOM   2709  O   GLY A 365      18.824   5.149  22.797  0.00 16.70   2  6ADH3108
ATOM   2710  N   GLU A 366      21.113   4.966  22.877  1.00 16.70      6ADH3109
ATOM   2711  CA  GLU A 366      21.441   6.377  22.992  1.00 16.70      6ADH3110
ATOM   2712  C   GLU A 366      21.384   7.052  21.612  1.00 16.70      6ADH3111
ATOM   2713  O   GLU A 366      21.927   6.523  20.630  1.00 16.70      6ADH3112
ATOM   2714  CB  GLU A 366      22.855   6.531  23.565  1.00 16.70      6ADH3113
ATOM   2715  CG  GLU A 366      23.322   7.988  23.637  0.00 16.70   2  6ADH3114
ATOM   2716  CD  GLU A 366      24.442   8.308  22.645  0.00 16.70   2  6ADH3115
ATOM   2717  OE1 GLU A 366      25.272   9.264  22.894  0.00 16.70   2  6ADH3116
ATOM   2718  OE2 GLU A 366      24.558   7.622  21.559  0.00 16.70   2  6ADH3117
ATOM   2719  N   SER A 367      20.702   8.209  21.632  1.00 16.70      6ADH3118
ATOM   2720  CA  SER A 367      20.519   9.159  20.474  1.00 16.70      6ADH3119
ATOM   2721  C   SER A 367      19.008   9.576  20.398  1.00 16.70      6ADH3120
ATOM   2722  O   SER A 367      18.271   9.115  19.512  1.00 16.70      6ADH3121
ATOM   2723  CB  SER A 367      21.148   8.585  19.220  0.00 16.70   2  6ADH3122
ATOM   2724  OG  SER A 367      22.408   9.209  19.007  0.00 16.70   2  6ADH3123
ATOM   2725  N   ILE A 368      18.861  10.445  21.411  1.00 16.70      6ADH3124
ATOM   2726  CA  ILE A 368      17.713  11.145  22.111  1.00 16.70      6ADH3125
ATOM   2727  C   ILE A 368      16.467  11.713  21.314  1.00 16.70      6ADH3126
ATOM   2728  O   ILE A 368      15.323  11.293  21.542  1.00 16.70      6ADH3127
ATOM   2729  CB  ILE A 368      18.383  12.215  22.959  1.00 16.70      6ADH3128
ATOM   2730  CG1 ILE A 368      17.912  13.625  22.662  1.00 16.70      6ADH3129
ATOM   2731  CG2 ILE A 368      19.905  12.230  22.791  1.00 16.70      6ADH3130
ATOM   2732  CD1 ILE A 368      17.518  14.385  23.929  1.00 16.70      6ADH3131
ATOM   2733  N   ARG A 369      16.597  12.681  20.413  1.00 16.70      6ADH3132
ATOM   2734  CA  ARG A 369      15.421  13.131  19.604  1.00 16.70      6ADH3133
ATOM   2735  C   ARG A 369      15.829  13.371  18.162  1.00 16.70      6ADH3134
ATOM   2736  O   ARG A 369      16.444  14.396  17.843  1.00 16.70      6ADH3135
ATOM   2737  CB  ARG A 369      14.777  14.436  20.101  1.00 16.70      6ADH3136
ATOM   2738  CG  ARG A 369      13.236  14.437  19.957  1.00 16.70      6ADH3137
ATOM   2739  CD  ARG A 369      12.564  14.787  21.288  1.00 16.70      6ADH3138
ATOM   2740  NE  ARG A 369      11.143  14.429  21.433  1.00 16.70      6ADH3139
ATOM   2741  CZ  ARG A 369      10.685  13.571  22.364  1.00 16.70      6ADH3140
ATOM   2742  NH1 ARG A 369      11.524  12.899  23.165  1.00 16.70      6ADH3141
ATOM   2743  NH2 ARG A 369       9.388  13.371  22.623  1.00 16.70      6ADH3142
ATOM   2744  N   THR A 370      15.475  12.384  17.362  1.00 16.70      6ADH3143
ATOM   2745  CA  THR A 370      15.639  12.414  15.909  1.00 16.70      6ADH3144
ATOM   2746  C   THR A 370      14.473  13.208  15.364  1.00 16.70      6ADH3145
ATOM   2747  O   THR A 370      13.452  13.385  16.042  1.00 16.70      6ADH3146
ATOM   2748  CB  THR A 370      15.524  10.990  15.342  1.00 16.70      6ADH3147
ATOM   2749  OG1 THR A 370      16.418  10.118  16.015  1.00 16.70      6ADH3148
ATOM   2750  CG2 THR A 370      15.843  10.907  13.847  1.00 16.70      6ADH3149
ATOM   2751  N   ILE A 371      14.599  13.687  14.168  1.00 16.70      6ADH3150
ATOM   2752  CA  ILE A 371      13.480  14.376  13.541  1.00 16.70      6ADH3151
ATOM   2753  C   ILE A 371      13.404  13.993  12.090  1.00 16.70      6ADH3152
ATOM   2754  O   ILE A 371      14.187  14.479  11.260  1.00 16.70      6ADH3153
ATOM   2755  CB  ILE A 371      13.591  15.892  13.660  1.00 16.70      6ADH3154
ATOM   2756  CG1 ILE A 371      12.886  16.442  14.900  1.00 16.70      6ADH3155
ATOM   2757  CG2 ILE A 371      12.968  16.629  12.473  1.00 16.70      6ADH3156
ATOM   2758  CD1 ILE A 371      13.827  16.623  16.093  1.00 16.70      6ADH3157
ATOM   2759  N   LEU A 372      12.461  13.125  11.860  1.00 16.70      6ADH3158
ATOM   2760  CA  LEU A 372      12.149  12.648  10.528  1.00 16.70      6ADH3159
ATOM   2761  C   LEU A 372      11.585  13.810   9.734  1.00 16.70      6ADH3160
ATOM   2762  O   LEU A 372      10.623  14.467  10.158  1.00 16.70      6ADH3161
ATOM   2763  CB  LEU A 372      11.049  11.582  10.598  1.00 16.70      6ADH3162
ATOM   2764  CG  LEU A 372      11.573  10.155  10.755  1.00 16.70      6ADH3163
ATOM   2765  CD1 LEU A 372      12.882  10.078  11.544  1.00 16.70      6ADH3164
ATOM   2766  CD2 LEU A 372      10.591   9.241  11.492  1.00 16.70      6ADH3165
ATOM   2767  N   THR A 373      12.170  14.077   8.595  1.00 16.70      6ADH3166
ATOM   2768  CA  THR A 373      11.654  15.149   7.731  1.00 16.70      6ADH3167
ATOM   2769  C   THR A 373      10.899  14.516   6.550  1.00 16.70      6ADH3168
ATOM   2770  O   THR A 373      11.305  13.468   6.023  1.00 16.70      6ADH3169
ATOM   2771  CB  THR A 373      12.788  16.063   7.268  1.00 16.70      6ADH3170
ATOM   2772  OG1 THR A 373      14.015  15.351   7.250  1.00 16.70      6ADH3171
ATOM   2773  CG2 THR A 373      12.978  17.279   8.180  1.00 16.70      6ADH3172
ATOM   2774  N   PHE A 374       9.813  15.201   6.176  1.00 16.70      6ADH3173
ATOM   2775  CA  PHE A 374       8.860  14.720   5.149  1.00 16.70      6ADH3174
ATOM   2776  C   PHE A 374       9.123  15.129   3.729  1.00 16.70      6ADH3175
ATOM   2777  O   PHE A 374       8.581  14.506   2.796  1.00 16.70      6ADH3176
ATOM   2778  CB  PHE A 374       7.476  15.237   5.379  1.00 16.70      6ADH3177
ATOM   2779  CG  PHE A 374       6.829  14.422   6.438  1.00 16.70      6ADH3178
ATOM   2780  CD1 PHE A 374       6.800  14.916   7.728  1.00 16.70      6ADH3179
ATOM   2781  CD2 PHE A 374       6.304  13.174   6.110  1.00 16.70      6ADH3180
ATOM   2782  CE1 PHE A 374       6.228  14.148   8.734  1.00 16.70      6ADH3181
ATOM   2783  CE2 PHE A 374       5.731  12.398   7.112  1.00 16.70      6ADH3182
ATOM   2784  CZ  PHE A 374       5.694  12.885   8.428  1.00 16.70      6ADH3183
TER    2786      PHE A 374                                              6ADH3184
HETATM 2787 ZN    ZN A   1       4.858  12.898  23.138  1.00 16.70      6ADH3185
HETATM 2788 ZN    ZN A   2     -12.113  21.184  26.866  1.00 16.70      6ADH3186
HETATM 2789 AP   NAD A   3      12.938   8.143  26.174  1.00 16.70      6ADH3187
HETATM 2790 AO1  NAD A   3      12.927   6.689  25.926  1.00 16.70      6ADH3188
HETATM 2791 AO2  NAD A   3      13.783   8.793  25.141  1.00 16.70      6ADH3189
HETATM 2792 AO5* NAD A   3      13.525   8.451  27.626  1.00 16.70      6ADH3190
HETATM 2793 AC5* NAD A   3      13.647   7.400  28.616  1.00 16.70      6ADH3191
HETATM 2794 AC4* NAD A   3      14.846   7.728  29.432  1.00 16.70      6ADH3192
HETATM 2795 AO4* NAD A   3      14.843   7.049  30.719  1.00 16.70      6ADH3193
HETATM 2796 AC3* NAD A   3      16.165   7.371  28.781  1.00 16.70      6ADH3194
HETATM 2797 AO3* NAD A   3      17.099   8.449  28.906  1.00 16.70      6ADH3195
HETATM 2798 AC2* NAD A   3      16.527   6.079  29.511  1.00 16.70      6ADH3196
HETATM 2799 AO2* NAD A   3      17.942   5.824  29.492  1.00 16.70      6ADH3197
HETATM 2800 AC1* NAD A   3      16.047   6.360  30.901  1.00 16.70      6ADH3198
HETATM 2801 AN9  NAD A   3      15.863   5.177  31.701  1.00 16.70      6ADH3199
HETATM 2802 AC8  NAD A   3      15.451   3.936  31.330  1.00 16.70      6ADH3200
HETATM 2803 AN7  NAD A   3      15.373   3.099  32.361  1.00 16.70      6ADH3201
HETATM 2804 AC5  NAD A   3      15.758   3.866  33.452  1.00 16.70      6ADH3202
HETATM 2805 AC6  NAD A   3      15.880   3.569  34.816  1.00 16.70      6ADH3203
HETATM 2806 AN6  NAD A   3      15.590   2.385  35.350  1.00 16.70      6ADH3204
HETATM 2807 AN1  NAD A   3      16.327   4.566  35.627  1.00 16.70      6ADH3205
HETATM 2808 AC2  NAD A   3      16.612   5.786  35.081  1.00 16.70      6ADH3206
HETATM 2809 AN3  NAD A   3      16.526   6.161  33.840  1.00 16.70      6ADH3207
HETATM 2810 AC4  NAD A   3      16.087   5.144  33.061  1.00 16.70      6ADH3208
HETATM 2811  O3  NAD A   3      11.522   8.792  26.324  1.00 16.70      6ADH3209
HETATM 2812 NP   NAD A   3      10.966  10.337  26.133  1.00 16.70      6ADH3210
HETATM 2813 NO1  NAD A   3      10.590  10.567  24.714  1.00 16.70      6ADH3211
HETATM 2814 NO2  NAD A   3      12.022  11.308  26.513  1.00 16.70      6ADH3212
HETATM 2815 NO5* NAD A   3       9.685  10.356  27.109  1.00 16.70      6ADH3213
HETATM 2816 NC5* NAD A   3       9.852  10.073  28.510  1.00 16.70      6ADH3214
HETATM 2817 NC4* NAD A   3       8.625   9.342  29.031  1.00 16.70      6ADH3215
HETATM 2818 NO4* NAD A   3       7.565  10.288  29.346  1.00 16.70      6ADH3216
HETATM 2819 NC3* NAD A   3       8.009   8.308  28.089  1.00 16.70      6ADH3217
HETATM 2820 NO3* NAD A   3       7.501   7.123  28.720  1.00 16.70      6ADH3218
HETATM 2821 NC2* NAD A   3       6.885   9.140  27.452  1.00 16.70      6ADH3219
HETATM 2822 NO2* NAD A   3       5.880   8.237  26.964  1.00 16.70      6ADH3220
HETATM 2823 NC1* NAD A   3       6.412   9.992  28.597  1.00 16.70      6ADH3221
HETATM 2824 NN1  NAD A   3       5.782  11.257  28.149  1.00 16.70      6ADH3222
HETATM 2825 NC2  NAD A   3       4.674  11.736  28.793  1.00 16.70      6ADH3223
HETATM 2826 NC3  NAD A   3       4.126  12.931  28.398  1.00 16.70      6ADH3224
HETATM 2827 NC7  NAD A   3       2.898  13.573  29.134  1.00 16.70      6ADH3225
HETATM 2828 NO7  NAD A   3       2.098  14.238  28.507  1.00 16.70      6ADH3226
HETATM 2829 NN7  NAD A   3       2.825  13.341  30.459  1.00 16.70      6ADH3227
HETATM 2830 NC4  NAD A   3       4.651  13.695  27.327  1.00 16.70      6ADH3228
HETATM 2831 NC5  NAD A   3       5.767  13.106  26.732  1.00 16.70      6ADH3229
HETATM 2832 NC6  NAD A   3       6.372  11.933  27.072  1.00 16.70      6ADH3230
HETATM 2833  S   DMS A   4       1.971  11.798  24.743  1.00 16.70      6ADH3231
HETATM 2834  O   DMS A   4       3.375  11.900  24.321  1.00 16.70      6ADH3232
HETATM 2835  C1  DMS A   4       1.129  10.696  23.583  1.00 16.70      6ADH3233
HETATM 2836  C2  DMS A   4       1.927  10.736  26.184  1.00 16.70      6ADH3234
ATOM   2837  N   SER B   1       1.485  20.443  95.871  0.00 16.70   2  6ADH3235
ATOM   2838  CA  SER B   1       2.400  19.913  94.866  0.00 16.70   2  6ADH3236
ATOM   2839  C   SER B   1       3.750  19.901  95.354  0.00 16.70   2  6ADH3237
ATOM   2840  O   SER B   1       4.494  18.931  95.153  0.00 16.70   2  6ADH3238
ATOM   2841  CB  SER B   1       2.212  20.687  93.555  0.00 16.70   2  6ADH3239
ATOM   2842  OG  SER B   1        .905  21.237  93.499  0.00 16.70   2  6ADH3240
ATOM   2843  N   THR B   2       4.113  20.937  95.983  0.00 16.70   2  6ADH3241
ATOM   2844  CA  THR B   2       5.370  20.819  96.573  0.00 16.70   2  6ADH3242
ATOM   2845  C   THR B   2       6.279  20.223  95.457  0.00 16.70   2  6ADH3243
ATOM   2846  O   THR B   2       6.631  19.037  95.490  0.00 16.70   2  6ADH3244
ATOM   2847  CB  THR B   2       5.083  19.833  97.718  0.00 16.70   2  6ADH3245
ATOM   2848  OG1 THR B   2       3.913  20.236  98.423  0.00 16.70   2  6ADH3246
ATOM   2849  CG2 THR B   2       6.214  19.729  98.737  0.00 16.70   2  6ADH3247
ATOM   2850  N   ALA B   3       6.638  21.072  94.472  0.00 16.70   2  6ADH3248
ATOM   2851  CA  ALA B   3       7.383  20.635  93.247  0.00 16.70   2  6ADH3249
ATOM   2852  C   ALA B   3       8.866  21.016  93.241  1.00 16.70      6ADH3250
ATOM   2853  O   ALA B   3       9.221  22.205  93.174  1.00 16.70      6ADH3251
ATOM   2854  CB  ALA B   3       6.763  21.261  91.997  0.00 16.70   2  6ADH3252
ATOM   2855  N   GLY B   4       9.637  19.944  93.296  1.00 16.70      6ADH3253
ATOM   2856  CA  GLY B   4      11.090  19.981  93.296  1.00 16.70      6ADH3254
ATOM   2857  C   GLY B   4      11.664  18.602  92.928  1.00 16.70      6ADH3255
ATOM   2858  O   GLY B   4      12.741  18.500  92.322  1.00 16.70      6ADH3256
ATOM   2859  N   LYS B   5      10.953  17.521  93.284  1.00 16.70      6ADH3257
ATOM   2860  CA  LYS B   5      11.503  16.176  93.008  1.00 16.70      6ADH3258
ATOM   2861  C   LYS B   5      10.556  14.988  93.333  1.00 16.70      6ADH3259
ATOM   2862  O   LYS B   5      10.349  14.636  94.504  1.00 16.70      6ADH3260
ATOM   2863  CB  LYS B   5      12.768  15.994  93.831  0.00 16.70   2  6ADH3261
ATOM   2864  CG  LYS B   5      13.571  14.768  93.429  0.00 16.70   2  6ADH3262
ATOM   2865  CD  LYS B   5      14.000  13.936  94.633  0.00 16.70   2  6ADH3263
ATOM   2866  CE  LYS B   5      14.924  12.778  94.259  0.00 16.70   2  6ADH3264
ATOM   2867  NZ  LYS B   5      16.288  13.216  93.931  0.00 16.70   2  6ADH3265
ATOM   2868  N   VAL B   6      10.075  14.454  92.224  1.00 16.70      6ADH3266
ATOM   2869  CA  VAL B   6       9.220  13.262  92.089  1.00 16.70      6ADH3267
ATOM   2870  C   VAL B   6       7.950  13.308  92.864  1.00 16.70      6ADH3268
ATOM   2871  O   VAL B   6       7.885  13.883  93.963  1.00 16.70      6ADH3269
ATOM   2872  CB  VAL B   6       9.935  11.979  92.454  1.00 16.70      6ADH3270
ATOM   2873  CG1 VAL B   6       9.071  10.737  92.218  1.00 16.70      6ADH3271
ATOM   2874  CG2 VAL B   6      11.208  11.769  91.636  1.00 16.70      6ADH3272
ATOM   2875  N   ILE B   7       7.092  12.665  92.165  1.00 16.70      6ADH3273
ATOM   2876  CA  ILE B   7       5.724  12.595  92.448  1.00 16.70      6ADH3274
ATOM   2877  C   ILE B   7       5.216  11.228  92.062  1.00 16.70      6ADH3275
ATOM   2878  O   ILE B   7       5.891  10.476  91.341  1.00 16.70      6ADH3276
ATOM   2879  CB  ILE B   7       5.087  13.669  91.584  1.00 16.70      6ADH3277
ATOM   2880  CG1 ILE B   7       4.276  14.683  92.374  1.00 16.70      6ADH3278
ATOM   2881  CG2 ILE B   7       4.136  13.106  90.529  1.00 16.70      6ADH3279
ATOM   2882  CD1 ILE B   7       3.573  15.701  91.475  1.00 16.70      6ADH3280
ATOM   2883  N   LYS B   8       4.052  10.988  92.568  1.00 16.70      6ADH3281
ATOM   2884  CA  LYS B   8       3.325   9.759  92.342  1.00 16.70      6ADH3282
ATOM   2885  C   LYS B   8       1.889  10.107  92.054  1.00 16.70      6ADH3283
ATOM   2886  O   LYS B   8       1.322  11.026  92.669  1.00 16.70      6ADH3284
ATOM   2887  CB  LYS B   8       3.357   8.903  93.601  1.00 16.70      6ADH3285
ATOM   2888  CG  LYS B   8       4.557   7.966  93.655  1.00 16.70      6ADH3286
ATOM   2889  CD  LYS B   8       4.526   7.044  94.871  1.00 16.70      6ADH3287
ATOM   2890  CE  LYS B   8       5.019   5.632  94.562  1.00 16.70      6ADH3288
ATOM   2891  NZ  LYS B   8       6.073   5.180  95.481  1.00 16.70      6ADH3289
ATOM   2892  N   CYS B   9       1.327   9.383  91.128  1.00 16.70      6ADH3290
ATOM   2893  CA  CYS B   9        .006   9.652  90.697  1.00 16.70      6ADH3291
ATOM   2894  C   CYS B   9       -.588   8.567  89.862  1.00 16.70      6ADH3292
ATOM   2895  O   CYS B   9        .016   7.499  89.674  1.00 16.70      6ADH3293
ATOM   2896  CB  CYS B   9       -.425  11.192  90.062  1.00 16.70      6ADH3294
ATOM   2897  SG  CYS B   9        .875  11.311  88.638  1.00 16.70      6ADH3295
ATOM   2898  N   LYS B  10      -1.756   8.920  89.410  1.00 16.70      6ADH3296
ATOM   2899  CA  LYS B  10      -2.561   8.065  88.603  1.00 16.70      6ADH3297
ATOM   2900  C   LYS B  10      -2.340   8.371  87.163  1.00 16.70      6ADH3298
ATOM   2901  O   LYS B  10      -2.411   9.542  86.753  1.00 16.70      6ADH3299
ATOM   2902  CB  LYS B  10      -4.016   8.233  88.968  1.00 16.70      6ADH3300
ATOM   2903  CG  LYS B  10      -4.381   7.394  90.180  1.00 16.70      6ADH3301
ATOM   2904  CD  LYS B  10      -5.872   7.143  90.293  1.00 16.70      6ADH3302
ATOM   2905  CE  LYS B  10      -6.432   7.588  91.636  1.00 16.70      6ADH3303
ATOM   2906  NZ  LYS B  10      -6.865   8.984  91.653  1.00 16.70      6ADH3304
ATOM   2907  N   ALA B  11      -2.084   7.243  86.570  1.00 16.70      6ADH3305
ATOM   2908  CA  ALA B  11      -1.833   7.067  85.179  1.00 16.70      6ADH3306
ATOM   2909  C   ALA B  11      -2.580   5.838  84.720  1.00 16.70      6ADH3307
ATOM   2910  O   ALA B  11      -2.706   4.860  85.476  0.00 16.70   2  6ADH3308
ATOM   2911  CB  ALA B  11       -.335   6.875  84.934  1.00 16.70      6ADH3309
ATOM   2912  N   ALA B  12      -3.018   6.017  83.501  1.00 16.70      6ADH3310
ATOM   2913  CA  ALA B  12      -3.723   5.025  82.715  1.00 16.70      6ADH3311
ATOM   2914  C   ALA B  12      -2.707   4.351  81.787  1.00 16.70      6ADH3312
ATOM   2915  O   ALA B  12      -2.508   4.777  80.639  1.00 16.70      6ADH3313
ATOM   2916  CB  ALA B  12      -4.800   5.716  81.874  1.00 16.70      6ADH3314
ATOM   2917  N   VAL B  13      -2.061   3.307  82.285  1.00 16.70      6ADH3315
ATOM   2918  CA  VAL B  13      -1.055   2.577  81.483  1.00 16.70      6ADH3316
ATOM   2919  C   VAL B  13      -1.754   1.519  80.607  1.00 16.70      6ADH3317
ATOM   2920  O   VAL B  13      -2.911   1.148  80.859  1.00 16.70      6ADH3318
ATOM   2921  CB  VAL B  13        .001   1.915  82.379  1.00 16.70      6ADH3319
ATOM   2922  CG1 VAL B  13        .949    .996  81.604  1.00 16.70      6ADH3320
ATOM   2923  CG2 VAL B  13        .905   2.925  83.093  1.00 16.70      6ADH3321
ATOM   2924  N   LEU B  14      -1.002   1.091  79.605  1.00 16.70      6ADH3322
ATOM   2925  CA  LEU B  14      -1.431    .120  78.574  1.00 16.70      6ADH3323
ATOM   2926  C   LEU B  14       -.266   -.852  78.375  1.00 16.70      6ADH3324
ATOM   2927  O   LEU B  14        .503   -.753  77.404  0.00 16.70   2  6ADH3325
ATOM   2928  CB  LEU B  14      -1.795    .940  77.322  1.00 16.70      6ADH3326
ATOM   2929  CG  LEU B  14      -2.381    .139  76.156  1.00 16.70      6ADH3327
ATOM   2930  CD1 LEU B  14      -1.315   -.324  75.162  1.00 16.70      6ADH3328
ATOM   2931  CD2 LEU B  14      -3.118  -1.128  76.594  1.00 16.70      6ADH3329
ATOM   2932  N   TRP B  15       -.220  -1.728  79.333  1.00 16.70      6ADH3330
ATOM   2933  CA  TRP B  15        .841  -2.705  79.511  1.00 16.70      6ADH3331
ATOM   2934  C   TRP B  15        .972  -3.654  78.321  1.00 16.70      6ADH3332
ATOM   2935  O   TRP B  15       2.063  -4.175  78.041  1.00 16.70      6ADH3333
ATOM   2936  CB  TRP B  15        .533  -3.490  80.788  1.00 16.70      6ADH3334
ATOM   2937  CG  TRP B  15        .853  -2.678  82.048  1.00 16.70      6ADH3335
ATOM   2938  CD1 TRP B  15        .011  -1.937  82.795  1.00 16.70      6ADH3336
ATOM   2939  CD2 TRP B  15       2.134  -2.586  82.624  1.00 16.70      6ADH3337
ATOM   2940  NE1 TRP B  15        .787  -1.367  83.861  1.00 16.70      6ADH3338
ATOM   2941  CE2 TRP B  15       2.032  -1.764  83.737  1.00 16.70      6ADH3339
ATOM   2942  CE3 TRP B  15       3.369  -3.139  82.282  1.00 16.70      6ADH3340
ATOM   2943  CZ2 TRP B  15       3.130  -1.454  84.551  1.00 16.70      6ADH3341
ATOM   2944  CZ3 TRP B  15       4.465  -2.822  83.106  1.00 16.70      6ADH3342
ATOM   2945  CH2 TRP B  15       4.352  -2.018  84.187  1.00 16.70      6ADH3343
ATOM   2946  N   GLU B  16       -.134  -3.840  77.644  1.00 16.70      6ADH3344
ATOM   2947  CA  GLU B  16       -.228  -4.821  76.570  1.00 16.70      6ADH3345
ATOM   2948  C   GLU B  16      -1.237  -4.382  75.504  1.00 16.70      6ADH3346
ATOM   2949  O   GLU B  16      -2.296  -3.822  75.830  1.00 16.70      6ADH3347
ATOM   2950  CB  GLU B  16       -.731  -6.122  77.202  1.00 16.70      6ADH3348
ATOM   2951  CG  GLU B  16       -.155  -7.402  76.615  1.00 16.70      6ADH3349
ATOM   2952  CD  GLU B  16       -.972  -8.626  77.038  1.00 16.70      6ADH3350
ATOM   2953  OE1 GLU B  16      -1.117  -9.618  76.225  0.00 16.70   2  6ADH3351
ATOM   2954  OE2 GLU B  16      -1.518  -8.664  78.206  0.00 16.70   2  6ADH3352
ATOM   2955  N   GLU B  17       -.823  -4.673  74.278  1.00 16.70      6ADH3353
ATOM   2956  CA  GLU B  17      -1.616  -4.480  73.061  1.00 16.70      6ADH3354
ATOM   2957  C   GLU B  17      -2.865  -5.351  73.176  1.00 16.70      6ADH3355
ATOM   2958  O   GLU B  17      -2.771  -6.578  73.327  1.00 16.70      6ADH3356
ATOM   2959  CB  GLU B  17       -.803  -5.013  71.866  0.00 16.70   2  6ADH3357
ATOM   2960  CG  GLU B  17       -.869  -4.162  70.600  0.00 16.70   2  6ADH3358
ATOM   2961  CD  GLU B  17        .279  -4.473  69.631  0.00 16.70   2  6ADH3359
ATOM   2962  OE1 GLU B  17        .801  -3.529  68.924  0.00 16.70   2  6ADH3360
ATOM   2963  OE2 GLU B  17        .724  -5.680  69.522  0.00 16.70   2  6ADH3361
ATOM   2964  N   LYS B  18      -4.029  -4.738  73.122  1.00 16.70      6ADH3362
ATOM   2965  CA  LYS B  18      -5.283  -5.510  73.140  1.00 16.70      6ADH3363
ATOM   2966  C   LYS B  18      -6.059  -5.404  74.466  1.00 16.70      6ADH3364
ATOM   2967  O   LYS B  18      -7.279  -5.617  74.510  1.00 16.70      6ADH3365
ATOM   2968  CB  LYS B  18      -4.970  -6.994  72.933  0.00 16.70   2  6ADH3366
ATOM   2969  CG  LYS B  18      -5.992  -7.704  72.045  0.00 16.70   2  6ADH3367
ATOM   2970  CD  LYS B  18      -6.893  -8.665  72.820  0.00 16.70   2  6ADH3368
ATOM   2971  CE  LYS B  18      -8.012  -9.256  71.963  0.00 16.70   2  6ADH3369
ATOM   2972  NZ  LYS B  18      -8.377 -10.625  72.356  0.00 16.70   2  6ADH3370
ATOM   2973  N   LYS B  19      -5.366  -5.082  75.542  1.00 16.70      6ADH3371
ATOM   2974  CA  LYS B  19      -6.000  -5.020  76.880  1.00 16.70      6ADH3372
ATOM   2975  C   LYS B  19      -6.316  -3.591  77.308  1.00 16.70      6ADH3373
ATOM   2976  O   LYS B  19      -5.680  -2.631  76.849  1.00 16.70      6ADH3374
ATOM   2977  CB  LYS B  19      -5.074  -5.603  77.940  1.00 16.70      6ADH3375
ATOM   2978  CG  LYS B  19      -4.032  -6.550  77.356  1.00 16.70      6ADH3376
ATOM   2979  CD  LYS B  19      -4.641  -7.595  76.421  1.00 16.70      6ADH3377
ATOM   2980  CE  LYS B  19      -4.125  -9.009  76.694  1.00 16.70      6ADH3378
ATOM   2981  NZ  LYS B  19      -5.196  -9.952  77.046  1.00 16.70      6ADH3379
ATOM   2982  N   PRO B  20      -7.307  -3.397  78.193  1.00 16.70      6ADH3380
ATOM   2983  CA  PRO B  20      -7.663  -2.072  78.676  1.00 16.70      6ADH3381
ATOM   2984  C   PRO B  20      -6.512  -1.390  79.391  1.00 16.70      6ADH3382
ATOM   2985  O   PRO B  20      -5.475  -2.066  79.682  1.00 16.70      6ADH3383
ATOM   2986  CB  PRO B  20      -8.828  -2.321  79.606  1.00 16.70      6ADH3384
ATOM   2987  CG  PRO B  20      -9.104  -3.817  79.622  1.00 16.70      6ADH3385
ATOM   2988  CD  PRO B  20      -8.121  -4.497  78.721  1.00 16.70      6ADH3386
ATOM   2989  N   PHE B  21      -6.758   -.104  79.631  1.00 16.70      6ADH3387
ATOM   2990  CA  PHE B  21      -5.833    .821  80.313  1.00 16.70      6ADH3388
ATOM   2991  C   PHE B  21      -5.945    .620  81.863  1.00 16.70      6ADH3389
ATOM   2992  O   PHE B  21      -7.033    .734  82.446  1.00 16.70      6ADH3390
ATOM   2993  CB  PHE B  21      -6.213   2.296  79.935  1.00 16.70      6ADH3391
ATOM   2994  CG  PHE B  21      -5.991   2.702  78.436  1.00 16.70      6ADH3392
ATOM   2995  CD1 PHE B  21      -6.970   2.436  77.452  1.00 16.70      6ADH3393
ATOM   2996  CD2 PHE B  21      -4.812   3.364  78.040  1.00 16.70      6ADH3394
ATOM   2997  CE1 PHE B  21      -6.761   2.807  76.108  1.00 16.70      6ADH3395
ATOM   2998  CE2 PHE B  21      -4.609   3.733  76.695  1.00 16.70      6ADH3396
ATOM   2999  CZ  PHE B  21      -5.581   3.453  75.731  1.00 16.70      6ADH3397
ATOM   3000  N   SER B  22      -4.814    .308  82.512  1.00 16.70      6ADH3398
ATOM   3001  CA  SER B  22      -4.756    .187  83.986  1.00 16.70      6ADH3399
ATOM   3002  C   SER B  22      -4.197   1.441  84.595  1.00 16.70      6ADH3400
ATOM   3003  O   SER B  22      -3.034   1.798  84.346  0.00 16.70   2  6ADH3401
ATOM   3004  CB  SER B  22      -3.802   -.909  84.474  1.00 16.70      6ADH3402
ATOM   3005  OG  SER B  22      -4.073  -2.133  83.816  1.00 16.70      6ADH3403
ATOM   3006  N   ILE B  23      -5.098   1.998  85.341  1.00 16.70      6ADH3404
ATOM   3007  CA  ILE B  23      -4.877   3.152  86.136  1.00 16.70      6ADH3405
ATOM   3008  C   ILE B  23      -4.222   2.635  87.401  1.00 16.70      6ADH3406
ATOM   3009  O   ILE B  23      -4.903   2.305  88.378  1.00 16.70      6ADH3407
ATOM   3010  CB  ILE B  23      -6.221   3.855  86.322  1.00 16.70      6ADH3408
ATOM   3011  CG1 ILE B  23      -7.192   3.523  85.184  1.00 16.70      6ADH3409
ATOM   3012  CG2 ILE B  23      -6.111   5.383  86.362  1.00 16.70      6ADH3410
ATOM   3013  CD1 ILE B  23      -8.446   4.398  85.185  1.00 16.70      6ADH3411
ATOM   3014  N   GLU B  24      -2.944   2.586  87.198  1.00 16.70      6ADH3412
ATOM   3015  CA  GLU B  24      -1.919   2.278  88.149  1.00 16.70      6ADH3413
ATOM   3016  C   GLU B  24      -1.557   3.580  88.807  1.00 16.70      6ADH3414
ATOM   3017  O   GLU B  24      -1.924   4.655  88.308  1.00 16.70      6ADH3415
ATOM   3018  CB  GLU B  24       -.657   1.914  87.340  1.00 16.70      6ADH3416
ATOM   3019  CG  GLU B  24        .067    .668  87.806  1.00 16.70      6ADH3417
ATOM   3020  CD  GLU B  24       -.734   -.594  87.539  1.00 16.70      6ADH3418
ATOM   3021  OE1 GLU B  24      -1.336  -1.184  88.513  1.00 16.70      6ADH3419
ATOM   3022  OE2 GLU B  24       -.809  -1.069  86.342  1.00 16.70      6ADH3420
ATOM   3023  N   GLU B  25       -.867   3.467  89.908  1.00 16.70      6ADH3421
ATOM   3024  CA  GLU B  25       -.193   4.621  90.457  1.00 16.70      6ADH3422
ATOM   3025  C   GLU B  25       1.120   4.579  89.698  1.00 16.70      6ADH3423
ATOM   3026  O   GLU B  25       1.629   3.497  89.367  1.00 16.70      6ADH3424
ATOM   3027  CB  GLU B  25       -.023   4.541  91.987  1.00 16.70      6ADH3425
ATOM   3028  CG  GLU B  25        .743   5.755  92.558  0.00 16.70   2  6ADH3426
ATOM   3029  CD  GLU B  25        .503   6.008  94.055  0.00 16.70   2  6ADH3427
ATOM   3030  OE1 GLU B  25        .745   5.078  94.916  0.00 16.70   2  6ADH3428
ATOM   3031  OE2 GLU B  25        .059   7.152  94.455  0.00 16.70   2  6ADH3429
ATOM   3032  N   VAL B  26       1.621   5.723  89.426  1.00 16.70      6ADH3430
ATOM   3033  CA  VAL B  26       2.809   5.863  88.619  1.00 16.70      6ADH3431
ATOM   3034  C   VAL B  26       3.588   7.023  89.204  1.00 16.70      6ADH3432
ATOM   3035  O   VAL B  26       3.013   8.054  89.578  1.00 16.70      6ADH3433
ATOM   3036  CB  VAL B  26       2.323   6.123  87.186  1.00 16.70      6ADH3434
ATOM   3037  CG1 VAL B  26       3.084   7.245  86.480  1.00 16.70      6ADH3435
ATOM   3038  CG2 VAL B  26       2.447   4.900  86.276  1.00 16.70      6ADH3436
ATOM   3039  N   GLU B  27       4.879   6.885  89.300  1.00 16.70      6ADH3437
ATOM   3040  CA  GLU B  27       5.678   7.957  89.896  1.00 16.70      6ADH3438
ATOM   3041  C   GLU B  27       6.565   8.606  88.808  1.00 16.70      6ADH3439
ATOM   3042  O   GLU B  27       7.485   7.966  88.274  1.00 16.70      6ADH3440
ATOM   3043  CB  GLU B  27       6.375   7.379  91.122  1.00 16.70      6ADH3441
ATOM   3044  CG  GLU B  27       7.815   7.809  91.298  1.00 16.70      6ADH3442
ATOM   3045  CD  GLU B  27       8.658   6.681  91.883  1.00 16.70      6ADH3443
ATOM   3046  OE1 GLU B  27       8.742   5.555  91.261  1.00 16.70      6ADH3444
ATOM   3047  OE2 GLU B  27       9.282   6.853  92.999  1.00 16.70      6ADH3445
ATOM   3048  N   VAL B  28       6.165   9.876  88.594  1.00 16.70      6ADH3446
ATOM   3049  CA  VAL B  28       6.663  10.846  87.568  1.00 16.70      6ADH3447
ATOM   3050  C   VAL B  28       7.712  11.845  88.145  1.00 16.70      6ADH3448
ATOM   3051  O   VAL B  28       7.408  12.658  89.029  1.00 16.70      6ADH3449
ATOM   3052  CB  VAL B  28       5.450  11.661  87.111  1.00 16.70      6ADH3450
ATOM   3053  CG1 VAL B  28       5.815  12.797  86.157  1.00 16.70      6ADH3451
ATOM   3054  CG2 VAL B  28       4.406  10.816  86.379  1.00 16.70      6ADH3452
ATOM   3055  N   ALA B  29       8.937  11.800  87.614  1.00 16.70      6ADH3453
ATOM   3056  CA  ALA B  29      10.062  12.605  88.147  1.00 16.70      6ADH3454
ATOM   3057  C   ALA B  29      10.109  14.040  87.636  1.00 16.70      6ADH3455
ATOM   3058  O   ALA B  29       9.406  14.402  86.678  1.00 16.70      6ADH3456
ATOM   3059  CB  ALA B  29      11.405  11.974  87.788  1.00 16.70      6ADH3457
ATOM   3060  N   PRO B  30      10.949  14.822  88.312  1.00 16.70      6ADH3458
ATOM   3061  CA  PRO B  30      11.107  16.246  88.059  1.00 16.70      6ADH3459
ATOM   3062  C   PRO B  30      11.605  16.584  86.671  1.00 16.70      6ADH3460
ATOM   3063  O   PRO B  30      12.366  15.762  86.070  1.00 16.70      6ADH3461
ATOM   3064  CB  PRO B  30      12.110  16.692  89.098  1.00 16.70      6ADH3462
ATOM   3065  CG  PRO B  30      12.510  15.477  89.920  1.00 16.70      6ADH3463
ATOM   3066  CD  PRO B  30      11.783  14.285  89.395  1.00 16.70      6ADH3464
ATOM   3067  N   PRO B  31      11.198  17.773  86.151  1.00 16.70      6ADH3465
ATOM   3068  CA  PRO B  31      11.644  18.266  84.844  1.00 16.70      6ADH3466
ATOM   3069  C   PRO B  31      13.147  18.429  84.851  1.00 16.70      6ADH3467
ATOM   3070  O   PRO B  31      13.716  18.941  85.859  1.00 16.70      6ADH3468
ATOM   3071  CB  PRO B  31      10.933  19.595  84.700  1.00 16.70      6ADH3469
ATOM   3072  CG  PRO B  31      10.087  19.818  85.945  1.00 16.70      6ADH3470
ATOM   3073  CD  PRO B  31      10.270  18.659  86.870  1.00 16.70      6ADH3471
ATOM   3074  N   LYS B  32      13.787  18.027  83.780  1.00 16.70      6ADH3472
ATOM   3075  CA  LYS B  32      15.247  18.083  83.706  1.00 16.70      6ADH3473
ATOM   3076  C   LYS B  32      15.737  19.366  83.100  1.00 16.70      6ADH3474
ATOM   3077  O   LYS B  32      15.049  20.397  83.136  0.00 16.70   2  6ADH3475
ATOM   3078  CB  LYS B  32      15.776  16.964  82.823  1.00 16.70      6ADH3476
ATOM   3079  CG  LYS B  32      16.143  15.719  83.618  1.00 16.70      6ADH3477
ATOM   3080  CD  LYS B  32      16.688  14.597  82.741  1.00 16.70      6ADH3478
ATOM   3081  CE  LYS B  32      17.879  13.878  83.370  1.00 16.70      6ADH3479
ATOM   3082  NZ  LYS B  32      17.950  12.457  83.001  1.00 16.70      6ADH3480
ATOM   3083  N   ALA B  33      16.910  19.207  82.572  1.00 16.70      6ADH3481
ATOM   3084  CA  ALA B  33      17.610  20.269  81.909  1.00 16.70      6ADH3482
ATOM   3085  C   ALA B  33      16.823  20.750  80.684  1.00 16.70      6ADH3483
ATOM   3086  O   ALA B  33      17.197  20.470  79.539  0.00 16.70   2  6ADH3484
ATOM   3087  CB  ALA B  33      18.981  19.775  81.439  0.00 16.70   2  6ADH3485
ATOM   3088  N   HIS B  34      15.716  21.461  80.929  1.00 16.70      6ADH3486
ATOM   3089  CA  HIS B  34      14.984  22.152  79.833  1.00 16.70      6ADH3487
ATOM   3090  C   HIS B  34      13.450  21.945  79.785  1.00 16.70      6ADH3488
ATOM   3091  O   HIS B  34      12.702  22.843  79.372  1.00 16.70      6ADH3489
ATOM   3092  CB  HIS B  34      15.572  21.772  78.484  1.00 16.70      6ADH3490
ATOM   3093  CG  HIS B  34      16.419  22.922  77.949  1.00 16.70      6ADH3491
ATOM   3094  ND1 HIS B  34      17.770  23.041  78.252  1.00 16.70      6ADH3492
ATOM   3095  CD2 HIS B  34      16.106  23.990  77.171  1.00 16.70      6ADH3493
ATOM   3096  CE1 HIS B  34      18.225  24.137  77.672  1.00 16.70      6ADH3494
ATOM   3097  NE2 HIS B  34      17.244  24.714  77.024  1.00 16.70      6ADH3495
ATOM   3098  N   GLU B  35      12.981  20.794  80.206  1.00 16.70      6ADH3496
ATOM   3099  CA  GLU B  35      11.536  20.441  80.149  1.00 16.70      6ADH3497
ATOM   3100  C   GLU B  35      10.669  21.247  81.168  1.00 16.70      6ADH3498
ATOM   3101  O   GLU B  35      11.193  22.063  81.943  1.00 16.70      6ADH3499
ATOM   3102  CB  GLU B  35      11.391  18.940  80.450  1.00 16.70      6ADH3500
ATOM   3103  CG  GLU B  35      12.313  18.062  79.582  1.00 16.70      6ADH3501
ATOM   3104  CD  GLU B  35      13.148  17.051  80.383  1.00 16.70      6ADH3502
ATOM   3105  OE1 GLU B  35      12.862  16.808  81.617  1.00 16.70      6ADH3503
ATOM   3106  OE2 GLU B  35      14.138  16.441  79.821  1.00 16.70      6ADH3504
ATOM   3107  N   VAL B  36       9.346  20.954  81.088  1.00 16.70      6ADH3505
ATOM   3108  CA  VAL B  36       8.274  21.494  81.985  1.00 16.70      6ADH3506
ATOM   3109  C   VAL B  36       7.292  20.353  82.379  1.00 16.70      6ADH3507
ATOM   3110  O   VAL B  36       6.924  19.516  81.540  1.00 16.70      6ADH3508
ATOM   3111  CB  VAL B  36       7.462  22.622  81.306  1.00 16.70      6ADH3509
ATOM   3112  CG1 VAL B  36       8.113  23.155  80.029  1.00 16.70      6ADH3510
ATOM   3113  CG2 VAL B  36       6.052  22.188  80.896  1.00 16.70      6ADH3511
ATOM   3114  N   ARG B  37       6.930  20.388  83.669  1.00 16.70      6ADH3512
ATOM   3115  CA  ARG B  37       5.978  19.459  84.311  1.00 16.70      6ADH3513
ATOM   3116  C   ARG B  37       4.621  20.118  84.354  1.00 16.70      6ADH3514
ATOM   3117  O   ARG B  37       4.498  21.306  84.680  1.00 16.70      6ADH3515
ATOM   3118  CB  ARG B  37       6.403  19.156  85.734  1.00 16.70      6ADH3516
ATOM   3119  CG  ARG B  37       6.588  17.668  85.945  1.00 16.70      6ADH3517
ATOM   3120  CD  ARG B  37       5.815  17.123  87.130  1.00 16.70      6ADH3518
ATOM   3121  NE  ARG B  37       6.666  16.282  87.958  1.00 16.70      6ADH3519
ATOM   3122  CZ  ARG B  37       7.506  16.768  88.871  1.00 16.70      6ADH3520
ATOM   3123  NH1 ARG B  37       7.586  18.086  89.102  1.00 16.70      6ADH3521
ATOM   3124  NH2 ARG B  37       8.336  16.011  89.598  1.00 16.70      6ADH3522
ATOM   3125  N   ILE B  38       3.650  19.340  84.043  1.00 16.70      6ADH3523
ATOM   3126  CA  ILE B  38       2.304  19.822  83.893  1.00 16.70      6ADH3524
ATOM   3127  C   ILE B  38       1.361  18.880  84.692  1.00 16.70      6ADH3525
ATOM   3128  O   ILE B  38       1.595  17.668  84.765  1.00 16.70      6ADH3526
ATOM   3129  CB  ILE B  38       2.092  19.830  82.353  1.00 16.70      6ADH3527
ATOM   3130  CG1 ILE B  38       3.223  20.573  81.611  1.00 16.70      6ADH3528
ATOM   3131  CG2 ILE B  38        .792  20.499  81.906  1.00 16.70      6ADH3529
ATOM   3132  CD1 ILE B  38       2.972  20.726  80.109  1.00 16.70      6ADH3530
ATOM   3133  N   LYS B  39        .332  19.462  85.329  1.00 16.70      6ADH3531
ATOM   3134  CA  LYS B  39       -.796  18.695  85.941  1.00 16.70      6ADH3532
ATOM   3135  C   LYS B  39      -1.909  18.913  84.959  1.00 16.70      6ADH3533
ATOM   3136  O   LYS B  39      -2.112  20.031  84.468  1.00 16.70      6ADH3534
ATOM   3137  CB  LYS B  39      -1.130  19.187  87.381  1.00 16.70      6ADH3535
ATOM   3138  CG  LYS B  39      -2.566  19.696  87.627  1.00 16.70      6ADH3536
ATOM   3139  CD  LYS B  39      -2.715  20.431  88.984  1.00 16.70      6ADH3537
ATOM   3140  CE  LYS B  39      -3.080  19.508  90.160  1.00 16.70      6ADH3538
ATOM   3141  NZ  LYS B  39      -3.225  20.226  91.438  1.00 16.70      6ADH3539
ATOM   3142  N   MET B  40      -2.591  17.860  84.662  1.00 16.70      6ADH3540
ATOM   3143  CA  MET B  40      -3.596  17.886  83.614  1.00 16.70      6ADH3541
ATOM   3144  C   MET B  40      -4.947  18.340  84.090  1.00 16.70      6ADH3542
ATOM   3145  O   MET B  40      -5.440  17.889  85.135  1.00 16.70      6ADH3543
ATOM   3146  CB  MET B  40      -3.802  16.483  83.056  1.00 16.70      6ADH3544
ATOM   3147  CG  MET B  40      -3.808  16.446  81.530  1.00 16.70      6ADH3545
ATOM   3148  SD  MET B  40      -2.171  16.371  80.836  1.00 16.70      6ADH3546
ATOM   3149  CE  MET B  40      -1.673  17.986  80.279  1.00 16.70      6ADH3547
ATOM   3150  N   VAL B  41      -5.498  19.218  83.289  1.00 16.70      6ADH3548
ATOM   3151  CA  VAL B  41      -6.864  19.651  83.471  1.00 16.70      6ADH3549
ATOM   3152  C   VAL B  41      -7.740  18.618  82.654  1.00 16.70      6ADH3550
ATOM   3153  O   VAL B  41      -8.312  17.685  83.228  1.00 16.70      6ADH3551
ATOM   3154  CB  VAL B  41      -6.984  21.147  83.133  1.00 16.70      6ADH3552
ATOM   3155  CG1 VAL B  41      -8.103  21.847  83.911  1.00 16.70      6ADH3553
ATOM   3156  CG2 VAL B  41      -5.712  21.937  83.458  1.00 16.70      6ADH3554
ATOM   3157  N   ALA B  42      -7.842  18.720  81.288  1.00 16.70      6ADH3555
ATOM   3158  CA  ALA B  42      -8.673  17.739  80.438  1.00 16.70      6ADH3556
ATOM   3159  C   ALA B  42      -7.823  16.983  79.319  1.00 16.70      6ADH3557
ATOM   3160  O   ALA B  42      -6.634  17.264  79.126  1.00 16.70      6ADH3558
ATOM   3161  CB  ALA B  42      -9.813  18.485  79.738  1.00 16.70      6ADH3559
ATOM   3162  N   THR B  43      -8.503  16.016  78.611  1.00 16.70      6ADH3560
ATOM   3163  CA  THR B  43      -7.950  15.132  77.496  1.00 16.70      6ADH3561
ATOM   3164  C   THR B  43      -9.078  14.539  76.661  1.00 16.70      6ADH3562
ATOM   3165  O   THR B  43     -10.148  14.199  77.184  1.00 16.70      6ADH3563
ATOM   3166  CB  THR B  43      -7.310  13.842  78.030  1.00 16.70      6ADH3564
ATOM   3167  OG1 THR B  43      -7.559  13.718  79.420  1.00 16.70      6ADH3565
ATOM   3168  CG2 THR B  43      -5.796  13.774  77.823  1.00 16.70      6ADH3566
ATOM   3169  N   GLY B  44      -8.843  14.403  75.392  1.00 16.70      6ADH3567
ATOM   3170  CA  GLY B  44      -9.821  13.776  74.512  1.00 16.70      6ADH3568
ATOM   3171  C   GLY B  44      -9.257  12.448  74.039  1.00 16.70      6ADH3569
ATOM   3172  O   GLY B  44      -8.038  12.225  74.063  1.00 16.70      6ADH3570
ATOM   3173  N   ILE B  45     -10.152  11.590  73.630  1.00 16.70      6ADH3571
ATOM   3174  CA  ILE B  45      -9.775  10.284  73.102  1.00 16.70      6ADH3572
ATOM   3175  C   ILE B  45      -9.846  10.323  71.593  1.00 16.70      6ADH3573
ATOM   3176  O   ILE B  45     -10.930  10.218  70.997  1.00 16.70      6ADH3574
ATOM   3177  CB  ILE B  45     -10.744   9.201  73.577  1.00 16.70      6ADH3575
ATOM   3178  CG1 ILE B  45     -11.395   9.524  74.921  1.00 16.70      6ADH3576
ATOM   3179  CG2 ILE B  45     -10.075   7.837  73.759  1.00 16.70      6ADH3577
ATOM   3180  CD1 ILE B  45     -10.842   8.678  76.070  1.00 16.70      6ADH3578
ATOM   3181  N   CYS B  46      -8.723  10.480  70.982  1.00 16.70      6ADH3579
ATOM   3182  CA  CYS B  46      -8.439  10.693  69.514  1.00 16.70      6ADH3580
ATOM   3183  C   CYS B  46      -8.268   9.054  69.144  1.00 16.70      6ADH3581
ATOM   3184  O   CYS B  46      -7.595   8.337  69.902  0.00 16.70   2  6ADH3582
ATOM   3185  CB  CYS B  46      -8.375  11.548  68.238  1.00 16.70      6ADH3583
ATOM   3186  SG  CYS B  46      -6.725  11.647  67.481  1.00 16.70      6ADH3584
ATOM   3187  N   ARG B  47      -8.715   8.669  67.980  1.00 16.70      6ADH3585
ATOM   3188  CA  ARG B  47      -8.544   7.302  67.476  1.00 16.70      6ADH3586
ATOM   3189  C   ARG B  47      -7.105   6.815  67.512  1.00 16.70      6ADH3587
ATOM   3190  O   ARG B  47      -6.840   5.624  67.730  0.00 16.70   2  6ADH3588
ATOM   3191  CB  ARG B  47      -9.000   7.207  66.021  1.00 16.70      6ADH3589
ATOM   3192  CG  ARG B  47      -9.414   5.790  65.622  1.00 16.70      6ADH3590
ATOM   3193  CD  ARG B  47     -10.805   5.419  66.135  1.00 16.70      6ADH3591
ATOM   3194  NE  ARG B  47     -11.038   3.970  66.181  1.00 16.70      6ADH3592
ATOM   3195  CZ  ARG B  47     -12.256   3.415  66.167  1.00 16.70      6ADH3593
ATOM   3196  NH1 ARG B  47     -13.360   4.173  66.107  1.00 16.70      6ADH3594
ATOM   3197  NH2 ARG B  47     -12.478   2.094  66.209  1.00 16.70      6ADH3595
ATOM   3198  N   SER B  48      -6.215   7.754  67.284  1.00 16.70      6ADH3596
ATOM   3199  CA  SER B  48      -4.777   7.478  67.259  1.00 16.70      6ADH3597
ATOM   3200  C   SER B  48      -4.342   6.955  68.622  1.00 16.70      6ADH3598
ATOM   3201  O   SER B  48      -3.353   6.216  68.737  1.00 16.70      6ADH3599
ATOM   3202  CB  SER B  48      -4.015   8.744  66.884  1.00 16.70      6ADH3600
ATOM   3203  OG  SER B  48      -4.077   8.943  65.479  1.00 16.70      6ADH3601
ATOM   3204  N   ASP B  49      -5.099   7.353  69.622  1.00 16.70      6ADH3602
ATOM   3205  CA  ASP B  49      -4.892   6.877  70.990  1.00 16.70      6ADH3603
ATOM   3206  C   ASP B  49      -5.355   5.385  71.069  1.00 16.70      6ADH3604
ATOM   3207  O   ASP B  49      -4.973   4.649  71.989  1.00 16.70      6ADH3605
ATOM   3208  CB  ASP B  49      -5.751   7.707  71.988  1.00 16.70      6ADH3606
ATOM   3209  CG  ASP B  49      -5.221   9.123  72.297  1.00 16.70      6ADH3607
ATOM   3210  OD1 ASP B  49      -5.945  10.159  72.031  1.00 16.70      6ADH3608
ATOM   3211  OD2 ASP B  49      -4.054   9.279  72.827  1.00 16.70      6ADH3609
ATOM   3212  N   ASP B  50      -6.176   5.001  70.067  1.00 16.70      6ADH3610
ATOM   3213  CA  ASP B  50      -6.862   3.661  69.949  1.00 16.70      6ADH3611
ATOM   3214  C   ASP B  50      -6.038   2.657  69.125  1.00 16.70      6ADH3612
ATOM   3215  O   ASP B  50      -6.097   1.439  69.363  0.00 16.70   2  6ADH3613
ATOM   3216  CB  ASP B  50      -8.202   3.876  69.238  1.00 16.70      6ADH3614
ATOM   3217  CG  ASP B  50      -9.167   2.703  69.368  1.00 16.70      6ADH3615
ATOM   3218  OD1 ASP B  50     -10.283   2.715  68.724  1.00 16.70      6ADH3616
ATOM   3219  OD2 ASP B  50      -8.865   1.700  70.122  1.00 16.70      6ADH3617
ATOM   3220  N   HIS B  51      -5.323   3.273  68.206  1.00 16.70      6ADH3618
ATOM   3221  CA  HIS B  51      -4.402   2.621  67.284  1.00 16.70      6ADH3619
ATOM   3222  C   HIS B  51      -3.268   1.961  68.065  1.00 16.70      6ADH3620
ATOM   3223  O   HIS B  51      -2.909    .800  67.817  1.00 16.70      6ADH3621
ATOM   3224  CB  HIS B  51      -3.798   3.663  66.349  1.00 16.70      6ADH3622
ATOM   3225  CG  HIS B  51      -4.750   4.107  65.240  1.00 16.70      6ADH3623
ATOM   3226  ND1 HIS B  51      -5.815   3.315  64.821  1.00 16.70      6ADH3624
ATOM   3227  CD2 HIS B  51      -4.790   5.234  64.483  1.00 16.70      6ADH3625
ATOM   3228  CE1 HIS B  51      -6.446   3.957  63.854  1.00 16.70      6ADH3626
ATOM   3229  NE2 HIS B  51      -5.848   5.103  63.641  1.00 16.70      6ADH3627
ATOM   3230  N   VAL B  52      -2.694   2.699  69.005  1.00 16.70      6ADH3628
ATOM   3231  CA  VAL B  52      -1.629   2.119  69.830  1.00 16.70      6ADH3629
ATOM   3232  C   VAL B  52      -2.131    .828  70.460  1.00 16.70      6ADH3630
ATOM   3233  O   VAL B  52      -1.371   -.125  70.666  1.00 16.70      6ADH3631
ATOM   3234  CB  VAL B  52      -1.225   3.010  71.010  1.00 16.70      6ADH3632
ATOM   3235  CG1 VAL B  52       -.592   2.216  72.158  1.00 16.70      6ADH3633
ATOM   3236  CG2 VAL B  52       -.199   4.084  70.641  1.00 16.70      6ADH3634
ATOM   3237  N   VAL B  53      -3.410    .821  70.760  1.00 16.70      6ADH3635
ATOM   3238  CA  VAL B  53      -4.055   -.309  71.441  1.00 16.70      6ADH3636
ATOM   3239  C   VAL B  53      -4.288  -1.520  70.507  1.00 16.70      6ADH3637
ATOM   3240  O   VAL B  53      -4.110  -2.680  70.904  1.00 16.70      6ADH3638
ATOM   3241  CB  VAL B  53      -5.405    .135  72.022  1.00 16.70      6ADH3639
ATOM   3242  CG1 VAL B  53      -6.007   -.882  72.995  1.00 16.70      6ADH3640
ATOM   3243  CG2 VAL B  53      -5.317   1.448  72.804  1.00 16.70      6ADH3641
ATOM   3244  N   SER B  54      -4.689  -1.258  69.281  1.00 16.70      6ADH3642
ATOM   3245  CA  SER B  54      -5.022  -2.333  68.312  1.00 16.70      6ADH3643
ATOM   3246  C   SER B  54      -3.806  -3.216  68.049  1.00 16.70      6ADH3644
ATOM   3247  O   SER B  54      -3.841  -4.429  68.322  0.00 16.70   2  6ADH3645
ATOM   3248  CB  SER B  54      -5.491  -1.703  67.003  1.00 16.70      6ADH3646
ATOM   3249  OG  SER B  54      -6.603   -.855  67.256  1.00 16.70      6ADH3647
ATOM   3250  N   GLY B  55      -2.838  -2.468  67.550  1.00 16.70      6ADH3648
ATOM   3251  CA  GLY B  55      -1.519  -2.908  67.128  1.00 16.70      6ADH3649
ATOM   3252  C   GLY B  55      -1.183  -2.205  65.806  1.00 16.70      6ADH3650
ATOM   3253  O   GLY B  55       -.220  -2.560  65.113  1.00 16.70      6ADH3651
ATOM   3254  N   THR B  56      -1.973  -1.200  65.472  1.00 16.70      6ADH3652
ATOM   3255  CA  THR B  56      -1.837   -.516  64.170  1.00 16.70      6ADH3653
ATOM   3256  C   THR B  56      -1.010    .792  64.247  1.00 16.70      6ADH3654
ATOM   3257  O   THR B  56       -.663   1.390  63.218  1.00 16.70      6ADH3655
ATOM   3258  CB  THR B  56      -3.231   -.247  63.594  1.00 16.70      6ADH3656
ATOM   3259  OG1 THR B  56      -3.780    .935  64.155  1.00 16.70      6ADH3657
ATOM   3260  CG2 THR B  56      -4.216  -1.385  63.873  1.00 16.70      6ADH3658
ATOM   3261  N   LEU B  57       -.702   1.226  65.450  1.00 16.70      6ADH3659
ATOM   3262  CA  LEU B  57        .126   2.434  65.681  1.00 16.70      6ADH3660
ATOM   3263  C   LEU B  57       1.152   2.065  66.752  1.00 16.70      6ADH3661
ATOM   3264  O   LEU B  57        .884   2.190  67.955  1.00 16.70      6ADH3662
ATOM   3265  CB  LEU B  57       -.772   3.608  66.100  1.00 16.70      6ADH3663
ATOM   3266  CG  LEU B  57       -.045   4.962  66.146  1.00 16.70      6ADH3664
ATOM   3267  CD1 LEU B  57       1.083   5.076  65.119  1.00 16.70      6ADH3665
ATOM   3268  CD2 LEU B  57       -.972   6.149  65.871  1.00 16.70      6ADH3666
ATOM   3269  N   VAL B  58       2.290   1.618  66.222  1.00 16.70      6ADH3667
ATOM   3270  CA  VAL B  58       3.365   1.038  67.013  1.00 16.70      6ADH3668
ATOM   3271  C   VAL B  58       4.496   1.941  67.393  1.00 16.70      6ADH3669
ATOM   3272  O   VAL B  58       5.430   2.154  66.594  0.00 16.70   2  6ADH3670
ATOM   3273  CB  VAL B  58       4.039   -.140  66.317  1.00 16.70      6ADH3671
ATOM   3274  CG1 VAL B  58       4.649  -1.152  67.294  1.00 16.70      6ADH3672
ATOM   3275  CG2 VAL B  58       3.076   -.938  65.443  1.00 16.70      6ADH3673
ATOM   3276  N   THR B  59       4.231   2.328  68.614  1.00 16.70      6ADH3674
ATOM   3277  CA  THR B  59       5.193   2.849  69.522  1.00 16.70      6ADH3675
ATOM   3278  C   THR B  59       5.406   1.727  70.508  1.00 16.70      6ADH3676
ATOM   3279  O   THR B  59       4.540    .851  70.664  1.00 16.70      6ADH3677
ATOM   3280  CB  THR B  59       4.721   4.027  70.384  1.00 16.70      6ADH3678
ATOM   3281  OG1 THR B  59       4.811   5.242  69.658  1.00 16.70      6ADH3679
ATOM   3282  CG2 THR B  59       5.564   4.195  71.654  1.00 16.70      6ADH3680
ATOM   3283  N   PRO B  60       6.549   1.740  71.118  1.00 16.70      6ADH3681
ATOM   3284  CA  PRO B  60       6.908    .816  72.180  1.00 16.70      6ADH3682
ATOM   3285  C   PRO B  60       6.040    .915  73.427  1.00 16.70      6ADH3683
ATOM   3286  O   PRO B  60       5.389   1.990  73.640  0.00 16.70   2  6ADH3684
ATOM   3287  CB  PRO B  60       8.341   1.166  72.470  1.00 16.70      6ADH3685
ATOM   3288  CG  PRO B  60       8.749   2.300  71.544  1.00 16.70      6ADH3686
ATOM   3289  CD  PRO B  60       7.582   2.670  70.698  1.00 16.70      6ADH3687
ATOM   3290  N   LEU B  61       6.134   -.230  74.139  1.00 16.70      6ADH3688
ATOM   3291  CA  LEU B  61       5.382   -.548  75.366  1.00 16.70      6ADH3689
ATOM   3292  C   LEU B  61       6.264  -1.147  76.475  1.00 16.70      6ADH3690
ATOM   3293  O   LEU B  61       7.373  -1.646  76.212  1.00 16.70      6ADH3691
ATOM   3294  CB  LEU B  61       4.304  -1.594  75.048  1.00 16.70      6ADH3692
ATOM   3295  CG  LEU B  61       2.958   -.962  74.694  1.00 16.70      6ADH3693
ATOM   3296  CD1 LEU B  61       3.104    .395  74.005  1.00 16.70      6ADH3694
ATOM   3297  CD2 LEU B  61       2.119  -1.821  73.746  1.00 16.70      6ADH3695
ATOM   3298  N   PRO B  62       5.754  -1.105  77.733  1.00 16.70   1  6ADH3696
ATOM   3299  CA  PRO B  62       4.454   -.449  78.037  1.00 16.70   1  6ADH3697
ATOM   3300  C   PRO B  62       4.498   1.080  77.916  1.00 16.70   1  6ADH3698
ATOM   3301  O   PRO B  62       5.625   1.656  78.071  1.00 16.70   1  6ADH3699
ATOM   3302  CB  PRO B  62       4.211   -.764  79.486  1.00 16.70   1  6ADH3700
ATOM   3303  CG  PRO B  62       5.408  -1.557  80.001  1.00 16.70   1  6ADH3701
ATOM   3304  CD  PRO B  62       6.405  -1.730  78.891  1.00 16.70   1  6ADH3702
ATOM   3305  N   VAL B  63       3.268   1.706  77.675  1.00 16.70      6ADH3703
ATOM   3306  CA  VAL B  63       3.125   3.225  77.514  1.00 16.70      6ADH3704
ATOM   3307  C   VAL B  63       1.837   3.924  78.050  1.00 16.70      6ADH3705
ATOM   3308  O   VAL B  63        .723   3.377  77.983  1.00 16.70      6ADH3706
ATOM   3309  CB  VAL B  63       3.059   3.686  76.040  1.00 16.70      6ADH3707
ATOM   3310  CG1 VAL B  63       1.889   3.082  75.254  1.00 16.70      6ADH3708
ATOM   3311  CG2 VAL B  63       2.892   5.203  75.903  1.00 16.70      6ADH3709
ATOM   3312  N   ILE B  64       2.059   5.153  78.569  1.00 16.70      6ADH3710
ATOM   3313  CA  ILE B  64        .949   6.086  78.846  1.00 16.70      6ADH3711
ATOM   3314  C   ILE B  64        .610   6.710  77.499  1.00 16.70      6ADH3712
ATOM   3315  O   ILE B  64       1.407   7.466  76.927  1.00 16.70      6ADH3713
ATOM   3316  CB  ILE B  64       1.339   7.291  79.741  1.00 16.70      6ADH3714
ATOM   3317  CG1 ILE B  64       2.374   6.958  80.813  1.00 16.70      6ADH3715
ATOM   3318  CG2 ILE B  64        .144   7.896  80.488  1.00 16.70      6ADH3716
ATOM   3319  CD1 ILE B  64       1.771   6.246  82.024  1.00 16.70      6ADH3717
ATOM   3320  N   ALA B  65       -.545   6.408  76.968  1.00 16.70      6ADH3718
ATOM   3321  CA  ALA B  65       -.957   7.000  75.675  1.00 16.70      6ADH3719
ATOM   3322  C   ALA B  65      -1.330   8.496  75.895  1.00 16.70      6ADH3720
ATOM   3323  O   ALA B  65       -.813   9.151  76.812  1.00 16.70      6ADH3721
ATOM   3324  CB  ALA B  65      -2.155   6.233  75.113  1.00 16.70      6ADH3722
ATOM   3325  N   GLY B  66      -2.224   9.012  75.027  1.00 16.70      6ADH3723
ATOM   3326  CA  GLY B  66      -2.772  10.417  75.101  1.00 16.70      6ADH3724
ATOM   3327  C   GLY B  66      -1.826  11.481  74.468  1.00 16.70      6ADH3725
ATOM   3328  O   GLY B  66       -.595  11.378  74.566  1.00 16.70      6ADH3726
ATOM   3329  N   HIS B  67      -2.448  12.509  73.824  1.00 16.70      6ADH3727
ATOM   3330  CA  HIS B  67      -1.707  13.637  73.160  1.00 16.70      6ADH3728
ATOM   3331  C   HIS B  67      -2.598  14.902  72.917  1.00 16.70      6ADH3729
ATOM   3332  O   HIS B  67      -2.110  15.955  72.478  1.00 16.70      6ADH3730
ATOM   3333  CB  HIS B  67      -1.126  13.188  71.799  1.00 16.70      6ADH3731
ATOM   3334  CG  HIS B  67      -2.176  12.757  70.759  1.00 16.70      6ADH3732
ATOM   3335  ND1 HIS B  67      -2.721  11.476  70.748  1.00 16.70      6ADH3733
ATOM   3336  CD2 HIS B  67      -2.757  13.420  69.721  1.00 16.70      6ADH3734
ATOM   3337  CE1 HIS B  67      -3.583  11.399  69.747  1.00 16.70      6ADH3735
ATOM   3338  NE2 HIS B  67      -3.616  12.550  69.125  1.00 16.70      6ADH3736
ATOM   3339  N   GLU B  68      -3.884  14.776  73.211  1.00 16.70      6ADH3737
ATOM   3340  CA  GLU B  68      -4.895  15.857  73.039  1.00 16.70      6ADH3738
ATOM   3341  C   GLU B  68      -5.307  16.360  74.430  1.00 16.70      6ADH3739
ATOM   3342  O   GLU B  68      -6.283  15.877  75.022  1.00 16.70      6ADH3740
ATOM   3343  CB  GLU B  68      -6.102  15.237  72.305  1.00 16.70      6ADH3741
ATOM   3344  CG  GLU B  68      -7.209  16.214  71.907  1.00 16.70      6ADH3742
ATOM   3345  CD  GLU B  68      -8.246  15.556  70.985  1.00 16.70      6ADH3743
ATOM   3346  OE1 GLU B  68      -9.506  15.738  71.190  1.00 16.70      6ADH3744
ATOM   3347  OE2 GLU B  68      -7.856  14.818  70.000  1.00 16.70      6ADH3745
ATOM   3348  N   ALA B  69      -4.566  17.332  74.961  1.00 16.70      6ADH3746
ATOM   3349  CA  ALA B  69      -4.830  17.794  76.341  1.00 16.70      6ADH3747
ATOM   3350  C   ALA B  69      -4.322  19.214  76.643  1.00 16.70      6ADH3748
ATOM   3351  O   ALA B  69      -3.316  19.673  76.085  1.00 16.70      6ADH3749
ATOM   3352  CB  ALA B  69      -4.115  16.871  77.331  1.00 16.70      6ADH3750
ATOM   3353  N   ALA B  70      -5.047  19.865  77.536  1.00 16.70      6ADH3751
ATOM   3354  CA  ALA B  70      -4.674  21.184  78.083  1.00 16.70      6ADH3752
ATOM   3355  C   ALA B  70      -4.426  21.002  79.594  1.00 16.70      6ADH3753
ATOM   3356  O   ALA B  70      -5.006  20.104  80.222  1.00 16.70      6ADH3754
ATOM   3357  CB  ALA B  70      -5.802  22.195  77.863  1.00 16.70      6ADH3755
ATOM   3358  N   GLY B  71      -3.570  21.875  80.159  1.00 16.70      6ADH3756
ATOM   3359  CA  GLY B  71      -3.189  21.835  81.610  1.00 16.70      6ADH3757
ATOM   3360  C   GLY B  71      -2.446  23.130  82.048  1.00 16.70      6ADH3758
ATOM   3361  O   GLY B  71      -2.444  24.137  81.328  1.00 16.70      6ADH3759
ATOM   3362  N   ILE B  72      -1.847  23.069  83.249  1.00 16.70      6ADH3760
ATOM   3363  CA  ILE B  72      -1.011  24.164  83.804  1.00 16.70      6ADH3761
ATOM   3364  C   ILE B  72        .257  23.558  84.427  1.00 16.70      6ADH3762
ATOM   3365  O   ILE B  72        .256  22.398  84.864  1.00 16.70      6ADH3763
ATOM   3366  CB  ILE B  72      -1.782  25.015  84.843  1.00 16.70      6ADH3764
ATOM   3367  CG1 ILE B  72      -3.287  25.093  84.566  1.00 16.70      6ADH3765
ATOM   3368  CG2 ILE B  72      -1.309  26.473  84.901  1.00 16.70      6ADH3766
ATOM   3369  CD1 ILE B  72      -4.139  24.890  85.820  1.00 16.70      6ADH3767
ATOM   3370  N   VAL B  73       1.262  24.419  84.389  1.00 16.70      6ADH3768
ATOM   3371  CA  VAL B  73       2.586  24.169  84.905  1.00 16.70      6ADH3769
ATOM   3372  C   VAL B  73       2.637  24.402  86.397  1.00 16.70      6ADH3770
ATOM   3373  O   VAL B  73       1.922  25.275  86.913  1.00 16.70      6ADH3771
ATOM   3374  CB  VAL B  73       3.627  25.078  84.235  1.00 16.70      6ADH3772
ATOM   3375  CG1 VAL B  73       5.014  24.437  84.121  1.00 16.70      6ADH3773
ATOM   3376  CG2 VAL B  73       3.242  25.475  82.810  1.00 16.70      6ADH3774
ATOM   3377  N   GLU B  74       3.505  23.538  86.788  1.00 16.70      6ADH3775
ATOM   3378  CA  GLU B  74       4.030  23.228  88.064  1.00 16.70      6ADH3776
ATOM   3379  C   GLU B  74       5.466  23.682  88.036  1.00 16.70      6ADH3777
ATOM   3380  O   GLU B  74       5.772  24.861  88.258  1.00 16.70      6ADH3778
ATOM   3381  CB  GLU B  74       4.104  21.711  88.074  1.00 16.70      6ADH3779
ATOM   3382  CG  GLU B  74       3.248  21.031  89.100  1.00 16.70      6ADH3780
ATOM   3383  CD  GLU B  74       4.048  19.961  89.817  1.00 16.70      6ADH3781
ATOM   3384  OE1 GLU B  74       3.597  19.446  90.907  1.00 16.70      6ADH3782
ATOM   3385  OE2 GLU B  74       5.178  19.572  89.331  1.00 16.70      6ADH3783
ATOM   3386  N   SER B  75       6.242  22.679  87.728  1.00 16.70      6ADH3784
ATOM   3387  CA  SER B  75       7.662  22.788  87.554  1.00 16.70      6ADH3785
ATOM   3388  C   SER B  75       7.954  23.309  86.155  1.00 16.70      6ADH3786
ATOM   3389  O   SER B  75       7.066  23.332  85.290  1.00 16.70      6ADH3787
ATOM   3390  CB  SER B  75       8.309  21.409  87.709  1.00 16.70      6ADH3788
ATOM   3391  OG  SER B  75       9.149  21.387  88.853  1.00 16.70      6ADH3789
ATOM   3392  N   ILE B  76       9.192  23.687  86.071  1.00 16.70      6ADH3790
ATOM   3393  CA  ILE B  76       9.863  24.200  84.896  1.00 16.70      6ADH3791
ATOM   3394  C   ILE B  76      11.362  24.039  85.236  1.00 16.70      6ADH3792
ATOM   3395  O   ILE B  76      11.784  24.332  86.366  1.00 16.70      6ADH3793
ATOM   3396  CB  ILE B  76       9.361  25.633  84.623  1.00 16.70      6ADH3794
ATOM   3397  CG1 ILE B  76       8.801  25.817  83.205  1.00 16.70      6ADH3795
ATOM   3398  CG2 ILE B  76      10.448  26.698  84.773  1.00 16.70      6ADH3796
ATOM   3399  CD1 ILE B  76       9.496  26.936  82.426  0.00 16.70   2  6ADH3797
ATOM   3400  N   GLY B  77      12.095  23.550  84.226  1.00 16.70      6ADH3798
ATOM   3401  CA  GLY B  77      13.544  23.206  84.306  1.00 16.70      6ADH3799
ATOM   3402  C   GLY B  77      14.451  24.423  84.076  1.00 16.70      6ADH3800
ATOM   3403  O   GLY B  77      14.048  25.574  84.293  0.00 16.70   2  6ADH3801
ATOM   3404  N   GLU B  78      15.673  24.140  83.631  1.00 16.70      6ADH3802
ATOM   3405  CA  GLU B  78      16.698  25.190  83.431  1.00 16.70      6ADH3803
ATOM   3406  C   GLU B  78      17.031  25.407  81.937  1.00 16.70      6ADH3804
ATOM   3407  O   GLU B  78      17.111  24.446  81.155  0.00 16.70   2  6ADH3805
ATOM   3408  CB  GLU B  78      17.967  24.826  84.211  1.00 16.70      6ADH3806
ATOM   3409  CG  GLU B  78      18.381  23.357  84.051  1.00 16.70      6ADH3807
ATOM   3410  CD  GLU B  78      17.600  22.390  84.951  1.00 16.70      6ADH3808
ATOM   3411  OE1 GLU B  78      17.861  21.126  84.918  1.00 16.70      6ADH3809
ATOM   3412  OE2 GLU B  78      16.684  22.837  85.741  1.00 16.70      6ADH3810
ATOM   3413  N   GLY B  79      17.218  26.705  81.639  1.00 16.70      6ADH3811
ATOM   3414  CA  GLY B  79      17.486  27.239  80.279  1.00 16.70      6ADH3812
ATOM   3415  C   GLY B  79      16.134  27.441  79.603  1.00 16.70      6ADH3813
ATOM   3416  O   GLY B  79      15.906  26.969  78.479  1.00 16.70      6ADH3814
ATOM   3417  N   VAL B  80      15.292  28.154  80.335  1.00 16.70      6ADH3815
ATOM   3418  CA  VAL B  80      13.875  28.290  79.990  1.00 16.70      6ADH3816
ATOM   3419  C   VAL B  80      13.294  29.700  80.257  1.00 16.70      6ADH3817
ATOM   3420  O   VAL B  80      13.599  30.338  81.275  0.00 16.70   2  6ADH3818
ATOM   3421  CB  VAL B  80      13.123  27.309  80.894  1.00 16.70      6ADH3819
ATOM   3422  CG1 VAL B  80      11.765  27.834  81.358  1.00 16.70      6ADH3820
ATOM   3423  CG2 VAL B  80      12.846  25.964  80.222  1.00 16.70      6ADH3821
ATOM   3424  N   THR B  81      12.457  30.134  79.317  1.00 16.70      6ADH3822
ATOM   3425  CA  THR B  81      11.694  31.404  79.408  1.00 16.70      6ADH3823
ATOM   3426  C   THR B  81      10.656  31.433  78.263  1.00 16.70      6ADH3824
ATOM   3427  O   THR B  81      10.525  32.438  77.544  0.00 16.70   2  6ADH3825
ATOM   3428  CB  THR B  81      12.634  32.622  79.425  1.00 16.70      6ADH3826
ATOM   3429  OG1 THR B  81      11.882  33.813  79.610  1.00 16.70      6ADH3827
ATOM   3430  CG2 THR B  81      13.443  32.790  78.138  1.00 16.70      6ADH3828
ATOM   3431  N   THR B  82       9.976  30.280  78.193  1.00 16.70      6ADH3829
ATOM   3432  CA  THR B  82       8.876  29.981  77.250  1.00 16.70      6ADH3830
ATOM   3433  C   THR B  82       7.532  29.950  78.044  1.00 16.70      6ADH3831
ATOM   3434  O   THR B  82       6.633  30.772  77.807  1.00 16.70      6ADH3832
ATOM   3435  CB  THR B  82       9.138  28.632  76.559  1.00 16.70      6ADH3833
ATOM   3436  OG1 THR B  82       9.975  27.822  77.370  1.00 16.70      6ADH3834
ATOM   3437  CG2 THR B  82       9.828  28.779  75.200  1.00 16.70      6ADH3835
ATOM   3438  N   VAL B  83       7.431  28.994  78.989  1.00 16.70      6ADH3836
ATOM   3439  CA  VAL B  83       6.244  28.830  79.899  1.00 16.70      6ADH3837
ATOM   3440  C   VAL B  83       6.707  28.721  81.380  1.00 16.70      6ADH3838
ATOM   3441  O   VAL B  83       7.424  27.780  81.756  0.00 16.70   2  6ADH3839
ATOM   3442  CB  VAL B  83       5.462  27.546  79.569  1.00 16.70      6ADH3840
ATOM   3443  CG1 VAL B  83       4.991  27.481  78.115  1.00 16.70      6ADH3841
ATOM   3444  CG2 VAL B  83       6.279  26.272  79.796  1.00 16.70      6ADH3842
ATOM   3445  N   ARG B  84       6.278  29.691  82.202  1.00 16.70      6ADH3843
ATOM   3446  CA  ARG B  84       6.642  29.775  83.657  1.00 16.70      6ADH3844
ATOM   3447  C   ARG B  84       5.627  29.000  84.542  1.00 16.70      6ADH3845
ATOM   3448  O   ARG B  84       4.464  28.808  84.163  1.00 16.70      6ADH3846
ATOM   3449  CB  ARG B  84       6.646  31.239  84.108  0.00 16.70   2  6ADH3847
ATOM   3450  CG  ARG B  84       8.012  31.908  83.957  0.00 16.70   2  6ADH3848
ATOM   3451  CD  ARG B  84       9.132  31.141  84.662  0.00 16.70   2  6ADH3849
ATOM   3452  NE  ARG B  84      10.396  31.887  84.709  0.00 16.70   2  6ADH3850
ATOM   3453  CZ  ARG B  84      11.322  31.732  85.665  0.00 16.70   2  6ADH3851
ATOM   3454  NH1 ARG B  84      11.143  30.859  86.665  0.00 16.70   2  6ADH3852
ATOM   3455  NH2 ARG B  84      12.474  32.414  85.708  0.00 16.70   2  6ADH3853
ATOM   3456  N   PRO B  85       5.995  28.515  85.763  1.00 16.70      6ADH3854
ATOM   3457  CA  PRO B  85       5.069  27.726  86.619  1.00 16.70      6ADH3855
ATOM   3458  C   PRO B  85       3.750  28.458  86.986  1.00 16.70      6ADH3856
ATOM   3459  O   PRO B  85       3.815  29.640  87.450  0.00 16.70   2  6ADH3857
ATOM   3460  CB  PRO B  85       5.901  27.404  87.844  1.00 16.70      6ADH3858
ATOM   3461  CG  PRO B  85       7.286  28.016  87.653  1.00 16.70      6ADH3859
ATOM   3462  CD  PRO B  85       7.337  28.719  86.330  1.00 16.70      6ADH3860
ATOM   3463  N   GLY B  86       2.621  27.705  86.765  1.00 16.70      6ADH3861
ATOM   3464  CA  GLY B  86       1.184  28.122  87.041  1.00 16.70      6ADH3862
ATOM   3465  C   GLY B  86        .572  28.821  85.798  1.00 16.70      6ADH3863
ATOM   3466  O   GLY B  86       -.158  29.816  85.923  1.00 16.70      6ADH3864
ATOM   3467  N   ASP B  87        .902  28.222  84.653  1.00 16.70      6ADH3865
ATOM   3468  CA  ASP B  87        .689  28.785  83.290  1.00 16.70      6ADH3866
ATOM   3469  C   ASP B  87        .094  27.778  82.279  1.00 16.70      6ADH3867
ATOM   3470  O   ASP B  87        .760  26.824  81.860  1.00 16.70      6ADH3868
ATOM   3471  CB  ASP B  87       2.093  29.009  82.745  1.00 16.70      6ADH3869
ATOM   3472  CG  ASP B  87       2.287  30.282  81.961  1.00 16.70      6ADH3870
ATOM   3473  OD1 ASP B  87       1.337  31.150  81.897  1.00 16.70      6ADH3871
ATOM   3474  OD2 ASP B  87       3.409  30.491  81.361  1.00 16.70      6ADH3872
ATOM   3475  N   LYS B  88      -1.132  27.976  81.844  1.00 16.70      6ADH3873
ATOM   3476  CA  LYS B  88      -1.793  27.028  80.906  1.00 16.70      6ADH3874
ATOM   3477  C   LYS B  88       -.937  26.726  79.682  1.00 16.70      6ADH3875
ATOM   3478  O   LYS B  88       -.262  27.612  79.134  1.00 16.70      6ADH3876
ATOM   3479  CB  LYS B  88      -3.109  27.586  80.446  1.00 16.70      6ADH3877
ATOM   3480  CG  LYS B  88      -4.152  27.482  81.541  1.00 16.70      6ADH3878
ATOM   3481  CD  LYS B  88      -5.549  27.814  81.050  1.00 16.70      6ADH3879
ATOM   3482  CE  LYS B  88      -6.313  28.705  82.023  1.00 16.70      6ADH3880
ATOM   3483  NZ  LYS B  88      -7.760  28.451  82.014  1.00 16.70      6ADH3881
ATOM   3484  N   VAL B  89      -1.032  25.469  79.304  1.00 16.70      6ADH3882
ATOM   3485  CA  VAL B  89       -.209  24.887  78.252  1.00 16.70      6ADH3883
ATOM   3486  C   VAL B  89       -.956  23.768  77.520  1.00 16.70      6ADH3884
ATOM   3487  O   VAL B  89      -1.802  23.073  78.101  1.00 16.70      6ADH3885
ATOM   3488  CB  VAL B  89       1.001  24.257  78.946  1.00 16.70      6ADH3886
ATOM   3489  CG1 VAL B  89       1.920  23.498  77.990  1.00 16.70      6ADH3887
ATOM   3490  CG2 VAL B  89       1.889  25.285  79.653  1.00 16.70      6ADH3888
ATOM   3491  N   ILE B  90       -.648  23.596  76.255  1.00 16.70      6ADH3889
ATOM   3492  CA  ILE B  90      -1.201  22.471  75.497  1.00 16.70      6ADH3890
ATOM   3493  C   ILE B  90       -.014  21.647  74.992  1.00 16.70      6ADH3891
ATOM   3494  O   ILE B  90        .794  22.114  74.172  1.00 16.70      6ADH3892
ATOM   3495  CB  ILE B  90      -2.149  22.957  74.376  1.00 16.70      6ADH3893
ATOM   3496  CG1 ILE B  90      -3.267  23.878  74.889  1.00 16.70      6ADH3894
ATOM   3497  CG2 ILE B  90      -2.871  21.812  73.657  1.00 16.70      6ADH3895
ATOM   3498  CD1 ILE B  90      -4.146  24.445  73.771  1.00 16.70      6ADH3896
ATOM   3499  N   PRO B  91        .132  20.406  75.463  1.00 16.70      6ADH3897
ATOM   3500  CA  PRO B  91       1.218  19.559  75.015  1.00 16.70      6ADH3898
ATOM   3501  C   PRO B  91       1.099  19.418  73.517  1.00 16.70      6ADH3899
ATOM   3502  O   PRO B  91       -.056  19.401  72.995  1.00 16.70      6ADH3900
ATOM   3503  CB  PRO B  91        .957  18.248  75.727  1.00 16.70      6ADH3901
ATOM   3504  CG  PRO B  91       -.288  18.419  76.586  1.00 16.70      6ADH3902
ATOM   3505  CD  PRO B  91       -.786  19.821  76.441  1.00 16.70      6ADH3903
ATOM   3506  N   LEU B  92       2.225  19.322  72.806  1.00 16.70      6ADH3904
ATOM   3507  CA  LEU B  92       2.198  19.132  71.311  1.00 16.70      6ADH3905
ATOM   3508  C   LEU B  92       2.900  17.803  70.907  1.00 16.70      6ADH3906
ATOM   3509  O   LEU B  92       3.939  17.437  71.472  1.00 16.70      6ADH3907
ATOM   3510  CB  LEU B  92       2.931  20.262  70.570  1.00 16.70      6ADH3908
ATOM   3511  CG  LEU B  92       2.867  21.628  71.256  1.00 16.70      6ADH3909
ATOM   3512  CD1 LEU B  92       3.936  22.595  70.743  1.00 16.70      6ADH3910
ATOM   3513  CD2 LEU B  92       1.530  22.342  71.051  1.00 16.70      6ADH3911
ATOM   3514  N   PHE B  93       2.330  17.099  69.894  1.00 16.70      6ADH3912
ATOM   3515  CA  PHE B  93       2.825  15.744  69.460  1.00 16.70      6ADH3913
ATOM   3516  C   PHE B  93       3.780  15.788  68.220  1.00 16.70      6ADH3914
ATOM   3517  O   PHE B  93       4.512  14.823  67.941  1.00 16.70      6ADH3915
ATOM   3518  CB  PHE B  93       1.630  14.772  69.227  1.00 16.70      6ADH3916
ATOM   3519  CG  PHE B  93        .781  14.986  67.952  1.00 16.70      6ADH3917
ATOM   3520  CD1 PHE B  93       -.394  15.755  68.003  1.00 16.70      6ADH3918
ATOM   3521  CD2 PHE B  93       1.158  14.388  66.741  1.00 16.70      6ADH3919
ATOM   3522  CE1 PHE B  93      -1.178  15.927  66.851  1.00 16.70      6ADH3920
ATOM   3523  CE2 PHE B  93        .372  14.559  65.591  1.00 16.70      6ADH3921
ATOM   3524  CZ  PHE B  93       -.795  15.329  65.646  1.00 16.70      6ADH3922
ATOM   3525  N   THR B  94       3.757  16.895  67.500  1.00 16.70      6ADH3923
ATOM   3526  CA  THR B  94       4.666  17.157  66.353  1.00 16.70      6ADH3924
ATOM   3527  C   THR B  94       5.413  18.445  66.723  1.00 16.70      6ADH3925
ATOM   3528  O   THR B  94       4.950  19.556  66.435  1.00 16.70      6ADH3926
ATOM   3529  CB  THR B  94       3.833  17.306  65.071  1.00 16.70      6ADH3927
ATOM   3530  OG1 THR B  94       4.348  18.360  64.270  1.00 16.70      6ADH3928
ATOM   3531  CG2 THR B  94       2.362  17.624  65.350  1.00 16.70      6ADH3929
ATOM   3532  N   PRO B  95       6.588  18.389  67.375  1.00 16.70      6ADH3930
ATOM   3533  CA  PRO B  95       7.216  19.585  67.915  1.00 16.70      6ADH3931
ATOM   3534  C   PRO B  95       7.604  20.606  66.901  1.00 16.70      6ADH3932
ATOM   3535  O   PRO B  95       7.067  20.575  65.750  1.00 16.70      6ADH3933
ATOM   3536  CB  PRO B  95       8.482  19.087  68.570  1.00 16.70      6ADH3934
ATOM   3537  CG  PRO B  95       8.547  17.581  68.366  1.00 16.70      6ADH3935
ATOM   3538  CD  PRO B  95       7.339  17.145  67.596  1.00 16.70      6ADH3936
ATOM   3539  N   GLN B  96       8.485  21.407  67.436  1.00 16.70      6ADH3937
ATOM   3540  CA  GLN B  96       9.202  22.463  66.760  1.00 16.70      6ADH3938
ATOM   3541  C   GLN B  96      10.659  22.294  67.207  1.00 16.70      6ADH3939
ATOM   3542  O   GLN B  96      11.012  21.314  67.878  0.00 16.70   2  6ADH3940
ATOM   3543  CB  GLN B  96       8.652  23.846  67.192  1.00 16.70      6ADH3941
ATOM   3544  CG  GLN B  96       7.383  24.280  66.432  1.00 16.70      6ADH3942
ATOM   3545  CD  GLN B  96       7.559  25.592  65.650  1.00 16.70      6ADH3943
ATOM   3546  OE1 GLN B  96       6.728  26.493  65.761  1.00 16.70      6ADH3944
ATOM   3547  NE2 GLN B  96       8.603  25.755  64.858  1.00 16.70      6ADH3945
ATOM   3548  N   CYS B  97      11.441  23.226  66.794  1.00 16.70      6ADH3946
ATOM   3549  CA  CYS B  97      12.826  23.431  67.269  1.00 16.70      6ADH3947
ATOM   3550  C   CYS B  97      13.218  24.801  66.736  1.00 16.70      6ADH3948
ATOM   3551  O   CYS B  97      13.641  25.684  67.491  1.00 16.70      6ADH3949
ATOM   3552  CB  CYS B  97      13.758  22.281  66.772  1.00 16.70      6ADH3950
ATOM   3553  SG  CYS B  97      13.118  21.541  65.186  1.00 16.70      6ADH3951
ATOM   3554  N   GLY B  98      13.035  24.984  65.445  1.00 16.70      6ADH3952
ATOM   3555  CA  GLY B  98      13.423  26.234  64.764  1.00 16.70      6ADH3953
ATOM   3556  C   GLY B  98      14.890  26.093  64.388  1.00 16.70      6ADH3954
ATOM   3557  O   GLY B  98      15.503  27.031  63.858  1.00 16.70      6ADH3955
ATOM   3558  N   LYS B  99      15.317  24.888  64.714  1.00 16.70      6ADH3956
ATOM   3559  CA  LYS B  99      16.658  24.363  64.510  1.00 16.70      6ADH3957
ATOM   3560  C   LYS B  99      16.772  23.775  63.113  1.00 16.70      6ADH3958
ATOM   3561  O   LYS B  99      17.713  24.070  62.362  1.00 16.70      6ADH3959
ATOM   3562  CB  LYS B  99      16.891  23.199  65.495  1.00 16.70      6ADH3960
ATOM   3563  CG  LYS B  99      18.144  23.329  66.363  1.00 16.70      6ADH3961
ATOM   3564  CD  LYS B  99      18.049  22.523  67.666  1.00 16.70      6ADH3962
ATOM   3565  CE  LYS B  99      18.727  21.153  67.579  1.00 16.70      6ADH3963
ATOM   3566  NZ  LYS B  99      19.989  21.088  68.331  0.00 16.70   2  6ADH3964
ATOM   3567  N   CYS B 100      15.787  22.972  62.805  1.00 16.70      6ADH3965
ATOM   3568  CA  CYS B 100      15.730  22.193  61.586  1.00 16.70      6ADH3966
ATOM   3569  C   CYS B 100      14.891  22.724  60.451  1.00 16.70      6ADH3967
ATOM   3570  O   CYS B 100      14.003  23.566  60.664  0.00 16.70   2  6ADH3968
ATOM   3571  CB  CYS B 100      15.379  20.799  62.333  1.00 16.70      6ADH3969
ATOM   3572  SG  CYS B 100      13.595  20.446  62.244  1.00 16.70      6ADH3970
ATOM   3573  N   ARG B 101      15.310  22.103  59.326  1.00 16.70      6ADH3971
ATOM   3574  CA  ARG B 101      14.830  22.285  57.937  1.00 16.70      6ADH3972
ATOM   3575  C   ARG B 101      13.371  22.570  57.812  1.00 16.70      6ADH3973
ATOM   3576  O   ARG B 101      12.963  23.663  57.395  1.00 16.70      6ADH3974
ATOM   3577  CB  ARG B 101      14.898  21.022  57.109  1.00 16.70      6ADH3975
ATOM   3578  CG  ARG B 101      15.834  19.963  57.613  1.00 16.70      6ADH3976
ATOM   3579  CD  ARG B 101      16.225  19.036  56.479  1.00 16.70      6ADH3977
ATOM   3580  NE  ARG B 101      17.034  19.725  55.472  1.00 16.70      6ADH3978
ATOM   3581  CZ  ARG B 101      16.918  19.555  54.152  1.00 16.70      6ADH3979
ATOM   3582  NH1 ARG B 101      16.003  18.718  53.642  1.00 16.70      6ADH3980
ATOM   3583  NH2 ARG B 101      17.691  20.172  53.250  1.00 16.70      6ADH3981
ATOM   3584  N   VAL B 102      12.655  21.540  58.151  1.00 16.70      6ADH3982
ATOM   3585  CA  VAL B 102      11.219  21.556  58.095  1.00 16.70      6ADH3983
ATOM   3586  C   VAL B 102      10.714  22.714  58.933  1.00 16.70      6ADH3984
ATOM   3587  O   VAL B 102       9.665  23.303  58.639  1.00 16.70      6ADH3985
ATOM   3588  CB  VAL B 102      10.672  20.238  58.649  1.00 16.70      6ADH3986
ATOM   3589  CG1 VAL B 102       9.314  19.859  58.056  1.00 16.70      6ADH3987
ATOM   3590  CG2 VAL B 102      11.590  19.044  58.374  1.00 16.70      6ADH3988
ATOM   3591  N   CYS B 103      11.483  23.016  59.962  1.00 16.70      6ADH3989
ATOM   3592  CA  CYS B 103      11.106  24.059  60.936  1.00 16.70      6ADH3990
ATOM   3593  C   CYS B 103      11.413  25.467  60.390  1.00 16.70      6ADH3991
ATOM   3594  O   CYS B 103      10.626  26.406  60.590  1.00 16.70      6ADH3992
ATOM   3595  CB  CYS B 103      11.806  23.822  62.275  1.00 16.70      6ADH3993
ATOM   3596  SG  CYS B 103      10.587  23.532  63.644  1.00 16.70      6ADH3994
ATOM   3597  N   LYS B 104      12.554  25.567  59.708  1.00 16.70      6ADH3995
ATOM   3598  CA  LYS B 104      13.027  26.823  59.072  1.00 16.70      6ADH3996
ATOM   3599  C   LYS B 104      12.221  27.077  57.770  1.00 16.70      6ADH3997
ATOM   3600  O   LYS B 104      12.006  28.231  57.365  0.00 16.70   2  6ADH3998
ATOM   3601  CB  LYS B 104      14.533  26.708  58.752  1.00 16.70      6ADH3999
ATOM   3602  CG  LYS B 104      15.416  27.625  59.614  1.00 16.70      6ADH4000
ATOM   3603  CD  LYS B 104      16.657  26.922  60.182  1.00 16.70      6ADH4001
ATOM   3604  CE  LYS B 104      17.438  26.128  59.129  1.00 16.70      6ADH4002
ATOM   3605  NZ  LYS B 104      18.319  26.970  58.308  1.00 16.70      6ADH4003
ATOM   3606  N   HIS B 105      11.800  25.957  57.158  1.00 16.70      6ADH4004
ATOM   3607  CA  HIS B 105      10.990  25.928  55.904  1.00 16.70      6ADH4005
ATOM   3608  C   HIS B 105       9.615  26.506  56.206  1.00 16.70      6ADH4006
ATOM   3609  O   HIS B 105       8.969  26.128  57.198  0.00 16.70   2  6ADH4007
ATOM   3610  CB  HIS B 105      10.878  24.469  55.373  1.00 16.70      6ADH4008
ATOM   3611  CG  HIS B 105      10.210  24.273  53.972  1.00 16.70      6ADH4009
ATOM   3612  ND1 HIS B 105      10.881  24.525  52.766  1.00 16.70      6ADH4010
ATOM   3613  CD2 HIS B 105       8.968  23.836  53.604  1.00 16.70      6ADH4011
ATOM   3614  CE1 HIS B 105      10.065  24.244  51.758  1.00 16.70      6ADH4012
ATOM   3615  NE2 HIS B 105       8.923  23.834  52.240  1.00 16.70      6ADH4013
ATOM   3616  N   PRO B 106       9.174  27.425  55.356  1.00 16.70      6ADH4014
ATOM   3617  CA  PRO B 106       7.930  28.129  55.545  1.00 16.70      6ADH4015
ATOM   3618  C   PRO B 106       6.737  27.247  55.453  1.00 16.70      6ADH4016
ATOM   3619  O   PRO B 106       5.615  27.680  55.863  1.00 16.70      6ADH4017
ATOM   3620  CB  PRO B 106       7.872  29.098  54.391  1.00 16.70      6ADH4018
ATOM   3621  CG  PRO B 106       9.112  28.884  53.541  1.00 16.70      6ADH4019
ATOM   3622  CD  PRO B 106       9.925  27.792  54.155  1.00 16.70      6ADH4020
ATOM   3623  N   GLU B 107       6.926  26.064  54.946  1.00 16.70      6ADH4021
ATOM   3624  CA  GLU B 107       5.780  25.213  54.687  1.00 16.70      6ADH4022
ATOM   3625  C   GLU B 107       5.910  23.840  55.407  1.00 16.70      6ADH4023
ATOM   3626  O   GLU B 107       4.961  23.041  55.453  1.00 16.70      6ADH4024
ATOM   3627  CB  GLU B 107       5.623  25.136  53.143  1.00 16.70      6ADH4025
ATOM   3628  CG  GLU B 107       4.378  25.888  52.573  0.00 16.70   2  6ADH4026
ATOM   3629  CD  GLU B 107       4.631  27.337  52.084  0.00 16.70   2  6ADH4027
ATOM   3630  OE1 GLU B 107       4.633  28.313  52.926  0.00 16.70   2  6ADH4028
ATOM   3631  OE2 GLU B 107       4.836  27.578  50.830  0.00 16.70   2  6ADH4029
ATOM   3632  N   GLY B 108       7.059  23.550  55.987  1.00 16.70      6ADH4030
ATOM   3633  CA  GLY B 108       7.238  22.275  56.721  1.00 16.70      6ADH4031
ATOM   3634  C   GLY B 108       6.470  22.312  58.068  1.00 16.70      6ADH4032
ATOM   3635  O   GLY B 108       6.542  23.291  58.823  1.00 16.70      6ADH4033
ATOM   3636  N   ASN B 109       5.748  21.225  58.363  1.00 16.70      6ADH4034
ATOM   3637  CA  ASN B 109       5.002  21.085  59.641  1.00 16.70      6ADH4035
ATOM   3638  C   ASN B 109       5.605  19.888  60.468  1.00 16.70      6ADH4036
ATOM   3639  O   ASN B 109       5.470  19.840  61.699  0.00 16.70   2  6ADH4037
ATOM   3640  CB  ASN B 109       3.486  20.935  59.350  1.00 16.70      6ADH4038
ATOM   3641  CG  ASN B 109       2.714  20.113  60.393  1.00 16.70      6ADH4039
ATOM   3642  OD1 ASN B 109       2.813  18.888  60.404  1.00 16.70      6ADH4040
ATOM   3643  ND2 ASN B 109       1.941  20.717  61.278  1.00 16.70      6ADH4041
ATOM   3644  N   PHE B 110       6.291  18.943  59.758  1.00 16.70      6ADH4042
ATOM   3645  CA  PHE B 110       6.974  17.731  60.360  1.00 16.70      6ADH4043
ATOM   3646  C   PHE B 110       8.442  18.094  60.747  1.00 16.70      6ADH4044
ATOM   3647  O   PHE B 110       9.385  17.844  59.987  1.00 16.70      6ADH4045
ATOM   3648  CB  PHE B 110       6.994  16.578  59.332  1.00 16.70      6ADH4046
ATOM   3649  CG  PHE B 110       6.752  15.179  59.928  1.00 16.70      6ADH4047
ATOM   3650  CD1 PHE B 110       6.029  15.030  61.120  1.00 16.70      6ADH4048
ATOM   3651  CD2 PHE B 110       7.254  14.045  59.272  1.00 16.70      6ADH4049
ATOM   3652  CE1 PHE B 110       5.811  13.750  61.653  1.00 16.70      6ADH4050
ATOM   3653  CE2 PHE B 110       7.035  12.768  59.807  1.00 16.70      6ADH4051
ATOM   3654  CZ  PHE B 110       6.315  12.621  60.997  1.00 16.70      6ADH4052
ATOM   3655  N   CYS B 111       8.549  18.670  61.946  1.00 16.70      6ADH4053
ATOM   3656  CA  CYS B 111       9.797  19.223  62.560  1.00 16.70      6ADH4054
ATOM   3657  C   CYS B 111      11.054  18.431  62.217  1.00 16.70      6ADH4055
ATOM   3658  O   CYS B 111      11.955  18.932  61.526  0.00 16.70   2  6ADH4056
ATOM   3659  CB  CYS B 111       9.692  19.224  64.081  1.00 16.70      6ADH4057
ATOM   3660  SG  CYS B 111      11.269  19.627  64.894  1.00 16.70      6ADH4058
ATOM   3661  N   LEU B 112      11.092  17.223  62.726  1.00 16.70      6ADH4059
ATOM   3662  CA  LEU B 112      12.209  16.312  62.469  1.00 16.70      6ADH4060
ATOM   3663  C   LEU B 112      13.118  16.213  63.702  1.00 16.70      6ADH4061
ATOM   3664  O   LEU B 112      14.337  16.019  63.586  0.00 16.70   2  6ADH4062
ATOM   3665  CB  LEU B 112      12.963  16.791  61.240  1.00 16.70      6ADH4063
ATOM   3666  CG  LEU B 112      14.326  16.136  61.085  1.00 16.70      6ADH4064
ATOM   3667  CD1 LEU B 112      14.385  15.145  59.920  1.00 16.70      6ADH4065
ATOM   3668  CD2 LEU B 112      15.439  17.151  60.827  1.00 16.70      6ADH4066
ATOM   3669  N   LYS B 113      12.422  16.363  64.784  1.00 16.70      6ADH4067
ATOM   3670  CA  LYS B 113      12.865  16.136  66.149  1.00 16.70      6ADH4068
ATOM   3671  C   LYS B 113      11.588  15.532  66.789  1.00 16.70      6ADH4069
ATOM   3672  O   LYS B 113      11.114  16.003  67.833  1.00 16.70      6ADH4070
ATOM   3673  CB  LYS B 113      13.361  17.459  66.802  1.00 16.70      6ADH4071
ATOM   3674  CG  LYS B 113      14.886  17.494  67.075  1.00 16.70      6ADH4072
ATOM   3675  CD  LYS B 113      15.251  17.294  68.558  1.00 16.70      6ADH4073
ATOM   3676  CE  LYS B 113      16.326  18.270  69.055  1.00 16.70      6ADH4074
ATOM   3677  NZ  LYS B 113      15.815  19.633  69.257  1.00 16.70      6ADH4075
ATOM   3678  N   ASN B 114      11.036  14.478  66.102  1.00 16.70      6ADH4076
ATOM   3679  CA  ASN B 114       9.718  13.838  66.488  1.00 16.70      6ADH4077
ATOM   3680  C   ASN B 114       9.828  12.324  66.805  1.00 16.70      6ADH4078
ATOM   3681  O   ASN B 114      10.882  11.698  66.623  1.00 16.70      6ADH4079
ATOM   3682  CB  ASN B 114       8.654  14.063  65.369  1.00 16.70      6ADH4080
ATOM   3683  CG  ASN B 114       8.780  13.168  64.117  1.00 16.70      6ADH4081
ATOM   3684  OD1 ASN B 114       7.791  12.580  63.677  1.00 16.70      6ADH4082
ATOM   3685  ND2 ASN B 114       9.944  13.032  63.509  1.00 16.70      6ADH4083
ATOM   3686  N   ASP B 115       8.715  11.753  67.288  1.00 16.70      6ADH4084
ATOM   3687  CA  ASP B 115       8.672  10.320  67.673  1.00 16.70      6ADH4085
ATOM   3688  C   ASP B 115       7.466   9.531  67.045  1.00 16.70      6ADH4086
ATOM   3689  O   ASP B 115       7.057   8.479  67.556  1.00 16.70      6ADH4087
ATOM   3690  CB  ASP B 115       8.598  10.178  69.207  1.00 16.70      6ADH4088
ATOM   3691  CG  ASP B 115       9.744   9.341  69.802  1.00 16.70      6ADH4089
ATOM   3692  OD1 ASP B 115       9.503   8.175  70.301  1.00 16.70      6ADH4090
ATOM   3693  OD2 ASP B 115      10.950   9.802  69.803  1.00 16.70      6ADH4091
ATOM   3694  N   LEU B 116       6.885  10.016  65.926  1.00 16.70      6ADH4092
ATOM   3695  CA  LEU B 116       5.754   9.298  65.227  1.00 16.70      6ADH4093
ATOM   3696  C   LEU B 116       6.269   8.609  63.930  1.00 16.70      6ADH4094
ATOM   3697  O   LEU B 116       5.648   7.665  63.418  1.00 16.70      6ADH4095
ATOM   3698  CB  LEU B 116       4.594  10.276  64.891  1.00 16.70      6ADH4096
ATOM   3699  CG  LEU B 116       3.846   9.964  63.573  1.00 16.70      6ADH4097
ATOM   3700  CD1 LEU B 116       2.970   8.711  63.650  1.00 16.70      6ADH4098
ATOM   3701  CD2 LEU B 116       2.903  11.090  63.138  1.00 16.70      6ADH4099
ATOM   3702  N   SER B 117       7.408   9.099  63.438  1.00 16.70      6ADH4100
ATOM   3703  CA  SER B 117       8.062   8.579  62.211  1.00 16.70      6ADH4101
ATOM   3704  C   SER B 117       8.854   7.274  62.567  1.00 16.70      6ADH4102
ATOM   3705  O   SER B 117       8.857   6.297  61.803  1.00 16.70      6ADH4103
ATOM   3706  CB  SER B 117       8.922   9.716  61.609  1.00 16.70      6ADH4104
ATOM   3707  OG  SER B 117      10.237   9.262  61.322  1.00 16.70      6ADH4105
ATOM   3708  N   MET B 118       9.486   7.316  63.741  1.00 16.70      6ADH4106
ATOM   3709  CA  MET B 118      10.274   6.201  64.333  1.00 16.70      6ADH4107
ATOM   3710  C   MET B 118      10.011   6.162  65.855  1.00 16.70      6ADH4108
ATOM   3711  O   MET B 118      10.908   6.444  66.665  1.00 16.70      6ADH4109
ATOM   3712  CB  MET B 118      11.789   6.478  64.173  1.00 16.70      6ADH4110
ATOM   3713  CG  MET B 118      12.430   5.866  62.921  1.00 16.70      6ADH4111
ATOM   3714  SD  MET B 118      14.200   5.677  63.068  1.00 16.70      6ADH4112
ATOM   3715  CE  MET B 118      15.032   7.099  62.392  1.00 16.70      6ADH4113
ATOM   3716  N   PRO B 119       8.806   5.804  66.389  1.00 16.70      6ADH4114
ATOM   3717  CA  PRO B 119       8.564   5.890  67.837  1.00 16.70      6ADH4115
ATOM   3718  C   PRO B 119       9.654   5.194  68.618  1.00 16.70      6ADH4116
ATOM   3719  O   PRO B 119      10.058   4.060  68.210  1.00 16.70      6ADH4117
ATOM   3720  CB  PRO B 119       7.186   5.323  68.026  1.00 16.70      6ADH4118
ATOM   3721  CG  PRO B 119       6.645   4.954  66.650  1.00 16.70      6ADH4119
ATOM   3722  CD  PRO B 119       7.667   5.307  65.607  1.00 16.70      6ADH4120
ATOM   3723  N   ARG B 120      10.027   5.920  69.700  1.00 16.70      6ADH4121
ATOM   3724  CA  ARG B 120      11.206   5.648  70.569  1.00 16.70      6ADH4122
ATOM   3725  C   ARG B 120      10.883   5.341  72.075  1.00 16.70      6ADH4123
ATOM   3726  O   ARG B 120      11.592   4.557  72.728  1.00 16.70      6ADH4124
ATOM   3727  CB  ARG B 120      12.101   6.917  70.525  1.00 16.70      6ADH4125
ATOM   3728  CG  ARG B 120      13.405   6.834  71.337  1.00 16.70      6ADH4126
ATOM   3729  CD  ARG B 120      14.642   7.340  70.560  1.00 16.70      6ADH4127
ATOM   3730  NE  ARG B 120      15.058   8.716  70.917  1.00 16.70      6ADH4128
ATOM   3731  CZ  ARG B 120      16.301   9.056  71.314  1.00 16.70      6ADH4129
ATOM   3732  NH1 ARG B 120      17.271   8.137  71.415  1.00 16.70      6ADH4130
ATOM   3733  NH2 ARG B 120      16.672  10.305  71.631  1.00 16.70      6ADH4131
ATOM   3734  N   GLY B 121       9.828   5.942  72.634  1.00 16.70      6ADH4132
ATOM   3735  CA  GLY B 121       9.514   5.812  74.096  1.00 16.70      6ADH4133
ATOM   3736  C   GLY B 121       9.958   7.121  74.729  1.00 16.70      6ADH4134
ATOM   3737  O   GLY B 121       9.618   7.427  75.884  0.00 16.70   2  6ADH4135
ATOM   3738  N   THR B 122      10.712   7.735  73.864  1.00 16.70      6ADH4136
ATOM   3739  CA  THR B 122      11.190   9.088  73.940  1.00 16.70      6ADH4137
ATOM   3740  C   THR B 122      12.075   9.505  75.079  1.00 16.70      6ADH4138
ATOM   3741  O   THR B 122      12.597   8.647  75.807  1.00 16.70      6ADH4139
ATOM   3742  CB  THR B 122      10.027  10.065  74.118  1.00 16.70      6ADH4140
ATOM   3743  OG1 THR B 122       9.931  10.456  75.480  1.00 16.70      6ADH4141
ATOM   3744  CG2 THR B 122       8.675   9.467  73.720  1.00 16.70      6ADH4142
ATOM   3745  N   MET B 123      12.007  10.839  74.936  1.00 16.70      6ADH4143
ATOM   3746  CA  MET B 123      12.608  11.952  75.651  1.00 16.70      6ADH4144
ATOM   3747  C   MET B 123      13.921  12.245  74.958  1.00 16.70      6ADH4145
ATOM   3748  O   MET B 123      14.899  11.498  75.085  0.00 16.70   2  6ADH4146
ATOM   3749  CB  MET B 123      12.603  11.688  77.149  1.00 16.70      6ADH4147
ATOM   3750  CG  MET B 123      11.176  11.789  77.743  1.00 16.70      6ADH4148
ATOM   3751  SD  MET B 123      10.745  13.429  78.314  1.00 16.70      6ADH4149
ATOM   3752  CE  MET B 123       9.199  13.952  77.599  1.00 16.70      6ADH4150
ATOM   3753  N   GLN B 124      13.840  13.319  74.228  1.00 16.70      6ADH4151
ATOM   3754  CA  GLN B 124      14.934  13.827  73.431  1.00 16.70      6ADH4152
ATOM   3755  C   GLN B 124      16.286  13.311  74.103  1.00 16.70      6ADH4153
ATOM   3756  O   GLN B 124      17.156  12.747  73.425  0.00 16.70   2  6ADH4154
ATOM   3757  CB  GLN B 124      14.684  15.339  73.307  1.00 16.70      6ADH4155
ATOM   3758  CG  GLN B 124      14.879  15.950  71.929  1.00 16.70      6ADH4156
ATOM   3759  CD  GLN B 124      15.425  17.373  72.060  1.00 16.70      6ADH4157
ATOM   3760  OE1 GLN B 124      14.653  18.330  72.128  1.00 16.70      6ADH4158
ATOM   3761  NE2 GLN B 124      16.728  17.575  72.107  1.00 16.70      6ADH4159
ATOM   3762  N   ASP B 125      16.437  13.474  75.451  1.00 16.70      6ADH4160
ATOM   3763  CA  ASP B 125      17.656  13.016  76.246  1.00 16.70      6ADH4161
ATOM   3764  C   ASP B 125      18.027  11.536  75.916  1.00 16.70      6ADH4162
ATOM   3765  O   ASP B 125      19.208  11.153  75.969  1.00 16.70      6ADH4163
ATOM   3766  CB  ASP B 125      17.358  13.038  77.767  1.00 16.70      6ADH4164
ATOM   3767  CG  ASP B 125      17.656  14.376  78.461  1.00 16.70      6ADH4165
ATOM   3768  OD1 ASP B 125      16.942  15.416  78.191  1.00 16.70      6ADH4166
ATOM   3769  OD2 ASP B 125      18.619  14.461  79.316  1.00 16.70      6ADH4167
ATOM   3770  N   GLY B 126      16.925  10.820  75.597  1.00 16.70      6ADH4168
ATOM   3771  CA  GLY B 126      16.841   9.376  75.280  1.00 16.70      6ADH4169
ATOM   3772  C   GLY B 126      16.314   8.639  76.537  1.00 16.70      6ADH4170
ATOM   3773  O   GLY B 126      16.663   7.474  76.789  1.00 16.70      6ADH4171
ATOM   3774  N   THR B 127      15.424   9.314  77.345  1.00 16.70      6ADH4172
ATOM   3775  CA  THR B 127      15.123   8.736  78.700  1.00 16.70      6ADH4173
ATOM   3776  C   THR B 127      13.712   8.874  79.414  1.00 16.70      6ADH4174
ATOM   3777  O   THR B 127      12.881   9.715  79.030  0.00 16.70   2  6ADH4175
ATOM   3778  CB  THR B 127      16.100   9.327  79.698  1.00 16.70      6ADH4176
ATOM   3779  OG1 THR B 127      16.290  10.707  79.424  1.00 16.70      6ADH4177
ATOM   3780  CG2 THR B 127      17.471   8.652  79.646  1.00 16.70      6ADH4178
ATOM   3781  N   SER B 128      13.731   7.927  80.433  1.00 16.70      6ADH4179
ATOM   3782  CA  SER B 128      12.714   7.413  81.482  1.00 16.70      6ADH4180
ATOM   3783  C   SER B 128      11.360   8.164  81.689  1.00 16.70      6ADH4181
ATOM   3784  O   SER B 128      10.361   7.775  81.079  1.00 16.70      6ADH4182
ATOM   3785  CB  SER B 128      13.313   7.373  82.884  1.00 16.70      6ADH4183
ATOM   3786  OG  SER B 128      12.648   6.380  83.655  1.00 16.70      6ADH4184
ATOM   3787  N   ARG B 129      11.425   9.193  82.606  1.00 16.70      6ADH4185
ATOM   3788  CA  ARG B 129      10.326  10.177  83.074  1.00 16.70      6ADH4186
ATOM   3789  C   ARG B 129       8.966   9.541  83.487  1.00 16.70      6ADH4187
ATOM   3790  O   ARG B 129       7.954  10.245  83.650  1.00 16.70      6ADH4188
ATOM   3791  CB  ARG B 129       9.988  11.219  81.999  1.00 16.70      6ADH4189
ATOM   3792  CG  ARG B 129      10.033  12.663  82.521  1.00 16.70      6ADH4190
ATOM   3793  CD  ARG B 129      11.371  13.348  82.243  1.00 16.70      6ADH4191
ATOM   3794  NE  ARG B 129      12.491  12.397  82.229  1.00 16.70      6ADH4192
ATOM   3795  CZ  ARG B 129      13.596  12.539  81.487  1.00 16.70      6ADH4193
ATOM   3796  NH1 ARG B 129      13.760  13.599  80.684  1.00 16.70      6ADH4194
ATOM   3797  NH2 ARG B 129      14.608  11.660  81.477  1.00 16.70      6ADH4195
ATOM   3798  N   PHE B 130       8.999   8.237  83.647  1.00 16.70      6ADH4196
ATOM   3799  CA  PHE B 130       7.843   7.414  84.044  1.00 16.70      6ADH4197
ATOM   3800  C   PHE B 130       8.349   6.047  84.478  1.00 16.70      6ADH4198
ATOM   3801  O   PHE B 130       9.238   5.466  83.839  0.00 16.70   2  6ADH4199
ATOM   3802  CB  PHE B 130       6.914   7.149  82.851  1.00 16.70      6ADH4200
ATOM   3803  CG  PHE B 130       5.894   8.253  82.569  1.00 16.70      6ADH4201
ATOM   3804  CD1 PHE B 130       5.992   8.996  81.389  1.00 16.70      6ADH4202
ATOM   3805  CD2 PHE B 130       4.856   8.511  83.474  1.00 16.70      6ADH4203
ATOM   3806  CE1 PHE B 130       5.057   9.998  81.112  1.00 16.70      6ADH4204
ATOM   3807  CE2 PHE B 130       3.919   9.513  83.198  1.00 16.70      6ADH4205
ATOM   3808  CZ  PHE B 130       4.020  10.257  82.015  1.00 16.70      6ADH4206
ATOM   3809  N   THR B 131       7.774   5.555  85.547  1.00 16.70      6ADH4207
ATOM   3810  CA  THR B 131       8.138   4.243  86.083  1.00 16.70      6ADH4208
ATOM   3811  C   THR B 131       6.956   3.667  86.890  1.00 16.70      6ADH4209
ATOM   3812  O   THR B 131       6.786   3.972  88.080  1.00 16.70      6ADH4210
ATOM   3813  CB  THR B 131       9.404   4.385  86.948  1.00 16.70      6ADH4211
ATOM   3814  OG1 THR B 131      10.103   3.149  87.000  1.00 16.70      6ADH4212
ATOM   3815  CG2 THR B 131       9.109   4.800  88.390  1.00 16.70      6ADH4213
ATOM   3816  N   CYS B 132       6.148   2.843  86.201  1.00 16.70      6ADH4214
ATOM   3817  CA  CYS B 132       4.992   2.147  86.823  1.00 16.70      6ADH4215
ATOM   3818  C   CYS B 132       5.417    .753  87.274  1.00 16.70      6ADH4216
ATOM   3819  O   CYS B 132       5.392   -.203  86.483  0.00 16.70   2  6ADH4217
ATOM   3820  CB  CYS B 132       3.810   1.970  85.873  1.00 16.70      6ADH4218
ATOM   3821  SG  CYS B 132       2.599    .749  86.571  1.00 16.70      6ADH4219
ATOM   3822  N   ARG B 133       5.763    .788  88.542  1.00 16.70      6ADH4220
ATOM   3823  CA  ARG B 133       6.324   -.308  89.327  1.00 16.70      6ADH4221
ATOM   3824  C   ARG B 133       7.770    .099  89.607  1.00 16.70      6ADH4222
ATOM   3825  O   ARG B 133       8.034   1.192  90.123  1.00 16.70      6ADH4223
ATOM   3826  CB  ARG B 133       6.200  -1.625  88.574  1.00 16.70      6ADH4224
ATOM   3827  CG  ARG B 133       5.256  -2.596  89.277  1.00 16.70      6ADH4225
ATOM   3828  CD  ARG B 133       3.821  -2.077  89.366  1.00 16.70      6ADH4226
ATOM   3829  NE  ARG B 133       2.863  -2.996  88.740  1.00 16.70      6ADH4227
ATOM   3830  CZ  ARG B 133       1.533  -2.904  88.854  1.00 16.70      6ADH4228
ATOM   3831  NH1 ARG B 133        .966  -1.928  89.575  1.00 16.70      6ADH4229
ATOM   3832  NH2 ARG B 133        .675  -3.757  88.278  1.00 16.70      6ADH4230
ATOM   3833  N   GLY B 134       8.669   -.781  89.274  1.00 16.70      6ADH4231
ATOM   3834  CA  GLY B 134      10.107   -.525  89.351  1.00 16.70      6ADH4232
ATOM   3835  C   GLY B 134      10.593   -.570  87.915  1.00 16.70      6ADH4233
ATOM   3836  O   GLY B 134      11.804   -.569  87.648  1.00 16.70      6ADH4234
ATOM   3837  N   LYS B 135       9.564   -.619  87.083  1.00 16.70      6ADH4235
ATOM   3838  CA  LYS B 135       9.668   -.683  85.626  1.00 16.70      6ADH4236
ATOM   3839  C   LYS B 135       9.417    .685  85.028  1.00 16.70      6ADH4237
ATOM   3840  O   LYS B 135       8.369   1.301  85.279  1.00 16.70      6ADH4238
ATOM   3841  CB  LYS B 135       8.599  -1.609  85.051  1.00 16.70      6ADH4239
ATOM   3842  CG  LYS B 135       8.290  -2.802  85.947  1.00 16.70      6ADH4240
ATOM   3843  CD  LYS B 135       8.619  -4.138  85.280  1.00 16.70      6ADH4241
ATOM   3844  CE  LYS B 135       7.629  -4.516  84.179  1.00 16.70      6ADH4242
ATOM   3845  NZ  LYS B 135       6.815  -5.691  84.519  0.00 16.70   2  6ADH4243
ATOM   3846  N   PRO B 136      10.354   1.213  84.239  1.00 16.70      6ADH4244
ATOM   3847  CA  PRO B 136      10.176   2.513  83.613  1.00 16.70      6ADH4245
ATOM   3848  C   PRO B 136       9.057   2.462  82.593  1.00 16.70      6ADH4246
ATOM   3849  O   PRO B 136       9.053   1.548  81.717  1.00 16.70      6ADH4247
ATOM   3850  CB  PRO B 136      11.491   2.740  82.896  1.00 16.70      6ADH4248
ATOM   3851  CG  PRO B 136      12.370   1.518  83.120  1.00 16.70      6ADH4249
ATOM   3852  CD  PRO B 136      11.615    .525  83.947  1.00 16.70      6ADH4250
ATOM   3853  N   ILE B 137       8.109   3.381  82.650  1.00 16.70      6ADH4251
ATOM   3854  CA  ILE B 137       7.063   3.426  81.608  1.00 16.70      6ADH4252
ATOM   3855  C   ILE B 137       7.418   4.554  80.612  1.00 16.70      6ADH4253
ATOM   3856  O   ILE B 137       7.916   5.614  81.019  0.00 16.70   2  6ADH4254
ATOM   3857  CB  ILE B 137       5.658   3.597  82.207  1.00 16.70      6ADH4255
ATOM   3858  CG1 ILE B 137       5.246   2.435  83.124  1.00 16.70      6ADH4256
ATOM   3859  CG2 ILE B 137       4.560   3.685  81.143  1.00 16.70      6ADH4257
ATOM   3860  CD1 ILE B 137       5.293   1.072  82.430  1.00 16.70      6ADH4258
ATOM   3861  N   HIS B 138       7.114   4.186  79.362  1.00 16.70      6ADH4259
ATOM   3862  CA  HIS B 138       7.370   4.915  78.087  1.00 16.70      6ADH4260
ATOM   3863  C   HIS B 138       6.461   6.140  77.874  1.00 16.70      6ADH4261
ATOM   3864  O   HIS B 138       5.385   6.257  78.474  1.00 16.70      6ADH4262
ATOM   3865  CB  HIS B 138       7.059   3.960  76.939  1.00 16.70      6ADH4263
ATOM   3866  CG  HIS B 138       8.266   3.150  76.502  1.00 16.70      6ADH4264
ATOM   3867  ND1 HIS B 138       8.463   1.832  76.901  1.00 16.70      6ADH4265
ATOM   3868  CD2 HIS B 138       9.316   3.475  75.711  1.00 16.70      6ADH4266
ATOM   3869  CE1 HIS B 138       9.589   1.409  76.359  1.00 16.70      6ADH4267
ATOM   3870  NE2 HIS B 138      10.108   2.377  75.648  1.00 16.70      6ADH4268
ATOM   3871  N   HIS B 139       6.907   7.037  77.005  1.00 16.70      6ADH4269
ATOM   3872  CA  HIS B 139       6.154   8.278  76.678  1.00 16.70      6ADH4270
ATOM   3873  C   HIS B 139       5.467   8.130  75.280  1.00 16.70      6ADH4271
ATOM   3874  O   HIS B 139       6.031   7.554  74.342  1.00 16.70      6ADH4272
ATOM   3875  CB  HIS B 139       7.135   9.480  76.626  1.00 16.70      6ADH4273
ATOM   3876  CG  HIS B 139       7.823   9.834  77.970  1.00 16.70      6ADH4274
ATOM   3877  ND1 HIS B 139       7.294  10.784  78.848  1.00 16.70      6ADH4275
ATOM   3878  CD2 HIS B 139       8.968   9.388  78.564  1.00 16.70      6ADH4276
ATOM   3879  CE1 HIS B 139       8.095  10.879  79.898  1.00 16.70      6ADH4277
ATOM   3880  NE2 HIS B 139       9.097  10.055  79.745  1.00 16.70      6ADH4278
ATOM   3881  N   PHE B 140       4.230   8.638  75.128  1.00 16.70      6ADH4279
ATOM   3882  CA  PHE B 140       3.516   8.630  73.798  1.00 16.70      6ADH4280
ATOM   3883  C   PHE B 140       3.571  10.048  73.246  1.00 16.70      6ADH4281
ATOM   3884  O   PHE B 140       2.888  10.953  73.756  0.00 16.70   2  6ADH4282
ATOM   3885  CB  PHE B 140       2.062   8.121  73.925  1.00 16.70      6ADH4283
ATOM   3886  CG  PHE B 140       1.268   7.983  72.583  1.00 16.70      6ADH4284
ATOM   3887  CD1 PHE B 140        .115   8.761  72.365  1.00 16.70      6ADH4285
ATOM   3888  CD2 PHE B 140       1.657   7.073  71.576  1.00 16.70      6ADH4286
ATOM   3889  CE1 PHE B 140       -.633   8.630  71.180  1.00 16.70      6ADH4287
ATOM   3890  CE2 PHE B 140        .906   6.942  70.391  1.00 16.70      6ADH4288
ATOM   3891  CZ  PHE B 140       -.240   7.719  70.196  1.00 16.70      6ADH4289
ATOM   3892  N   LEU B 141       4.403  10.124  72.209  1.00 16.70      6ADH4290
ATOM   3893  CA  LEU B 141       4.806  11.382  71.572  1.00 16.70      6ADH4291
ATOM   3894  C   LEU B 141       5.536  12.150  72.687  1.00 16.70      6ADH4292
ATOM   3895  O   LEU B 141       5.699  11.652  73.808  0.00 16.70   2  6ADH4293
ATOM   3896  CB  LEU B 141       3.587  12.115  71.005  1.00 16.70      6ADH4294
ATOM   3897  CG  LEU B 141       3.162  11.649  69.600  1.00 16.70      6ADH4295
ATOM   3898  CD1 LEU B 141       3.860  10.367  69.138  1.00 16.70      6ADH4296
ATOM   3899  CD2 LEU B 141       1.664  11.356  69.503  1.00 16.70      6ADH4297
ATOM   3900  N   GLY B 142       5.988  13.354  72.451  1.00 16.70      6ADH4298
ATOM   3901  CA  GLY B 142       6.771  14.059  73.503  1.00 16.70      6ADH4299
ATOM   3902  C   GLY B 142       5.835  14.509  74.633  1.00 16.70      6ADH4300
ATOM   3903  O   GLY B 142       6.083  15.555  75.261  1.00 16.70      6ADH4301
ATOM   3904  N   THR B 143       4.788  13.645  74.866  1.00 16.70      6ADH4302
ATOM   3905  CA  THR B 143       3.608  14.031  75.711  1.00 16.70      6ADH4303
ATOM   3906  C   THR B 143       3.131  13.111  76.924  1.00 16.70      6ADH4304
ATOM   3907  O   THR B 143       3.453  13.421  78.081  1.00 16.70      6ADH4305
ATOM   3908  CB  THR B 143       2.399  14.230  74.792  1.00 16.70      6ADH4306
ATOM   3909  OG1 THR B 143       2.596  13.578  73.540  1.00 16.70      6ADH4307
ATOM   3910  CG2 THR B 143       2.159  15.707  74.493  1.00 16.70      6ADH4308
ATOM   3911  N   SER B 144       2.344  12.021  76.575  1.00 16.70      6ADH4309
ATOM   3912  CA  SER B 144       1.604  11.049  77.514  1.00 16.70      6ADH4310
ATOM   3913  C   SER B 144        .660  11.792  78.462  1.00 16.70      6ADH4311
ATOM   3914  O   SER B 144        .939  11.941  79.661  1.00 16.70      6ADH4312
ATOM   3915  CB  SER B 144       2.529  10.281  78.470  1.00 16.70      6ADH4313
ATOM   3916  OG  SER B 144       3.516   9.571  77.744  1.00 16.70      6ADH4314
ATOM   3917  N   THR B 145       -.461  12.235  77.946  1.00 16.70      6ADH4315
ATOM   3918  CA  THR B 145      -1.384  13.053  78.751  1.00 16.70      6ADH4316
ATOM   3919  C   THR B 145      -2.505  12.230  79.439  1.00 16.70      6ADH4317
ATOM   3920  O   THR B 145      -3.529  12.781  79.870  1.00 16.70      6ADH4318
ATOM   3921  CB  THR B 145      -1.994  14.144  77.868  1.00 16.70      6ADH4319
ATOM   3922  OG1 THR B 145      -3.050  13.610  77.085  1.00 16.70      6ADH4320
ATOM   3923  CG2 THR B 145       -.977  14.762  76.905  1.00 16.70      6ADH4321
ATOM   3924  N   PHE B 146      -2.314  10.918  79.555  1.00 16.70      6ADH4322
ATOM   3925  CA  PHE B 146      -3.297  10.046  80.238  1.00 16.70      6ADH4323
ATOM   3926  C   PHE B 146      -2.838   9.736  81.659  1.00 16.70      6ADH4324
ATOM   3927  O   PHE B 146      -3.093   8.650  82.196  1.00 16.70      6ADH4325
ATOM   3928  CB  PHE B 146      -3.461   8.695  79.536  1.00 16.70      6ADH4326
ATOM   3929  CG  PHE B 146      -4.441   8.692  78.352  1.00 16.70      6ADH4327
ATOM   3930  CD1 PHE B 146      -4.433   7.612  77.462  1.00 16.70      6ADH4328
ATOM   3931  CD2 PHE B 146      -5.339   9.752  78.146  1.00 16.70      6ADH4329
ATOM   3932  CE1 PHE B 146      -5.302   7.593  76.366  1.00 16.70      6ADH4330
ATOM   3933  CE2 PHE B 146      -6.210   9.734  77.047  1.00 16.70      6ADH4331
ATOM   3934  CZ  PHE B 146      -6.187   8.655  76.154  1.00 16.70      6ADH4332
ATOM   3935  N   SER B 147      -2.163  10.685  82.231  1.00 16.70      6ADH4333
ATOM   3936  CA  SER B 147      -1.730  10.593  83.620  1.00 16.70      6ADH4334
ATOM   3937  C   SER B 147      -2.062  11.968  84.250  1.00 16.70      6ADH4335
ATOM   3938  O   SER B 147      -2.263  12.964  83.540  1.00 16.70      6ADH4336
ATOM   3939  CB  SER B 147       -.261  10.121  83.672  1.00 16.70      6ADH4337
ATOM   3940  OG  SER B 147        .629  11.213  83.525  1.00 16.70      6ADH4338
ATOM   3941  N   GLN B 148      -2.141  11.998  85.574  1.00 16.70      6ADH4339
ATOM   3942  CA  GLN B 148      -2.491  13.226  86.333  1.00 16.70      6ADH4340
ATOM   3943  C   GLN B 148      -1.457  14.325  86.091  1.00 16.70      6ADH4341
ATOM   3944  O   GLN B 148      -1.789  15.518  86.050  1.00 16.70      6ADH4342
ATOM   3945  CB  GLN B 148      -2.528  12.938  87.830  1.00 16.70      6ADH4343
ATOM   3946  CG  GLN B 148      -3.933  13.019  88.422  1.00 16.70      6ADH4344
ATOM   3947  CD  GLN B 148      -4.308  11.765  89.206  1.00 16.70      6ADH4345
ATOM   3948  OE1 GLN B 148      -3.441  11.138  89.813  1.00 16.70      6ADH4346
ATOM   3949  NE2 GLN B 148      -5.563  11.356  89.235  1.00 16.70      6ADH4347
ATOM   3950  N   TYR B 149       -.228  13.882  85.949  1.00 16.70      6ADH4348
ATOM   3951  CA  TYR B 149        .917  14.752  85.647  1.00 16.70      6ADH4349
ATOM   3952  C   TYR B 149       1.822  14.072  84.646  1.00 16.70      6ADH4350
ATOM   3953  O   TYR B 149       2.051  12.857  84.714  1.00 16.70      6ADH4351
ATOM   3954  CB  TYR B 149       1.843  14.948  86.847  1.00 16.70      6ADH4352
ATOM   3955  CG  TYR B 149       1.299  15.850  87.935  1.00 16.70      6ADH4353
ATOM   3956  CD1 TYR B 149       1.603  17.214  87.930  1.00 16.70      6ADH4354
ATOM   3957  CD2 TYR B 149        .511  15.295  88.943  1.00 16.70      6ADH4355
ATOM   3958  CE1 TYR B 149       1.113  18.032  88.950  1.00 16.70      6ADH4356
ATOM   3959  CE2 TYR B 149        .022  16.113  89.961  1.00 16.70      6ADH4357
ATOM   3960  CZ  TYR B 149        .323  17.480  89.966  1.00 16.70      6ADH4358
ATOM   3961  OH  TYR B 149       -.153  18.271  90.963  1.00 16.70      6ADH4359
ATOM   3962  N   THR B 150       2.322  14.853  83.749  1.00 16.70      6ADH4360
ATOM   3963  CA  THR B 150       3.281  14.379  82.764  1.00 16.70      6ADH4361
ATOM   3964  C   THR B 150       4.316  15.493  82.618  1.00 16.70      6ADH4362
ATOM   3965  O   THR B 150       4.053  16.658  82.951  1.00 16.70      6ADH4363
ATOM   3966  CB  THR B 150       2.540  14.010  81.469  1.00 16.70      6ADH4364
ATOM   3967  OG1 THR B 150       3.367  13.199  80.648  1.00 16.70      6ADH4365
ATOM   3968  CG2 THR B 150       2.125  15.226  80.641  1.00 16.70      6ADH4366
ATOM   3969  N   VAL B 151       5.480  15.134  82.146  1.00 16.70      6ADH4367
ATOM   3970  CA  VAL B 151       6.573  16.096  81.985  1.00 16.70      6ADH4368
ATOM   3971  C   VAL B 151       7.097  16.034  80.562  1.00 16.70      6ADH4369
ATOM   3972  O   VAL B 151       7.915  15.169  80.216  1.00 16.70      6ADH4370
ATOM   3973  CB  VAL B 151       7.697  15.755  82.968  1.00 16.70      6ADH4371
ATOM   3974  CG1 VAL B 151       7.786  14.260  83.279  1.00 16.70      6ADH4372
ATOM   3975  CG2 VAL B 151       9.084  16.156  82.461  1.00 16.70      6ADH4373
ATOM   3976  N   VAL B 152       6.619  16.948  79.758  1.00 16.70      6ADH4374
ATOM   3977  CA  VAL B 152       7.029  17.001  78.361  1.00 16.70      6ADH4375
ATOM   3978  C   VAL B 152       8.416  17.631  78.233  1.00 16.70      6ADH4376
ATOM   3979  O   VAL B 152       9.135  17.790  79.233  0.00 16.70   2  6ADH4377
ATOM   3980  CB  VAL B 152       6.037  17.825  77.527  1.00 16.70      6ADH4378
ATOM   3981  CG1 VAL B 152       4.627  17.231  77.517  1.00 16.70      6ADH4379
ATOM   3982  CG2 VAL B 152       5.876  19.263  78.025  1.00 16.70      6ADH4380
ATOM   3983  N   ASP B 153       8.679  17.938  76.967  1.00 16.70      6ADH4381
ATOM   3984  CA  ASP B 153       9.905  18.597  76.462  1.00 16.70      6ADH4382
ATOM   3985  C   ASP B 153       9.506  20.032  75.911  1.00 16.70      6ADH4383
ATOM   3986  O   ASP B 153       8.694  20.154  74.982  0.00 16.70   2  6ADH4384
ATOM   3987  CB  ASP B 153      10.520  17.748  75.288  1.00 16.70      6ADH4385
ATOM   3988  CG  ASP B 153      10.679  16.216  75.533  1.00 16.70      6ADH4386
ATOM   3989  OD1 ASP B 153      11.554  15.776  76.375  1.00 16.70      6ADH4387
ATOM   3990  OD2 ASP B 153       9.942  15.371  74.888  1.00 16.70      6ADH4388
ATOM   3991  N   GLU B 154      10.097  21.104  76.490  1.00 16.70      6ADH4389
ATOM   3992  CA  GLU B 154       9.826  22.574  76.169  1.00 16.70      6ADH4390
ATOM   3993  C   GLU B 154       9.690  22.904  74.639  1.00 16.70      6ADH4391
ATOM   3994  O   GLU B 154       9.109  23.936  74.262  1.00 16.70      6ADH4392
ATOM   3995  CB  GLU B 154      10.973  23.434  76.722  1.00 16.70      6ADH4393
ATOM   3996  CG  GLU B 154      10.901  24.909  76.313  1.00 16.70      6ADH4394
ATOM   3997  CD  GLU B 154      12.282  25.572  76.261  1.00 16.70      6ADH4395
ATOM   3998  OE1 GLU B 154      12.434  26.780  76.688  1.00 16.70      6ADH4396
ATOM   3999  OE2 GLU B 154      13.291  24.922  75.790  1.00 16.70      6ADH4397
ATOM   4000  N   ILE B 155      10.241  22.012  73.820  1.00 16.70      6ADH4398
ATOM   4001  CA  ILE B 155      10.231  22.090  72.334  1.00 16.70      6ADH4399
ATOM   4002  C   ILE B 155       8.825  21.679  71.813  1.00 16.70      6ADH4400
ATOM   4003  O   ILE B 155       8.349  22.196  70.787  1.00 16.70      6ADH4401
ATOM   4004  CB  ILE B 155      11.319  21.134  71.833  1.00 16.70      6ADH4402
ATOM   4005  CG1 ILE B 155      11.348  20.933  70.322  1.00 16.70      6ADH4403
ATOM   4006  CG2 ILE B 155      11.165  19.720  72.392  1.00 16.70      6ADH4404
ATOM   4007  CD1 ILE B 155      11.606  19.477  69.928  1.00 16.70      6ADH4405
ATOM   4008  N   SER B 156       8.224  20.747  72.583  1.00 16.70      6ADH4406
ATOM   4009  CA  SER B 156       6.851  20.212  72.356  1.00 16.70      6ADH4407
ATOM   4010  C   SER B 156       5.892  20.621  73.524  1.00 16.70      6ADH4408
ATOM   4011  O   SER B 156       5.470  19.782  74.331  1.00 16.70      6ADH4409
ATOM   4012  CB  SER B 156       6.868  18.671  72.288  1.00 16.70      6ADH4410
ATOM   4013  OG  SER B 156       8.120  18.168  72.734  1.00 16.70      6ADH4411
ATOM   4014  N   VAL B 157       5.546  21.919  73.614  1.00 16.70      6ADH4412
ATOM   4015  CA  VAL B 157       4.614  22.479  74.678  1.00 16.70      6ADH4413
ATOM   4016  C   VAL B 157       4.162  23.899  74.317  1.00 16.70      6ADH4414
ATOM   4017  O   VAL B 157       4.764  24.524  73.438  1.00 16.70      6ADH4415
ATOM   4018  CB  VAL B 157       5.336  22.679  76.001  1.00 16.70      6ADH4416
ATOM   4019  CG1 VAL B 157       6.722  23.307  75.834  1.00 16.70      6ADH4417
ATOM   4020  CG2 VAL B 157       4.573  23.609  76.949  1.00 16.70      6ADH4418
ATOM   4021  N   ALA B 158       3.115  24.481  74.997  1.00 16.70      6ADH4419
ATOM   4022  CA  ALA B 158       2.713  25.886  74.598  1.00 16.70      6ADH4420
ATOM   4023  C   ALA B 158       1.713  26.688  75.501  1.00 16.70      6ADH4421
ATOM   4024  O   ALA B 158        .594  26.239  75.804  1.00 16.70      6ADH4422
ATOM   4025  CB  ALA B 158       2.104  25.882  73.200  1.00 16.70      6ADH4423
ATOM   4026  N   LYS B 159       2.223  27.888  75.860  1.00 16.70      6ADH4424
ATOM   4027  CA  LYS B 159       1.504  28.919  76.654  1.00 16.70      6ADH4425
ATOM   4028  C   LYS B 159        .341  29.484  75.807  1.00 16.70      6ADH4426
ATOM   4029  O   LYS B 159        .505  29.739  74.603  1.00 16.70      6ADH4427
ATOM   4030  CB  LYS B 159       2.450  30.038  77.059  1.00 16.70      6ADH4428
ATOM   4031  CG  LYS B 159       1.811  30.979  78.072  1.00 16.70      6ADH4429
ATOM   4032  CD  LYS B 159       2.390  32.386  78.032  1.00 16.70      6ADH4430
ATOM   4033  CE  LYS B 159       2.508  33.012  79.419  1.00 16.70      6ADH4431
ATOM   4034  NZ  LYS B 159       3.719  33.829  79.578  1.00 16.70      6ADH4432
ATOM   4035  N   ILE B 160       -.807  29.674  76.510  1.00 16.70      6ADH4433
ATOM   4036  CA  ILE B 160      -2.143  29.966  75.891  1.00 16.70      6ADH4434
ATOM   4037  C   ILE B 160      -3.038  31.005  76.763  1.00 16.70      6ADH4435
ATOM   4038  O   ILE B 160      -2.798  31.219  77.955  1.00 16.70      6ADH4436
ATOM   4039  CB  ILE B 160      -2.779  28.567  75.778  1.00 16.70      6ADH4437
ATOM   4040  CG1 ILE B 160      -2.528  27.883  74.424  1.00 16.70      6ADH4438
ATOM   4041  CG2 ILE B 160      -4.292  28.571  75.976  1.00 16.70      6ADH4439
ATOM   4042  CD1 ILE B 160      -2.096  26.420  74.561  1.00 16.70      6ADH4440
ATOM   4043  N   ASP B 161      -4.082  31.611  76.113  1.00 16.70      6ADH4441
ATOM   4044  CA  ASP B 161      -5.050  32.733  76.583  1.00 16.70      6ADH4442
ATOM   4045  C   ASP B 161      -5.250  33.098  78.086  1.00 16.70      6ADH4443
ATOM   4046  O   ASP B 161      -5.964  34.067  78.416  0.00 16.70   2  6ADH4444
ATOM   4047  CB  ASP B 161      -6.491  32.497  76.156  1.00 16.70      6ADH4445
ATOM   4048  CG  ASP B 161      -7.200  33.816  75.841  1.00 16.70      6ADH4446
ATOM   4049  OD1 ASP B 161      -6.713  34.610  74.948  1.00 16.70      6ADH4447
ATOM   4050  OD2 ASP B 161      -8.280  34.138  76.468  1.00 16.70      6ADH4448
ATOM   4051  N   ALA B 162      -4.668  32.371  78.997  1.00 16.70      6ADH4449
ATOM   4052  CA  ALA B 162      -4.788  32.740  80.416  1.00 16.70      6ADH4450
ATOM   4053  C   ALA B 162      -6.220  32.558  80.916  1.00 16.70      6ADH4451
ATOM   4054  O   ALA B 162      -6.473  31.867  81.910  1.00 16.70      6ADH4452
ATOM   4055  CB  ALA B 162      -4.431  34.215  80.602  1.00 16.70      6ADH4453
ATOM   4056  N   ALA B 163      -7.145  33.193  80.236  1.00 16.70      6ADH4454
ATOM   4057  CA  ALA B 163      -8.581  33.101  80.586  1.00 16.70      6ADH4455
ATOM   4058  C   ALA B 163      -9.249  32.184  79.560  1.00 16.70      6ADH4456
ATOM   4059  O   ALA B 163     -10.223  32.568  78.899  1.00 16.70      6ADH4457
ATOM   4060  CB  ALA B 163      -9.209  34.493  80.533  1.00 16.70      6ADH4458
ATOM   4061  N   SER B 164      -8.689  30.981  79.493  1.00 16.70      6ADH4459
ATOM   4062  CA  SER B 164      -8.955  29.982  78.407  1.00 16.70      6ADH4460
ATOM   4063  C   SER B 164      -9.553  28.590  78.857  1.00 16.70      6ADH4461
ATOM   4064  O   SER B 164      -8.941  27.870  79.655  1.00 16.70      6ADH4462
ATOM   4065  CB  SER B 164      -7.598  29.620  77.806  1.00 16.70      6ADH4463
ATOM   4066  OG  SER B 164      -7.622  29.782  76.401  1.00 16.70      6ADH4464
ATOM   4067  N   PRO B 165     -10.782  28.119  78.372  1.00 16.70      6ADH4465
ATOM   4068  CA  PRO B 165     -11.407  26.786  78.763  1.00 16.70      6ADH4466
ATOM   4069  C   PRO B 165     -10.644  25.494  78.349  1.00 16.70      6ADH4467
ATOM   4070  O   PRO B 165     -10.819  25.009  77.184  0.00 16.70   2  6ADH4468
ATOM   4071  CB  PRO B 165     -12.756  26.795  78.083  1.00 16.70      6ADH4469
ATOM   4072  CG  PRO B 165     -12.887  28.100  77.299  1.00 16.70      6ADH4470
ATOM   4073  CD  PRO B 165     -11.632  28.910  77.458  1.00 16.70      6ADH4471
ATOM   4074  N   LEU B 166      -9.867  24.971  79.318  1.00 16.70      6ADH4472
ATOM   4075  CA  LEU B 166      -9.016  23.743  79.181  1.00 16.70      6ADH4473
ATOM   4076  C   LEU B 166      -9.855  22.492  79.141  1.00 16.70      6ADH4474
ATOM   4077  O   LEU B 166      -9.391  21.395  79.488  1.00 16.70      6ADH4475
ATOM   4078  CB  LEU B 166      -8.120  23.578  80.401  1.00 16.70      6ADH4476
ATOM   4079  CG  LEU B 166      -7.279  24.812  80.682  1.00 16.70      6ADH4477
ATOM   4080  CD1 LEU B 166      -6.228  24.583  81.769  1.00 16.70      6ADH4478
ATOM   4081  CD2 LEU B 166      -6.511  25.296  79.451  1.00 16.70      6ADH4479
ATOM   4082  N   GLU B 167     -11.034  22.720  78.717  1.00 16.70      6ADH4480
ATOM   4083  CA  GLU B 167     -12.037  21.718  78.695  1.00 16.70      6ADH4481
ATOM   4084  C   GLU B 167     -12.757  21.855  77.340  1.00 16.70      6ADH4482
ATOM   4085  O   GLU B 167     -13.629  21.042  76.992  1.00 16.70      6ADH4483
ATOM   4086  CB  GLU B 167     -12.828  21.967  80.000  1.00 16.70      6ADH4484
ATOM   4087  CG  GLU B 167     -11.887  22.078  81.246  1.00 16.70      6ADH4485
ATOM   4088  CD  GLU B 167     -11.818  23.477  81.909  1.00 16.70      6ADH4486
ATOM   4089  OE1 GLU B 167     -12.874  24.002  82.432  1.00 16.70      6ADH4487
ATOM   4090  OE2 GLU B 167     -10.700  24.126  81.948  1.00 16.70      6ADH4488
ATOM   4091  N   LYS B 168     -12.329  22.895  76.618  1.00 16.70      6ADH4489
ATOM   4092  CA  LYS B 168     -12.868  23.240  75.284  1.00 16.70      6ADH4490
ATOM   4093  C   LYS B 168     -11.762  23.397  74.254  1.00 16.70      6ADH4491
ATOM   4094  O   LYS B 168     -12.018  23.411  73.040  1.00 16.70      6ADH4492
ATOM   4095  CB  LYS B 168     -13.561  24.603  75.328  1.00 16.70      6ADH4493
ATOM   4096  CG  LYS B 168     -15.071  24.508  75.173  1.00 16.70      6ADH4494
ATOM   4097  CD  LYS B 168     -15.802  24.597  76.511  1.00 16.70      6ADH4495
ATOM   4098  CE  LYS B 168     -16.907  23.553  76.657  1.00 16.70      6ADH4496
ATOM   4099  NZ  LYS B 168     -18.215  24.036  76.191  1.00 16.70      6ADH4497
ATOM   4100  N   VAL B 169     -10.569  23.494  74.780  1.00 16.70      6ADH4498
ATOM   4101  CA  VAL B 169      -9.410  23.843  73.983  1.00 16.70      6ADH4499
ATOM   4102  C   VAL B 169      -8.273  22.779  74.087  1.00 16.70      6ADH4500
ATOM   4103  O   VAL B 169      -7.118  23.035  73.714  1.00 16.70      6ADH4501
ATOM   4104  CB  VAL B 169      -9.018  25.249  74.450  1.00 16.70      6ADH4502
ATOM   4105  CG1 VAL B 169      -7.528  25.551  74.305  1.00 16.70      6ADH4503
ATOM   4106  CG2 VAL B 169      -9.744  26.356  73.677  1.00 16.70      6ADH4504
ATOM   4107  N   CYS B 170      -8.614  21.595  74.596  1.00 16.70      6ADH4505
ATOM   4108  CA  CYS B 170      -7.677  20.443  74.642  1.00 16.70      6ADH4506
ATOM   4109  C   CYS B 170      -7.808  19.751  73.289  1.00 16.70      6ADH4507
ATOM   4110  O   CYS B 170      -7.011  18.866  72.945  1.00 16.70      6ADH4508
ATOM   4111  CB  CYS B 170      -8.072  19.476  75.783  1.00 16.70      6ADH4509
ATOM   4112  SG  CYS B 170      -9.811  18.779  75.287  1.00 16.70      6ADH4510
ATOM   4113  N   LEU B 171      -8.842  20.238  72.609  1.00 16.70      6ADH4511
ATOM   4114  CA  LEU B 171      -9.285  19.778  71.286  1.00 16.70      6ADH4512
ATOM   4115  C   LEU B 171      -8.550  20.525  70.164  1.00 16.70      6ADH4513
ATOM   4116  O   LEU B 171      -8.722  20.220  68.974  1.00 16.70      6ADH4514
ATOM   4117  CB  LEU B 171     -10.787  20.040  71.137  1.00 16.70      6ADH4515
ATOM   4118  CG  LEU B 171     -11.572  18.823  70.641  1.00 16.70      6ADH4516
ATOM   4119  CD1 LEU B 171     -11.921  17.839  71.760  1.00 16.70      6ADH4517
ATOM   4120  CD2 LEU B 171     -12.904  19.199  69.989  1.00 16.70      6ADH4518
ATOM   4121  N   ILE B 172      -7.748  21.494  70.564  1.00 16.70      6ADH4519
ATOM   4122  CA  ILE B 172      -6.936  22.285  69.624  1.00 16.70      6ADH4520
ATOM   4123  C   ILE B 172      -5.519  21.691  69.577  1.00 16.70      6ADH4521
ATOM   4124  O   ILE B 172      -4.602  22.281  68.986  1.00 16.70      6ADH4522
ATOM   4125  CB  ILE B 172      -6.887  23.751  70.075  1.00 16.70      6ADH4523
ATOM   4126  CG1 ILE B 172      -8.224  24.477  69.901  1.00 16.70      6ADH4524
ATOM   4127  CG2 ILE B 172      -5.862  24.581  69.299  1.00 16.70      6ADH4525
ATOM   4128  CD1 ILE B 172      -8.268  25.361  68.653  1.00 16.70      6ADH4526
ATOM   4129  N   GLY B 173      -5.418  20.526  70.219  1.00 16.70      6ADH4527
ATOM   4130  CA  GLY B 173      -4.164  19.751  70.319  1.00 16.70      6ADH4528
ATOM   4131  C   GLY B 173      -4.090  18.716  69.185  1.00 16.70      6ADH4529
ATOM   4132  O   GLY B 173      -3.016  18.168  68.889  1.00 16.70      6ADH4530
ATOM   4133  N   CYS B 174      -5.251  18.489  68.595  1.00 16.70      6ADH4531
ATOM   4134  CA  CYS B 174      -5.425  17.591  67.436  1.00 16.70      6ADH4532
ATOM   4135  C   CYS B 174      -6.831  17.792  66.845  1.00 16.70      6ADH4533
ATOM   4136  O   CYS B 174      -7.113  18.810  66.199  0.00 16.70   2  6ADH4534
ATOM   4137  CB  CYS B 174      -5.204  16.132  67.826  1.00 16.70      6ADH4535
ATOM   4138  SG  CYS B 174      -4.246  15.221  66.574  1.00 16.70      6ADH4536
ATOM   4139  N   GLY B 175      -7.681  16.820  67.075  1.00 16.70      6ADH4537
ATOM   4140  CA  GLY B 175      -9.089  16.819  66.610  1.00 16.70      6ADH4538
ATOM   4141  C   GLY B 175      -9.415  17.970  65.608  1.00 16.70      6ADH4539
ATOM   4142  O   GLY B 175      -9.541  17.745  64.394  1.00 16.70      6ADH4540
ATOM   4143  N   PHE B 176      -9.551  19.186  66.144  1.00 16.70      6ADH4541
ATOM   4144  CA  PHE B 176     -10.005  20.389  65.375  1.00 16.70      6ADH4542
ATOM   4145  C   PHE B 176      -8.946  20.986  64.433  1.00 16.70      6ADH4543
ATOM   4146  O   PHE B 176      -9.227  21.278  63.260  1.00 16.70      6ADH4544
ATOM   4147  CB  PHE B 176     -10.414  21.514  66.326  1.00 16.70      6ADH4545
ATOM   4148  CG  PHE B 176     -10.751  22.815  65.592  1.00 16.70      6ADH4546
ATOM   4149  CD1 PHE B 176      -9.813  23.852  65.537  1.00 16.70      6ADH4547
ATOM   4150  CD2 PHE B 176     -11.999  22.967  64.974  1.00 16.70      6ADH4548
ATOM   4151  CE1 PHE B 176     -10.121  25.042  64.865  1.00 16.70      6ADH4549
ATOM   4152  CE2 PHE B 176     -12.307  24.157  64.301  1.00 16.70      6ADH4550
ATOM   4153  CZ  PHE B 176     -11.368  25.194  64.248  1.00 16.70      6ADH4551
ATOM   4154  N   SER B 177      -7.755  21.168  64.957  1.00 16.70      6ADH4552
ATOM   4155  CA  SER B 177      -6.646  21.760  64.194  1.00 16.70      6ADH4553
ATOM   4156  C   SER B 177      -6.411  20.975  62.900  1.00 16.70      6ADH4554
ATOM   4157  O   SER B 177      -6.470  21.532  61.793  1.00 16.70      6ADH4555
ATOM   4158  CB  SER B 177      -5.371  21.754  65.037  1.00 16.70      6ADH4556
ATOM   4159  OG  SER B 177      -5.494  22.683  66.104  1.00 16.70      6ADH4557
ATOM   4160  N   THR B 178      -6.155  19.692  63.071  1.00 16.70      6ADH4558
ATOM   4161  CA  THR B 178      -5.887  18.793  61.942  1.00 16.70      6ADH4559
ATOM   4162  C   THR B 178      -7.073  18.771  60.972  1.00 16.70      6ADH4560
ATOM   4163  O   THR B 178      -6.903  18.832  59.747  1.00 16.70      6ADH4561
ATOM   4164  CB  THR B 178      -5.608  17.368  62.434  1.00 16.70      6ADH4562
ATOM   4165  OG1 THR B 178      -6.825  16.654  62.580  1.00 16.70      6ADH4563
ATOM   4166  CG2 THR B 178      -4.890  17.331  63.784  1.00 16.70      6ADH4564
ATOM   4167  N   GLY B 179      -8.266  18.687  61.503  1.00 16.70      6ADH4565
ATOM   4168  CA  GLY B 179      -9.470  18.636  60.653  1.00 16.70      6ADH4566
ATOM   4169  C   GLY B 179      -9.509  19.839  59.681  1.00 16.70      6ADH4567
ATOM   4170  O   GLY B 179      -9.619  19.660  58.459  1.00 16.70      6ADH4568
ATOM   4171  N   TYR B 180      -9.402  20.987  60.322  1.00 16.70      6ADH4569
ATOM   4172  CA  TYR B 180      -9.503  22.370  59.773  1.00 16.70      6ADH4570
ATOM   4173  C   TYR B 180      -8.171  22.829  59.151  1.00 16.70      6ADH4571
ATOM   4174  O   TYR B 180      -8.148  23.599  58.179  1.00 16.70      6ADH4572
ATOM   4175  CB  TYR B 180      -9.883  23.188  61.042  1.00 16.70      6ADH4573
ATOM   4176  CG  TYR B 180     -10.124  24.698  60.925  1.00 16.70      6ADH4574
ATOM   4177  CD1 TYR B 180      -9.074  25.593  61.169  1.00 16.70      6ADH4575
ATOM   4178  CD2 TYR B 180     -11.402  25.190  60.627  1.00 16.70      6ADH4576
ATOM   4179  CE1 TYR B 180      -9.301  26.974  61.115  1.00 16.70      6ADH4577
ATOM   4180  CE2 TYR B 180     -11.630  26.571  60.578  1.00 16.70      6ADH4578
ATOM   4181  CZ  TYR B 180     -10.580  27.464  60.823  1.00 16.70      6ADH4579
ATOM   4182  OH  TYR B 180     -10.801  28.805  60.784  1.00 16.70      6ADH4580
ATOM   4183  N   GLY B 181      -7.090  22.352  59.726  1.00 16.70      6ADH4581
ATOM   4184  CA  GLY B 181      -5.745  22.663  59.230  1.00 16.70      6ADH4582
ATOM   4185  C   GLY B 181      -5.524  21.971  57.870  1.00 16.70      6ADH4583
ATOM   4186  O   GLY B 181      -4.810  22.485  56.998  1.00 16.70      6ADH4584
ATOM   4187  N   SER B 182      -6.161  20.813  57.722  1.00 16.70      6ADH4585
ATOM   4188  CA  SER B 182      -6.064  19.978  56.498  1.00 16.70      6ADH4586
ATOM   4189  C   SER B 182      -6.981  20.438  55.380  1.00 16.70      6ADH4587
ATOM   4190  O   SER B 182      -7.016  19.850  54.291  1.00 16.70      6ADH4588
ATOM   4191  CB  SER B 182      -6.570  18.544  56.733  1.00 16.70      6ADH4589
ATOM   4192  OG  SER B 182      -5.772  17.883  57.700  1.00 16.70      6ADH4590
ATOM   4193  N   ALA B 183      -7.739  21.463  55.607  1.00 16.70      6ADH4591
ATOM   4194  CA  ALA B 183      -8.720  21.859  54.594  1.00 16.70      6ADH4592
ATOM   4195  C   ALA B 183      -8.513  23.282  54.141  1.00 16.70      6ADH4593
ATOM   4196  O   ALA B 183      -8.948  23.673  53.048  1.00 16.70      6ADH4594
ATOM   4197  CB  ALA B 183     -10.129  21.751  55.179  1.00 16.70      6ADH4595
ATOM   4198  N   VAL B 184      -7.847  23.984  55.012  1.00 16.70      6ADH4596
ATOM   4199  CA  VAL B 184      -7.631  25.410  54.878  1.00 16.70      6ADH4597
ATOM   4200  C   VAL B 184      -6.156  25.751  54.738  1.00 16.70      6ADH4598
ATOM   4201  O   VAL B 184      -5.790  26.856  54.317  1.00 16.70      6ADH4599
ATOM   4202  CB  VAL B 184      -8.176  26.084  56.128  1.00 16.70      6ADH4600
ATOM   4203  CG1 VAL B 184      -8.473  27.568  55.927  1.00 16.70      6ADH4601
ATOM   4204  CG2 VAL B 184      -9.484  25.456  56.616  1.00 16.70      6ADH4602
ATOM   4205  N   LYS B 185      -5.317  24.822  55.106  1.00 16.70      6ADH4603
ATOM   4206  CA  LYS B 185      -3.883  25.029  54.973  1.00 16.70      6ADH4604
ATOM   4207  C   LYS B 185      -3.287  24.009  54.026  1.00 16.70      6ADH4605
ATOM   4208  O   LYS B 185      -2.519  24.345  53.115  1.00 16.70      6ADH4606
ATOM   4209  CB  LYS B 185      -3.165  24.938  56.322  1.00 16.70      6ADH4607
ATOM   4210  CG  LYS B 185      -2.161  26.082  56.538  1.00 16.70      6ADH4608
ATOM   4211  CD  LYS B 185       -.996  25.700  57.458  1.00 16.70      6ADH4609
ATOM   4212  CE  LYS B 185        .315  26.402  57.093  0.00 16.70   2  6ADH4610
ATOM   4213  NZ  LYS B 185       1.480  25.847  57.798  0.00 16.70   2  6ADH4611
ATOM   4214  N   VAL B 186      -3.609  22.749  54.179  1.00 16.70      6ADH4612
ATOM   4215  CA  VAL B 186      -2.959  21.774  53.296  1.00 16.70      6ADH4613
ATOM   4216  C   VAL B 186      -3.769  21.520  51.991  1.00 16.70      6ADH4614
ATOM   4217  O   VAL B 186      -3.212  21.145  50.954  0.00 16.70   2  6ADH4615
ATOM   4218  CB  VAL B 186      -2.600  20.485  54.056  1.00 16.70      6ADH4616
ATOM   4219  CG1 VAL B 186      -2.472  20.693  55.568  1.00 16.70      6ADH4617
ATOM   4220  CG2 VAL B 186      -3.620  19.363  53.877  1.00 16.70      6ADH4618
ATOM   4221  N   ALA B 187      -5.069  21.716  51.968  1.00 16.70      6ADH4619
ATOM   4222  CA  ALA B 187      -5.826  21.524  50.707  1.00 16.70      6ADH4620
ATOM   4223  C   ALA B 187      -5.953  22.859  49.988  1.00 16.70      6ADH4621
ATOM   4224  O   ALA B 187      -5.947  22.922  48.747  1.00 16.70      6ADH4622
ATOM   4225  CB  ALA B 187      -7.235  21.002  51.008  1.00 16.70      6ADH4623
ATOM   4226  N   LYS B 188      -6.042  23.858  50.843  1.00 16.70      6ADH4624
ATOM   4227  CA  LYS B 188      -6.318  25.217  50.436  1.00 16.70      6ADH4625
ATOM   4228  C   LYS B 188      -7.638  25.137  49.666  1.00 16.70      6ADH4626
ATOM   4229  O   LYS B 188      -7.698  25.455  48.469  1.00 16.70      6ADH4627
ATOM   4230  CB  LYS B 188      -5.144  25.782  49.613  1.00 16.70      6ADH4628
ATOM   4231  CG  LYS B 188      -4.017  26.376  50.478  1.00 16.70      6ADH4629
ATOM   4232  CD  LYS B 188      -2.639  25.770  50.171  1.00 16.70      6ADH4630
ATOM   4233  CE  LYS B 188      -1.475  26.680  50.579  1.00 16.70      6ADH4631
ATOM   4234  NZ  LYS B 188       -.895  26.324  51.882  1.00 16.70      6ADH4632
ATOM   4235  N   VAL B 189      -8.654  24.669  50.409  1.00 16.70      6ADH4633
ATOM   4236  CA  VAL B 189     -10.016  24.569  49.888  1.00 16.70      6ADH4634
ATOM   4237  C   VAL B 189     -10.312  25.918  49.282  1.00 16.70      6ADH4635
ATOM   4238  O   VAL B 189      -9.743  26.938  49.697  1.00 16.70      6ADH4636
ATOM   4239  CB  VAL B 189     -11.011  24.197  51.002  1.00 16.70      6ADH4637
ATOM   4240  CG1 VAL B 189     -12.422  24.740  50.757  1.00 16.70      6ADH4638
ATOM   4241  CG2 VAL B 189     -11.182  22.685  51.176  1.00 16.70      6ADH4639
ATOM   4242  N   THR B 190     -11.171  25.866  48.328  1.00 16.70      6ADH4640
ATOM   4243  CA  THR B 190     -11.527  27.014  47.537  1.00 16.70      6ADH4641
ATOM   4244  C   THR B 190     -12.948  27.400  47.821  1.00 16.70      6ADH4642
ATOM   4245  O   THR B 190     -13.645  26.736  48.598  1.00 16.70      6ADH4643
ATOM   4246  CB  THR B 190     -11.387  26.622  46.080  1.00 16.70      6ADH4644
ATOM   4247  OG1 THR B 190     -10.019  26.401  45.773  1.00 16.70      6ADH4645
ATOM   4248  CG2 THR B 190     -11.916  27.686  45.119  1.00 16.70      6ADH4646
ATOM   4249  N   GLN B 191     -13.347  28.452  47.184  1.00 16.70      6ADH4647
ATOM   4250  CA  GLN B 191     -14.688  28.956  47.354  1.00 16.70      6ADH4648
ATOM   4251  C   GLN B 191     -15.490  28.691  46.085  1.00 16.70      6ADH4649
ATOM   4252  O   GLN B 191     -15.080  29.081  44.979  0.00 16.70   2  6ADH4650
ATOM   4253  CB  GLN B 191     -14.613  30.437  47.717  1.00 16.70      6ADH4651
ATOM   4254  CG  GLN B 191     -15.566  31.309  46.908  1.00 16.70      6ADH4652
ATOM   4255  CD  GLN B 191     -16.101  32.496  47.709  1.00 16.70      6ADH4653
ATOM   4256  OE1 GLN B 191     -15.925  33.642  47.300  0.00 16.70   2  6ADH4654
ATOM   4257  NE2 GLN B 191     -16.751  32.289  48.839  0.00 16.70   2  6ADH4655
ATOM   4258  N   GLY B 192     -16.600  28.022  46.357  1.00 16.70      6ADH4656
ATOM   4259  CA  GLY B 192     -17.584  27.596  45.364  1.00 16.70      6ADH4657
ATOM   4260  C   GLY B 192     -17.537  26.066  45.201  1.00 16.70      6ADH4658
ATOM   4261  O   GLY B 192     -18.539  25.438  44.826  1.00 16.70      6ADH4659
ATOM   4262  N   SER B 193     -16.355  25.527  45.507  1.00 16.70      6ADH4660
ATOM   4263  CA  SER B 193     -16.015  24.091  45.332  1.00 16.70      6ADH4661
ATOM   4264  C   SER B 193     -16.987  23.142  46.033  1.00 16.70      6ADH4662
ATOM   4265  O   SER B 193     -17.897  23.571  46.758  1.00 16.70      6ADH4663
ATOM   4266  CB  SER B 193     -14.606  23.785  45.882  1.00 16.70      6ADH4664
ATOM   4267  OG  SER B 193     -14.354  24.531  47.066  1.00 16.70      6ADH4665
ATOM   4268  N   THR B 194     -16.722  21.886  45.747  1.00 16.70      6ADH4666
ATOM   4269  CA  THR B 194     -17.413  20.746  46.326  1.00 16.70      6ADH4667
ATOM   4270  C   THR B 194     -16.352  19.813  46.855  1.00 16.70      6ADH4668
ATOM   4271  O   THR B 194     -15.726  19.057  46.096  0.00 16.70   2  6ADH4669
ATOM   4272  CB  THR B 194     -18.294  20.035  45.290  1.00 16.70      6ADH4670
ATOM   4273  OG1 THR B 194     -19.170  20.967  44.675  1.00 16.70      6ADH4671
ATOM   4274  CG2 THR B 194     -19.161  18.930  45.900  1.00 16.70      6ADH4672
ATOM   4275  N   CYS B 195     -16.143  19.853  48.190  1.00 16.70      6ADH4673
ATOM   4276  CA  CYS B 195     -15.245  18.889  48.868  1.00 16.70      6ADH4674
ATOM   4277  C   CYS B 195     -16.077  17.719  49.376  1.00 16.70      6ADH4675
ATOM   4278  O   CYS B 195     -17.178  17.899  49.913  1.00 16.70      6ADH4676
ATOM   4279  CB  CYS B 195     -14.541  19.470  50.136  1.00 16.70      6ADH4677
ATOM   4280  SG  CYS B 195     -14.435  21.316  50.182  1.00 16.70      6ADH4678
ATOM   4281  N   ALA B 196     -15.568  16.531  49.201  1.00 16.70      6ADH4679
ATOM   4282  CA  ALA B 196     -16.208  15.331  49.757  1.00 16.70      6ADH4680
ATOM   4283  C   ALA B 196     -15.380  14.939  50.969  1.00 16.70      6ADH4681
ATOM   4284  O   ALA B 196     -14.147  15.064  50.964  1.00 16.70      6ADH4682
ATOM   4285  CB  ALA B 196     -16.207  14.199  48.730  1.00 16.70      6ADH4683
ATOM   4286  N   VAL B 197     -16.024  14.462  52.008  1.00 16.70      6ADH4684
ATOM   4287  CA  VAL B 197     -15.292  14.132  53.239  1.00 16.70      6ADH4685
ATOM   4288  C   VAL B 197     -15.612  12.702  53.712  1.00 16.70      6ADH4686
ATOM   4289  O   VAL B 197     -16.769  12.369  54.005  1.00 16.70      6ADH4687
ATOM   4290  CB  VAL B 197     -15.646  15.165  54.309  1.00 16.70      6ADH4688
ATOM   4291  CG1 VAL B 197     -14.535  15.360  55.343  1.00 16.70      6ADH4689
ATOM   4292  CG2 VAL B 197     -15.915  16.556  53.727  1.00 16.70      6ADH4690
ATOM   4293  N   PHE B 198     -14.549  11.904  53.770  1.00 16.70      6ADH4691
ATOM   4294  CA  PHE B 198     -14.607  10.486  54.188  1.00 16.70      6ADH4692
ATOM   4295  C   PHE B 198     -14.279  10.370  55.680  1.00 16.70      6ADH4693
ATOM   4296  O   PHE B 198     -13.160  10.679  56.114  1.00 16.70      6ADH4694
ATOM   4297  CB  PHE B 198     -13.600   9.673  53.381  1.00 16.70      6ADH4695
ATOM   4298  CG  PHE B 198     -14.136   9.310  52.002  1.00 16.70      6ADH4696
ATOM   4299  CD1 PHE B 198     -14.481   7.986  51.717  1.00 16.70      6ADH4697
ATOM   4300  CD2 PHE B 198     -14.290  10.304  51.029  1.00 16.70      6ADH4698
ATOM   4301  CE1 PHE B 198     -14.983   7.653  50.456  1.00 16.70      6ADH4699
ATOM   4302  CE2 PHE B 198     -14.793   9.972  49.767  1.00 16.70      6ADH4700
ATOM   4303  CZ  PHE B 198     -15.140   8.646  49.480  1.00 16.70      6ADH4701
ATOM   4304  N   GLY B 199     -15.273   9.922  56.425  1.00 16.70      6ADH4702
ATOM   4305  CA  GLY B 199     -15.185   9.804  57.894  1.00 16.70      6ADH4703
ATOM   4306  C   GLY B 199     -15.797  11.071  58.515  1.00 16.70      6ADH4704
ATOM   4307  O   GLY B 199     -15.242  12.172  58.380  1.00 16.70      6ADH4705
ATOM   4308  N   LEU B 200     -16.935  10.862  59.185  1.00 16.70      6ADH4706
ATOM   4309  CA  LEU B 200     -17.763  11.950  59.781  1.00 16.70      6ADH4707
ATOM   4310  C   LEU B 200     -17.724  11.998  61.317  1.00 16.70      6ADH4708
ATOM   4311  O   LEU B 200     -18.760  12.190  61.974  1.00 16.70      6ADH4709
ATOM   4312  CB  LEU B 200     -19.246  11.712  59.481  1.00 16.70      6ADH4710
ATOM   4313  CG  LEU B 200     -19.630  11.958  58.027  1.00 16.70      6ADH4711
ATOM   4314  CD1 LEU B 200     -21.075  11.560  57.719  1.00 16.70      6ADH4712
ATOM   4315  CD2 LEU B 200     -19.505  13.428  57.621  1.00 16.70      6ADH4713
ATOM   4316  N   GLY B 201     -16.542  11.837  61.883  1.00 16.70      6ADH4714
ATOM   4317  CA  GLY B 201     -16.382  11.802  63.350  1.00 16.70      6ADH4715
ATOM   4318  C   GLY B 201     -15.518  12.959  63.876  1.00 16.70      6ADH4716
ATOM   4319  O   GLY B 201     -15.683  14.118  63.469  1.00 16.70      6ADH4717
ATOM   4320  N   GLY B 202     -14.629  12.564  64.774  1.00 16.70      6ADH4718
ATOM   4321  CA  GLY B 202     -13.695  13.458  65.497  1.00 16.70      6ADH4719
ATOM   4322  C   GLY B 202     -13.165  14.598  64.616  1.00 16.70      6ADH4720
ATOM   4323  O   GLY B 202     -13.711  15.712  64.621  1.00 16.70      6ADH4721
ATOM   4324  N   VAL B 203     -12.096  14.265  63.893  1.00 16.70      6ADH4722
ATOM   4325  CA  VAL B 203     -11.378  15.208  63.007  1.00 16.70      6ADH4723
ATOM   4326  C   VAL B 203     -12.197  15.547  61.736  1.00 16.70      6ADH4724
ATOM   4327  O   VAL B 203     -12.336  16.719  61.362  0.00 16.70   2  6ADH4725
ATOM   4328  CB  VAL B 203     -10.027  14.619  62.581  1.00 16.70      6ADH4726
ATOM   4329  CG1 VAL B 203      -9.175  14.153  63.763  1.00 16.70      6ADH4727
ATOM   4330  CG2 VAL B 203     -10.164  13.401  61.665  1.00 16.70      6ADH4728
ATOM   4331  N   GLY B 204     -12.729  14.518  61.090  1.00 16.70      6ADH4729
ATOM   4332  CA  GLY B 204     -13.522  14.653  59.841  1.00 16.70      6ADH4730
ATOM   4333  C   GLY B 204     -14.706  15.632  59.996  1.00 16.70      6ADH4731
ATOM   4334  O   GLY B 204     -15.432  15.918  59.029  1.00 16.70      6ADH4732
ATOM   4335  N   LEU B 205     -14.885  16.125  61.205  1.00 16.70      6ADH4733
ATOM   4336  CA  LEU B 205     -15.964  17.081  61.511  1.00 16.70      6ADH4734
ATOM   4337  C   LEU B 205     -15.413  18.501  61.432  1.00 16.70      6ADH4735
ATOM   4338  O   LEU B 205     -16.127  19.445  61.060  1.00 16.70      6ADH4736
ATOM   4339  CB  LEU B 205     -16.521  16.837  62.921  1.00 16.70      6ADH4737
ATOM   4340  CG  LEU B 205     -17.914  16.185  62.933  1.00 16.70      6ADH4738
ATOM   4341  CD1 LEU B 205     -18.893  16.877  63.885  1.00 16.70      6ADH4739
ATOM   4342  CD2 LEU B 205     -18.599  16.195  61.565  1.00 16.70      6ADH4740
ATOM   4343  N   SER B 206     -14.151  18.606  61.789  1.00 16.70      6ADH4741
ATOM   4344  CA  SER B 206     -13.439  19.880  61.738  1.00 16.70      6ADH4742
ATOM   4345  C   SER B 206     -13.103  20.192  60.274  1.00 16.70      6ADH4743
ATOM   4346  O   SER B 206     -13.039  21.358  59.866  1.00 16.70      6ADH4744
ATOM   4347  CB  SER B 206     -12.161  19.807  62.577  1.00 16.70      6ADH4745
ATOM   4348  OG  SER B 206     -12.336  18.897  63.652  1.00 16.70      6ADH4746
ATOM   4349  N   VAL B 207     -12.895  19.139  59.496  1.00 16.70      6ADH4747
ATOM   4350  CA  VAL B 207     -12.615  19.284  58.056  1.00 16.70      6ADH4748
ATOM   4351  C   VAL B 207     -13.894  19.742  57.343  1.00 16.70      6ADH4749
ATOM   4352  O   VAL B 207     -13.844  20.423  56.309  0.00 16.70   2  6ADH4750
ATOM   4353  CB  VAL B 207     -12.118  17.964  57.453  1.00 16.70      6ADH4751
ATOM   4354  CG1 VAL B 207     -11.434  18.146  56.095  1.00 16.70      6ADH4752
ATOM   4355  CG2 VAL B 207     -11.093  17.250  58.337  1.00 16.70      6ADH4753
ATOM   4356  N   ILE B 208     -15.021  19.365  57.907  1.00 16.70      6ADH4754
ATOM   4357  CA  ILE B 208     -16.321  19.783  57.382  1.00 16.70      6ADH4755
ATOM   4358  C   ILE B 208     -16.556  21.261  57.841  1.00 16.70      6ADH4756
ATOM   4359  O   ILE B 208     -17.642  21.828  57.662  1.00 16.70      6ADH4757
ATOM   4360  CB  ILE B 208     -17.411  18.778  57.860  1.00 16.70      6ADH4758
ATOM   4361  CG1 ILE B 208     -17.800  17.739  56.788  1.00 16.70      6ADH4759
ATOM   4362  CG2 ILE B 208     -18.727  19.446  58.266  1.00 16.70      6ADH4760
ATOM   4363  CD1 ILE B 208     -18.632  16.577  57.341  1.00 16.70      6ADH4761
ATOM   4364  N   MET B 209     -15.508  21.887  58.430  1.00 16.70      6ADH4762
ATOM   4365  CA  MET B 209     -15.599  23.294  58.958  1.00 16.70      6ADH4763
ATOM   4366  C   MET B 209     -14.694  24.286  58.245  1.00 16.70      6ADH4764
ATOM   4367  O   MET B 209     -15.047  25.458  58.076  1.00 16.70      6ADH4765
ATOM   4368  CB  MET B 209     -15.146  23.413  60.404  1.00 16.70      6ADH4766
ATOM   4369  CG  MET B 209     -15.608  22.261  61.275  1.00 16.70      6ADH4767
ATOM   4370  SD  MET B 209     -15.933  22.764  62.946  1.00 16.70      6ADH4768
ATOM   4371  CE  MET B 209     -17.099  21.650  63.693  1.00 16.70      6ADH4769
ATOM   4372  N   GLY B 210     -13.531  23.837  57.864  1.00 16.70      6ADH4770
ATOM   4373  CA  GLY B 210     -12.641  24.674  57.078  1.00 16.70      6ADH4771
ATOM   4374  C   GLY B 210     -13.280  24.785  55.704  1.00 16.70      6ADH4772
ATOM   4375  O   GLY B 210     -13.274  25.853  55.074  1.00 16.70      6ADH4773
ATOM   4376  N   CYS B 211     -13.818  23.648  55.307  1.00 16.70      6ADH4774
ATOM   4377  CA  CYS B 211     -14.501  23.486  54.023  1.00 16.70      6ADH4775
ATOM   4378  C   CYS B 211     -15.672  24.475  53.916  1.00 16.70      6ADH4776
ATOM   4379  O   CYS B 211     -16.105  24.836  52.813  1.00 16.70      6ADH4777
ATOM   4380  CB  CYS B 211     -15.066  22.056  53.894  1.00 16.70      6ADH4778
ATOM   4381  SG  CYS B 211     -13.784  20.800  53.413  1.00 16.70      6ADH4779
ATOM   4382  N   LYS B 212     -16.158  24.894  55.072  1.00 16.70      6ADH4780
ATOM   4383  CA  LYS B 212     -17.308  25.814  55.181  1.00 16.70      6ADH4781
ATOM   4384  C   LYS B 212     -16.840  27.275  55.271  1.00 16.70      6ADH4782
ATOM   4385  O   LYS B 212     -17.559  28.202  54.867  1.00 16.70      6ADH4783
ATOM   4386  CB  LYS B 212     -18.093  25.494  56.456  1.00 16.70      6ADH4784
ATOM   4387  CG  LYS B 212     -19.546  25.107  56.189  1.00 16.70      6ADH4785
ATOM   4388  CD  LYS B 212     -20.472  26.319  56.087  1.00 16.70      6ADH4786
ATOM   4389  CE  LYS B 212     -21.947  25.963  56.272  1.00 16.70      6ADH4787
ATOM   4390  NZ  LYS B 212     -22.603  25.569  55.016  1.00 16.70      6ADH4788
ATOM   4391  N   ALA B 213     -15.635  27.414  55.807  1.00 16.70      6ADH4789
ATOM   4392  CA  ALA B 213     -14.987  28.718  56.067  1.00 16.70      6ADH4790
ATOM   4393  C   ALA B 213     -14.047  29.092  54.918  1.00 16.70      6ADH4791
ATOM   4394  O   ALA B 213     -13.985  30.261  54.503  0.00 16.70   2  6ADH4792
ATOM   4395  CB  ALA B 213     -14.182  28.639  57.364  1.00 16.70      6ADH4793
ATOM   4396  N   ALA B 214     -13.325  28.069  54.447  1.00 16.70      6ADH4794
ATOM   4397  CA  ALA B 214     -12.451  28.204  53.268  1.00 16.70      6ADH4795
ATOM   4398  C   ALA B 214     -13.328  28.875  52.206  1.00 16.70      6ADH4796
ATOM   4399  O   ALA B 214     -12.814  29.491  51.260  1.00 16.70      6ADH4797
ATOM   4400  CB  ALA B 214     -11.960  26.824  52.824  0.00 16.70   2  6ADH4798
ATOM   4401  N   GLY B 215     -14.644  28.658  52.488  1.00 16.70      6ADH4799
ATOM   4402  CA  GLY B 215     -15.821  29.311  51.826  1.00 16.70      6ADH4800
ATOM   4403  C   GLY B 215     -16.611  28.486  50.748  1.00 16.70      6ADH4801
ATOM   4404  O   GLY B 215     -17.079  29.035  49.743  1.00 16.70      6ADH4802
ATOM   4405  N   ALA B 216     -16.845  27.170  50.893  1.00 16.70      6ADH4803
ATOM   4406  CA  ALA B 216     -17.520  26.374  49.784  1.00 16.70      6ADH4804
ATOM   4407  C   ALA B 216     -19.050  26.084  49.991  1.00 16.70      6ADH4805
ATOM   4408  O   ALA B 216     -19.590  26.269  51.092  1.00 16.70      6ADH4806
ATOM   4409  CB  ALA B 216     -16.822  25.028  49.595  1.00 16.70      6ADH4807
ATOM   4410  N   ALA B 217     -19.659  25.610  48.858  1.00 16.70      6ADH4808
ATOM   4411  CA  ALA B 217     -21.149  25.420  48.655  1.00 16.70      6ADH4809
ATOM   4412  C   ALA B 217     -21.721  24.010  48.914  1.00 16.70      6ADH4810
ATOM   4413  O   ALA B 217     -22.884  23.858  49.320  1.00 16.70      6ADH4811
ATOM   4414  CB  ALA B 217     -21.522  25.722  47.203  1.00 16.70      6ADH4812
ATOM   4415  N   ARG B 218     -20.925  23.013  48.663  1.00 16.70      6ADH4813
ATOM   4416  CA  ARG B 218     -21.319  21.622  48.876  1.00 16.70      6ADH4814
ATOM   4417  C   ARG B 218     -20.177  20.894  49.580  1.00 16.70      6ADH4815
ATOM   4418  O   ARG B 218     -19.038  20.889  49.101  1.00 16.70      6ADH4816
ATOM   4419  CB  ARG B 218     -21.562  20.922  47.511  1.00 16.70      6ADH4817
ATOM   4420  CG  ARG B 218     -23.041  20.769  47.113  1.00 16.70      6ADH4818
ATOM   4421  CD  ARG B 218     -23.234  20.199  45.694  1.00 16.70      6ADH4819
ATOM   4422  NE  ARG B 218     -22.881  18.771  45.582  1.00 16.70      6ADH4820
ATOM   4423  CZ  ARG B 218     -23.766  17.789  45.338  1.00 16.70      6ADH4821
ATOM   4424  NH1 ARG B 218     -25.068  18.058  45.173  1.00 16.70      6ADH4822
ATOM   4425  NH2 ARG B 218     -23.440  16.493  45.240  1.00 16.70      6ADH4823
ATOM   4426  N   ILE B 219     -20.506  20.320  50.710  1.00 16.70      6ADH4824
ATOM   4427  CA  ILE B 219     -19.595  19.448  51.455  1.00 16.70      6ADH4825
ATOM   4428  C   ILE B 219     -20.364  18.165  51.722  1.00 16.70      6ADH4826
ATOM   4429  O   ILE B 219     -21.200  18.109  52.636  1.00 16.70      6ADH4827
ATOM   4430  CB  ILE B 219     -19.133  20.075  52.780  1.00 16.70      6ADH4828
ATOM   4431  CG1 ILE B 219     -19.822  21.402  53.092  1.00 16.70      6ADH4829
ATOM   4432  CG2 ILE B 219     -17.630  20.371  52.815  1.00 16.70      6ADH4830
ATOM   4433  CD1 ILE B 219     -18.854  22.586  53.119  1.00 16.70      6ADH4831
ATOM   4434  N   ILE B 220     -20.056  17.200  50.885  1.00 16.70      6ADH4832
ATOM   4435  CA  ILE B 220     -20.639  15.855  50.927  1.00 16.70      6ADH4833
ATOM   4436  C   ILE B 220     -19.783  14.983  51.854  1.00 16.70      6ADH4834
ATOM   4437  O   ILE B 220     -18.605  14.721  51.577  1.00 16.70      6ADH4835
ATOM   4438  CB  ILE B 220     -20.568  15.244  49.521  1.00 16.70      6ADH4836
ATOM   4439  CG1 ILE B 220     -21.569  15.853  48.537  1.00 16.70      6ADH4837
ATOM   4440  CG2 ILE B 220     -20.835  13.738  49.509  1.00 16.70      6ADH4838
ATOM   4441  CD1 ILE B 220     -21.001  15.996  47.123  1.00 16.70      6ADH4839
ATOM   4442  N   GLY B 221     -20.348  14.528  52.956  1.00 16.70      6ADH4840
ATOM   4443  CA  GLY B 221     -19.596  13.681  53.925  1.00 16.70      6ADH4841
ATOM   4444  C   GLY B 221     -20.101  12.229  53.851  1.00 16.70      6ADH4842
ATOM   4445  O   GLY B 221     -21.308  11.972  53.890  1.00 16.70      6ADH4843
ATOM   4446  N   VAL B 222     -19.170  11.281  53.759  1.00 16.70      6ADH4844
ATOM   4447  CA  VAL B 222     -19.510   9.839  53.598  1.00 16.70      6ADH4845
ATOM   4448  C   VAL B 222     -19.110   8.973  54.833  1.00 16.70      6ADH4846
ATOM   4449  O   VAL B 222     -17.922   8.753  55.106  1.00 16.70      6ADH4847
ATOM   4450  CB  VAL B 222     -18.742   9.286  52.383  1.00 16.70      6ADH4848
ATOM   4451  CG1 VAL B 222     -18.852   7.767  52.235  1.00 16.70      6ADH4849
ATOM   4452  CG2 VAL B 222     -19.230   9.864  51.052  1.00 16.70      6ADH4850
ATOM   4453  N   ASP B 223     -20.097   8.462  55.582  1.00 16.70      6ADH4851
ATOM   4454  CA  ASP B 223     -19.820   7.543  56.738  1.00 16.70      6ADH4852
ATOM   4455  C   ASP B 223     -20.724   6.294  56.628  1.00 16.70      6ADH4853
ATOM   4456  O   ASP B 223     -21.677   6.260  55.836  1.00 16.70      6ADH4854
ATOM   4457  CB  ASP B 223     -20.076   8.248  58.081  1.00 16.70      6ADH4855
ATOM   4458  CG  ASP B 223     -19.276   7.655  59.250  1.00 16.70      6ADH4856
ATOM   4459  OD1 ASP B 223     -18.563   8.424  60.003  1.00 16.70      6ADH4857
ATOM   4460  OD2 ASP B 223     -19.315   6.387  59.481  1.00 16.70      6ADH4858
ATOM   4461  N   ILE B 224     -20.423   5.251  57.407  1.00 16.70      6ADH4859
ATOM   4462  CA  ILE B 224     -21.275   4.027  57.427  1.00 16.70      6ADH4860
ATOM   4463  C   ILE B 224     -22.129   4.007  58.694  1.00 16.70      6ADH4861
ATOM   4464  O   ILE B 224     -22.646   2.957  59.101  1.00 16.70      6ADH4862
ATOM   4465  CB  ILE B 224     -20.465   2.718  57.416  1.00 16.70      6ADH4863
ATOM   4466  CG1 ILE B 224     -18.992   2.889  57.780  1.00 16.70      6ADH4864
ATOM   4467  CG2 ILE B 224     -20.467   2.022  56.054  1.00 16.70      6ADH4865
ATOM   4468  CD1 ILE B 224     -18.288   1.558  58.049  1.00 16.70      6ADH4866
ATOM   4469  N   ASN B 225     -22.229   5.179  59.264  1.00 16.70      6ADH4867
ATOM   4470  CA  ASN B 225     -22.994   5.441  60.482  1.00 16.70      6ADH4868
ATOM   4471  C   ASN B 225     -24.009   6.528  60.140  1.00 16.70      6ADH4869
ATOM   4472  O   ASN B 225     -23.755   7.725  60.347  1.00 16.70      6ADH4870
ATOM   4473  CB  ASN B 225     -22.006   5.928  61.577  1.00 16.70      6ADH4871
ATOM   4474  CG  ASN B 225     -22.483   5.751  63.031  1.00 16.70      6ADH4872
ATOM   4475  OD1 ASN B 225     -22.731   4.628  63.469  1.00 16.70      6ADH4873
ATOM   4476  ND2 ASN B 225     -22.622   6.806  63.814  1.00 16.70      6ADH4874
ATOM   4477  N   LYS B 226     -25.145   6.116  59.598  1.00 16.70      6ADH4875
ATOM   4478  CA  LYS B 226     -26.191   7.085  59.243  1.00 16.70      6ADH4876
ATOM   4479  C   LYS B 226     -26.373   8.053  60.439  1.00 16.70      6ADH4877
ATOM   4480  O   LYS B 226     -26.729   9.225  60.261  1.00 16.70      6ADH4878
ATOM   4481  CB  LYS B 226     -27.516   6.357  58.899  0.00 16.70   2  6ADH4879
ATOM   4482  CG  LYS B 226     -27.498   5.673  57.515  0.00 16.70   2  6ADH4880
ATOM   4483  CD  LYS B 226     -28.896   5.411  56.934  0.00 16.70   2  6ADH4881
ATOM   4484  CE  LYS B 226     -29.012   5.794  55.452  0.00 16.70   2  6ADH4882
ATOM   4485  NZ  LYS B 226     -29.099   4.628  54.559  0.00 16.70   2  6ADH4883
ATOM   4486  N   ASP B 227     -26.096   7.514  61.629  1.00 16.70      6ADH4884
ATOM   4487  CA  ASP B 227     -26.255   8.212  62.939  1.00 16.70      6ADH4885
ATOM   4488  C   ASP B 227     -25.371   9.454  63.053  1.00 16.70      6ADH4886
ATOM   4489  O   ASP B 227     -25.723  10.426  63.739  1.00 16.70      6ADH4887
ATOM   4490  CB  ASP B 227     -25.856   7.275  64.079  1.00 16.70      6ADH4888
ATOM   4491  CG  ASP B 227     -26.897   6.189  64.343  1.00 16.70      6ADH4889
ATOM   4492  OD1 ASP B 227     -26.521   5.015  64.723  1.00 16.70      6ADH4890
ATOM   4493  OD2 ASP B 227     -28.150   6.447  64.186  1.00 16.70      6ADH4891
ATOM   4494  N   LYS B 228     -24.259   9.368  62.377  1.00 16.70      6ADH4892
ATOM   4495  CA  LYS B 228     -23.249  10.422  62.358  1.00 16.70      6ADH4893
ATOM   4496  C   LYS B 228     -23.626  11.538  61.387  1.00 16.70      6ADH4894
ATOM   4497  O   LYS B 228     -22.884  12.514  61.210  1.00 16.70      6ADH4895
ATOM   4498  CB  LYS B 228     -21.928   9.843  61.844  1.00 16.70      6ADH4896
ATOM   4499  CG  LYS B 228     -20.753  10.085  62.784  1.00 16.70      6ADH4897
ATOM   4500  CD  LYS B 228     -20.310   8.819  63.513  1.00 16.70      6ADH4898
ATOM   4501  CE  LYS B 228     -19.693   9.105  64.881  1.00 16.70      6ADH4899
ATOM   4502  NZ  LYS B 228     -18.259   8.788  64.940  1.00 16.70      6ADH4900
ATOM   4503  N   PHE B 229     -24.774  11.415  60.771  1.00 16.70      6ADH4901
ATOM   4504  CA  PHE B 229     -25.141  12.328  59.673  1.00 16.70      6ADH4902
ATOM   4505  C   PHE B 229     -25.823  13.665  60.062  1.00 16.70      6ADH4903
ATOM   4506  O   PHE B 229     -26.486  14.308  59.239  1.00 16.70      6ADH4904
ATOM   4507  CB  PHE B 229     -26.114  11.640  58.713  1.00 16.70      6ADH4905
ATOM   4508  CG  PHE B 229     -25.444  10.589  57.820  1.00 16.70      6ADH4906
ATOM   4509  CD1 PHE B 229     -24.051  10.427  57.843  1.00 16.70      6ADH4907
ATOM   4510  CD2 PHE B 229     -26.227   9.787  56.980  1.00 16.70      6ADH4908
ATOM   4511  CE1 PHE B 229     -23.445   9.461  57.027  1.00 16.70      6ADH4909
ATOM   4512  CE2 PHE B 229     -25.619   8.823  56.165  1.00 16.70      6ADH4910
ATOM   4513  CZ  PHE B 229     -24.229   8.661  56.190  1.00 16.70      6ADH4911
ATOM   4514  N   ALA B 230     -25.709  14.169  61.277  1.00 16.70      6ADH4912
ATOM   4515  CA  ALA B 230     -26.368  15.471  61.581  1.00 16.70      6ADH4913
ATOM   4516  C   ALA B 230     -25.370  16.497  62.124  1.00 16.70      6ADH4914
ATOM   4517  O   ALA B 230     -25.411  17.684  61.764  1.00 16.70      6ADH4915
ATOM   4518  CB  ALA B 230     -27.498  15.285  62.591  1.00 16.70      6ADH4916
ATOM   4519  N   LYS B 231     -24.480  16.071  63.003  1.00 16.70      6ADH4917
[truncated: 102,790 more chars]
