# Supplementary material for: ProteinShader: illustrative rendering of macromolecules
Source: BMC Struct Biol. 2009 Mar 30;9:19. doi: 10.1186/1472-6807-9-19 (PMC2672931; doi:10.1186/1472-6807-9-19)
Supplement: Additional file 1 — ProteinShader program without source code. This compressed file contains the complete ProteinShader program including associated libraries, but no source code. A README.txt file gives an overview of the ProteinShader distribution, and the index.html file in the help subdirectory has directions on getting started with the program as well as a set of tutorials. [file 1472-6807-9-19-S1.zip › ProteinShader-beta-0_9_4-binary/data/PDB-test-proteins.txt]

 PDB   # of    # of   
 ID    a.a.    atoms   name
----  ------  -------  ----
1JUN     86    1400    c-JUN homodimer
1AQB    175    1574    retinol-binding protein
1HGU    187    1576    human growth hormone
3POR    301    2325    porin
1BL8    388    2824    potassium channel
2BNH    456    3478    ribonuclease inhibitor
1A05    716    5386    3-isopropylmalate dehydrogenase
6ADH    748    5669    alcohol dehydrogenase
1HEZ    909    7078    antibody-antigen complex
