# Supplementary material for: ProteinShader: illustrative rendering of macromolecules
Source: BMC Struct Biol. 2009 Mar 30;9:19. doi: 10.1186/1472-6807-9-19 (PMC2672931; doi:10.1186/1472-6807-9-19)
Supplement: Additional file 1 — ProteinShader program without source code. This compressed file contains the complete ProteinShader program including associated libraries, but no source code. A README.txt file gives an overview of the ProteinShader distribution, and the index.html file in the help subdirectory has directions on getting started with the program as well as a set of tutorials. [file 1472-6807-9-19-S1.zip › ProteinShader-beta-0_9_4-binary/data/1I50.pdb]

HEADER    TRANSCRIPTION                           23-FEB-01   1I50              
TITLE     RNA POLYMERASE II CRYSTAL FORM II AT 2.8 A RESOLUTION                 
COMPND    MOL_ID: 1;                                                            
COMPND   2 MOLECULE: DNA-DIRECTED RNA POLYMERASE II LARGEST SUBUNIT;            
COMPND   3 CHAIN: A;                                                            
COMPND   4 SYNONYM: RPB1;                                                       
COMPND   5 EC: 2.7.7.6;                                                         
COMPND   6 MOL_ID: 2;                                                           
COMPND   7 MOLECULE: DNA-DIRECTED RNA POLYMERASE II 140KD POLYPEPTIDE;          
COMPND   8 CHAIN: B;                                                            
COMPND   9 SYNONYM: RPB2;                                                       
COMPND  10 EC: 2.7.7.6;                                                         
COMPND  11 MOL_ID: 3;                                                           
COMPND  12 MOLECULE: DNA-DIRECTED RNA POLYMERASE II 45KD POLYPEPTIDE;           
COMPND  13 CHAIN: C;                                                            
COMPND  14 SYNONYM: RPB3;                                                       
COMPND  15 EC: 2.7.7.6;                                                         
COMPND  16 MOL_ID: 4;                                                           
COMPND  17 MOLECULE: DNA-DIRECTED RNA POLYMERASE II 27KD POLYPEPTIDE;           
COMPND  18 CHAIN: E;                                                            
COMPND  19 SYNONYM: RPB5;                                                       
COMPND  20 EC: 2.7.7.6;                                                         
COMPND  21 MOL_ID: 5;                                                           
COMPND  22 MOLECULE: DNA-DIRECTED RNA POLYMERASE II 23KD POLYPEPTIDE;           
COMPND  23 CHAIN: F;                                                            
COMPND  24 SYNONYM: RPB6;                                                       
COMPND  25 EC: 2.7.7.6;                                                         
COMPND  26 MOL_ID: 6;                                                           
COMPND  27 MOLECULE: DNA-DIRECTED RNA POLYMERASE II 14.5KD                      
COMPND  28 POLYPEPTIDE;                                                         
COMPND  29 CHAIN: H;                                                            
COMPND  30 SYNONYM: RPB8;                                                       
COMPND  31 EC: 2.7.7.6;                                                         
COMPND  32 MOL_ID: 7;                                                           
COMPND  33 MOLECULE: DNA-DIRECTED RNA POLYMERASE II 14.2KD                      
COMPND  34 POLYPEPTIDE;                                                         
COMPND  35 CHAIN: I;                                                            
COMPND  36 SYNONYM: RPB9;                                                       
COMPND  37 EC: 2.7.7.6;                                                         
COMPND  38 MOL_ID: 8;                                                           
COMPND  39 MOLECULE: DNA-DIRECTED RNA POLYMERASE II 8.3KD POLYPEPTIDE;          
COMPND  40 CHAIN: J;                                                            
COMPND  41 SYNONYM: RPB10;                                                      
COMPND  42 EC: 2.7.7.6;                                                         
COMPND  43 MOL_ID: 9;                                                           
COMPND  44 MOLECULE: DNA-DIRECTED RNA POLYMERASE II 13.6KD                      
COMPND  45 POLYPEPTIDE;                                                         
COMPND  46 CHAIN: K;                                                            
COMPND  47 SYNONYM: RPB11;                                                      
COMPND  48 EC: 2.7.7.6;                                                         
COMPND  49 MOL_ID: 10;                                                          
COMPND  50 MOLECULE: DNA-DIRECTED RNA POLYMERASE II 7.7KD POLYPEPTIDE;          
COMPND  51 CHAIN: L;                                                            
COMPND  52 SYNONYM: RPB12;                                                      
COMPND  53 EC: 2.7.7.6                                                          
SOURCE    MOL_ID: 1;                                                            
SOURCE   2 ORGANISM_SCIENTIFIC: SACCHAROMYCES CEREVISIAE;                       
SOURCE   3 ORGANISM_COMMON: YEAST;                                              
SOURCE   4 STRAIN: DELTA-RPB4;                                                  
SOURCE   5 MOL_ID: 2;                                                           
SOURCE   6 ORGANISM_SCIENTIFIC: SACCHAROMYCES CEREVISIAE;                       
SOURCE   7 ORGANISM_COMMON: YEAST;                                              
SOURCE   8 STRAIN: DELTA-RPB4;                                                  
SOURCE   9 MOL_ID: 3;                                                           
SOURCE  10 ORGANISM_SCIENTIFIC: SACCHAROMYCES CEREVISIAE;                       
SOURCE  11 ORGANISM_COMMON: YEAST;                                              
SOURCE  12 STRAIN: DELTA-RPB4;                                                  
SOURCE  13 MOL_ID: 4;                                                           
SOURCE  14 ORGANISM_SCIENTIFIC: SACCHAROMYCES CEREVISIAE;                       
SOURCE  15 ORGANISM_COMMON: YEAST;                                              
SOURCE  16 STRAIN: DELTA-RPB4;                                                  
SOURCE  17 MOL_ID: 5;                                                           
SOURCE  18 ORGANISM_SCIENTIFIC: SACCHAROMYCES CEREVISIAE;                       
SOURCE  19 ORGANISM_COMMON: YEAST;                                              
SOURCE  20 STRAIN: DELTA-RPB4;                                                  
SOURCE  21 MOL_ID: 6;                                                           
SOURCE  22 ORGANISM_SCIENTIFIC: SACCHAROMYCES CEREVISIAE;                       
SOURCE  23 ORGANISM_COMMON: YEAST;                                              
SOURCE  24 STRAIN: DELTA-RPB4;                                                  
SOURCE  25 MOL_ID: 7;                                                           
SOURCE  26 ORGANISM_SCIENTIFIC: SACCHAROMYCES CEREVISIAE;                       
SOURCE  27 ORGANISM_COMMON: YEAST;                                              
SOURCE  28 STRAIN: DELTA-RPB4;                                                  
SOURCE  29 MOL_ID: 8;                                                           
SOURCE  30 ORGANISM_SCIENTIFIC: SACCHAROMYCES CEREVISIAE;                       
SOURCE  31 ORGANISM_COMMON: YEAST;                                              
SOURCE  32 STRAIN: DELTA-RPB4;                                                  
SOURCE  33 MOL_ID: 9;                                                           
SOURCE  34 ORGANISM_SCIENTIFIC: SACCHAROMYCES CEREVISIAE;                       
SOURCE  35 ORGANISM_COMMON: YEAST;                                              
SOURCE  36 STRAIN: DELTA-RPB4;                                                  
SOURCE  37 MOL_ID: 10;                                                          
SOURCE  38 ORGANISM_SCIENTIFIC: SACCHAROMYCES CEREVISIAE;                       
SOURCE  39 ORGANISM_COMMON: YEAST;                                              
SOURCE  40 STRAIN: DELTA-RPB4                                                   
KEYWDS    TRANSCRIPTION, MRNA, MULTIPROTEIN COMPLEX, MOLECULAR                  
KEYWDS   2 MACHINE, ZINC MOTIFS                                                 
EXPDTA    X-RAY DIFFRACTION                                                     
AUTHOR    P.CRAMER,D.A.BUSHNELL,R.D.KORNBERG                                    
REVDAT   2   13-JUN-01 1I50    1       JRNL                                     
REVDAT   1   23-APR-01 1I50    0                                                
JRNL        AUTH   P.CRAMER,D.A.BUSHNELL,R.D.KORNBERG                           
JRNL        TITL   STRUCTURAL BASIS OF TRANSCRIPTION: RNA POLYMERASE            
JRNL        TITL 2 II AT 2.8 ANGSTROM RESOLUTION                                
JRNL        REF    SCIENCE                       V. 292  1863 2001              
JRNL        REFN   ASTM SCIEAS  US ISSN 0036-8075                               
REMARK   1                                                                      
REMARK   1 REFERENCE 1                                                          
REMARK   1  AUTH   P.CRAMER,D.A.BUSHNELL,J.FU,A.L.GNATT,B.MAIER-DAVIS,          
REMARK   1  AUTH 2 N.E.THOMPSON,R.R.BURGESS,A.M.EDWARDS,P.R.DAVID,              
REMARK   1  AUTH 3 R.D.KORNBERG                                                 
REMARK   1  TITL   ARCHITECTURE OF RNA POLYMERASE II AND IMPLICATIONS           
REMARK   1  TITL 2 FOR THE TRANSCRIPTION MECHANISM                              
REMARK   1  REF    SCIENCE                       V. 288   640 2000              
REMARK   1  REFN   ASTM SCIEAS  US ISSN 0036-8075                               
REMARK   2                                                                      
REMARK   2 RESOLUTION. 2.80 ANGSTROMS.                                          
REMARK   3                                                                      
REMARK   3 REFINEMENT.                                                          
REMARK   3   PROGRAM     : CNS                                                  
REMARK   3   AUTHORS     : BRUNGER,ADAMS,CLORE,DELANO,GROS,GROSSE-              
REMARK   3               : KUNSTLEVE,JIANG,KUSZEWSKI,NILGES, PANNU,             
REMARK   3               : READ,RICE,SIMONSON,WARREN                            
REMARK   3                                                                      
REMARK   3  REFINEMENT TARGET : ENGH & HUBER                                    
REMARK   3                                                                      
REMARK   3  DATA USED IN REFINEMENT.                                            
REMARK   3   RESOLUTION RANGE HIGH (ANGSTROMS) : 2.80                           
REMARK   3   RESOLUTION RANGE LOW  (ANGSTROMS) : 40.00                          
REMARK   3   DATA CUTOFF            (SIGMA(F)) : 0.000                          
REMARK   3   OUTLIER CUTOFF HIGH (RMS(ABS(F))) : NULL                           
REMARK   3   COMPLETENESS (WORKING+TEST)   (%) : NULL                           
REMARK   3   NUMBER OF REFLECTIONS             : 121404                         
REMARK   3                                                                      
REMARK   3                                                                      
REMARK   3  FIT TO DATA USED IN REFINEMENT.                                     
REMARK   3   CROSS-VALIDATION METHOD          : THROUGHOUT                      
REMARK   3   FREE R VALUE TEST SET SELECTION  : RANDOM                          
REMARK   3   R VALUE            (WORKING SET) : 0.229                           
REMARK   3   FREE R VALUE                     : 0.282                           
REMARK   3   FREE R VALUE TEST SET SIZE   (%) : NULL                            
REMARK   3   FREE R VALUE TEST SET COUNT      : 3800                            
REMARK   3   ESTIMATED ERROR OF FREE R VALUE  : NULL                            
REMARK   3                                                                      
REMARK   3  FIT IN THE HIGHEST RESOLUTION BIN.                                  
REMARK   3   TOTAL NUMBER OF BINS USED           : NULL                         
REMARK   3   BIN RESOLUTION RANGE HIGH       (A) : NULL                         
REMARK   3   BIN RESOLUTION RANGE LOW        (A) : NULL                         
REMARK   3   BIN COMPLETENESS (WORKING+TEST) (%) : NULL                         
REMARK   3   REFLECTIONS IN BIN    (WORKING SET) : NULL                         
REMARK   3   BIN R VALUE           (WORKING SET) : NULL                         
REMARK   3   BIN FREE R VALUE                    : NULL                         
REMARK   3   BIN FREE R VALUE TEST SET SIZE  (%) : NULL                         
REMARK   3   BIN FREE R VALUE TEST SET COUNT     : NULL                         
REMARK   3   ESTIMATED ERROR OF BIN FREE R VALUE : NULL                         
REMARK   3                                                                      
REMARK   3  NUMBER OF NON-HYDROGEN ATOMS USED IN REFINEMENT.                    
REMARK   3   PROTEIN ATOMS            : 28279                                   
REMARK   3   NUCLEIC ACID ATOMS       : 0                                       
REMARK   3   HETEROGEN ATOMS          : 9                                       
REMARK   3   SOLVENT ATOMS            : 78                                      
REMARK   3                                                                      
REMARK   3  B VALUES.                                                           
REMARK   3   FROM WILSON PLOT           (A**2) : NULL                           
REMARK   3   MEAN B VALUE      (OVERALL, A**2) : 64.50                          
REMARK   3   OVERALL ANISOTROPIC B VALUE.                                       
REMARK   3    B11 (A**2) : -14.19200                                            
REMARK   3    B22 (A**2) : NULL                                                 
REMARK   3    B33 (A**2) : NULL                                                 
REMARK   3    B12 (A**2) : 4.26900                                              
REMARK   3    B13 (A**2) : 9.92300                                              
REMARK   3    B23 (A**2) : NULL                                                 
REMARK   3                                                                      
REMARK   3  ESTIMATED COORDINATE ERROR.                                         
REMARK   3   ESD FROM LUZZATI PLOT        (A) : NULL                            
REMARK   3   ESD FROM SIGMAA              (A) : NULL                            
REMARK   3   LOW RESOLUTION CUTOFF        (A) : NULL                            
REMARK   3                                                                      
REMARK   3  CROSS-VALIDATED ESTIMATED COORDINATE ERROR.                         
REMARK   3   ESD FROM C-V LUZZATI PLOT    (A) : NULL                            
REMARK   3   ESD FROM C-V SIGMAA          (A) : NULL                            
REMARK   3                                                                      
REMARK   3  RMS DEVIATIONS FROM IDEAL VALUES.                                   
REMARK   3   BOND LENGTHS                 (A) : 0.007                           
REMARK   3   BOND ANGLES            (DEGREES) : 1.43                            
REMARK   3   DIHEDRAL ANGLES        (DEGREES) : NULL                            
REMARK   3   IMPROPER ANGLES        (DEGREES) : NULL                            
REMARK   3                                                                      
REMARK   3  ISOTROPIC THERMAL MODEL : ISOTROPIC                                 
REMARK   3                                                                      
REMARK   3  ISOTROPIC THERMAL FACTOR RESTRAINTS.    RMS    SIGMA                
REMARK   3   MAIN-CHAIN BOND              (A**2) : NULL  ; NULL                 
REMARK   3   MAIN-CHAIN ANGLE             (A**2) : NULL  ; NULL                 
REMARK   3   SIDE-CHAIN BOND              (A**2) : NULL  ; NULL                 
REMARK   3   SIDE-CHAIN ANGLE             (A**2) : NULL  ; NULL                 
REMARK   3                                                                      
REMARK   3                                                                      
REMARK   3  BULK SOLVENT MODELING.                                              
REMARK   3   METHOD USED : NULL                                                 
REMARK   3   KSOL        : NULL                                                 
REMARK   3   BSOL        : NULL                                                 
REMARK   3                                                                      
REMARK   3  NCS MODEL : NULL                                                    
REMARK   3                                                                      
REMARK   3  NCS RESTRAINTS.                         RMS   SIGMA/WEIGHT          
REMARK   3   GROUP  1  POSITIONAL            (A) : NULL  ; NULL                 
REMARK   3   GROUP  1  B-FACTOR           (A**2) : NULL  ; NULL                 
REMARK   3                                                                      
REMARK   3  PARAMETER FILE  1  : NULL                                           
REMARK   3  TOPOLOGY FILE  1   : NULL                                           
REMARK   3                                                                      
REMARK   3  OTHER REFINEMENT REMARKS: NULL                                      
REMARK   4                                                                      
REMARK   4 1I50 COMPLIES WITH FORMAT V. 2.3, 09-JULY-1998                       
REMARK 100                                                                      
REMARK 100 THIS ENTRY HAS BEEN PROCESSED BY RCSB ON 01-MAR-2001.                
REMARK 100 THE RCSB ID CODE IS RCSB012911.                                      
REMARK 200                                                                      
REMARK 200 EXPERIMENTAL DETAILS                                                 
REMARK 200  EXPERIMENT TYPE                : X-RAY DIFFRACTION                  
REMARK 200  DATE OF DATA COLLECTION        : 04-AUG-1999                        
REMARK 200  TEMPERATURE           (KELVIN) : 100.0                              
REMARK 200  PH                             : 6.00                               
REMARK 200  NUMBER OF CRYSTALS USED        : 1                                  
REMARK 200                                                                      
REMARK 200  SYNCHROTRON              (Y/N) : Y                                  
REMARK 200  RADIATION SOURCE               : SSRL                               
REMARK 200  BEAMLINE                       : 9-2                                
REMARK 200  X-RAY GENERATOR MODEL          : NULL                               
REMARK 200  MONOCHROMATIC OR LAUE    (M/L) : M                                  
REMARK 200  WAVELENGTH OR RANGE        (A) : 1.291                              
REMARK 200  MONOCHROMATOR                  : NULL                               
REMARK 200  OPTICS                         : NULL                               
REMARK 200                                                                      
REMARK 200  DETECTOR TYPE                  : CCD                                
REMARK 200  DETECTOR MANUFACTURER          : ADSC QUANTUM 4                     
REMARK 200  INTENSITY-INTEGRATION SOFTWARE : DENZO                              
REMARK 200  DATA SCALING SOFTWARE          : SCALEPACK                          
REMARK 200                                                                      
REMARK 200  NUMBER OF UNIQUE REFLECTIONS   : 125251                             
REMARK 200  RESOLUTION RANGE HIGH      (A) : 2.800                              
REMARK 200  RESOLUTION RANGE LOW       (A) : 40.000                             
REMARK 200  REJECTION CRITERIA  (SIGMA(I)) : NULL                               
REMARK 200                                                                      
REMARK 200 OVERALL.                                                             
REMARK 200  COMPLETENESS FOR RANGE     (%) : 99.0                               
REMARK 200  DATA REDUNDANCY                : 3.600                              
REMARK 200  R MERGE                    (I) : 0.05800                            
REMARK 200  R SYM                      (I) : NULL                               
REMARK 200  <I/SIGMA(I)> FOR THE DATA SET  : NULL                               
REMARK 200                                                                      
REMARK 200 IN THE HIGHEST RESOLUTION SHELL.                                     
REMARK 200  HIGHEST RESOLUTION SHELL, RANGE HIGH (A) : 2.80                     
REMARK 200  HIGHEST RESOLUTION SHELL, RANGE LOW  (A) : 2.90                     
REMARK 200  COMPLETENESS FOR SHELL     (%) : 96.2                               
REMARK 200  DATA REDUNDANCY IN SHELL       : NULL                               
REMARK 200  R MERGE FOR SHELL          (I) : 0.34400                            
REMARK 200  R SYM FOR SHELL            (I) : NULL                               
REMARK 200  <I/SIGMA(I)> FOR SHELL         : NULL                               
REMARK 200                                                                      
REMARK 200 DIFFRACTION PROTOCOL: SINGLE WAVELENGTH                              
REMARK 200 METHOD USED TO DETERMINE THE STRUCTURE: MIRAS                        
REMARK 200 SOFTWARE USED: SHARP                                                 
REMARK 200 STARTING MODEL: NULL                                                 
REMARK 200                                                                      
REMARK 200 REMARK: NULL                                                         
REMARK 280                                                                      
REMARK 280 CRYSTAL                                                              
REMARK 280 SOLVENT CONTENT, VS   (%): NULL                                      
REMARK 280 MATTHEWS COEFFICIENT, VM (ANGSTROMS**3/DA): NULL                     
REMARK 280                                                                      
REMARK 280 CRYSTALLIZATION CONDITIONS: PEG 6000,                                
REMARK 280  AMMONIUMHYDROGENPHOSPHATE, SODIUMDIHYDROGENPHOSPHATE,               
REMARK 280  DIOXANE, DTT                                                        
REMARK 290                                                                      
REMARK 290 CRYSTALLOGRAPHIC SYMMETRY                                            
REMARK 290 SYMMETRY OPERATORS FOR SPACE GROUP: I 2 2 2                          
REMARK 290                                                                      
REMARK 290      SYMOP   SYMMETRY                                                
REMARK 290     NNNMMM   OPERATOR                                                
REMARK 290       1555   X,Y,Z                                                   
REMARK 290       2555   -X,-Y,Z                                                 
REMARK 290       3555   -X,Y,-Z                                                 
REMARK 290       4555   X,-Y,-Z                                                 
REMARK 290       5555   1/2+X,1/2+Y,1/2+Z                                       
REMARK 290       6555   1/2-X,1/2-Y,1/2+Z                                       
REMARK 290       7555   1/2-X,1/2+Y,1/2-Z                                       
REMARK 290       8555   1/2+X,1/2-Y,1/2-Z                                       
REMARK 290                                                                      
REMARK 290     WHERE NNN -> OPERATOR NUMBER                                     
REMARK 290           MMM -> TRANSLATION VECTOR                                  
REMARK 290                                                                      
REMARK 290 CRYSTALLOGRAPHIC SYMMETRY TRANSFORMATIONS                            
REMARK 290 THE FOLLOWING TRANSFORMATIONS OPERATE ON THE ATOM/HETATM             
REMARK 290 RECORDS IN THIS ENTRY TO PRODUCE CRYSTALLOGRAPHICALLY                
REMARK 290 RELATED MOLECULES.                                                   
REMARK 290   SMTRY1   1  1.000000  0.000000  0.000000        0.00000            
REMARK 290   SMTRY2   1  0.000000  1.000000  0.000000        0.00000            
REMARK 290   SMTRY3   1  0.000000  0.000000  1.000000        0.00000            
REMARK 290   SMTRY1   2 -1.000000  0.000000  0.000000        0.00000            
REMARK 290   SMTRY2   2  0.000000 -1.000000  0.000000        0.00000            
REMARK 290   SMTRY3   2  0.000000  0.000000  1.000000        0.00000            
REMARK 290   SMTRY1   3 -1.000000  0.000000  0.000000        0.00000            
REMARK 290   SMTRY2   3  0.000000  1.000000  0.000000        0.00000            
REMARK 290   SMTRY3   3  0.000000  0.000000 -1.000000        0.00000            
REMARK 290   SMTRY1   4  1.000000  0.000000  0.000000        0.00000            
REMARK 290   SMTRY2   4  0.000000 -1.000000  0.000000        0.00000            
REMARK 290   SMTRY3   4  0.000000  0.000000 -1.000000        0.00000            
REMARK 290   SMTRY1   5  1.000000  0.000000  0.000000       61.35000            
REMARK 290   SMTRY2   5  0.000000  1.000000  0.000000      111.50000            
REMARK 290   SMTRY3   5  0.000000  0.000000  1.000000      188.05000            
REMARK 290   SMTRY1   6 -1.000000  0.000000  0.000000       61.35000            
REMARK 290   SMTRY2   6  0.000000 -1.000000  0.000000      111.50000            
REMARK 290   SMTRY3   6  0.000000  0.000000  1.000000      188.05000            
REMARK 290   SMTRY1   7 -1.000000  0.000000  0.000000       61.35000            
REMARK 290   SMTRY2   7  0.000000  1.000000  0.000000      111.50000            
REMARK 290   SMTRY3   7  0.000000  0.000000 -1.000000      188.05000            
REMARK 290   SMTRY1   8  1.000000  0.000000  0.000000       61.35000            
REMARK 290   SMTRY2   8  0.000000 -1.000000  0.000000      111.50000            
REMARK 290   SMTRY3   8  0.000000  0.000000 -1.000000      188.05000            
REMARK 290                                                                      
REMARK 290 REMARK: NULL                                                         
REMARK 300                                                                      
REMARK 300 BIOMOLECULE: 1                                                       
REMARK 300 THIS ENTRY CONTAINS THE CRYSTALLOGRAPHIC ASYMMETRIC UNIT             
REMARK 300 WHICH CONSISTS OF 10CHAIN(S). SEE REMARK 350 FOR                     
REMARK 300 INFORMATION ON GENERATING THE BIOLOGICAL MOLECULE(S).                
REMARK 350                                                                      
REMARK 350 GENERATING THE BIOMOLECULE                                           
REMARK 350 COORDINATES FOR A COMPLETE MULTIMER REPRESENTING THE KNOWN           
REMARK 350 BIOLOGICALLY SIGNIFICANT OLIGOMERIZATION STATE OF THE                
REMARK 350 MOLECULE CAN BE GENERATED BY APPLYING BIOMT TRANSFORMATIONS          
REMARK 350 GIVEN BELOW.  BOTH NON-CRYSTALLOGRAPHIC AND                          
REMARK 350 CRYSTALLOGRAPHIC OPERATIONS ARE GIVEN.                               
REMARK 350                                                                      
REMARK 350 BIOMOLECULE: 1                                                       
REMARK 350 APPLY THE FOLLOWING TO CHAINS: A, B, C, E, F, H, I, J, K, L          
REMARK 350   BIOMT1   1  1.000000  0.000000  0.000000        0.00000            
REMARK 350   BIOMT2   1  0.000000  1.000000  0.000000        0.00000            
REMARK 350   BIOMT3   1  0.000000  0.000000  1.000000        0.00000            
REMARK 500                                                                      
REMARK 500 GEOMETRY AND STEREOCHEMISTRY                                         
REMARK 500 SUBTOPIC: CLOSE CONTACTS IN SAME ASYMMETRIC UNIT                     
REMARK 500                                                                      
REMARK 500 THE FOLLOWING ATOMS ARE IN CLOSE CONTACT.                            
REMARK 500                                                                      
REMARK 500  ATM1  RES C  SSEQI   ATM2  RES C  SSEQI                             
REMARK 500   O    GLY A     3     N    GLN A     5              1.98            
REMARK 500   O    VAL B   954     O    ILE L    55              2.07            
REMARK 500   O    GLU B   708     CG   GLU B   711              2.08            
REMARK 500   O    HIS A   399     N    GLY A   401              2.14            
REMARK 500   NH2  ARG C    66     O    VAL J     3              2.18            
REMARK 500                                                                      
REMARK 500 GEOMETRY AND STEREOCHEMISTRY                                         
REMARK 500 SUBTOPIC: COVALENT BOND LENGTHS                                      
REMARK 500                                                                      
REMARK 500 THE STEREOCHEMICAL PARAMETERS OF THE FOLLOWING RESIDUES              
REMARK 500 HAVE VALUES WHICH DEVIATE FROM EXPECTED VALUES BY MORE               
REMARK 500 THAN 6*RMSD (M=MODEL NUMBER; RES=RESIDUE NAME; C=CHAIN               
REMARK 500 IDENTIFIER; SSEQ=SEQUENCE NUMBER; I=INSERTION CODE).                 
REMARK 500                                                                      
REMARK 500 STANDARD TABLE:                                                      
REMARK 500 FORMAT: (10X,I3,1X,2(A3,1X,A1,I4,A1,1X,A4,3X),F6.3)                  
REMARK 500                                                                      
REMARK 500 EXPECTED VALUES: ENGH AND HUBER, 1991                                
REMARK 500                                                                      
REMARK 500  M RES CSSEQI ATM1   RES CSSEQI ATM2   DEVIATION                     
REMARK 500    GLY A   3   N     GLN A   4   C     -0.113                        
REMARK 500    THR A 467   CB    THR A 467   CA     0.063                        
REMARK 500    MET A 487   CE    MET A 487   SD    -0.138                        
REMARK 500    MET A 549   CE    MET A 549   SD    -0.061                        
REMARK 500    MET A 605   CE    MET A 605   SD    -0.060                        
REMARK 500    MET A 849   CE    MET A 849   SD    -0.103                        
REMARK 500    MET A 873   CE    MET A 873   SD    -0.054                        
REMARK 500    MET A1063   CE    MET A1063   SD     0.061                        
REMARK 500    MET A1111   CE    MET A1111   SD    -0.069                        
REMARK 500    MET B 381   CE    MET B 381   SD    -0.071                        
REMARK 500    MET B 542   CE    MET B 542   SD    -0.082                        
REMARK 500    MET B 563   CE    MET B 563   SD    -0.052                        
REMARK 500    ARG B 579   CG    ARG B 579   CB    -0.061                        
REMARK 500    MET B 705   CE    MET B 705   SD    -0.095                        
REMARK 500    PRO B 707   N     GLU B 708   C     -0.252                        
REMARK 500    ASP B 709   O     ASP B 709   C      0.062                        
REMARK 500    LEU B 710   N     GLU B 711   C     -0.164                        
REMARK 500    MET B 747   CE    MET B 747   SD    -0.071                        
REMARK 500    SER B 831   OG    SER B 831   CB     0.060                        
REMARK 500    ARG B 852   CG    ARG B 852   CB    -0.056                        
REMARK 500    MET B 999   CE    MET B 999   SD    -0.095                        
REMARK 500    MET B1072   CE    MET B1072   SD    -0.063                        
REMARK 500    TRP H  79   N     ARG H  80   C     -0.609                        
REMARK 500    MET J   1   CE    MET J   1   SD     0.053                        
REMARK 500                                                                      
REMARK 500 GEOMETRY AND STEREOCHEMISTRY                                         
REMARK 500 SUBTOPIC: COVALENT BOND ANGLES                                       
REMARK 500                                                                      
REMARK 500 THE STEREOCHEMICAL PARAMETERS OF THE FOLLOWING RESIDUES              
REMARK 500 HAVE VALUES WHICH DEVIATE FROM EXPECTED VALUES BY MORE               
REMARK 500 THAN 6*RMSD (M=MODEL NUMBER; RES=RESIDUE NAME; C=CHAIN               
REMARK 500 IDENTIFIER; SSEQ=SEQUENCE NUMBER; I=INSERTION CODE).                 
REMARK 500                                                                      
REMARK 500 STANDARD TABLE:                                                      
REMARK 500 FORMAT: (10X,I3,1X,A3,1X,A1,I4,A1,3(1X,A4,2X),12X,F5.1)              
REMARK 500                                                                      
REMARK 500 EXPECTED VALUES: ENGH AND HUBER, 1991                                
REMARK 500                                                                      
REMARK 500  M RES CSSEQI ATM1   ATM2   ATM3                                     
REMARK 500    GLN A   4   C   -  N   -  CA  ANGL. DEV. = 11.7 DEGREES           
REMARK 500    ASP A  55   N   -  CA  -  C   ANGL. DEV. = 10.9 DEGREES           
REMARK 500    THR A 173   N   -  CA  -  C   ANGL. DEV. =-11.2 DEGREES           
REMARK 500    LEU A 222   N   -  CA  -  C   ANGL. DEV. =-13.0 DEGREES           
REMARK 500    GLU A 333   N   -  CA  -  C   ANGL. DEV. =-10.5 DEGREES           
REMARK 500    HIS A 399   N   -  CA  -  C   ANGL. DEV. =  9.6 DEGREES           
REMARK 500    PRO A 400   C   -  N   -  CA  ANGL. DEV. =-16.0 DEGREES           
REMARK 500    VAL A 405   N   -  CA  -  C   ANGL. DEV. =-10.3 DEGREES           
REMARK 500    ASN A 439   N   -  CA  -  C   ANGL. DEV. = 10.0 DEGREES           
REMARK 500    LEU A 472   CA  -  CB  -  CG  ANGL. DEV. =-16.7 DEGREES           
REMARK 500    GLN A 493   N   -  CA  -  C   ANGL. DEV. =  9.3 DEGREES           
REMARK 500    PHE A 779   N   -  CA  -  C   ANGL. DEV. =-11.2 DEGREES           
REMARK 500    GLY A 798   N   -  CA  -  C   ANGL. DEV. = 14.0 DEGREES           
REMARK 500    MET A1111   CB  -  CG  -  SD  ANGL. DEV. = -9.4 DEGREES           
REMARK 500    TYR A1154   N   -  CA  -  C   ANGL. DEV. =-12.3 DEGREES           
REMARK 500    PRO A1156   N   -  CA  -  C   ANGL. DEV. =  9.0 DEGREES           
REMARK 500    ASN A1222   N   -  CA  -  C   ANGL. DEV. =-10.1 DEGREES           
REMARK 500    ASN A1270   N   -  CA  -  C   ANGL. DEV. =  8.9 DEGREES           
REMARK 500    SER A1392   N   -  CA  -  C   ANGL. DEV. =-10.6 DEGREES           
REMARK 500    LYS B  99   N   -  CA  -  C   ANGL. DEV. = -9.5 DEGREES           
REMARK 500    THR B 109   N   -  CA  -  C   ANGL. DEV. = -9.1 DEGREES           
REMARK 500    ALA B 111   N   -  CA  -  C   ANGL. DEV. =-10.2 DEGREES           
REMARK 500    GLY B 200   N   -  CA  -  C   ANGL. DEV. = 12.6 DEGREES           
REMARK 500    LYS B 277   N   -  CA  -  C   ANGL. DEV. =  9.9 DEGREES           
REMARK 500    ILE B 292   N   -  CA  -  C   ANGL. DEV. =  9.2 DEGREES           
REMARK 500    GLU B 368   N   -  CA  -  C   ANGL. DEV. =  9.9 DEGREES           
REMARK 500    GLY B 464   N   -  CA  -  C   ANGL. DEV. =-10.1 DEGREES           
REMARK 500    PRO B 511   N   -  CA  -  C   ANGL. DEV. =  9.2 DEGREES           
REMARK 500    GLU B 526   N   -  CA  -  C   ANGL. DEV. =  9.2 DEGREES           
REMARK 500    THR B 527   N   -  CA  -  C   ANGL. DEV. = -9.5 DEGREES           
REMARK 500    ILE B 609   N   -  CA  -  C   ANGL. DEV. =-10.8 DEGREES           
REMARK 500    GLY B 647   N   -  CA  -  C   ANGL. DEV. = 10.3 DEGREES           
REMARK 500    PRO B 707   CA  -  C   -  N   ANGL. DEV. =  9.9 DEGREES           
REMARK 500    PRO B 707   O   -  C   -  N   ANGL. DEV. =-21.9 DEGREES           
REMARK 500    GLU B 708   C   -  N   -  CA  ANGL. DEV. = 13.0 DEGREES           
REMARK 500    LEU B 710   CA  -  C   -  N   ANGL. DEV. =-11.8 DEGREES           
REMARK 500    LEU B 710   O   -  C   -  N   ANGL. DEV. =  9.6 DEGREES           
REMARK 500    HIS B 733   N   -  CA  -  C   ANGL. DEV. =  9.4 DEGREES           
REMARK 500    THR B 736   N   -  CA  -  C   ANGL. DEV. = -9.5 DEGREES           
REMARK 500    GLN B 763   N   -  CA  -  C   ANGL. DEV. = -9.6 DEGREES           
REMARK 500    SER B 764   N   -  CA  -  C   ANGL. DEV. =  9.0 DEGREES           
REMARK 500    VAL B 780   N   -  CA  -  C   ANGL. DEV. =-10.5 DEGREES           
REMARK 500    ILE B 824   N   -  CA  -  C   ANGL. DEV. = -9.4 DEGREES           
REMARK 500    CYS B 829   N   -  CA  -  C   ANGL. DEV. =-10.6 DEGREES           
REMARK 500    ASP B 837   N   -  CA  -  C   ANGL. DEV. =  9.2 DEGREES           
REMARK 500    PHE B 851   N   -  CA  -  C   ANGL. DEV. =  9.8 DEGREES           
REMARK 500    ARG B 857   N   -  CA  -  C   ANGL. DEV. =-10.2 DEGREES           
REMARK 500    LYS B 864   N   -  CA  -  C   ANGL. DEV. = 12.3 DEGREES           
REMARK 500    ASP B 894   N   -  CA  -  C   ANGL. DEV. = -9.1 DEGREES           
REMARK 500    ALA B 937   N   -  CA  -  C   ANGL. DEV. =-14.4 DEGREES           
REMARK 500    SER B1066   N   -  CA  -  C   ANGL. DEV. = 11.9 DEGREES           
REMARK 500    LEU B1081   N   -  CA  -  C   ANGL. DEV. = -9.7 DEGREES           
REMARK 500    PHE B1086   N   -  CA  -  C   ANGL. DEV. = -9.1 DEGREES           
REMARK 500    CYS B1166   N   -  CA  -  C   ANGL. DEV. = -9.7 DEGREES           
REMARK 500    ALA C  39   N   -  CA  -  C   ANGL. DEV. = 12.5 DEGREES           
REMARK 500    GLU C  40   N   -  CA  -  C   ANGL. DEV. = 10.3 DEGREES           
REMARK 500    TRP C 183   N   -  CA  -  C   ANGL. DEV. =-12.0 DEGREES           
REMARK 500    ASP C 226   N   -  CA  -  C   ANGL. DEV. = -9.3 DEGREES           
REMARK 500    LYS E 171   N   -  CA  -  C   ANGL. DEV. =-11.8 DEGREES           
REMARK 500    SER E 205   N   -  CA  -  C   ANGL. DEV. =-10.7 DEGREES           
REMARK 500    ASP F  77   N   -  CA  -  C   ANGL. DEV. = -9.9 DEGREES           
REMARK 500    THR H  31   N   -  CA  -  C   ANGL. DEV. =-10.6 DEGREES           
REMARK 500    SER H  78   CA  -  C   -  N   ANGL. DEV. = 45.8 DEGREES           
REMARK 500    SER H  78   O   -  C   -  N   ANGL. DEV. =-51.1 DEGREES           
REMARK 500    TRP H  79   C   -  N   -  CA  ANGL. DEV. = 30.4 DEGREES           
REMARK 500    PRO H  81   N   -  CA  -  C   ANGL. DEV. = 10.0 DEGREES           
REMARK 500    TYR H 102   N   -  CA  -  C   ANGL. DEV. =-12.0 DEGREES           
REMARK 500    LYS H 103   N   -  CA  -  C   ANGL. DEV. =  9.8 DEGREES           
REMARK 500    LEU H 121   N   -  CA  -  C   ANGL. DEV. = -9.4 DEGREES           
REMARK 500    LYS H 136   N   -  CA  -  C   ANGL. DEV. = -9.3 DEGREES           
REMARK 500    ASP I  19   N   -  CA  -  C   ANGL. DEV. = -9.5 DEGREES           
REMARK 500    VAL I  84   N   -  CA  -  C   ANGL. DEV. =-13.0 DEGREES           
REMARK 500    LYS K  20   N   -  CA  -  C   ANGL. DEV. =-10.2 DEGREES           
REMARK 500    LYS L  58   N   -  CA  -  C   ANGL. DEV. = 12.9 DEGREES           
REMARK 500                                                                      
REMARK 500 GEOMETRY AND STEREOCHEMISTRY                                         
REMARK 500 SUBTOPIC: TORSION ANGLES                                             
REMARK 500                                                                      
REMARK 500 TORSION ANGLES OUTSIDE THE EXPECTED RAMACHANDRAN REGIONS:            
REMARK 500 (M=MODEL NUMBER; RES=RESIDUE NAME; C=CHAIN IDENTIFIER;               
REMARK 500 SSEQ=SEQUENCE NUMBER; I=INSERTION CODE).                             
REMARK 500                                                                      
REMARK 500 STANDARD TABLE:                                                      
REMARK 500 FORMAT:(10X,I3,1X,A3,1X,A1,I4,A1,4X,F7.2,3X,F7.2)                    
REMARK 500                                                                      
REMARK 500  M RES CSSEQI        PSI       PHI                                   
REMARK 500    GLN A   4       15.29     15.22                                   
REMARK 500    MET A  41      138.10     74.26                                   
REMARK 500    GLN A  45      -49.21     90.60                                   
REMARK 500    ALA A  48     -109.44    144.72                                   
REMARK 500    GLU A  72     -100.43     75.59                                   
REMARK 500    ASP A 188      175.96     87.44                                   
REMARK 500    GLU A 196      153.91     63.36                                   
REMARK 500    ASN A 253      -88.62     68.15                                   
REMARK 500    THR A 467      141.26     85.46                                   
REMARK 500    LYS A 567     -145.24    -29.46                                   
REMARK 500    LYS A 752      129.45     13.36                                   
REMARK 500    ARG A1391     -165.47    108.38                                   
REMARK 500    PHE A1402      125.40     64.45                                   
REMARK 500    VAL B 165      121.61     97.29                                   
REMARK 500    LYS B 864     -178.90    -12.06                                   
REMARK 500    ARG B 879      123.01     27.73                                   
REMARK 500    ASN B 881      -32.71     46.50                                   
REMARK 500    ASP C  90      -96.42     98.25                                   
REMARK 500    ALA F  73      140.35     58.05                                   
REMARK 500    THR H  32     -114.25     80.86                                   
REMARK 500    ARG H  77      138.63     67.35                                   
REMARK 500    GLN H  83      -71.62     45.70                                   
REMARK 500    LYS H 109     -103.56     45.54                                   
REMARK 500    THR L  26      161.11     79.50                                   
REMARK 500    SER L  39       97.19    149.99                                   
REMARK 500    ASP L  50      -32.00     87.39                                   
REMARK 500    LEU L  56      127.26     75.91                                   
REMARK 500    ALA L  59      134.89     59.61                                   
REMARK 500                                                                      
REMARK 500 GEOMETRY AND STEREOCHEMISTRY                                         
REMARK 500 SUBTOPIC: NON-CIS, NON-TRANS                                         
REMARK 500                                                                      
REMARK 500 THE FOLLOWING PEPTIDE BONDS DEVIATE SIGNIFICANTLY FROM BOTH          
REMARK 500 CIS AND TRANS CONFORMATION.  CIS BONDS, IF ANY, ARE LISTED           
REMARK 500 ON CISPEP RECORDS.  TRANS IS DEFINED AS 180 +/- 30 AND               
REMARK 500 CIS IS DEFINED AS 0 +/- 30 DEGREES.                                  
REMARK 500                                 MODEL     OMEGA                      
REMARK 500 SER H   78    TRP H   79                  -90.75                     
REMARK 650                                                                      
REMARK 650 HELIX                                                                
REMARK 650 REMOVAL OF THE SECONDARY STRUCTURE WAS REQUESTED                     
REMARK 650 BY THE AUTHOR. SECONDARY STRUCTURE WAS ASSIGNED                      
REMARK 650 BY VISUAL INSPECITION, SEE PRIMARY CITATION.                         
REMARK 700                                                                      
REMARK 700 SHEET                                                                
REMARK 700 REMOVAL OF THE SECONDARY STRUCTURE WAS REQUESTED                     
REMARK 700 BY THE AUTHOR. SECONDARY STRUCTURE WAS ASSIGNED                      
REMARK 700 BY VISUAL INSPECITION, SEE PRIMARY CITATION.                         
REMARK 900                                                                      
REMARK 900 RELATED ENTRIES                                                      
REMARK 900 RELATED ID: 1EN0   RELATED DB: PDB                                   
REMARK 900 RNA POLYMERASE II BACKBONE MODEL                                     
REMARK 900 RELATED ID: 1I3Q   RELATED DB: PDB                                   
REMARK 900 RNA POLYMERASE II CRYSTAL FORM I AT 3.1 A RESOLUTION                 
DBREF  1I50 A    1  1733  SWS    P04050   RPB1_YEAST       1   1733             
DBREF  1I50 B    1  1224  SWS    P08518   RPB2_YEAST       1   1224             
DBREF  1I50 C    1   318  SWS    P16370   RPB3_YEAST       1    318             
DBREF  1I50 E    1   215  SWS    P20434   RPB5_YEAST       1    215             
DBREF  1I50 F    1   155  SWS    P20435   RPB6_YEAST       1    155             
DBREF  1I50 H    1   146  SWS    P20436   RPB8_YEAST       1    146             
DBREF  1I50 I    1   122  SWS    P27999   RPB9_YEAST       1    122             
DBREF  1I50 J    1    70  SWS    P22139   RPBX_YEAST       1     70             
DBREF  1I50 K    1   120  SWS    P38902   RPBY_YEAST       1    120             
DBREF  1I50 L    1    70  SWS    P40422   RPCX_YEAST       1     70             
SEQRES   1 A 1733  MET VAL GLY GLN GLN TYR SER SER ALA PRO LEU ARG THR          
SEQRES   2 A 1733  VAL LYS GLU VAL GLN PHE GLY LEU PHE SER PRO GLU GLU          
SEQRES   3 A 1733  VAL ARG ALA ILE SER VAL ALA LYS ILE ARG PHE PRO GLU          
SEQRES   4 A 1733  THR MET ASP GLU THR GLN THR ARG ALA LYS ILE GLY GLY          
SEQRES   5 A 1733  LEU ASN ASP PRO ARG LEU GLY SER ILE ASP ARG ASN LEU          
SEQRES   6 A 1733  LYS CYS GLN THR CYS GLN GLU GLY MET ASN GLU CYS PRO          
SEQRES   7 A 1733  GLY HIS PHE GLY HIS ILE ASP LEU ALA LYS PRO VAL PHE          
SEQRES   8 A 1733  HIS VAL GLY PHE ILE ALA LYS ILE LYS LYS VAL CYS GLU          
SEQRES   9 A 1733  CYS VAL CYS MET HIS CYS GLY LYS LEU LEU LEU ASP GLU          
SEQRES  10 A 1733  HIS ASN GLU LEU MET ARG GLN ALA LEU ALA ILE LYS ASP          
SEQRES  11 A 1733  SER LYS LYS ARG PHE ALA ALA ILE TRP THR LEU CYS LYS          
SEQRES  12 A 1733  THR LYS MET VAL CYS GLU THR ASP VAL PRO SER GLU ASP          
SEQRES  13 A 1733  ASP PRO THR GLN LEU VAL SER ARG GLY GLY CYS GLY ASN          
SEQRES  14 A 1733  THR GLN PRO THR ILE ARG LYS ASP GLY LEU LYS LEU VAL          
SEQRES  15 A 1733  GLY SER TRP LYS LYS ASP ARG ALA THR GLY ASP ALA ASP          
SEQRES  16 A 1733  GLU PRO GLU LEU ARG VAL LEU SER THR GLU GLU ILE LEU          
SEQRES  17 A 1733  ASN ILE PHE LYS HIS ILE SER VAL LYS ASP PHE THR SER          
SEQRES  18 A 1733  LEU GLY PHE ASN GLU VAL PHE SER ARG PRO GLU TRP MET          
SEQRES  19 A 1733  ILE LEU THR CYS LEU PRO VAL PRO PRO PRO PRO VAL ARG          
SEQRES  20 A 1733  PRO SER ILE SER PHE ASN GLU SER GLN ARG GLY GLU ASP          
SEQRES  21 A 1733  ASP LEU THR PHE LYS LEU ALA ASP ILE LEU LYS ALA ASN          
SEQRES  22 A 1733  ILE SER LEU GLU THR LEU GLU HIS ASN GLY ALA PRO HIS          
SEQRES  23 A 1733  HIS ALA ILE GLU GLU ALA GLU SER LEU LEU GLN PHE HIS          
SEQRES  24 A 1733  VAL ALA THR TYR MET ASP ASN ASP ILE ALA GLY GLN PRO          
SEQRES  25 A 1733  GLN ALA LEU GLN LYS SER GLY ARG PRO VAL LYS SER ILE          
SEQRES  26 A 1733  ARG ALA ARG LEU LYS GLY LYS GLU GLY ARG ILE ARG GLY          
SEQRES  27 A 1733  ASN LEU MET GLY LYS ARG VAL ASP PHE SER ALA ARG THR          
SEQRES  28 A 1733  VAL ILE SER GLY ASP PRO ASN LEU GLU LEU ASP GLN VAL          
SEQRES  29 A 1733  GLY VAL PRO LYS SER ILE ALA LYS THR LEU THR TYR PRO          
SEQRES  30 A 1733  GLU VAL VAL THR PRO TYR ASN ILE ASP ARG LEU THR GLN          
SEQRES  31 A 1733  LEU VAL ARG ASN GLY PRO ASN GLU HIS PRO GLY ALA LYS          
SEQRES  32 A 1733  TYR VAL ILE ARG ASP SER GLY ASP ARG ILE ASP LEU ARG          
SEQRES  33 A 1733  TYR SER LYS ARG ALA GLY ASP ILE GLN LEU GLN TYR GLY          
SEQRES  34 A 1733  TRP LYS VAL GLU ARG HIS ILE MET ASP ASN ASP PRO VAL          
SEQRES  35 A 1733  LEU PHE ASN ARG GLN PRO SER LEU HIS LYS MET SER MET          
SEQRES  36 A 1733  MET ALA HIS ARG VAL LYS VAL ILE PRO TYR SER THR PHE          
SEQRES  37 A 1733  ARG LEU ASN LEU SER VAL THR SER PRO TYR ASN ALA ASP          
SEQRES  38 A 1733  PHE ASP GLY ASP GLU MET ASN LEU HIS VAL PRO GLN SER          
SEQRES  39 A 1733  GLU GLU THR ARG ALA GLU LEU SER GLN LEU CYS ALA VAL          
SEQRES  40 A 1733  PRO LEU GLN ILE VAL SER PRO GLN SER ASN LYS PRO CYS          
SEQRES  41 A 1733  MET GLY ILE VAL GLN ASP THR LEU CYS GLY ILE ARG LYS          
SEQRES  42 A 1733  LEU THR LEU ARG ASP THR PHE ILE GLU LEU ASP GLN VAL          
SEQRES  43 A 1733  LEU ASN MET LEU TYR TRP VAL PRO ASP TRP ASP GLY VAL          
SEQRES  44 A 1733  ILE PRO THR PRO ALA ILE ILE LYS PRO LYS PRO LEU TRP          
SEQRES  45 A 1733  SER GLY LYS GLN ILE LEU SER VAL ALA ILE PRO ASN GLY          
SEQRES  46 A 1733  ILE HIS LEU GLN ARG PHE ASP GLU GLY THR THR LEU LEU          
SEQRES  47 A 1733  SER PRO LYS ASP ASN GLY MET LEU ILE ILE ASP GLY GLN          
SEQRES  48 A 1733  ILE ILE PHE GLY VAL VAL GLU LYS LYS THR VAL GLY SER          
SEQRES  49 A 1733  SER ASN GLY GLY LEU ILE HIS VAL VAL THR ARG GLU LYS          
SEQRES  50 A 1733  GLY PRO GLN VAL CYS ALA LYS LEU PHE GLY ASN ILE GLN          
SEQRES  51 A 1733  LYS VAL VAL ASN PHE TRP LEU LEU HIS ASN GLY PHE SER          
SEQRES  52 A 1733  THR GLY ILE GLY ASP THR ILE ALA ASP GLY PRO THR MET          
SEQRES  53 A 1733  ARG GLU ILE THR GLU THR ILE ALA GLU ALA LYS LYS LYS          
SEQRES  54 A 1733  VAL LEU ASP VAL THR LYS GLU ALA GLN ALA ASN LEU LEU          
SEQRES  55 A 1733  THR ALA LYS HIS GLY MET THR LEU ARG GLU SER PHE GLU          
SEQRES  56 A 1733  ASP ASN VAL VAL ARG PHE LEU ASN GLU ALA ARG ASP LYS          
SEQRES  57 A 1733  ALA GLY ARG LEU ALA GLU VAL ASN LEU LYS ASP LEU ASN          
SEQRES  58 A 1733  ASN VAL LYS GLN MET VAL MET ALA GLY SER LYS GLY SER          
SEQRES  59 A 1733  PHE ILE ASN ILE ALA GLN MET SER ALA CYS VAL GLY GLN          
SEQRES  60 A 1733  GLN SER VAL GLU GLY LYS ARG ILE ALA PHE GLY PHE VAL          
SEQRES  61 A 1733  ASP ARG THR LEU PRO HIS PHE SER LYS ASP ASP TYR SER          
SEQRES  62 A 1733  PRO GLU SER LYS GLY PHE VAL GLU ASN SER TYR LEU ARG          
SEQRES  63 A 1733  GLY LEU THR PRO GLN GLU PHE PHE PHE HIS ALA MET GLY          
SEQRES  64 A 1733  GLY ARG GLU GLY LEU ILE ASP THR ALA VAL LYS THR ALA          
SEQRES  65 A 1733  GLU THR GLY TYR ILE GLN ARG ARG LEU VAL LYS ALA LEU          
SEQRES  66 A 1733  GLU ASP ILE MET VAL HIS TYR ASP ASN THR THR ARG ASN          
SEQRES  67 A 1733  SER LEU GLY ASN VAL ILE GLN PHE ILE TYR GLY GLU ASP          
SEQRES  68 A 1733  GLY MET ASP ALA ALA HIS ILE GLU LYS GLN SER LEU ASP          
SEQRES  69 A 1733  THR ILE GLY GLY SER ASP ALA ALA PHE GLU LYS ARG TYR          
SEQRES  70 A 1733  ARG VAL ASP LEU LEU ASN THR ASP HIS THR LEU ASP PRO          
SEQRES  71 A 1733  SER LEU LEU GLU SER GLY SER GLU ILE LEU GLY ASP LEU          
SEQRES  72 A 1733  LYS LEU GLN VAL LEU LEU ASP GLU GLU TYR LYS GLN LEU          
SEQRES  73 A 1733  VAL LYS ASP ARG LYS PHE LEU ARG GLU VAL PHE VAL ASP          
SEQRES  74 A 1733  GLY GLU ALA ASN TRP PRO LEU PRO VAL ASN ILE ARG ARG          
SEQRES  75 A 1733  ILE ILE GLN ASN ALA GLN GLN THR PHE HIS ILE ASP HIS          
SEQRES  76 A 1733  THR LYS PRO SER ASP LEU THR ILE LYS ASP ILE VAL LEU          
SEQRES  77 A 1733  GLY VAL LYS ASP LEU GLN GLU ASN LEU LEU VAL LEU ARG          
SEQRES  78 A 1733  GLY LYS ASN GLU ILE ILE GLN ASN ALA GLN ARG ASP ALA          
SEQRES  79 A 1733  VAL THR LEU PHE CYS CYS LEU LEU ARG SER ARG LEU ALA          
SEQRES  80 A 1733  THR ARG ARG VAL LEU GLN GLU TYR ARG LEU THR LYS GLN          
SEQRES  81 A 1733  ALA PHE ASP TRP VAL LEU SER ASN ILE GLU ALA GLN PHE          
SEQRES  82 A 1733  LEU ARG SER VAL VAL HIS PRO GLY GLU MET VAL GLY VAL          
SEQRES  83 A 1733  LEU ALA ALA GLN SER ILE GLY GLU PRO ALA THR GLN MET          
SEQRES  84 A 1733  THR LEU ASN THR PHE HIS PHE ALA GLY VAL ALA SER LYS          
SEQRES  85 A 1733  LYS VAL THR SER GLY VAL PRO ARG LEU LYS GLU ILE LEU          
SEQRES  86 A 1733  ASN VAL ALA LYS ASN MET LYS THR PRO SER LEU THR VAL          
SEQRES  87 A 1733  TYR LEU GLU PRO GLY HIS ALA ALA ASP GLN GLU GLN ALA          
SEQRES  88 A 1733  LYS LEU ILE ARG SER ALA ILE GLU HIS THR THR LEU LYS          
SEQRES  89 A 1733  SER VAL THR ILE ALA SER GLU ILE TYR TYR ASP PRO ASP          
SEQRES  90 A 1733  PRO ARG SER THR VAL ILE PRO GLU ASP GLU GLU ILE ILE          
SEQRES  91 A 1733  GLN LEU HIS PHE SER LEU LEU ASP GLU GLU ALA GLU GLN          
SEQRES  92 A 1733  SER PHE ASP GLN GLN SER PRO TRP LEU LEU ARG LEU GLU          
SEQRES  93 A 1733  LEU ASP ARG ALA ALA MET ASN ASP LYS ASP LEU THR MET          
SEQRES  94 A 1733  GLY GLN VAL GLY GLU ARG ILE LYS GLN THR PHE LYS ASN          
SEQRES  95 A 1733  ASP LEU PHE VAL ILE TRP SER GLU ASP ASN ASP GLU LYS          
SEQRES  96 A 1733  LEU ILE ILE ARG CYS ARG VAL VAL ARG PRO LYS SER LEU          
SEQRES  97 A 1733  ASP ALA GLU THR GLU ALA GLU GLU ASP HIS MET LEU LYS          
SEQRES  98 A 1733  LYS ILE GLU ASN THR MET LEU GLU ASN ILE THR LEU ARG          
SEQRES  99 A 1733  GLY VAL GLU ASN ILE GLU ARG VAL VAL MET MET LYS TYR          
SEQRES  10 A 1733  ASP ARG LYS VAL PRO SER PRO THR GLY GLU TYR VAL LYS          
SEQRES  10 A 1733  GLU PRO GLU TRP VAL LEU GLU THR ASP GLY VAL ASN LEU          
SEQRES  10 A 1733  SER GLU VAL MET THR VAL PRO GLY ILE ASP PRO THR ARG          
SEQRES  10 A 1733  ILE TYR THR ASN SER PHE ILE ASP ILE MET GLU VAL LEU          
SEQRES  10 A 1733  GLY ILE GLU ALA GLY ARG ALA ALA LEU TYR LYS GLU VAL          
SEQRES  10 A 1733  TYR ASN VAL ILE ALA SER ASP GLY SER TYR VAL ASN TYR          
SEQRES  10 A 1733  ARG HIS MET ALA LEU LEU VAL ASP VAL MET THR THR GLN          
SEQRES  10 A 1733  GLY GLY LEU THR SER VAL THR ARG HIS GLY PHE ASN ARG          
SEQRES  10 A 1733  SER ASN THR GLY ALA LEU MET ARG CYS SER PHE GLU GLU          
SEQRES  10 A 1733  THR VAL GLU ILE LEU PHE GLU ALA GLY ALA SER ALA GLU          
SEQRES  11 A 1733  LEU ASP ASP CYS ARG GLY VAL SER GLU ASN VAL ILE LEU          
SEQRES  11 A 1733  GLY GLN MET ALA PRO ILE GLY THR GLY ALA PHE ASP VAL          
SEQRES  11 A 1733  MET ILE ASP GLU GLU SER LEU VAL LYS TYR MET PRO GLU          
SEQRES  11 A 1733  GLN LYS ILE THR GLU ILE GLU ASP GLY GLN ASP GLY GLY          
SEQRES  11 A 1733  VAL THR PRO TYR SER ASN GLU SER GLY LEU VAL ASN ALA          
SEQRES  11 A 1733  ASP LEU ASP VAL LYS ASP GLU LEU MET PHE SER PRO LEU          
SEQRES  11 A 1733  VAL ASP SER GLY SER ASN ASP ALA MET ALA GLY GLY PHE          
SEQRES  11 A 1733  THR ALA TYR GLY GLY ALA ASP TYR GLY GLU ALA THR SER          
SEQRES  11 A 1733  PRO PHE GLY ALA TYR GLY GLU ALA PRO THR SER PRO GLY          
SEQRES  11 A 1733  PHE GLY VAL SER SER PRO GLY PHE SER PRO THR SER PRO          
SEQRES  12 A 1733  THR TYR SER PRO THR SER PRO ALA TYR SER PRO THR SER          
SEQRES  12 A 1733  PRO SER TYR SER PRO THR SER PRO SER TYR SER PRO THR          
SEQRES  12 A 1733  SER PRO SER TYR SER PRO THR SER PRO SER TYR SER PRO          
SEQRES  12 A 1733  THR SER PRO SER TYR SER PRO THR SER PRO SER TYR SER          
SEQRES  12 A 1733  PRO THR SER PRO SER TYR SER PRO THR SER PRO SER TYR          
SEQRES  12 A 1733  SER PRO THR SER PRO SER TYR SER PRO THR SER PRO SER          
SEQRES  12 A 1733  TYR SER PRO THR SER PRO SER TYR SER PRO THR SER PRO          
SEQRES  12 A 1733  SER TYR SER PRO THR SER PRO SER TYR SER PRO THR SER          
SEQRES  12 A 1733  PRO SER TYR SER PRO THR SER PRO ALA TYR SER PRO THR          
SEQRES  12 A 1733  SER PRO SER TYR SER PRO THR SER PRO SER TYR SER PRO          
SEQRES  13 A 1733  THR SER PRO SER TYR SER PRO THR SER PRO SER TYR SER          
SEQRES  13 A 1733  PRO THR SER PRO ASN TYR SER PRO THR SER PRO SER TYR          
SEQRES  13 A 1733  SER PRO THR SER PRO GLY TYR SER PRO GLY SER PRO ALA          
SEQRES  13 A 1733  TYR SER PRO LYS GLN ASP GLU GLN LYS HIS ASN GLU ASN          
SEQRES  13 A 1733  GLU ASN SER ARG                                              
SEQRES   1 B 1224  MET SER ASP LEU ALA ASN SER GLU LYS TYR TYR ASP GLU          
SEQRES   2 B 1224  ASP PRO TYR GLY PHE GLU ASP GLU SER ALA PRO ILE THR          
SEQRES   3 B 1224  ALA GLU ASP SER TRP ALA VAL ILE SER ALA PHE PHE ARG          
SEQRES   4 B 1224  GLU LYS GLY LEU VAL SER GLN GLN LEU ASP SER PHE ASN          
SEQRES   5 B 1224  GLN PHE VAL ASP TYR THR LEU GLN ASP ILE ILE CYS GLU          
SEQRES   6 B 1224  ASP SER THR LEU ILE LEU GLU GLN LEU ALA GLN HIS THR          
SEQRES   7 B 1224  THR GLU SER ASP ASN ILE SER ARG LYS TYR GLU ILE SER          
SEQRES   8 B 1224  PHE GLY LYS ILE TYR VAL THR LYS PRO MET VAL ASN GLU          
SEQRES   9 B 1224  SER ASP GLY VAL THR HIS ALA LEU TYR PRO GLN GLU ALA          
SEQRES  10 B 1224  ARG LEU ARG ASN LEU THR TYR SER SER GLY LEU PHE VAL          
SEQRES  11 B 1224  ASP VAL LYS LYS ARG THR TYR GLU ALA ILE ASP VAL PRO          
SEQRES  12 B 1224  GLY ARG GLU LEU LYS TYR GLU LEU ILE ALA GLU GLU SER          
SEQRES  13 B 1224  GLU ASP ASP SER GLU SER GLY LYS VAL PHE ILE GLY ARG          
SEQRES  14 B 1224  LEU PRO ILE MET LEU ARG SER LYS ASN CYS TYR LEU SER          
SEQRES  15 B 1224  GLU ALA THR GLU SER ASP LEU TYR LYS LEU LYS GLU CYS          
SEQRES  16 B 1224  PRO PHE ASP MET GLY GLY TYR PHE ILE ILE ASN GLY SER          
SEQRES  17 B 1224  GLU LYS VAL LEU ILE ALA GLN GLU ARG SER ALA GLY ASN          
SEQRES  18 B 1224  ILE VAL GLN VAL PHE LYS LYS ALA ALA PRO SER PRO ILE          
SEQRES  19 B 1224  SER HIS VAL ALA GLU ILE ARG SER ALA LEU GLU LYS GLY          
SEQRES  20 B 1224  SER ARG PHE ILE SER THR LEU GLN VAL LYS LEU TYR GLY          
SEQRES  21 B 1224  ARG GLU GLY SER SER ALA ARG THR ILE LYS ALA THR LEU          
SEQRES  22 B 1224  PRO TYR ILE LYS GLN ASP ILE PRO ILE VAL ILE ILE PHE          
SEQRES  23 B 1224  ARG ALA LEU GLY ILE ILE PRO ASP GLY GLU ILE LEU GLU          
SEQRES  24 B 1224  HIS ILE CYS TYR ASP VAL ASN ASP TRP GLN MET LEU GLU          
SEQRES  25 B 1224  MET LEU LYS PRO CYS VAL GLU ASP GLY PHE VAL ILE GLN          
SEQRES  26 B 1224  ASP ARG GLU THR ALA LEU ASP PHE ILE GLY ARG ARG GLY          
SEQRES  27 B 1224  THR ALA LEU GLY ILE LYS LYS GLU LYS ARG ILE GLN TYR          
SEQRES  28 B 1224  ALA LYS ASP ILE LEU GLN LYS GLU PHE LEU PRO HIS ILE          
SEQRES  29 B 1224  THR GLN LEU GLU GLY PHE GLU SER ARG LYS ALA PHE PHE          
SEQRES  30 B 1224  LEU GLY TYR MET ILE ASN ARG LEU LEU LEU CYS ALA LEU          
SEQRES  31 B 1224  ASP ARG LYS ASP GLN ASP ASP ARG ASP HIS PHE GLY LYS          
SEQRES  32 B 1224  LYS ARG LEU ASP LEU ALA GLY PRO LEU LEU ALA GLN LEU          
SEQRES  33 B 1224  PHE LYS THR LEU PHE LYS LYS LEU THR LYS ASP ILE PHE          
SEQRES  34 B 1224  ARG TYR MET GLN ARG THR VAL GLU GLU ALA HIS ASP PHE          
SEQRES  35 B 1224  ASN MET LYS LEU ALA ILE ASN ALA LYS THR ILE THR SER          
SEQRES  36 B 1224  GLY LEU LYS TYR ALA LEU ALA THR GLY ASN TRP GLY GLU          
SEQRES  37 B 1224  GLN LYS LYS ALA MET SER SER ARG ALA GLY VAL SER GLN          
SEQRES  38 B 1224  VAL LEU ASN ARG TYR THR TYR SER SER THR LEU SER HIS          
SEQRES  39 B 1224  LEU ARG ARG THR ASN THR PRO ILE GLY ARG ASP GLY LYS          
SEQRES  40 B 1224  LEU ALA LYS PRO ARG GLN LEU HIS ASN THR HIS TRP GLY          
SEQRES  41 B 1224  LEU VAL CYS PRO ALA GLU THR PRO GLU GLY GLN ALA CYS          
SEQRES  42 B 1224  GLY LEU VAL LYS ASN LEU SER LEU MET SER CYS ILE SER          
SEQRES  43 B 1224  VAL GLY THR ASP PRO MET PRO ILE ILE THR PHE LEU SER          
SEQRES  44 B 1224  GLU TRP GLY MET GLU PRO LEU GLU ASP TYR VAL PRO HIS          
SEQRES  45 B 1224  GLN SER PRO ASP ALA THR ARG VAL PHE VAL ASN GLY VAL          
SEQRES  46 B 1224  TRP HIS GLY VAL HIS ARG ASN PRO ALA ARG LEU MET GLU          
SEQRES  47 B 1224  THR LEU ARG THR LEU ARG ARG LYS GLY ASP ILE ASN PRO          
SEQRES  48 B 1224  GLU VAL SER MET ILE ARG ASP ILE ARG GLU LYS GLU LEU          
SEQRES  49 B 1224  LYS ILE PHE THR ASP ALA GLY ARG VAL TYR ARG PRO LEU          
SEQRES  50 B 1224  PHE ILE VAL GLU ASP ASP GLU SER LEU GLY HIS LYS GLU          
SEQRES  51 B 1224  LEU LYS VAL ARG LYS GLY HIS ILE ALA LYS LEU MET ALA          
SEQRES  52 B 1224  THR GLU TYR GLN ASP ILE GLU GLY GLY PHE GLU ASP VAL          
SEQRES  53 B 1224  GLU GLU TYR THR TRP SER SER LEU LEU ASN GLU GLY LEU          
SEQRES  54 B 1224  VAL GLU TYR ILE ASP ALA GLU GLU GLU GLU SER ILE LEU          
SEQRES  55 B 1224  ILE ALA MET GLN PRO GLU ASP LEU GLU PRO ALA GLU ALA          
SEQRES  56 B 1224  ASN GLU GLU ASN ASP LEU ASP VAL ASP PRO ALA LYS ARG          
SEQRES  57 B 1224  ILE ARG VAL SER HIS HIS ALA THR THR PHE THR HIS CYS          
SEQRES  58 B 1224  GLU ILE HIS PRO SER MET ILE LEU GLY VAL ALA ALA SER          
SEQRES  59 B 1224  ILE ILE PRO PHE PRO ASP HIS ASN GLN SER PRO ARG ASN          
SEQRES  60 B 1224  THR TYR GLN SER ALA MET GLY LYS GLN ALA MET GLY VAL          
SEQRES  61 B 1224  PHE LEU THR ASN TYR ASN VAL ARG MET ASP THR MET ALA          
SEQRES  62 B 1224  ASN ILE LEU TYR TYR PRO GLN LYS PRO LEU GLY THR THR          
SEQRES  63 B 1224  ARG ALA MET GLU TYR LEU LYS PHE ARG GLU LEU PRO ALA          
SEQRES  64 B 1224  GLY GLN ASN ALA ILE VAL ALA ILE ALA CYS TYR SER GLY          
SEQRES  65 B 1224  TYR ASN GLN GLU ASP SER MET ILE MET ASN GLN SER SER          
SEQRES  66 B 1224  ILE ASP ARG GLY LEU PHE ARG SER LEU PHE PHE ARG SER          
SEQRES  67 B 1224  TYR MET ASP GLN GLU LYS LYS TYR GLY MET SER ILE THR          
SEQRES  68 B 1224  GLU THR PHE GLU LYS PRO GLN ARG THR ASN THR LEU ARG          
SEQRES  69 B 1224  MET LYS HIS GLY THR TYR ASP LYS LEU ASP ASP ASP GLY          
SEQRES  70 B 1224  LEU ILE ALA PRO GLY VAL ARG VAL SER GLY GLU ASP VAL          
SEQRES  71 B 1224  ILE ILE GLY LYS THR THR PRO ILE SER PRO ASP GLU GLU          
SEQRES  72 B 1224  GLU LEU GLY GLN ARG THR ALA TYR HIS SER LYS ARG ASP          
SEQRES  73 B 1224  ALA SER THR PRO LEU ARG SER THR GLU ASN GLY ILE VAL          
SEQRES  74 B 1224  ASP GLN VAL LEU VAL THR THR ASN GLN ASP GLY LEU LYS          
SEQRES  75 B 1224  PHE VAL LYS VAL ARG VAL ARG THR THR LYS ILE PRO GLN          
SEQRES  76 B 1224  ILE GLY ASP LYS PHE ALA SER ARG HIS GLY GLN LYS GLY          
SEQRES  77 B 1224  THR ILE GLY ILE THR TYR ARG ARG GLU ASP MET PRO PHE          
SEQRES  78 B 1224  THR ALA GLU GLY ILE VAL PRO ASP LEU ILE ILE ASN PRO          
SEQRES  79 B 1224  HIS ALA ILE PRO SER ARG MET THR VAL ALA HIS LEU ILE          
SEQRES  80 B 1224  GLU CYS LEU LEU SER LYS VAL ALA ALA LEU SER GLY ASN          
SEQRES  81 B 1224  GLU GLY ASP ALA SER PRO PHE THR ASP ILE THR VAL GLU          
SEQRES  82 B 1224  GLY ILE SER LYS LEU LEU ARG GLU HIS GLY TYR GLN SER          
SEQRES  83 B 1224  ARG GLY PHE GLU VAL MET TYR ASN GLY HIS THR GLY LYS          
SEQRES  84 B 1224  LYS LEU MET ALA GLN ILE PHE PHE GLY PRO THR TYR TYR          
SEQRES  85 B 1224  GLN ARG LEU ARG HIS MET VAL ASP ASP LYS ILE HIS ALA          
SEQRES  86 B 1224  ARG ALA ARG GLY PRO MET GLN VAL LEU THR ARG GLN PRO          
SEQRES  87 B 1224  VAL GLU GLY ARG SER ARG ASP GLY GLY LEU ARG PHE GLY          
SEQRES  88 B 1224  GLU MET GLU ARG ASP CYS MET ILE ALA HIS GLY ALA ALA          
SEQRES  89 B 1224  SER PHE LEU LYS GLU ARG LEU MET GLU ALA SER ASP ALA          
SEQRES  90 B 1224  PHE ARG VAL HIS ILE CYS GLY ILE CYS GLY LEU MET THR          
SEQRES  91 B 1224  VAL ILE ALA LYS LEU ASN HIS ASN GLN PHE GLU CYS LYS          
SEQRES  92 B 1224  GLY CYS ASP ASN LYS ILE ASP ILE TYR GLN ILE HIS ILE          
SEQRES  93 B 1224  PRO TYR ALA ALA LYS LEU LEU PHE GLN GLU LEU MET ALA          
SEQRES  94 B 1224  MET ASN ILE THR PRO ARG LEU TYR THR ASP ARG SER ARG          
SEQRES  95 B 1224  ASP PHE                                                      
SEQRES   1 C  318  MET SER GLU GLU GLY PRO GLN VAL LYS ILE ARG GLU ALA          
SEQRES   2 C  318  SER LYS ASP ASN VAL ASP PHE ILE LEU SER ASN VAL ASP          
SEQRES   3 C  318  LEU ALA MET ALA ASN SER LEU ARG ARG VAL MET ILE ALA          
SEQRES   4 C  318  GLU ILE PRO THR LEU ALA ILE ASP SER VAL GLU VAL GLU          
SEQRES   5 C  318  THR ASN THR THR VAL LEU ALA ASP GLU PHE ILE ALA HIS          
SEQRES   6 C  318  ARG LEU GLY LEU ILE PRO LEU GLN SER MET ASP ILE GLU          
SEQRES   7 C  318  GLN LEU GLU TYR SER ARG ASP CYS PHE CYS GLU ASP HIS          
SEQRES   8 C  318  CYS ASP LYS CYS SER VAL VAL LEU THR LEU GLN ALA PHE          
SEQRES   9 C  318  GLY GLU SER GLU SER THR THR ASN VAL TYR SER LYS ASP          
SEQRES  10 C  318  LEU VAL ILE VAL SER ASN LEU MET GLY ARG ASN ILE GLY          
SEQRES  11 C  318  HIS PRO ILE ILE GLN ASP LYS GLU GLY ASN GLY VAL LEU          
SEQRES  12 C  318  ILE CYS LYS LEU ARG LYS GLY GLN GLU LEU LYS LEU THR          
SEQRES  13 C  318  CYS VAL ALA LYS LYS GLY ILE ALA LYS GLU HIS ALA LYS          
SEQRES  14 C  318  TRP GLY PRO ALA ALA ALA ILE GLU PHE GLU TYR ASP PRO          
SEQRES  15 C  318  TRP ASN LYS LEU LYS HIS THR ASP TYR TRP TYR GLU GLN          
SEQRES  16 C  318  ASP SER ALA LYS GLU TRP PRO GLN SER LYS ASN CYS GLU          
SEQRES  17 C  318  TYR GLU ASP PRO PRO ASN GLU GLY ASP PRO PHE ASP TYR          
SEQRES  18 C  318  LYS ALA GLN ALA ASP THR PHE TYR MET ASN VAL GLU SER          
SEQRES  19 C  318  VAL GLY SER ILE PRO VAL ASP GLN VAL VAL VAL ARG GLY          
SEQRES  20 C  318  ILE ASP THR LEU GLN LYS LYS VAL ALA SER ILE LEU LEU          
SEQRES  21 C  318  ALA LEU THR GLN MET ASP GLN ASP LYS VAL ASN PHE ALA          
SEQRES  22 C  318  SER GLY ASP ASN ASN THR ALA SER ASN MET LEU GLY SER          
SEQRES  23 C  318  ASN GLU ASP VAL MET MET THR GLY ALA GLU GLN ASP PRO          
SEQRES  24 C  318  TYR SER ASN ALA SER GLN MET GLY ASN THR GLY SER GLY          
SEQRES  25 C  318  GLY TYR ASP ASN ALA TRP                                      
SEQRES   1 E  215  MET ASP GLN GLU ASN GLU ARG ASN ILE SER ARG LEU TRP          
SEQRES   2 E  215  ARG ALA PHE ARG THR VAL LYS GLU MET VAL LYS ASP ARG          
SEQRES   3 E  215  GLY TYR PHE ILE THR GLN GLU GLU VAL GLU LEU PRO LEU          
SEQRES   4 E  215  GLU ASP PHE LYS ALA LYS TYR CYS ASP SER MET GLY ARG          
SEQRES   5 E  215  PRO GLN ARG LYS MET MET SER PHE GLN ALA ASN PRO THR          
SEQRES   6 E  215  GLU GLU SER ILE SER LYS PHE PRO ASP MET GLY SER LEU          
SEQRES   7 E  215  TRP VAL GLU PHE CYS ASP GLU PRO SER VAL GLY VAL LYS          
SEQRES   8 E  215  THR MET LYS THR PHE VAL ILE HIS ILE GLN GLU LYS ASN          
SEQRES   9 E  215  PHE GLN THR GLY ILE PHE VAL TYR GLN ASN ASN ILE THR          
SEQRES  10 E  215  PRO SER ALA MET LYS LEU VAL PRO SER ILE PRO PRO ALA          
SEQRES  11 E  215  THR ILE GLU THR PHE ASN GLU ALA ALA LEU VAL VAL ASN          
SEQRES  12 E  215  ILE THR HIS HIS GLU LEU VAL PRO LYS HIS ILE ARG LEU          
SEQRES  13 E  215  SER SER ASP GLU LYS ARG GLU LEU LEU LYS ARG TYR ARG          
SEQRES  14 E  215  LEU LYS GLU SER GLN LEU PRO ARG ILE GLN ARG ALA ASP          
SEQRES  15 E  215  PRO VAL ALA LEU TYR LEU GLY LEU LYS ARG GLY GLU VAL          
SEQRES  16 E  215  VAL LYS ILE ILE ARG LYS SER GLU THR SER GLY ARG TYR          
SEQRES  17 E  215  ALA SER TYR ARG ILE CYS MET                                  
SEQRES   1 F  155  MET SER ASP TYR GLU GLU ALA PHE ASN ASP GLY ASN GLU          
SEQRES   2 F  155  ASN PHE GLU ASP PHE ASP VAL GLU HIS PHE SER ASP GLU          
SEQRES   3 F  155  GLU THR TYR GLU GLU LYS PRO GLN PHE LYS ASP GLY GLU          
SEQRES   4 F  155  THR THR ASP ALA ASN GLY LYS THR ILE VAL THR GLY GLY          
SEQRES   5 F  155  ASN GLY PRO GLU ASP PHE GLN GLN HIS GLU GLN ILE ARG          
SEQRES   6 F  155  ARG LYS THR LEU LYS GLU LYS ALA ILE PRO LYS ASP GLN          
SEQRES   7 F  155  ARG ALA THR THR PRO TYR MET THR LYS TYR GLU ARG ALA          
SEQRES   8 F  155  ARG ILE LEU GLY THR ARG ALA LEU GLN ILE SER MET ASN          
SEQRES   9 F  155  ALA PRO VAL PHE VAL ASP LEU GLU GLY GLU THR ASP PRO          
SEQRES  10 F  155  LEU ARG ILE ALA MET LYS GLU LEU ALA GLU LYS LYS ILE          
SEQRES  11 F  155  PRO LEU VAL ILE ARG ARG TYR LEU PRO ASP GLY SER PHE          
SEQRES  12 F  155  GLU ASP TRP SER VAL GLU GLU LEU ILE VAL ASP LEU              
SEQRES   1 H  146  MET SER ASN THR LEU PHE ASP ASP ILE PHE GLN VAL SER          
SEQRES   2 H  146  GLU VAL ASP PRO GLY ARG TYR ASN LYS VAL CYS ARG ILE          
SEQRES   3 H  146  GLU ALA ALA SER THR THR GLN ASP GLN CYS LYS LEU THR          
SEQRES   4 H  146  LEU ASP ILE ASN VAL GLU LEU PHE PRO VAL ALA ALA GLN          
SEQRES   5 H  146  ASP SER LEU THR VAL THR ILE ALA SER SER LEU ASN LEU          
SEQRES   6 H  146  GLU ASP THR PRO ALA ASN ASP SER SER ALA THR ARG SER          
SEQRES   7 H  146  TRP ARG PRO PRO GLN ALA GLY ASP ARG SER LEU ALA ASP          
SEQRES   8 H  146  ASP TYR ASP TYR VAL MET TYR GLY THR ALA TYR LYS PHE          
SEQRES   9 H  146  GLU GLU VAL SER LYS ASP LEU ILE ALA VAL TYR TYR SER          
SEQRES  10 H  146  PHE GLY GLY LEU LEU MET ARG LEU GLU GLY ASN TYR ARG          
SEQRES  11 H  146  ASN LEU ASN ASN LEU LYS GLN GLU ASN ALA TYR LEU LEU          
SEQRES  12 H  146  ILE ARG ARG                                                  
SEQRES   1 I  122  MET THR THR PHE ARG PHE CYS ARG ASP CYS ASN ASN MET          
SEQRES   2 I  122  LEU TYR PRO ARG GLU ASP LYS GLU ASN ASN ARG LEU LEU          
SEQRES   3 I  122  PHE GLU CYS ARG THR CYS SER TYR VAL GLU GLU ALA GLY          
SEQRES   4 I  122  SER PRO LEU VAL TYR ARG HIS GLU LEU ILE THR ASN ILE          
SEQRES   5 I  122  GLY GLU THR ALA GLY VAL VAL GLN ASP ILE GLY SER ASP          
SEQRES   6 I  122  PRO THR LEU PRO ARG SER ASP ARG GLU CYS PRO LYS CYS          
SEQRES   7 I  122  HIS SER ARG GLU ASN VAL PHE PHE GLN SER GLN GLN ARG          
SEQRES   8 I  122  ARG LYS ASP THR SER MET VAL LEU PHE PHE VAL CYS LEU          
SEQRES   9 I  122  SER CYS SER HIS ILE PHE THR SER ASP GLN LYS ASN LYS          
SEQRES  10 I  122  ARG THR GLN PHE SER                                          
SEQRES   1 J   70  MET ILE VAL PRO VAL ARG CYS PHE SER CYS GLY LYS VAL          
SEQRES   2 J   70  VAL GLY ASP LYS TRP GLU SER TYR LEU ASN LEU LEU GLN          
SEQRES   3 J   70  GLU ASP GLU LEU ASP GLU GLY THR ALA LEU SER ARG LEU          
SEQRES   4 J   70  GLY LEU LYS ARG TYR CYS CYS ARG ARG MET ILE LEU THR          
SEQRES   5 J   70  HIS VAL ASP LEU ILE GLU LYS PHE LEU ARG TYR ASN PRO          
SEQRES   6 J   70  LEU GLU LYS ARG ASP                                          
SEQRES   1 K  120  MET ASN ALA PRO ASP ARG PHE GLU LEU PHE LEU LEU GLY          
SEQRES   2 K  120  GLU GLY GLU SER LYS LEU LYS ILE ASP PRO ASP THR LYS          
SEQRES   3 K  120  ALA PRO ASN ALA VAL VAL ILE THR PHE GLU LYS GLU ASP          
SEQRES   4 K  120  HIS THR LEU GLY ASN LEU ILE ARG ALA GLU LEU LEU ASN          
SEQRES   5 K  120  ASP ARG LYS VAL LEU PHE ALA ALA TYR LYS VAL GLU HIS          
SEQRES   6 K  120  PRO PHE PHE ALA ARG PHE LYS LEU ARG ILE GLN THR THR          
SEQRES   7 K  120  GLU GLY TYR ASP PRO LYS ASP ALA LEU LYS ASN ALA CYS          
SEQRES   8 K  120  ASN SER ILE ILE ASN LYS LEU GLY ALA LEU LYS THR ASN          
SEQRES   9 K  120  PHE GLU THR GLU TRP ASN LEU GLN THR LEU ALA ALA ASP          
SEQRES  10 K  120  ASP ALA PHE                                                  
SEQRES   1 L   70  MET SER ARG GLU GLY PHE GLN ILE PRO THR ASN LEU ASP          
SEQRES   2 L   70  ALA ALA ALA ALA GLY THR SER GLN ALA ARG THR ALA THR          
SEQRES   3 L   70  LEU LYS TYR ILE CYS ALA GLU CYS SER SER LYS LEU SER          
SEQRES   4 L   70  LEU SER ARG THR ASP ALA VAL ARG CYS LYS ASP CYS GLY          
SEQRES   5 L   70  HIS ARG ILE LEU LEU LYS ALA ARG THR LYS ARG LEU VAL          
SEQRES   6 L   70  GLN PHE GLU ALA ARG                                          
HET     ZN  J3001       1                                                       
HET     ZN  C3002       1                                                       
HET     ZN  I3003       1                                                       
HET     ZN  I3004       1                                                       
HET     ZN  L3005       1                                                       
HET     ZN  A3006       1                                                       
HET     ZN  B3007       1                                                       
HET     ZN  A3008       1                                                       
HET     MN  A3009       1                                                       
HETNAM      ZN ZINC ION                                                         
HETNAM      MN MANGANESE (II) ION                                               
FORMUL  11   ZN    8(ZN1 2+)                                                    
FORMUL  19   MN    MN1 2+                                                       
FORMUL  20  HOH   *78(H2 O1)                                                    
CISPEP   1 GLN A  447    PRO A  448          0        -0.02                     
CISPEP   2 PRO E  128    PRO E  129          0        -0.06                     
CRYST1  122.700  223.000  376.100  90.00  90.00  90.00 I 2 2 2       8          
ORIGX1      1.000000  0.000000  0.000000        0.00000                         
ORIGX2      0.000000  1.000000  0.000000        0.00000                         
ORIGX3      0.000000  0.000000  1.000000        0.00000                         
SCALE1      0.008150  0.000000  0.000000        0.00000                         
SCALE2      0.000000  0.004484  0.000000        0.00000                         
SCALE3      0.000000  0.000000  0.002659        0.00000                         
ATOM      1  N   VAL A   2      37.616  58.963  36.208  1.00140.36           N  
ATOM      2  CA  VAL A   2      37.078  57.634  35.895  1.00140.28           C  
ATOM      3  C   VAL A   2      35.550  57.703  35.873  1.00140.67           C  
ATOM      4  O   VAL A   2      34.928  58.443  36.665  1.00141.18           O  
ATOM      5  CB  VAL A   2      37.625  56.758  36.977  1.00139.71           C  
ATOM      6  CG1 VAL A   2      38.287  57.658  37.968  1.00138.25           C  
ATOM      7  CG2 VAL A   2      36.633  55.811  37.657  1.00139.41           C  
ATOM      8  N   GLY A   3      34.987  56.921  34.966  1.00139.89           N  
ATOM      9  CA  GLY A   3      33.533  56.823  34.782  1.00138.23           C  
ATOM     10  C   GLY A   3      32.913  58.193  34.501  1.00137.14           C  
ATOM     11  O   GLY A   3      32.107  58.712  35.302  1.00136.80           O  
ATOM     12  N   GLN A   4      33.406  58.942  33.679  1.00135.71           N  
ATOM     13  CA  GLN A   4      32.864  60.007  32.837  1.00133.48           C  
ATOM     14  C   GLN A   4      31.479  60.503  33.248  1.00130.76           C  
ATOM     15  O   GLN A   4      30.798  61.173  32.467  1.00131.02           O  
ATOM     16  CB  GLN A   4      32.841  59.578  31.363  1.00135.10           C  
ATOM     17  CG  GLN A   4      34.208  59.605  30.684  1.00136.38           C  
ATOM     18  CD  GLN A   4      34.136  59.320  29.190  1.00137.23           C  
ATOM     19  OE1 GLN A   4      33.458  60.028  28.441  1.00137.22           O  
ATOM     20  NE2 GLN A   4      34.841  58.283  28.750  1.00137.10           N  
ATOM     21  N   GLN A   5      31.056  60.165  34.464  1.00126.40           N  
ATOM     22  CA  GLN A   5      29.767  60.632  34.959  1.00121.09           C  
ATOM     23  C   GLN A   5      30.050  61.673  36.031  1.00116.67           C  
ATOM     24  O   GLN A   5      31.210  61.955  36.334  1.00116.39           O  
ATOM     25  CB  GLN A   5      28.929  59.486  35.536  1.00122.43           C  
ATOM     26  CG  GLN A   5      27.535  59.934  35.982  1.00123.14           C  
ATOM     27  CD  GLN A   5      26.548  58.790  36.120  1.00124.36           C  
ATOM     28  OE1 GLN A   5      26.790  57.828  36.848  1.00126.01           O  
ATOM     29  NE2 GLN A   5      25.423  58.895  35.422  1.00123.24           N  
ATOM     30  N   TYR A   6      29.002  62.243  36.608  1.00111.28           N  
ATOM     31  CA  TYR A   6      29.191  63.275  37.612  1.00106.37           C  
ATOM     32  C   TYR A   6      28.547  62.954  38.953  1.00102.47           C  
ATOM     33  O   TYR A   6      27.504  62.306  39.012  1.00102.10           O  
ATOM     34  CB  TYR A   6      28.631  64.596  37.092  1.00106.60           C  
ATOM     35  CG  TYR A   6      29.247  65.803  37.744  1.00107.47           C  
ATOM     36  CD1 TYR A   6      30.540  66.203  37.415  1.00108.27           C  
ATOM     37  CD2 TYR A   6      28.548  66.539  38.700  1.00106.91           C  
ATOM     38  CE1 TYR A   6      31.124  67.306  38.019  1.00110.17           C  
ATOM     39  CE2 TYR A   6      29.121  67.644  39.313  1.00108.02           C  
ATOM     40  CZ  TYR A   6      30.410  68.023  38.967  1.00110.63           C  
ATOM     41  OH  TYR A   6      30.988  69.123  39.559  1.00113.86           O  
ATOM     42  N   SER A   7      29.182  63.420  40.025  1.00 97.36           N  
ATOM     43  CA  SER A   7      28.678  63.220  41.379  1.00 93.44           C  
ATOM     44  C   SER A   7      28.998  64.461  42.195  1.00 89.31           C  
ATOM     45  O   SER A   7      30.160  64.824  42.355  1.00 88.45           O  
ATOM     46  CB  SER A   7      29.323  61.991  42.024  1.00 94.47           C  
ATOM     47  OG  SER A   7      30.725  62.141  42.128  1.00 97.49           O  
ATOM     48  N   SER A   8      27.963  65.115  42.708  1.00 86.00           N  
ATOM     49  CA  SER A   8      28.152  66.329  43.494  1.00 83.64           C  
ATOM     50  C   SER A   8      28.946  66.099  44.784  1.00 80.67           C  
ATOM     51  O   SER A   8      29.138  67.025  45.575  1.00 80.03           O  
ATOM     52  CB  SER A   8      26.788  66.969  43.812  1.00 84.01           C  
ATOM     53  OG  SER A   8      25.896  66.046  44.414  1.00 84.61           O  
ATOM     54  N   ALA A   9      29.412  64.870  44.990  1.00 77.20           N  
ATOM     55  CA  ALA A   9      30.185  64.529  46.184  1.00 72.37           C  
ATOM     56  C   ALA A   9      31.629  65.012  46.061  1.00 69.35           C  
ATOM     57  O   ALA A   9      32.336  64.648  45.120  1.00 67.83           O  
ATOM     58  CB  ALA A   9      30.158  63.025  46.407  1.00 71.61           C  
ATOM     59  N   PRO A  10      32.086  65.833  47.023  1.00 66.47           N  
ATOM     60  CA  PRO A  10      33.448  66.382  47.044  1.00 66.85           C  
ATOM     61  C   PRO A  10      34.569  65.336  47.002  1.00 66.57           C  
ATOM     62  O   PRO A  10      34.668  64.480  47.883  1.00 67.29           O  
ATOM     63  CB  PRO A  10      33.467  67.209  48.334  1.00 64.87           C  
ATOM     64  CG  PRO A  10      32.503  66.492  49.208  1.00 62.93           C  
ATOM     65  CD  PRO A  10      31.366  66.201  48.252  1.00 64.80           C  
ATOM     66  N   LEU A  11      35.409  65.426  45.973  1.00 64.60           N  
ATOM     67  CA  LEU A  11      36.532  64.513  45.780  1.00 61.95           C  
ATOM     68  C   LEU A  11      37.597  64.661  46.870  1.00 60.25           C  
ATOM     69  O   LEU A  11      37.972  65.772  47.233  1.00 60.33           O  
ATOM     70  CB  LEU A  11      37.162  64.774  44.422  1.00 61.62           C  
ATOM     71  CG  LEU A  11      38.482  64.059  44.179  1.00 65.73           C  
ATOM     72  CD1 LEU A  11      38.248  62.555  44.130  1.00 67.40           C  
ATOM     73  CD2 LEU A  11      39.086  64.561  42.880  1.00 68.71           C  
ATOM     74  N   ARG A  12      38.097  63.539  47.379  1.00 58.50           N  
ATOM     75  CA  ARG A  12      39.101  63.574  48.438  1.00 56.91           C  
ATOM     76  C   ARG A  12      40.048  62.383  48.457  1.00 52.95           C  
ATOM     77  O   ARG A  12      39.932  61.465  47.651  1.00 53.78           O  
ATOM     78  CB  ARG A  12      38.409  63.683  49.801  1.00 61.47           C  
ATOM     79  CG  ARG A  12      37.629  64.972  49.981  1.00 66.59           C  
ATOM     80  CD  ARG A  12      37.359  65.255  51.434  1.00 71.31           C  
ATOM     81  NE  ARG A  12      36.919  66.631  51.636  1.00 79.05           N  
ATOM     82  CZ  ARG A  12      36.660  67.166  52.827  1.00 85.23           C  
ATOM     83  NH1 ARG A  12      36.798  66.442  53.935  1.00 86.46           N  
ATOM     84  NH2 ARG A  12      36.256  68.428  52.912  1.00 87.84           N  
ATOM     85  N   THR A  13      40.997  62.408  49.382  1.00 48.94           N  
ATOM     86  CA  THR A  13      41.951  61.315  49.516  1.00 46.94           C  
ATOM     87  C   THR A  13      41.878  60.737  50.930  1.00 48.07           C  
ATOM     88  O   THR A  13      41.611  61.459  51.882  1.00 51.61           O  
ATOM     89  CB  THR A  13      43.403  61.778  49.219  1.00 43.35           C  
ATOM     90  OG1 THR A  13      43.731  62.923  50.015  1.00 43.60           O  
ATOM     91  CG2 THR A  13      43.557  62.121  47.762  1.00 35.92           C  
ATOM     92  N   VAL A  14      42.091  59.434  51.063  1.00 47.68           N  
ATOM     93  CA  VAL A  14      42.048  58.789  52.366  1.00 47.97           C  
ATOM     94  C   VAL A  14      43.226  59.250  53.219  1.00 48.83           C  
ATOM     95  O   VAL A  14      44.375  59.130  52.805  1.00 49.84           O  
ATOM     96  CB  VAL A  14      42.109  57.259  52.220  1.00 47.99           C  
ATOM     97  CG1 VAL A  14      42.116  56.600  53.591  1.00 46.76           C  
ATOM     98  CG2 VAL A  14      40.926  56.779  51.399  1.00 47.37           C  
ATOM     99  N   LYS A  15      42.938  59.772  54.409  1.00 48.98           N  
ATOM    100  CA  LYS A  15      43.978  60.249  55.316  1.00 50.15           C  
ATOM    101  C   LYS A  15      44.196  59.278  56.465  1.00 49.90           C  
ATOM    102  O   LYS A  15      45.292  59.185  57.006  1.00 50.53           O  
ATOM    103  CB  LYS A  15      43.599  61.612  55.892  1.00 51.93           C  
ATOM    104  CG  LYS A  15      43.472  62.719  54.870  1.00 55.63           C  
ATOM    105  CD  LYS A  15      44.827  63.137  54.330  1.00 59.29           C  
ATOM    106  CE  LYS A  15      44.688  64.283  53.336  1.00 62.36           C  
ATOM    107  NZ  LYS A  15      46.003  64.828  52.891  1.00 65.27           N  
ATOM    108  N   GLU A  16      43.139  58.574  56.850  1.00 49.81           N  
ATOM    109  CA  GLU A  16      43.213  57.607  57.942  1.00 49.31           C  
ATOM    110  C   GLU A  16      42.343  56.385  57.671  1.00 46.12           C  
ATOM    111  O   GLU A  16      41.328  56.465  56.979  1.00 45.75           O  
ATOM    112  CB  GLU A  16      42.753  58.229  59.271  1.00 52.01           C  
ATOM    113  CG  GLU A  16      43.672  59.282  59.877  1.00 59.64           C  
ATOM    114  CD  GLU A  16      43.376  59.548  61.363  1.00 64.78           C  
ATOM    115  OE1 GLU A  16      42.180  59.600  61.748  1.00 65.47           O  
ATOM    116  OE2 GLU A  16      44.346  59.716  62.143  1.00 65.92           O  
ATOM    117  N   VAL A  17      42.757  55.243  58.199  1.00 41.01           N  
ATOM    118  CA  VAL A  17      41.964  54.043  58.045  1.00 38.53           C  
ATOM    119  C   VAL A  17      41.770  53.507  59.434  1.00 39.03           C  
ATOM    120  O   VAL A  17      42.728  53.147  60.107  1.00 36.31           O  
ATOM    121  CB  VAL A  17      42.642  52.963  57.185  1.00 37.30           C  
ATOM    122  CG1 VAL A  17      41.806  51.693  57.231  1.00 37.13           C  
ATOM    123  CG2 VAL A  17      42.769  53.435  55.741  1.00 32.54           C  
ATOM    124  N   GLN A  18      40.517  53.491  59.870  1.00 41.26           N  
ATOM    125  CA  GLN A  18      40.178  52.997  61.194  1.00 42.01           C  
ATOM    126  C   GLN A  18      39.687  51.550  61.099  1.00 42.09           C  
ATOM    127  O   GLN A  18      38.602  51.288  60.593  1.00 38.82           O  
ATOM    128  CB  GLN A  18      39.099  53.886  61.810  1.00 41.22           C  
ATOM    129  CG  GLN A  18      38.495  53.351  63.082  1.00 38.77           C  
ATOM    130  CD  GLN A  18      39.508  53.202  64.186  1.00 40.38           C  
ATOM    131  OE1 GLN A  18      40.093  54.181  64.642  1.00 38.51           O  
ATOM    132  NE2 GLN A  18      39.722  51.970  64.629  1.00 42.75           N  
ATOM    133  N   PHE A  19      40.502  50.611  61.572  1.00 42.28           N  
ATOM    134  CA  PHE A  19      40.116  49.210  61.540  1.00 43.08           C  
ATOM    135  C   PHE A  19      39.198  48.870  62.718  1.00 44.26           C  
ATOM    136  O   PHE A  19      39.103  49.625  63.692  1.00 40.70           O  
ATOM    137  CB  PHE A  19      41.359  48.308  61.551  1.00 42.86           C  
ATOM    138  CG  PHE A  19      42.133  48.326  60.260  1.00 41.96           C  
ATOM    139  CD1 PHE A  19      43.260  49.137  60.112  1.00 43.89           C  
ATOM    140  CD2 PHE A  19      41.699  47.580  59.168  1.00 41.19           C  
ATOM    141  CE1 PHE A  19      43.939  49.206  58.892  1.00 42.67           C  
ATOM    142  CE2 PHE A  19      42.370  47.643  57.942  1.00 43.80           C  
ATOM    143  CZ  PHE A  19      43.490  48.458  57.804  1.00 41.00           C  
ATOM    144  N   GLY A  20      38.508  47.740  62.619  1.00 44.51           N  
ATOM    145  CA  GLY A  20      37.617  47.340  63.691  1.00 48.50           C  
ATOM    146  C   GLY A  20      36.762  46.147  63.322  1.00 50.08           C  
ATOM    147  O   GLY A  20      36.887  45.596  62.229  1.00 51.54           O  
ATOM    148  N   LEU A  21      35.885  45.748  64.235  1.00 50.77           N  
ATOM    149  CA  LEU A  21      35.007  44.616  63.998  1.00 50.58           C  
ATOM    150  C   LEU A  21      33.579  45.054  63.679  1.00 52.14           C  
ATOM    151  O   LEU A  21      33.084  46.055  64.193  1.00 51.82           O  
ATOM    152  CB  LEU A  21      35.020  43.703  65.218  1.00 48.97           C  
ATOM    153  CG  LEU A  21      36.446  43.386  65.678  1.00 50.55           C  
ATOM    154  CD1 LEU A  21      36.409  42.630  66.986  1.00 50.65           C  
ATOM    155  CD2 LEU A  21      37.177  42.592  64.610  1.00 49.74           C  
ATOM    156  N   PHE A  22      32.933  44.291  62.809  1.00 54.35           N  
ATOM    157  CA  PHE A  22      31.560  44.541  62.388  1.00 56.43           C  
ATOM    158  C   PHE A  22      30.592  43.964  63.419  1.00 57.27           C  
ATOM    159  O   PHE A  22      30.577  42.753  63.640  1.00 56.51           O  
ATOM    160  CB  PHE A  22      31.326  43.845  61.052  1.00 59.56           C  
ATOM    161  CG  PHE A  22      30.952  44.763  59.942  1.00 63.58           C  
ATOM    162  CD1 PHE A  22      31.283  44.442  58.632  1.00 65.78           C  
ATOM    163  CD2 PHE A  22      30.256  45.940  60.194  1.00 66.15           C  
ATOM    164  CE1 PHE A  22      30.931  45.279  57.585  1.00 68.87           C  
ATOM    165  CE2 PHE A  22      29.897  46.787  59.157  1.00 68.05           C  
ATOM    166  CZ  PHE A  22      30.235  46.457  57.847  1.00 69.73           C  
ATOM    167  N   SER A  23      29.787  44.809  64.055  1.00 58.81           N  
ATOM    168  CA  SER A  23      28.819  44.311  65.040  1.00 59.67           C  
ATOM    169  C   SER A  23      27.586  43.799  64.289  1.00 60.49           C  
ATOM    170  O   SER A  23      27.310  44.240  63.174  1.00 62.12           O  
ATOM    171  CB  SER A  23      28.383  45.422  65.988  1.00 56.92           C  
ATOM    172  OG  SER A  23      27.428  46.257  65.357  1.00 54.42           O  
ATOM    173  N   PRO A  24      26.828  42.866  64.889  1.00 61.34           N  
ATOM    174  CA  PRO A  24      25.624  42.317  64.245  1.00 62.03           C  
ATOM    175  C   PRO A  24      24.598  43.395  63.847  1.00 62.40           C  
ATOM    176  O   PRO A  24      23.952  43.308  62.794  1.00 58.68           O  
ATOM    177  CB  PRO A  24      25.087  41.346  65.296  1.00 62.29           C  
ATOM    178  CG  PRO A  24      25.579  41.944  66.600  1.00 61.31           C  
ATOM    179  CD  PRO A  24      26.988  42.323  66.249  1.00 60.90           C  
ATOM    180  N   GLU A  25      24.462  44.408  64.699  1.00 63.19           N  
ATOM    181  CA  GLU A  25      23.553  45.511  64.442  1.00 66.02           C  
ATOM    182  C   GLU A  25      23.942  46.224  63.137  1.00 66.87           C  
ATOM    183  O   GLU A  25      23.122  46.370  62.228  1.00 67.68           O  
ATOM    184  CB  GLU A  25      23.591  46.515  65.602  1.00 69.08           C  
ATOM    185  CG  GLU A  25      23.025  46.027  66.947  1.00 77.15           C  
ATOM    186  CD  GLU A  25      23.947  45.068  67.698  1.00 82.63           C  
ATOM    187  OE1 GLU A  25      25.156  45.019  67.382  1.00 85.59           O  
ATOM    188  OE2 GLU A  25      23.462  44.374  68.622  1.00 84.79           O  
ATOM    189  N   GLU A  26      25.198  46.657  63.038  1.00 65.24           N  
ATOM    190  CA  GLU A  26      25.649  47.358  61.844  1.00 62.93           C  
ATOM    191  C   GLU A  26      25.549  46.497  60.599  1.00 62.81           C  
ATOM    192  O   GLU A  26      25.108  46.962  59.549  1.00 63.10           O  
ATOM    193  CB  GLU A  26      27.084  47.850  62.017  1.00 62.55           C  
ATOM    194  CG  GLU A  26      27.583  48.716  60.859  1.00 62.41           C  
ATOM    195  CD  GLU A  26      28.906  49.400  61.165  1.00 63.87           C  
ATOM    196  OE1 GLU A  26      29.880  48.694  61.504  1.00 64.56           O  
ATOM    197  OE2 GLU A  26      28.973  50.644  61.067  1.00 61.26           O  
ATOM    198  N   VAL A  27      25.959  45.242  60.704  1.00 62.13           N  
ATOM    199  CA  VAL A  27      25.885  44.359  59.553  1.00 63.99           C  
ATOM    200  C   VAL A  27      24.475  44.377  58.979  1.00 66.26           C  
ATOM    201  O   VAL A  27      24.287  44.158  57.781  1.00 66.24           O  
ATOM    202  CB  VAL A  27      26.225  42.919  59.916  1.00 63.46           C  
ATOM    203  CG1 VAL A  27      26.246  42.075  58.658  1.00 62.25           C  
ATOM    204  CG2 VAL A  27      27.561  42.862  60.630  1.00 65.56           C  
ATOM    205  N   ARG A  28      23.486  44.624  59.839  1.00 68.12           N  
ATOM    206  CA  ARG A  28      22.094  44.693  59.406  1.00 70.14           C  
ATOM    207  C   ARG A  28      21.765  46.088  58.912  1.00 71.50           C  
ATOM    208  O   ARG A  28      21.246  46.255  57.812  1.00 72.50           O  
ATOM    209  CB  ARG A  28      21.144  44.337  60.547  1.00 71.10           C  
ATOM    210  CG  ARG A  28      21.064  42.853  60.836  1.00 74.69           C  
ATOM    211  CD  ARG A  28      20.179  42.556  62.037  1.00 75.10           C  
ATOM    212  NE  ARG A  28      20.716  41.440  62.808  1.00 74.97           N  
ATOM    213  CZ  ARG A  28      20.643  41.346  64.130  1.00 73.94           C  
ATOM    214  NH1 ARG A  28      20.045  42.299  64.834  1.00 77.98           N  
ATOM    215  NH2 ARG A  28      21.204  40.320  64.751  1.00 73.42           N  
ATOM    216  N   ALA A  29      22.078  47.088  59.730  1.00 72.66           N  
ATOM    217  CA  ALA A  29      21.815  48.484  59.398  1.00 73.99           C  
ATOM    218  C   ALA A  29      22.195  48.864  57.967  1.00 75.60           C  
ATOM    219  O   ALA A  29      21.488  49.639  57.316  1.00 75.36           O  
ATOM    220  CB  ALA A  29      22.547  49.398  60.383  1.00 72.75           C  
ATOM    221  N   ILE A  30      23.300  48.311  57.473  1.00 76.77           N  
ATOM    222  CA  ILE A  30      23.767  48.644  56.133  1.00 79.15           C  
ATOM    223  C   ILE A  30      23.401  47.654  55.037  1.00 80.08           C  
ATOM    224  O   ILE A  30      23.452  47.989  53.851  1.00 80.00           O  
ATOM    225  CB  ILE A  30      25.298  48.805  56.099  1.00 78.92           C  
ATOM    226  CG1 ILE A  30      25.954  47.427  56.178  1.00 78.27           C  
ATOM    227  CG2 ILE A  30      25.762  49.698  57.256  1.00 78.48           C  
ATOM    228  CD1 ILE A  30      27.358  47.390  55.653  1.00 76.78           C  
ATOM    229  N   SER A  31      23.048  46.433  55.417  1.00 82.20           N  
ATOM    230  CA  SER A  31      22.706  45.431  54.416  1.00 86.03           C  
ATOM    231  C   SER A  31      21.512  45.881  53.593  1.00 88.42           C  
ATOM    232  O   SER A  31      20.737  46.743  54.015  1.00 89.79           O  
ATOM    233  CB  SER A  31      22.392  44.087  55.075  1.00 85.81           C  
ATOM    234  OG  SER A  31      21.121  44.100  55.699  1.00 85.16           O  
ATOM    235  N   VAL A  32      21.370  45.294  52.410  1.00 89.15           N  
ATOM    236  CA  VAL A  32      20.263  45.626  51.530  1.00 88.46           C  
ATOM    237  C   VAL A  32      19.208  44.523  51.562  1.00 89.65           C  
ATOM    238  O   VAL A  32      18.041  44.782  51.849  1.00 89.63           O  
ATOM    239  CB  VAL A  32      20.757  45.841  50.086  1.00 87.14           C  
ATOM    240  CG1 VAL A  32      21.549  47.126  50.004  1.00 85.82           C  
ATOM    241  CG2 VAL A  32      21.617  44.674  49.646  1.00 86.57           C  
ATOM    242  N   ALA A  33      19.628  43.294  51.285  1.00 91.01           N  
ATOM    243  CA  ALA A  33      18.725  42.149  51.285  1.00 92.35           C  
ATOM    244  C   ALA A  33      18.900  41.354  52.574  1.00 94.17           C  
ATOM    245  O   ALA A  33      19.722  41.710  53.413  1.00 94.77           O  
ATOM    246  CB  ALA A  33      19.021  41.268  50.095  1.00 91.59           C  
ATOM    247  N   LYS A  34      18.124  40.284  52.731  1.00 96.16           N  
ATOM    248  CA  LYS A  34      18.228  39.443  53.919  1.00 97.89           C  
ATOM    249  C   LYS A  34      18.801  38.076  53.552  1.00100.59           C  
ATOM    250  O   LYS A  34      19.556  37.489  54.320  1.00101.47           O  
ATOM    251  CB  LYS A  34      16.867  39.284  54.599  1.00 96.48           C  
ATOM    252  CG  LYS A  34      16.925  38.443  55.870  1.00 94.65           C  
ATOM    253  CD  LYS A  34      15.677  38.579  56.721  1.00 92.85           C  
ATOM    254  CE  LYS A  34      15.771  37.709  57.963  1.00 92.57           C  
ATOM    255  NZ  LYS A  34      14.602  37.886  58.870  1.00 92.37           N  
ATOM    256  N   ILE A  35      18.431  37.565  52.383  1.00103.56           N  
ATOM    257  CA  ILE A  35      18.949  36.283  51.902  1.00107.49           C  
ATOM    258  C   ILE A  35      18.490  35.029  52.659  1.00110.56           C  
ATOM    259  O   ILE A  35      18.976  34.733  53.756  1.00111.08           O  
ATOM    260  CB  ILE A  35      20.488  36.330  51.871  1.00106.53           C  
ATOM    261  CG1 ILE A  35      20.926  37.498  50.984  1.00106.90           C  
ATOM    262  CG2 ILE A  35      21.052  35.013  51.367  1.00105.81           C  
ATOM    263  CD1 ILE A  35      22.402  37.740  50.963  1.00108.96           C  
ATOM    264  N   ARG A  36      17.565  34.291  52.042  1.00113.25           N  
ATOM    265  CA  ARG A  36      17.004  33.066  52.612  1.00114.60           C  
ATOM    266  C   ARG A  36      17.284  31.884  51.695  1.00116.54           C  
ATOM    267  O   ARG A  36      18.139  31.056  51.991  1.00116.66           O  
ATOM    268  CB  ARG A  36      15.495  33.212  52.778  1.00113.99           C  
ATOM    269  CG  ARG A  36      15.084  34.460  53.518  1.00114.10           C  
ATOM    270  CD  ARG A  36      13.719  34.919  53.061  1.00114.70           C  
ATOM    271  NE  ARG A  36      13.339  36.180  53.684  1.00115.18           N  
ATOM    272  CZ  ARG A  36      12.284  36.899  53.321  1.00115.73           C  
ATOM    273  NH1 ARG A  36      11.505  36.478  52.333  1.00115.45           N  
ATOM    274  NH2 ARG A  36      12.008  38.036  53.946  1.00115.68           N  
ATOM    275  N   PHE A  37      16.550  31.809  50.587  1.00119.24           N  
ATOM    276  CA  PHE A  37      16.722  30.727  49.619  1.00122.99           C  
ATOM    277  C   PHE A  37      18.194  30.571  49.241  1.00123.93           C  
ATOM    278  O   PHE A  37      18.829  31.518  48.779  1.00123.62           O  
ATOM    279  CB  PHE A  37      15.904  31.006  48.349  1.00126.05           C  
ATOM    280  CG  PHE A  37      14.419  30.765  48.498  1.00129.60           C  
ATOM    281  CD1 PHE A  37      13.539  31.168  47.493  1.00130.63           C  
ATOM    282  CD2 PHE A  37      13.901  30.119  49.618  1.00130.87           C  
ATOM    283  CE1 PHE A  37      12.166  30.929  47.598  1.00131.03           C  
ATOM    284  CE2 PHE A  37      12.529  29.875  49.733  1.00131.88           C  
ATOM    285  CZ  PHE A  37      11.661  30.282  48.719  1.00131.35           C  
ATOM    286  N   PRO A  38      18.756  29.366  49.435  1.00124.91           N  
ATOM    287  CA  PRO A  38      20.159  29.088  49.113  1.00126.53           C  
ATOM    288  C   PRO A  38      20.398  28.861  47.622  1.00129.01           C  
ATOM    289  O   PRO A  38      21.515  28.562  47.201  1.00128.30           O  
ATOM    290  CB  PRO A  38      20.450  27.843  49.935  1.00125.51           C  
ATOM    291  CG  PRO A  38      19.151  27.111  49.858  1.00124.68           C  
ATOM    292  CD  PRO A  38      18.137  28.207  50.103  1.00124.21           C  
ATOM    293  N   GLU A  39      19.342  29.001  46.829  1.00132.69           N  
ATOM    294  CA  GLU A  39      19.434  28.807  45.387  1.00136.15           C  
ATOM    295  C   GLU A  39      19.338  30.157  44.682  1.00138.59           C  
ATOM    296  O   GLU A  39      19.152  31.185  45.332  1.00138.84           O  
ATOM    297  CB  GLU A  39      18.304  27.892  44.915  1.00135.81           C  
ATOM    298  CG  GLU A  39      18.135  26.646  45.768  1.00136.10           C  
ATOM    299  CD  GLU A  39      17.044  25.735  45.253  1.00136.57           C  
ATOM    300  OE1 GLU A  39      15.922  26.229  45.026  1.00137.07           O  
ATOM    301  OE2 GLU A  39      17.306  24.526  45.078  1.00137.36           O  
ATOM    302  N   THR A  40      19.467  30.154  43.359  1.00141.78           N  
ATOM    303  CA  THR A  40      19.387  31.393  42.588  1.00145.58           C  
ATOM    304  C   THR A  40      19.009  31.167  41.129  1.00148.06           C  
ATOM    305  O   THR A  40      19.517  30.252  40.479  1.00148.70           O  
ATOM    306  CB  THR A  40      20.719  32.165  42.631  1.00145.43           C  
ATOM    307  OG1 THR A  40      20.988  32.570  43.979  1.00146.22           O  
ATOM    308  CG2 THR A  40      20.651  33.401  41.741  1.00145.13           C  
ATOM    309  N   MET A  41      18.119  32.021  40.627  1.00150.68           N  
ATOM    310  CA  MET A  41      17.637  31.956  39.250  1.00153.08           C  
ATOM    311  C   MET A  41      16.662  30.796  39.060  1.00154.52           C  
ATOM    312  O   MET A  41      16.881  29.700  39.577  1.00155.05           O  
ATOM    313  CB  MET A  41      18.811  31.815  38.272  1.00153.24           C  
ATOM    314  CG  MET A  41      19.859  32.909  38.392  1.00153.57           C  
ATOM    315  SD  MET A  41      21.118  32.780  37.110  1.00154.99           S  
ATOM    316  CE  MET A  41      22.231  31.569  37.831  1.00153.66           C  
ATOM    317  N   ASP A  42      15.587  31.059  38.319  1.00155.96           N  
ATOM    318  CA  ASP A  42      14.535  30.081  38.024  1.00156.88           C  
ATOM    319  C   ASP A  42      13.495  29.955  39.132  1.00157.35           C  
ATOM    320  O   ASP A  42      13.711  29.258  40.124  1.00157.35           O  
ATOM    321  CB  ASP A  42      15.114  28.686  37.747  1.00157.31           C  
ATOM    322  CG  ASP A  42      16.073  28.666  36.575  1.00157.79           C  
ATOM    323  OD1 ASP A  42      15.754  29.270  35.532  1.00157.36           O  
ATOM    324  OD2 ASP A  42      17.142  28.029  36.693  1.00158.29           O  
ATOM    325  N   GLU A  43      12.368  30.635  38.957  1.00157.73           N  
ATOM    326  CA  GLU A  43      11.275  30.574  39.920  1.00158.12           C  
ATOM    327  C   GLU A  43      10.160  29.848  39.173  1.00158.28           C  
ATOM    328  O   GLU A  43       9.236  30.475  38.653  1.00158.42           O  
ATOM    329  CB  GLU A  43      10.820  31.982  40.312  1.00158.24           C  
ATOM    330  CG  GLU A  43      11.957  32.950  40.619  1.00158.09           C  
ATOM    331  CD  GLU A  43      11.460  34.262  41.197  1.00157.98           C  
ATOM    332  OE1 GLU A  43      10.370  34.714  40.788  1.00158.10           O  
ATOM    333  OE2 GLU A  43      12.162  34.846  42.052  1.00157.64           O  
ATOM    334  N   THR A  44      10.270  28.521  39.125  1.00158.31           N  
ATOM    335  CA  THR A  44       9.328  27.659  38.410  1.00158.06           C  
ATOM    336  C   THR A  44       9.737  27.762  36.942  1.00157.86           C  
ATOM    337  O   THR A  44       8.895  27.875  36.048  1.00158.01           O  
ATOM    338  CB  THR A  44       7.853  28.118  38.576  1.00157.96           C  
ATOM    339  OG1 THR A  44       7.534  28.224  39.969  1.00157.27           O  
ATOM    340  CG2 THR A  44       6.905  27.111  37.932  1.00157.82           C  
ATOM    341  N   GLN A  45      11.052  27.730  36.725  1.00157.13           N  
ATOM    342  CA  GLN A  45      11.673  27.830  35.406  1.00156.39           C  
ATOM    343  C   GLN A  45      11.982  29.280  35.038  1.00156.01           C  
ATOM    344  O   GLN A  45      13.100  29.589  34.625  1.00156.55           O  
ATOM    345  CB  GLN A  45      10.787  27.199  34.323  1.00156.05           C  
ATOM    346  CG  GLN A  45      10.672  25.686  34.409  1.00155.70           C  
ATOM    347  CD  GLN A  45       9.760  25.113  33.343  1.00155.46           C  
ATOM    348  OE1 GLN A  45       9.318  25.823  32.439  1.00155.03           O  
ATOM    349  NE2 GLN A  45       9.479  23.820  33.439  1.00155.61           N  
ATOM    350  N   THR A  46      10.995  30.162  35.197  1.00154.99           N  
ATOM    351  CA  THR A  46      11.159  31.581  34.874  1.00153.42           C  
ATOM    352  C   THR A  46      12.461  32.135  35.440  1.00152.88           C  
ATOM    353  O   THR A  46      12.507  32.632  36.569  1.00152.44           O  
ATOM    354  CB  THR A  46       9.982  32.429  35.412  1.00152.84           C  
ATOM    355  OG1 THR A  46       8.756  31.979  34.821  1.00152.82           O  
ATOM    356  CG2 THR A  46      10.182  33.899  35.070  1.00152.19           C  
ATOM    357  N   ARG A  47      13.516  32.046  34.635  1.00151.94           N  
ATOM    358  CA  ARG A  47      14.833  32.522  35.028  1.00150.49           C  
ATOM    359  C   ARG A  47      14.786  33.977  35.440  1.00149.35           C  
ATOM    360  O   ARG A  47      13.784  34.663  35.232  1.00149.87           O  
ATOM    361  CB  ARG A  47      15.825  32.349  33.878  1.00150.48           C  
ATOM    362  CG  ARG A  47      15.933  30.925  33.400  1.00151.64           C  
ATOM    363  CD  ARG A  47      17.071  30.738  32.435  1.00152.99           C  
ATOM    364  NE  ARG A  47      17.258  29.327  32.119  1.00154.94           N  
ATOM    365  CZ  ARG A  47      18.199  28.867  31.305  1.00156.55           C  
ATOM    366  NH1 ARG A  47      19.038  29.711  30.723  1.00157.54           N  
ATOM    367  NH2 ARG A  47      18.304  27.565  31.073  1.00157.19           N  
ATOM    368  N   ALA A  48      15.891  34.429  36.021  1.00147.24           N  
ATOM    369  CA  ALA A  48      16.060  35.794  36.499  1.00144.88           C  
ATOM    370  C   ALA A  48      16.907  35.702  37.754  1.00143.11           C  
ATOM    371  O   ALA A  48      18.096  35.385  37.697  1.00143.23           O  
ATOM    372  CB  ALA A  48      14.708  36.439  36.829  1.00144.90           C  
ATOM    373  N   LYS A  49      16.273  35.961  38.891  1.00140.60           N  
ATOM    374  CA  LYS A  49      16.944  35.920  40.178  1.00137.24           C  
ATOM    375  C   LYS A  49      15.877  35.716  41.247  1.00134.92           C  
ATOM    376  O   LYS A  49      14.692  35.934  40.997  1.00134.78           O  
ATOM    377  CB  LYS A  49      17.680  37.239  40.412  1.00137.06           C  
ATOM    378  CG  LYS A  49      18.666  37.627  39.306  1.00136.90           C  
ATOM    379  CD  LYS A  49      19.226  39.025  39.525  1.00136.69           C  
ATOM    380  CE  LYS A  49      20.290  39.403  38.515  1.00136.72           C  
ATOM    381  NZ  LYS A  49      20.890  40.727  38.853  1.00135.79           N  
ATOM    382  N   ILE A  50      16.290  35.294  42.435  1.00131.76           N  
ATOM    383  CA  ILE A  50      15.339  35.071  43.512  1.00129.12           C  
ATOM    384  C   ILE A  50      15.680  35.979  44.683  1.00127.30           C  
ATOM    385  O   ILE A  50      16.823  36.408  44.824  1.00127.62           O  
ATOM    386  CB  ILE A  50      15.371  33.602  43.979  1.00129.74           C  
ATOM    387  CG1 ILE A  50      15.300  32.672  42.761  1.00129.95           C  
ATOM    388  CG2 ILE A  50      14.200  33.330  44.919  1.00129.58           C  
ATOM    389  CD1 ILE A  50      15.408  31.193  43.095  1.00129.23           C  
ATOM    390  N   GLY A  51      14.686  36.275  45.517  1.00125.14           N  
ATOM    391  CA  GLY A  51      14.913  37.134  46.666  1.00122.38           C  
ATOM    392  C   GLY A  51      15.836  36.515  47.702  1.00121.31           C  
ATOM    393  O   GLY A  51      15.955  37.018  48.819  1.00120.32           O  
ATOM    394  N   GLY A  52      16.491  35.419  47.328  1.00120.23           N  
ATOM    395  CA  GLY A  52      17.399  34.743  48.236  1.00118.99           C  
ATOM    396  C   GLY A  52      18.840  35.157  48.019  1.00119.15           C  
ATOM    397  O   GLY A  52      19.480  35.675  48.930  1.00120.02           O  
ATOM    398  N   LEU A  53      19.357  34.930  46.815  1.00118.97           N  
ATOM    399  CA  LEU A  53      20.734  35.301  46.496  1.00118.64           C  
ATOM    400  C   LEU A  53      20.900  35.948  45.125  1.00119.35           C  
ATOM    401  O   LEU A  53      20.079  35.767  44.222  1.00119.35           O  
ATOM    402  CB  LEU A  53      21.665  34.084  46.573  1.00117.03           C  
ATOM    403  CG  LEU A  53      22.331  33.738  47.907  1.00115.92           C  
ATOM    404  CD1 LEU A  53      23.298  32.575  47.711  1.00114.33           C  
ATOM    405  CD2 LEU A  53      23.074  34.950  48.437  1.00113.86           C  
ATOM    406  N   ASN A  54      21.980  36.712  44.997  1.00119.22           N  
ATOM    407  CA  ASN A  54      22.339  37.387  43.759  1.00119.12           C  
ATOM    408  C   ASN A  54      21.338  38.388  43.180  1.00119.68           C  
ATOM    409  O   ASN A  54      21.312  38.579  41.964  1.00120.09           O  
ATOM    410  CB  ASN A  54      22.668  36.337  42.691  1.00118.19           C  
ATOM    411  CG  ASN A  54      23.782  35.401  43.117  1.00117.74           C  
ATOM    412  OD1 ASN A  54      23.742  34.829  44.206  1.00118.20           O  
ATOM    413  ND2 ASN A  54      24.780  35.233  42.255  1.00115.90           N  
ATOM    414  N   ASP A  55      20.528  39.043  44.010  1.00120.06           N  
ATOM    415  CA  ASP A  55      19.586  40.001  43.440  1.00121.61           C  
ATOM    416  C   ASP A  55      18.732  40.909  44.308  1.00121.55           C  
ATOM    417  O   ASP A  55      18.643  42.108  44.036  1.00120.21           O  
ATOM    418  CB  ASP A  55      18.636  39.291  42.497  1.00124.18           C  
ATOM    419  CG  ASP A  55      17.673  40.248  41.831  1.00126.72           C  
ATOM    420  OD1 ASP A  55      18.150  41.236  41.231  1.00127.34           O  
ATOM    421  OD2 ASP A  55      16.448  40.014  41.906  1.00128.86           O  
ATOM    422  N   PRO A  56      18.071  40.350  45.337  1.00122.08           N  
ATOM    423  CA  PRO A  56      17.200  41.103  46.249  1.00123.56           C  
ATOM    424  C   PRO A  56      17.472  42.604  46.357  1.00125.25           C  
ATOM    425  O   PRO A  56      16.568  43.375  46.675  1.00125.42           O  
ATOM    426  CB  PRO A  56      17.346  40.356  47.583  1.00122.31           C  
ATOM    427  CG  PRO A  56      18.532  39.420  47.372  1.00121.75           C  
ATOM    428  CD  PRO A  56      18.418  39.052  45.933  1.00121.51           C  
ATOM    429  N   ARG A  57      18.714  43.000  46.087  1.00126.57           N  
ATOM    430  CA  ARG A  57      19.149  44.395  46.097  1.00127.03           C  
ATOM    431  C   ARG A  57      20.602  44.468  45.646  1.00126.74           C  
ATOM    432  O   ARG A  57      21.005  45.433  45.006  1.00126.95           O  
ATOM    433  CB  ARG A  57      19.029  45.027  47.491  1.00128.76           C  
ATOM    434  CG  ARG A  57      17.617  45.403  47.934  1.00130.26           C  
ATOM    435  CD  ARG A  57      17.643  46.335  49.137  1.00131.50           C  
ATOM    436  NE  ARG A  57      16.434  46.233  49.948  1.00133.31           N  
ATOM    437  CZ  ARG A  57      16.205  46.954  51.042  1.00134.06           C  
ATOM    438  NH1 ARG A  57      17.102  47.839  51.457  1.00133.68           N  
ATOM    439  NH2 ARG A  57      15.085  46.779  51.731  1.00134.96           N  
ATOM    440  N   LEU A  58      21.381  43.442  45.983  1.00127.06           N  
ATOM    441  CA  LEU A  58      22.799  43.381  45.624  1.00127.31           C  
ATOM    442  C   LEU A  58      23.010  43.699  44.148  1.00128.08           C  
ATOM    443  O   LEU A  58      22.055  43.738  43.369  1.00129.05           O  
ATOM    444  CB  LEU A  58      23.372  41.988  45.912  1.00126.46           C  
ATOM    445  CG  LEU A  58      23.076  41.306  47.250  1.00126.00           C  
ATOM    446  CD1 LEU A  58      23.862  40.008  47.331  1.00124.55           C  
ATOM    447  CD2 LEU A  58      23.446  42.214  48.404  1.00125.97           C  
ATOM    448  N   GLY A  59      24.267  43.913  43.770  1.00128.03           N  
ATOM    449  CA  GLY A  59      24.589  44.223  42.388  1.00128.93           C  
ATOM    450  C   GLY A  59      23.867  43.329  41.400  1.00129.35           C  
ATOM    451  O   GLY A  59      23.400  42.248  41.757  1.00129.13           O  
ATOM    452  N   SER A  60      23.778  43.768  40.149  1.00130.03           N  
ATOM    453  CA  SER A  60      23.087  42.977  39.143  1.00131.28           C  
ATOM    454  C   SER A  60      23.964  42.521  37.984  1.00130.86           C  
ATOM    455  O   SER A  60      25.165  42.795  37.937  1.00129.53           O  
ATOM    456  CB  SER A  60      21.883  43.755  38.598  1.00132.28           C  
ATOM    457  OG  SER A  60      22.285  44.981  38.011  1.00134.21           O  
ATOM    458  N   ILE A  61      23.334  41.811  37.055  1.00131.30           N  
ATOM    459  CA  ILE A  61      23.995  41.287  35.869  1.00131.51           C  
ATOM    460  C   ILE A  61      23.064  41.568  34.679  1.00132.85           C  
ATOM    461  O   ILE A  61      22.235  42.479  34.749  1.00133.00           O  
ATOM    462  CB  ILE A  61      24.235  39.772  36.022  1.00129.75           C  
ATOM    463  CG1 ILE A  61      24.663  39.465  37.460  1.00127.69           C  
ATOM    464  CG2 ILE A  61      25.324  39.316  35.064  1.00129.51           C  
ATOM    465  CD1 ILE A  61      24.768  37.997  37.773  1.00126.85           C  
ATOM    466  N   ASP A  62      23.193  40.798  33.599  1.00133.98           N  
ATOM    467  CA  ASP A  62      22.353  40.978  32.407  1.00134.33           C  
ATOM    468  C   ASP A  62      22.401  42.393  31.831  1.00134.81           C  
ATOM    469  O   ASP A  62      21.453  42.834  31.178  1.00135.32           O  
ATOM    470  CB  ASP A  62      20.888  40.627  32.712  1.00133.87           C  
ATOM    471  CG  ASP A  62      20.600  39.145  32.584  1.00133.50           C  
ATOM    472  OD1 ASP A  62      20.926  38.571  31.526  1.00133.05           O  
ATOM    473  OD2 ASP A  62      20.036  38.557  33.533  1.00133.22           O  
ATOM    474  N   ARG A  63      23.500  43.101  32.068  1.00134.70           N  
ATOM    475  CA  ARG A  63      23.640  44.464  31.571  1.00134.49           C  
ATOM    476  C   ARG A  63      22.492  45.337  32.059  1.00134.48           C  
ATOM    477  O   ARG A  63      22.193  46.365  31.455  1.00134.77           O  
ATOM    478  CB  ARG A  63      23.640  44.487  30.046  1.00134.94           C  
ATOM    479  CG  ARG A  63      24.695  43.641  29.380  1.00136.02           C  
ATOM    480  CD  ARG A  63      24.625  43.869  27.882  1.00137.42           C  
ATOM    481  NE  ARG A  63      25.499  42.980  27.127  1.00139.12           N  
ATOM    482  CZ  ARG A  63      25.634  43.018  25.805  1.00139.48           C  
ATOM    483  NH1 ARG A  63      24.953  43.907  25.091  1.00139.83           N  
ATOM    484  NH2 ARG A  63      26.443  42.163  25.195  1.00139.63           N  
ATOM    485  N   ASN A  64      21.839  44.924  33.140  1.00134.70           N  
ATOM    486  CA  ASN A  64      20.727  45.695  33.680  1.00135.19           C  
ATOM    487  C   ASN A  64      21.201  46.767  34.644  1.00135.38           C  
ATOM    488  O   ASN A  64      21.828  46.476  35.662  1.00134.46           O  
ATOM    489  CB  ASN A  64      19.720  44.779  34.378  1.00135.69           C  
ATOM    490  CG  ASN A  64      18.773  44.107  33.403  1.00135.96           C  
ATOM    491  OD1 ASN A  64      18.072  44.776  32.642  1.00135.76           O  
ATOM    492  ND2 ASN A  64      18.744  42.779  33.424  1.00135.91           N  
ATOM    493  N   LEU A  65      20.888  48.013  34.307  1.00136.61           N  
ATOM    494  CA  LEU A  65      21.280  49.155  35.118  1.00137.87           C  
ATOM    495  C   LEU A  65      20.635  49.091  36.501  1.00139.15           C  
ATOM    496  O   LEU A  65      21.235  49.517  37.491  1.00139.08           O  
ATOM    497  CB  LEU A  65      20.890  50.458  34.406  1.00137.32           C  
ATOM    498  CG  LEU A  65      21.205  50.571  32.903  1.00136.99           C  
ATOM    499  CD1 LEU A  65      20.947  51.998  32.445  1.00136.07           C  
ATOM    500  CD2 LEU A  65      22.650  50.189  32.618  1.00136.40           C  
ATOM    501  N   LYS A  66      19.417  48.552  36.566  1.00140.81           N  
ATOM    502  CA  LYS A  66      18.698  48.428  37.835  1.00141.90           C  
ATOM    503  C   LYS A  66      19.591  47.827  38.912  1.00141.81           C  
ATOM    504  O   LYS A  66      20.238  46.800  38.700  1.00141.00           O  
ATOM    505  CB  LYS A  66      17.437  47.566  37.672  1.00142.29           C  
ATOM    506  CG  LYS A  66      16.217  48.325  37.158  1.00142.98           C  
ATOM    507  CD  LYS A  66      14.935  47.505  37.316  1.00143.15           C  
ATOM    508  CE  LYS A  66      13.693  48.336  36.990  1.00142.79           C  
ATOM    509  NZ  LYS A  66      12.419  47.578  37.166  1.00140.57           N  
ATOM    510  N   CYS A  67      19.614  48.468  40.074  1.00141.94           N  
ATOM    511  CA  CYS A  67      20.451  48.002  41.162  1.00142.85           C  
ATOM    512  C   CYS A  67      20.245  48.892  42.385  1.00143.61           C  
ATOM    513  O   CYS A  67      21.177  49.550  42.842  1.00143.64           O  
ATOM    514  CB  CYS A  67      21.914  48.047  40.709  1.00142.74           C  
ATOM    515  SG  CYS A  67      23.091  47.172  41.748  1.00143.25           S  
ATOM    516  N   GLN A  68      19.022  48.910  42.907  1.00144.44           N  
ATOM    517  CA  GLN A  68      18.693  49.727  44.075  1.00145.75           C  
ATOM    518  C   GLN A  68      18.602  51.206  43.728  1.00146.71           C  
ATOM    519  O   GLN A  68      18.841  52.062  44.583  1.00146.93           O  
ATOM    520  CB  GLN A  68      19.744  49.557  45.170  1.00145.06           C  
ATOM    521  CG  GLN A  68      19.689  48.250  45.909  1.00145.73           C  
ATOM    522  CD  GLN A  68      20.772  48.162  46.955  1.00147.43           C  
ATOM    523  OE1 GLN A  68      20.993  49.109  47.711  1.00148.09           O  
ATOM    524  NE2 GLN A  68      21.454  47.023  47.013  1.00148.62           N  
ATOM    525  N   THR A  69      18.260  51.498  42.476  1.00147.81           N  
ATOM    526  CA  THR A  69      18.141  52.874  41.992  1.00147.97           C  
ATOM    527  C   THR A  69      19.524  53.489  41.729  1.00147.43           C  
ATOM    528  O   THR A  69      19.626  54.574  41.151  1.00147.70           O  
ATOM    529  CB  THR A  69      17.369  53.777  43.003  1.00148.20           C  
ATOM    530  OG1 THR A  69      16.126  53.155  43.356  1.00148.05           O  
ATOM    531  CG2 THR A  69      17.076  55.141  42.391  1.00147.79           C  
ATOM    532  N   CYS A  70      20.583  52.795  42.148  1.00145.89           N  
ATOM    533  CA  CYS A  70      21.942  53.292  41.942  1.00144.10           C  
ATOM    534  C   CYS A  70      22.316  53.140  40.469  1.00143.75           C  
ATOM    535  O   CYS A  70      23.368  53.606  40.029  1.00143.69           O  
ATOM    536  CB  CYS A  70      22.943  52.536  42.824  1.00142.48           C  
ATOM    537  SG  CYS A  70      23.468  50.937  42.189  1.00140.73           S  
ATOM    538  N   GLN A  71      21.443  52.473  39.719  1.00142.78           N  
ATOM    539  CA  GLN A  71      21.628  52.280  38.286  1.00142.19           C  
ATOM    540  C   GLN A  71      23.070  51.949  37.911  1.00141.28           C  
ATOM    541  O   GLN A  71      23.741  51.157  38.571  1.00140.69           O  
ATOM    542  CB  GLN A  71      21.212  53.558  37.557  1.00143.28           C  
ATOM    543  CG  GLN A  71      20.122  54.348  38.269  1.00145.06           C  
ATOM    544  CD  GLN A  71      20.236  55.849  38.040  1.00146.38           C  
ATOM    545  OE1 GLN A  71      21.280  56.451  38.299  1.00146.74           O  
ATOM    546  NE2 GLN A  71      19.157  56.461  37.561  1.00147.12           N  
ATOM    547  N   GLU A  72      23.520  52.573  36.827  1.00140.89           N  
ATOM    548  CA  GLU A  72      24.872  52.425  36.303  1.00140.63           C  
ATOM    549  C   GLU A  72      25.162  51.125  35.564  1.00139.46           C  
ATOM    550  O   GLU A  72      24.818  50.987  34.390  1.00140.62           O  
ATOM    551  CB  GLU A  72      25.883  52.634  37.423  1.00141.37           C  
ATOM    552  CG  GLU A  72      25.671  53.945  38.144  1.00142.58           C  
ATOM    553  CD  GLU A  72      26.940  54.479  38.751  1.00143.98           C  
ATOM    554  OE1 GLU A  72      27.599  53.727  39.499  1.00145.33           O  
ATOM    555  OE2 GLU A  72      27.276  55.650  38.481  1.00144.54           O  
ATOM    556  N   GLY A  73      25.810  50.177  36.227  1.00137.02           N  
ATOM    557  CA  GLY A  73      26.108  48.931  35.554  1.00134.74           C  
ATOM    558  C   GLY A  73      27.252  48.159  36.166  1.00133.69           C  
ATOM    559  O   GLY A  73      27.908  48.623  37.095  1.00134.10           O  
ATOM    560  N   MET A  74      27.494  46.975  35.620  1.00132.60           N  
ATOM    561  CA  MET A  74      28.544  46.086  36.096  1.00131.69           C  
ATOM    562  C   MET A  74      29.945  46.695  36.051  1.00130.27           C  
ATOM    563  O   MET A  74      30.933  45.996  36.273  1.00131.24           O  
ATOM    564  CB  MET A  74      28.517  44.791  35.277  1.00132.82           C  
ATOM    565  CG  MET A  74      27.150  44.108  35.250  1.00134.08           C  
ATOM    566  SD  MET A  74      27.031  42.732  34.074  1.00136.77           S  
ATOM    567  CE  MET A  74      26.535  43.584  32.582  1.00134.16           C  
ATOM    568  N   ASN A  75      30.034  47.993  35.774  1.00128.02           N  
ATOM    569  CA  ASN A  75      31.333  48.662  35.700  1.00124.88           C  
ATOM    570  C   ASN A  75      31.426  49.907  36.574  1.00121.61           C  
ATOM    571  O   ASN A  75      32.522  50.378  36.879  1.00120.75           O  
ATOM    572  CB  ASN A  75      31.647  49.032  34.248  1.00126.19           C  
ATOM    573  CG  ASN A  75      31.819  47.814  33.364  1.00126.90           C  
ATOM    574  OD1 ASN A  75      32.756  47.034  33.540  1.00126.38           O  
ATOM    575  ND2 ASN A  75      30.909  47.639  32.408  1.00128.07           N  
ATOM    576  N   GLU A  76      30.273  50.437  36.970  1.00118.26           N  
ATOM    577  CA  GLU A  76      30.224  51.627  37.811  1.00114.56           C  
ATOM    578  C   GLU A  76      29.660  51.300  39.192  1.00111.78           C  
ATOM    579  O   GLU A  76      29.927  52.005  40.162  1.00111.25           O  
ATOM    580  CB  GLU A  76      29.358  52.708  37.155  1.00115.29           C  
ATOM    581  CG  GLU A  76      29.876  53.236  35.820  1.00116.76           C  
ATOM    582  CD  GLU A  76      29.880  52.186  34.723  1.00117.40           C  
ATOM    583  OE1 GLU A  76      28.809  51.597  34.454  1.00116.86           O  
ATOM    584  OE2 GLU A  76      30.955  51.956  34.127  1.00117.29           O  
ATOM    585  N   CYS A  77      28.886  50.222  39.271  1.00108.85           N  
ATOM    586  CA  CYS A  77      28.264  49.803  40.523  1.00105.19           C  
ATOM    587  C   CYS A  77      29.226  49.073  41.459  1.00102.38           C  
ATOM    588  O   CYS A  77      29.786  48.036  41.109  1.00101.80           O  
ATOM    589  CB  CYS A  77      27.058  48.906  40.224  1.00106.06           C  
ATOM    590  SG  CYS A  77      26.071  48.421  41.665  1.00106.96           S  
ATOM    591  N   PRO A  78      29.430  49.619  42.667  1.00100.36           N  
ATOM    592  CA  PRO A  78      30.315  49.045  43.681  1.00 98.99           C  
ATOM    593  C   PRO A  78      29.524  48.082  44.555  1.00 97.58           C  
ATOM    594  O   PRO A  78      29.136  48.439  45.662  1.00 98.46           O  
ATOM    595  CB  PRO A  78      30.758  50.268  44.462  1.00 99.49           C  
ATOM    596  CG  PRO A  78      29.487  51.057  44.526  1.00 99.56           C  
ATOM    597  CD  PRO A  78      28.949  50.946  43.097  1.00100.60           C  
ATOM    598  N   GLY A  79      29.280  46.880  44.041  1.00 95.25           N  
ATOM    599  CA  GLY A  79      28.523  45.869  44.763  1.00 93.17           C  
ATOM    600  C   GLY A  79      27.941  46.237  46.118  1.00 91.93           C  
ATOM    601  O   GLY A  79      28.639  46.762  46.982  1.00 91.86           O  
ATOM    602  N   HIS A  80      26.661  45.948  46.318  1.00 90.28           N  
ATOM    603  CA  HIS A  80      26.008  46.252  47.588  1.00 89.69           C  
ATOM    604  C   HIS A  80      26.001  45.032  48.506  1.00 88.65           C  
ATOM    605  O   HIS A  80      25.725  43.919  48.063  1.00 90.50           O  
ATOM    606  CB  HIS A  80      24.595  46.746  47.318  1.00 88.28           C  
ATOM    607  CG  HIS A  80      24.560  47.972  46.467  1.00 88.17           C  
ATOM    608  ND1 HIS A  80      24.912  49.215  46.944  1.00 88.79           N  
ATOM    609  CD2 HIS A  80      24.281  48.137  45.152  1.00 88.91           C  
ATOM    610  CE1 HIS A  80      24.852  50.094  45.959  1.00 90.38           C  
ATOM    611  NE2 HIS A  80      24.473  49.465  44.861  1.00 89.17           N  
ATOM    612  N   PHE A  81      26.301  45.244  49.784  1.00 86.42           N  
ATOM    613  CA  PHE A  81      26.368  44.140  50.733  1.00 85.25           C  
ATOM    614  C   PHE A  81      25.074  43.516  51.243  1.00 84.75           C  
ATOM    615  O   PHE A  81      24.063  44.190  51.465  1.00 82.71           O  
ATOM    616  CB  PHE A  81      27.246  44.518  51.928  1.00 83.97           C  
ATOM    617  CG  PHE A  81      28.644  43.993  51.826  1.00 83.58           C  
ATOM    618  CD1 PHE A  81      29.590  44.640  51.045  1.00 84.77           C  
ATOM    619  CD2 PHE A  81      29.002  42.813  52.470  1.00 83.68           C  
ATOM    620  CE1 PHE A  81      30.874  44.117  50.903  1.00 85.23           C  
ATOM    621  CE2 PHE A  81      30.281  42.282  52.335  1.00 82.85           C  
ATOM    622  CZ  PHE A  81      31.217  42.936  51.549  1.00 84.12           C  
ATOM    623  N   GLY A  82      25.151  42.203  51.444  1.00 84.63           N  
ATOM    624  CA  GLY A  82      24.018  41.436  51.912  1.00 84.45           C  
ATOM    625  C   GLY A  82      23.945  41.189  53.405  1.00 83.84           C  
ATOM    626  O   GLY A  82      24.850  41.512  54.175  1.00 83.25           O  
ATOM    627  N   HIS A  83      22.833  40.582  53.793  1.00 83.65           N  
ATOM    628  CA  HIS A  83      22.514  40.261  55.171  1.00 81.44           C  
ATOM    629  C   HIS A  83      22.188  38.769  55.192  1.00 80.30           C  
ATOM    630  O   HIS A  83      21.903  38.193  54.143  1.00 81.23           O  
ATOM    631  CB  HIS A  83      21.309  41.119  55.559  1.00 82.76           C  
ATOM    632  CG  HIS A  83      20.639  40.720  56.828  1.00 83.32           C  
ATOM    633  ND1 HIS A  83      21.320  40.564  58.015  1.00 85.75           N  
ATOM    634  CD2 HIS A  83      19.335  40.499  57.109  1.00 84.85           C  
ATOM    635  CE1 HIS A  83      20.462  40.264  58.973  1.00 87.65           C  
ATOM    636  NE2 HIS A  83      19.250  40.219  58.450  1.00 86.78           N  
ATOM    637  N   ILE A  84      22.256  38.139  56.363  1.00 79.05           N  
ATOM    638  CA  ILE A  84      21.955  36.704  56.491  1.00 76.67           C  
ATOM    639  C   ILE A  84      22.103  36.219  57.932  1.00 76.13           C  
ATOM    640  O   ILE A  84      23.192  35.871  58.369  1.00 76.74           O  
ATOM    641  CB  ILE A  84      22.860  35.858  55.557  1.00 74.30           C  
ATOM    642  CG1 ILE A  84      22.771  34.378  55.905  1.00 69.41           C  
ATOM    643  CG2 ILE A  84      24.284  36.320  55.660  1.00 77.57           C  
ATOM    644  CD1 ILE A  84      23.635  33.527  55.009  1.00 65.77           C  
ATOM    645  N   ASP A  85      20.988  36.200  58.658  1.00 76.24           N  
ATOM    646  CA  ASP A  85      20.960  35.787  60.060  1.00 75.61           C  
ATOM    647  C   ASP A  85      21.366  34.336  60.291  1.00 74.23           C  
ATOM    648  O   ASP A  85      21.062  33.459  59.486  1.00 74.94           O  
ATOM    649  CB  ASP A  85      19.563  36.003  60.637  1.00 77.95           C  
ATOM    650  CG  ASP A  85      19.098  37.433  60.512  1.00 80.81           C  
ATOM    651  OD1 ASP A  85      19.706  38.319  61.152  1.00 82.12           O  
ATOM    652  OD2 ASP A  85      18.123  37.670  59.771  1.00 83.04           O  
ATOM    653  N   LEU A  86      22.046  34.093  61.408  1.00 72.20           N  
ATOM    654  CA  LEU A  86      22.489  32.752  61.765  1.00 69.24           C  
ATOM    655  C   LEU A  86      21.603  32.197  62.879  1.00 68.59           C  
ATOM    656  O   LEU A  86      21.386  32.853  63.901  1.00 68.06           O  
ATOM    657  CB  LEU A  86      23.951  32.771  62.230  1.00 65.31           C  
ATOM    658  CG  LEU A  86      25.020  33.234  61.237  1.00 62.11           C  
ATOM    659  CD1 LEU A  86      26.376  33.091  61.885  1.00 63.16           C  
ATOM    660  CD2 LEU A  86      24.971  32.418  59.964  1.00 58.96           C  
ATOM    661  N   ALA A  87      21.090  30.989  62.669  1.00 66.58           N  
ATOM    662  CA  ALA A  87      20.230  30.332  63.644  1.00 63.39           C  
ATOM    663  C   ALA A  87      20.880  30.349  65.021  1.00 61.84           C  
ATOM    664  O   ALA A  87      20.240  30.638  66.028  1.00 59.37           O  
ATOM    665  CB  ALA A  87      19.970  28.899  63.209  1.00 63.27           C  
ATOM    666  N   LYS A  88      22.166  30.033  65.046  1.00 63.07           N  
ATOM    667  CA  LYS A  88      22.932  29.998  66.283  1.00 64.07           C  
ATOM    668  C   LYS A  88      24.202  30.825  66.121  1.00 62.11           C  
ATOM    669  O   LYS A  88      24.675  31.036  64.999  1.00 60.61           O  
ATOM    670  CB  LYS A  88      23.319  28.551  66.618  1.00 68.23           C  
ATOM    671  CG  LYS A  88      22.176  27.655  67.080  1.00 72.49           C  
ATOM    672  CD  LYS A  88      21.836  27.912  68.541  1.00 75.47           C  
ATOM    673  CE  LYS A  88      20.776  26.950  69.045  1.00 77.23           C  
ATOM    674  NZ  LYS A  88      20.434  27.227  70.466  1.00 79.28           N  
ATOM    675  N   PRO A  89      24.762  31.317  67.239  1.00 60.40           N  
ATOM    676  CA  PRO A  89      25.991  32.113  67.186  1.00 59.36           C  
ATOM    677  C   PRO A  89      27.142  31.167  66.871  1.00 58.11           C  
ATOM    678  O   PRO A  89      27.063  29.978  67.153  1.00 57.29           O  
ATOM    679  CB  PRO A  89      26.081  32.698  68.587  1.00 58.04           C  
ATOM    680  CG  PRO A  89      25.488  31.611  69.424  1.00 59.74           C  
ATOM    681  CD  PRO A  89      24.266  31.220  68.622  1.00 59.43           C  
ATOM    682  N   VAL A  90      28.208  31.696  66.292  1.00 58.50           N  
ATOM    683  CA  VAL A  90      29.351  30.879  65.918  1.00 59.24           C  
ATOM    684  C   VAL A  90      30.665  31.632  66.103  1.00 59.25           C  
ATOM    685  O   VAL A  90      30.693  32.860  66.042  1.00 60.95           O  
ATOM    686  CB  VAL A  90      29.215  30.446  64.444  1.00 59.91           C  
ATOM    687  CG1 VAL A  90      30.560  30.097  63.863  1.00 63.68           C  
ATOM    688  CG2 VAL A  90      28.289  29.259  64.345  1.00 60.79           C  
ATOM    689  N   PHE A  91      31.749  30.897  66.343  1.00 58.21           N  
ATOM    690  CA  PHE A  91      33.064  31.515  66.494  1.00 55.60           C  
ATOM    691  C   PHE A  91      33.555  31.929  65.114  1.00 56.53           C  
ATOM    692  O   PHE A  91      33.286  31.255  64.114  1.00 54.79           O  
ATOM    693  CB  PHE A  91      34.110  30.534  67.051  1.00 53.46           C  
ATOM    694  CG  PHE A  91      33.981  30.235  68.515  1.00 54.75           C  
ATOM    695  CD1 PHE A  91      33.432  31.162  69.396  1.00 57.46           C  
ATOM    696  CD2 PHE A  91      34.459  29.033  69.024  1.00 54.59           C  
ATOM    697  CE1 PHE A  91      33.362  30.893  70.764  1.00 57.36           C  
ATOM    698  CE2 PHE A  91      34.396  28.755  70.386  1.00 55.03           C  
ATOM    699  CZ  PHE A  91      33.846  29.686  71.257  1.00 57.02           C  
ATOM    700  N   HIS A  92      34.268  33.044  65.053  1.00 57.45           N  
ATOM    701  CA  HIS A  92      34.850  33.463  63.794  1.00 56.72           C  
ATOM    702  C   HIS A  92      36.230  32.794  63.816  1.00 56.29           C  
ATOM    703  O   HIS A  92      37.015  33.010  64.742  1.00 55.02           O  
ATOM    704  CB  HIS A  92      34.969  34.983  63.739  1.00 55.18           C  
ATOM    705  CG  HIS A  92      35.758  35.484  62.571  1.00 55.55           C  
ATOM    706  ND1 HIS A  92      35.487  36.684  61.952  1.00 56.48           N  
ATOM    707  CD2 HIS A  92      36.839  34.971  61.936  1.00 55.40           C  
ATOM    708  CE1 HIS A  92      36.367  36.889  60.988  1.00 57.37           C  
ATOM    709  NE2 HIS A  92      37.199  35.865  60.959  1.00 55.75           N  
ATOM    710  N   VAL A  93      36.502  31.961  62.815  1.00 56.34           N  
ATOM    711  CA  VAL A  93      37.771  31.236  62.721  1.00 56.81           C  
ATOM    712  C   VAL A  93      38.980  32.019  63.188  1.00 56.59           C  
ATOM    713  O   VAL A  93      39.771  31.531  63.995  1.00 56.85           O  
ATOM    714  CB  VAL A  93      38.071  30.785  61.280  1.00 56.69           C  
ATOM    715  CG1 VAL A  93      37.820  29.307  61.140  1.00 56.55           C  
ATOM    716  CG2 VAL A  93      37.226  31.579  60.299  1.00 58.09           C  
ATOM    717  N   GLY A  94      39.113  33.235  62.670  1.00 55.55           N  
ATOM    718  CA  GLY A  94      40.243  34.077  63.008  1.00 56.76           C  
ATOM    719  C   GLY A  94      40.444  34.500  64.455  1.00 58.29           C  
ATOM    720  O   GLY A  94      41.548  34.933  64.815  1.00 58.98           O  
ATOM    721  N   PHE A  95      39.418  34.375  65.295  1.00 56.92           N  
ATOM    722  CA  PHE A  95      39.560  34.803  66.681  1.00 56.41           C  
ATOM    723  C   PHE A  95      39.463  33.732  67.761  1.00 58.27           C  
ATOM    724  O   PHE A  95      39.517  34.052  68.951  1.00 58.72           O  
ATOM    725  CB  PHE A  95      38.557  35.921  66.979  1.00 53.00           C  
ATOM    726  CG  PHE A  95      38.718  37.125  66.094  1.00 51.64           C  
ATOM    727  CD1 PHE A  95      37.938  37.278  64.950  1.00 50.94           C  
ATOM    728  CD2 PHE A  95      39.685  38.090  66.376  1.00 49.29           C  
ATOM    729  CE1 PHE A  95      38.121  38.377  64.095  1.00 49.58           C  
ATOM    730  CE2 PHE A  95      39.873  39.186  65.528  1.00 45.99           C  
ATOM    731  CZ  PHE A  95      39.091  39.328  64.388  1.00 45.39           C  
ATOM    732  N   ILE A  96      39.327  32.467  67.368  1.00 58.81           N  
ATOM    733  CA  ILE A  96      39.235  31.393  68.357  1.00 57.08           C  
ATOM    734  C   ILE A  96      40.387  31.506  69.359  1.00 55.85           C  
ATOM    735  O   ILE A  96      40.194  31.340  70.562  1.00 54.92           O  
ATOM    736  CB  ILE A  96      39.251  30.004  67.677  1.00 55.91           C  
ATOM    737  CG1 ILE A  96      37.970  29.830  66.857  1.00 57.17           C  
ATOM    738  CG2 ILE A  96      39.365  28.904  68.719  1.00 53.35           C  
ATOM    739  CD1 ILE A  96      37.839  28.478  66.160  1.00 57.86           C  
ATOM    740  N   ALA A  97      41.581  31.806  68.860  1.00 55.34           N  
ATOM    741  CA  ALA A  97      42.741  31.968  69.727  1.00 55.40           C  
ATOM    742  C   ALA A  97      42.483  33.097  70.732  1.00 55.77           C  
ATOM    743  O   ALA A  97      42.721  32.929  71.929  1.00 54.01           O  
ATOM    744  CB  ALA A  97      43.968  32.277  68.896  1.00 56.02           C  
ATOM    745  N   LYS A  98      42.003  34.243  70.240  1.00 54.86           N  
ATOM    746  CA  LYS A  98      41.689  35.390  71.098  1.00 54.48           C  
ATOM    747  C   LYS A  98      40.599  35.013  72.096  1.00 53.75           C  
ATOM    748  O   LYS A  98      40.770  35.169  73.311  1.00 52.37           O  
ATOM    749  CB  LYS A  98      41.178  36.572  70.266  1.00 57.47           C  
ATOM    750  CG  LYS A  98      42.234  37.513  69.708  1.00 62.97           C  
ATOM    751  CD  LYS A  98      42.627  38.601  70.694  1.00 64.99           C  
ATOM    752  CE  LYS A  98      43.522  39.637  70.010  1.00 68.04           C  
ATOM    753  NZ  LYS A  98      44.009  40.707  70.934  1.00 69.12           N  
ATOM    754  N   ILE A  99      39.479  34.527  71.563  1.00 51.40           N  
ATOM    755  CA  ILE A  99      38.330  34.129  72.367  1.00 51.38           C  
ATOM    756  C   ILE A  99      38.745  33.277  73.564  1.00 52.59           C  
ATOM    757  O   ILE A  99      38.292  33.498  74.689  1.00 48.79           O  
ATOM    758  CB  ILE A  99      37.296  33.372  71.501  1.00 49.13           C  
ATOM    759  CG1 ILE A  99      36.837  34.274  70.351  1.00 50.35           C  
ATOM    760  CG2 ILE A  99      36.088  32.989  72.332  1.00 46.57           C  
ATOM    761  CD1 ILE A  99      35.882  33.617  69.372  1.00 48.07           C  
ATOM    762  N   LYS A 100      39.619  32.308  73.328  1.00 55.18           N  
ATOM    763  CA  LYS A 100      40.096  31.455  74.410  1.00 57.81           C  
ATOM    764  C   LYS A 100      40.809  32.302  75.476  1.00 58.97           C  
ATOM    765  O   LYS A 100      40.442  32.269  76.653  1.00 58.28           O  
ATOM    766  CB  LYS A 100      41.044  30.395  73.853  1.00 57.63           C  
ATOM    767  CG  LYS A 100      41.661  29.501  74.895  1.00 59.28           C  
ATOM    768  CD  LYS A 100      42.596  28.506  74.247  1.00 63.62           C  
ATOM    769  CE  LYS A 100      43.453  27.797  75.276  1.00 67.47           C  
ATOM    770  NZ  LYS A 100      44.324  26.782  74.621  1.00 72.59           N  
ATOM    771  N   LYS A 101      41.812  33.071  75.054  1.00 59.80           N  
ATOM    772  CA  LYS A 101      42.569  33.923  75.968  1.00 61.70           C  
ATOM    773  C   LYS A 101      41.696  34.892  76.769  1.00 61.45           C  
ATOM    774  O   LYS A 101      41.964  35.143  77.948  1.00 60.26           O  
ATOM    775  CB  LYS A 101      43.646  34.708  75.205  1.00 65.03           C  
ATOM    776  CG  LYS A 101      44.879  33.884  74.821  1.00 66.83           C  
ATOM    777  CD  LYS A 101      45.952  34.768  74.207  1.00 68.72           C  
ATOM    778  CE  LYS A 101      47.210  33.985  73.874  1.00 71.54           C  
ATOM    779  NZ  LYS A 101      48.273  34.865  73.298  1.00 73.62           N  
ATOM    780  N   VAL A 102      40.660  35.444  76.142  1.00 60.44           N  
ATOM    781  CA  VAL A 102      39.776  36.360  76.859  1.00 58.29           C  
ATOM    782  C   VAL A 102      39.061  35.574  77.954  1.00 58.09           C  
ATOM    783  O   VAL A 102      38.903  36.055  79.072  1.00 58.83           O  
ATOM    784  CB  VAL A 102      38.744  37.026  75.908  1.00 56.50           C  
ATOM    785  CG1 VAL A 102      37.674  37.744  76.701  1.00 53.43           C  
ATOM    786  CG2 VAL A 102      39.449  38.027  75.008  1.00 54.89           C  
ATOM    787  N   CYS A 103      38.656  34.351  77.638  1.00 57.71           N  
ATOM    788  CA  CYS A 103      37.974  33.513  78.612  1.00 58.06           C  
ATOM    789  C   CYS A 103      38.884  33.151  79.786  1.00 59.67           C  
ATOM    790  O   CYS A 103      38.414  32.897  80.896  1.00 58.20           O  
ATOM    791  CB  CYS A 103      37.453  32.242  77.938  1.00 57.94           C  
ATOM    792  SG  CYS A 103      36.014  32.491  76.850  1.00 58.33           S  
ATOM    793  N   GLU A 104      40.189  33.129  79.542  1.00 61.71           N  
ATOM    794  CA  GLU A 104      41.143  32.803  80.598  1.00 63.15           C  
ATOM    795  C   GLU A 104      41.506  34.049  81.415  1.00 63.08           C  
ATOM    796  O   GLU A 104      42.242  33.958  82.401  1.00 62.49           O  
ATOM    797  CB  GLU A 104      42.409  32.177  79.994  1.00 63.72           C  
ATOM    798  CG  GLU A 104      42.135  30.925  79.173  1.00 67.44           C  
ATOM    799  CD  GLU A 104      43.386  30.321  78.535  1.00 70.08           C  
ATOM    800  OE1 GLU A 104      44.109  31.036  77.801  1.00 69.33           O  
ATOM    801  OE2 GLU A 104      43.635  29.117  78.762  1.00 71.61           O  
ATOM    802  N   CYS A 105      40.981  35.205  81.006  1.00 61.44           N  
ATOM    803  CA  CYS A 105      41.252  36.470  81.695  1.00 60.51           C  
ATOM    804  C   CYS A 105      40.070  36.894  82.552  1.00 59.56           C  
ATOM    805  O   CYS A 105      40.223  37.367  83.676  1.00 58.32           O  
ATOM    806  CB  CYS A 105      41.527  37.592  80.683  1.00 60.05           C  
ATOM    807  SG  CYS A 105      43.093  37.526  79.794  1.00 55.94           S  
ATOM    808  N   VAL A 106      38.886  36.729  81.987  1.00 60.81           N  
ATOM    809  CA  VAL A 106      37.646  37.106  82.636  1.00 61.12           C  
ATOM    810  C   VAL A 106      37.032  35.895  83.341  1.00 62.31           C  
ATOM    811  O   VAL A 106      37.281  34.760  82.946  1.00 63.35           O  
ATOM    812  CB  VAL A 106      36.673  37.642  81.574  1.00 58.95           C  
ATOM    813  CG1 VAL A 106      35.940  36.497  80.904  1.00 57.33           C  
ATOM    814  CG2 VAL A 106      35.724  38.612  82.188  1.00 63.93           C  
ATOM    815  N   CYS A 107      36.245  36.126  84.387  1.00 63.56           N  
ATOM    816  CA  CYS A 107      35.602  35.017  85.089  1.00 65.59           C  
ATOM    817  C   CYS A 107      34.491  34.462  84.201  1.00 66.16           C  
ATOM    818  O   CYS A 107      33.689  35.221  83.659  1.00 65.85           O  
ATOM    819  CB  CYS A 107      35.001  35.477  86.415  1.00 67.25           C  
ATOM    820  SG  CYS A 107      33.967  34.211  87.202  1.00 70.47           S  
ATOM    821  N   MET A 108      34.436  33.142  84.059  1.00 66.97           N  
ATOM    822  CA  MET A 108      33.429  32.518  83.207  1.00 68.60           C  
ATOM    823  C   MET A 108      32.033  32.410  83.800  1.00 70.47           C  
ATOM    824  O   MET A 108      31.277  31.498  83.463  1.00 68.79           O  
ATOM    825  CB  MET A 108      33.912  31.140  82.769  1.00 67.05           C  
ATOM    826  CG  MET A 108      35.090  31.220  81.831  1.00 66.88           C  
ATOM    827  SD  MET A 108      34.733  32.368  80.488  1.00 67.93           S  
ATOM    828  CE  MET A 108      33.724  31.330  79.454  1.00 66.00           C  
ATOM    829  N   HIS A 109      31.685  33.353  84.667  1.00 73.11           N  
ATOM    830  CA  HIS A 109      30.377  33.339  85.290  1.00 74.39           C  
ATOM    831  C   HIS A 109      29.746  34.726  85.391  1.00 73.26           C  
ATOM    832  O   HIS A 109      28.526  34.846  85.397  1.00 75.44           O  
ATOM    833  CB  HIS A 109      30.474  32.708  86.679  1.00 78.32           C  
ATOM    834  CG  HIS A 109      29.188  32.108  87.150  1.00 84.03           C  
ATOM    835  ND1 HIS A 109      28.097  32.870  87.510  1.00 84.67           N  
ATOM    836  CD2 HIS A 109      28.798  30.816  87.257  1.00 85.80           C  
ATOM    837  CE1 HIS A 109      27.088  32.074  87.815  1.00 86.25           C  
ATOM    838  NE2 HIS A 109      27.487  30.822  87.669  1.00 88.38           N  
ATOM    839  N   CYS A 110      30.571  35.767  85.465  1.00 71.63           N  
ATOM    840  CA  CYS A 110      30.065  37.135  85.566  1.00 68.65           C  
ATOM    841  C   CYS A 110      30.791  38.158  84.677  1.00 68.31           C  
ATOM    842  O   CYS A 110      30.320  39.284  84.506  1.00 69.11           O  
ATOM    843  CB  CYS A 110      30.120  37.579  87.021  1.00 67.10           C  
ATOM    844  SG  CYS A 110      31.676  37.184  87.825  1.00 63.58           S  
ATOM    845  N   GLY A 111      31.934  37.766  84.121  1.00 67.95           N  
ATOM    846  CA  GLY A 111      32.689  38.649  83.245  1.00 67.25           C  
ATOM    847  C   GLY A 111      33.573  39.660  83.953  1.00 65.90           C  
ATOM    848  O   GLY A 111      33.864  40.732  83.417  1.00 67.00           O  
ATOM    849  N   LYS A 112      34.015  39.310  85.152  1.00 63.89           N  
ATOM    850  CA  LYS A 112      34.858  40.190  85.939  1.00 64.33           C  
ATOM    851  C   LYS A 112      36.317  39.747  85.829  1.00 65.06           C  
ATOM    852  O   LYS A 112      36.629  38.590  86.090  1.00 67.51           O  
ATOM    853  CB  LYS A 112      34.412  40.139  87.400  1.00 63.84           C  
ATOM    854  CG  LYS A 112      34.352  41.485  88.070  1.00 66.11           C  
ATOM    855  CD  LYS A 112      34.889  41.421  89.486  1.00 65.36           C  
ATOM    856  CE  LYS A 112      35.058  42.817  90.048  1.00 65.84           C  
ATOM    857  NZ  LYS A 112      35.934  42.797  91.246  1.00 69.75           N  
ATOM    858  N   LEU A 113      37.209  40.656  85.434  1.00 64.82           N  
ATOM    859  CA  LEU A 113      38.628  40.316  85.321  1.00 64.45           C  
ATOM    860  C   LEU A 113      39.107  39.612  86.591  1.00 65.78           C  
ATOM    861  O   LEU A 113      38.894  40.096  87.708  1.00 66.18           O  
ATOM    862  CB  LEU A 113      39.485  41.568  85.082  1.00 63.66           C  
ATOM    863  CG  LEU A 113      39.872  41.936  83.646  1.00 61.11           C  
ATOM    864  CD1 LEU A 113      40.894  43.057  83.665  1.00 59.65           C  
ATOM    865  CD2 LEU A 113      40.465  40.731  82.946  1.00 61.92           C  
ATOM    866  N   LEU A 114      39.771  38.476  86.410  1.00 65.32           N  
ATOM    867  CA  LEU A 114      40.255  37.683  87.533  1.00 66.21           C  
ATOM    868  C   LEU A 114      41.275  38.359  88.439  1.00 66.86           C  
ATOM    869  O   LEU A 114      41.568  37.850  89.518  1.00 67.98           O  
ATOM    870  CB  LEU A 114      40.803  36.356  87.017  1.00 63.46           C  
ATOM    871  CG  LEU A 114      39.726  35.645  86.195  1.00 61.71           C  
ATOM    872  CD1 LEU A 114      40.359  34.572  85.361  1.00 58.88           C  
ATOM    873  CD2 LEU A 114      38.639  35.097  87.108  1.00 58.53           C  
ATOM    874  N   LEU A 115      41.818  39.494  88.009  1.00 68.80           N  
ATOM    875  CA  LEU A 115      42.782  40.232  88.821  1.00 70.97           C  
ATOM    876  C   LEU A 115      42.460  41.716  88.750  1.00 74.34           C  
ATOM    877  O   LEU A 115      42.299  42.275  87.668  1.00 74.21           O  
ATOM    878  CB  LEU A 115      44.215  39.967  88.349  1.00 67.96           C  
ATOM    879  CG  LEU A 115      44.789  38.583  88.691  1.00 67.70           C  
ATOM    880  CD1 LEU A 115      46.172  38.430  88.076  1.00 67.44           C  
ATOM    881  CD2 LEU A 115      44.857  38.397  90.204  1.00 63.94           C  
ATOM    882  N   ASP A 116      42.351  42.348  89.913  1.00 78.55           N  
ATOM    883  CA  ASP A 116      42.014  43.764  89.979  1.00 83.43           C  
ATOM    884  C   ASP A 116      43.235  44.648  90.089  1.00 85.29           C  
ATOM    885  O   ASP A 116      44.366  44.238  89.825  1.00 85.48           O  
ATOM    886  CB  ASP A 116      41.129  44.071  91.194  1.00 87.60           C  
ATOM    887  CG  ASP A 116      40.079  43.016  91.442  1.00 91.47           C  
ATOM    888  OD1 ASP A 116      39.185  42.833  90.587  1.00 93.99           O  
ATOM    889  OD2 ASP A 116      40.153  42.369  92.506  1.00 94.62           O  
ATOM    890  N   GLU A 117      42.964  45.874  90.519  1.00 86.72           N  
ATOM    891  CA  GLU A 117      43.966  46.902  90.716  1.00 88.12           C  
ATOM    892  C   GLU A 117      44.518  46.705  92.128  1.00 87.54           C  
ATOM    893  O   GLU A 117      45.428  47.414  92.565  1.00 86.71           O  
ATOM    894  CB  GLU A 117      43.285  48.262  90.578  1.00 91.43           C  
ATOM    895  CG  GLU A 117      42.209  48.265  89.484  1.00 96.10           C  
ATOM    896  CD  GLU A 117      40.991  49.109  89.840  1.00 99.04           C  
ATOM    897  OE1 GLU A 117      41.086  50.356  89.778  1.00 98.73           O  
ATOM    898  OE2 GLU A 117      39.939  48.521  90.190  1.00 98.83           O  
ATOM    899  N   HIS A 118      43.953  45.725  92.831  1.00 87.06           N  
ATOM    900  CA  HIS A 118      44.359  45.396  94.195  1.00 86.70           C  
ATOM    901  C   HIS A 118      45.671  44.613  94.196  1.00 87.42           C  
ATOM    902  O   HIS A 118      46.473  44.733  95.123  1.00 87.83           O  
ATOM    903  CB  HIS A 118      43.260  44.576  94.886  1.00 84.32           C  
ATOM    904  CG  HIS A 118      41.989  45.337  95.116  1.00 82.58           C  
ATOM    905  ND1 HIS A 118      41.871  46.319  96.077  1.00 82.39           N  
ATOM    906  CD2 HIS A 118      40.788  45.277  94.492  1.00 80.53           C  
ATOM    907  CE1 HIS A 118      40.654  46.833  96.033  1.00 80.17           C  
ATOM    908  NE2 HIS A 118      39.977  46.218  95.080  1.00 78.80           N  
ATOM    909  N   ASN A 119      45.884  43.816  93.152  1.00 88.61           N  
ATOM    910  CA  ASN A 119      47.100  43.015  93.021  1.00 89.39           C  
ATOM    911  C   ASN A 119      48.210  43.885  92.440  1.00 90.53           C  
ATOM    912  O   ASN A 119      47.996  44.580  91.447  1.00 90.57           O  
ATOM    913  CB  ASN A 119      46.842  41.825  92.101  1.00 88.73           C  
ATOM    914  CG  ASN A 119      48.027  40.895  92.012  1.00 87.93           C  
ATOM    915  OD1 ASN A 119      49.115  41.296  91.608  1.00 90.28           O  
ATOM    916  ND2 ASN A 119      47.823  39.644  92.390  1.00 87.15           N  
ATOM    917  N   GLU A 120      49.395  43.839  93.044  1.00 91.05           N  
ATOM    918  CA  GLU A 120      50.500  44.672  92.575  1.00 92.80           C  
ATOM    919  C   GLU A 120      51.097  44.322  91.214  1.00 90.30           C  
ATOM    920  O   GLU A 120      51.425  45.217  90.435  1.00 89.57           O  
ATOM    921  CB  GLU A 120      51.611  44.728  93.628  1.00 96.64           C  
ATOM    922  CG  GLU A 120      51.873  46.149  94.135  1.00101.28           C  
ATOM    923  CD  GLU A 120      52.951  46.213  95.204  1.00104.75           C  
ATOM    924  OE1 GLU A 120      54.092  45.778  94.925  1.00105.93           O  
ATOM    925  OE2 GLU A 120      52.656  46.702  96.320  1.00104.86           O  
ATOM    926  N   LEU A 121      51.249  43.038  90.919  1.00 88.43           N  
ATOM    927  CA  LEU A 121      51.801  42.654  89.626  1.00 87.43           C  
ATOM    928  C   LEU A 121      50.829  42.989  88.490  1.00 85.89           C  
ATOM    929  O   LEU A 121      51.229  43.089  87.333  1.00 85.60           O  
ATOM    930  CB  LEU A 121      52.139  41.157  89.603  1.00 88.59           C  
ATOM    931  CG  LEU A 121      53.294  40.677  90.495  1.00 89.67           C  
ATOM    932  CD1 LEU A 121      53.549  39.187  90.266  1.00 88.77           C  
ATOM    933  CD2 LEU A 121      54.553  41.478  90.182  1.00 88.35           C  
ATOM    934  N   MET A 122      49.554  43.170  88.827  1.00 84.33           N  
ATOM    935  CA  MET A 122      48.533  43.494  87.834  1.00 81.53           C  
ATOM    936  C   MET A 122      48.538  44.982  87.497  1.00 81.85           C  
ATOM    937  O   MET A 122      48.183  45.374  86.389  1.00 80.50           O  
ATOM    938  CB  MET A 122      47.151  43.089  88.349  1.00 79.80           C  
ATOM    939  CG  MET A 122      46.003  43.370  87.387  1.00 76.05           C  
ATOM    940  SD  MET A 122      46.006  42.304  85.936  1.00 73.68           S  
ATOM    941  CE  MET A 122      44.735  43.099  84.928  1.00 73.39           C  
ATOM    942  N   ARG A 123      48.931  45.810  88.458  1.00 83.50           N  
ATOM    943  CA  ARG A 123      48.989  47.249  88.233  1.00 85.12           C  
ATOM    944  C   ARG A 123      50.037  47.542  87.174  1.00 84.87           C  
ATOM    945  O   ARG A 123      49.817  48.352  86.277  1.00 85.88           O  
ATOM    946  CB  ARG A 123      49.383  47.988  89.505  1.00 87.48           C  
ATOM    947  CG  ARG A 123      48.428  47.853  90.662  1.00 93.27           C  
ATOM    948  CD  ARG A 123      48.910  48.738  91.793  1.00 97.71           C  
ATOM    949  NE  ARG A 123      48.032  48.706  92.953  1.00102.26           N  
ATOM    950  CZ  ARG A 123      48.129  49.557  93.969  1.00105.19           C  
ATOM    951  NH1 ARG A 123      49.064  50.500  93.954  1.00106.13           N  
ATOM    952  NH2 ARG A 123      47.297  49.466  94.998  1.00105.84           N  
ATOM    953  N   GLN A 124      51.188  46.891  87.295  1.00 83.71           N  
ATOM    954  CA  GLN A 124      52.261  47.088  86.335  1.00 82.48           C  
ATOM    955  C   GLN A 124      51.739  46.755  84.947  1.00 79.82           C  
ATOM    956  O   GLN A 124      51.899  47.532  84.009  1.00 79.18           O  
ATOM    957  CB  GLN A 124      53.451  46.184  86.663  1.00 85.66           C  
ATOM    958  CG  GLN A 124      54.002  46.347  88.069  1.00 88.56           C  
ATOM    959  CD  GLN A 124      55.361  45.690  88.229  1.00 91.46           C  
ATOM    960  OE1 GLN A 124      55.539  44.516  87.900  1.00 92.23           O  
ATOM    961  NE2 GLN A 124      56.329  46.447  88.739  1.00 92.92           N  
ATOM    962  N   ALA A 125      51.110  45.592  84.827  1.00 77.00           N  
ATOM    963  CA  ALA A 125      50.557  45.147  83.558  1.00 74.36           C  
ATOM    964  C   ALA A 125      49.531  46.152  83.035  1.00 72.80           C  
ATOM    965  O   ALA A 125      49.570  46.551  81.873  1.00 71.08           O  
ATOM    966  CB  ALA A 125      49.914  43.778  83.728  1.00 73.15           C  
ATOM    967  N   LEU A 126      48.619  46.565  83.905  1.00 71.67           N  
ATOM    968  CA  LEU A 126      47.583  47.517  83.530  1.00 71.08           C  
ATOM    969  C   LEU A 126      48.112  48.852  83.006  1.00 70.75           C  
ATOM    970  O   LEU A 126      47.446  49.517  82.213  1.00 69.48           O  
ATOM    971  CB  LEU A 126      46.653  47.764  84.723  1.00 70.73           C  
ATOM    972  CG  LEU A 126      45.658  46.657  85.079  1.00 68.02           C  
ATOM    973  CD1 LEU A 126      44.955  47.007  86.375  1.00 67.10           C  
ATOM    974  CD2 LEU A 126      44.653  46.484  83.942  1.00 65.78           C  
ATOM    975  N   ALA A 127      49.308  49.235  83.444  1.00 72.50           N  
ATOM    976  CA  ALA A 127      49.919  50.502  83.035  1.00 73.71           C  
ATOM    977  C   ALA A 127      50.484  50.492  81.609  1.00 75.85           C  
ATOM    978  O   ALA A 127      50.587  51.547  80.970  1.00 77.17           O  
ATOM    979  CB  ALA A 127      51.011  50.894  84.027  1.00 70.31           C  
ATOM    980  N   ILE A 128      50.854  49.310  81.117  1.00 75.38           N  
ATOM    981  CA  ILE A 128      51.396  49.168  79.769  1.00 75.08           C  
ATOM    982  C   ILE A 128      50.456  49.832  78.769  1.00 77.76           C  
ATOM    983  O   ILE A 128      49.240  49.797  78.943  1.00 76.96           O  
ATOM    984  CB  ILE A 128      51.550  47.682  79.395  1.00 73.07           C  
ATOM    985  CG1 ILE A 128      52.585  47.022  80.306  1.00 69.42           C  
ATOM    986  CG2 ILE A 128      51.936  47.546  77.934  1.00 71.09           C  
ATOM    987  CD1 ILE A 128      52.701  45.523  80.108  1.00 66.88           C  
ATOM    988  N   LYS A 129      51.019  50.430  77.721  1.00 82.60           N  
ATOM    989  CA  LYS A 129      50.219  51.110  76.699  1.00 87.29           C  
ATOM    990  C   LYS A 129      50.083  50.336  75.384  1.00 89.41           C  
ATOM    991  O   LYS A 129      49.510  50.836  74.412  1.00 89.46           O  
ATOM    992  CB  LYS A 129      50.805  52.497  76.409  1.00 89.52           C  
ATOM    993  CG  LYS A 129      50.659  53.502  77.549  1.00 90.54           C  
ATOM    994  CD  LYS A 129      51.152  54.876  77.124  1.00 91.46           C  
ATOM    995  CE  LYS A 129      50.917  55.921  78.201  1.00 92.90           C  
ATOM    996  NZ  LYS A 129      51.376  57.268  77.746  1.00 93.28           N  
ATOM    997  N   ASP A 130      50.605  49.116  75.364  1.00 91.77           N  
ATOM    998  CA  ASP A 130      50.546  48.274  74.179  1.00 93.53           C  
ATOM    999  C   ASP A 130      49.337  47.347  74.260  1.00 93.24           C  
ATOM   1000  O   ASP A 130      49.380  46.334  74.957  1.00 93.14           O  
ATOM   1001  CB  ASP A 130      51.816  47.433  74.086  1.00 96.85           C  
ATOM   1002  CG  ASP A 130      52.293  47.254  72.665  1.00 99.98           C  
ATOM   1003  OD1 ASP A 130      51.465  46.918  71.790  1.00100.60           O  
ATOM   1004  OD2 ASP A 130      53.503  47.447  72.426  1.00102.45           O  
ATOM   1005  N   SER A 131      48.261  47.679  73.553  1.00 92.12           N  
ATOM   1006  CA  SER A 131      47.074  46.833  73.585  1.00 91.51           C  
ATOM   1007  C   SER A 131      47.457  45.384  73.277  1.00 89.90           C  
ATOM   1008  O   SER A 131      46.693  44.459  73.550  1.00 90.06           O  
ATOM   1009  CB  SER A 131      46.030  47.326  72.579  1.00 92.40           C  
ATOM   1010  OG  SER A 131      46.483  47.170  71.248  1.00 96.04           O  
ATOM   1011  N   LYS A 132      48.646  45.194  72.712  1.00 87.62           N  
ATOM   1012  CA  LYS A 132      49.135  43.860  72.383  1.00 85.86           C  
ATOM   1013  C   LYS A 132      49.964  43.294  73.531  1.00 83.86           C  
ATOM   1014  O   LYS A 132      49.769  42.151  73.944  1.00 83.08           O  
ATOM   1015  CB  LYS A 132      49.987  43.895  71.111  1.00 87.06           C  
ATOM   1016  CG  LYS A 132      49.212  44.175  69.831  1.00 89.52           C  
ATOM   1017  CD  LYS A 132      50.128  44.059  68.622  1.00 92.70           C  
ATOM   1018  CE  LYS A 132      49.368  44.157  67.308  1.00 93.34           C  
ATOM   1019  NZ  LYS A 132      50.281  43.894  66.154  1.00 94.19           N  
ATOM   1020  N   LYS A 133      50.887  44.098  74.047  1.00 81.99           N  
ATOM   1021  CA  LYS A 133      51.741  43.665  75.149  1.00 80.31           C  
ATOM   1022  C   LYS A 133      51.025  43.647  76.493  1.00 77.78           C  
ATOM   1023  O   LYS A 133      51.254  42.752  77.309  1.00 77.80           O  
ATOM   1024  CB  LYS A 133      52.981  44.558  75.255  1.00 81.67           C  
ATOM   1025  CG  LYS A 133      54.038  44.267  74.211  1.00 82.27           C  
ATOM   1026  CD  LYS A 133      55.427  44.500  74.768  1.00 81.11           C  
ATOM   1027  CE  LYS A 133      56.487  43.899  73.865  1.00 79.02           C  
ATOM   1028  NZ  LYS A 133      57.811  43.897  74.538  1.00 79.78           N  
ATOM   1029  N   ARG A 134      50.172  44.641  76.723  1.00 74.27           N  
ATOM   1030  CA  ARG A 134      49.427  44.736  77.971  1.00 69.52           C  
ATOM   1031  C   ARG A 134      48.505  43.538  78.076  1.00 68.59           C  
ATOM   1032  O   ARG A 134      48.349  42.949  79.143  1.00 69.61           O  
ATOM   1033  CB  ARG A 134      48.592  46.011  78.006  1.00 66.45           C  
ATOM   1034  CG  ARG A 134      47.956  46.287  79.356  1.00 64.04           C  
ATOM   1035  CD  ARG A 134      46.699  47.096  79.191  1.00 59.90           C  
ATOM   1036  NE  ARG A 134      46.921  48.185  78.256  1.00 62.80           N  
ATOM   1037  CZ  ARG A 134      46.003  48.646  77.415  1.00 64.11           C  
ATOM   1038  NH1 ARG A 134      44.792  48.108  77.394  1.00 62.15           N  
ATOM   1039  NH2 ARG A 134      46.304  49.634  76.580  1.00 64.65           N  
ATOM   1040  N   PHE A 135      47.887  43.181  76.959  1.00 67.24           N  
ATOM   1041  CA  PHE A 135      46.987  42.042  76.948  1.00 67.80           C  
ATOM   1042  C   PHE A 135      47.777  40.824  77.388  1.00 66.62           C  
ATOM   1043  O   PHE A 135      47.355  40.079  78.270  1.00 65.39           O  
ATOM   1044  CB  PHE A 135      46.427  41.819  75.545  1.00 68.69           C  
ATOM   1045  CG  PHE A 135      45.414  40.719  75.470  1.00 71.12           C  
ATOM   1046  CD1 PHE A 135      44.257  40.774  76.232  1.00 70.97           C  
ATOM   1047  CD2 PHE A 135      45.610  39.633  74.627  1.00 75.02           C  
ATOM   1048  CE1 PHE A 135      43.309  39.768  76.157  1.00 73.05           C  
ATOM   1049  CE2 PHE A 135      44.666  38.617  74.543  1.00 76.00           C  
ATOM   1050  CZ  PHE A 135      43.513  38.685  75.309  1.00 75.49           C  
ATOM   1051  N   ALA A 136      48.939  40.650  76.770  1.00 65.99           N  
ATOM   1052  CA  ALA A 136      49.820  39.534  77.064  1.00 65.26           C  
ATOM   1053  C   ALA A 136      50.249  39.496  78.528  1.00 65.70           C  
ATOM   1054  O   ALA A 136      50.315  38.426  79.132  1.00 67.04           O  
ATOM   1055  CB  ALA A 136      51.037  39.601  76.172  1.00 64.42           C  
ATOM   1056  N   ALA A 137      50.541  40.656  79.102  1.00 64.54           N  
ATOM   1057  CA  ALA A 137      50.965  40.709  80.496  1.00 64.96           C  
ATOM   1058  C   ALA A 137      49.823  40.343  81.453  1.00 64.84           C  
ATOM   1059  O   ALA A 137      50.031  39.628  82.436  1.00 63.49           O  
ATOM   1060  CB  ALA A 137      51.509  42.101  80.821  1.00 65.13           C  
ATOM   1061  N   ILE A 138      48.625  40.841  81.155  1.00 64.89           N  
ATOM   1062  CA  ILE A 138      47.436  40.576  81.965  1.00 65.03           C  
ATOM   1063  C   ILE A 138      47.034  39.104  81.874  1.00 65.53           C  
ATOM   1064  O   ILE A 138      46.662  38.479  82.867  1.00 65.16           O  
ATOM   1065  CB  ILE A 138      46.257  41.447  81.489  1.00 64.39           C  
ATOM   1066  CG1 ILE A 138      46.611  42.917  81.690  1.00 63.12           C  
ATOM   1067  CG2 ILE A 138      44.974  41.078  82.234  1.00 62.59           C  
ATOM   1068  CD1 ILE A 138      45.607  43.876  81.087  1.00 67.26           C  
ATOM   1069  N   TRP A 139      47.117  38.555  80.672  1.00 65.91           N  
ATOM   1070  CA  TRP A 139      46.769  37.164  80.447  1.00 68.41           C  
ATOM   1071  C   TRP A 139      47.677  36.191  81.211  1.00 70.94           C  
ATOM   1072  O   TRP A 139      47.198  35.213  81.790  1.00 71.38           O  
ATOM   1073  CB  TRP A 139      46.835  36.862  78.957  1.00 66.33           C  
ATOM   1074  CG  TRP A 139      46.574  35.445  78.648  1.00 68.43           C  
ATOM   1075  CD1 TRP A 139      45.385  34.790  78.744  1.00 68.60           C  
ATOM   1076  CD2 TRP A 139      47.528  34.488  78.197  1.00 69.66           C  
ATOM   1077  NE1 TRP A 139      45.539  33.476  78.376  1.00 69.51           N  
ATOM   1078  CE2 TRP A 139      46.850  33.263  78.036  1.00 68.99           C  
ATOM   1079  CE3 TRP A 139      48.899  34.541  77.913  1.00 69.64           C  
ATOM   1080  CZ2 TRP A 139      47.488  32.108  77.602  1.00 68.86           C  
ATOM   1081  CZ3 TRP A 139      49.533  33.394  77.482  1.00 67.41           C  
ATOM   1082  CH2 TRP A 139      48.828  32.193  77.332  1.00 68.46           C  
ATOM   1083  N   THR A 140      48.983  36.456  81.202  1.00 72.42           N  
ATOM   1084  CA  THR A 140      49.958  35.606  81.893  1.00 73.86           C  
ATOM   1085  C   THR A 140      49.767  35.682  83.402  1.00 74.05           C  
ATOM   1086  O   THR A 140      50.153  34.779  84.147  1.00 74.58           O  
ATOM   1087  CB  THR A 140      51.404  36.049  81.606  1.00 74.08           C  
ATOM   1088  OG1 THR A 140      51.582  36.228  80.199  1.00 75.95           O  
ATOM   1089  CG2 THR A 140      52.385  35.001  82.106  1.00 71.97           C  
ATOM   1090  N   LEU A 141      49.173  36.779  83.843  1.00 73.18           N  
ATOM   1091  CA  LEU A 141      48.943  37.002  85.255  1.00 73.28           C  
ATOM   1092  C   LEU A 141      47.620  36.358  85.673  1.00 74.25           C  
ATOM   1093  O   LEU A 141      47.530  35.716  86.722  1.00 72.58           O  
ATOM   1094  CB  LEU A 141      48.935  38.514  85.507  1.00 71.62           C  
ATOM   1095  CG  LEU A 141      49.400  39.112  86.836  1.00 69.41           C  
ATOM   1096  CD1 LEU A 141      50.656  38.427  87.335  1.00 68.36           C  
ATOM   1097  CD2 LEU A 141      49.656  40.592  86.620  1.00 67.26           C  
ATOM   1098  N   CYS A 142      46.605  36.509  84.826  1.00 75.60           N  
ATOM   1099  CA  CYS A 142      45.277  35.967  85.099  1.00 77.51           C  
ATOM   1100  C   CYS A 142      45.093  34.461  84.931  1.00 79.53           C  
ATOM   1101  O   CYS A 142      44.387  33.834  85.723  1.00 80.06           O  
ATOM   1102  CB  CYS A 142      44.229  36.682  84.240  1.00 75.94           C  
ATOM   1103  SG  CYS A 142      43.736  38.307  84.844  1.00 75.41           S  
ATOM   1104  N   LYS A 143      45.702  33.870  83.908  1.00 82.06           N  
ATOM   1105  CA  LYS A 143      45.522  32.439  83.706  1.00 85.37           C  
ATOM   1106  C   LYS A 143      45.954  31.644  84.934  1.00 87.28           C  
ATOM   1107  O   LYS A 143      45.660  30.457  85.047  1.00 87.03           O  
ATOM   1108  CB  LYS A 143      46.256  31.962  82.447  1.00 85.27           C  
ATOM   1109  CG  LYS A 143      47.759  32.123  82.453  1.00 88.09           C  
ATOM   1110  CD  LYS A 143      48.330  31.570  81.150  1.00 89.64           C  
ATOM   1111  CE  LYS A 143      49.849  31.581  81.130  1.00 88.93           C  
ATOM   1112  NZ  LYS A 143      50.358  30.916  79.899  1.00 86.78           N  
ATOM   1113  N   THR A 144      46.641  32.312  85.857  1.00 89.76           N  
ATOM   1114  CA  THR A 144      47.071  31.684  87.102  1.00 92.81           C  
ATOM   1115  C   THR A 144      45.816  31.474  87.940  1.00 95.28           C  
ATOM   1116  O   THR A 144      45.373  30.340  88.137  1.00 95.66           O  
ATOM   1117  CB  THR A 144      48.025  32.592  87.901  1.00 92.76           C  
ATOM   1118  OG1 THR A 144      49.267  32.717  87.200  1.00 93.78           O  
ATOM   1119  CG2 THR A 144      48.276  32.018  89.290  1.00 91.34           C  
ATOM   1120  N   LYS A 145      45.251  32.582  88.423  1.00 97.16           N  
ATOM   1121  CA  LYS A 145      44.036  32.551  89.233  1.00 98.09           C  
ATOM   1122  C   LYS A 145      43.039  31.590  88.618  1.00 98.87           C  
ATOM   1123  O   LYS A 145      42.918  31.507  87.394  1.00 98.66           O  
ATOM   1124  CB  LYS A 145      43.397  33.943  89.324  1.00 96.91           C  
ATOM   1125  CG  LYS A 145      44.172  34.942  90.166  1.00 96.96           C  
ATOM   1126  CD  LYS A 145      44.235  34.514  91.623  1.00 96.79           C  
ATOM   1127  CE  LYS A 145      45.126  35.451  92.424  1.00 97.87           C  
ATOM   1128  NZ  LYS A 145      45.283  35.024  93.841  1.00 98.22           N  
ATOM   1129  N   MET A 146      42.334  30.859  89.474  1.00100.31           N  
ATOM   1130  CA  MET A 146      41.340  29.899  89.020  1.00101.18           C  
ATOM   1131  C   MET A 146      40.134  29.883  89.950  1.00 98.17           C  
ATOM   1132  O   MET A 146      39.486  28.856  90.147  1.00 98.14           O  
ATOM   1133  CB  MET A 146      41.978  28.515  88.911  1.00105.87           C  
ATOM   1134  CG  MET A 146      43.068  28.470  87.852  1.00112.23           C  
ATOM   1135  SD  MET A 146      43.959  26.915  87.778  1.00121.90           S  
ATOM   1136  CE  MET A 146      45.174  27.155  89.081  1.00119.42           C  
ATOM   1137  N   VAL A 147      39.846  31.051  90.511  1.00 94.06           N  
ATOM   1138  CA  VAL A 147      38.726  31.250  91.412  1.00 91.48           C  
ATOM   1139  C   VAL A 147      38.474  32.749  91.493  1.00 89.92           C  
ATOM   1140  O   VAL A 147      39.309  33.495  91.996  1.00 91.46           O  
ATOM   1141  CB  VAL A 147      39.030  30.721  92.836  1.00 92.23           C  
ATOM   1142  CG1 VAL A 147      37.961  31.201  93.807  1.00 91.82           C  
ATOM   1143  CG2 VAL A 147      39.069  29.203  92.839  1.00 93.13           C  
ATOM   1144  N   CYS A 148      37.333  33.189  90.980  1.00 87.35           N  
ATOM   1145  CA  CYS A 148      36.976  34.600  91.017  1.00 84.50           C  
ATOM   1146  C   CYS A 148      36.894  35.057  92.472  1.00 85.10           C  
ATOM   1147  O   CYS A 148      35.832  35.019  93.082  1.00 85.10           O  
ATOM   1148  CB  CYS A 148      35.630  34.808  90.322  1.00 81.15           C  
ATOM   1149  SG  CYS A 148      34.869  36.405  90.638  1.00 74.06           S  
ATOM   1150  N   GLU A 149      38.026  35.496  93.013  1.00 86.26           N  
ATOM   1151  CA  GLU A 149      38.126  35.940  94.401  1.00 87.67           C  
ATOM   1152  C   GLU A 149      37.070  36.944  94.847  1.00 88.40           C  
ATOM   1153  O   GLU A 149      36.611  37.777  94.069  1.00 88.63           O  
ATOM   1154  CB  GLU A 149      39.519  36.513  94.652  1.00 89.42           C  
ATOM   1155  CG  GLU A 149      40.648  35.564  94.271  1.00 91.95           C  
ATOM   1156  CD  GLU A 149      41.966  36.288  94.059  1.00 93.92           C  
ATOM   1157  OE1 GLU A 149      42.016  37.190  93.192  1.00 93.97           O  
ATOM   1158  OE2 GLU A 149      42.950  35.957  94.755  1.00 95.46           O  
ATOM   1159  N   THR A 150      36.703  36.849  96.121  1.00 91.23           N  
ATOM   1160  CA  THR A 150      35.698  37.710  96.739  1.00 93.23           C  
ATOM   1161  C   THR A 150      36.349  38.675  97.718  1.00 95.93           C  
ATOM   1162  O   THR A 150      35.834  39.767  97.957  1.00 96.03           O  
ATOM   1163  CB  THR A 150      34.654  36.868  97.519  1.00 92.06           C  
ATOM   1164  OG1 THR A 150      33.833  36.142  96.597  1.00 90.00           O  
ATOM   1165  CG2 THR A 150      33.781  37.756  98.383  1.00 92.46           C  
ATOM   1166  N   ASP A 151      37.479  38.262  98.286  1.00 99.17           N  
ATOM   1167  CA  ASP A 151      38.192  39.083  99.258  1.00102.28           C  
ATOM   1168  C   ASP A 151      39.703  39.021  99.047  1.00104.54           C  
ATOM   1169  O   ASP A 151      40.288  37.943  98.974  1.00104.44           O  
ATOM   1170  CB  ASP A 151      37.827  38.627 100.669  1.00101.74           C  
ATOM   1171  CG  ASP A 151      36.323  38.586 100.890  1.00101.85           C  
ATOM   1172  OD1 ASP A 151      35.677  39.654 100.802  1.00 99.10           O  
ATOM   1173  OD2 ASP A 151      35.787  37.485 101.144  1.00102.73           O  
ATOM   1174  N   VAL A 152      40.323  40.192  98.957  1.00108.00           N  
ATOM   1175  CA  VAL A 152      41.758  40.308  98.722  1.00111.80           C  
ATOM   1176  C   VAL A 152      42.440  41.197  99.758  1.00114.51           C  
ATOM   1177  O   VAL A 152      41.838  42.138 100.275  1.00115.16           O  
ATOM   1178  CB  VAL A 152      42.017  40.898  97.306  1.00111.97           C  
ATOM   1179  CG1 VAL A 152      43.449  41.402  97.183  1.00112.61           C  
ATOM   1180  CG2 VAL A 152      41.735  39.844  96.250  1.00111.66           C  
ATOM   1181  N   PRO A 153      43.709  40.898 100.084  1.00116.78           N  
ATOM   1182  CA  PRO A 153      44.452  41.698 101.061  1.00118.53           C  
ATOM   1183  C   PRO A 153      44.690  43.121 100.553  1.00120.43           C  
ATOM   1184  O   PRO A 153      45.188  43.329  99.445  1.00119.14           O  
ATOM   1185  CB  PRO A 153      45.749  40.910 101.242  1.00118.28           C  
ATOM   1186  CG  PRO A 153      45.900  40.185  99.932  1.00117.59           C  
ATOM   1187  CD  PRO A 153      44.496  39.725  99.665  1.00116.58           C  
ATOM   1188  N   SER A 154      44.322  44.094 101.376  1.00123.04           N  
ATOM   1189  CA  SER A 154      44.466  45.502 101.029  1.00126.00           C  
ATOM   1190  C   SER A 154      45.912  45.941 100.854  1.00127.77           C  
ATOM   1191  O   SER A 154      46.834  45.123 100.841  1.00127.83           O  
ATOM   1192  CB  SER A 154      43.808  46.366 102.108  1.00126.47           C  
ATOM   1193  OG  SER A 154      44.309  46.049 103.397  1.00126.62           O  
ATOM   1194  N   GLU A 155      46.090  47.252 100.710  1.00129.65           N  
ATOM   1195  CA  GLU A 155      47.410  47.851 100.561  1.00131.14           C  
ATOM   1196  C   GLU A 155      47.951  48.040 101.972  1.00131.07           C  
ATOM   1197  O   GLU A 155      49.003  48.649 102.168  1.00131.89           O  
ATOM   1198  CB  GLU A 155      47.305  49.222  99.898  1.00132.65           C  
ATOM   1199  CG  GLU A 155      46.369  49.291  98.713  1.00135.47           C  
ATOM   1200  CD  GLU A 155      46.169  50.717  98.237  1.00136.97           C  
ATOM   1201  OE1 GLU A 155      45.783  51.569  99.066  1.00136.75           O  
ATOM   1202  OE2 GLU A 155      46.397  50.987  97.039  1.00137.72           O  
ATOM   1203  N   ASP A 156      47.212  47.522 102.950  1.00130.22           N  
ATOM   1204  CA  ASP A 156      47.588  47.641 104.352  1.00127.88           C  
ATOM   1205  C   ASP A 156      47.872  46.278 104.976  1.00125.92           C  
ATOM   1206  O   ASP A 156      48.589  45.457 104.407  1.00124.45           O  
ATOM   1207  CB  ASP A 156      46.469  48.335 105.138  1.00129.38           C  
ATOM   1208  CG  ASP A 156      45.738  49.389 104.318  1.00130.60           C  
ATOM   1209  OD1 ASP A 156      46.408  50.220 103.667  1.00131.11           O  
ATOM   1210  OD2 ASP A 156      44.486  49.388 104.334  1.00130.58           O  
ATOM   1211  N   ASP A 157      47.292  46.048 106.149  1.00124.85           N  
ATOM   1212  CA  ASP A 157      47.468  44.802 106.890  1.00124.12           C  
ATOM   1213  C   ASP A 157      46.875  43.601 106.172  1.00122.21           C  
ATOM   1214  O   ASP A 157      45.707  43.615 105.785  1.00122.97           O  
ATOM   1215  CB  ASP A 157      46.802  44.909 108.263  1.00125.69           C  
ATOM   1216  CG  ASP A 157      47.230  46.143 109.024  1.00128.45           C  
ATOM   1217  OD1 ASP A 157      48.404  46.204 109.450  1.00130.76           O  
ATOM   1218  OD2 ASP A 157      46.392  47.056 109.191  1.00128.76           O  
ATOM   1219  N   PRO A 158      47.669  42.535 105.995  1.00119.90           N  
ATOM   1220  CA  PRO A 158      47.125  41.356 105.316  1.00116.86           C  
ATOM   1221  C   PRO A 158      46.013  40.824 106.214  1.00113.92           C  
ATOM   1222  O   PRO A 158      45.225  39.960 105.827  1.00113.07           O  
ATOM   1223  CB  PRO A 158      48.328  40.422 105.241  1.00117.66           C  
ATOM   1224  CG  PRO A 158      49.077  40.753 106.498  1.00118.74           C  
ATOM   1225  CD  PRO A 158      49.018  42.265 106.525  1.00119.63           C  
ATOM   1226  N   THR A 159      45.975  41.373 107.426  1.00110.19           N  
ATOM   1227  CA  THR A 159      44.982  41.025 108.428  1.00105.87           C  
ATOM   1228  C   THR A 159      43.627  41.425 107.873  1.00103.35           C  
ATOM   1229  O   THR A 159      42.660  40.671 107.952  1.00102.69           O  
ATOM   1230  CB  THR A 159      45.210  41.817 109.720  1.00105.41           C  
ATOM   1231  OG1 THR A 159      46.611  41.876 109.999  1.00104.69           O  
ATOM   1232  CG2 THR A 159      44.493  41.156 110.882  1.00105.29           C  
ATOM   1233  N   GLN A 160      43.573  42.627 107.308  1.00100.87           N  
ATOM   1234  CA  GLN A 160      42.347  43.156 106.730  1.00 97.60           C  
ATOM   1235  C   GLN A 160      42.187  42.749 105.278  1.00 95.50           C  
ATOM   1236  O   GLN A 160      43.160  42.686 104.524  1.00 95.35           O  
ATOM   1237  CB  GLN A 160      42.334  44.676 106.804  1.00 97.42           C  
ATOM   1238  CG  GLN A 160      42.423  45.235 108.195  1.00 98.95           C  
ATOM   1239  CD  GLN A 160      42.210  46.726 108.200  1.00101.71           C  
ATOM   1240  OE1 GLN A 160      42.896  47.464 107.490  1.00102.42           O  
ATOM   1241  NE2 GLN A 160      41.249  47.185 108.997  1.00103.80           N  
ATOM   1242  N   LEU A 161      40.946  42.484 104.891  1.00 92.70           N  
ATOM   1243  CA  LEU A 161      40.639  42.104 103.523  1.00 89.65           C  
ATOM   1244  C   LEU A 161      39.926  43.253 102.831  1.00 86.44           C  
ATOM   1245  O   LEU A 161      39.568  44.248 103.457  1.00 86.29           O  
ATOM   1246  CB  LEU A 161      39.748  40.858 103.501  1.00 90.88           C  
ATOM   1247  CG  LEU A 161      40.393  39.552 103.972  1.00 91.69           C  
ATOM   1248  CD1 LEU A 161      39.387  38.417 103.863  1.00 92.80           C  
ATOM   1249  CD2 LEU A 161      41.621  39.251 103.126  1.00 90.77           C  
ATOM   1250  N   VAL A 162      39.739  43.118 101.529  1.00 82.89           N  
ATOM   1251  CA  VAL A 162      39.048  44.131 100.755  1.00 81.14           C  
ATOM   1252  C   VAL A 162      38.112  43.344  99.872  1.00 78.39           C  
ATOM   1253  O   VAL A 162      38.468  42.271  99.401  1.00 77.48           O  
ATOM   1254  CB  VAL A 162      40.016  44.933  99.871  1.00 82.88           C  
ATOM   1255  CG1 VAL A 162      39.251  45.982  99.086  1.00 85.64           C  
ATOM   1256  CG2 VAL A 162      41.064  45.592 100.726  1.00 82.22           C  
ATOM   1257  N   SER A 163      36.913  43.860  99.652  1.00 77.31           N  
ATOM   1258  CA  SER A 163      35.956  43.147  98.823  1.00 75.94           C  
ATOM   1259  C   SER A 163      35.950  43.637  97.382  1.00 74.19           C  
ATOM   1260  O   SER A 163      36.339  44.768  97.093  1.00 73.84           O  
ATOM   1261  CB  SER A 163      34.552  43.261  99.421  1.00 75.24           C  
ATOM   1262  OG  SER A 163      34.143  44.611  99.511  1.00 77.23           O  
ATOM   1263  N   ARG A 164      35.513  42.757  96.488  1.00 73.07           N  
ATOM   1264  CA  ARG A 164      35.418  43.034  95.062  1.00 73.27           C  
ATOM   1265  C   ARG A 164      34.217  42.269  94.508  1.00 73.89           C  
ATOM   1266  O   ARG A 164      33.496  41.622  95.259  1.00 74.31           O  
ATOM   1267  CB  ARG A 164      36.702  42.596  94.363  1.00 71.85           C  
ATOM   1268  CG  ARG A 164      37.458  41.509  95.107  1.00 73.34           C  
ATOM   1269  CD  ARG A 164      38.617  40.964  94.289  1.00 73.19           C  
ATOM   1270  NE  ARG A 164      38.168  40.530  92.967  1.00 75.38           N  
ATOM   1271  CZ  ARG A 164      38.926  39.889  92.083  1.00 75.86           C  
ATOM   1272  NH1 ARG A 164      40.191  39.595  92.371  1.00 74.47           N  
ATOM   1273  NH2 ARG A 164      38.415  39.545  90.907  1.00 74.66           N  
ATOM   1274  N   GLY A 165      33.996  42.351  93.203  1.00 76.43           N  
ATOM   1275  CA  GLY A 165      32.875  41.652  92.593  1.00 79.67           C  
ATOM   1276  C   GLY A 165      32.630  40.293  93.216  1.00 82.28           C  
ATOM   1277  O   GLY A 165      33.505  39.421  93.216  1.00 82.42           O  
ATOM   1278  N   GLY A 166      31.427  40.109  93.748  1.00 85.12           N  
ATOM   1279  CA  GLY A 166      31.091  38.855  94.398  1.00 88.49           C  
ATOM   1280  C   GLY A 166      30.666  37.718  93.485  1.00 91.19           C  
ATOM   1281  O   GLY A 166      29.538  37.707  92.983  1.00 93.66           O  
ATOM   1282  N   CYS A 167      31.566  36.757  93.278  1.00 89.53           N  
ATOM   1283  CA  CYS A 167      31.287  35.592  92.444  1.00 88.24           C  
ATOM   1284  C   CYS A 167      32.372  34.547  92.673  1.00 90.01           C  
ATOM   1285  O   CYS A 167      33.192  34.288  91.793  1.00 94.12           O  
ATOM   1286  CB  CYS A 167      31.257  35.993  90.974  1.00 84.62           C  
ATOM   1287  SG  CYS A 167      31.268  34.593  89.855  1.00 84.76           S  
ATOM   1288  N   GLY A 168      32.369  33.938  93.855  1.00 87.74           N  
ATOM   1289  CA  GLY A 168      33.386  32.955  94.198  1.00 85.93           C  
ATOM   1290  C   GLY A 168      33.665  31.782  93.269  1.00 84.24           C  
ATOM   1291  O   GLY A 168      34.727  31.171  93.358  1.00 84.87           O  
ATOM   1292  N   ASN A 169      32.730  31.469  92.379  1.00 82.73           N  
ATOM   1293  CA  ASN A 169      32.868  30.344  91.455  1.00 81.82           C  
ATOM   1294  C   ASN A 169      34.258  30.038  90.903  1.00 81.68           C  
ATOM   1295  O   ASN A 169      35.051  30.933  90.627  1.00 80.78           O  
ATOM   1296  CB  ASN A 169      31.890  30.520  90.300  1.00 80.84           C  
ATOM   1297  CG  ASN A 169      30.457  30.571  90.769  1.00 81.24           C  
ATOM   1298  OD1 ASN A 169      29.989  29.667  91.459  1.00 82.38           O  
ATOM   1299  ND2 ASN A 169      29.749  31.631  90.403  1.00 81.58           N  
ATOM   1300  N   THR A 170      34.527  28.745  90.742  1.00 83.10           N  
ATOM   1301  CA  THR A 170      35.796  28.240  90.227  1.00 83.47           C  
ATOM   1302  C   THR A 170      35.920  28.474  88.720  1.00 84.10           C  
ATOM   1303  O   THR A 170      34.919  28.547  88.009  1.00 84.03           O  
ATOM   1304  CB  THR A 170      35.922  26.721  90.501  1.00 83.57           C  
ATOM   1305  OG1 THR A 170      35.919  26.485  91.915  1.00 83.52           O  
ATOM   1306  CG2 THR A 170      37.205  26.171  89.907  1.00 85.72           C  
ATOM   1307  N   GLN A 171      37.153  28.588  88.241  1.00 84.25           N  
ATOM   1308  CA  GLN A 171      37.412  28.802  86.823  1.00 85.70           C  
ATOM   1309  C   GLN A 171      37.782  27.508  86.121  1.00 83.55           C  
ATOM   1310  O   GLN A 171      38.277  26.577  86.745  1.00 84.02           O  
ATOM   1311  CB  GLN A 171      38.583  29.741  86.627  1.00 90.74           C  
ATOM   1312  CG  GLN A 171      38.368  31.174  86.966  1.00 97.91           C  
ATOM   1313  CD  GLN A 171      39.655  31.946  86.766  1.00104.44           C  
ATOM   1314  OE1 GLN A 171      40.285  31.852  85.704  1.00105.84           O  
ATOM   1315  NE2 GLN A 171      40.065  32.705  87.784  1.00107.42           N  
ATOM   1316  N   PRO A 172      37.551  27.438  84.804  1.00 81.61           N  
ATOM   1317  CA  PRO A 172      37.897  26.230  84.063  1.00 81.64           C  
ATOM   1318  C   PRO A 172      39.207  26.446  83.313  1.00 82.21           C  
ATOM   1319  O   PRO A 172      39.573  27.579  83.002  1.00 82.37           O  
ATOM   1320  CB  PRO A 172      36.727  26.078  83.107  1.00 80.71           C  
ATOM   1321  CG  PRO A 172      36.473  27.495  82.718  1.00 80.03           C  
ATOM   1322  CD  PRO A 172      36.573  28.239  84.046  1.00 81.58           C  
ATOM   1323  N   THR A 173      39.924  25.356  83.061  1.00 83.73           N  
ATOM   1324  CA  THR A 173      41.161  25.401  82.293  1.00 84.48           C  
ATOM   1325  C   THR A 173      40.618  25.122  80.903  1.00 86.65           C  
ATOM   1326  O   THR A 173      40.020  24.071  80.665  1.00 88.21           O  
ATOM   1327  CB  THR A 173      42.127  24.282  82.691  1.00 82.02           C  
ATOM   1328  OG1 THR A 173      42.602  24.512  84.022  1.00 82.14           O  
ATOM   1329  CG2 THR A 173      43.307  24.244  81.742  1.00 83.45           C  
ATOM   1330  N   ILE A 174      40.812  26.054  79.984  1.00 87.62           N  
ATOM   1331  CA  ILE A 174      40.261  25.884  78.655  1.00 89.67           C  
ATOM   1332  C   ILE A 174      41.265  25.394  77.622  1.00 92.32           C  
ATOM   1333  O   ILE A 174      42.291  26.027  77.387  1.00 95.78           O  
ATOM   1334  CB  ILE A 174      39.618  27.219  78.185  1.00 87.98           C  
ATOM   1335  CG1 ILE A 174      38.737  27.779  79.306  1.00 86.93           C  
ATOM   1336  CG2 ILE A 174      38.786  26.995  76.931  1.00 88.32           C  
ATOM   1337  CD1 ILE A 174      38.243  29.178  79.055  1.00 87.26           C  
ATOM   1338  N   ARG A 175      40.972  24.248  77.019  1.00 92.72           N  
ATOM   1339  CA  ARG A 175      41.835  23.700  75.987  1.00 95.32           C  
ATOM   1340  C   ARG A 175      41.062  23.734  74.677  1.00 93.65           C  
ATOM   1341  O   ARG A 175      39.837  23.624  74.657  1.00 91.87           O  
ATOM   1342  CB  ARG A 175      42.263  22.270  76.332  1.00100.50           C  
ATOM   1343  CG  ARG A 175      41.156  21.226  76.318  1.00107.51           C  
ATOM   1344  CD  ARG A 175      41.725  19.889  76.758  1.00112.64           C  
ATOM   1345  NE  ARG A 175      40.750  18.804  76.761  1.00114.71           N  
ATOM   1346  CZ  ARG A 175      40.975  17.623  77.325  1.00115.70           C  
ATOM   1347  NH1 ARG A 175      42.135  17.393  77.926  1.00116.25           N  
ATOM   1348  NH2 ARG A 175      40.053  16.672  77.285  1.00115.53           N  
ATOM   1349  N   LYS A 176      41.790  23.886  73.584  1.00 93.06           N  
ATOM   1350  CA  LYS A 176      41.189  23.982  72.270  1.00 92.72           C  
ATOM   1351  C   LYS A 176      41.174  22.655  71.511  1.00 94.64           C  
ATOM   1352  O   LYS A 176      42.161  21.922  71.510  1.00 95.92           O  
ATOM   1353  CB  LYS A 176      41.960  25.040  71.489  1.00 90.49           C  
ATOM   1354  CG  LYS A 176      41.517  25.289  70.079  1.00 88.19           C  
ATOM   1355  CD  LYS A 176      42.384  26.380  69.501  1.00 86.36           C  
ATOM   1356  CE  LYS A 176      42.093  26.625  68.044  1.00 87.33           C  
ATOM   1357  NZ  LYS A 176      43.043  27.637  67.494  1.00 89.14           N  
ATOM   1358  N   ASP A 177      40.040  22.345  70.887  1.00 95.69           N  
ATOM   1359  CA  ASP A 177      39.888  21.127  70.089  1.00 96.73           C  
ATOM   1360  C   ASP A 177      39.210  21.473  68.766  1.00 96.17           C  
ATOM   1361  O   ASP A 177      37.982  21.537  68.681  1.00 96.93           O  
ATOM   1362  CB  ASP A 177      39.052  20.076  70.828  1.00 99.92           C  
ATOM   1363  CG  ASP A 177      39.872  19.262  71.815  1.00104.87           C  
ATOM   1364  OD1 ASP A 177      40.985  18.828  71.449  1.00106.45           O  
ATOM   1365  OD2 ASP A 177      39.400  19.043  72.952  1.00108.46           O  
ATOM   1366  N   GLY A 178      40.016  21.695  67.732  1.00 94.00           N  
ATOM   1367  CA  GLY A 178      39.463  22.047  66.439  1.00 91.49           C  
ATOM   1368  C   GLY A 178      38.730  23.374  66.509  1.00 90.81           C  
ATOM   1369  O   GLY A 178      39.348  24.421  66.724  1.00 91.15           O  
ATOM   1370  N   LEU A 179      37.410  23.327  66.345  1.00 89.03           N  
ATOM   1371  CA  LEU A 179      36.573  24.525  66.373  1.00 87.06           C  
ATOM   1372  C   LEU A 179      35.724  24.621  67.636  1.00 85.74           C  
ATOM   1373  O   LEU A 179      34.683  25.277  67.635  1.00 86.54           O  
ATOM   1374  CB  LEU A 179      35.648  24.545  65.153  1.00 86.15           C  
ATOM   1375  CG  LEU A 179      36.278  24.695  63.769  1.00 86.24           C  
ATOM   1376  CD1 LEU A 179      35.335  24.140  62.712  1.00 86.63           C  
ATOM   1377  CD2 LEU A 179      36.593  26.158  63.506  1.00 87.40           C  
ATOM   1378  N   LYS A 180      36.159  23.971  68.707  1.00 84.11           N  
ATOM   1379  CA  LYS A 180      35.410  24.003  69.959  1.00 84.00           C  
ATOM   1380  C   LYS A 180      36.327  24.250  71.162  1.00 82.27           C  
ATOM   1381  O   LYS A 180      37.506  23.889  71.136  1.00 83.03           O  
ATOM   1382  CB  LYS A 180      34.650  22.682  70.143  1.00 86.43           C  
ATOM   1383  CG  LYS A 180      33.652  22.365  69.026  1.00 91.00           C  
ATOM   1384  CD  LYS A 180      32.892  21.052  69.273  1.00 93.82           C  
ATOM   1385  CE  LYS A 180      31.853  20.773  68.172  1.00 94.88           C  
ATOM   1386  NZ  LYS A 180      31.064  19.515  68.390  1.00 93.25           N  
ATOM   1387  N   LEU A 181      35.791  24.883  72.204  1.00 77.82           N  
ATOM   1388  CA  LEU A 181      36.562  25.143  73.417  1.00 74.81           C  
ATOM   1389  C   LEU A 181      36.001  24.266  74.529  1.00 73.81           C  
ATOM   1390  O   LEU A 181      34.791  24.213  74.728  1.00 75.15           O  
ATOM   1391  CB  LEU A 181      36.471  26.617  73.827  1.00 73.08           C  
ATOM   1392  CG  LEU A 181      37.128  27.680  72.937  1.00 73.47           C  
ATOM   1393  CD1 LEU A 181      37.007  29.034  73.615  1.00 71.52           C  
ATOM   1394  CD2 LEU A 181      38.596  27.351  72.697  1.00 70.61           C  
ATOM   1395  N   VAL A 182      36.878  23.578  75.253  1.00 72.23           N  
ATOM   1396  CA  VAL A 182      36.444  22.691  76.333  1.00 70.92           C  
ATOM   1397  C   VAL A 182      36.939  23.149  77.709  1.00 69.24           C  
ATOM   1398  O   VAL A 182      38.105  23.509  77.874  1.00 66.50           O  
ATOM   1399  CB  VAL A 182      36.940  21.241  76.084  1.00 71.42           C  
ATOM   1400  CG1 VAL A 182      36.279  20.285  77.066  1.00 71.21           C  
ATOM   1401  CG2 VAL A 182      36.652  20.828  74.653  1.00 69.44           C  
ATOM   1402  N   GLY A 183      36.055  23.122  78.700  1.00 69.57           N  
ATOM   1403  CA  GLY A 183      36.449  23.548  80.032  1.00 72.85           C  
ATOM   1404  C   GLY A 183      36.456  22.468  81.099  1.00 74.24           C  
ATOM   1405  O   GLY A 183      35.586  21.600  81.115  1.00 73.55           O  
ATOM   1406  N   SER A 184      37.440  22.521  81.995  1.00 76.66           N  
ATOM   1407  CA  SER A 184      37.546  21.546  83.079  1.00 80.18           C  
ATOM   1408  C   SER A 184      37.503  22.255  84.426  1.00 81.72           C  
ATOM   1409  O   SER A 184      38.253  23.198  84.659  1.00 80.24           O  
ATOM   1410  CB  SER A 184      38.845  20.738  82.971  1.00 79.63           C  
ATOM   1411  OG  SER A 184      39.956  21.481  83.435  1.00 82.32           O  
ATOM   1412  N   TRP A 185      36.629  21.784  85.311  1.00 85.74           N  
ATOM   1413  CA  TRP A 185      36.458  22.371  86.637  1.00 90.48           C  
ATOM   1414  C   TRP A 185      36.988  21.502  87.771  1.00 95.87           C  
ATOM   1415  O   TRP A 185      37.247  20.313  87.584  1.00 96.14           O  
ATOM   1416  CB  TRP A 185      34.978  22.674  86.868  1.00 87.60           C  
ATOM   1417  CG  TRP A 185      34.534  23.929  86.201  1.00 83.64           C  
ATOM   1418  CD1 TRP A 185      34.497  25.173  86.752  1.00 82.57           C  
ATOM   1419  CD2 TRP A 185      34.130  24.082  84.835  1.00 81.23           C  
ATOM   1420  NE1 TRP A 185      34.094  26.095  85.818  1.00 82.29           N  
ATOM   1421  CE2 TRP A 185      33.855  25.452  84.632  1.00 81.00           C  
ATOM   1422  CE3 TRP A 185      33.963  23.193  83.764  1.00 79.55           C  
ATOM   1423  CZ2 TRP A 185      33.439  25.963  83.397  1.00 79.37           C  
ATOM   1424  CZ3 TRP A 185      33.548  23.700  82.533  1.00 78.61           C  
ATOM   1425  CH2 TRP A 185      33.284  25.073  82.365  1.00 78.64           C  
ATOM   1426  N   LYS A 186      37.138  22.104  88.949  1.00103.19           N  
ATOM   1427  CA  LYS A 186      37.642  21.391  90.118  1.00112.33           C  
ATOM   1428  C   LYS A 186      37.776  22.329  91.321  1.00117.67           C  
ATOM   1429  O   LYS A 186      38.144  23.495  91.169  1.00119.07           O  
ATOM   1430  CB  LYS A 186      39.009  20.778  89.790  1.00113.72           C  
ATOM   1431  CG  LYS A 186      39.503  19.725  90.775  1.00115.39           C  
ATOM   1432  CD  LYS A 186      40.896  19.211  90.391  1.00116.37           C  
ATOM   1433  CE  LYS A 186      40.937  18.614  88.980  1.00116.42           C  
ATOM   1434  NZ  LYS A 186      42.314  18.160  88.614  1.00115.84           N  
ATOM   1435  N   LYS A 187      37.475  21.820  92.514  1.00123.99           N  
ATOM   1436  CA  LYS A 187      37.587  22.622  93.732  1.00129.44           C  
ATOM   1437  C   LYS A 187      38.971  22.454  94.348  1.00133.30           C  
ATOM   1438  O   LYS A 187      39.124  21.866  95.424  1.00132.89           O  
ATOM   1439  CB  LYS A 187      36.506  22.227  94.743  1.00129.43           C  
ATOM   1440  CG  LYS A 187      35.116  22.693  94.349  1.00129.04           C  
ATOM   1441  CD  LYS A 187      34.143  22.573  95.500  1.00128.76           C  
ATOM   1442  CE  LYS A 187      32.818  23.220  95.150  1.00128.59           C  
ATOM   1443  NZ  LYS A 187      31.873  23.181  96.296  1.00129.32           N  
ATOM   1444  N   ASP A 188      39.965  22.988  93.637  1.00138.32           N  
ATOM   1445  CA  ASP A 188      41.379  22.946  94.014  1.00142.95           C  
ATOM   1446  C   ASP A 188      42.067  21.679  93.510  1.00145.18           C  
ATOM   1447  O   ASP A 188      41.422  20.804  92.929  1.00145.44           O  
ATOM   1448  CB  ASP A 188      41.546  23.089  95.530  1.00143.90           C  
ATOM   1449  CG  ASP A 188      41.155  24.469  96.026  1.00145.42           C  
ATOM   1450  OD1 ASP A 188      41.808  25.457  95.617  1.00145.53           O  
ATOM   1451  OD2 ASP A 188      40.191  24.564  96.816  1.00146.48           O  
ATOM   1452  N   ARG A 189      43.376  21.585  93.730  1.00147.93           N  
ATOM   1453  CA  ARG A 189      44.151  20.439  93.263  1.00150.25           C  
ATOM   1454  C   ARG A 189      44.569  19.441  94.342  1.00151.36           C  
ATOM   1455  O   ARG A 189      45.414  19.740  95.190  1.00151.97           O  
ATOM   1456  CB  ARG A 189      45.394  20.934  92.517  1.00150.67           C  
ATOM   1457  CG  ARG A 189      45.064  21.814  91.323  1.00152.64           C  
ATOM   1458  CD  ARG A 189      46.308  22.344  90.630  1.00154.47           C  
ATOM   1459  NE  ARG A 189      45.963  23.141  89.454  1.00156.29           N  
ATOM   1460  CZ  ARG A 189      46.848  23.744  88.664  1.00157.09           C  
ATOM   1461  NH1 ARG A 189      48.147  23.646  88.918  1.00157.60           N  
ATOM   1462  NH2 ARG A 189      46.433  24.445  87.617  1.00156.74           N  
ATOM   1463  N   ALA A 190      43.967  18.254  94.290  1.00151.90           N  
ATOM   1464  CA  ALA A 190      44.261  17.167  95.220  1.00152.46           C  
ATOM   1465  C   ALA A 190      43.759  17.353  96.655  1.00152.80           C  
ATOM   1466  O   ALA A 190      44.159  16.610  97.553  1.00152.80           O  
ATOM   1467  CB  ALA A 190      45.768  16.887  95.225  1.00152.48           C  
ATOM   1468  N   THR A 191      42.885  18.330  96.878  1.00153.14           N  
ATOM   1469  CA  THR A 191      42.350  18.559  98.218  1.00153.34           C  
ATOM   1470  C   THR A 191      41.253  17.529  98.493  1.00153.21           C  
ATOM   1471  O   THR A 191      40.636  17.009  97.563  1.00153.60           O  
ATOM   1472  CB  THR A 191      41.755  19.980  98.358  1.00153.71           C  
ATOM   1473  OG1 THR A 191      42.727  20.949  97.945  1.00154.17           O  
ATOM   1474  CG2 THR A 191      41.371  20.259  99.808  1.00153.42           C  
ATOM   1475  N   GLY A 192      41.017  17.234  99.768  1.00152.58           N  
ATOM   1476  CA  GLY A 192      40.001  16.259 100.127  1.00151.25           C  
ATOM   1477  C   GLY A 192      38.589  16.624  99.696  1.00150.37           C  
ATOM   1478  O   GLY A 192      38.189  17.786  99.768  1.00150.80           O  
ATOM   1479  N   ASP A 193      37.837  15.622  99.246  1.00148.93           N  
ATOM   1480  CA  ASP A 193      36.452  15.806  98.806  1.00147.25           C  
ATOM   1481  C   ASP A 193      36.290  16.833  97.685  1.00146.42           C  
ATOM   1482  O   ASP A 193      35.243  17.473  97.563  1.00145.93           O  
ATOM   1483  CB  ASP A 193      35.578  16.207  99.999  1.00146.35           C  
ATOM   1484  CG  ASP A 193      35.531  15.138 101.072  1.00144.97           C  
ATOM   1485  OD1 ASP A 193      34.926  14.073 100.828  1.00143.70           O  
ATOM   1486  OD2 ASP A 193      36.106  15.363 102.158  1.00144.29           O  
ATOM   1487  N   ALA A 194      37.325  16.985  96.867  1.00145.39           N  
ATOM   1488  CA  ALA A 194      37.289  17.926  95.754  1.00144.38           C  
ATOM   1489  C   ALA A 194      38.299  17.492  94.692  1.00143.57           C  
ATOM   1490  O   ALA A 194      38.906  18.327  94.014  1.00144.03           O  
ATOM   1491  CB  ALA A 194      37.602  19.340  96.247  1.00143.97           C  
ATOM   1492  N   ASP A 195      38.470  16.178  94.552  1.00142.04           N  
ATOM   1493  CA  ASP A 195      39.401  15.614  93.575  1.00140.00           C  
ATOM   1494  C   ASP A 195      38.713  15.329  92.240  1.00138.11           C  
ATOM   1495  O   ASP A 195      37.508  15.534  92.096  1.00137.96           O  
ATOM   1496  CB  ASP A 195      40.023  14.316  94.119  1.00140.88           C  
ATOM   1497  CG  ASP A 195      40.747  14.516  95.441  1.00141.97           C  
ATOM   1498  OD1 ASP A 195      41.724  15.292  95.482  1.00142.13           O  
ATOM   1499  OD2 ASP A 195      40.339  13.885  96.438  1.00142.83           O  
ATOM   1500  N   GLU A 196      39.489  14.858  91.266  1.00135.31           N  
ATOM   1501  CA  GLU A 196      38.964  14.537  89.934  1.00132.49           C  
ATOM   1502  C   GLU A 196      38.423  15.793  89.236  1.00129.75           C  
ATOM   1503  O   GLU A 196      38.026  16.751  89.900  1.00130.54           O  
ATOM   1504  CB  GLU A 196      37.853  13.488  90.047  1.00133.68           C  
ATOM   1505  CG  GLU A 196      37.386  12.909  88.710  1.00135.02           C  
ATOM   1506  CD  GLU A 196      36.294  11.851  88.866  1.00136.25           C  
ATOM   1507  OE1 GLU A 196      35.688  11.785  89.954  1.00136.75           O  
ATOM   1508  OE2 GLU A 196      36.026  11.094  87.903  1.00135.90           O  
ATOM   1509  N   PRO A 197      38.407  15.813  87.889  1.00126.61           N  
ATOM   1510  CA  PRO A 197      37.890  17.018  87.230  1.00123.52           C  
ATOM   1511  C   PRO A 197      36.491  16.878  86.607  1.00120.43           C  
ATOM   1512  O   PRO A 197      35.776  15.913  86.868  1.00120.24           O  
ATOM   1513  CB  PRO A 197      38.950  17.289  86.183  1.00123.78           C  
ATOM   1514  CG  PRO A 197      39.189  15.907  85.677  1.00124.81           C  
ATOM   1515  CD  PRO A 197      39.290  15.074  86.965  1.00126.10           C  
ATOM   1516  N   GLU A 198      36.117  17.853  85.785  1.00116.66           N  
ATOM   1517  CA  GLU A 198      34.827  17.864  85.106  1.00113.47           C  
ATOM   1518  C   GLU A 198      35.007  18.514  83.747  1.00110.34           C  
ATOM   1519  O   GLU A 198      35.425  19.666  83.660  1.00111.31           O  
ATOM   1520  CB  GLU A 198      33.798  18.649  85.909  1.00115.39           C  
ATOM   1521  CG  GLU A 198      32.947  17.792  86.822  1.00119.09           C  
ATOM   1522  CD  GLU A 198      31.863  18.595  87.498  1.00121.89           C  
ATOM   1523  OE1 GLU A 198      31.323  19.511  86.841  1.00123.44           O  
ATOM   1524  OE2 GLU A 198      31.543  18.310  88.673  1.00122.63           O  
ATOM   1525  N   LEU A 199      34.685  17.785  82.686  1.00105.36           N  
ATOM   1526  CA  LEU A 199      34.863  18.319  81.349  1.00101.38           C  
ATOM   1527  C   LEU A 199      33.580  18.581  80.575  1.00 99.96           C  
ATOM   1528  O   LEU A 199      32.936  17.649  80.101  1.00 99.55           O  
ATOM   1529  CB  LEU A 199      35.743  17.375  80.531  1.00100.67           C  
ATOM   1530  CG  LEU A 199      37.143  17.030  81.034  1.00100.50           C  
ATOM   1531  CD1 LEU A 199      37.780  16.018  80.094  1.00101.48           C  
ATOM   1532  CD2 LEU A 199      37.985  18.279  81.106  1.00101.36           C  
ATOM   1533  N   ARG A 200      33.211  19.852  80.439  1.00 98.37           N  
ATOM   1534  CA  ARG A 200      32.024  20.212  79.665  1.00 96.08           C  
ATOM   1535  C   ARG A 200      32.455  21.153  78.544  1.00 92.42           C  
ATOM   1536  O   ARG A 200      33.295  22.028  78.741  1.00 89.86           O  
ATOM   1537  CB  ARG A 200      30.959  20.893  80.542  1.00 98.57           C  
ATOM   1538  CG  ARG A 200      31.084  22.407  80.664  1.00103.45           C  
ATOM   1539  CD  ARG A 200      30.028  22.978  81.602  1.00106.94           C  
ATOM   1540  NE  ARG A 200      30.341  24.347  82.006  1.00110.73           N  
ATOM   1541  CZ  ARG A 200      29.841  24.942  83.087  1.00112.36           C  
ATOM   1542  NH1 ARG A 200      28.997  24.293  83.878  1.00112.97           N  
ATOM   1543  NH2 ARG A 200      30.198  26.183  83.388  1.00113.76           N  
ATOM   1544  N   VAL A 201      31.895  20.960  77.361  1.00 89.83           N  
ATOM   1545  CA  VAL A 201      32.243  21.813  76.242  1.00 89.60           C  
ATOM   1546  C   VAL A 201      31.574  23.173  76.418  1.00 88.48           C  
ATOM   1547  O   VAL A 201      30.374  23.250  76.678  1.00 87.73           O  
ATOM   1548  CB  VAL A 201      31.793  21.186  74.907  1.00 90.84           C  
ATOM   1549  CG1 VAL A 201      32.203  22.075  73.744  1.00 91.21           C  
ATOM   1550  CG2 VAL A 201      32.409  19.806  74.755  1.00 91.81           C  
ATOM   1551  N   LEU A 202      32.364  24.240  76.297  1.00 87.50           N  
ATOM   1552  CA  LEU A 202      31.858  25.607  76.427  1.00 83.66           C  
ATOM   1553  C   LEU A 202      31.066  25.951  75.171  1.00 81.59           C  
ATOM   1554  O   LEU A 202      31.620  25.961  74.072  1.00 79.51           O  
ATOM   1555  CB  LEU A 202      33.024  26.591  76.586  1.00 82.86           C  
ATOM   1556  CG  LEU A 202      33.859  26.529  77.871  1.00 82.75           C  
ATOM   1557  CD1 LEU A 202      35.085  27.412  77.739  1.00 83.09           C  
ATOM   1558  CD2 LEU A 202      33.018  26.977  79.051  1.00 81.87           C  
ATOM   1559  N   SER A 203      29.773  26.227  75.325  1.00 79.63           N  
ATOM   1560  CA  SER A 203      28.947  26.552  74.163  1.00 77.50           C  
ATOM   1561  C   SER A 203      29.146  27.998  73.733  1.00 76.02           C  
ATOM   1562  O   SER A 203      29.404  28.876  74.555  1.00 75.97           O  
ATOM   1563  CB  SER A 203      27.462  26.305  74.452  1.00 75.09           C  
ATOM   1564  OG  SER A 203      26.856  27.434  75.052  1.00 74.19           O  
ATOM   1565  N   THR A 204      29.028  28.238  72.434  1.00 74.74           N  
ATOM   1566  CA  THR A 204      29.196  29.575  71.896  1.00 74.98           C  
ATOM   1567  C   THR A 204      28.297  30.560  72.619  1.00 76.02           C  
ATOM   1568  O   THR A 204      28.707  31.681  72.911  1.00 77.30           O  
ATOM   1569  CB  THR A 204      28.867  29.617  70.396  1.00 74.14           C  
ATOM   1570  OG1 THR A 204      29.827  28.835  69.673  1.00 74.02           O  
ATOM   1571  CG2 THR A 204      28.891  31.045  69.885  1.00 73.57           C  
ATOM   1572  N   GLU A 205      27.072  30.137  72.915  1.00 77.09           N  
ATOM   1573  CA  GLU A 205      26.125  31.002  73.597  1.00 77.24           C  
ATOM   1574  C   GLU A 205      26.623  31.459  74.963  1.00 75.46           C  
ATOM   1575  O   GLU A 205      26.395  32.603  75.350  1.00 75.29           O  
ATOM   1576  CB  GLU A 205      24.778  30.304  73.750  1.00 82.52           C  
ATOM   1577  CG  GLU A 205      23.605  31.177  73.342  1.00 93.54           C  
ATOM   1578  CD  GLU A 205      22.260  30.589  73.739  1.00101.70           C  
ATOM   1579  OE1 GLU A 205      21.955  30.564  74.955  1.00103.25           O  
ATOM   1580  OE2 GLU A 205      21.509  30.148  72.836  1.00106.37           O  
ATOM   1581  N   GLU A 206      27.299  30.581  75.699  1.00 73.74           N  
ATOM   1582  CA  GLU A 206      27.805  30.959  77.018  1.00 73.62           C  
ATOM   1583  C   GLU A 206      28.880  32.025  76.876  1.00 72.58           C  
ATOM   1584  O   GLU A 206      28.848  33.051  77.561  1.00 72.98           O  
ATOM   1585  CB  GLU A 206      28.410  29.762  77.745  1.00 75.91           C  
ATOM   1586  CG  GLU A 206      27.606  28.496  77.649  1.00 82.73           C  
ATOM   1587  CD  GLU A 206      28.110  27.422  78.592  1.00 87.24           C  
ATOM   1588  OE1 GLU A 206      29.343  27.329  78.798  1.00 87.04           O  
ATOM   1589  OE2 GLU A 206      27.265  26.664  79.117  1.00 90.12           O  
ATOM   1590  N   ILE A 207      29.838  31.763  75.990  1.00 69.57           N  
ATOM   1591  CA  ILE A 207      30.935  32.686  75.738  1.00 66.57           C  
ATOM   1592  C   ILE A 207      30.362  34.044  75.346  1.00 64.83           C  
ATOM   1593  O   ILE A 207      30.779  35.077  75.870  1.00 64.04           O  
ATOM   1594  CB  ILE A 207      31.848  32.197  74.573  1.00 67.96           C  
ATOM   1595  CG1 ILE A 207      32.338  30.764  74.826  1.00 66.88           C  
ATOM   1596  CG2 ILE A 207      33.032  33.156  74.402  1.00 67.41           C  
ATOM   1597  CD1 ILE A 207      33.321  30.623  75.966  1.00 64.59           C  
ATOM   1598  N   LEU A 208      29.400  34.026  74.426  1.00 62.15           N  
ATOM   1599  CA  LEU A 208      28.766  35.242  73.932  1.00 60.15           C  
ATOM   1600  C   LEU A 208      28.171  36.100  75.038  1.00 61.95           C  
ATOM   1601  O   LEU A 208      28.350  37.318  75.043  1.00 62.91           O  
ATOM   1602  CB  LEU A 208      27.668  34.902  72.931  1.00 58.01           C  
ATOM   1603  CG  LEU A 208      27.524  35.822  71.714  1.00 58.88           C  
ATOM   1604  CD1 LEU A 208      26.137  35.624  71.128  1.00 55.05           C  
ATOM   1605  CD2 LEU A 208      27.729  37.283  72.087  1.00 55.74           C  
ATOM   1606  N   ASN A 209      27.462  35.480  75.976  1.00 62.97           N  
ATOM   1607  CA  ASN A 209      26.860  36.249  77.056  1.00 63.92           C  
ATOM   1608  C   ASN A 209      27.848  36.677  78.118  1.00 63.87           C  
ATOM   1609  O   ASN A 209      27.664  37.714  78.756  1.00 65.91           O  
ATOM   1610  CB  ASN A 209      25.680  35.496  77.674  1.00 64.28           C  
ATOM   1611  CG  ASN A 209      24.369  35.811  76.961  1.00 67.58           C  
ATOM   1612  OD1 ASN A 209      23.860  36.934  77.047  1.00 65.51           O  
ATOM   1613  ND2 ASN A 209      23.833  34.831  76.228  1.00 67.58           N  
ATOM   1614  N   ILE A 210      28.905  35.896  78.309  1.00 62.41           N  
ATOM   1615  CA  ILE A 210      29.909  36.274  79.288  1.00 60.60           C  
ATOM   1616  C   ILE A 210      30.609  37.540  78.782  1.00 59.03           C  
ATOM   1617  O   ILE A 210      30.831  38.477  79.544  1.00 56.58           O  
ATOM   1618  CB  ILE A 210      30.908  35.131  79.515  1.00 61.68           C  
ATOM   1619  CG1 ILE A 210      30.195  34.008  80.267  1.00 62.89           C  
ATOM   1620  CG2 ILE A 210      32.127  35.624  80.296  1.00 61.29           C  
ATOM   1621  CD1 ILE A 210      31.075  32.840  80.621  1.00 68.05           C  
ATOM   1622  N   PHE A 211      30.926  37.570  77.490  1.00 57.20           N  
ATOM   1623  CA  PHE A 211      31.562  38.732  76.883  1.00 55.16           C  
ATOM   1624  C   PHE A 211      30.623  39.932  76.983  1.00 55.83           C  
ATOM   1625  O   PHE A 211      31.059  41.049  77.246  1.00 55.52           O  
ATOM   1626  CB  PHE A 211      31.896  38.458  75.410  1.00 53.79           C  
ATOM   1627  CG  PHE A 211      33.111  37.579  75.197  1.00 51.41           C  
ATOM   1628  CD1 PHE A 211      33.722  36.922  76.263  1.00 50.19           C  
ATOM   1629  CD2 PHE A 211      33.623  37.387  73.917  1.00 50.38           C  
ATOM   1630  CE1 PHE A 211      34.825  36.086  76.057  1.00 48.19           C  
ATOM   1631  CE2 PHE A 211      34.725  36.554  73.701  1.00 51.06           C  
ATOM   1632  CZ  PHE A 211      35.325  35.903  74.776  1.00 48.96           C  
ATOM   1633  N   LYS A 212      29.330  39.707  76.777  1.00 57.95           N  
ATOM   1634  CA  LYS A 212      28.363  40.798  76.870  1.00 59.88           C  
ATOM   1635  C   LYS A 212      28.237  41.340  78.295  1.00 63.08           C  
ATOM   1636  O   LYS A 212      27.602  42.370  78.515  1.00 65.66           O  
ATOM   1637  CB  LYS A 212      26.986  40.351  76.366  1.00 57.41           C  
ATOM   1638  CG  LYS A 212      26.865  40.363  74.856  1.00 55.29           C  
ATOM   1639  CD  LYS A 212      25.465  40.019  74.386  1.00 54.89           C  
ATOM   1640  CE  LYS A 212      25.376  40.141  72.875  1.00 57.46           C  
ATOM   1641  NZ  LYS A 212      24.116  39.578  72.325  1.00 61.25           N  
ATOM   1642  N   HIS A 213      28.841  40.649  79.258  1.00 64.71           N  
ATOM   1643  CA  HIS A 213      28.797  41.080  80.655  1.00 66.15           C  
ATOM   1644  C   HIS A 213      30.116  41.679  81.109  1.00 64.77           C  
ATOM   1645  O   HIS A 213      30.270  42.025  82.281  1.00 64.36           O  
ATOM   1646  CB  HIS A 213      28.464  39.909  81.585  1.00 71.45           C  
ATOM   1647  CG  HIS A 213      27.003  39.742  81.865  1.00 72.81           C  
ATOM   1648  ND1 HIS A 213      26.190  40.793  82.230  1.00 73.83           N  
ATOM   1649  CD2 HIS A 213      26.221  38.637  81.881  1.00 72.60           C  
ATOM   1650  CE1 HIS A 213      24.969  40.343  82.458  1.00 75.36           C  
ATOM   1651  NE2 HIS A 213      24.961  39.039  82.254  1.00 75.08           N  
ATOM   1652  N   ILE A 214      31.075  41.768  80.192  1.00 65.12           N  
ATOM   1653  CA  ILE A 214      32.380  42.335  80.513  1.00 64.47           C  
ATOM   1654  C   ILE A 214      32.249  43.851  80.398  1.00 65.24           C  
ATOM   1655  O   ILE A 214      31.724  44.370  79.404  1.00 63.61           O  
ATOM   1656  CB  ILE A 214      33.480  41.841  79.545  1.00 63.99           C  
ATOM   1657  CG1 ILE A 214      33.516  40.313  79.525  1.00 62.66           C  
ATOM   1658  CG2 ILE A 214      34.842  42.357  79.996  1.00 65.11           C  
ATOM   1659  CD1 ILE A 214      34.509  39.732  78.540  1.00 60.68           C  
ATOM   1660  N   SER A 215      32.719  44.554  81.426  1.00 63.92           N  
ATOM   1661  CA  SER A 215      32.637  46.008  81.466  1.00 61.54           C  
ATOM   1662  C   SER A 215      33.526  46.695  80.436  1.00 62.30           C  
ATOM   1663  O   SER A 215      34.488  46.105  79.934  1.00 62.51           O  
ATOM   1664  CB  SER A 215      33.002  46.509  82.861  1.00 57.79           C  
ATOM   1665  OG  SER A 215      34.332  46.165  83.179  1.00 53.39           O  
ATOM   1666  N   VAL A 216      33.190  47.948  80.128  1.00 61.40           N  
ATOM   1667  CA  VAL A 216      33.953  48.744  79.179  1.00 60.05           C  
ATOM   1668  C   VAL A 216      35.394  48.868  79.667  1.00 62.39           C  
ATOM   1669  O   VAL A 216      36.331  48.712  78.883  1.00 62.88           O  
ATOM   1670  CB  VAL A 216      33.372  50.155  79.032  1.00 56.30           C  
ATOM   1671  CG1 VAL A 216      34.187  50.940  78.034  1.00 56.01           C  
ATOM   1672  CG2 VAL A 216      31.938  50.078  78.589  1.00 53.41           C  
ATOM   1673  N   LYS A 217      35.567  49.146  80.960  1.00 63.00           N  
ATOM   1674  CA  LYS A 217      36.905  49.265  81.530  1.00 63.27           C  
ATOM   1675  C   LYS A 217      37.692  47.973  81.376  1.00 64.19           C  
ATOM   1676  O   LYS A 217      38.847  47.999  80.946  1.00 64.39           O  
ATOM   1677  CB  LYS A 217      36.843  49.646  83.008  1.00 63.14           C  
ATOM   1678  CG  LYS A 217      36.446  51.085  83.239  1.00 66.83           C  
ATOM   1679  CD  LYS A 217      36.738  51.551  84.661  1.00 69.07           C  
ATOM   1680  CE  LYS A 217      36.330  53.014  84.828  1.00 71.21           C  
ATOM   1681  NZ  LYS A 217      36.582  53.555  86.191  1.00 72.38           N  
ATOM   1682  N   ASP A 218      37.064  46.849  81.726  1.00 64.79           N  
ATOM   1683  CA  ASP A 218      37.713  45.541  81.623  1.00 63.87           C  
ATOM   1684  C   ASP A 218      38.144  45.178  80.205  1.00 60.86           C  
ATOM   1685  O   ASP A 218      39.305  44.832  79.988  1.00 59.07           O  
ATOM   1686  CB  ASP A 218      36.809  44.418  82.155  1.00 67.44           C  
ATOM   1687  CG  ASP A 218      36.736  44.384  83.670  1.00 70.04           C  
ATOM   1688  OD1 ASP A 218      37.714  44.815  84.328  1.00 69.13           O  
ATOM   1689  OD2 ASP A 218      35.700  43.904  84.194  1.00 70.42           O  
ATOM   1690  N   PHE A 219      37.234  45.241  79.233  1.00 57.52           N  
ATOM   1691  CA  PHE A 219      37.658  44.875  77.893  1.00 56.74           C  
ATOM   1692  C   PHE A 219      38.567  45.915  77.254  1.00 57.18           C  
ATOM   1693  O   PHE A 219      39.267  45.621  76.287  1.00 57.63           O  
ATOM   1694  CB  PHE A 219      36.467  44.496  76.983  1.00 55.60           C  
ATOM   1695  CG  PHE A 219      35.540  45.628  76.613  1.00 56.45           C  
ATOM   1696  CD1 PHE A 219      36.015  46.795  76.021  1.00 55.71           C  
ATOM   1697  CD2 PHE A 219      34.158  45.470  76.763  1.00 56.83           C  
ATOM   1698  CE1 PHE A 219      35.132  47.781  75.579  1.00 56.75           C  
ATOM   1699  CE2 PHE A 219      33.266  46.445  76.327  1.00 55.25           C  
ATOM   1700  CZ  PHE A 219      33.752  47.603  75.732  1.00 57.06           C  
ATOM   1701  N   THR A 220      38.579  47.124  77.808  1.00 57.33           N  
ATOM   1702  CA  THR A 220      39.453  48.175  77.298  1.00 55.84           C  
ATOM   1703  C   THR A 220      40.857  48.031  77.888  1.00 58.00           C  
ATOM   1704  O   THR A 220      41.837  48.426  77.257  1.00 58.84           O  
ATOM   1705  CB  THR A 220      38.919  49.578  77.620  1.00 52.22           C  
ATOM   1706  OG1 THR A 220      37.813  49.873  76.761  1.00 52.32           O  
ATOM   1707  CG2 THR A 220      39.998  50.620  77.405  1.00 49.02           C  
ATOM   1708  N   SER A 221      40.959  47.480  79.096  1.00 59.71           N  
ATOM   1709  CA  SER A 221      42.272  47.278  79.701  1.00 61.25           C  
ATOM   1710  C   SER A 221      42.884  46.172  78.850  1.00 59.26           C  
ATOM   1711  O   SER A 221      44.093  45.951  78.848  1.00 59.61           O  
ATOM   1712  CB  SER A 221      42.155  46.838  81.164  1.00 64.03           C  
ATOM   1713  OG  SER A 221      41.821  45.467  81.253  1.00 72.26           O  
ATOM   1714  N   LEU A 222      42.012  45.463  78.143  1.00 58.68           N  
ATOM   1715  CA  LEU A 222      42.430  44.430  77.208  1.00 58.73           C  
ATOM   1716  C   LEU A 222      42.519  45.297  75.948  1.00 58.86           C  
ATOM   1717  O   LEU A 222      42.184  46.478  75.997  1.00 61.88           O  
ATOM   1718  CB  LEU A 222      41.345  43.353  77.087  1.00 57.28           C  
ATOM   1719  CG  LEU A 222      40.992  42.641  78.409  1.00 56.39           C  
ATOM   1720  CD1 LEU A 222      39.812  41.717  78.209  1.00 54.72           C  
ATOM   1721  CD2 LEU A 222      42.187  41.850  78.924  1.00 53.96           C  
ATOM   1722  N   GLY A 223      42.954  44.769  74.820  1.00 56.87           N  
ATOM   1723  CA  GLY A 223      43.049  45.655  73.668  1.00 56.29           C  
ATOM   1724  C   GLY A 223      41.769  46.169  73.014  1.00 53.47           C  
ATOM   1725  O   GLY A 223      41.832  46.962  72.066  1.00 53.70           O  
ATOM   1726  N   PHE A 224      40.613  45.756  73.527  1.00 51.19           N  
ATOM   1727  CA  PHE A 224      39.332  46.130  72.927  1.00 50.94           C  
ATOM   1728  C   PHE A 224      38.859  47.587  72.996  1.00 50.67           C  
ATOM   1729  O   PHE A 224      39.164  48.319  73.932  1.00 50.96           O  
ATOM   1730  CB  PHE A 224      38.244  45.171  73.437  1.00 47.96           C  
ATOM   1731  CG  PHE A 224      38.525  43.724  73.109  1.00 47.30           C  
ATOM   1732  CD1 PHE A 224      39.302  42.939  73.959  1.00 48.06           C  
ATOM   1733  CD2 PHE A 224      38.097  43.173  71.903  1.00 47.07           C  
ATOM   1734  CE1 PHE A 224      39.653  41.632  73.611  1.00 46.81           C  
ATOM   1735  CE2 PHE A 224      38.443  41.869  71.546  1.00 45.88           C  
ATOM   1736  CZ  PHE A 224      39.224  41.099  72.401  1.00 46.86           C  
ATOM   1737  N   ASN A 225      38.116  47.990  71.968  1.00 50.34           N  
ATOM   1738  CA  ASN A 225      37.598  49.347  71.835  1.00 51.87           C  
ATOM   1739  C   ASN A 225      36.062  49.387  71.892  1.00 54.66           C  
ATOM   1740  O   ASN A 225      35.358  48.793  71.064  1.00 54.10           O  
ATOM   1741  CB  ASN A 225      38.118  49.939  70.517  1.00 52.16           C  
ATOM   1742  CG  ASN A 225      37.455  51.258  70.131  1.00 53.16           C  
ATOM   1743  OD1 ASN A 225      36.486  51.704  70.731  1.00 57.33           O  
ATOM   1744  ND2 ASN A 225      37.983  51.874  69.097  1.00 55.66           N  
ATOM   1745  N   GLU A 226      35.565  50.115  72.886  1.00 55.14           N  
ATOM   1746  CA  GLU A 226      34.141  50.286  73.124  1.00 57.16           C  
ATOM   1747  C   GLU A 226      33.261  50.653  71.924  1.00 55.48           C  
ATOM   1748  O   GLU A 226      32.059  50.399  71.944  1.00 57.46           O  
ATOM   1749  CB  GLU A 226      33.969  51.319  74.235  1.00 60.33           C  
ATOM   1750  CG  GLU A 226      32.807  52.272  74.073  1.00 66.96           C  
ATOM   1751  CD  GLU A 226      32.825  53.343  75.146  1.00 72.69           C  
ATOM   1752  OE1 GLU A 226      33.868  54.026  75.280  1.00 75.24           O  
ATOM   1753  OE2 GLU A 226      31.809  53.500  75.860  1.00 75.03           O  
ATOM   1754  N   VAL A 227      33.847  51.236  70.885  1.00 52.97           N  
ATOM   1755  CA  VAL A 227      33.079  51.642  69.708  1.00 48.79           C  
ATOM   1756  C   VAL A 227      33.333  50.799  68.468  1.00 48.76           C  
ATOM   1757  O   VAL A 227      32.403  50.410  67.766  1.00 50.57           O  
ATOM   1758  CB  VAL A 227      33.390  53.113  69.310  1.00 47.42           C  
ATOM   1759  CG1 VAL A 227      32.676  53.469  68.019  1.00 47.42           C  
ATOM   1760  CG2 VAL A 227      32.987  54.063  70.424  1.00 44.42           C  
ATOM   1761  N   PHE A 228      34.603  50.526  68.201  1.00 49.09           N  
ATOM   1762  CA  PHE A 228      34.987  49.789  67.007  1.00 46.72           C  
ATOM   1763  C   PHE A 228      35.205  48.288  67.165  1.00 46.90           C  
ATOM   1764  O   PHE A 228      35.121  47.545  66.190  1.00 46.53           O  
ATOM   1765  CB  PHE A 228      36.250  50.428  66.418  1.00 44.06           C  
ATOM   1766  CG  PHE A 228      36.104  51.898  66.093  1.00 40.04           C  
ATOM   1767  CD1 PHE A 228      36.820  52.858  66.805  1.00 37.84           C  
ATOM   1768  CD2 PHE A 228      35.252  52.320  65.075  1.00 36.19           C  
ATOM   1769  CE1 PHE A 228      36.692  54.208  66.513  1.00 37.02           C  
ATOM   1770  CE2 PHE A 228      35.118  53.673  64.774  1.00 37.28           C  
ATOM   1771  CZ  PHE A 228      35.839  54.621  65.495  1.00 36.62           C  
ATOM   1772  N   SER A 229      35.478  47.834  68.383  1.00 46.46           N  
ATOM   1773  CA  SER A 229      35.730  46.416  68.579  1.00 46.43           C  
ATOM   1774  C   SER A 229      35.396  45.855  69.957  1.00 45.41           C  
ATOM   1775  O   SER A 229      36.270  45.731  70.815  1.00 44.33           O  
ATOM   1776  CB  SER A 229      37.197  46.120  68.260  1.00 47.09           C  
ATOM   1777  OG  SER A 229      38.052  46.913  69.071  1.00 46.79           O  
ATOM   1778  N   ARG A 230      34.134  45.505  70.168  1.00 45.57           N  
ATOM   1779  CA  ARG A 230      33.730  44.926  71.440  1.00 46.15           C  
ATOM   1780  C   ARG A 230      34.042  43.437  71.361  1.00 46.60           C  
ATOM   1781  O   ARG A 230      33.854  42.819  70.310  1.00 45.99           O  
ATOM   1782  CB  ARG A 230      32.238  45.159  71.683  1.00 48.94           C  
ATOM   1783  CG  ARG A 230      31.942  46.409  72.501  1.00 52.02           C  
ATOM   1784  CD  ARG A 230      30.451  46.661  72.620  1.00 52.96           C  
ATOM   1785  NE  ARG A 230      30.165  47.627  73.672  1.00 55.74           N  
ATOM   1786  CZ  ARG A 230      29.921  47.302  74.939  1.00 59.94           C  
ATOM   1787  NH1 ARG A 230      29.920  46.027  75.313  1.00 59.47           N  
ATOM   1788  NH2 ARG A 230      29.687  48.255  75.837  1.00 62.23           N  
ATOM   1789  N   PRO A 231      34.519  42.839  72.470  1.00 45.83           N  
ATOM   1790  CA  PRO A 231      34.865  41.415  72.518  1.00 48.16           C  
ATOM   1791  C   PRO A 231      33.767  40.541  71.930  1.00 51.59           C  
ATOM   1792  O   PRO A 231      34.024  39.642  71.123  1.00 53.00           O  
ATOM   1793  CB  PRO A 231      35.057  41.155  74.007  1.00 46.87           C  
ATOM   1794  CG  PRO A 231      35.450  42.466  74.538  1.00 45.33           C  
ATOM   1795  CD  PRO A 231      34.545  43.413  73.823  1.00 45.12           C  
ATOM   1796  N   GLU A 232      32.537  40.825  72.343  1.00 53.46           N  
ATOM   1797  CA  GLU A 232      31.377  40.081  71.887  1.00 55.41           C  
ATOM   1798  C   GLU A 232      31.317  39.937  70.373  1.00 55.03           C  
ATOM   1799  O   GLU A 232      30.832  38.929  69.868  1.00 56.72           O  
ATOM   1800  CB  GLU A 232      30.104  40.758  72.397  1.00 56.13           C  
ATOM   1801  CG  GLU A 232      29.934  42.183  71.916  1.00 64.51           C  
ATOM   1802  CD  GLU A 232      28.876  42.957  72.689  1.00 69.86           C  
ATOM   1803  OE1 GLU A 232      29.177  43.417  73.811  1.00 70.02           O  
ATOM   1804  OE2 GLU A 232      27.742  43.102  72.172  1.00 74.53           O  
ATOM   1805  N   TRP A 233      31.827  40.921  69.641  1.00 55.31           N  
ATOM   1806  CA  TRP A 233      31.757  40.856  68.185  1.00 56.15           C  
ATOM   1807  C   TRP A 233      32.698  39.867  67.507  1.00 54.88           C  
ATOM   1808  O   TRP A 233      32.617  39.674  66.297  1.00 52.92           O  
ATOM   1809  CB  TRP A 233      31.940  42.249  67.570  1.00 59.73           C  
ATOM   1810  CG  TRP A 233      30.954  43.276  68.074  1.00 63.89           C  
ATOM   1811  CD1 TRP A 233      29.679  43.047  68.515  1.00 62.92           C  
ATOM   1812  CD2 TRP A 233      31.167  44.690  68.185  1.00 65.71           C  
ATOM   1813  NE1 TRP A 233      29.089  44.229  68.895  1.00 64.35           N  
ATOM   1814  CE2 TRP A 233      29.978  45.253  68.702  1.00 64.65           C  
ATOM   1815  CE3 TRP A 233      32.246  45.537  67.895  1.00 65.41           C  
ATOM   1816  CZ2 TRP A 233      29.841  46.624  68.942  1.00 60.52           C  
ATOM   1817  CZ3 TRP A 233      32.105  46.902  68.135  1.00 65.32           C  
ATOM   1818  CH2 TRP A 233      30.908  47.428  68.652  1.00 61.21           C  
ATOM   1819  N   MET A 234      33.592  39.240  68.265  1.00 54.22           N  
ATOM   1820  CA  MET A 234      34.487  38.259  67.660  1.00 53.64           C  
ATOM   1821  C   MET A 234      33.645  37.020  67.392  1.00 55.34           C  
ATOM   1822  O   MET A 234      34.067  36.084  66.702  1.00 56.02           O  
ATOM   1823  CB  MET A 234      35.628  37.901  68.600  1.00 51.33           C  
ATOM   1824  CG  MET A 234      36.607  39.006  68.836  1.00 51.19           C  
ATOM   1825  SD  MET A 234      38.006  38.392  69.773  1.00 53.09           S  
ATOM   1826  CE  MET A 234      37.389  38.509  71.438  1.00 53.28           C  
ATOM   1827  N   ILE A 235      32.443  37.032  67.957  1.00 55.22           N  
ATOM   1828  CA  ILE A 235      31.497  35.942  67.808  1.00 56.07           C  
ATOM   1829  C   ILE A 235      30.426  36.356  66.791  1.00 56.23           C  
ATOM   1830  O   ILE A 235      29.787  37.399  66.939  1.00 55.42           O  
ATOM   1831  CB  ILE A 235      30.880  35.605  69.175  1.00 57.09           C  
ATOM   1832  CG1 ILE A 235      31.991  35.116  70.107  1.00 57.23           C  
ATOM   1833  CG2 ILE A 235      29.789  34.560  69.026  1.00 59.43           C  
ATOM   1834  CD1 ILE A 235      31.533  34.750  71.496  1.00 61.06           C  
ATOM   1835  N   LEU A 236      30.252  35.534  65.755  1.00 56.40           N  
ATOM   1836  CA  LEU A 236      29.302  35.810  64.680  1.00 57.44           C  
ATOM   1837  C   LEU A 236      27.841  35.474  64.952  1.00 59.50           C  
ATOM   1838  O   LEU A 236      27.505  34.420  65.487  1.00 60.81           O  
ATOM   1839  CB  LEU A 236      29.741  35.104  63.393  1.00 54.34           C  
ATOM   1840  CG  LEU A 236      31.152  35.401  62.878  1.00 52.54           C  
ATOM   1841  CD1 LEU A 236      31.207  35.103  61.382  1.00 50.58           C  
ATOM   1842  CD2 LEU A 236      31.511  36.848  63.133  1.00 49.15           C  
ATOM   1843  N   THR A 237      26.975  36.392  64.546  1.00 61.36           N  
ATOM   1844  CA  THR A 237      25.539  36.262  64.721  1.00 62.02           C  
ATOM   1845  C   THR A 237      24.890  36.612  63.399  1.00 62.43           C  
ATOM   1846  O   THR A 237      24.020  35.904  62.899  1.00 60.36           O  
ATOM   1847  CB  THR A 237      25.051  37.241  65.792  1.00 62.21           C  
ATOM   1848  OG1 THR A 237      25.269  36.664  67.083  1.00 64.87           O  
ATOM   1849  CG2 THR A 237      23.581  37.580  65.600  1.00 63.69           C  
ATOM   1850  N   CYS A 238      25.346  37.728  62.850  1.00 64.66           N  
ATOM   1851  CA  CYS A 238      24.866  38.252  61.586  1.00 66.46           C  
ATOM   1852  C   CYS A 238      26.067  38.273  60.641  1.00 65.72           C  
ATOM   1853  O   CYS A 238      27.008  39.054  60.809  1.00 63.84           O  
ATOM   1854  CB  CYS A 238      24.308  39.661  61.804  1.00 67.37           C  
ATOM   1855  SG  CYS A 238      23.524  40.376  60.370  1.00 74.70           S  
ATOM   1856  N   LEU A 239      26.029  37.392  59.653  1.00 65.86           N  
ATOM   1857  CA  LEU A 239      27.113  37.264  58.696  1.00 67.48           C  
ATOM   1858  C   LEU A 239      26.864  38.103  57.453  1.00 68.48           C  
ATOM   1859  O   LEU A 239      25.773  38.090  56.900  1.00 67.98           O  
ATOM   1860  CB  LEU A 239      27.266  35.788  58.325  1.00 67.69           C  
ATOM   1861  CG  LEU A 239      28.398  35.324  57.415  1.00 67.77           C  
ATOM   1862  CD1 LEU A 239      28.524  33.828  57.544  1.00 70.17           C  
ATOM   1863  CD2 LEU A 239      28.125  35.706  55.975  1.00 69.30           C  
ATOM   1864  N   PRO A 240      27.876  38.864  57.007  1.00 69.70           N  
ATOM   1865  CA  PRO A 240      27.699  39.693  55.810  1.00 70.34           C  
ATOM   1866  C   PRO A 240      27.905  38.919  54.504  1.00 70.96           C  
ATOM   1867  O   PRO A 240      28.834  38.113  54.374  1.00 70.64           O  
ATOM   1868  CB  PRO A 240      28.731  40.800  56.007  1.00 69.69           C  
ATOM   1869  CG  PRO A 240      29.837  40.084  56.704  1.00 69.70           C  
ATOM   1870  CD  PRO A 240      29.109  39.236  57.726  1.00 68.78           C  
ATOM   1871  N   VAL A 241      27.027  39.174  53.543  1.00 71.80           N  
ATOM   1872  CA  VAL A 241      27.095  38.517  52.247  1.00 73.93           C  
ATOM   1873  C   VAL A 241      27.727  39.423  51.196  1.00 75.12           C  
ATOM   1874  O   VAL A 241      27.116  40.398  50.758  1.00 74.91           O  
ATOM   1875  CB  VAL A 241      25.690  38.121  51.753  1.00 74.27           C  
ATOM   1876  CG1 VAL A 241      25.769  37.580  50.334  1.00 73.41           C  
ATOM   1877  CG2 VAL A 241      25.093  37.083  52.680  1.00 74.17           C  
ATOM   1878  N   PRO A 242      28.965  39.115  50.779  1.00 76.15           N  
ATOM   1879  CA  PRO A 242      29.621  39.947  49.767  1.00 78.17           C  
ATOM   1880  C   PRO A 242      28.822  39.975  48.464  1.00 79.58           C  
ATOM   1881  O   PRO A 242      28.329  38.947  48.005  1.00 79.49           O  
ATOM   1882  CB  PRO A 242      30.987  39.278  49.604  1.00 76.91           C  
ATOM   1883  CG  PRO A 242      30.707  37.844  49.931  1.00 75.22           C  
ATOM   1884  CD  PRO A 242      29.808  37.962  51.139  1.00 75.50           C  
ATOM   1885  N   PRO A 243      28.672  41.161  47.860  1.00 82.15           N  
ATOM   1886  CA  PRO A 243      27.928  41.311  46.606  1.00 85.08           C  
ATOM   1887  C   PRO A 243      28.628  40.642  45.429  1.00 87.38           C  
ATOM   1888  O   PRO A 243      29.805  40.301  45.511  1.00 86.30           O  
ATOM   1889  CB  PRO A 243      27.832  42.823  46.444  1.00 84.50           C  
ATOM   1890  CG  PRO A 243      29.093  43.297  47.087  1.00 84.88           C  
ATOM   1891  CD  PRO A 243      29.149  42.466  48.342  1.00 83.00           C  
ATOM   1892  N   PRO A 244      27.908  40.460  44.309  1.00 90.82           N  
ATOM   1893  CA  PRO A 244      28.440  39.827  43.098  1.00 93.14           C  
ATOM   1894  C   PRO A 244      29.859  40.199  42.655  1.00 96.10           C  
ATOM   1895  O   PRO A 244      30.601  39.336  42.198  1.00 96.75           O  
ATOM   1896  CB  PRO A 244      27.381  40.150  42.037  1.00 91.94           C  
ATOM   1897  CG  PRO A 244      26.625  41.321  42.610  1.00 91.75           C  
ATOM   1898  CD  PRO A 244      26.552  40.979  44.062  1.00 91.14           C  
ATOM   1899  N   PRO A 245      30.260  41.476  42.777  1.00 98.90           N  
ATOM   1900  CA  PRO A 245      31.624  41.813  42.349  1.00101.37           C  
ATOM   1901  C   PRO A 245      32.701  40.960  43.018  1.00103.98           C  
ATOM   1902  O   PRO A 245      33.741  40.686  42.422  1.00103.26           O  
ATOM   1903  CB  PRO A 245      31.744  43.300  42.693  1.00101.34           C  
ATOM   1904  CG  PRO A 245      30.749  43.487  43.795  1.00102.07           C  
ATOM   1905  CD  PRO A 245      29.581  42.660  43.326  1.00100.11           C  
ATOM   1906  N   VAL A 246      32.450  40.545  44.256  1.00107.40           N  
ATOM   1907  CA  VAL A 246      33.396  39.702  44.976  1.00112.24           C  
ATOM   1908  C   VAL A 246      33.211  38.278  44.461  1.00116.44           C  
ATOM   1909  O   VAL A 246      34.133  37.686  43.904  1.00117.56           O  
ATOM   1910  CB  VAL A 246      33.141  39.730  46.504  1.00111.62           C  
ATOM   1911  CG1 VAL A 246      34.141  38.829  47.220  1.00110.44           C  
ATOM   1912  CG2 VAL A 246      33.253  41.155  47.023  1.00111.39           C  
ATOM   1913  N   ARG A 247      32.006  37.744  44.642  1.00121.12           N  
ATOM   1914  CA  ARG A 247      31.664  36.396  44.186  1.00125.86           C  
ATOM   1915  C   ARG A 247      30.948  36.485  42.831  1.00130.27           C  
ATOM   1916  O   ARG A 247      29.727  36.664  42.777  1.00131.22           O  
ATOM   1917  CB  ARG A 247      30.748  35.714  45.207  1.00124.35           C  
ATOM   1918  CG  ARG A 247      29.613  36.600  45.683  1.00123.67           C  
ATOM   1919  CD  ARG A 247      28.380  35.797  46.024  1.00124.28           C  
ATOM   1920  NE  ARG A 247      27.264  36.667  46.378  1.00125.99           N  
ATOM   1921  CZ  ARG A 247      25.999  36.269  46.447  1.00127.72           C  
ATOM   1922  NH1 ARG A 247      25.684  35.008  46.181  1.00129.16           N  
ATOM   1923  NH2 ARG A 247      25.047  37.130  46.782  1.00128.27           N  
ATOM   1924  N   PRO A 248      31.701  36.355  41.719  1.00133.62           N  
ATOM   1925  CA  PRO A 248      31.136  36.427  40.363  1.00135.76           C  
ATOM   1926  C   PRO A 248      30.265  35.244  39.916  1.00137.93           C  
ATOM   1927  O   PRO A 248      29.886  34.387  40.717  1.00137.48           O  
ATOM   1928  CB  PRO A 248      32.379  36.596  39.489  1.00134.60           C  
ATOM   1929  CG  PRO A 248      33.397  35.785  40.217  1.00133.39           C  
ATOM   1930  CD  PRO A 248      33.167  36.186  41.661  1.00133.37           C  
ATOM   1931  N   SER A 249      29.946  35.228  38.623  1.00140.69           N  
ATOM   1932  CA  SER A 249      29.134  34.176  38.016  1.00143.70           C  
ATOM   1933  C   SER A 249      29.515  34.055  36.540  1.00146.15           C  
ATOM   1934  O   SER A 249      29.251  34.962  35.748  1.00146.82           O  
ATOM   1935  CB  SER A 249      27.642  34.509  38.140  1.00143.02           C  
ATOM   1936  OG  SER A 249      27.309  35.678  37.409  1.00142.78           O  
ATOM   1937  N   ILE A 250      30.138  32.936  36.176  1.00148.80           N  
ATOM   1938  CA  ILE A 250      30.565  32.704  34.797  1.00151.30           C  
ATOM   1939  C   ILE A 250      29.384  32.303  33.904  1.00153.43           C  
ATOM   1940  O   ILE A 250      28.995  31.134  33.865  1.00154.06           O  
ATOM   1941  CB  ILE A 250      31.639  31.585  34.723  1.00150.67           C  
ATOM   1942  CG1 ILE A 250      32.682  31.776  35.830  1.00149.85           C  
ATOM   1943  CG2 ILE A 250      32.328  31.619  33.365  1.00149.89           C  
ATOM   1944  CD1 ILE A 250      33.679  30.631  35.945  1.00148.58           C  
ATOM   1945  N   SER A 251      28.817  33.278  33.193  1.00155.75           N  
ATOM   1946  CA  SER A 251      27.685  33.031  32.296  1.00158.02           C  
ATOM   1947  C   SER A 251      28.133  33.123  30.836  1.00159.86           C  
ATOM   1948  O   SER A 251      28.404  34.214  30.332  1.00160.79           O  
ATOM   1949  CB  SER A 251      26.567  34.049  32.555  1.00157.14           C  
ATOM   1950  OG  SER A 251      27.012  35.377  32.335  1.00156.08           O  
ATOM   1951  N   PHE A 252      28.198  31.979  30.160  1.00161.24           N  
ATOM   1952  CA  PHE A 252      28.635  31.930  28.766  1.00162.23           C  
ATOM   1953  C   PHE A 252      27.533  32.338  27.789  1.00162.87           C  
ATOM   1954  O   PHE A 252      26.842  31.490  27.220  1.00162.59           O  
ATOM   1955  CB  PHE A 252      29.143  30.523  28.436  1.00162.21           C  
ATOM   1956  CG  PHE A 252      29.988  29.921  29.524  1.00162.24           C  
ATOM   1957  CD1 PHE A 252      29.394  29.259  30.598  1.00162.20           C  
ATOM   1958  CD2 PHE A 252      31.373  30.052  29.499  1.00161.76           C  
ATOM   1959  CE1 PHE A 252      30.166  28.738  31.633  1.00161.98           C  
ATOM   1960  CE2 PHE A 252      32.156  29.536  30.529  1.00162.01           C  
ATOM   1961  CZ  PHE A 252      31.551  28.878  31.599  1.00162.16           C  
ATOM   1962  N   ASN A 253      27.393  33.647  27.597  1.00163.73           N  
ATOM   1963  CA  ASN A 253      26.383  34.216  26.711  1.00164.86           C  
ATOM   1964  C   ASN A 253      24.964  34.013  27.246  1.00165.37           C  
ATOM   1965  O   ASN A 253      24.441  34.865  27.971  1.00165.72           O  
ATOM   1966  CB  ASN A 253      26.495  33.627  25.298  1.00165.23           C  
ATOM   1967  CG  ASN A 253      27.780  34.032  24.594  1.00165.66           C  
ATOM   1968  OD1 ASN A 253      28.319  35.115  24.834  1.00165.61           O  
ATOM   1969  ND2 ASN A 253      28.265  33.171  23.704  1.00165.91           N  
ATOM   1970  N   GLU A 254      24.345  32.886  26.897  1.00165.09           N  
ATOM   1971  CA  GLU A 254      22.983  32.606  27.342  1.00164.10           C  
ATOM   1972  C   GLU A 254      22.663  31.129  27.581  1.00163.54           C  
ATOM   1973  O   GLU A 254      23.301  30.236  27.019  1.00163.20           O  
ATOM   1974  CB  GLU A 254      21.986  33.190  26.333  1.00163.84           C  
ATOM   1975  CG  GLU A 254      21.808  34.702  26.431  1.00162.81           C  
ATOM   1976  CD  GLU A 254      21.090  35.285  25.229  1.00162.33           C  
ATOM   1977  OE1 GLU A 254      20.188  34.608  24.690  1.00162.12           O  
ATOM   1978  OE2 GLU A 254      21.421  36.422  24.830  1.00161.74           O  
ATOM   1979  N   SER A 255      21.666  30.903  28.435  1.00162.88           N  
ATOM   1980  CA  SER A 255      21.169  29.578  28.805  1.00162.21           C  
ATOM   1981  C   SER A 255      22.163  28.603  29.443  1.00161.53           C  
ATOM   1982  O   SER A 255      22.102  27.398  29.193  1.00161.87           O  
ATOM   1983  CB  SER A 255      20.501  28.911  27.592  1.00162.44           C  
ATOM   1984  OG  SER A 255      21.434  28.630  26.563  1.00162.95           O  
ATOM   1985  N   GLN A 256      23.060  29.113  30.282  1.00160.47           N  
ATOM   1986  CA  GLN A 256      24.040  28.260  30.951  1.00159.39           C  
ATOM   1987  C   GLN A 256      24.267  28.686  32.398  1.00158.74           C  
ATOM   1988  O   GLN A 256      24.363  29.877  32.696  1.00158.82           O  
ATOM   1989  CB  GLN A 256      25.373  28.281  30.197  1.00159.09           C  
ATOM   1990  CG  GLN A 256      25.299  27.710  28.790  1.00158.78           C  
ATOM   1991  CD  GLN A 256      26.637  27.739  28.079  1.00158.48           C  
ATOM   1992  OE1 GLN A 256      27.606  27.126  28.528  1.00158.12           O  
ATOM   1993  NE2 GLN A 256      26.698  28.456  26.961  1.00157.89           N  
ATOM   1994  N   ARG A 257      24.349  27.704  33.293  1.00157.71           N  
ATOM   1995  CA  ARG A 257      24.571  27.964  34.713  1.00156.32           C  
ATOM   1996  C   ARG A 257      25.868  28.741  34.915  1.00155.53           C  
ATOM   1997  O   ARG A 257      26.596  29.012  33.957  1.00155.57           O  
ATOM   1998  CB  ARG A 257      24.657  26.648  35.491  1.00156.01           C  
ATOM   1999  CG  ARG A 257      23.400  25.798  35.465  1.00155.03           C  
ATOM   2000  CD  ARG A 257      23.614  24.524  36.268  1.00154.05           C  
ATOM   2001  NE  ARG A 257      22.398  23.727  36.384  1.00153.35           N  
ATOM   2002  CZ  ARG A 257      22.311  22.601  37.084  1.00153.21           C  
ATOM   2003  NH1 ARG A 257      23.372  22.138  37.732  1.00153.32           N  
ATOM   2004  NH2 ARG A 257      21.161  21.940  37.140  1.00152.86           N  
ATOM   2005  N   GLY A 258      26.157  29.094  36.164  1.00154.20           N  
ATOM   2006  CA  GLY A 258      27.378  29.825  36.444  1.00152.69           C  
ATOM   2007  C   GLY A 258      27.329  30.754  37.642  1.00151.64           C  
ATOM   2008  O   GLY A 258      26.673  31.797  37.605  1.00151.80           O  
ATOM   2009  N   GLU A 259      28.027  30.366  38.707  1.00150.10           N  
ATOM   2010  CA  GLU A 259      28.110  31.150  39.938  1.00147.78           C  
ATOM   2011  C   GLU A 259      29.393  30.751  40.679  1.00146.23           C  
ATOM   2012  O   GLU A 259      29.728  29.568  40.764  1.00146.00           O  
ATOM   2013  CB  GLU A 259      26.863  30.917  40.804  1.00147.59           C  
ATOM   2014  CG  GLU A 259      25.566  31.298  40.088  1.00148.28           C  
ATOM   2015  CD  GLU A 259      24.381  31.460  41.016  1.00149.15           C  
ATOM   2016  OE1 GLU A 259      24.451  32.324  41.915  1.00150.02           O  
ATOM   2017  OE2 GLU A 259      23.378  30.735  40.841  1.00148.72           O  
ATOM   2018  N   ASP A 260      30.108  31.744  41.205  1.00144.18           N  
ATOM   2019  CA  ASP A 260      31.382  31.519  41.894  1.00141.70           C  
ATOM   2020  C   ASP A 260      31.345  30.663  43.158  1.00139.37           C  
ATOM   2021  O   ASP A 260      30.328  30.571  43.848  1.00139.05           O  
ATOM   2022  CB  ASP A 260      32.047  32.861  42.219  1.00142.78           C  
ATOM   2023  CG  ASP A 260      33.552  32.740  42.412  1.00143.62           C  
ATOM   2024  OD1 ASP A 260      33.989  31.973  43.296  1.00144.08           O  
ATOM   2025  OD2 ASP A 260      34.304  33.415  41.676  1.00144.04           O  
ATOM   2026  N   ASP A 261      32.493  30.053  43.445  1.00136.27           N  
ATOM   2027  CA  ASP A 261      32.689  29.181  44.597  1.00132.71           C  
ATOM   2028  C   ASP A 261      32.208  29.769  45.916  1.00129.95           C  
ATOM   2029  O   ASP A 261      31.621  29.057  46.730  1.00130.42           O  
ATOM   2030  CB  ASP A 261      34.169  28.812  44.707  1.00133.04           C  
ATOM   2031  CG  ASP A 261      34.696  28.162  43.443  1.00133.87           C  
ATOM   2032  OD1 ASP A 261      34.216  27.062  43.098  1.00134.72           O  
ATOM   2033  OD2 ASP A 261      35.583  28.753  42.789  1.00133.58           O  
ATOM   2034  N   LEU A 262      32.458  31.055  46.141  1.00126.46           N  
ATOM   2035  CA  LEU A 262      32.014  31.676  47.383  1.00122.63           C  
ATOM   2036  C   LEU A 262      30.499  31.588  47.510  1.00120.45           C  
ATOM   2037  O   LEU A 262      29.975  31.369  48.603  1.00119.71           O  
ATOM   2038  CB  LEU A 262      32.455  33.142  47.462  1.00121.38           C  
ATOM   2039  CG  LEU A 262      33.911  33.432  47.842  1.00119.89           C  
ATOM   2040  CD1 LEU A 262      34.071  34.927  48.071  1.00118.72           C  
ATOM   2041  CD2 LEU A 262      34.293  32.672  49.106  1.00118.51           C  
ATOM   2042  N   THR A 263      29.799  31.755  46.391  1.00118.19           N  
ATOM   2043  CA  THR A 263      28.342  31.682  46.393  1.00116.10           C  
ATOM   2044  C   THR A 263      27.953  30.268  46.806  1.00114.04           C  
ATOM   2045  O   THR A 263      27.014  30.062  47.580  1.00112.78           O  
ATOM   2046  CB  THR A 263      27.762  31.976  44.998  1.00116.42           C  
ATOM   2047  OG1 THR A 263      28.338  33.184  44.484  1.00116.48           O  
ATOM   2048  CG2 THR A 263      26.248  32.143  45.080  1.00116.82           C  
ATOM   2049  N   PHE A 264      28.693  29.298  46.277  1.00111.79           N  
ATOM   2050  CA  PHE A 264      28.469  27.893  46.587  1.00109.38           C  
ATOM   2051  C   PHE A 264      28.595  27.717  48.096  1.00107.17           C  
ATOM   2052  O   PHE A 264      27.638  27.338  48.767  1.00107.72           O  
ATOM   2053  CB  PHE A 264      29.512  27.014  45.882  1.00109.93           C  
ATOM   2054  CG  PHE A 264      29.337  26.910  44.381  1.00110.75           C  
ATOM   2055  CD1 PHE A 264      30.344  26.346  43.595  1.00110.15           C  
ATOM   2056  CD2 PHE A 264      28.170  27.346  43.756  1.00111.24           C  
ATOM   2057  CE1 PHE A 264      30.194  26.217  42.217  1.00109.78           C  
ATOM   2058  CE2 PHE A 264      28.010  27.221  42.376  1.00110.81           C  
ATOM   2059  CZ  PHE A 264      29.027  26.655  41.606  1.00110.90           C  
ATOM   2060  N   LYS A 265      29.784  28.006  48.620  1.00104.26           N  
ATOM   2061  CA  LYS A 265      30.060  27.886  50.050  1.00101.05           C  
ATOM   2062  C   LYS A 265      28.986  28.596  50.871  1.00 98.87           C  
ATOM   2063  O   LYS A 265      28.558  28.104  51.916  1.00 98.69           O  
ATOM   2064  CB  LYS A 265      31.441  28.474  50.367  1.00100.11           C  
ATOM   2065  CG  LYS A 265      31.880  28.333  51.817  1.00 99.84           C  
ATOM   2066  CD  LYS A 265      32.116  26.883  52.204  1.00 99.45           C  
ATOM   2067  CE  LYS A 265      32.525  26.772  53.664  1.00 99.66           C  
ATOM   2068  NZ  LYS A 265      32.938  25.392  54.038  1.00100.64           N  
ATOM   2069  N   LEU A 266      28.553  29.757  50.392  1.00 97.01           N  
ATOM   2070  CA  LEU A 266      27.520  30.521  51.077  1.00 95.01           C  
ATOM   2071  C   LEU A 266      26.259  29.687  51.151  1.00 95.23           C  
ATOM   2072  O   LEU A 266      25.570  29.676  52.169  1.00 94.73           O  
ATOM   2073  CB  LEU A 266      27.231  31.816  50.324  1.00 92.43           C  
ATOM   2074  CG  LEU A 266      28.319  32.877  50.428  1.00 90.29           C  
ATOM   2075  CD1 LEU A 266      28.023  34.008  49.470  1.00 90.65           C  
ATOM   2076  CD2 LEU A 266      28.388  33.381  51.855  1.00 90.27           C  
ATOM   2077  N   ALA A 267      25.966  28.991  50.057  1.00 96.53           N  
ATOM   2078  CA  ALA A 267      24.789  28.136  49.975  1.00 97.22           C  
ATOM   2079  C   ALA A 267      24.800  27.110  51.106  1.00 97.19           C  
ATOM   2080  O   ALA A 267      23.841  27.015  51.871  1.00 96.79           O  
ATOM   2081  CB  ALA A 267      24.749  27.430  48.620  1.00 97.41           C  
ATOM   2082  N   ASP A 268      25.887  26.348  51.211  1.00 97.29           N  
ATOM   2083  CA  ASP A 268      26.009  25.341  52.261  1.00 98.67           C  
ATOM   2084  C   ASP A 268      25.853  25.958  53.654  1.00 97.89           C  
ATOM   2085  O   ASP A 268      25.221  25.367  54.533  1.00 97.91           O  
ATOM   2086  CB  ASP A 268      27.350  24.606  52.154  1.00100.96           C  
ATOM   2087  CG  ASP A 268      27.342  23.523  51.081  1.00103.35           C  
ATOM   2088  OD1 ASP A 268      26.457  22.638  51.129  1.00102.94           O  
ATOM   2089  OD2 ASP A 268      28.225  23.551  50.195  1.00104.37           O  
ATOM   2090  N   ILE A 269      26.433  27.137  53.861  1.00 95.71           N  
ATOM   2091  CA  ILE A 269      26.301  27.808  55.148  1.00 93.52           C  
ATOM   2092  C   ILE A 269      24.812  28.040  55.357  1.00 93.45           C  
ATOM   2093  O   ILE A 269      24.254  27.730  56.407  1.00 93.69           O  
ATOM   2094  CB  ILE A 269      26.996  29.189  55.161  1.00 92.09           C  
ATOM   2095  CG1 ILE A 269      28.514  29.017  55.152  1.00 89.94           C  
ATOM   2096  CG2 ILE A 269      26.547  29.986  56.383  1.00 91.04           C  
ATOM   2097  CD1 ILE A 269      29.270  30.325  55.238  1.00 87.51           C  
ATOM   2098  N   LEU A 270      24.181  28.586  54.326  1.00 93.09           N  
ATOM   2099  CA  LEU A 270      22.760  28.890  54.349  1.00 92.17           C  
ATOM   2100  C   LEU A 270      21.949  27.623  54.593  1.00 91.51           C  
ATOM   2101  O   LEU A 270      21.038  27.611  55.422  1.00 91.70           O  
ATOM   2102  CB  LEU A 270      22.367  29.542  53.023  1.00 92.32           C  
ATOM   2103  CG  LEU A 270      21.106  30.403  52.929  1.00 93.27           C  
ATOM   2104  CD1 LEU A 270      20.985  31.369  54.109  1.00 90.96           C  
ATOM   2105  CD2 LEU A 270      21.171  31.164  51.614  1.00 93.90           C  
ATOM   2106  N   LYS A 271      22.289  26.554  53.879  1.00 90.68           N  
ATOM   2107  CA  LYS A 271      21.589  25.285  54.036  1.00 90.30           C  
ATOM   2108  C   LYS A 271      21.694  24.797  55.471  1.00 90.40           C  
ATOM   2109  O   LYS A 271      20.684  24.650  56.161  1.00 90.48           O  
ATOM   2110  CB  LYS A 271      22.172  24.232  53.091  1.00 90.45           C  
ATOM   2111  CG  LYS A 271      21.967  24.559  51.624  1.00 92.25           C  
ATOM   2112  CD  LYS A 271      22.439  23.443  50.710  1.00 92.71           C  
ATOM   2113  CE  LYS A 271      22.181  23.814  49.259  1.00 93.83           C  
ATOM   2114  NZ  LYS A 271      22.550  22.727  48.318  1.00 94.89           N  
ATOM   2115  N   ALA A 272      22.926  24.556  55.914  1.00 90.04           N  
ATOM   2116  CA  ALA A 272      23.192  24.083  57.269  1.00 88.13           C  
ATOM   2117  C   ALA A 272      22.518  24.974  58.304  1.00 87.06           C  
ATOM   2118  O   ALA A 272      22.068  24.502  59.349  1.00 87.04           O  
ATOM   2119  CB  ALA A 272      24.696  24.041  57.520  1.00 88.02           C  
ATOM   2120  N   ASN A 273      22.455  26.267  58.008  1.00 86.49           N  
ATOM   2121  CA  ASN A 273      21.832  27.220  58.912  1.00 85.39           C  
ATOM   2122  C   ASN A 273      20.347  26.908  59.002  1.00 85.81           C  
ATOM   2123  O   ASN A 273      19.765  26.909  60.084  1.00 84.22           O  
ATOM   2124  CB  ASN A 273      22.040  28.648  58.399  1.00 83.00           C  
ATOM   2125  CG  ASN A 273      21.589  29.700  59.397  1.00 81.72           C  
ATOM   2126  OD1 ASN A 273      22.073  29.745  60.529  1.00 79.26           O  
ATOM   2127  ND2 ASN A 273      20.660  30.554  58.980  1.00 80.45           N  
ATOM   2128  N   ILE A 274      19.740  26.628  57.855  1.00 88.51           N  
ATOM   2129  CA  ILE A 274      18.319  26.317  57.807  1.00 92.93           C  
ATOM   2130  C   ILE A 274      17.976  24.937  58.373  1.00 93.63           C  
ATOM   2131  O   ILE A 274      16.942  24.770  59.021  1.00 94.35           O  
ATOM   2132  CB  ILE A 274      17.780  26.442  56.364  1.00 94.61           C  
ATOM   2133  CG1 ILE A 274      17.649  27.927  56.005  1.00 97.27           C  
ATOM   2134  CG2 ILE A 274      16.440  25.729  56.229  1.00 94.44           C  
ATOM   2135  CD1 ILE A 274      17.133  28.193  54.600  1.00 98.08           C  
ATOM   2136  N   SER A 275      18.831  23.948  58.140  1.00 93.82           N  
ATOM   2137  CA  SER A 275      18.556  22.621  58.669  1.00 94.05           C  
ATOM   2138  C   SER A 275      18.640  22.700  60.186  1.00 94.04           C  
ATOM   2139  O   SER A 275      18.111  21.848  60.894  1.00 94.83           O  
ATOM   2140  CB  SER A 275      19.571  21.603  58.152  1.00 94.61           C  
ATOM   2141  OG  SER A 275      20.804  21.723  58.836  1.00 98.83           O  
ATOM   2142  N   LEU A 276      19.311  23.733  60.683  1.00 94.02           N  
ATOM   2143  CA  LEU A 276      19.457  23.916  62.117  1.00 94.20           C  
ATOM   2144  C   LEU A 276      18.159  24.477  62.686  1.00 95.78           C  
ATOM   2145  O   LEU A 276      17.713  24.071  63.756  1.00 94.60           O  
ATOM   2146  CB  LEU A 276      20.628  24.861  62.409  1.00 91.97           C  
ATOM   2147  CG  LEU A 276      20.991  25.124  63.875  1.00 91.24           C  
ATOM   2148  CD1 LEU A 276      21.282  23.817  64.588  1.00 89.27           C  
ATOM   2149  CD2 LEU A 276      22.198  26.039  63.939  1.00 90.62           C  
ATOM   2150  N   GLU A 277      17.550  25.408  61.960  1.00 98.85           N  
ATOM   2151  CA  GLU A 277      16.298  26.010  62.397  1.00102.97           C  
ATOM   2152  C   GLU A 277      15.175  24.974  62.308  1.00104.91           C  
ATOM   2153  O   GLU A 277      14.241  24.977  63.113  1.00104.46           O  
ATOM   2154  CB  GLU A 277      15.963  27.224  61.524  1.00104.55           C  
ATOM   2155  CG  GLU A 277      17.017  28.322  61.552  1.00108.59           C  
ATOM   2156  CD  GLU A 277      16.687  29.486  60.626  1.00111.53           C  
ATOM   2157  OE1 GLU A 277      15.667  30.169  60.862  1.00112.83           O  
ATOM   2158  OE2 GLU A 277      17.447  29.716  59.659  1.00112.34           O  
ATOM   2159  N   THR A 278      15.277  24.083  61.326  1.00107.28           N  
ATOM   2160  CA  THR A 278      14.279  23.036  61.133  1.00108.50           C  
ATOM   2161  C   THR A 278      14.550  21.885  62.104  1.00110.53           C  
ATOM   2162  O   THR A 278      14.466  20.710  61.743  1.00111.59           O  
ATOM   2163  CB  THR A 278      14.311  22.505  59.683  1.00107.27           C  
ATOM   2164  OG1 THR A 278      14.263  23.607  58.770  1.00106.73           O  
ATOM   2165  CG2 THR A 278      13.117  21.605  59.418  1.00106.00           C  
ATOM   2166  N   LEU A 279      14.892  22.241  63.339  1.00112.09           N  
ATOM   2167  CA  LEU A 279      15.174  21.276  64.397  1.00113.11           C  
ATOM   2168  C   LEU A 279      14.744  21.927  65.693  1.00114.60           C  
ATOM   2169  O   LEU A 279      14.977  21.414  66.783  1.00114.36           O  
ATOM   2170  CB  LEU A 279      16.664  20.943  64.455  1.00112.13           C  
ATOM   2171  CG  LEU A 279      17.237  20.161  63.273  1.00110.71           C  
ATOM   2172  CD1 LEU A 279      18.736  20.025  63.444  1.00109.89           C  
ATOM   2173  CD2 LEU A 279      16.579  18.796  63.181  1.00108.55           C  
ATOM   2174  N   GLU A 280      14.126  23.087  65.548  1.00117.33           N  
ATOM   2175  CA  GLU A 280      13.623  23.835  66.677  1.00120.63           C  
ATOM   2176  C   GLU A 280      12.138  24.016  66.380  1.00122.23           C  
ATOM   2177  O   GLU A 280      11.296  23.833  67.257  1.00123.26           O  
ATOM   2178  CB  GLU A 280      14.350  25.181  66.779  1.00122.66           C  
ATOM   2179  CG  GLU A 280      15.868  25.051  66.988  1.00125.03           C  
ATOM   2180  CD  GLU A 280      16.600  26.394  67.004  1.00126.28           C  
ATOM   2181  OE1 GLU A 280      16.231  27.272  67.814  1.00127.34           O  
ATOM   2182  OE2 GLU A 280      17.551  26.568  66.209  1.00124.62           O  
ATOM   2183  N   HIS A 281      11.822  24.345  65.129  1.00123.61           N  
ATOM   2184  CA  HIS A 281      10.433  24.526  64.717  1.00125.50           C  
ATOM   2185  C   HIS A 281       9.757  23.163  64.784  1.00125.51           C  
ATOM   2186  O   HIS A 281       8.534  23.062  64.900  1.00125.87           O  
ATOM   2187  CB  HIS A 281      10.361  25.083  63.288  1.00127.46           C  
ATOM   2188  CG  HIS A 281       8.964  25.286  62.783  1.00130.15           C  
ATOM   2189  ND1 HIS A 281       8.028  26.042  63.457  1.00131.02           N  
ATOM   2190  CD2 HIS A 281       8.349  24.844  61.659  1.00131.13           C  
ATOM   2191  CE1 HIS A 281       6.899  26.056  62.772  1.00131.92           C  
ATOM   2192  NE2 HIS A 281       7.067  25.337  61.677  1.00132.08           N  
ATOM   2193  N   ASN A 282      10.573  22.116  64.713  1.00124.81           N  
ATOM   2194  CA  ASN A 282      10.082  20.747  64.775  1.00124.14           C  
ATOM   2195  C   ASN A 282      10.594  20.046  66.023  1.00123.13           C  
ATOM   2196  O   ASN A 282      10.515  18.821  66.122  1.00124.22           O  
ATOM   2197  CB  ASN A 282      10.530  19.956  63.543  1.00125.31           C  
ATOM   2198  CG  ASN A 282       9.670  20.234  62.326  1.00127.24           C  
ATOM   2199  OD1 ASN A 282       8.451  20.062  62.365  1.00129.33           O  
ATOM   2200  ND2 ASN A 282      10.301  20.656  61.235  1.00127.46           N  
ATOM   2201  N   GLY A 283      11.113  20.819  66.974  1.00120.70           N  
ATOM   2202  CA  GLY A 283      11.643  20.226  68.190  1.00117.50           C  
ATOM   2203  C   GLY A 283      12.672  19.183  67.804  1.00115.67           C  
ATOM   2204  O   GLY A 283      12.757  18.809  66.635  1.00116.92           O  
ATOM   2205  N   ALA A 284      13.463  18.703  68.755  1.00112.38           N  
ATOM   2206  CA  ALA A 284      14.463  17.701  68.413  1.00109.18           C  
ATOM   2207  C   ALA A 284      15.371  17.359  69.573  1.00107.86           C  
ATOM   2208  O   ALA A 284      15.394  18.052  70.588  1.00108.36           O  
ATOM   2209  CB  ALA A 284      15.304  18.183  67.232  1.00107.87           C  
ATOM   2210  N   PRO A 285      16.129  16.261  69.437  1.00106.20           N  
ATOM   2211  CA  PRO A 285      17.054  15.826  70.482  1.00104.51           C  
ATOM   2212  C   PRO A 285      18.191  16.830  70.634  1.00103.79           C  
ATOM   2213  O   PRO A 285      18.441  17.646  69.745  1.00102.21           O  
ATOM   2214  CB  PRO A 285      17.535  14.469  69.975  1.00103.91           C  
ATOM   2215  CG  PRO A 285      16.364  13.977  69.179  1.00104.35           C  
ATOM   2216  CD  PRO A 285      15.967  15.210  68.418  1.00105.29           C  
ATOM   2217  N   HIS A 286      18.881  16.753  71.765  1.00103.55           N  
ATOM   2218  CA  HIS A 286      19.979  17.657  72.065  1.00103.11           C  
ATOM   2219  C   HIS A 286      21.216  17.399  71.215  1.00100.93           C  
ATOM   2220  O   HIS A 286      21.732  18.315  70.576  1.00100.82           O  
ATOM   2221  CB  HIS A 286      20.325  17.557  73.553  1.00106.61           C  
ATOM   2222  CG  HIS A 286      19.125  17.601  74.448  1.00110.18           C  
ATOM   2223  ND1 HIS A 286      18.196  18.618  74.397  1.00112.87           N  
ATOM   2224  CD2 HIS A 286      18.685  16.738  75.394  1.00111.96           C  
ATOM   2225  CE1 HIS A 286      17.234  18.379  75.271  1.00112.57           C  
ATOM   2226  NE2 HIS A 286      17.507  17.244  75.889  1.00112.73           N  
ATOM   2227  N   HIS A 287      21.692  16.158  71.200  1.00 97.79           N  
ATOM   2228  CA  HIS A 287      22.878  15.830  70.421  1.00 95.10           C  
ATOM   2229  C   HIS A 287      22.653  16.047  68.924  1.00 92.83           C  
ATOM   2230  O   HIS A 287      23.605  16.078  68.151  1.00 91.67           O  
ATOM   2231  CB  HIS A 287      23.306  14.382  70.677  1.00 96.38           C  
ATOM   2232  CG  HIS A 287      24.721  14.090  70.277  1.00 99.15           C  
ATOM   2233  ND1 HIS A 287      25.805  14.700  70.872  1.00100.36           N  
ATOM   2234  CD2 HIS A 287      25.230  13.256  69.338  1.00100.12           C  
ATOM   2235  CE1 HIS A 287      26.919  14.255  70.318  1.00100.33           C  
ATOM   2236  NE2 HIS A 287      26.598  13.378  69.384  1.00 99.65           N  
ATOM   2237  N   ALA A 288      21.396  16.210  68.519  1.00 91.28           N  
ATOM   2238  CA  ALA A 288      21.068  16.425  67.107  1.00 89.52           C  
ATOM   2239  C   ALA A 288      21.234  17.887  66.719  1.00 88.10           C  
ATOM   2240  O   ALA A 288      21.803  18.204  65.673  1.00 86.79           O  
ATOM   2241  CB  ALA A 288      19.642  15.973  66.820  1.00 89.11           C  
ATOM   2242  N   ILE A 289      20.722  18.776  67.563  1.00 86.94           N  
ATOM   2243  CA  ILE A 289      20.832  20.203  67.316  1.00 85.68           C  
ATOM   2244  C   ILE A 289      22.300  20.622  67.404  1.00 86.21           C  
ATOM   2245  O   ILE A 289      22.712  21.602  66.786  1.00 86.40           O  
ATOM   2246  CB  ILE A 289      19.984  21.001  68.330  1.00 83.86           C  
ATOM   2247  CG1 ILE A 289      18.502  20.868  67.971  1.00 82.62           C  
ATOM   2248  CG2 ILE A 289      20.412  22.456  68.352  1.00 83.78           C  
ATOM   2249  CD1 ILE A 289      17.569  21.627  68.894  1.00 80.80           C  
ATOM   2250  N   GLU A 290      23.089  19.868  68.163  1.00 86.21           N  
ATOM   2251  CA  GLU A 290      24.509  20.161  68.306  1.00 86.59           C  
ATOM   2252  C   GLU A 290      25.278  19.860  67.024  1.00 87.58           C  
ATOM   2253  O   GLU A 290      26.037  20.703  66.546  1.00 88.58           O  
ATOM   2254  CB  GLU A 290      25.103  19.362  69.463  1.00 87.16           C  
ATOM   2255  CG  GLU A 290      24.725  19.896  70.828  1.00 89.57           C  
ATOM   2256  CD  GLU A 290      25.325  19.080  71.952  1.00 91.17           C  
ATOM   2257  OE1 GLU A 290      26.554  18.843  71.926  1.00 91.66           O  
ATOM   2258  OE2 GLU A 290      24.568  18.681  72.864  1.00 92.03           O  
ATOM   2259  N   GLU A 291      25.090  18.662  66.470  1.00 88.30           N  
ATOM   2260  CA  GLU A 291      25.772  18.291  65.232  1.00 89.13           C  
ATOM   2261  C   GLU A 291      25.468  19.329  64.174  1.00 87.28           C  
ATOM   2262  O   GLU A 291      26.343  19.714  63.402  1.00 86.95           O  
ATOM   2263  CB  GLU A 291      25.308  16.925  64.722  1.00 94.14           C  
ATOM   2264  CG  GLU A 291      26.366  15.839  64.816  1.00101.11           C  
ATOM   2265  CD  GLU A 291      26.518  15.298  66.227  1.00106.20           C  
ATOM   2266  OE1 GLU A 291      25.621  14.546  66.666  1.00108.87           O  
ATOM   2267  OE2 GLU A 291      27.524  15.627  66.898  1.00107.69           O  
ATOM   2268  N   ALA A 292      24.216  19.772  64.147  1.00 85.43           N  
ATOM   2269  CA  ALA A 292      23.770  20.775  63.194  1.00 83.81           C  
ATOM   2270  C   ALA A 292      24.488  22.092  63.449  1.00 83.00           C  
ATOM   2271  O   ALA A 292      24.890  22.776  62.507  1.00 81.55           O  
ATOM   2272  CB  ALA A 292      22.271  20.966  63.305  1.00 84.70           C  
ATOM   2273  N   GLU A 293      24.642  22.448  64.722  1.00 82.89           N  
ATOM   2274  CA  GLU A 293      25.331  23.681  65.085  1.00 83.31           C  
ATOM   2275  C   GLU A 293      26.747  23.628  64.550  1.00 82.50           C  
ATOM   2276  O   GLU A 293      27.135  24.443  63.718  1.00 83.65           O  
ATOM   2277  CB  GLU A 293      25.398  23.863  66.602  1.00 85.70           C  
ATOM   2278  CG  GLU A 293      24.120  24.353  67.262  1.00 91.22           C  
ATOM   2279  CD  GLU A 293      24.345  24.781  68.709  1.00 94.96           C  
ATOM   2280  OE1 GLU A 293      25.111  25.748  68.934  1.00 94.91           O  
ATOM   2281  OE2 GLU A 293      23.760  24.150  69.619  1.00 96.21           O  
ATOM   2282  N   SER A 294      27.515  22.658  65.035  1.00 80.79           N  
ATOM   2283  CA  SER A 294      28.898  22.496  64.612  1.00 79.85           C  
ATOM   2284  C   SER A 294      29.053  22.346  63.096  1.00 78.46           C  
ATOM   2285  O   SER A 294      30.143  22.538  62.560  1.00 80.52           O  
ATOM   2286  CB  SER A 294      29.528  21.307  65.339  1.00 79.88           C  
ATOM   2287  OG  SER A 294      28.673  20.184  65.294  1.00 83.11           O  
ATOM   2288  N   LEU A 295      27.973  22.003  62.402  1.00 75.71           N  
ATOM   2289  CA  LEU A 295      28.022  21.878  60.944  1.00 73.86           C  
ATOM   2290  C   LEU A 295      28.089  23.296  60.381  1.00 72.70           C  
ATOM   2291  O   LEU A 295      28.930  23.614  59.537  1.00 73.16           O  
ATOM   2292  CB  LEU A 295      26.761  21.178  60.427  1.00 74.27           C  
ATOM   2293  CG  LEU A 295      26.493  21.124  58.920  1.00 72.69           C  
ATOM   2294  CD1 LEU A 295      27.554  20.297  58.216  1.00 70.22           C  
ATOM   2295  CD2 LEU A 295      25.110  20.531  58.695  1.00 73.60           C  
ATOM   2296  N   LEU A 296      27.182  24.142  60.862  1.00 70.44           N  
ATOM   2297  CA  LEU A 296      27.119  25.537  60.456  1.00 65.18           C  
ATOM   2298  C   LEU A 296      28.483  26.154  60.767  1.00 62.30           C  
ATOM   2299  O   LEU A 296      29.112  26.780  59.914  1.00 60.89           O  
ATOM   2300  CB  LEU A 296      26.007  26.242  61.244  1.00 62.94           C  
ATOM   2301  CG  LEU A 296      25.617  27.677  60.881  1.00 61.01           C  
ATOM   2302  CD1 LEU A 296      25.449  27.786  59.380  1.00 60.56           C  
ATOM   2303  CD2 LEU A 296      24.331  28.066  61.597  1.00 56.27           C  
ATOM   2304  N   GLN A 297      28.932  25.951  62.000  1.00 59.52           N  
ATOM   2305  CA  GLN A 297      30.218  26.450  62.463  1.00 60.04           C  
ATOM   2306  C   GLN A 297      31.333  26.036  61.517  1.00 60.39           C  
ATOM   2307  O   GLN A 297      32.262  26.800  61.260  1.00 60.28           O  
ATOM   2308  CB  GLN A 297      30.523  25.900  63.858  1.00 59.27           C  
ATOM   2309  CG  GLN A 297      31.955  26.139  64.330  1.00 59.47           C  
ATOM   2310  CD  GLN A 297      32.216  27.588  64.684  1.00 57.94           C  
ATOM   2311  OE1 GLN A 297      31.811  28.059  65.746  1.00 58.88           O  
ATOM   2312  NE2 GLN A 297      32.884  28.307  63.789  1.00 56.89           N  
ATOM   2313  N   PHE A 298      31.240  24.817  61.005  1.00 62.67           N  
ATOM   2314  CA  PHE A 298      32.257  24.309  60.099  1.00 65.47           C  
ATOM   2315  C   PHE A 298      32.295  25.087  58.795  1.00 66.22           C  
ATOM   2316  O   PHE A 298      33.365  25.310  58.235  1.00 66.86           O  
ATOM   2317  CB  PHE A 298      32.024  22.827  59.790  1.00 66.29           C  
ATOM   2318  CG  PHE A 298      33.111  22.215  58.958  1.00 66.92           C  
ATOM   2319  CD1 PHE A 298      34.353  21.934  59.517  1.00 66.80           C  
ATOM   2320  CD2 PHE A 298      32.916  21.982  57.599  1.00 67.71           C  
ATOM   2321  CE1 PHE A 298      35.389  21.432  58.733  1.00 68.40           C  
ATOM   2322  CE2 PHE A 298      33.942  21.482  56.808  1.00 67.19           C  
ATOM   2323  CZ  PHE A 298      35.183  21.206  57.375  1.00 68.00           C  
ATOM   2324  N   HIS A 299      31.128  25.494  58.307  1.00 68.45           N  
ATOM   2325  CA  HIS A 299      31.064  26.246  57.058  1.00 70.11           C  
ATOM   2326  C   HIS A 299      31.379  27.728  57.242  1.00 67.88           C  
ATOM   2327  O   HIS A 299      32.130  28.300  56.458  1.00 69.01           O  
ATOM   2328  CB  HIS A 299      29.694  26.064  56.392  1.00 73.47           C  
ATOM   2329  CG  HIS A 299      29.528  24.736  55.717  1.00 75.32           C  
ATOM   2330  ND1 HIS A 299      28.588  23.809  56.113  1.00 77.03           N  
ATOM   2331  CD2 HIS A 299      30.195  24.175  54.682  1.00 74.60           C  
ATOM   2332  CE1 HIS A 299      28.683  22.734  55.351  1.00 76.22           C  
ATOM   2333  NE2 HIS A 299      29.651  22.931  54.475  1.00 75.26           N  
ATOM   2334  N   VAL A 300      30.819  28.354  58.269  1.00 65.14           N  
ATOM   2335  CA  VAL A 300      31.111  29.760  58.499  1.00 63.25           C  
ATOM   2336  C   VAL A 300      32.614  29.906  58.712  1.00 65.52           C  
ATOM   2337  O   VAL A 300      33.207  30.918  58.337  1.00 67.81           O  
ATOM   2338  CB  VAL A 300      30.382  30.302  59.736  1.00 58.79           C  
ATOM   2339  CG1 VAL A 300      30.851  31.708  60.032  1.00 52.42           C  
ATOM   2340  CG2 VAL A 300      28.883  30.290  59.496  1.00 58.97           C  
ATOM   2341  N   ALA A 301      33.225  28.886  59.311  1.00 64.39           N  
ATOM   2342  CA  ALA A 301      34.658  28.893  59.577  1.00 63.46           C  
ATOM   2343  C   ALA A 301      35.446  28.705  58.285  1.00 64.10           C  
ATOM   2344  O   ALA A 301      36.313  29.507  57.946  1.00 65.40           O  
ATOM   2345  CB  ALA A 301      35.004  27.795  60.566  1.00 62.28           C  
ATOM   2346  N   THR A 302      35.134  27.643  57.561  1.00 65.57           N  
ATOM   2347  CA  THR A 302      35.809  27.356  56.309  1.00 67.81           C  
ATOM   2348  C   THR A 302      35.512  28.401  55.238  1.00 69.37           C  
ATOM   2349  O   THR A 302      36.304  28.605  54.318  1.00 69.39           O  
ATOM   2350  CB  THR A 302      35.397  25.993  55.778  1.00 67.92           C  
ATOM   2351  OG1 THR A 302      35.752  24.988  56.735  1.00 69.66           O  
ATOM   2352  CG2 THR A 302      36.094  25.718  54.471  1.00 69.19           C  
ATOM   2353  N   TYR A 303      34.365  29.056  55.352  1.00 71.13           N  
ATOM   2354  CA  TYR A 303      33.992  30.079  54.384  1.00 72.89           C  
ATOM   2355  C   TYR A 303      35.053  31.167  54.389  1.00 75.77           C  
ATOM   2356  O   TYR A 303      35.332  31.780  53.364  1.00 75.52           O  
ATOM   2357  CB  TYR A 303      32.626  30.663  54.743  1.00 68.39           C  
ATOM   2358  CG  TYR A 303      32.295  31.972  54.068  1.00 65.29           C  
ATOM   2359  CD1 TYR A 303      32.297  32.091  52.678  1.00 64.75           C  
ATOM   2360  CD2 TYR A 303      31.941  33.086  54.825  1.00 63.95           C  
ATOM   2361  CE1 TYR A 303      31.948  33.292  52.060  1.00 64.40           C  
ATOM   2362  CE2 TYR A 303      31.591  34.284  54.222  1.00 64.59           C  
ATOM   2363  CZ  TYR A 303      31.594  34.382  52.843  1.00 65.02           C  
ATOM   2364  OH  TYR A 303      31.222  35.569  52.261  1.00 66.65           O  
ATOM   2365  N   MET A 304      35.657  31.384  55.549  1.00 80.14           N  
ATOM   2366  CA  MET A 304      36.679  32.401  55.681  1.00 85.66           C  
ATOM   2367  C   MET A 304      38.088  31.818  55.715  1.00 91.07           C  
ATOM   2368  O   MET A 304      39.012  32.416  55.167  1.00 90.38           O  
ATOM   2369  CB  MET A 304      36.413  33.243  56.936  1.00 83.41           C  
ATOM   2370  CG  MET A 304      35.050  33.935  56.925  1.00 81.37           C  
ATOM   2371  SD  MET A 304      34.683  34.963  58.376  1.00 77.20           S  
ATOM   2372  CE  MET A 304      34.376  33.699  59.619  1.00 80.95           C  
ATOM   2373  N   ASP A 305      38.257  30.651  56.335  1.00 98.53           N  
ATOM   2374  CA  ASP A 305      39.585  30.037  56.425  1.00107.33           C  
ATOM   2375  C   ASP A 305      39.642  28.523  56.258  1.00110.86           C  
ATOM   2376  O   ASP A 305      39.007  27.777  57.008  1.00110.91           O  
ATOM   2377  CB  ASP A 305      40.239  30.380  57.761  1.00111.72           C  
ATOM   2378  CG  ASP A 305      40.223  31.862  58.052  1.00117.65           C  
ATOM   2379  OD1 ASP A 305      40.587  32.649  57.153  1.00119.73           O  
ATOM   2380  OD2 ASP A 305      39.853  32.241  59.185  1.00120.73           O  
ATOM   2381  N   ASN A 306      40.426  28.077  55.280  1.00115.17           N  
ATOM   2382  CA  ASN A 306      40.600  26.653  55.030  1.00118.24           C  
ATOM   2383  C   ASN A 306      41.892  26.184  55.671  1.00120.16           C  
ATOM   2384  O   ASN A 306      42.955  26.193  55.050  1.00119.41           O  
ATOM   2385  CB  ASN A 306      40.631  26.357  53.532  1.00118.41           C  
ATOM   2386  CG  ASN A 306      39.288  25.903  53.008  1.00118.80           C  
ATOM   2387  OD1 ASN A 306      38.700  24.954  53.528  1.00118.14           O  
ATOM   2388  ND2 ASN A 306      38.795  26.573  51.973  1.00119.77           N  
ATOM   2389  N   ASP A 307      41.785  25.787  56.932  1.00123.28           N  
ATOM   2390  CA  ASP A 307      42.927  25.308  57.687  1.00127.07           C  
ATOM   2391  C   ASP A 307      42.420  24.783  59.025  1.00129.32           C  
ATOM   2392  O   ASP A 307      42.687  25.363  60.079  1.00129.22           O  
ATOM   2393  CB  ASP A 307      43.931  26.442  57.901  1.00127.17           C  
ATOM   2394  CG  ASP A 307      45.366  25.954  57.899  1.00127.78           C  
ATOM   2395  OD1 ASP A 307      45.718  25.135  58.777  1.00127.01           O  
ATOM   2396  OD2 ASP A 307      46.136  26.386  57.012  1.00128.17           O  
ATOM   2397  N   ILE A 308      41.667  23.687  58.960  1.00132.20           N  
ATOM   2398  CA  ILE A 308      41.091  23.040  60.139  1.00134.56           C  
ATOM   2399  C   ILE A 308      40.977  21.527  59.881  1.00136.71           C  
ATOM   2400  O   ILE A 308      41.682  20.984  59.024  1.00136.80           O  
ATOM   2401  CB  ILE A 308      39.689  23.634  60.464  1.00133.44           C  
ATOM   2402  CG1 ILE A 308      39.789  25.160  60.563  1.00132.45           C  
ATOM   2403  CG2 ILE A 308      39.164  23.079  61.790  1.00132.55           C  
ATOM   2404  CD1 ILE A 308      38.463  25.856  60.727  1.00131.27           C  
ATOM   2405  N   ALA A 309      40.090  20.857  60.614  1.00138.59           N  
ATOM   2406  CA  ALA A 309      39.894  19.416  60.485  1.00140.22           C  
ATOM   2407  C   ALA A 309      39.747  18.924  59.048  1.00141.54           C  
ATOM   2408  O   ALA A 309      40.273  17.865  58.694  1.00141.92           O  
ATOM   2409  CB  ALA A 309      38.683  18.983  61.304  1.00139.28           C  
ATOM   2410  N   GLY A 310      39.040  19.682  58.216  1.00142.38           N  
ATOM   2411  CA  GLY A 310      38.853  19.245  56.844  1.00143.72           C  
ATOM   2412  C   GLY A 310      38.985  20.279  55.742  1.00144.52           C  
ATOM   2413  O   GLY A 310      39.304  21.444  55.982  1.00143.75           O  
ATOM   2414  N   GLN A 311      38.739  19.825  54.516  1.00146.01           N  
ATOM   2415  CA  GLN A 311      38.811  20.664  53.326  1.00147.73           C  
ATOM   2416  C   GLN A 311      37.501  20.501  52.553  1.00149.25           C  
ATOM   2417  O   GLN A 311      37.428  19.742  51.586  1.00149.42           O  
ATOM   2418  CB  GLN A 311      39.968  20.224  52.418  1.00147.47           C  
ATOM   2419  CG  GLN A 311      41.324  20.017  53.089  1.00146.22           C  
ATOM   2420  CD  GLN A 311      42.286  19.217  52.211  1.00145.62           C  
ATOM   2421  OE1 GLN A 311      42.548  19.582  51.064  1.00144.80           O  
ATOM   2422  NE2 GLN A 311      42.807  18.118  52.748  1.00145.33           N  
ATOM   2423  N   PRO A 312      36.444  21.202  52.976  1.00150.89           N  
ATOM   2424  CA  PRO A 312      35.169  21.080  52.267  1.00152.23           C  
ATOM   2425  C   PRO A 312      35.285  21.593  50.840  1.00153.15           C  
ATOM   2426  O   PRO A 312      35.420  22.800  50.608  1.00153.27           O  
ATOM   2427  CB  PRO A 312      34.225  21.919  53.114  1.00152.35           C  
ATOM   2428  CG  PRO A 312      35.128  22.983  53.638  1.00152.04           C  
ATOM   2429  CD  PRO A 312      36.372  22.228  54.027  1.00151.44           C  
ATOM   2430  N   GLN A 313      35.236  20.654  49.898  1.00153.57           N  
ATOM   2431  CA  GLN A 313      35.339  20.952  48.481  1.00153.80           C  
ATOM   2432  C   GLN A 313      34.161  20.347  47.710  1.00154.38           C  
ATOM   2433  O   GLN A 313      34.313  19.957  46.552  1.00154.63           O  
ATOM   2434  CB  GLN A 313      36.675  20.412  47.942  1.00153.45           C  
ATOM   2435  CG  GLN A 313      37.914  20.923  48.700  1.00152.70           C  
ATOM   2436  CD  GLN A 313      39.253  20.485  48.098  1.00151.81           C  
ATOM   2437  OE1 GLN A 313      39.656  19.323  48.209  1.00151.05           O  
ATOM   2438  NE2 GLN A 313      39.949  21.425  47.462  1.00150.81           N  
ATOM   2439  N   ALA A 314      32.999  20.263  48.364  1.00155.09           N  
ATOM   2440  CA  ALA A 314      31.783  19.716  47.747  1.00155.80           C  
ATOM   2441  C   ALA A 314      30.918  20.841  47.164  1.00156.47           C  
ATOM   2442  O   ALA A 314      29.963  21.301  47.801  1.00156.96           O  
ATOM   2443  CB  ALA A 314      30.963  18.911  48.781  1.00155.01           C  
ATOM   2444  N   LEU A 315      31.252  21.283  45.953  1.00156.61           N  
ATOM   2445  CA  LEU A 315      30.497  22.346  45.288  1.00156.31           C  
ATOM   2446  C   LEU A 315      30.402  22.120  43.780  1.00156.35           C  
ATOM   2447  O   LEU A 315      31.228  22.634  43.019  1.00156.12           O  
ATOM   2448  CB  LEU A 315      31.146  23.708  45.557  1.00156.31           C  
ATOM   2449  CG  LEU A 315      31.291  24.157  47.017  1.00155.83           C  
ATOM   2450  CD1 LEU A 315      32.119  25.432  47.065  1.00155.36           C  
ATOM   2451  CD2 LEU A 315      29.919  24.371  47.644  1.00155.31           C  
ATOM   2452  N   GLN A 316      29.398  21.344  43.365  1.00156.35           N  
ATOM   2453  CA  GLN A 316      29.158  21.044  41.952  1.00156.43           C  
ATOM   2454  C   GLN A 316      30.300  20.204  41.386  1.00156.09           C  
ATOM   2455  O   GLN A 316      30.256  19.753  40.236  1.00155.64           O  
ATOM   2456  CB  GLN A 316      29.046  22.350  41.144  1.00156.84           C  
ATOM   2457  CG  GLN A 316      27.628  22.769  40.710  1.00156.61           C  
ATOM   2458  CD  GLN A 316      27.635  23.800  39.579  1.00156.19           C  
ATOM   2459  OE1 GLN A 316      28.304  23.618  38.556  1.00155.26           O  
ATOM   2460  NE2 GLN A 316      26.870  24.875  39.753  1.00156.16           N  
ATOM   2461  N   LYS A 317      31.322  19.997  42.211  1.00155.90           N  
ATOM   2462  CA  LYS A 317      32.504  19.238  41.820  1.00155.29           C  
ATOM   2463  C   LYS A 317      32.652  17.931  42.583  1.00155.82           C  
ATOM   2464  O   LYS A 317      32.590  17.909  43.815  1.00155.79           O  
ATOM   2465  CB  LYS A 317      33.757  20.076  42.053  1.00153.93           C  
ATOM   2466  CG  LYS A 317      33.832  21.350  41.238  1.00153.05           C  
ATOM   2467  CD  LYS A 317      34.974  22.209  41.748  1.00152.16           C  
ATOM   2468  CE  LYS A 317      35.337  23.338  40.804  1.00150.60           C  
ATOM   2469  NZ  LYS A 317      36.528  24.095  41.290  1.00149.53           N  
ATOM   2470  N   SER A 318      32.848  16.843  41.844  1.00156.37           N  
ATOM   2471  CA  SER A 318      33.034  15.533  42.455  1.00156.16           C  
ATOM   2472  C   SER A 318      34.538  15.371  42.675  1.00156.28           C  
ATOM   2473  O   SER A 318      34.970  14.650  43.574  1.00156.50           O  
ATOM   2474  CB  SER A 318      32.481  14.417  41.549  1.00155.12           C  
ATOM   2475  OG  SER A 318      33.158  14.361  40.307  1.00153.88           O  
ATOM   2476  N   GLY A 319      35.329  16.073  41.860  1.00155.95           N  
ATOM   2477  CA  GLY A 319      36.778  16.027  41.994  1.00154.87           C  
ATOM   2478  C   GLY A 319      37.184  16.611  43.336  1.00154.57           C  
ATOM   2479  O   GLY A 319      38.284  16.366  43.843  1.00154.75           O  
ATOM   2480  N   ARG A 320      36.277  17.412  43.891  1.00153.77           N  
ATOM   2481  CA  ARG A 320      36.438  18.043  45.198  1.00152.47           C  
ATOM   2482  C   ARG A 320      37.489  19.157  45.385  1.00151.73           C  
ATOM   2483  O   ARG A 320      38.489  18.958  46.071  1.00151.98           O  
ATOM   2484  CB  ARG A 320      36.669  16.952  46.258  1.00151.98           C  
ATOM   2485  CG  ARG A 320      35.557  15.905  46.368  1.00150.69           C  
ATOM   2486  CD  ARG A 320      35.916  14.835  47.398  1.00149.79           C  
ATOM   2487  NE  ARG A 320      34.910  13.779  47.487  1.00148.99           N  
ATOM   2488  CZ  ARG A 320      34.988  12.739  48.312  1.00148.27           C  
ATOM   2489  NH1 ARG A 320      36.029  12.610  49.125  1.00147.48           N  
ATOM   2490  NH2 ARG A 320      34.025  11.826  48.323  1.00147.99           N  
ATOM   2491  N   PRO A 321      37.285  20.332  44.754  1.00150.52           N  
ATOM   2492  CA  PRO A 321      38.190  21.494  44.852  1.00148.72           C  
ATOM   2493  C   PRO A 321      37.565  22.569  45.765  1.00146.78           C  
ATOM   2494  O   PRO A 321      36.343  22.601  45.916  1.00146.62           O  
ATOM   2495  CB  PRO A 321      38.296  21.980  43.401  1.00149.40           C  
ATOM   2496  CG  PRO A 321      37.845  20.784  42.581  1.00149.54           C  
ATOM   2497  CD  PRO A 321      36.697  20.290  43.408  1.00150.20           C  
ATOM   2498  N   VAL A 322      38.382  23.447  46.358  1.00144.48           N  
ATOM   2499  CA  VAL A 322      37.856  24.493  47.253  1.00142.27           C  
ATOM   2500  C   VAL A 322      38.588  25.844  47.226  1.00140.91           C  
ATOM   2501  O   VAL A 322      39.730  25.942  46.777  1.00141.36           O  
ATOM   2502  CB  VAL A 322      37.841  24.010  48.727  1.00142.02           C  
ATOM   2503  CG1 VAL A 322      39.268  23.825  49.223  1.00141.77           C  
ATOM   2504  CG2 VAL A 322      37.088  25.001  49.609  1.00141.59           C  
ATOM   2505  N   LYS A 323      37.905  26.875  47.724  1.00138.48           N  
ATOM   2506  CA  LYS A 323      38.436  28.237  47.808  1.00135.78           C  
ATOM   2507  C   LYS A 323      37.752  28.946  48.978  1.00133.85           C  
ATOM   2508  O   LYS A 323      36.624  28.605  49.337  1.00134.00           O  
ATOM   2509  CB  LYS A 323      38.135  29.022  46.528  1.00136.68           C  
ATOM   2510  CG  LYS A 323      38.737  28.472  45.244  1.00138.18           C  
ATOM   2511  CD  LYS A 323      38.320  29.351  44.063  1.00139.39           C  
ATOM   2512  CE  LYS A 323      38.852  28.843  42.729  1.00138.99           C  
ATOM   2513  NZ  LYS A 323      38.404  29.714  41.601  1.00138.13           N  
ATOM   2514  N   SER A 324      38.426  29.931  49.568  1.00131.06           N  
ATOM   2515  CA  SER A 324      37.855  30.686  50.686  1.00127.80           C  
ATOM   2516  C   SER A 324      38.232  32.161  50.583  1.00126.24           C  
ATOM   2517  O   SER A 324      38.905  32.563  49.641  1.00125.31           O  
ATOM   2518  CB  SER A 324      38.338  30.118  52.028  1.00126.80           C  
ATOM   2519  OG  SER A 324      39.738  30.255  52.184  1.00124.45           O  
ATOM   2520  N   ILE A 325      37.792  32.966  51.545  1.00125.32           N  
ATOM   2521  CA  ILE A 325      38.100  34.391  51.532  1.00124.35           C  
ATOM   2522  C   ILE A 325      39.563  34.620  51.906  1.00125.65           C  
ATOM   2523  O   ILE A 325      40.280  35.324  51.198  1.00125.51           O  
ATOM   2524  CB  ILE A 325      37.204  35.178  52.509  1.00122.29           C  
ATOM   2525  CG1 ILE A 325      35.733  34.856  52.246  1.00120.83           C  
ATOM   2526  CG2 ILE A 325      37.430  36.669  52.325  1.00121.18           C  
ATOM   2527  CD1 ILE A 325      34.780  35.504  53.232  1.00119.33           C  
ATOM   2528  N   ARG A 326      40.004  34.037  53.020  1.00127.12           N  
ATOM   2529  CA  ARG A 326      41.399  34.181  53.431  1.00128.86           C  
ATOM   2530  C   ARG A 326      42.224  33.695  52.253  1.00130.67           C  
ATOM   2531  O   ARG A 326      43.247  34.281  51.910  1.00130.48           O  
ATOM   2532  CB  ARG A 326      41.715  33.309  54.653  1.00128.93           C  
ATOM   2533  CG  ARG A 326      43.200  33.290  55.039  1.00128.71           C  
ATOM   2534  CD  ARG A 326      43.594  32.031  55.824  1.00130.46           C  
ATOM   2535  NE  ARG A 326      43.144  32.041  57.216  1.00130.91           N  
ATOM   2536  CZ  ARG A 326      43.301  31.024  58.062  1.00130.56           C  
ATOM   2537  NH1 ARG A 326      43.895  29.907  57.661  1.00129.84           N  
ATOM   2538  NH2 ARG A 326      42.868  31.125  59.313  1.00129.82           N  
ATOM   2539  N   ALA A 327      41.758  32.610  51.639  1.00133.26           N  
ATOM   2540  CA  ALA A 327      42.428  32.023  50.488  1.00135.45           C  
ATOM   2541  C   ALA A 327      42.349  32.990  49.313  1.00137.19           C  
ATOM   2542  O   ALA A 327      43.307  33.130  48.554  1.00137.22           O  
ATOM   2543  CB  ALA A 327      41.778  30.690  50.120  1.00134.74           C  
ATOM   2544  N   ARG A 328      41.206  33.656  49.163  1.00139.37           N  
ATOM   2545  CA  ARG A 328      41.047  34.612  48.077  1.00141.30           C  
ATOM   2546  C   ARG A 328      42.113  35.683  48.202  1.00142.31           C  
ATOM   2547  O   ARG A 328      42.615  36.184  47.200  1.00142.84           O  
ATOM   2548  CB  ARG A 328      39.654  35.248  48.096  1.00142.06           C  
ATOM   2549  CG  ARG A 328      38.601  34.373  47.452  1.00144.07           C  
ATOM   2550  CD  ARG A 328      37.439  35.185  46.934  1.00145.84           C  
ATOM   2551  NE  ARG A 328      36.642  34.406  45.992  1.00148.81           N  
ATOM   2552  CZ  ARG A 328      35.621  34.893  45.297  1.00150.41           C  
ATOM   2553  NH1 ARG A 328      35.270  36.162  45.442  1.00151.61           N  
ATOM   2554  NH2 ARG A 328      34.955  34.114  44.456  1.00150.42           N  
ATOM   2555  N   LEU A 329      42.461  36.029  49.437  1.00143.57           N  
ATOM   2556  CA  LEU A 329      43.498  37.023  49.667  1.00144.65           C  
ATOM   2557  C   LEU A 329      44.874  36.399  49.456  1.00146.28           C  
ATOM   2558  O   LEU A 329      45.838  37.104  49.200  1.00146.82           O  
ATOM   2559  CB  LEU A 329      43.398  37.609  51.080  1.00142.81           C  
ATOM   2560  CG  LEU A 329      42.630  38.928  51.176  1.00141.34           C  
ATOM   2561  CD1 LEU A 329      42.580  39.397  52.618  1.00140.63           C  
ATOM   2562  CD2 LEU A 329      43.311  39.967  50.302  1.00140.34           C  
ATOM   2563  N   LYS A 330      44.966  35.075  49.552  1.00147.59           N  
ATOM   2564  CA  LYS A 330      46.245  34.393  49.346  1.00147.98           C  
ATOM   2565  C   LYS A 330      46.668  34.559  47.881  1.00148.09           C  
ATOM   2566  O   LYS A 330      47.708  34.053  47.452  1.00147.60           O  
ATOM   2567  CB  LYS A 330      46.120  32.907  49.716  1.00148.08           C  
ATOM   2568  CG  LYS A 330      45.792  32.673  51.193  1.00148.02           C  
ATOM   2569  CD  LYS A 330      45.650  31.194  51.550  1.00146.47           C  
ATOM   2570  CE  LYS A 330      45.350  31.028  53.037  1.00145.35           C  
ATOM   2571  NZ  LYS A 330      45.203  29.606  53.444  1.00144.48           N  
ATOM   2572  N   GLY A 331      45.838  35.282  47.131  1.00148.19           N  
ATOM   2573  CA  GLY A 331      46.088  35.563  45.728  1.00147.84           C  
ATOM   2574  C   GLY A 331      45.681  37.003  45.463  1.00147.63           C  
ATOM   2575  O   GLY A 331      45.577  37.446  44.318  1.00146.24           O  
ATOM   2576  N   LYS A 332      45.442  37.724  46.557  1.00148.33           N  
ATOM   2577  CA  LYS A 332      45.043  39.129  46.536  1.00149.09           C  
ATOM   2578  C   LYS A 332      45.797  39.858  47.652  1.00149.12           C  
ATOM   2579  O   LYS A 332      45.679  41.071  47.818  1.00149.46           O  
ATOM   2580  CB  LYS A 332      43.529  39.249  46.744  1.00149.37           C  
ATOM   2581  CG  LYS A 332      42.710  38.587  45.640  1.00149.68           C  
ATOM   2582  CD  LYS A 332      41.241  38.473  46.016  1.00149.16           C  
ATOM   2583  CE  LYS A 332      40.457  37.692  44.970  1.00149.46           C  
ATOM   2584  NZ  LYS A 332      39.036  37.478  45.375  1.00149.57           N  
ATOM   2585  N   GLU A 333      46.558  39.085  48.420  1.00148.97           N  
ATOM   2586  CA  GLU A 333      47.394  39.586  49.508  1.00148.54           C  
ATOM   2587  C   GLU A 333      48.768  39.122  49.044  1.00148.97           C  
ATOM   2588  O   GLU A 333      49.802  39.690  49.400  1.00148.52           O  
ATOM   2589  CB  GLU A 333      47.055  38.903  50.844  1.00147.37           C  
ATOM   2590  CG  GLU A 333      47.853  37.612  51.102  1.00145.84           C  
ATOM   2591  CD  GLU A 333      47.512  36.937  52.420  1.00144.54           C  
ATOM   2592  OE1 GLU A 333      46.388  36.413  52.552  1.00143.98           O  
ATOM   2593  OE2 GLU A 333      48.372  36.929  53.326  1.00143.45           O  
ATOM   2594  N   GLY A 334      48.741  38.062  48.238  1.00149.38           N  
ATOM   2595  CA  GLY A 334      49.949  37.484  47.689  1.00150.05           C  
ATOM   2596  C   GLY A 334      50.183  37.962  46.270  1.00150.72           C  
ATOM   2597  O   GLY A 334      51.284  37.810  45.739  1.00150.89           O  
ATOM   2598  N   ARG A 335      49.151  38.527  45.643  1.00150.91           N  
ATOM   2599  CA  ARG A 335      49.299  39.038  44.284  1.00151.27           C  
ATOM   2600  C   ARG A 335      49.521  40.550  44.316  1.00152.13           C  
ATOM   2601  O   ARG A 335      49.935  41.149  43.322  1.00151.79           O  
ATOM   2602  CB  ARG A 335      48.079  38.710  43.415  1.00149.96           C  
ATOM   2603  CG  ARG A 335      48.358  38.970  41.937  1.00148.17           C  
ATOM   2604  CD  ARG A 335      47.204  38.631  41.011  1.00146.34           C  
ATOM   2605  NE  ARG A 335      47.594  38.846  39.618  1.00145.08           N  
ATOM   2606  CZ  ARG A 335      46.767  38.775  38.580  1.00144.43           C  
ATOM   2607  NH1 ARG A 335      45.486  38.491  38.765  1.00144.61           N  
ATOM   2608  NH2 ARG A 335      47.223  38.994  37.353  1.00143.42           N  
ATOM   2609  N   ILE A 336      49.232  41.159  45.464  1.00153.31           N  
ATOM   2610  CA  ILE A 336      49.437  42.593  45.652  1.00153.95           C  
ATOM   2611  C   ILE A 336      50.787  42.736  46.350  1.00154.92           C  
ATOM   2612  O   ILE A 336      51.334  43.834  46.465  1.00154.73           O  
ATOM   2613  CB  ILE A 336      48.340  43.226  46.541  1.00153.17           C  
ATOM   2614  CG1 ILE A 336      46.968  43.047  45.886  1.00153.33           C  
ATOM   2615  CG2 ILE A 336      48.630  44.707  46.748  1.00152.48           C  
ATOM   2616  CD1 ILE A 336      45.822  43.688  46.654  1.00152.97           C  
ATOM   2617  N   ARG A 337      51.310  41.603  46.815  1.00156.03           N  
ATOM   2618  CA  ARG A 337      52.603  41.551  47.489  1.00156.88           C  
ATOM   2619  C   ARG A 337      53.674  41.291  46.435  1.00157.51           C  
ATOM   2620  O   ARG A 337      54.822  41.708  46.586  1.00157.83           O  
ATOM   2621  CB  ARG A 337      52.625  40.424  48.524  1.00156.64           C  
ATOM   2622  CG  ARG A 337      53.903  40.372  49.348  1.00156.85           C  
ATOM   2623  CD  ARG A 337      53.972  39.101  50.177  1.00157.01           C  
ATOM   2624  NE  ARG A 337      52.759  38.891  50.961  1.00156.85           N  
ATOM   2625  CZ  ARG A 337      52.576  37.873  51.796  1.00156.62           C  
ATOM   2626  NH1 ARG A 337      53.531  36.967  51.962  1.00156.24           N  
ATOM   2627  NH2 ARG A 337      51.435  37.757  52.463  1.00155.84           N  
ATOM   2628  N   GLY A 338      53.286  40.592  45.371  1.00157.87           N  
ATOM   2629  CA  GLY A 338      54.214  40.299  44.293  1.00158.09           C  
ATOM   2630  C   GLY A 338      54.518  41.566  43.517  1.00158.40           C  
ATOM   2631  O   GLY A 338      55.505  41.642  42.785  1.00157.99           O  
ATOM   2632  N   ASN A 339      53.654  42.564  43.684  1.00158.79           N  
ATOM   2633  CA  ASN A 339      53.813  43.855  43.022  1.00158.78           C  
ATOM   2634  C   ASN A 339      54.320  44.913  44.005  1.00158.64           C  
ATOM   2635  O   ASN A 339      54.664  46.027  43.602  1.00158.60           O  
ATOM   2636  CB  ASN A 339      52.485  44.299  42.399  1.00158.78           C  
ATOM   2637  CG  ASN A 339      52.176  43.570  41.102  1.00158.18           C  
ATOM   2638  OD1 ASN A 339      52.825  43.798  40.080  1.00157.44           O  
ATOM   2639  ND2 ASN A 339      51.187  42.683  41.139  1.00157.89           N  
ATOM   2640  N   LEU A 340      54.353  44.559  45.291  1.00158.17           N  
ATOM   2641  CA  LEU A 340      54.851  45.454  46.341  1.00157.28           C  
ATOM   2642  C   LEU A 340      56.321  45.116  46.603  1.00156.63           C  
ATOM   2643  O   LEU A 340      56.877  45.466  47.647  1.00156.55           O  
ATOM   2644  CB  LEU A 340      54.046  45.287  47.643  1.00156.83           C  
ATOM   2645  CG  LEU A 340      52.854  46.214  47.929  1.00155.86           C  
ATOM   2646  CD1 LEU A 340      52.128  45.741  49.184  1.00154.41           C  
ATOM   2647  CD2 LEU A 340      53.336  47.652  48.103  1.00154.19           C  
ATOM   2648  N   MET A 341      56.934  44.427  45.641  1.00155.82           N  
ATOM   2649  CA  MET A 341      58.336  44.026  45.729  1.00154.42           C  
ATOM   2650  C   MET A 341      59.120  44.447  44.477  1.00152.95           C  
ATOM   2651  O   MET A 341      60.232  43.969  44.239  1.00152.92           O  
ATOM   2652  CB  MET A 341      58.436  42.506  45.930  1.00154.76           C  
ATOM   2653  CG  MET A 341      57.767  42.003  47.210  1.00154.97           C  
ATOM   2654  SD  MET A 341      58.073  40.257  47.583  1.00155.31           S  
ATOM   2655  CE  MET A 341      56.613  39.477  46.890  1.00154.87           C  
ATOM   2656  N   GLY A 342      58.531  45.344  43.687  1.00150.70           N  
ATOM   2657  CA  GLY A 342      59.177  45.829  42.477  1.00147.98           C  
ATOM   2658  C   GLY A 342      59.638  44.744  41.518  1.00146.24           C  
ATOM   2659  O   GLY A 342      60.806  44.349  41.534  1.00146.34           O  
ATOM   2660  N   LYS A 343      58.724  44.268  40.675  1.00143.62           N  
ATOM   2661  CA  LYS A 343      59.042  43.221  39.705  1.00139.90           C  
ATOM   2662  C   LYS A 343      58.875  43.698  38.264  1.00136.78           C  
ATOM   2663  O   LYS A 343      59.833  43.700  37.488  1.00136.46           O  
ATOM   2664  CB  LYS A 343      58.160  41.989  39.944  1.00140.36           C  
ATOM   2665  CG  LYS A 343      58.368  41.338  41.303  1.00140.76           C  
ATOM   2666  CD  LYS A 343      57.566  40.054  41.451  1.00141.00           C  
ATOM   2667  CE  LYS A 343      57.807  39.419  42.817  1.00140.69           C  
ATOM   2668  NZ  LYS A 343      57.050  38.150  43.003  1.00139.27           N  
ATOM   2669  N   ARG A 344      57.653  44.095  37.914  1.00132.77           N  
ATOM   2670  CA  ARG A 344      57.340  44.580  36.570  1.00127.74           C  
ATOM   2671  C   ARG A 344      58.015  45.937  36.330  1.00122.64           C  
ATOM   2672  O   ARG A 344      57.348  46.970  36.232  1.00122.61           O  
ATOM   2673  CB  ARG A 344      55.819  44.708  36.406  1.00129.97           C  
ATOM   2674  CG  ARG A 344      55.043  43.425  36.713  1.00131.80           C  
ATOM   2675  CD  ARG A 344      53.534  43.656  36.681  1.00134.39           C  
ATOM   2676  NE  ARG A 344      52.773  42.456  37.032  1.00136.73           N  
ATOM   2677  CZ  ARG A 344      51.445  42.411  37.134  1.00137.65           C  
ATOM   2678  NH1 ARG A 344      50.722  43.502  36.913  1.00137.76           N  
ATOM   2679  NH2 ARG A 344      50.835  41.276  37.458  1.00137.14           N  
ATOM   2680  N   VAL A 345      59.342  45.913  36.230  1.00115.88           N  
ATOM   2681  CA  VAL A 345      60.157  47.111  36.024  1.00107.74           C  
ATOM   2682  C   VAL A 345      60.102  47.618  34.580  1.00100.19           C  
ATOM   2683  O   VAL A 345      61.022  47.393  33.793  1.00 99.84           O  
ATOM   2684  CB  VAL A 345      61.627  46.823  36.400  1.00109.37           C  
ATOM   2685  CG1 VAL A 345      62.410  48.116  36.469  1.00110.46           C  
ATOM   2686  CG2 VAL A 345      61.687  46.082  37.729  1.00109.60           C  
ATOM   2687  N   ASP A 346      59.022  48.314  34.244  1.00 91.50           N  
ATOM   2688  CA  ASP A 346      58.827  48.843  32.900  1.00 81.67           C  
ATOM   2689  C   ASP A 346      59.555  50.162  32.697  1.00 72.32           C  
ATOM   2690  O   ASP A 346      59.708  50.941  33.627  1.00 71.69           O  
ATOM   2691  CB  ASP A 346      57.324  49.015  32.627  1.00 87.41           C  
ATOM   2692  CG  ASP A 346      56.633  49.950  33.632  1.00 91.28           C  
ATOM   2693  OD1 ASP A 346      56.921  49.867  34.849  1.00 90.33           O  
ATOM   2694  OD2 ASP A 346      55.783  50.760  33.197  1.00 93.77           O  
ATOM   2695  N   PHE A 347      60.017  50.401  31.477  1.00 62.53           N  
ATOM   2696  CA  PHE A 347      60.724  51.637  31.141  1.00 52.75           C  
ATOM   2697  C   PHE A 347      62.094  51.768  31.779  1.00 45.68           C  
ATOM   2698  O   PHE A 347      62.444  52.812  32.321  1.00 46.28           O  
ATOM   2699  CB  PHE A 347      59.869  52.848  31.510  1.00 51.60           C  
ATOM   2700  CG  PHE A 347      58.539  52.862  30.827  1.00 52.37           C  
ATOM   2701  CD1 PHE A 347      57.360  52.930  31.569  1.00 49.71           C  
ATOM   2702  CD2 PHE A 347      58.459  52.758  29.437  1.00 50.60           C  
ATOM   2703  CE1 PHE A 347      56.122  52.888  30.936  1.00 47.41           C  
ATOM   2704  CE2 PHE A 347      57.222  52.715  28.795  1.00 48.94           C  
ATOM   2705  CZ  PHE A 347      56.054  52.780  29.546  1.00 47.51           C  
ATOM   2706  N   SER A 348      62.879  50.708  31.691  1.00 38.66           N  
ATOM   2707  CA  SER A 348      64.211  50.717  32.254  1.00 35.34           C  
ATOM   2708  C   SER A 348      65.107  49.737  31.509  1.00 34.11           C  
ATOM   2709  O   SER A 348      64.626  48.799  30.899  1.00 35.31           O  
ATOM   2710  CB  SER A 348      64.140  50.360  33.729  1.00 35.15           C  
ATOM   2711  OG  SER A 348      63.376  49.191  33.912  1.00 35.23           O  
ATOM   2712  N   ALA A 349      66.412  49.973  31.545  1.00 31.83           N  
ATOM   2713  CA  ALA A 349      67.359  49.108  30.869  1.00 27.42           C  
ATOM   2714  C   ALA A 349      68.552  48.879  31.768  1.00 28.37           C  
ATOM   2715  O   ALA A 349      68.752  49.602  32.734  1.00 30.29           O  
ATOM   2716  CB  ALA A 349      67.805  49.735  29.574  1.00 24.59           C  
ATOM   2717  N   ARG A 350      69.357  47.878  31.431  1.00 28.48           N  
ATOM   2718  CA  ARG A 350      70.529  47.544  32.217  1.00 27.13           C  
ATOM   2719  C   ARG A 350      71.683  47.104  31.307  1.00 27.70           C  
ATOM   2720  O   ARG A 350      71.434  46.490  30.290  1.00 29.60           O  
ATOM   2721  CB  ARG A 350      70.146  46.419  33.189  1.00 24.20           C  
ATOM   2722  CG  ARG A 350      71.278  45.844  34.033  1.00 27.72           C  
ATOM   2723  CD  ARG A 350      70.755  44.720  34.913  1.00 29.13           C  
ATOM   2724  NE  ARG A 350      71.793  44.141  35.771  1.00 38.28           N  
ATOM   2725  CZ  ARG A 350      72.278  44.710  36.874  1.00 38.99           C  
ATOM   2726  NH1 ARG A 350      71.818  45.891  37.281  1.00 37.60           N  
ATOM   2727  NH2 ARG A 350      73.242  44.102  37.562  1.00 36.34           N  
ATOM   2728  N   THR A 351      72.927  47.457  31.649  1.00 27.70           N  
ATOM   2729  CA  THR A 351      74.124  47.018  30.901  1.00 28.48           C  
ATOM   2730  C   THR A 351      75.435  47.350  31.590  1.00 29.28           C  
ATOM   2731  O   THR A 351      75.469  48.036  32.617  1.00 29.35           O  
ATOM   2732  CB  THR A 351      74.300  47.629  29.477  1.00 29.80           C  
ATOM   2733  OG1 THR A 351      73.212  48.492  29.157  1.00 38.65           O  
ATOM   2734  CG2 THR A 351      74.425  46.528  28.455  1.00 21.86           C  
ATOM   2735  N   VAL A 352      76.513  46.869  30.973  1.00 26.16           N  
ATOM   2736  CA  VAL A 352      77.871  47.090  31.434  1.00 25.22           C  
ATOM   2737  C   VAL A 352      78.167  48.590  31.310  1.00 26.38           C  
ATOM   2738  O   VAL A 352      77.625  49.257  30.426  1.00 26.35           O  
ATOM   2739  CB  VAL A 352      78.862  46.263  30.559  1.00 24.31           C  
ATOM   2740  CG1 VAL A 352      80.302  46.733  30.761  1.00 21.62           C  
ATOM   2741  CG2 VAL A 352      78.744  44.805  30.918  1.00 20.21           C  
ATOM   2742  N   ILE A 353      79.016  49.116  32.192  1.00 25.02           N  
ATOM   2743  CA  ILE A 353      79.369  50.536  32.168  1.00 23.90           C  
ATOM   2744  C   ILE A 353      80.838  50.749  31.802  1.00 25.31           C  
ATOM   2745  O   ILE A 353      81.678  49.892  32.045  1.00 24.95           O  
ATOM   2746  CB  ILE A 353      79.118  51.224  33.563  1.00 22.25           C  
ATOM   2747  CG1 ILE A 353      79.852  50.463  34.664  1.00 16.02           C  
ATOM   2748  CG2 ILE A 353      77.637  51.280  33.882  1.00 21.53           C  
ATOM   2749  CD1 ILE A 353      79.859  51.175  35.971  1.00 15.90           C  
ATOM   2750  N   SER A 354      81.137  51.915  31.243  1.00 26.80           N  
ATOM   2751  CA  SER A 354      82.494  52.270  30.839  1.00 27.52           C  
ATOM   2752  C   SER A 354      82.733  53.714  31.246  1.00 28.51           C  
ATOM   2753  O   SER A 354      81.793  54.505  31.273  1.00 32.97           O  
ATOM   2754  CB  SER A 354      82.637  52.159  29.316  1.00 28.55           C  
ATOM   2755  OG  SER A 354      82.032  50.981  28.807  1.00 31.92           O  
ATOM   2756  N   GLY A 355      83.972  54.069  31.576  1.00 27.69           N  
ATOM   2757  CA  GLY A 355      84.248  55.456  31.932  1.00 24.40           C  
ATOM   2758  C   GLY A 355      84.390  56.312  30.675  1.00 23.01           C  
ATOM   2759  O   GLY A 355      84.711  55.796  29.608  1.00 18.58           O  
ATOM   2760  N   ASP A 356      84.165  57.616  30.778  1.00 23.43           N  
ATOM   2761  CA  ASP A 356      84.283  58.463  29.600  1.00 26.63           C  
ATOM   2762  C   ASP A 356      84.750  59.869  29.933  1.00 27.79           C  
ATOM   2763  O   ASP A 356      83.986  60.672  30.457  1.00 28.50           O  
ATOM   2764  CB  ASP A 356      82.936  58.546  28.881  1.00 31.63           C  
ATOM   2765  CG  ASP A 356      83.069  59.030  27.438  1.00 35.95           C  
ATOM   2766  OD1 ASP A 356      83.807  60.024  27.207  1.00 30.71           O  
ATOM   2767  OD2 ASP A 356      82.429  58.406  26.549  1.00 33.35           O  
ATOM   2768  N   PRO A 357      86.010  60.196  29.618  1.00 29.75           N  
ATOM   2769  CA  PRO A 357      86.503  61.540  29.921  1.00 30.67           C  
ATOM   2770  C   PRO A 357      85.836  62.679  29.182  1.00 30.90           C  
ATOM   2771  O   PRO A 357      86.025  63.837  29.551  1.00 33.35           O  
ATOM   2772  CB  PRO A 357      87.996  61.443  29.610  1.00 26.50           C  
ATOM   2773  CG  PRO A 357      88.069  60.383  28.601  1.00 27.38           C  
ATOM   2774  CD  PRO A 357      87.111  59.349  29.133  1.00 31.79           C  
ATOM   2775  N   ASN A 358      85.036  62.370  28.164  1.00 31.13           N  
ATOM   2776  CA  ASN A 358      84.400  63.436  27.406  1.00 30.73           C  
ATOM   2777  C   ASN A 358      82.924  63.691  27.685  1.00 33.68           C  
ATOM   2778  O   ASN A 358      82.262  64.442  26.975  1.00 38.18           O  
ATOM   2779  CB  ASN A 358      84.662  63.228  25.916  1.00 32.94           C  
ATOM   2780  CG  ASN A 358      86.149  63.340  25.575  1.00 35.08           C  
ATOM   2781  OD1 ASN A 358      86.789  64.355  25.857  1.00 34.77           O  
ATOM   2782  ND2 ASN A 358      86.701  62.293  24.975  1.00 34.81           N  
ATOM   2783  N   LEU A 359      82.401  63.089  28.738  1.00 35.84           N  
ATOM   2784  CA  LEU A 359      81.022  63.346  29.114  1.00 34.86           C  
ATOM   2785  C   LEU A 359      81.034  64.324  30.294  1.00 34.50           C  
ATOM   2786  O   LEU A 359      81.978  64.344  31.082  1.00 30.74           O  
ATOM   2787  CB  LEU A 359      80.339  62.052  29.525  1.00 36.53           C  
ATOM   2788  CG  LEU A 359      80.123  61.069  28.388  1.00 35.67           C  
ATOM   2789  CD1 LEU A 359      79.482  59.809  28.933  1.00 34.79           C  
ATOM   2790  CD2 LEU A 359      79.246  61.719  27.327  1.00 35.63           C  
ATOM   2791  N   GLU A 360      79.997  65.150  30.399  1.00 35.97           N  
ATOM   2792  CA  GLU A 360      79.881  66.099  31.502  1.00 34.26           C  
ATOM   2793  C   GLU A 360      79.467  65.296  32.745  1.00 32.55           C  
ATOM   2794  O   GLU A 360      78.803  64.268  32.636  1.00 30.69           O  
ATOM   2795  CB  GLU A 360      78.826  67.159  31.176  1.00 38.40           C  
ATOM   2796  CG  GLU A 360      79.105  67.973  29.916  1.00 46.56           C  
ATOM   2797  CD  GLU A 360      80.348  68.862  30.026  1.00 54.81           C  
ATOM   2798  OE1 GLU A 360      80.271  69.936  30.666  1.00 57.65           O  
ATOM   2799  OE2 GLU A 360      81.410  68.488  29.472  1.00 60.06           O  
ATOM   2800  N   LEU A 361      79.873  65.765  33.919  1.00 31.97           N  
ATOM   2801  CA  LEU A 361      79.564  65.101  35.179  1.00 30.84           C  
ATOM   2802  C   LEU A 361      78.145  64.551  35.336  1.00 32.39           C  
ATOM   2803  O   LEU A 361      77.956  63.455  35.874  1.00 34.42           O  
ATOM   2804  CB  LEU A 361      79.838  66.047  36.339  1.00 30.55           C  
ATOM   2805  CG  LEU A 361      79.574  65.442  37.718  1.00 28.86           C  
ATOM   2806  CD1 LEU A 361      80.580  64.333  37.985  1.00 26.09           C  
ATOM   2807  CD2 LEU A 361      79.669  66.526  38.787  1.00 27.69           C  
ATOM   2808  N   ASP A 362      77.150  65.301  34.874  1.00 31.83           N  
ATOM   2809  CA  ASP A 362      75.761  64.878  35.004  1.00 31.47           C  
ATOM   2810  C   ASP A 362      75.133  64.141  33.824  1.00 32.64           C  
ATOM   2811  O   ASP A 362      73.918  63.941  33.797  1.00 34.86           O  
ATOM   2812  CB  ASP A 362      74.890  66.083  35.348  1.00 34.13           C  
ATOM   2813  CG  ASP A 362      75.125  67.247  34.420  1.00 39.90           C  
ATOM   2814  OD1 ASP A 362      74.171  68.004  34.147  1.00 41.52           O  
ATOM   2815  OD2 ASP A 362      76.276  67.411  33.972  1.00 43.18           O  
ATOM   2816  N   GLN A 363      75.935  63.735  32.846  1.00 32.29           N  
ATOM   2817  CA  GLN A 363      75.392  63.011  31.695  1.00 29.48           C  
ATOM   2818  C   GLN A 363      75.508  61.505  31.866  1.00 26.92           C  
ATOM   2819  O   GLN A 363      76.145  61.020  32.787  1.00 28.28           O  
ATOM   2820  CB  GLN A 363      76.126  63.404  30.402  1.00 26.82           C  
ATOM   2821  CG  GLN A 363      75.696  64.733  29.843  1.00 27.55           C  
ATOM   2822  CD  GLN A 363      76.476  65.149  28.602  1.00 30.00           C  
ATOM   2823  OE1 GLN A 363      77.712  65.191  28.609  1.00 26.52           O  
ATOM   2824  NE2 GLN A 363      75.749  65.480  27.531  1.00 27.99           N  
ATOM   2825  N   VAL A 364      74.866  60.780  30.966  1.00 26.10           N  
ATOM   2826  CA  VAL A 364      74.945  59.336  30.921  1.00 26.81           C  
ATOM   2827  C   VAL A 364      74.879  58.998  29.436  1.00 30.07           C  
ATOM   2828  O   VAL A 364      74.005  59.489  28.723  1.00 29.49           O  
ATOM   2829  CB  VAL A 364      73.781  58.634  31.676  1.00 28.15           C  
ATOM   2830  CG1 VAL A 364      72.433  58.989  31.068  1.00 28.55           C  
ATOM   2831  CG2 VAL A 364      73.981  57.142  31.627  1.00 23.72           C  
ATOM   2832  N   GLY A 365      75.836  58.200  28.965  1.00 32.46           N  
ATOM   2833  CA  GLY A 365      75.845  57.797  27.571  1.00 31.58           C  
ATOM   2834  C   GLY A 365      74.883  56.634  27.428  1.00 33.53           C  
ATOM   2835  O   GLY A 365      75.015  55.614  28.107  1.00 31.92           O  
ATOM   2836  N   VAL A 366      73.904  56.783  26.547  1.00 34.93           N  
ATOM   2837  CA  VAL A 366      72.900  55.741  26.346  1.00 34.39           C  
ATOM   2838  C   VAL A 366      73.025  55.165  24.949  1.00 35.16           C  
ATOM   2839  O   VAL A 366      72.766  55.851  23.962  1.00 39.64           O  
ATOM   2840  CB  VAL A 366      71.469  56.318  26.514  1.00 32.68           C  
ATOM   2841  CG1 VAL A 366      70.439  55.210  26.463  1.00 24.88           C  
ATOM   2842  CG2 VAL A 366      71.374  57.092  27.811  1.00 32.75           C  
ATOM   2843  N   PRO A 367      73.426  53.897  24.838  1.00 32.72           N  
ATOM   2844  CA  PRO A 367      73.540  53.347  23.492  1.00 31.53           C  
ATOM   2845  C   PRO A 367      72.246  53.448  22.705  1.00 33.59           C  
ATOM   2846  O   PRO A 367      71.159  53.162  23.205  1.00 32.39           O  
ATOM   2847  CB  PRO A 367      73.985  51.908  23.736  1.00 32.94           C  
ATOM   2848  CG  PRO A 367      73.595  51.639  25.157  1.00 35.78           C  
ATOM   2849  CD  PRO A 367      73.861  52.925  25.847  1.00 33.55           C  
ATOM   2850  N   LYS A 368      72.400  53.891  21.465  1.00 37.01           N  
ATOM   2851  CA  LYS A 368      71.318  54.078  20.507  1.00 35.56           C  
ATOM   2852  C   LYS A 368      70.281  52.953  20.549  1.00 35.70           C  
ATOM   2853  O   LYS A 368      69.079  53.209  20.530  1.00 35.84           O  
ATOM   2854  CB  LYS A 368      71.943  54.168  19.116  1.00 40.28           C  
ATOM   2855  CG  LYS A 368      71.166  54.964  18.086  1.00 48.39           C  
ATOM   2856  CD  LYS A 368      72.120  55.489  17.029  1.00 52.23           C  
ATOM   2857  CE  LYS A 368      73.218  56.326  17.685  1.00 57.35           C  
ATOM   2858  NZ  LYS A 368      74.341  56.648  16.764  1.00 62.05           N  
ATOM   2859  N   SER A 369      70.745  51.707  20.613  1.00 33.69           N  
ATOM   2860  CA  SER A 369      69.838  50.564  20.641  1.00 35.14           C  
ATOM   2861  C   SER A 369      68.916  50.532  21.862  1.00 35.45           C  
ATOM   2862  O   SER A 369      67.804  50.004  21.792  1.00 34.51           O  
ATOM   2863  CB  SER A 369      70.632  49.264  20.579  1.00 37.62           C  
ATOM   2864  OG  SER A 369      71.420  49.102  21.743  1.00 44.03           O  
ATOM   2865  N   ILE A 370      69.392  51.069  22.984  1.00 34.66           N  
ATOM   2866  CA  ILE A 370      68.599  51.115  24.200  1.00 32.68           C  
ATOM   2867  C   ILE A 370      67.720  52.355  24.160  1.00 34.08           C  
ATOM   2868  O   ILE A 370      66.625  52.369  24.727  1.00 34.04           O  
ATOM   2869  CB  ILE A 370      69.498  51.132  25.461  1.00 32.62           C  
ATOM   2870  CG1 ILE A 370      70.126  49.749  25.644  1.00 32.99           C  
ATOM   2871  CG2 ILE A 370      68.687  51.505  26.689  1.00 28.00           C  
ATOM   2872  CD1 ILE A 370      71.094  49.644  26.780  1.00 33.10           C  
ATOM   2873  N   ALA A 371      68.188  53.390  23.469  1.00 33.27           N  
ATOM   2874  CA  ALA A 371      67.402  54.609  23.359  1.00 34.62           C  
ATOM   2875  C   ALA A 371      66.149  54.342  22.542  1.00 35.71           C  
ATOM   2876  O   ALA A 371      65.102  54.897  22.838  1.00 36.65           O  
ATOM   2877  CB  ALA A 371      68.214  55.720  22.717  1.00 33.69           C  
ATOM   2878  N   LYS A 372      66.253  53.492  21.522  1.00 35.18           N  
ATOM   2879  CA  LYS A 372      65.101  53.164  20.677  1.00 38.38           C  
ATOM   2880  C   LYS A 372      64.082  52.245  21.370  1.00 39.11           C  
ATOM   2881  O   LYS A 372      62.989  52.006  20.849  1.00 38.14           O  
ATOM   2882  CB  LYS A 372      65.561  52.465  19.402  1.00 38.51           C  
ATOM   2883  CG  LYS A 372      66.459  53.265  18.478  1.00 44.87           C  
ATOM   2884  CD  LYS A 372      66.899  52.363  17.339  1.00 46.33           C  
ATOM   2885  CE  LYS A 372      68.022  52.941  16.527  1.00 49.89           C  
ATOM   2886  NZ  LYS A 372      68.606  51.858  15.682  1.00 54.71           N  
ATOM   2887  N   THR A 373      64.446  51.727  22.537  1.00 39.79           N  
ATOM   2888  CA  THR A 373      63.585  50.810  23.261  1.00 42.87           C  
ATOM   2889  C   THR A 373      62.749  51.477  24.350  1.00 44.47           C  
ATOM   2890  O   THR A 373      61.605  51.093  24.585  1.00 45.33           O  
ATOM   2891  CB  THR A 373      64.425  49.691  23.899  1.00 44.47           C  
ATOM   2892  OG1 THR A 373      65.397  49.228  22.952  1.00 44.53           O  
ATOM   2893  CG2 THR A 373      63.537  48.517  24.294  1.00 44.74           C  
ATOM   2894  N   LEU A 374      63.324  52.478  25.008  1.00 43.54           N  
ATOM   2895  CA  LEU A 374      62.653  53.185  26.085  1.00 40.64           C  
ATOM   2896  C   LEU A 374      61.972  54.422  25.545  1.00 41.28           C  
ATOM   2897  O   LEU A 374      62.599  55.230  24.875  1.00 43.31           O  
ATOM   2898  CB  LEU A 374      63.679  53.570  27.155  1.00 39.69           C  
ATOM   2899  CG  LEU A 374      64.457  52.391  27.756  1.00 37.08           C  
ATOM   2900  CD1 LEU A 374      65.653  52.875  28.545  1.00 35.33           C  
ATOM   2901  CD2 LEU A 374      63.534  51.585  28.629  1.00 34.50           C  
ATOM   2902  N   THR A 375      60.691  54.586  25.856  1.00 42.53           N  
ATOM   2903  CA  THR A 375      59.939  55.741  25.364  1.00 42.70           C  
ATOM   2904  C   THR A 375      59.396  56.680  26.437  1.00 41.18           C  
ATOM   2905  O   THR A 375      59.265  56.312  27.598  1.00 40.32           O  
ATOM   2906  CB  THR A 375      58.724  55.294  24.496  1.00 44.07           C  
ATOM   2907  OG1 THR A 375      57.759  54.611  25.318  1.00 45.10           O  
ATOM   2908  CG2 THR A 375      59.184  54.377  23.371  1.00 40.90           C  
ATOM   2909  N   TYR A 376      59.084  57.904  26.019  1.00 41.81           N  
ATOM   2910  CA  TYR A 376      58.500  58.918  26.890  1.00 39.35           C  
ATOM   2911  C   TYR A 376      57.264  59.468  26.192  1.00 38.45           C  
ATOM   2912  O   TYR A 376      57.358  59.966  25.077  1.00 41.20           O  
ATOM   2913  CB  TYR A 376      59.466  60.076  27.142  1.00 37.63           C  
ATOM   2914  CG  TYR A 376      58.802  61.198  27.912  1.00 41.86           C  
ATOM   2915  CD1 TYR A 376      58.456  61.036  29.257  1.00 42.57           C  
ATOM   2916  CD2 TYR A 376      58.408  62.377  27.271  1.00 41.49           C  
ATOM   2917  CE1 TYR A 376      57.728  62.007  29.938  1.00 40.80           C  
ATOM   2918  CE2 TYR A 376      57.679  63.350  27.943  1.00 38.21           C  
ATOM   2919  CZ  TYR A 376      57.341  63.153  29.275  1.00 39.65           C  
ATOM   2920  OH  TYR A 376      56.584  64.086  29.935  1.00 41.68           O  
ATOM   2921  N   PRO A 377      56.089  59.376  26.829  1.00 37.87           N  
ATOM   2922  CA  PRO A 377      54.840  59.882  26.240  1.00 37.39           C  
ATOM   2923  C   PRO A 377      54.749  61.412  26.264  1.00 36.92           C  
ATOM   2924  O   PRO A 377      54.572  62.009  27.317  1.00 40.94           O  
ATOM   2925  CB  PRO A 377      53.768  59.222  27.105  1.00 33.12           C  
ATOM   2926  CG  PRO A 377      54.415  59.157  28.426  1.00 34.32           C  
ATOM   2927  CD  PRO A 377      55.812  58.668  28.090  1.00 36.83           C  
ATOM   2928  N   GLU A 378      54.852  62.049  25.106  1.00 36.73           N  
ATOM   2929  CA  GLU A 378      54.804  63.510  25.053  1.00 36.39           C  
ATOM   2930  C   GLU A 378      53.556  64.033  24.344  1.00 36.81           C  
ATOM   2931  O   GLU A 378      53.338  63.726  23.175  1.00 39.63           O  
ATOM   2932  CB  GLU A 378      56.069  64.022  24.362  1.00 33.56           C  
ATOM   2933  CG  GLU A 378      56.133  65.504  24.154  1.00 32.52           C  
ATOM   2934  CD  GLU A 378      57.515  65.956  23.733  1.00 38.24           C  
ATOM   2935  OE1 GLU A 378      58.156  65.244  22.935  1.00 38.87           O  
ATOM   2936  OE2 GLU A 378      57.968  67.026  24.192  1.00 43.39           O  
ATOM   2937  N   VAL A 379      52.742  64.817  25.053  1.00 35.43           N  
ATOM   2938  CA  VAL A 379      51.510  65.368  24.488  1.00 36.01           C  
ATOM   2939  C   VAL A 379      51.778  66.342  23.357  1.00 39.19           C  
ATOM   2940  O   VAL A 379      52.613  67.234  23.492  1.00 40.17           O  
ATOM   2941  CB  VAL A 379      50.656  66.111  25.544  1.00 34.92           C  
ATOM   2942  CG1 VAL A 379      49.587  66.939  24.851  1.00 34.29           C  
ATOM   2943  CG2 VAL A 379      49.984  65.120  26.470  1.00 33.00           C  
ATOM   2944  N   VAL A 380      51.050  66.174  22.252  1.00 41.65           N  
ATOM   2945  CA  VAL A 380      51.198  67.042  21.090  1.00 45.86           C  
ATOM   2946  C   VAL A 380      50.736  68.448  21.451  1.00 48.53           C  
ATOM   2947  O   VAL A 380      49.627  68.663  21.957  1.00 49.97           O  
ATOM   2948  CB  VAL A 380      50.394  66.529  19.889  1.00 46.35           C  
ATOM   2949  CG1 VAL A 380      50.667  67.398  18.679  1.00 43.45           C  
ATOM   2950  CG2 VAL A 380      50.778  65.104  19.596  1.00 49.13           C  
ATOM   2951  N   THR A 381      51.600  69.405  21.156  1.00 49.46           N  
ATOM   2952  CA  THR A 381      51.365  70.790  21.498  1.00 50.77           C  
ATOM   2953  C   THR A 381      51.963  71.667  20.389  1.00 53.07           C  
ATOM   2954  O   THR A 381      52.827  71.220  19.633  1.00 54.78           O  
ATOM   2955  CB  THR A 381      52.070  71.055  22.866  1.00 50.08           C  
ATOM   2956  OG1 THR A 381      51.174  71.703  23.769  1.00 48.90           O  
ATOM   2957  CG2 THR A 381      53.335  71.877  22.682  1.00 46.90           C  
ATOM   2958  N   PRO A 382      51.503  72.919  20.256  1.00 55.46           N  
ATOM   2959  CA  PRO A 382      52.108  73.728  19.192  1.00 55.38           C  
ATOM   2960  C   PRO A 382      53.611  73.985  19.415  1.00 57.82           C  
ATOM   2961  O   PRO A 382      54.352  74.263  18.464  1.00 56.39           O  
ATOM   2962  CB  PRO A 382      51.272  75.007  19.207  1.00 51.82           C  
ATOM   2963  CG  PRO A 382      50.683  75.038  20.587  1.00 53.51           C  
ATOM   2964  CD  PRO A 382      50.345  73.606  20.848  1.00 53.73           C  
ATOM   2965  N   TYR A 383      54.072  73.877  20.662  1.00 59.02           N  
ATOM   2966  CA  TYR A 383      55.494  74.094  20.930  1.00 59.20           C  
ATOM   2967  C   TYR A 383      56.299  72.913  20.389  1.00 56.78           C  
ATOM   2968  O   TYR A 383      57.513  73.023  20.220  1.00 56.71           O  
ATOM   2969  CB  TYR A 383      55.803  74.220  22.437  1.00 61.59           C  
ATOM   2970  CG  TYR A 383      54.830  75.029  23.275  1.00 63.45           C  
ATOM   2971  CD1 TYR A 383      54.077  74.415  24.282  1.00 63.24           C  
ATOM   2972  CD2 TYR A 383      54.662  76.398  23.076  1.00 63.84           C  
ATOM   2973  CE1 TYR A 383      53.183  75.137  25.062  1.00 60.97           C  
ATOM   2974  CE2 TYR A 383      53.760  77.132  23.861  1.00 62.69           C  
ATOM   2975  CZ  TYR A 383      53.028  76.488  24.847  1.00 59.90           C  
ATOM   2976  OH  TYR A 383      52.130  77.183  25.612  1.00 59.94           O  
ATOM   2977  N   ASN A 384      55.633  71.790  20.112  1.00 53.70           N  
ATOM   2978  CA  ASN A 384      56.349  70.616  19.627  1.00 52.61           C  
ATOM   2979  C   ASN A 384      55.728  69.796  18.495  1.00 54.27           C  
ATOM   2980  O   ASN A 384      56.088  68.636  18.314  1.00 56.20           O  
ATOM   2981  CB  ASN A 384      56.648  69.686  20.811  1.00 52.06           C  
ATOM   2982  CG  ASN A 384      55.398  68.982  21.358  1.00 48.50           C  
ATOM   2983  OD1 ASN A 384      54.272  69.318  21.009  1.00 44.19           O  
ATOM   2984  ND2 ASN A 384      55.610  68.000  22.229  1.00 45.54           N  
ATOM   2985  N   ILE A 385      54.818  70.381  17.724  1.00 55.48           N  
ATOM   2986  CA  ILE A 385      54.174  69.658  16.618  1.00 55.55           C  
ATOM   2987  C   ILE A 385      55.139  69.191  15.527  1.00 55.75           C  
ATOM   2988  O   ILE A 385      54.993  68.095  14.984  1.00 54.23           O  
ATOM   2989  CB  ILE A 385      53.074  70.523  15.951  1.00 55.60           C  
ATOM   2990  CG1 ILE A 385      51.703  69.998  16.332  1.00 54.97           C  
ATOM   2991  CG2 ILE A 385      53.190  70.464  14.432  1.00 58.29           C  
ATOM   2992  CD1 ILE A 385      51.390  68.676  15.690  1.00 55.76           C  
ATOM   2993  N   ASP A 386      56.111  70.034  15.198  1.00 56.71           N  
ATOM   2994  CA  ASP A 386      57.076  69.702  14.161  1.00 58.85           C  
ATOM   2995  C   ASP A 386      58.023  68.595  14.587  1.00 58.34           C  
ATOM   2996  O   ASP A 386      58.129  67.575  13.904  1.00 60.06           O  
ATOM   2997  CB  ASP A 386      57.877  70.942  13.754  1.00 61.35           C  
ATOM   2998  CG  ASP A 386      56.994  72.047  13.196  1.00 65.68           C  
ATOM   2999  OD1 ASP A 386      56.032  71.733  12.457  1.00 65.48           O  
ATOM   3000  OD2 ASP A 386      57.267  73.231  13.489  1.00 69.86           O  
ATOM   3001  N   ARG A 387      58.713  68.792  15.708  1.00 56.56           N  
ATOM   3002  CA  ARG A 387      59.640  67.783  16.209  1.00 51.33           C  
ATOM   3003  C   ARG A 387      58.925  66.432  16.271  1.00 49.72           C  
ATOM   3004  O   ARG A 387      59.434  65.427  15.779  1.00 48.41           O  
ATOM   3005  CB  ARG A 387      60.160  68.186  17.598  1.00 48.87           C  
ATOM   3006  CG  ARG A 387      61.092  67.163  18.264  1.00 48.11           C  
ATOM   3007  CD  ARG A 387      61.828  67.735  19.499  1.00 44.09           C  
ATOM   3008  NE  ARG A 387      60.928  68.241  20.538  1.00 38.90           N  
ATOM   3009  CZ  ARG A 387      60.194  67.479  21.344  1.00 37.40           C  
ATOM   3010  NH1 ARG A 387      60.243  66.161  21.249  1.00 39.20           N  
ATOM   3011  NH2 ARG A 387      59.394  68.038  22.239  1.00 37.30           N  
ATOM   3012  N   LEU A 388      57.733  66.410  16.857  1.00 46.19           N  
ATOM   3013  CA  LEU A 388      56.997  65.168  16.962  1.00 43.74           C  
ATOM   3014  C   LEU A 388      56.652  64.632  15.596  1.00 46.10           C  
ATOM   3015  O   LEU A 388      56.945  63.478  15.290  1.00 47.26           O  
ATOM   3016  CB  LEU A 388      55.738  65.363  17.797  1.00 40.96           C  
ATOM   3017  CG  LEU A 388      56.014  65.611  19.283  1.00 40.03           C  
ATOM   3018  CD1 LEU A 388      54.715  65.862  20.015  1.00 38.94           C  
ATOM   3019  CD2 LEU A 388      56.741  64.415  19.879  1.00 36.47           C  
ATOM   3020  N   THR A 389      56.031  65.464  14.768  1.00 49.23           N  
ATOM   3021  CA  THR A 389      55.674  65.043  13.419  1.00 51.15           C  
ATOM   3022  C   THR A 389      56.891  64.424  12.732  1.00 51.29           C  
ATOM   3023  O   THR A 389      56.764  63.448  11.997  1.00 55.13           O  
ATOM   3024  CB  THR A 389      55.151  66.230  12.555  1.00 51.71           C  
ATOM   3025  OG1 THR A 389      53.752  66.440  12.805  1.00 53.95           O  
ATOM   3026  CG2 THR A 389      55.349  65.940  11.073  1.00 48.25           C  
ATOM   3027  N   GLN A 390      58.068  64.987  12.977  1.00 49.77           N  
ATOM   3028  CA  GLN A 390      59.291  64.473  12.378  1.00 50.52           C  
ATOM   3029  C   GLN A 390      59.720  63.133  12.973  1.00 51.61           C  
ATOM   3030  O   GLN A 390      60.134  62.230  12.249  1.00 52.87           O  
ATOM   3031  CB  GLN A 390      60.429  65.480  12.539  1.00 52.96           C  
ATOM   3032  CG  GLN A 390      61.744  64.969  11.989  1.00 56.23           C  
ATOM   3033  CD  GLN A 390      61.631  64.578  10.526  1.00 58.06           C  
ATOM   3034  OE1 GLN A 390      62.262  63.617  10.070  1.00 58.06           O  
ATOM   3035  NE2 GLN A 390      60.824  65.327   9.779  1.00 56.44           N  
ATOM   3036  N   LEU A 391      59.635  63.010  14.294  1.00 53.16           N  
ATOM   3037  CA  LEU A 391      60.007  61.769  14.967  1.00 52.05           C  
ATOM   3038  C   LEU A 391      59.116  60.628  14.473  1.00 52.89           C  
ATOM   3039  O   LEU A 391      59.605  59.545  14.139  1.00 53.60           O  
ATOM   3040  CB  LEU A 391      59.856  61.927  16.479  1.00 47.74           C  
ATOM   3041  CG  LEU A 391      60.662  63.075  17.072  1.00 47.44           C  
ATOM   3042  CD1 LEU A 391      60.329  63.244  18.550  1.00 50.85           C  
ATOM   3043  CD2 LEU A 391      62.125  62.797  16.881  1.00 45.91           C  
ATOM   3044  N   VAL A 392      57.809  60.880  14.426  1.00 51.55           N  
ATOM   3045  CA  VAL A 392      56.854  59.878  13.967  1.00 49.05           C  
ATOM   3046  C   VAL A 392      57.187  59.400  12.560  1.00 48.03           C  
ATOM   3047  O   VAL A 392      56.877  58.272  12.201  1.00 46.90           O  
ATOM   3048  CB  VAL A 392      55.411  60.428  13.986  1.00 49.81           C  
ATOM   3049  CG1 VAL A 392      54.450  59.418  13.362  1.00 44.12           C  
ATOM   3050  CG2 VAL A 392      55.002  60.747  15.423  1.00 43.99           C  
ATOM   3051  N   ARG A 393      57.817  60.252  11.762  1.00 48.75           N  
ATOM   3052  CA  ARG A 393      58.175  59.849  10.410  1.00 51.80           C  
ATOM   3053  C   ARG A 393      59.385  58.943  10.441  1.00 51.45           C  
ATOM   3054  O   ARG A 393      59.453  57.986   9.677  1.00 53.37           O  
ATOM   3055  CB  ARG A 393      58.468  61.056   9.518  1.00 55.89           C  
ATOM   3056  CG  ARG A 393      57.233  61.809   9.064  1.00 61.41           C  
ATOM   3057  CD  ARG A 393      57.581  62.879   8.044  1.00 65.62           C  
ATOM   3058  NE  ARG A 393      56.502  63.853   7.892  1.00 68.95           N  
ATOM   3059  CZ  ARG A 393      56.603  64.976   7.190  1.00 70.60           C  
ATOM   3060  NH1 ARG A 393      57.739  65.270   6.565  1.00 71.57           N  
ATOM   3061  NH2 ARG A 393      55.573  65.814   7.122  1.00 70.07           N  
ATOM   3062  N   ASN A 394      60.346  59.245  11.310  1.00 51.32           N  
ATOM   3063  CA  ASN A 394      61.538  58.409  11.414  1.00 50.96           C  
ATOM   3064  C   ASN A 394      61.104  57.011  11.844  1.00 49.65           C  
ATOM   3065  O   ASN A 394      61.687  56.006  11.427  1.00 49.35           O  
ATOM   3066  CB  ASN A 394      62.518  58.989  12.429  1.00 54.55           C  
ATOM   3067  CG  ASN A 394      63.049  60.339  12.011  1.00 58.76           C  
ATOM   3068  OD1 ASN A 394      63.685  60.466  10.970  1.00 64.44           O  
ATOM   3069  ND2 ASN A 394      62.788  61.358  12.818  1.00 62.96           N  
ATOM   3070  N   GLY A 395      60.072  56.958  12.681  1.00 45.18           N  
ATOM   3071  CA  GLY A 395      59.557  55.679  13.131  1.00 45.19           C  
ATOM   3072  C   GLY A 395      60.335  54.982  14.226  1.00 44.42           C  
ATOM   3073  O   GLY A 395      61.274  55.535  14.788  1.00 43.74           O  
ATOM   3074  N   PRO A 396      59.955  53.745  14.549  1.00 44.57           N  
ATOM   3075  CA  PRO A 396      60.606  52.944  15.589  1.00 47.10           C  
ATOM   3076  C   PRO A 396      62.016  52.436  15.304  1.00 49.24           C  
ATOM   3077  O   PRO A 396      62.689  51.960  16.210  1.00 48.83           O  
ATOM   3078  CB  PRO A 396      59.615  51.801  15.812  1.00 43.85           C  
ATOM   3079  CG  PRO A 396      58.974  51.649  14.496  1.00 44.04           C  
ATOM   3080  CD  PRO A 396      58.746  53.071  14.049  1.00 44.25           C  
ATOM   3081  N   ASN A 397      62.475  52.555  14.064  1.00 53.55           N  
ATOM   3082  CA  ASN A 397      63.802  52.058  13.717  1.00 55.88           C  
ATOM   3083  C   ASN A 397      64.942  53.068  13.572  1.00 56.32           C  
ATOM   3084  O   ASN A 397      66.107  52.681  13.550  1.00 57.78           O  
ATOM   3085  CB  ASN A 397      63.691  51.210  12.459  1.00 59.95           C  
ATOM   3086  CG  ASN A 397      62.953  49.915  12.709  1.00 64.44           C  
ATOM   3087  OD1 ASN A 397      62.332  49.360  11.805  1.00 71.68           O  
ATOM   3088  ND2 ASN A 397      63.024  49.419  13.940  1.00 64.20           N  
ATOM   3089  N   GLU A 398      64.622  54.350  13.454  1.00 56.10           N  
ATOM   3090  CA  GLU A 398      65.656  55.373  13.363  1.00 58.26           C  
ATOM   3091  C   GLU A 398      65.626  56.061  14.711  1.00 56.60           C  
ATOM   3092  O   GLU A 398      64.550  56.225  15.277  1.00 57.63           O  
ATOM   3093  CB  GLU A 398      65.345  56.350  12.242  1.00 64.36           C  
ATOM   3094  CG  GLU A 398      65.675  55.787  10.876  1.00 70.82           C  
ATOM   3095  CD  GLU A 398      65.190  56.676   9.757  1.00 76.38           C  
ATOM   3096  OE1 GLU A 398      65.672  57.830   9.666  1.00 78.96           O  
ATOM   3097  OE2 GLU A 398      64.322  56.219   8.977  1.00 79.34           O  
ATOM   3098  N   HIS A 399      66.779  56.480  15.229  1.00 54.67           N  
ATOM   3099  CA  HIS A 399      66.764  57.052  16.558  1.00 53.95           C  
ATOM   3100  C   HIS A 399      65.863  58.230  16.888  1.00 57.02           C  
ATOM   3101  O   HIS A 399      64.970  58.091  17.731  1.00 62.48           O  
ATOM   3102  CB  HIS A 399      68.141  57.390  17.095  1.00 47.75           C  
ATOM   3103  CG  HIS A 399      68.059  58.170  18.368  1.00 41.53           C  
ATOM   3104  ND1 HIS A 399      67.143  57.858  19.352  1.00 33.22           N  
ATOM   3105  CD2 HIS A 399      68.643  59.328  18.752  1.00 36.19           C  
ATOM   3106  CE1 HIS A 399      67.160  58.795  20.278  1.00 30.77           C  
ATOM   3107  NE2 HIS A 399      68.062  59.697  19.940  1.00 33.58           N  
ATOM   3108  N   PRO A 400      66.102  59.417  16.315  1.00 53.88           N  
ATOM   3109  CA  PRO A 400      65.080  60.339  16.820  1.00 50.67           C  
ATOM   3110  C   PRO A 400      63.712  59.930  16.281  1.00 50.12           C  
ATOM   3111  O   PRO A 400      63.153  60.609  15.435  1.00 55.15           O  
ATOM   3112  CB  PRO A 400      65.558  61.689  16.310  1.00 49.33           C  
ATOM   3113  CG  PRO A 400      67.045  61.539  16.398  1.00 48.40           C  
ATOM   3114  CD  PRO A 400      67.273  60.150  15.809  1.00 50.86           C  
ATOM   3115  N   GLY A 401      63.194  58.804  16.775  1.00 46.82           N  
ATOM   3116  CA  GLY A 401      61.904  58.291  16.351  1.00 45.83           C  
ATOM   3117  C   GLY A 401      60.857  58.171  17.453  1.00 44.95           C  
ATOM   3118  O   GLY A 401      60.957  58.820  18.501  1.00 45.56           O  
ATOM   3119  N   ALA A 402      59.843  57.340  17.202  1.00 41.41           N  
ATOM   3120  CA  ALA A 402      58.749  57.114  18.139  1.00 39.41           C  
ATOM   3121  C   ALA A 402      58.161  55.725  17.911  1.00 39.16           C  
ATOM   3122  O   ALA A 402      58.304  55.156  16.835  1.00 38.10           O  
ATOM   3123  CB  ALA A 402      57.684  58.177  17.956  1.00 37.33           C  
ATOM   3124  N   LYS A 403      57.491  55.185  18.923  1.00 39.52           N  
ATOM   3125  CA  LYS A 403      56.924  53.846  18.827  1.00 41.13           C  
ATOM   3126  C   LYS A 403      55.416  53.815  18.633  1.00 42.95           C  
ATOM   3127  O   LYS A 403      54.886  52.930  17.960  1.00 42.85           O  
ATOM   3128  CB  LYS A 403      57.263  53.033  20.087  1.00 42.95           C  
ATOM   3129  CG  LYS A 403      58.564  52.235  20.066  1.00 42.03           C  
ATOM   3130  CD  LYS A 403      58.579  51.262  21.254  1.00 46.62           C  
ATOM   3131  CE  LYS A 403      59.667  50.187  21.139  1.00 51.88           C  
ATOM   3132  NZ  LYS A 403      59.702  49.220  22.295  1.00 50.07           N  
ATOM   3133  N   TYR A 404      54.716  54.759  19.247  1.00 43.13           N  
ATOM   3134  CA  TYR A 404      53.264  54.797  19.135  1.00 41.84           C  
ATOM   3135  C   TYR A 404      52.732  56.213  19.122  1.00 41.71           C  
ATOM   3136  O   TYR A 404      53.332  57.119  19.683  1.00 44.59           O  
ATOM   3137  CB  TYR A 404      52.590  54.074  20.315  1.00 38.59           C  
ATOM   3138  CG  TYR A 404      52.893  52.601  20.460  1.00 38.99           C  
ATOM   3139  CD1 TYR A 404      54.076  52.160  21.050  1.00 37.73           C  
ATOM   3140  CD2 TYR A 404      51.981  51.638  20.016  1.00 41.87           C  
ATOM   3141  CE1 TYR A 404      54.339  50.792  21.198  1.00 38.28           C  
ATOM   3142  CE2 TYR A 404      52.239  50.272  20.151  1.00 36.78           C  
ATOM   3143  CZ  TYR A 404      53.414  49.860  20.744  1.00 37.66           C  
ATOM   3144  OH  TYR A 404      53.650  48.516  20.886  1.00 40.93           O  
ATOM   3145  N   VAL A 405      51.593  56.392  18.474  1.00 41.85           N  
ATOM   3146  CA  VAL A 405      50.923  57.677  18.444  1.00 42.64           C  
ATOM   3147  C   VAL A 405      49.576  57.313  19.044  1.00 44.66           C  
ATOM   3148  O   VAL A 405      48.945  56.356  18.605  1.00 44.18           O  
ATOM   3149  CB  VAL A 405      50.722  58.199  17.007  1.00 44.08           C  
ATOM   3150  CG1 VAL A 405      49.844  59.445  17.032  1.00 41.06           C  
ATOM   3151  CG2 VAL A 405      52.081  58.500  16.354  1.00 41.21           C  
ATOM   3152  N   ILE A 406      49.159  58.041  20.072  1.00 46.33           N  
ATOM   3153  CA  ILE A 406      47.887  57.768  20.726  1.00 48.90           C  
ATOM   3154  C   ILE A 406      46.956  58.940  20.495  1.00 52.93           C  
ATOM   3155  O   ILE A 406      47.344  60.089  20.709  1.00 52.20           O  
ATOM   3156  CB  ILE A 406      48.086  57.562  22.228  1.00 48.87           C  
ATOM   3157  CG1 ILE A 406      49.104  56.442  22.452  1.00 47.78           C  
ATOM   3158  CG2 ILE A 406      46.763  57.221  22.883  1.00 44.32           C  
ATOM   3159  CD1 ILE A 406      49.802  56.502  23.778  1.00 50.86           C  
ATOM   3160  N   ARG A 407      45.731  58.646  20.058  1.00 57.26           N  
ATOM   3161  CA  ARG A 407      44.739  59.686  19.764  1.00 61.12           C  
ATOM   3162  C   ARG A 407      43.754  59.924  20.894  1.00 63.16           C  
ATOM   3163  O   ARG A 407      43.620  59.103  21.800  1.00 61.27           O  
ATOM   3164  CB  ARG A 407      43.954  59.326  18.501  1.00 61.98           C  
ATOM   3165  CG  ARG A 407      44.820  59.081  17.287  1.00 62.33           C  
ATOM   3166  CD  ARG A 407      44.348  57.858  16.545  1.00 60.38           C  
ATOM   3167  NE  ARG A 407      43.120  58.108  15.812  1.00 63.26           N  
ATOM   3168  CZ  ARG A 407      42.253  57.161  15.479  1.00 65.42           C  
ATOM   3169  NH1 ARG A 407      42.481  55.897  15.824  1.00 65.90           N  
ATOM   3170  NH2 ARG A 407      41.166  57.480  14.790  1.00 65.30           N  
ATOM   3171  N   ASP A 408      43.061  61.056  20.811  1.00 66.64           N  
ATOM   3172  CA  ASP A 408      42.058  61.466  21.797  1.00 71.42           C  
ATOM   3173  C   ASP A 408      41.382  60.287  22.497  1.00 72.17           C  
ATOM   3174  O   ASP A 408      41.441  60.153  23.723  1.00 73.03           O  
ATOM   3175  CB  ASP A 408      40.980  62.313  21.113  1.00 73.24           C  
ATOM   3176  CG  ASP A 408      41.539  63.568  20.473  1.00 75.92           C  
ATOM   3177  OD1 ASP A 408      40.937  64.044  19.484  1.00 78.80           O  
ATOM   3178  OD2 ASP A 408      42.567  64.085  20.962  1.00 74.51           O  
ATOM   3179  N   SER A 409      40.742  59.445  21.689  1.00 72.41           N  
ATOM   3180  CA  SER A 409      40.012  58.267  22.148  1.00 72.11           C  
ATOM   3181  C   SER A 409      40.854  57.213  22.855  1.00 71.01           C  
ATOM   3182  O   SER A 409      40.371  56.121  23.136  1.00 70.97           O  
ATOM   3183  CB  SER A 409      39.317  57.615  20.956  1.00 73.01           C  
ATOM   3184  OG  SER A 409      40.276  57.233  19.981  1.00 74.70           O  
ATOM   3185  N   GLY A 410      42.108  57.526  23.138  1.00 71.20           N  
ATOM   3186  CA  GLY A 410      42.954  56.555  23.804  1.00 72.26           C  
ATOM   3187  C   GLY A 410      43.418  55.432  22.890  1.00 72.54           C  
ATOM   3188  O   GLY A 410      43.981  54.446  23.365  1.00 72.46           O  
ATOM   3189  N   ASP A 411      43.183  55.574  21.585  1.00 72.77           N  
ATOM   3190  CA  ASP A 411      43.599  54.564  20.608  1.00 71.98           C  
ATOM   3191  C   ASP A 411      45.107  54.547  20.446  1.00 69.65           C  
ATOM   3192  O   ASP A 411      45.747  55.600  20.418  1.00 71.65           O  
ATOM   3193  CB  ASP A 411      42.972  54.827  19.238  1.00 75.92           C  
ATOM   3194  CG  ASP A 411      41.639  54.133  19.065  1.00 81.12           C  
ATOM   3195  OD1 ASP A 411      41.581  52.901  19.296  1.00 83.19           O  
ATOM   3196  OD2 ASP A 411      40.656  54.814  18.691  1.00 81.71           O  
ATOM   3197  N   ARG A 412      45.664  53.346  20.323  1.00 64.38           N  
ATOM   3198  CA  ARG A 412      47.102  53.172  20.157  1.00 58.58           C  
ATOM   3199  C   ARG A 412      47.495  52.740  18.748  1.00 55.77           C  
ATOM   3200  O   ARG A 412      47.242  51.600  18.351  1.00 53.68           O  
ATOM   3201  CB  ARG A 412      47.615  52.133  21.141  1.00 59.97           C  
ATOM   3202  CG  ARG A 412      48.258  52.704  22.370  1.00 59.86           C  
ATOM   3203  CD  ARG A 412      48.704  51.592  23.295  1.00 58.30           C  
ATOM   3204  NE  ARG A 412      49.561  52.130  24.337  1.00 60.17           N  
ATOM   3205  CZ  ARG A 412      50.878  52.237  24.236  1.00 60.74           C  
ATOM   3206  NH1 ARG A 412      51.500  51.833  23.138  1.00 60.41           N  
ATOM   3207  NH2 ARG A 412      51.567  52.760  25.233  1.00 63.34           N  
ATOM   3208  N   ILE A 413      48.120  53.653  18.007  1.00 51.79           N  
ATOM   3209  CA  ILE A 413      48.569  53.374  16.649  1.00 48.12           C  
ATOM   3210  C   ILE A 413      50.013  52.899  16.713  1.00 47.57           C  
ATOM   3211  O   ILE A 413      50.898  53.650  17.096  1.00 47.80           O  
ATOM   3212  CB  ILE A 413      48.517  54.622  15.777  1.00 45.08           C  
ATOM   3213  CG1 ILE A 413      47.103  55.187  15.760  1.00 42.57           C  
ATOM   3214  CG2 ILE A 413      48.960  54.283  14.380  1.00 42.68           C  
ATOM   3215  CD1 ILE A 413      46.995  56.485  14.992  1.00 43.70           C  
ATOM   3216  N   ASP A 414      50.240  51.652  16.320  1.00 48.06           N  
ATOM   3217  CA  ASP A 414      51.562  51.044  16.358  1.00 48.44           C  
ATOM   3218  C   ASP A 414      52.428  51.357  15.137  1.00 48.57           C  
ATOM   3219  O   ASP A 414      52.280  50.737  14.089  1.00 50.00           O  
ATOM   3220  CB  ASP A 414      51.406  49.536  16.490  1.00 48.39           C  
ATOM   3221  CG  ASP A 414      52.712  48.846  16.746  1.00 53.88           C  
ATOM   3222  OD1 ASP A 414      53.765  49.463  16.450  1.00 53.40           O  
ATOM   3223  OD2 ASP A 414      52.681  47.687  17.233  1.00 53.81           O  
ATOM   3224  N   LEU A 415      53.360  52.290  15.282  1.00 48.19           N  
ATOM   3225  CA  LEU A 415      54.221  52.666  14.167  1.00 47.28           C  
ATOM   3226  C   LEU A 415      55.037  51.567  13.487  1.00 49.48           C  
ATOM   3227  O   LEU A 415      55.510  51.766  12.369  1.00 47.27           O  
ATOM   3228  CB  LEU A 415      55.162  53.785  14.593  1.00 45.24           C  
ATOM   3229  CG  LEU A 415      54.457  55.042  15.091  1.00 45.08           C  
ATOM   3230  CD1 LEU A 415      55.483  56.145  15.279  1.00 38.90           C  
ATOM   3231  CD2 LEU A 415      53.373  55.458  14.088  1.00 43.96           C  
ATOM   3232  N   ARG A 416      55.212  50.412  14.121  1.00 53.52           N  
ATOM   3233  CA  ARG A 416      55.999  49.371  13.465  1.00 59.35           C  
ATOM   3234  C   ARG A 416      55.180  48.532  12.495  1.00 60.17           C  
ATOM   3235  O   ARG A 416      55.699  48.042  11.498  1.00 61.68           O  
ATOM   3236  CB  ARG A 416      56.707  48.475  14.489  1.00 62.97           C  
ATOM   3237  CG  ARG A 416      55.820  47.881  15.557  1.00 68.95           C  
ATOM   3238  CD  ARG A 416      56.646  47.107  16.574  1.00 70.50           C  
ATOM   3239  NE  ARG A 416      55.806  46.511  17.605  1.00 72.07           N  
ATOM   3240  CZ  ARG A 416      56.251  45.671  18.533  1.00 76.13           C  
ATOM   3241  NH1 ARG A 416      57.535  45.329  18.562  1.00 74.61           N  
ATOM   3242  NH2 ARG A 416      55.410  45.162  19.425  1.00 79.03           N  
ATOM   3243  N   TYR A 417      53.897  48.372  12.786  1.00 61.64           N  
ATOM   3244  CA  TYR A 417      52.995  47.614  11.919  1.00 62.21           C  
ATOM   3245  C   TYR A 417      51.817  48.546  11.778  1.00 62.71           C  
ATOM   3246  O   TYR A 417      51.131  48.790  12.761  1.00 68.82           O  
ATOM   3247  CB  TYR A 417      52.489  46.335  12.600  1.00 60.28           C  
ATOM   3248  CG  TYR A 417      53.537  45.541  13.343  1.00 63.44           C  
ATOM   3249  CD1 TYR A 417      53.402  45.275  14.708  1.00 64.09           C  
ATOM   3250  CD2 TYR A 417      54.665  45.054  12.686  1.00 62.26           C  
ATOM   3251  CE1 TYR A 417      54.371  44.542  15.400  1.00 64.12           C  
ATOM   3252  CE2 TYR A 417      55.631  44.325  13.366  1.00 64.80           C  
ATOM   3253  CZ  TYR A 417      55.483  44.075  14.721  1.00 64.17           C  
ATOM   3254  OH  TYR A 417      56.465  43.379  15.388  1.00 64.17           O  
ATOM   3255  N   SER A 418      51.576  49.082  10.590  1.00 60.83           N  
ATOM   3256  CA  SER A 418      50.443  49.986  10.394  1.00 58.19           C  
ATOM   3257  C   SER A 418      50.516  50.654   9.040  1.00 58.72           C  
ATOM   3258  O   SER A 418      51.396  51.483   8.792  1.00 58.56           O  
ATOM   3259  CB  SER A 418      50.402  51.064  11.481  1.00 55.03           C  
ATOM   3260  OG  SER A 418      49.345  51.979  11.250  1.00 52.23           O  
ATOM   3261  N   LYS A 419      49.574  50.292   8.176  1.00 57.22           N  
ATOM   3262  CA  LYS A 419      49.493  50.826   6.826  1.00 55.27           C  
ATOM   3263  C   LYS A 419      49.547  52.351   6.742  1.00 55.37           C  
ATOM   3264  O   LYS A 419      49.658  52.907   5.656  1.00 58.46           O  
ATOM   3265  CB  LYS A 419      48.217  50.318   6.165  1.00 54.65           C  
ATOM   3266  CG  LYS A 419      46.958  50.835   6.807  1.00 53.15           C  
ATOM   3267  CD  LYS A 419      45.765  50.018   6.351  1.00 50.81           C  
ATOM   3268  CE  LYS A 419      44.889  49.654   7.530  1.00 53.24           C  
ATOM   3269  NZ  LYS A 419      43.754  48.802   7.089  1.00 59.32           N  
ATOM   3270  N   ARG A 420      49.466  53.035   7.875  1.00 54.13           N  
ATOM   3271  CA  ARG A 420      49.523  54.486   7.847  1.00 52.62           C  
ATOM   3272  C   ARG A 420      50.693  55.037   8.642  1.00 53.39           C  
ATOM   3273  O   ARG A 420      50.772  56.233   8.907  1.00 52.88           O  
ATOM   3274  CB  ARG A 420      48.203  55.077   8.343  1.00 49.65           C  
ATOM   3275  CG  ARG A 420      47.048  54.723   7.440  1.00 48.65           C  
ATOM   3276  CD  ARG A 420      45.817  55.482   7.818  1.00 49.53           C  
ATOM   3277  NE  ARG A 420      45.996  56.918   7.663  1.00 52.45           N  
ATOM   3278  CZ  ARG A 420      45.056  57.809   7.961  1.00 54.31           C  
ATOM   3279  NH1 ARG A 420      43.883  57.393   8.427  1.00 53.04           N  
ATOM   3280  NH2 ARG A 420      45.280  59.110   7.797  1.00 53.50           N  
ATOM   3281  N   ALA A 421      51.617  54.159   9.003  1.00 54.02           N  
ATOM   3282  CA  ALA A 421      52.783  54.569   9.762  1.00 57.71           C  
ATOM   3283  C   ALA A 421      53.402  55.847   9.201  1.00 61.16           C  
ATOM   3284  O   ALA A 421      53.802  56.738   9.962  1.00 62.70           O  
ATOM   3285  CB  ALA A 421      53.812  53.462   9.766  1.00 58.82           C  
ATOM   3286  N   GLY A 422      53.473  55.941   7.873  1.00 62.33           N  
ATOM   3287  CA  GLY A 422      54.065  57.113   7.245  1.00 63.08           C  
ATOM   3288  C   GLY A 422      53.084  58.158   6.749  1.00 63.44           C  
ATOM   3289  O   GLY A 422      53.453  59.043   5.979  1.00 62.01           O  
ATOM   3290  N   ASP A 423      51.842  58.069   7.210  1.00 64.78           N  
ATOM   3291  CA  ASP A 423      50.787  58.991   6.801  1.00 67.84           C  
ATOM   3292  C   ASP A 423      49.961  59.475   8.004  1.00 67.58           C  
ATOM   3293  O   ASP A 423      48.729  59.408   7.999  1.00 68.62           O  
ATOM   3294  CB  ASP A 423      49.902  58.269   5.770  1.00 73.71           C  
ATOM   3295  CG  ASP A 423      48.530  58.906   5.597  1.00 79.65           C  
ATOM   3296  OD1 ASP A 423      48.449  60.134   5.342  1.00 83.15           O  
ATOM   3297  OD2 ASP A 423      47.530  58.160   5.713  1.00 79.96           O  
ATOM   3298  N   ILE A 424      50.634  59.973   9.038  1.00 65.87           N  
ATOM   3299  CA  ILE A 424      49.917  60.428  10.225  1.00 62.46           C  
ATOM   3300  C   ILE A 424      49.949  61.937  10.434  1.00 61.94           C  
ATOM   3301  O   ILE A 424      50.978  62.585  10.249  1.00 59.43           O  
ATOM   3302  CB  ILE A 424      50.450  59.729  11.494  1.00 60.45           C  
ATOM   3303  CG1 ILE A 424      50.481  58.216  11.279  1.00 56.84           C  
ATOM   3304  CG2 ILE A 424      49.540  60.031  12.670  1.00 62.53           C  
ATOM   3305  CD1 ILE A 424      50.859  57.429  12.496  1.00 54.87           C  
ATOM   3306  N   GLN A 425      48.803  62.488  10.820  1.00 62.49           N  
ATOM   3307  CA  GLN A 425      48.681  63.919  11.062  1.00 65.10           C  
ATOM   3308  C   GLN A 425      48.383  64.190  12.526  1.00 64.09           C  
ATOM   3309  O   GLN A 425      47.228  64.153  12.958  1.00 64.48           O  
ATOM   3310  CB  GLN A 425      47.571  64.507  10.196  1.00 68.92           C  
ATOM   3311  CG  GLN A 425      47.859  64.418   8.712  1.00 76.95           C  
ATOM   3312  CD  GLN A 425      46.701  64.907   7.867  1.00 83.01           C  
ATOM   3313  OE1 GLN A 425      46.244  66.044   8.014  1.00 86.81           O  
ATOM   3314  NE2 GLN A 425      46.218  64.048   6.972  1.00 84.75           N  
ATOM   3315  N   LEU A 426      49.438  64.466  13.284  1.00 61.89           N  
ATOM   3316  CA  LEU A 426      49.302  64.732  14.701  1.00 59.52           C  
ATOM   3317  C   LEU A 426      48.348  65.878  14.944  1.00 60.36           C  
ATOM   3318  O   LEU A 426      48.216  66.778  14.122  1.00 59.26           O  
ATOM   3319  CB  LEU A 426      50.660  65.067  15.310  1.00 56.12           C  
ATOM   3320  CG  LEU A 426      51.722  63.978  15.175  1.00 55.14           C  
ATOM   3321  CD1 LEU A 426      53.028  64.481  15.766  1.00 51.32           C  
ATOM   3322  CD2 LEU A 426      51.249  62.695  15.856  1.00 49.66           C  
ATOM   3323  N   GLN A 427      47.680  65.828  16.087  1.00 62.67           N  
ATOM   3324  CA  GLN A 427      46.741  66.862  16.479  1.00 63.62           C  
ATOM   3325  C   GLN A 427      47.037  67.253  17.906  1.00 62.05           C  
ATOM   3326  O   GLN A 427      47.472  66.426  18.705  1.00 63.57           O  
ATOM   3327  CB  GLN A 427      45.305  66.350  16.377  1.00 68.86           C  
ATOM   3328  CG  GLN A 427      44.905  65.948  14.969  1.00 72.46           C  
ATOM   3329  CD  GLN A 427      43.526  66.436  14.598  1.00 71.72           C  
ATOM   3330  OE1 GLN A 427      43.240  67.635  14.667  1.00 69.81           O  
ATOM   3331  NE2 GLN A 427      42.659  65.510  14.195  1.00 73.22           N  
ATOM   3332  N   TYR A 428      46.816  68.520  18.223  1.00 62.29           N  
ATOM   3333  CA  TYR A 428      47.054  69.007  19.571  1.00 61.02           C  
ATOM   3334  C   TYR A 428      46.263  68.132  20.539  1.00 60.47           C  
ATOM   3335  O   TYR A 428      45.084  67.834  20.299  1.00 59.24           O  
ATOM   3336  CB  TYR A 428      46.587  70.456  19.708  1.00 61.49           C  
ATOM   3337  CG  TYR A 428      47.328  71.458  18.853  1.00 64.72           C  
ATOM   3338  CD1 TYR A 428      46.964  72.807  18.862  1.00 67.40           C  
ATOM   3339  CD2 TYR A 428      48.399  71.072  18.047  1.00 65.77           C  
ATOM   3340  CE1 TYR A 428      47.650  73.750  18.091  1.00 67.61           C  
ATOM   3341  CE2 TYR A 428      49.091  72.009  17.272  1.00 67.09           C  
ATOM   3342  CZ  TYR A 428      48.708  73.343  17.301  1.00 66.61           C  
ATOM   3343  OH  TYR A 428      49.378  74.266  16.538  1.00 67.88           O  
ATOM   3344  N   GLY A 429      46.914  67.710  21.620  1.00 57.09           N  
ATOM   3345  CA  GLY A 429      46.230  66.893  22.601  1.00 53.96           C  
ATOM   3346  C   GLY A 429      46.516  65.417  22.481  1.00 52.18           C  
ATOM   3347  O   GLY A 429      46.237  64.658  23.405  1.00 52.09           O  
ATOM   3348  N   TRP A 430      47.048  65.003  21.337  1.00 50.70           N  
ATOM   3349  CA  TRP A 430      47.390  63.607  21.130  1.00 48.88           C  
ATOM   3350  C   TRP A 430      48.685  63.344  21.871  1.00 47.93           C  
ATOM   3351  O   TRP A 430      49.291  64.260  22.405  1.00 48.23           O  
ATOM   3352  CB  TRP A 430      47.598  63.323  19.649  1.00 52.55           C  
ATOM   3353  CG  TRP A 430      46.338  63.104  18.873  1.00 55.30           C  
ATOM   3354  CD1 TRP A 430      45.069  63.413  19.260  1.00 55.22           C  
ATOM   3355  CD2 TRP A 430      46.237  62.573  17.549  1.00 55.18           C  
ATOM   3356  NE1 TRP A 430      44.184  63.111  18.257  1.00 55.48           N  
ATOM   3357  CE2 TRP A 430      44.875  62.595  17.193  1.00 54.79           C  
ATOM   3358  CE3 TRP A 430      47.169  62.082  16.625  1.00 55.74           C  
ATOM   3359  CZ2 TRP A 430      44.418  62.146  15.951  1.00 53.72           C  
ATOM   3360  CZ3 TRP A 430      46.710  61.633  15.382  1.00 53.47           C  
ATOM   3361  CH2 TRP A 430      45.350  61.670  15.062  1.00 51.43           C  
ATOM   3362  N   LYS A 431      49.109  62.089  21.905  1.00 48.33           N  
ATOM   3363  CA  LYS A 431      50.350  61.732  22.573  1.00 47.36           C  
ATOM   3364  C   LYS A 431      51.224  60.905  21.654  1.00 45.76           C  
ATOM   3365  O   LYS A 431      50.751  59.974  20.992  1.00 45.15           O  
ATOM   3366  CB  LYS A 431      50.087  60.908  23.825  1.00 49.83           C  
ATOM   3367  CG  LYS A 431      49.313  61.597  24.914  1.00 54.84           C  
ATOM   3368  CD  LYS A 431      49.018  60.573  25.996  1.00 60.10           C  
ATOM   3369  CE  LYS A 431      48.093  61.105  27.068  1.00 64.00           C  
ATOM   3370  NZ  LYS A 431      47.803  60.026  28.052  1.00 67.51           N  
ATOM   3371  N   VAL A 432      52.503  61.251  21.611  1.00 42.28           N  
ATOM   3372  CA  VAL A 432      53.453  60.503  20.807  1.00 38.04           C  
ATOM   3373  C   VAL A 432      54.447  59.872  21.757  1.00 36.50           C  
ATOM   3374  O   VAL A 432      55.057  60.561  22.558  1.00 38.10           O  
ATOM   3375  CB  VAL A 432      54.248  61.396  19.856  1.00 34.94           C  
ATOM   3376  CG1 VAL A 432      55.330  60.583  19.213  1.00 34.29           C  
ATOM   3377  CG2 VAL A 432      53.335  62.002  18.804  1.00 32.03           C  
ATOM   3378  N   GLU A 433      54.589  58.560  21.688  1.00 37.41           N  
ATOM   3379  CA  GLU A 433      55.560  57.869  22.526  1.00 39.26           C  
ATOM   3380  C   GLU A 433      56.899  57.832  21.788  1.00 39.14           C  
ATOM   3381  O   GLU A 433      57.175  56.922  20.998  1.00 40.01           O  
ATOM   3382  CB  GLU A 433      55.076  56.460  22.847  1.00 35.47           C  
ATOM   3383  CG  GLU A 433      54.185  56.451  24.057  1.00 35.33           C  
ATOM   3384  CD  GLU A 433      53.605  55.096  24.362  1.00 38.29           C  
ATOM   3385  OE1 GLU A 433      54.280  54.068  24.103  1.00 36.31           O  
ATOM   3386  OE2 GLU A 433      52.469  55.068  24.884  1.00 43.30           O  
ATOM   3387  N   ARG A 434      57.716  58.846  22.051  1.00 35.89           N  
ATOM   3388  CA  ARG A 434      59.007  58.983  21.410  1.00 36.91           C  
ATOM   3389  C   ARG A 434      60.150  58.330  22.168  1.00 37.87           C  
ATOM   3390  O   ARG A 434      60.046  58.028  23.356  1.00 38.97           O  
ATOM   3391  CB  ARG A 434      59.321  60.460  21.224  1.00 35.45           C  
ATOM   3392  CG  ARG A 434      59.155  61.258  22.492  1.00 36.30           C  
ATOM   3393  CD  ARG A 434      59.961  62.536  22.438  1.00 41.70           C  
ATOM   3394  NE  ARG A 434      61.049  62.505  23.408  1.00 46.86           N  
ATOM   3395  CZ  ARG A 434      61.128  63.316  24.455  1.00 47.86           C  
ATOM   3396  NH1 ARG A 434      60.189  64.227  24.656  1.00 53.29           N  
ATOM   3397  NH2 ARG A 434      62.124  63.200  25.315  1.00 46.05           N  
ATOM   3398  N   HIS A 435      61.250  58.120  21.458  1.00 36.58           N  
ATOM   3399  CA  HIS A 435      62.448  57.534  22.042  1.00 38.27           C  
ATOM   3400  C   HIS A 435      63.051  58.564  23.000  1.00 36.69           C  
ATOM   3401  O   HIS A 435      62.791  59.766  22.872  1.00 34.67           O  
ATOM   3402  CB  HIS A 435      63.480  57.246  20.944  1.00 41.61           C  
ATOM   3403  CG  HIS A 435      63.016  56.273  19.912  1.00 39.23           C  
ATOM   3404  ND1 HIS A 435      63.544  56.236  18.641  1.00 37.89           N  
ATOM   3405  CD2 HIS A 435      62.107  55.275  19.972  1.00 38.62           C  
ATOM   3406  CE1 HIS A 435      62.982  55.256  17.962  1.00 40.55           C  
ATOM   3407  NE2 HIS A 435      62.106  54.656  18.748  1.00 42.99           N  
ATOM   3408  N   ILE A 436      63.855  58.123  23.956  1.00 31.81           N  
ATOM   3409  CA  ILE A 436      64.447  59.113  24.826  1.00 35.53           C  
ATOM   3410  C   ILE A 436      65.517  59.804  23.987  1.00 38.03           C  
ATOM   3411  O   ILE A 436      66.206  59.164  23.203  1.00 37.24           O  
ATOM   3412  CB  ILE A 436      65.027  58.489  26.104  1.00 32.98           C  
ATOM   3413  CG1 ILE A 436      65.928  57.316  25.765  1.00 31.97           C  
ATOM   3414  CG2 ILE A 436      63.893  58.036  26.996  1.00 35.61           C  
ATOM   3415  CD1 ILE A 436      66.527  56.674  26.971  1.00 34.38           C  
ATOM   3416  N   MET A 437      65.619  61.121  24.129  1.00 41.11           N  
ATOM   3417  CA  MET A 437      66.566  61.908  23.355  1.00 39.80           C  
ATOM   3418  C   MET A 437      67.558  62.633  24.237  1.00 38.31           C  
ATOM   3419  O   MET A 437      67.451  62.621  25.457  1.00 40.11           O  
ATOM   3420  CB  MET A 437      65.830  62.958  22.538  1.00 41.97           C  
ATOM   3421  CG  MET A 437      64.667  62.467  21.734  1.00 46.15           C  
ATOM   3422  SD  MET A 437      64.001  63.877  20.844  1.00 55.24           S  
ATOM   3423  CE  MET A 437      63.301  64.821  22.230  1.00 54.75           C  
ATOM   3424  N   ASP A 438      68.518  63.291  23.604  1.00 34.94           N  
ATOM   3425  CA  ASP A 438      69.504  64.024  24.347  1.00 32.63           C  
ATOM   3426  C   ASP A 438      68.831  65.005  25.271  1.00 33.52           C  
ATOM   3427  O   ASP A 438      67.953  65.744  24.863  1.00 33.06           O  
ATOM   3428  CB  ASP A 438      70.444  64.746  23.407  1.00 29.94           C  
ATOM   3429  CG  ASP A 438      71.540  63.851  22.904  1.00 36.34           C  
ATOM   3430  OD1 ASP A 438      71.500  62.645  23.216  1.00 41.20           O  
ATOM   3431  OD2 ASP A 438      72.449  64.339  22.203  1.00 42.67           O  
ATOM   3432  N   ASN A 439      69.240  64.949  26.533  1.00 34.33           N  
ATOM   3433  CA  ASN A 439      68.769  65.803  27.611  1.00 34.30           C  
ATOM   3434  C   ASN A 439      67.551  65.423  28.446  1.00 33.97           C  
ATOM   3435  O   ASN A 439      67.207  66.119  29.392  1.00 33.98           O  
ATOM   3436  CB  ASN A 439      68.669  67.233  27.119  1.00 34.14           C  
ATOM   3437  CG  ASN A 439      70.024  67.824  26.889  1.00 39.12           C  
ATOM   3438  OD1 ASN A 439      70.947  67.584  27.669  1.00 42.59           O  
ATOM   3439  ND2 ASN A 439      70.169  68.593  25.828  1.00 44.44           N  
ATOM   3440  N   ASP A 440      66.900  64.315  28.131  1.00 34.58           N  
ATOM   3441  CA  ASP A 440      65.789  63.907  28.972  1.00 34.32           C  
ATOM   3442  C   ASP A 440      66.407  63.562  30.315  1.00 35.76           C  
ATOM   3443  O   ASP A 440      67.562  63.130  30.397  1.00 34.40           O  
ATOM   3444  CB  ASP A 440      65.121  62.627  28.478  1.00 33.65           C  
ATOM   3445  CG  ASP A 440      64.381  62.817  27.214  1.00 32.80           C  
ATOM   3446  OD1 ASP A 440      63.958  63.962  26.965  1.00 34.89           O  
ATOM   3447  OD2 ASP A 440      64.208  61.817  26.485  1.00 33.44           O  
ATOM   3448  N   PRO A 441      65.656  63.770  31.391  1.00 35.32           N  
ATOM   3449  CA  PRO A 441      66.248  63.417  32.678  1.00 33.19           C  
ATOM   3450  C   PRO A 441      65.930  61.951  32.974  1.00 32.00           C  
ATOM   3451  O   PRO A 441      64.789  61.527  32.902  1.00 32.30           O  
ATOM   3452  CB  PRO A 441      65.572  64.383  33.644  1.00 32.28           C  
ATOM   3453  CG  PRO A 441      64.228  64.570  33.026  1.00 35.64           C  
ATOM   3454  CD  PRO A 441      64.533  64.708  31.557  1.00 31.63           C  
ATOM   3455  N   VAL A 442      66.948  61.165  33.275  1.00 32.54           N  
ATOM   3456  CA  VAL A 442      66.728  59.771  33.601  1.00 32.19           C  
ATOM   3457  C   VAL A 442      67.388  59.440  34.927  1.00 31.82           C  
ATOM   3458  O   VAL A 442      68.344  60.088  35.345  1.00 33.41           O  
ATOM   3459  CB  VAL A 442      67.291  58.849  32.531  1.00 32.15           C  
ATOM   3460  CG1 VAL A 442      66.383  58.841  31.332  1.00 34.19           C  
ATOM   3461  CG2 VAL A 442      68.670  59.315  32.142  1.00 33.54           C  
ATOM   3462  N   LEU A 443      66.859  58.420  35.581  1.00 29.60           N  
ATOM   3463  CA  LEU A 443      67.363  57.978  36.861  1.00 30.57           C  
ATOM   3464  C   LEU A 443      68.355  56.852  36.597  1.00 30.12           C  
ATOM   3465  O   LEU A 443      68.017  55.839  35.976  1.00 33.41           O  
ATOM   3466  CB  LEU A 443      66.190  57.493  37.710  1.00 32.14           C  
ATOM   3467  CG  LEU A 443      66.349  57.461  39.223  1.00 35.14           C  
ATOM   3468  CD1 LEU A 443      66.802  58.827  39.730  1.00 34.86           C  
ATOM   3469  CD2 LEU A 443      65.007  57.057  39.836  1.00 36.99           C  
ATOM   3470  N   PHE A 444      69.585  57.044  37.051  1.00 26.71           N  
ATOM   3471  CA  PHE A 444      70.637  56.064  36.853  1.00 27.18           C  
ATOM   3472  C   PHE A 444      70.932  55.458  38.222  1.00 29.14           C  
ATOM   3473  O   PHE A 444      70.982  56.167  39.216  1.00 29.86           O  
ATOM   3474  CB  PHE A 444      71.869  56.758  36.251  1.00 25.46           C  
ATOM   3475  CG  PHE A 444      72.793  55.830  35.524  1.00 26.19           C  
ATOM   3476  CD1 PHE A 444      72.295  54.721  34.848  1.00 30.27           C  
ATOM   3477  CD2 PHE A 444      74.156  56.042  35.530  1.00 29.45           C  
ATOM   3478  CE1 PHE A 444      73.148  53.831  34.195  1.00 30.54           C  
ATOM   3479  CE2 PHE A 444      75.015  55.154  34.877  1.00 31.52           C  
ATOM   3480  CZ  PHE A 444      74.507  54.049  34.213  1.00 31.09           C  
ATOM   3481  N   ASN A 445      71.141  54.150  38.280  1.00 30.09           N  
ATOM   3482  CA  ASN A 445      71.358  53.509  39.567  1.00 29.83           C  
ATOM   3483  C   ASN A 445      72.256  52.263  39.569  1.00 30.30           C  
ATOM   3484  O   ASN A 445      72.196  51.450  38.646  1.00 29.81           O  
ATOM   3485  CB  ASN A 445      69.975  53.163  40.126  1.00 29.61           C  
ATOM   3486  CG  ASN A 445      70.009  52.044  41.132  1.00 34.90           C  
ATOM   3487  OD1 ASN A 445      69.404  50.989  40.919  1.00 40.03           O  
ATOM   3488  ND2 ASN A 445      70.712  52.260  42.242  1.00 30.51           N  
ATOM   3489  N   ARG A 446      73.101  52.127  40.592  1.00 27.35           N  
ATOM   3490  CA  ARG A 446      73.932  50.933  40.728  1.00 27.74           C  
ATOM   3491  C   ARG A 446      73.673  50.216  42.051  1.00 26.50           C  
ATOM   3492  O   ARG A 446      73.845  50.786  43.123  1.00 26.41           O  
ATOM   3493  CB  ARG A 446      75.421  51.229  40.657  1.00 30.74           C  
ATOM   3494  CG  ARG A 446      76.208  49.970  41.004  1.00 34.82           C  
ATOM   3495  CD  ARG A 446      77.690  50.110  40.842  1.00 41.39           C  
ATOM   3496  NE  ARG A 446      78.348  48.822  41.043  1.00 47.13           N  
ATOM   3497  CZ  ARG A 446      78.804  48.373  42.210  1.00 49.40           C  
ATOM   3498  NH1 ARG A 446      78.689  49.103  43.312  1.00 45.52           N  
ATOM   3499  NH2 ARG A 446      79.376  47.177  42.272  1.00 54.02           N  
ATOM   3500  N   GLN A 447      73.278  48.953  41.975  1.00 26.08           N  
ATOM   3501  CA  GLN A 447      73.001  48.179  43.176  1.00 26.38           C  
ATOM   3502  C   GLN A 447      74.292  47.566  43.688  1.00 28.11           C  
ATOM   3503  O   GLN A 447      75.246  47.402  42.934  1.00 31.70           O  
ATOM   3504  CB  GLN A 447      71.972  47.101  42.854  1.00 22.19           C  
ATOM   3505  CG  GLN A 447      70.785  47.677  42.104  1.00 27.49           C  
ATOM   3506  CD  GLN A 447      69.859  46.628  41.522  1.00 31.51           C  
ATOM   3507  OE1 GLN A 447      70.272  45.785  40.719  1.00 35.84           O  
ATOM   3508  NE2 GLN A 447      68.587  46.683  41.914  1.00 34.21           N  
ATOM   3509  N   PRO A 448      74.362  47.272  44.993  1.00 29.76           N  
ATOM   3510  CA  PRO A 448      73.282  47.501  45.957  1.00 30.73           C  
ATOM   3511  C   PRO A 448      73.250  48.992  46.291  1.00 31.22           C  
ATOM   3512  O   PRO A 448      74.256  49.564  46.688  1.00 33.44           O  
ATOM   3513  CB  PRO A 448      73.706  46.638  47.140  1.00 28.75           C  
ATOM   3514  CG  PRO A 448      75.195  46.829  47.155  1.00 25.67           C  
ATOM   3515  CD  PRO A 448      75.581  46.786  45.668  1.00 25.13           C  
ATOM   3516  N   SER A 449      72.101  49.617  46.106  1.00 33.58           N  
ATOM   3517  CA  SER A 449      71.934  51.045  46.374  1.00 35.49           C  
ATOM   3518  C   SER A 449      71.534  51.336  47.822  1.00 35.08           C  
ATOM   3519  O   SER A 449      70.360  51.288  48.177  1.00 34.91           O  
ATOM   3520  CB  SER A 449      70.885  51.606  45.418  1.00 37.09           C  
ATOM   3521  OG  SER A 449      69.816  50.688  45.268  1.00 40.61           O  
ATOM   3522  N   LEU A 450      72.516  51.668  48.648  1.00 35.53           N  
ATOM   3523  CA  LEU A 450      72.275  51.933  50.063  1.00 39.69           C  
ATOM   3524  C   LEU A 450      72.674  53.353  50.395  1.00 40.34           C  
ATOM   3525  O   LEU A 450      73.010  53.680  51.523  1.00 41.17           O  
ATOM   3526  CB  LEU A 450      73.095  50.930  50.872  1.00 39.96           C  
ATOM   3527  CG  LEU A 450      74.260  50.385  50.048  1.00 36.46           C  
ATOM   3528  CD1 LEU A 450      75.309  51.458  49.987  1.00 37.41           C  
ATOM   3529  CD2 LEU A 450      74.815  49.115  50.633  1.00 29.02           C  
ATOM   3530  N   HIS A 451      72.543  54.198  49.388  1.00 43.15           N  
ATOM   3531  CA  HIS A 451      72.959  55.587  49.422  1.00 43.30           C  
ATOM   3532  C   HIS A 451      71.957  56.332  48.554  1.00 41.95           C  
ATOM   3533  O   HIS A 451      71.484  55.769  47.585  1.00 47.53           O  
ATOM   3534  CB  HIS A 451      74.296  55.628  48.699  1.00 50.14           C  
ATOM   3535  CG  HIS A 451      75.360  56.384  49.401  1.00 52.33           C  
ATOM   3536  ND1 HIS A 451      76.582  56.630  48.816  1.00 52.61           N  
ATOM   3537  CD2 HIS A 451      75.397  56.950  50.627  1.00 55.63           C  
ATOM   3538  CE1 HIS A 451      77.331  57.321  49.655  1.00 58.96           C  
ATOM   3539  NE2 HIS A 451      76.636  57.529  50.762  1.00 62.53           N  
ATOM   3540  N   LYS A 452      71.631  57.581  48.843  1.00 39.02           N  
ATOM   3541  CA  LYS A 452      70.713  58.253  47.937  1.00 38.04           C  
ATOM   3542  C   LYS A 452      71.544  58.584  46.701  1.00 40.27           C  
ATOM   3543  O   LYS A 452      71.038  58.600  45.568  1.00 40.77           O  
ATOM   3544  CB  LYS A 452      70.160  59.536  48.548  1.00 37.77           C  
ATOM   3545  CG  LYS A 452      70.849  59.951  49.821  1.00 39.05           C  
ATOM   3546  CD  LYS A 452      71.091  61.443  49.831  1.00 36.64           C  
ATOM   3547  CE  LYS A 452      69.820  62.212  49.643  1.00 32.49           C  
ATOM   3548  NZ  LYS A 452      70.089  63.647  49.888  1.00 34.29           N  
ATOM   3549  N   MET A 453      72.835  58.823  46.923  1.00 38.25           N  
ATOM   3550  CA  MET A 453      73.742  59.163  45.839  1.00 40.07           C  
ATOM   3551  C   MET A 453      74.055  57.967  44.942  1.00 40.92           C  
ATOM   3552  O   MET A 453      74.908  58.051  44.051  1.00 42.55           O  
ATOM   3553  CB  MET A 453      75.038  59.742  46.393  1.00 43.05           C  
ATOM   3554  CG  MET A 453      74.829  60.824  47.428  1.00 48.21           C  
ATOM   3555  SD  MET A 453      74.708  60.172  49.108  1.00 50.63           S  
ATOM   3556  CE  MET A 453      76.402  60.453  49.684  1.00 53.42           C  
ATOM   3557  N   SER A 454      73.385  56.846  45.181  1.00 38.61           N  
ATOM   3558  CA  SER A 454      73.602  55.683  44.339  1.00 36.79           C  
ATOM   3559  C   SER A 454      72.452  55.625  43.343  1.00 33.83           C  
ATOM   3560  O   SER A 454      72.406  54.747  42.490  1.00 35.53           O  
ATOM   3561  CB  SER A 454      73.697  54.398  45.174  1.00 42.16           C  
ATOM   3562  OG  SER A 454      72.492  54.129  45.857  1.00 47.93           O  
ATOM   3563  N   MET A 455      71.513  56.562  43.477  1.00 30.84           N  
ATOM   3564  CA  MET A 455      70.394  56.709  42.546  1.00 27.34           C  
ATOM   3565  C   MET A 455      70.245  58.179  42.205  1.00 27.49           C  
ATOM   3566  O   MET A 455      69.458  58.871  42.825  1.00 31.15           O  
ATOM   3567  CB  MET A 455      69.081  56.235  43.133  1.00 30.26           C  
ATOM   3568  CG  MET A 455      68.845  54.777  42.975  1.00 39.23           C  
ATOM   3569  SD  MET A 455      67.112  54.441  42.836  1.00 45.31           S  
ATOM   3570  CE  MET A 455      66.881  54.742  41.123  1.00 43.64           C  
ATOM   3571  N   MET A 456      70.988  58.665  41.220  1.00 25.51           N  
ATOM   3572  CA  MET A 456      70.894  60.071  40.859  1.00 25.62           C  
ATOM   3573  C   MET A 456      70.273  60.242  39.487  1.00 25.83           C  
ATOM   3574  O   MET A 456      70.123  59.274  38.762  1.00 28.28           O  
ATOM   3575  CB  MET A 456      72.285  60.703  40.896  1.00 23.64           C  
ATOM   3576  CG  MET A 456      73.031  60.384  42.158  1.00 23.52           C  
ATOM   3577  SD  MET A 456      74.526  61.343  42.277  1.00 33.56           S  
ATOM   3578  CE  MET A 456      75.702  60.243  41.537  1.00 30.43           C  
ATOM   3579  N   ALA A 457      69.910  61.473  39.134  1.00 25.50           N  
ATOM   3580  CA  ALA A 457      69.310  61.757  37.833  1.00 24.36           C  
ATOM   3581  C   ALA A 457      70.348  62.310  36.876  1.00 27.14           C  
ATOM   3582  O   ALA A 457      71.100  63.206  37.246  1.00 30.97           O  
ATOM   3583  CB  ALA A 457      68.206  62.758  37.993  1.00 25.76           C  
ATOM   3584  N   HIS A 458      70.397  61.785  35.652  1.00 28.21           N  
ATOM   3585  CA  HIS A 458      71.351  62.280  34.649  1.00 28.94           C  
ATOM   3586  C   HIS A 458      70.632  62.787  33.396  1.00 28.37           C  
ATOM   3587  O   HIS A 458      69.447  62.528  33.213  1.00 26.21           O  
ATOM   3588  CB  HIS A 458      72.336  61.184  34.216  1.00 25.97           C  
ATOM   3589  CG  HIS A 458      73.190  60.652  35.323  1.00 27.45           C  
ATOM   3590  ND1 HIS A 458      74.562  60.767  35.322  1.00 23.58           N  
ATOM   3591  CD2 HIS A 458      72.874  59.949  36.436  1.00 29.58           C  
ATOM   3592  CE1 HIS A 458      75.056  60.154  36.381  1.00 21.64           C  
ATOM   3593  NE2 HIS A 458      74.053  59.648  37.075  1.00 28.82           N  
ATOM   3594  N   ARG A 459      71.369  63.519  32.555  1.00 29.03           N  
ATOM   3595  CA  ARG A 459      70.883  64.031  31.271  1.00 26.43           C  
ATOM   3596  C   ARG A 459      71.363  63.016  30.207  1.00 29.17           C  
ATOM   3597  O   ARG A 459      72.531  62.637  30.177  1.00 28.51           O  
ATOM   3598  CB  ARG A 459      71.499  65.393  30.978  1.00 26.80           C  
ATOM   3599  CG  ARG A 459      70.941  66.560  31.800  1.00 28.53           C  
ATOM   3600  CD  ARG A 459      71.922  67.723  31.866  1.00 23.26           C  
ATOM   3601  NE  ARG A 459      72.448  68.040  30.543  1.00 31.89           N  
ATOM   3602  CZ  ARG A 459      73.736  68.256  30.268  1.00 35.43           C  
ATOM   3603  NH1 ARG A 459      74.667  68.197  31.221  1.00 26.91           N  
ATOM   3604  NH2 ARG A 459      74.096  68.516  29.016  1.00 38.97           N  
ATOM   3605  N   VAL A 460      70.459  62.568  29.347  1.00 30.27           N  
ATOM   3606  CA  VAL A 460      70.795  61.598  28.315  1.00 29.78           C  
ATOM   3607  C   VAL A 460      71.674  62.104  27.188  1.00 28.99           C  
ATOM   3608  O   VAL A 460      71.499  63.210  26.705  1.00 30.03           O  
ATOM   3609  CB  VAL A 460      69.527  61.045  27.650  1.00 28.04           C  
ATOM   3610  CG1 VAL A 460      69.895  60.089  26.547  1.00 27.57           C  
ATOM   3611  CG2 VAL A 460      68.680  60.346  28.669  1.00 30.28           C  
ATOM   3612  N   LYS A 461      72.614  61.269  26.771  1.00 31.07           N  
ATOM   3613  CA  LYS A 461      73.505  61.559  25.648  1.00 32.72           C  
ATOM   3614  C   LYS A 461      73.497  60.277  24.816  1.00 35.12           C  
ATOM   3615  O   LYS A 461      74.191  59.302  25.154  1.00 34.88           O  
ATOM   3616  CB  LYS A 461      74.927  61.815  26.120  1.00 34.57           C  
ATOM   3617  CG  LYS A 461      75.626  62.978  25.452  1.00 40.86           C  
ATOM   3618  CD  LYS A 461      75.864  62.805  23.963  1.00 50.40           C  
ATOM   3619  CE  LYS A 461      76.813  63.924  23.470  1.00 55.67           C  
ATOM   3620  NZ  LYS A 461      77.071  63.962  21.995  1.00 57.72           N  
ATOM   3621  N   VAL A 462      72.698  60.257  23.752  1.00 34.26           N  
ATOM   3622  CA  VAL A 462      72.642  59.076  22.903  1.00 34.79           C  
ATOM   3623  C   VAL A 462      73.974  58.913  22.179  1.00 34.96           C  
ATOM   3624  O   VAL A 462      74.473  59.853  21.567  1.00 36.72           O  
ATOM   3625  CB  VAL A 462      71.506  59.170  21.888  1.00 32.40           C  
ATOM   3626  CG1 VAL A 462      71.535  57.969  20.972  1.00 31.41           C  
ATOM   3627  CG2 VAL A 462      70.179  59.230  22.619  1.00 32.12           C  
ATOM   3628  N   ILE A 463      74.553  57.717  22.285  1.00 35.26           N  
ATOM   3629  CA  ILE A 463      75.839  57.390  21.670  1.00 35.89           C  
ATOM   3630  C   ILE A 463      75.759  56.045  20.940  1.00 37.66           C  
ATOM   3631  O   ILE A 463      74.794  55.298  21.118  1.00 38.91           O  
ATOM   3632  CB  ILE A 463      76.949  57.247  22.738  1.00 34.91           C  
ATOM   3633  CG1 ILE A 463      76.416  56.404  23.913  1.00 36.74           C  
ATOM   3634  CG2 ILE A 463      77.446  58.587  23.166  1.00 28.22           C  
ATOM   3635  CD1 ILE A 463      77.494  55.860  24.835  1.00 38.94           C  
ATOM   3636  N   PRO A 464      76.763  55.739  20.089  1.00 37.90           N  
ATOM   3637  CA  PRO A 464      76.842  54.489  19.328  1.00 38.04           C  
ATOM   3638  C   PRO A 464      76.896  53.162  20.107  1.00 38.36           C  
ATOM   3639  O   PRO A 464      75.870  52.732  20.655  1.00 35.68           O  
ATOM   3640  CB  PRO A 464      78.077  54.693  18.436  1.00 38.77           C  
ATOM   3641  CG  PRO A 464      78.761  55.917  18.999  1.00 36.80           C  
ATOM   3642  CD  PRO A 464      77.588  56.751  19.414  1.00 34.95           C  
ATOM   3643  N   TYR A 465      78.065  52.517  20.145  1.00 39.31           N  
ATOM   3644  CA  TYR A 465      78.250  51.213  20.802  1.00 39.70           C  
ATOM   3645  C   TYR A 465      77.386  50.905  22.009  1.00 38.80           C  
ATOM   3646  O   TYR A 465      76.924  51.811  22.677  1.00 40.21           O  
ATOM   3647  CB  TYR A 465      79.725  51.042  21.209  1.00 40.49           C  
ATOM   3648  CG  TYR A 465      80.641  51.531  20.137  1.00 44.85           C  
ATOM   3649  CD1 TYR A 465      81.175  52.816  20.185  1.00 43.91           C  
ATOM   3650  CD2 TYR A 465      80.860  50.762  18.997  1.00 45.71           C  
ATOM   3651  CE1 TYR A 465      81.892  53.327  19.122  1.00 44.13           C  
ATOM   3652  CE2 TYR A 465      81.578  51.265  17.922  1.00 45.55           C  
ATOM   3653  CZ  TYR A 465      82.088  52.545  17.987  1.00 45.44           C  
ATOM   3654  OH  TYR A 465      82.775  53.044  16.906  1.00 47.11           O  
ATOM   3655  N   SER A 466      77.193  49.632  22.326  1.00 37.59           N  
ATOM   3656  CA  SER A 466      76.421  49.290  23.529  1.00 37.80           C  
ATOM   3657  C   SER A 466      77.219  49.667  24.770  1.00 38.50           C  
ATOM   3658  O   SER A 466      78.376  50.041  24.648  1.00 39.97           O  
ATOM   3659  CB  SER A 466      76.090  47.798  23.532  1.00 35.43           C  
ATOM   3660  OG  SER A 466      77.304  47.094  23.230  1.00 35.42           O  
ATOM   3661  N   THR A 467      76.597  49.546  25.939  1.00 35.85           N  
ATOM   3662  CA  THR A 467      77.155  49.961  27.255  1.00 32.56           C  
ATOM   3663  C   THR A 467      76.912  51.447  27.570  1.00 32.76           C  
ATOM   3664  O   THR A 467      76.957  52.297  26.684  1.00 34.78           O  
ATOM   3665  CB  THR A 467      78.718  49.700  27.499  1.00 30.40           C  
ATOM   3666  OG1 THR A 467      79.494  50.817  27.066  1.00 33.29           O  
ATOM   3667  CG2 THR A 467      79.173  48.473  26.813  1.00 30.71           C  
ATOM   3668  N   PHE A 468      76.615  51.709  28.846  1.00 32.55           N  
ATOM   3669  CA  PHE A 468      76.341  53.034  29.380  1.00 29.93           C  
ATOM   3670  C   PHE A 468      77.668  53.667  29.709  1.00 31.22           C  
ATOM   3671  O   PHE A 468      78.594  52.965  30.092  1.00 35.81           O  
ATOM   3672  CB  PHE A 468      75.530  52.927  30.676  1.00 29.12           C  
ATOM   3673  CG  PHE A 468      74.094  52.537  30.477  1.00 31.21           C  
ATOM   3674  CD1 PHE A 468      73.529  51.528  31.233  1.00 33.09           C  
ATOM   3675  CD2 PHE A 468      73.301  53.186  29.542  1.00 31.40           C  
ATOM   3676  CE1 PHE A 468      72.190  51.171  31.057  1.00 34.72           C  
ATOM   3677  CE2 PHE A 468      71.963  52.833  29.363  1.00 32.38           C  
ATOM   3678  CZ  PHE A 468      71.408  51.827  30.117  1.00 29.70           C  
ATOM   3679  N   ARG A 469      77.769  54.986  29.596  1.00 31.89           N  
ATOM   3680  CA  ARG A 469      79.029  55.667  29.901  1.00 30.24           C  
ATOM   3681  C   ARG A 469      78.870  56.737  30.971  1.00 29.66           C  
ATOM   3682  O   ARG A 469      77.894  57.472  30.985  1.00 29.13           O  
ATOM   3683  CB  ARG A 469      79.598  56.259  28.625  1.00 29.19           C  
ATOM   3684  CG  ARG A 469      79.857  55.196  27.612  1.00 29.81           C  
ATOM   3685  CD  ARG A 469      80.580  55.733  26.417  1.00 33.21           C  
ATOM   3686  NE  ARG A 469      81.462  54.696  25.899  1.00 40.01           N  
ATOM   3687  CZ  ARG A 469      82.759  54.616  26.174  1.00 36.52           C  
ATOM   3688  NH1 ARG A 469      83.332  55.519  26.952  1.00 32.90           N  
ATOM   3689  NH2 ARG A 469      83.472  53.617  25.687  1.00 35.84           N  
ATOM   3690  N   LEU A 470      79.855  56.809  31.856  1.00 27.01           N  
ATOM   3691  CA  LEU A 470      79.853  57.740  32.960  1.00 26.47           C  
ATOM   3692  C   LEU A 470      81.105  58.581  33.045  1.00 27.23           C  
ATOM   3693  O   LEU A 470      82.184  58.128  32.690  1.00 29.37           O  
ATOM   3694  CB  LEU A 470      79.801  56.984  34.267  1.00 28.42           C  
ATOM   3695  CG  LEU A 470      78.645  56.087  34.639  1.00 32.81           C  
ATOM   3696  CD1 LEU A 470      78.899  55.523  36.045  1.00 27.87           C  
ATOM   3697  CD2 LEU A 470      77.375  56.913  34.582  1.00 32.10           C  
ATOM   3698  N   ASN A 471      80.951  59.792  33.569  1.00 26.85           N  
ATOM   3699  CA  ASN A 471      82.067  60.690  33.808  1.00 23.79           C  
ATOM   3700  C   ASN A 471      82.812  60.006  34.941  1.00 23.79           C  
ATOM   3701  O   ASN A 471      82.182  59.426  35.827  1.00 22.97           O  
ATOM   3702  CB  ASN A 471      81.550  62.031  34.299  1.00 25.51           C  
ATOM   3703  CG  ASN A 471      82.657  62.991  34.616  1.00 29.22           C  
ATOM   3704  OD1 ASN A 471      83.417  62.804  35.568  1.00 32.50           O  
ATOM   3705  ND2 ASN A 471      82.764  64.035  33.809  1.00 29.98           N  
ATOM   3706  N   LEU A 472      84.135  60.075  34.950  1.00 24.37           N  
ATOM   3707  CA  LEU A 472      84.852  59.401  36.022  1.00 24.52           C  
ATOM   3708  C   LEU A 472      84.563  59.823  37.460  1.00 26.70           C  
ATOM   3709  O   LEU A 472      84.543  58.971  38.348  1.00 27.43           O  
ATOM   3710  CB  LEU A 472      86.355  59.410  35.750  1.00 16.22           C  
ATOM   3711  CG  LEU A 472      86.509  58.020  35.124  1.00 22.83           C  
ATOM   3712  CD1 LEU A 472      87.097  58.106  33.727  1.00 19.67           C  
ATOM   3713  CD2 LEU A 472      87.310  57.145  36.049  1.00 17.58           C  
ATOM   3714  N   SER A 473      84.310  61.110  37.688  1.00 25.80           N  
ATOM   3715  CA  SER A 473      84.039  61.615  39.026  1.00 26.85           C  
ATOM   3716  C   SER A 473      82.682  61.251  39.643  1.00 29.04           C  
ATOM   3717  O   SER A 473      82.399  61.613  40.774  1.00 29.92           O  
ATOM   3718  CB  SER A 473      84.202  63.131  39.039  1.00 30.20           C  
ATOM   3719  OG  SER A 473      85.568  63.489  39.113  1.00 36.10           O  
ATOM   3720  N   VAL A 474      81.839  60.540  38.915  1.00 30.34           N  
ATOM   3721  CA  VAL A 474      80.537  60.168  39.451  1.00 32.24           C  
ATOM   3722  C   VAL A 474      80.644  58.715  39.920  1.00 34.73           C  
ATOM   3723  O   VAL A 474      79.674  58.088  40.357  1.00 37.07           O  
ATOM   3724  CB  VAL A 474      79.447  60.311  38.364  1.00 30.31           C  
ATOM   3725  CG1 VAL A 474      79.278  59.007  37.598  1.00 32.06           C  
ATOM   3726  CG2 VAL A 474      78.172  60.733  38.985  1.00 32.61           C  
ATOM   3727  N   THR A 475      81.866  58.212  39.834  1.00 34.91           N  
ATOM   3728  CA  THR A 475      82.222  56.847  40.187  1.00 34.86           C  
ATOM   3729  C   THR A 475      82.111  56.407  41.652  1.00 34.48           C  
ATOM   3730  O   THR A 475      81.533  55.360  41.934  1.00 34.27           O  
ATOM   3731  CB  THR A 475      83.645  56.564  39.659  1.00 33.11           C  
ATOM   3732  OG1 THR A 475      83.546  55.763  38.486  1.00 34.06           O  
ATOM   3733  CG2 THR A 475      84.504  55.873  40.683  1.00 36.59           C  
ATOM   3734  N   SER A 476      82.659  57.179  42.584  1.00 32.86           N  
ATOM   3735  CA  SER A 476      82.600  56.772  43.983  1.00 35.04           C  
ATOM   3736  C   SER A 476      81.216  56.814  44.621  1.00 36.17           C  
ATOM   3737  O   SER A 476      80.874  55.926  45.398  1.00 38.50           O  
ATOM   3738  CB  SER A 476      83.586  57.586  44.819  1.00 34.39           C  
ATOM   3739  OG  SER A 476      83.597  58.920  44.379  1.00 40.07           O  
ATOM   3740  N   PRO A 477      80.406  57.847  44.326  1.00 33.98           N  
ATOM   3741  CA  PRO A 477      79.079  57.862  44.946  1.00 32.22           C  
ATOM   3742  C   PRO A 477      78.253  56.634  44.567  1.00 33.91           C  
ATOM   3743  O   PRO A 477      77.312  56.252  45.259  1.00 34.64           O  
ATOM   3744  CB  PRO A 477      78.473  59.176  44.455  1.00 33.05           C  
ATOM   3745  CG  PRO A 477      79.292  59.540  43.238  1.00 34.44           C  
ATOM   3746  CD  PRO A 477      80.669  59.096  43.594  1.00 34.54           C  
ATOM   3747  N   TYR A 478      78.635  56.003  43.465  1.00 34.46           N  
ATOM   3748  CA  TYR A 478      77.962  54.809  42.995  1.00 31.39           C  
ATOM   3749  C   TYR A 478      78.744  53.579  43.429  1.00 30.43           C  
ATOM   3750  O   TYR A 478      78.238  52.465  43.353  1.00 32.09           O  
ATOM   3751  CB  TYR A 478      77.863  54.817  41.466  1.00 29.94           C  
ATOM   3752  CG  TYR A 478      76.768  55.677  40.884  1.00 24.37           C  
ATOM   3753  CD1 TYR A 478      77.060  56.663  39.947  1.00 22.89           C  
ATOM   3754  CD2 TYR A 478      75.435  55.478  41.237  1.00 25.42           C  
ATOM   3755  CE1 TYR A 478      76.057  57.427  39.370  1.00 24.60           C  
ATOM   3756  CE2 TYR A 478      74.415  56.244  40.670  1.00 25.17           C  
ATOM   3757  CZ  TYR A 478      74.733  57.215  39.733  1.00 25.30           C  
ATOM   3758  OH  TYR A 478      73.732  57.960  39.140  1.00 27.93           O  
ATOM   3759  N   ASN A 479      79.979  53.786  43.874  1.00 29.49           N  
ATOM   3760  CA  ASN A 479      80.853  52.688  44.287  1.00 32.88           C  
ATOM   3761  C   ASN A 479      81.003  51.744  43.099  1.00 31.04           C  
ATOM   3762  O   ASN A 479      80.881  50.526  43.236  1.00 29.16           O  
ATOM   3763  CB  ASN A 479      80.254  51.925  45.468  1.00 35.94           C  
ATOM   3764  CG  ASN A 479      81.313  51.216  46.304  1.00 46.28           C  
ATOM   3765  OD1 ASN A 479      81.387  51.368  47.529  1.00 45.78           O  
ATOM   3766  ND2 ASN A 479      82.144  50.428  45.634  1.00 55.62           N  
ATOM   3767  N   ALA A 480      81.275  52.322  41.934  1.00 31.88           N  
ATOM   3768  CA  ALA A 480      81.406  51.553  40.701  1.00 33.30           C  
ATOM   3769  C   ALA A 480      82.796  51.597  40.081  1.00 32.86           C  
ATOM   3770  O   ALA A 480      83.559  52.527  40.322  1.00 37.51           O  
ATOM   3771  CB  ALA A 480      80.378  52.053  39.682  1.00 30.96           C  
ATOM   3772  N   ASP A 481      83.125  50.554  39.322  1.00 31.48           N  
ATOM   3773  CA  ASP A 481      84.379  50.469  38.579  1.00 31.92           C  
ATOM   3774  C   ASP A 481      83.992  49.884  37.213  1.00 33.39           C  
ATOM   3775  O   ASP A 481      82.806  49.725  36.938  1.00 32.49           O  
ATOM   3776  CB  ASP A 481      85.464  49.630  39.301  1.00 28.14           C  
ATOM   3777  CG  ASP A 481      85.051  48.189  39.586  1.00 34.45           C  
ATOM   3778  OD1 ASP A 481      84.069  47.672  39.007  1.00 32.98           O  
ATOM   3779  OD2 ASP A 481      85.755  47.548  40.405  1.00 38.58           O  
ATOM   3780  N   PHE A 482      84.954  49.564  36.354  1.00 33.97           N  
ATOM   3781  CA  PHE A 482      84.591  49.064  35.036  1.00 34.21           C  
ATOM   3782  C   PHE A 482      85.143  47.703  34.658  1.00 38.11           C  
ATOM   3783  O   PHE A 482      85.538  47.478  33.510  1.00 41.25           O  
ATOM   3784  CB  PHE A 482      84.981  50.096  33.985  1.00 29.41           C  
ATOM   3785  CG  PHE A 482      84.454  51.476  34.276  1.00 31.05           C  
ATOM   3786  CD1 PHE A 482      85.325  52.513  34.646  1.00 29.11           C  
ATOM   3787  CD2 PHE A 482      83.083  51.741  34.206  1.00 27.02           C  
ATOM   3788  CE1 PHE A 482      84.835  53.797  34.942  1.00 28.66           C  
ATOM   3789  CE2 PHE A 482      82.582  53.023  34.502  1.00 28.98           C  
ATOM   3790  CZ  PHE A 482      83.458  54.050  34.870  1.00 27.37           C  
ATOM   3791  N   ASP A 483      85.162  46.794  35.627  1.00 39.62           N  
ATOM   3792  CA  ASP A 483      85.648  45.441  35.398  1.00 39.27           C  
ATOM   3793  C   ASP A 483      84.450  44.536  35.213  1.00 38.72           C  
ATOM   3794  O   ASP A 483      84.504  43.353  35.545  1.00 39.88           O  
ATOM   3795  CB  ASP A 483      86.480  44.946  36.588  1.00 40.46           C  
ATOM   3796  CG  ASP A 483      85.711  44.979  37.902  1.00 40.69           C  
ATOM   3797  OD1 ASP A 483      86.234  44.438  38.903  1.00 41.84           O  
ATOM   3798  OD2 ASP A 483      84.595  45.552  37.937  1.00 36.82           O  
ATOM   3799  N   GLY A 484      83.360  45.110  34.710  1.00 38.15           N  
ATOM   3800  CA  GLY A 484      82.159  44.332  34.484  1.00 36.59           C  
ATOM   3801  C   GLY A 484      80.896  44.806  35.180  1.00 36.26           C  
ATOM   3802  O   GLY A 484      79.836  44.223  34.953  1.00 37.19           O  
ATOM   3803  N   ASP A 485      80.981  45.836  36.022  1.00 34.12           N  
ATOM   3804  CA  ASP A 485      79.787  46.341  36.709  1.00 33.42           C  
ATOM   3805  C   ASP A 485      78.654  46.641  35.731  1.00 32.94           C  
ATOM   3806  O   ASP A 485      78.882  47.040  34.583  1.00 34.94           O  
ATOM   3807  CB  ASP A 485      80.078  47.637  37.484  1.00 33.21           C  
ATOM   3808  CG  ASP A 485      81.113  47.463  38.564  1.00 34.37           C  
ATOM   3809  OD1 ASP A 485      81.182  48.326  39.472  1.00 28.77           O  
ATOM   3810  OD2 ASP A 485      81.867  46.470  38.496  1.00 38.30           O  
ATOM   3811  N   GLU A 486      77.429  46.454  36.195  1.00 32.34           N  
ATOM   3812  CA  GLU A 486      76.257  46.750  35.385  1.00 34.51           C  
ATOM   3813  C   GLU A 486      75.367  47.726  36.162  1.00 35.48           C  
ATOM   3814  O   GLU A 486      75.286  47.664  37.394  1.00 38.36           O  
ATOM   3815  CB  GLU A 486      75.475  45.470  35.060  1.00 34.81           C  
ATOM   3816  CG  GLU A 486      75.961  44.710  33.819  1.00 40.50           C  
ATOM   3817  CD  GLU A 486      75.148  43.438  33.529  1.00 45.95           C  
ATOM   3818  OE1 GLU A 486      75.335  42.422  34.226  1.00 49.48           O  
ATOM   3819  OE2 GLU A 486      74.310  43.445  32.605  1.00 51.52           O  
ATOM   3820  N   MET A 487      74.718  48.644  35.457  1.00 34.65           N  
ATOM   3821  CA  MET A 487      73.832  49.595  36.120  1.00 33.33           C  
ATOM   3822  C   MET A 487      72.463  49.681  35.443  1.00 32.34           C  
ATOM   3823  O   MET A 487      72.288  49.271  34.295  1.00 27.98           O  
ATOM   3824  CB  MET A 487      74.484  50.985  36.194  1.00 34.75           C  
ATOM   3825  CG  MET A 487      75.754  51.031  37.063  1.00 34.70           C  
ATOM   3826  SD  MET A 487      76.208  52.708  37.581  1.00 36.96           S  
ATOM   3827  CE  MET A 487      77.243  53.118  36.359  1.00 43.81           C  
ATOM   3828  N   ASN A 488      71.489  50.209  36.181  1.00 33.46           N  
ATOM   3829  CA  ASN A 488      70.131  50.357  35.678  1.00 31.48           C  
ATOM   3830  C   ASN A 488      69.785  51.798  35.375  1.00 31.35           C  
ATOM   3831  O   ASN A 488      70.204  52.724  36.074  1.00 30.58           O  
ATOM   3832  CB  ASN A 488      69.129  49.819  36.689  1.00 30.71           C  
ATOM   3833  CG  ASN A 488      69.472  48.431  37.157  1.00 31.16           C  
ATOM   3834  OD1 ASN A 488      69.834  47.572  36.367  1.00 29.34           O  
ATOM   3835  ND2 ASN A 488      69.347  48.200  38.450  1.00 37.99           N  
ATOM   3836  N   LEU A 489      69.015  51.980  34.317  1.00 32.07           N  
ATOM   3837  CA  LEU A 489      68.576  53.300  33.913  1.00 32.19           C  
ATOM   3838  C   LEU A 489      67.044  53.259  33.839  1.00 33.19           C  
ATOM   3839  O   LEU A 489      66.471  52.421  33.142  1.00 32.07           O  
ATOM   3840  CB  LEU A 489      69.207  53.647  32.564  1.00 29.64           C  
ATOM   3841  CG  LEU A 489      68.778  54.939  31.876  1.00 31.28           C  
ATOM   3842  CD1 LEU A 489      69.799  55.342  30.830  1.00 29.59           C  
ATOM   3843  CD2 LEU A 489      67.414  54.748  31.243  1.00 32.99           C  
ATOM   3844  N   HIS A 490      66.389  54.147  34.582  1.00 33.42           N  
ATOM   3845  CA  HIS A 490      64.923  54.214  34.619  1.00 32.52           C  
ATOM   3846  C   HIS A 490      64.456  55.517  33.988  1.00 31.92           C  
ATOM   3847  O   HIS A 490      65.039  56.563  34.240  1.00 31.29           O  
ATOM   3848  CB  HIS A 490      64.439  54.169  36.063  1.00 31.53           C  
ATOM   3849  CG  HIS A 490      64.905  52.967  36.817  1.00 31.90           C  
ATOM   3850  ND1 HIS A 490      64.266  51.748  36.742  1.00 31.72           N  
ATOM   3851  CD2 HIS A 490      65.954  52.794  37.657  1.00 31.51           C  
ATOM   3852  CE1 HIS A 490      64.899  50.876  37.507  1.00 34.14           C  
ATOM   3853  NE2 HIS A 490      65.927  51.485  38.074  1.00 31.81           N  
ATOM   3854  N   VAL A 491      63.402  55.457  33.183  1.00 31.77           N  
ATOM   3855  CA  VAL A 491      62.889  56.651  32.517  1.00 31.86           C  
ATOM   3856  C   VAL A 491      61.629  57.227  33.149  1.00 32.00           C  
ATOM   3857  O   VAL A 491      60.568  56.613  33.103  1.00 30.97           O  
ATOM   3858  CB  VAL A 491      62.582  56.369  31.041  1.00 33.80           C  
ATOM   3859  CG1 VAL A 491      61.971  57.594  30.399  1.00 37.37           C  
ATOM   3860  CG2 VAL A 491      63.850  55.983  30.308  1.00 37.04           C  
ATOM   3861  N   PRO A 492      61.729  58.425  33.745  1.00 33.14           N  
ATOM   3862  CA  PRO A 492      60.547  59.024  34.361  1.00 33.28           C  
ATOM   3863  C   PRO A 492      59.458  59.120  33.295  1.00 35.27           C  
ATOM   3864  O   PRO A 492      59.730  59.476  32.151  1.00 34.47           O  
ATOM   3865  CB  PRO A 492      61.066  60.374  34.868  1.00 32.66           C  
ATOM   3866  CG  PRO A 492      62.220  60.665  34.004  1.00 34.58           C  
ATOM   3867  CD  PRO A 492      62.885  59.332  33.831  1.00 35.66           C  
ATOM   3868  N   GLN A 493      58.225  58.808  33.679  1.00 37.65           N  
ATOM   3869  CA  GLN A 493      57.120  58.766  32.733  1.00 38.31           C  
ATOM   3870  C   GLN A 493      56.130  59.923  32.649  1.00 39.47           C  
ATOM   3871  O   GLN A 493      55.312  59.959  31.746  1.00 41.74           O  
ATOM   3872  CB  GLN A 493      56.367  57.457  32.953  1.00 36.67           C  
ATOM   3873  CG  GLN A 493      55.940  56.762  31.676  1.00 46.24           C  
ATOM   3874  CD  GLN A 493      57.091  56.408  30.732  1.00 46.04           C  
ATOM   3875  OE1 GLN A 493      56.848  55.952  29.627  1.00 50.90           O  
ATOM   3876  NE2 GLN A 493      58.332  56.615  31.161  1.00 44.78           N  
ATOM   3877  N   SER A 494      56.190  60.873  33.572  1.00 42.74           N  
ATOM   3878  CA  SER A 494      55.263  62.002  33.528  1.00 41.43           C  
ATOM   3879  C   SER A 494      56.012  63.326  33.591  1.00 43.59           C  
ATOM   3880  O   SER A 494      57.234  63.362  33.706  1.00 44.65           O  
ATOM   3881  CB  SER A 494      54.271  61.932  34.687  1.00 40.90           C  
ATOM   3882  OG  SER A 494      54.856  62.395  35.884  1.00 37.37           O  
ATOM   3883  N   GLU A 495      55.272  64.420  33.524  1.00 44.29           N  
ATOM   3884  CA  GLU A 495      55.880  65.734  33.556  1.00 44.51           C  
ATOM   3885  C   GLU A 495      56.301  66.117  34.988  1.00 44.41           C  
ATOM   3886  O   GLU A 495      57.409  66.607  35.198  1.00 42.23           O  
ATOM   3887  CB  GLU A 495      54.894  66.745  32.960  1.00 44.64           C  
ATOM   3888  CG  GLU A 495      55.520  67.985  32.341  1.00 49.81           C  
ATOM   3889  CD  GLU A 495      56.475  67.680  31.191  1.00 50.63           C  
ATOM   3890  OE1 GLU A 495      56.069  67.011  30.218  1.00 47.12           O  
ATOM   3891  OE2 GLU A 495      57.640  68.125  31.262  1.00 55.46           O  
ATOM   3892  N   GLU A 496      55.434  65.877  35.972  1.00 46.58           N  
ATOM   3893  CA  GLU A 496      55.765  66.208  37.364  1.00 48.79           C  
ATOM   3894  C   GLU A 496      56.898  65.308  37.810  1.00 47.45           C  
ATOM   3895  O   GLU A 496      57.710  65.666  38.663  1.00 50.87           O  
ATOM   3896  CB  GLU A 496      54.591  65.964  38.322  1.00 48.86           C  
ATOM   3897  CG  GLU A 496      53.241  66.424  37.856  1.00 56.63           C  
ATOM   3898  CD  GLU A 496      52.372  65.259  37.421  1.00 63.74           C  
ATOM   3899  OE1 GLU A 496      52.646  64.677  36.338  1.00 63.00           O  
ATOM   3900  OE2 GLU A 496      51.425  64.919  38.175  1.00 65.27           O  
ATOM   3901  N   THR A 497      56.927  64.119  37.237  1.00 44.51           N  
ATOM   3902  CA  THR A 497      57.941  63.146  37.568  1.00 42.31           C  
ATOM   3903  C   THR A 497      59.307  63.542  36.996  1.00 41.34           C  
ATOM   3904  O   THR A 497      60.334  63.298  37.623  1.00 39.86           O  
ATOM   3905  CB  THR A 497      57.465  61.757  37.107  1.00 41.75           C  
ATOM   3906  OG1 THR A 497      57.033  61.021  38.253  1.00 44.29           O  
ATOM   3907  CG2 THR A 497      58.533  61.008  36.383  1.00 42.57           C  
ATOM   3908  N   ARG A 498      59.315  64.172  35.822  1.00 39.56           N  
ATOM   3909  CA  ARG A 498      60.558  64.635  35.208  1.00 36.06           C  
ATOM   3910  C   ARG A 498      61.152  65.706  36.104  1.00 37.60           C  
ATOM   3911  O   ARG A 498      62.345  65.699  36.420  1.00 39.71           O  
ATOM   3912  CB  ARG A 498      60.284  65.281  33.863  1.00 33.61           C  
ATOM   3913  CG  ARG A 498      60.455  64.389  32.688  1.00 35.07           C  
ATOM   3914  CD  ARG A 498      60.010  65.093  31.427  1.00 34.14           C  
ATOM   3915  NE  ARG A 498      60.637  64.479  30.269  1.00 37.18           N  
ATOM   3916  CZ  ARG A 498      61.603  65.051  29.566  1.00 35.81           C  
ATOM   3917  NH1 ARG A 498      62.045  66.250  29.893  1.00 36.34           N  
ATOM   3918  NH2 ARG A 498      62.143  64.414  28.545  1.00 42.89           N  
ATOM   3919  N   ALA A 499      60.293  66.634  36.501  1.00 35.36           N  
ATOM   3920  CA  ALA A 499      60.683  67.754  37.336  1.00 34.27           C  
ATOM   3921  C   ALA A 499      61.281  67.321  38.666  1.00 33.46           C  
ATOM   3922  O   ALA A 499      62.254  67.901  39.136  1.00 35.15           O  
ATOM   3923  CB  ALA A 499      59.475  68.651  37.569  1.00 33.73           C  
ATOM   3924  N   GLU A 500      60.696  66.296  39.263  1.00 32.35           N  
ATOM   3925  CA  GLU A 500      61.153  65.791  40.547  1.00 33.17           C  
ATOM   3926  C   GLU A 500      62.599  65.324  40.481  1.00 32.41           C  
ATOM   3927  O   GLU A 500      63.397  65.604  41.375  1.00 32.21           O  
ATOM   3928  CB  GLU A 500      60.243  64.638  40.993  1.00 34.51           C  
ATOM   3929  CG  GLU A 500      59.894  64.672  42.462  1.00 34.82           C  
ATOM   3930  CD  GLU A 500      58.662  63.858  42.791  1.00 40.95           C  
ATOM   3931  OE1 GLU A 500      58.683  62.624  42.580  1.00 44.00           O  
ATOM   3932  OE2 GLU A 500      57.668  64.457  43.262  1.00 39.23           O  
ATOM   3933  N   LEU A 501      62.927  64.607  39.415  1.00 33.20           N  
ATOM   3934  CA  LEU A 501      64.273  64.100  39.220  1.00 34.29           C  
ATOM   3935  C   LEU A 501      65.301  65.190  38.990  1.00 35.30           C  
ATOM   3936  O   LEU A 501      66.367  65.193  39.604  1.00 37.08           O  
ATOM   3937  CB  LEU A 501      64.328  63.158  38.022  1.00 33.08           C  
ATOM   3938  CG  LEU A 501      63.477  61.900  38.041  1.00 38.09           C  
ATOM   3939  CD1 LEU A 501      64.001  60.963  36.954  1.00 37.70           C  
ATOM   3940  CD2 LEU A 501      63.525  61.236  39.411  1.00 39.15           C  
ATOM   3941  N   SER A 502      64.989  66.115  38.097  1.00 33.96           N  
ATOM   3942  CA  SER A 502      65.942  67.155  37.774  1.00 35.30           C  
ATOM   3943  C   SER A 502      66.030  68.261  38.779  1.00 34.05           C  
ATOM   3944  O   SER A 502      66.975  69.041  38.751  1.00 37.23           O  
ATOM   3945  CB  SER A 502      65.640  67.752  36.396  1.00 38.25           C  
ATOM   3946  OG  SER A 502      64.334  68.285  36.330  1.00 41.59           O  
ATOM   3947  N   GLN A 503      65.060  68.328  39.677  1.00 32.31           N  
ATOM   3948  CA  GLN A 503      65.039  69.394  40.672  1.00 32.84           C  
ATOM   3949  C   GLN A 503      65.427  68.892  42.065  1.00 33.55           C  
ATOM   3950  O   GLN A 503      65.619  69.674  42.993  1.00 31.15           O  
ATOM   3951  CB  GLN A 503      63.642  70.026  40.681  1.00 34.39           C  
ATOM   3952  CG  GLN A 503      63.503  71.413  40.013  1.00 38.43           C  
ATOM   3953  CD  GLN A 503      64.478  71.681  38.873  1.00 42.92           C  
ATOM   3954  OE1 GLN A 503      64.501  70.974  37.856  1.00 43.94           O  
ATOM   3955  NE2 GLN A 503      65.292  72.719  39.040  1.00 42.19           N  
ATOM   3956  N   LEU A 504      65.591  67.580  42.190  1.00 33.48           N  
ATOM   3957  CA  LEU A 504      65.926  66.980  43.462  1.00 30.84           C  
ATOM   3958  C   LEU A 504      67.021  65.928  43.385  1.00 33.58           C  
ATOM   3959  O   LEU A 504      67.864  65.845  44.271  1.00 37.15           O  
ATOM   3960  CB  LEU A 504      64.668  66.333  44.045  1.00 32.59           C  
ATOM   3961  CG  LEU A 504      63.700  67.036  45.001  1.00 26.06           C  
ATOM   3962  CD1 LEU A 504      63.656  68.508  44.778  1.00 26.00           C  
ATOM   3963  CD2 LEU A 504      62.335  66.417  44.816  1.00 29.30           C  
ATOM   3964  N   CYS A 505      67.014  65.119  42.334  1.00 34.88           N  
ATOM   3965  CA  CYS A 505      67.989  64.037  42.215  1.00 34.24           C  
ATOM   3966  C   CYS A 505      69.199  64.291  41.331  1.00 34.21           C  
ATOM   3967  O   CYS A 505      70.204  63.604  41.460  1.00 36.73           O  
ATOM   3968  CB  CYS A 505      67.284  62.777  41.725  1.00 33.40           C  
ATOM   3969  SG  CYS A 505      65.693  62.445  42.513  1.00 39.16           S  
ATOM   3970  N   ALA A 506      69.101  65.259  40.427  1.00 34.37           N  
ATOM   3971  CA  ALA A 506      70.192  65.588  39.509  1.00 32.48           C  
ATOM   3972  C   ALA A 506      71.561  65.564  40.176  1.00 33.45           C  
ATOM   3973  O   ALA A 506      71.750  66.112  41.269  1.00 35.59           O  
ATOM   3974  CB  ALA A 506      69.946  66.948  38.880  1.00 27.38           C  
ATOM   3975  N   VAL A 507      72.517  64.937  39.497  1.00 30.56           N  
ATOM   3976  CA  VAL A 507      73.876  64.804  40.009  1.00 27.88           C  
ATOM   3977  C   VAL A 507      74.463  66.070  40.627  1.00 27.45           C  
ATOM   3978  O   VAL A 507      75.048  66.006  41.696  1.00 27.54           O  
ATOM   3979  CB  VAL A 507      74.848  64.268  38.903  1.00 25.86           C  
ATOM   3980  CG1 VAL A 507      76.272  64.285  39.394  1.00 24.77           C  
ATOM   3981  CG2 VAL A 507      74.487  62.851  38.538  1.00 25.25           C  
ATOM   3982  N   PRO A 508      74.315  67.239  39.972  1.00 28.29           N  
ATOM   3983  CA  PRO A 508      74.883  68.462  40.557  1.00 27.69           C  
ATOM   3984  C   PRO A 508      74.393  68.799  41.963  1.00 28.83           C  
ATOM   3985  O   PRO A 508      75.162  69.281  42.793  1.00 32.09           O  
ATOM   3986  CB  PRO A 508      74.507  69.544  39.539  1.00 26.58           C  
ATOM   3987  CG  PRO A 508      74.500  68.809  38.249  1.00 25.56           C  
ATOM   3988  CD  PRO A 508      73.798  67.506  38.618  1.00 28.47           C  
ATOM   3989  N   LEU A 509      73.116  68.545  42.231  1.00 26.88           N  
ATOM   3990  CA  LEU A 509      72.548  68.848  43.539  1.00 25.51           C  
ATOM   3991  C   LEU A 509      73.005  67.871  44.620  1.00 25.82           C  
ATOM   3992  O   LEU A 509      72.580  67.980  45.765  1.00 29.18           O  
ATOM   3993  CB  LEU A 509      71.020  68.840  43.449  1.00 25.09           C  
ATOM   3994  CG  LEU A 509      70.401  69.745  42.375  1.00 24.40           C  
ATOM   3995  CD1 LEU A 509      68.931  69.406  42.172  1.00 16.88           C  
ATOM   3996  CD2 LEU A 509      70.572  71.189  42.768  1.00 20.81           C  
ATOM   3997  N   GLN A 510      73.871  66.926  44.255  1.00 24.60           N  
ATOM   3998  CA  GLN A 510      74.374  65.922  45.193  1.00 23.43           C  
ATOM   3999  C   GLN A 510      75.883  65.995  45.414  1.00 25.64           C  
ATOM   4000  O   GLN A 510      76.424  65.191  46.183  1.00 23.19           O  
ATOM   4001  CB  GLN A 510      74.055  64.512  44.703  1.00 22.01           C  
ATOM   4002  CG  GLN A 510      72.624  64.296  44.272  1.00 30.89           C  
ATOM   4003  CD  GLN A 510      71.657  64.373  45.420  1.00 35.01           C  
ATOM   4004  OE1 GLN A 510      71.754  63.609  46.375  1.00 40.04           O  
ATOM   4005  NE2 GLN A 510      70.711  65.296  45.335  1.00 35.48           N  
ATOM   4006  N   ILE A 511      76.568  66.937  44.759  1.00 24.08           N  
ATOM   4007  CA  ILE A 511      78.013  67.022  44.925  1.00 23.13           C  
ATOM   4008  C   ILE A 511      78.375  67.109  46.410  1.00 24.34           C  
ATOM   4009  O   ILE A 511      79.189  66.333  46.895  1.00 27.78           O  
ATOM   4010  CB  ILE A 511      78.600  68.202  44.111  1.00 22.82           C  
ATOM   4011  CG1 ILE A 511      78.476  67.885  42.616  1.00 24.02           C  
ATOM   4012  CG2 ILE A 511      80.083  68.417  44.446  1.00 22.51           C  
ATOM   4013  CD1 ILE A 511      78.741  69.061  41.673  1.00 13.72           C  
ATOM   4014  N   VAL A 512      77.754  68.038  47.127  1.00 25.85           N  
ATOM   4015  CA  VAL A 512      77.961  68.224  48.570  1.00 26.50           C  
ATOM   4016  C   VAL A 512      76.911  67.365  49.288  1.00 27.44           C  
ATOM   4017  O   VAL A 512      75.721  67.662  49.220  1.00 28.90           O  
ATOM   4018  CB  VAL A 512      77.721  69.697  48.947  1.00 27.45           C  
ATOM   4019  CG1 VAL A 512      77.857  69.898  50.421  1.00 22.96           C  
ATOM   4020  CG2 VAL A 512      78.673  70.577  48.176  1.00 30.33           C  
ATOM   4021  N   SER A 513      77.325  66.310  49.977  1.00 28.89           N  
ATOM   4022  CA  SER A 513      76.338  65.455  50.630  1.00 32.01           C  
ATOM   4023  C   SER A 513      76.180  65.623  52.138  1.00 31.66           C  
ATOM   4024  O   SER A 513      77.091  66.048  52.842  1.00 31.03           O  
ATOM   4025  CB  SER A 513      76.627  63.985  50.333  1.00 37.03           C  
ATOM   4026  OG  SER A 513      77.524  63.446  51.290  1.00 47.64           O  
ATOM   4027  N   PRO A 514      74.997  65.283  52.653  1.00 31.04           N  
ATOM   4028  CA  PRO A 514      74.761  65.409  54.084  1.00 27.07           C  
ATOM   4029  C   PRO A 514      75.305  64.275  54.915  1.00 27.87           C  
ATOM   4030  O   PRO A 514      75.334  64.373  56.137  1.00 28.92           O  
ATOM   4031  CB  PRO A 514      73.252  65.475  54.172  1.00 28.13           C  
ATOM   4032  CG  PRO A 514      72.818  64.577  53.044  1.00 29.60           C
[truncated: 1,972,027 more chars]
