# Supplementary material for: ProteinShader: illustrative rendering of macromolecules
Source: BMC Struct Biol. 2009 Mar 30;9:19. doi: 10.1186/1472-6807-9-19 (PMC2672931; doi:10.1186/1472-6807-9-19)
Supplement: Additional file 1 — ProteinShader program without source code. This compressed file contains the complete ProteinShader program including associated libraries, but no source code. A README.txt file gives an overview of the ProteinShader distribution, and the index.html file in the help subdirectory has directions on getting started with the program as well as a set of tutorials. [file 1472-6807-9-19-S1.zip › ProteinShader-beta-0_9_4-binary/data/3HHR.pdb]

HEADER    HORMONE/RECEPTOR                        30-DEC-93   3HHR              
TITLE     HUMAN GROWTH HORMONE AND EXTRACELLULAR DOMAIN OF ITS                  
TITLE    2 RECEPTOR: CRYSTAL STRUCTURE OF THE COMPLEX                           
COMPND    MOL_ID: 1;                                                            
COMPND   2 MOLECULE: HUMAN GROWTH HORMONE;                                      
COMPND   3 CHAIN: A;                                                            
COMPND   4 ENGINEERED: YES;                                                     
COMPND   5 MOL_ID: 2;                                                           
COMPND   6 MOLECULE: HUMAN GROWTH HORMONE RECEPTOR (HGHBP);                     
COMPND   7 CHAIN: B, C;                                                         
COMPND   8 ENGINEERED: YES                                                      
SOURCE    MOL_ID: 1;                                                            
SOURCE   2 ORGANISM_SCIENTIFIC: HOMO SAPIENS;                                   
SOURCE   3 MOL_ID: 2;                                                           
SOURCE   4 ORGANISM_SCIENTIFIC: HOMO SAPIENS                                    
KEYWDS    HORMONE/RECEPTOR                                                      
EXPDTA    X-RAY DIFFRACTION                                                     
AUTHOR    A.M.DE VOS,M.ULTSCH,A.A.KOSSIAKOFF                                    
REVDAT   2   01-APR-03 3HHR    1       JRNL                                     
REVDAT   1   30-APR-94 3HHR    0                                                
SPRSDE     30-APR-94 3HHR      2HHR                                             
JRNL        AUTH   A.M.DE VOS,M.ULTSCH,A.A.KOSSIAKOFF                           
JRNL        TITL   HUMAN GROWTH HORMONE AND EXTRACELLULAR DOMAIN OF             
JRNL        TITL 2 ITS RECEPTOR: CRYSTAL STRUCTURE OF THE COMPLEX.              
JRNL        REF    SCIENCE                       V. 255   306 1992              
JRNL        REFN   ASTM SCIEAS  US ISSN 0036-8075                               
REMARK   1                                                                      
REMARK   1 REFERENCE 1                                                          
REMARK   1  AUTH   M.ULTSCH,A.M.DE VOS,A.A.KOSSIAKOFF                           
REMARK   1  TITL   CRYSTALS OF THE COMPLEX BETWEEN HUMAN GROWTH                 
REMARK   1  TITL 2 HORMONE AND THE EXTRACELLULAR DOMAIN OF ITS                  
REMARK   1  TITL 3 RECEPTOR                                                     
REMARK   1  REF    J.MOL.BIOL.                   V. 222   865 1991              
REMARK   1  REFN   ASTM JMOBAK  UK ISSN 0022-2836                               
REMARK   1 REFERENCE 2                                                          
REMARK   1  AUTH   B.C.CUNNINGHAM,M.ULTSCH,A.M.DE VOS,M.G.MULKERRIN,            
REMARK   1  AUTH 2 K.R.CLAUSER,J.A.WELLS                                        
REMARK   1  TITL   DIMERIZATION OF THE EXTRACELLULAR DOMAIN OF THE              
REMARK   1  TITL 2 HUMAN GROWTH HORMONE RECEPTOR BY A SINGLE HORMONE            
REMARK   1  TITL 3 MOLECULE                                                     
REMARK   1  REF    SCIENCE                       V. 254   821 1991              
REMARK   1  REFN   ASTM SCIEAS  US ISSN 0036-8075                               
REMARK   2                                                                      
REMARK   2 RESOLUTION. 2.80 ANGSTROMS.                                          
REMARK   3                                                                      
REMARK   3 REFINEMENT.                                                          
REMARK   3   PROGRAM     : X-PLOR                                               
REMARK   3   AUTHORS     : BRUNGER                                              
REMARK   3                                                                      
REMARK   3  DATA USED IN REFINEMENT.                                            
REMARK   3   RESOLUTION RANGE HIGH (ANGSTROMS) : 2.80                           
REMARK   3   RESOLUTION RANGE LOW  (ANGSTROMS) : NULL                           
REMARK   3   DATA CUTOFF            (SIGMA(F)) : NULL                           
REMARK   3   DATA CUTOFF HIGH         (ABS(F)) : NULL                           
REMARK   3   DATA CUTOFF LOW          (ABS(F)) : NULL                           
REMARK   3   COMPLETENESS (WORKING+TEST)   (%) : NULL                           
REMARK   3   NUMBER OF REFLECTIONS             : NULL                           
REMARK   3                                                                      
REMARK   3  FIT TO DATA USED IN REFINEMENT.                                     
REMARK   3   CROSS-VALIDATION METHOD          : NULL                            
REMARK   3   FREE R VALUE TEST SET SELECTION  : NULL                            
REMARK   3   R VALUE            (WORKING SET) : 0.221                           
REMARK   3   FREE R VALUE                     : NULL                            
REMARK   3   FREE R VALUE TEST SET SIZE   (%) : NULL                            
REMARK   3   FREE R VALUE TEST SET COUNT      : NULL                            
REMARK   3   ESTIMATED ERROR OF FREE R VALUE  : NULL                            
REMARK   3                                                                      
REMARK   3  FIT IN THE HIGHEST RESOLUTION BIN.                                  
REMARK   3   TOTAL NUMBER OF BINS USED           : NULL                         
REMARK   3   BIN RESOLUTION RANGE HIGH       (A) : NULL                         
REMARK   3   BIN RESOLUTION RANGE LOW        (A) : NULL                         
REMARK   3   BIN COMPLETENESS (WORKING+TEST) (%) : NULL                         
REMARK   3   REFLECTIONS IN BIN    (WORKING SET) : NULL                         
REMARK   3   BIN R VALUE           (WORKING SET) : NULL                         
REMARK   3   BIN FREE R VALUE                    : NULL                         
REMARK   3   BIN FREE R VALUE TEST SET SIZE  (%) : NULL                         
REMARK   3   BIN FREE R VALUE TEST SET COUNT     : NULL                         
REMARK   3   ESTIMATED ERROR OF BIN FREE R VALUE : NULL                         
REMARK   3                                                                      
REMARK   3  NUMBER OF NON-HYDROGEN ATOMS USED IN REFINEMENT.                    
REMARK   3   PROTEIN ATOMS            : 4614                                    
REMARK   3   NUCLEIC ACID ATOMS       : 0                                       
REMARK   3   HETEROGEN ATOMS          : 0                                       
REMARK   3   SOLVENT ATOMS            : 0                                       
REMARK   3                                                                      
REMARK   3  B VALUES.                                                           
REMARK   3   FROM WILSON PLOT           (A**2) : NULL                           
REMARK   3   MEAN B VALUE      (OVERALL, A**2) : NULL                           
REMARK   3   OVERALL ANISOTROPIC B VALUE.                                       
REMARK   3    B11 (A**2) : NULL                                                 
REMARK   3    B22 (A**2) : NULL                                                 
REMARK   3    B33 (A**2) : NULL                                                 
REMARK   3    B12 (A**2) : NULL                                                 
REMARK   3    B13 (A**2) : NULL                                                 
REMARK   3    B23 (A**2) : NULL                                                 
REMARK   3                                                                      
REMARK   3  ESTIMATED COORDINATE ERROR.                                         
REMARK   3   ESD FROM LUZZATI PLOT        (A) : NULL                            
REMARK   3   ESD FROM SIGMAA              (A) : NULL                            
REMARK   3   LOW RESOLUTION CUTOFF        (A) : NULL                            
REMARK   3                                                                      
REMARK   3  CROSS-VALIDATED ESTIMATED COORDINATE ERROR.                         
REMARK   3   ESD FROM C-V LUZZATI PLOT    (A) : NULL                            
REMARK   3   ESD FROM C-V SIGMAA          (A) : NULL                            
REMARK   3                                                                      
REMARK   3  RMS DEVIATIONS FROM IDEAL VALUES.                                   
REMARK   3   BOND LENGTHS                 (A) : 0.013                           
REMARK   3   BOND ANGLES            (DEGREES) : 3.20                            
REMARK   3   DIHEDRAL ANGLES        (DEGREES) : NULL                            
REMARK   3   IMPROPER ANGLES        (DEGREES) : NULL                            
REMARK   3                                                                      
REMARK   3  ISOTROPIC THERMAL MODEL : NULL                                      
REMARK   3                                                                      
REMARK   3  ISOTROPIC THERMAL FACTOR RESTRAINTS.    RMS    SIGMA                
REMARK   3   MAIN-CHAIN BOND              (A**2) : NULL  ; NULL                 
REMARK   3   MAIN-CHAIN ANGLE             (A**2) : NULL  ; NULL                 
REMARK   3   SIDE-CHAIN BOND              (A**2) : NULL  ; NULL                 
REMARK   3   SIDE-CHAIN ANGLE             (A**2) : NULL  ; NULL                 
REMARK   3                                                                      
REMARK   3  NCS MODEL : NULL                                                    
REMARK   3                                                                      
REMARK   3  NCS RESTRAINTS.                         RMS   SIGMA/WEIGHT          
REMARK   3   GROUP  1  POSITIONAL            (A) : NULL  ; NULL                 
REMARK   3   GROUP  1  B-FACTOR           (A**2) : NULL  ; NULL                 
REMARK   3                                                                      
REMARK   3  PARAMETER FILE  1  : NULL                                           
REMARK   3  TOPOLOGY FILE  1   : NULL                                           
REMARK   3                                                                      
REMARK   3  OTHER REFINEMENT REMARKS: NULL                                      
REMARK   4                                                                      
REMARK   4 3HHR COMPLIES WITH FORMAT V. 3.0, 1-DEC-2006                         
REMARK   4                                                                      
REMARK   4 THIS IS THE REMEDIATED VERSION OF THIS PDB ENTRY.                    
REMARK   4 REMEDIATED DATA FILE REVISION 3.100 (2007-03-18)                     
REMARK 200                                                                      
REMARK 200 EXPERIMENTAL DETAILS                                                 
REMARK 200  EXPERIMENT TYPE                : X-RAY DIFFRACTION                  
REMARK 200  DATE OF DATA COLLECTION        : NULL                               
REMARK 200  TEMPERATURE           (KELVIN) : NULL                               
REMARK 200  PH                             : NULL                               
REMARK 200  NUMBER OF CRYSTALS USED        : NULL                               
REMARK 200                                                                      
REMARK 200  SYNCHROTRON              (Y/N) : NULL                               
REMARK 200  RADIATION SOURCE               : NULL                               
REMARK 200  BEAMLINE                       : NULL                               
REMARK 200  X-RAY GENERATOR MODEL          : NULL                               
REMARK 200  MONOCHROMATIC OR LAUE    (M/L) : NULL                               
REMARK 200  WAVELENGTH OR RANGE        (A) : NULL                               
REMARK 200  MONOCHROMATOR                  : NULL                               
REMARK 200  OPTICS                         : NULL                               
REMARK 200                                                                      
REMARK 200  DETECTOR TYPE                  : NULL                               
REMARK 200  DETECTOR MANUFACTURER          : NULL                               
REMARK 200  INTENSITY-INTEGRATION SOFTWARE : NULL                               
REMARK 200  DATA SCALING SOFTWARE          : NULL                               
REMARK 200                                                                      
REMARK 200  NUMBER OF UNIQUE REFLECTIONS   : NULL                               
REMARK 200  RESOLUTION RANGE HIGH      (A) : NULL                               
REMARK 200  RESOLUTION RANGE LOW       (A) : NULL                               
REMARK 200  REJECTION CRITERIA  (SIGMA(I)) : NULL                               
REMARK 200                                                                      
REMARK 200 OVERALL.                                                             
REMARK 200  COMPLETENESS FOR RANGE     (%) : NULL                               
REMARK 200  DATA REDUNDANCY                : NULL                               
REMARK 200  R MERGE                    (I) : NULL                               
REMARK 200  R SYM                      (I) : NULL                               
REMARK 200  <I/SIGMA(I)> FOR THE DATA SET  : NULL                               
REMARK 200                                                                      
REMARK 200 IN THE HIGHEST RESOLUTION SHELL.                                     
REMARK 200  HIGHEST RESOLUTION SHELL, RANGE HIGH (A) : NULL                     
REMARK 200  HIGHEST RESOLUTION SHELL, RANGE LOW  (A) : NULL                     
REMARK 200  COMPLETENESS FOR SHELL     (%) : NULL                               
REMARK 200  DATA REDUNDANCY IN SHELL       : NULL                               
REMARK 200  R MERGE FOR SHELL          (I) : NULL                               
REMARK 200  R SYM FOR SHELL            (I) : NULL                               
REMARK 200  <I/SIGMA(I)> FOR SHELL         : NULL                               
REMARK 200                                                                      
REMARK 200 DIFFRACTION PROTOCOL: NULL                                           
REMARK 200 METHOD USED TO DETERMINE THE STRUCTURE: NULL                         
REMARK 200 SOFTWARE USED: X-PLOR                                                
REMARK 200 STARTING MODEL: NULL                                                 
REMARK 200                                                                      
REMARK 200 REMARK: NULL                                                         
REMARK 280                                                                      
REMARK 280 CRYSTAL                                                              
REMARK 280 SOLVENT CONTENT, VS   (%): 54.66                                     
REMARK 280 MATTHEWS COEFFICIENT, VM (ANGSTROMS**3/DA): 2.71                     
REMARK 280                                                                      
REMARK 280 CRYSTALLIZATION CONDITIONS: NULL                                     
REMARK 290                                                                      
REMARK 290 CRYSTALLOGRAPHIC SYMMETRY                                            
REMARK 290 SYMMETRY OPERATORS FOR SPACE GROUP: P 21 21 2                        
REMARK 290                                                                      
REMARK 290      SYMOP   SYMMETRY                                                
REMARK 290     NNNMMM   OPERATOR                                                
REMARK 290       1555   X,Y,Z                                                   
REMARK 290       2555   -X,-Y,Z                                                 
REMARK 290       3555   1/2-X,1/2+Y,-Z                                          
REMARK 290       4555   1/2+X,1/2-Y,-Z                                          
REMARK 290                                                                      
REMARK 290     WHERE NNN -> OPERATOR NUMBER                                     
REMARK 290           MMM -> TRANSLATION VECTOR                                  
REMARK 290                                                                      
REMARK 290 CRYSTALLOGRAPHIC SYMMETRY TRANSFORMATIONS                            
REMARK 290 THE FOLLOWING TRANSFORMATIONS OPERATE ON THE ATOM/HETATM             
REMARK 290 RECORDS IN THIS ENTRY TO PRODUCE CRYSTALLOGRAPHICALLY                
REMARK 290 RELATED MOLECULES.                                                   
REMARK 290   SMTRY1   1  1.000000  0.000000  0.000000        0.00000            
REMARK 290   SMTRY2   1  0.000000  1.000000  0.000000        0.00000            
REMARK 290   SMTRY3   1  0.000000  0.000000  1.000000        0.00000            
REMARK 290   SMTRY1   2 -1.000000  0.000000  0.000000        0.00000            
REMARK 290   SMTRY2   2  0.000000 -1.000000  0.000000        0.00000            
REMARK 290   SMTRY3   2  0.000000  0.000000  1.000000        0.00000            
REMARK 290   SMTRY1   3 -1.000000  0.000000  0.000000       72.90000            
REMARK 290   SMTRY2   3  0.000000  1.000000  0.000000       34.30000            
REMARK 290   SMTRY3   3  0.000000  0.000000 -1.000000        0.00000            
REMARK 290   SMTRY1   4  1.000000  0.000000  0.000000       72.90000            
REMARK 290   SMTRY2   4  0.000000 -1.000000  0.000000       34.30000            
REMARK 290   SMTRY3   4  0.000000  0.000000 -1.000000        0.00000            
REMARK 290                                                                      
REMARK 290 REMARK: NULL                                                         
REMARK 300                                                                      
REMARK 300 BIOMOLECULE: 1                                                       
REMARK 300 THIS ENTRY CONTAINS THE CRYSTALLOGRAPHIC ASYMMETRIC UNIT             
REMARK 300 WHICH CONSISTS OF 3 CHAIN(S). SEE REMARK 350 FOR                     
REMARK 300 INFORMATION ON GENERATING THE BIOLOGICAL MOLECULE(S).                
REMARK 350                                                                      
REMARK 350 GENERATING THE BIOMOLECULE                                           
REMARK 350 COORDINATES FOR A COMPLETE MULTIMER REPRESENTING THE KNOWN           
REMARK 350 BIOLOGICALLY SIGNIFICANT OLIGOMERIZATION STATE OF THE                
REMARK 350 MOLECULE CAN BE GENERATED BY APPLYING BIOMT TRANSFORMATIONS          
REMARK 350 GIVEN BELOW.  BOTH NON-CRYSTALLOGRAPHIC AND                          
REMARK 350 CRYSTALLOGRAPHIC OPERATIONS ARE GIVEN.                               
REMARK 350                                                                      
REMARK 350 BIOMOLECULE: 1                                                       
REMARK 350 APPLY THE FOLLOWING TO CHAINS: A, B, C                               
REMARK 350   BIOMT1   1  1.000000  0.000000  0.000000        0.00000            
REMARK 350   BIOMT2   1  0.000000  1.000000  0.000000        0.00000            
REMARK 350   BIOMT3   1  0.000000  0.000000  1.000000        0.00000            
REMARK 465                                                                      
REMARK 465 MISSING RESIDUES                                                     
REMARK 465 THE FOLLOWING RESIDUES WERE NOT LOCATED IN THE                       
REMARK 465 EXPERIMENT. (M=MODEL NUMBER; RES=RESIDUE NAME; C=CHAIN               
REMARK 465 IDENTIFIER; SSSEQ=SEQUENCE NUMBER; I=INSERTION CODE.)                
REMARK 465                                                                      
REMARK 465   M RES C SSSEQI                                                     
REMARK 465     ASN A   149                                                      
REMARK 465     SER A   150                                                      
REMARK 465     HIS A   151                                                      
REMARK 465     ASN A   152                                                      
REMARK 465     ASP A   153                                                      
REMARK 465     GLY B    57                                                      
REMARK 465     THR B    58                                                      
REMARK 465     LYS B    59                                                      
REMARK 465     ASN B    60                                                      
REMARK 465     LEU B    61                                                      
REMARK 465     GLN B    74                                                      
REMARK 465     GLN B   235                                                      
REMARK 465     MET B   236                                                      
REMARK 465     GLY C    57                                                      
REMARK 465     THR C    58                                                      
REMARK 465     LYS C    59                                                      
REMARK 465     ASN C    60                                                      
REMARK 465     LEU C    61                                                      
REMARK 465     GLN C    74                                                      
REMARK 465     GLU C    75                                                      
REMARK 465     TRP C    76                                                      
REMARK 465     THR C    77                                                      
REMARK 470                                                                      
REMARK 470 MISSING ATOM                                                         
REMARK 470 THE FOLLOWING RESIDUES HAVE MISSING ATOMS(M=MODEL NUMBER;            
REMARK 470 RES=RESIDUE NAME; C=CHAIN IDENTIFIER; SSEQ=SEQUENCE NUMBER;          
REMARK 470 I=INSERTION CODE):                                                   
REMARK 470   M RES CSSEQI  ATOMS                                                
REMARK 470     THR A 135    OG1   CG2                                           
REMARK 470     GLN A 137    CG    CD    OE1   NE2                               
REMARK 470     ILE A 138    CG1   CG2   CD1                                     
REMARK 470     GLN A 141    CG    CD    OE1   NE2                               
REMARK 470     THR A 142    OG1   CG2                                           
REMARK 470     SER A 144    OG                                                  
REMARK 470     LYS A 145    CG    CD    CE    NZ                                
REMARK 470     ASP A 147    CG    OD1   OD2                                     
REMARK 470     THR A 148    CA    C     O     CB    OG1   CG2                   
REMARK 470     GLU B  32    CG    CD    OE1   OE2                               
REMARK 470     HIS B  55    CG    ND1   CD2   CE1   NE2                         
REMARK 470     HIS B  56    CA    C     O     CB    CG    ND1   CD2             
REMARK 470     HIS B  56    CE1   NE2                                           
REMARK 470     ARG B  71    CG    CD    NE    CZ    NH1   NH2                   
REMARK 470     THR B  73    CA    C     O     CB    OG1   CG2                   
REMARK 470     GLU B  75    CG    CD    OE1   OE2                               
REMARK 470     GLN B  78    CG    CD    OE1   NE2                               
REMARK 470     GLU B  79    CG    CD    OE1   OE2                               
REMARK 470     GLU C  32    CG    CD    OE1   OE2                               
REMARK 470     LYS C  34    CG    CD    CE    NZ                                
REMARK 470     ASP C  52    CG    OD1   OD2                                     
REMARK 470     HIS C  55    CG    ND1   CD2   CE1   NE2                         
REMARK 470     HIS C  56    CA    C     O     CB    CG    ND1   CD2             
REMARK 470     HIS C  56    CE1   NE2                                           
REMARK 470     ASN C  72    CG    OD1   ND2                                     
REMARK 470     THR C  73    CA    C     O     CB    OG1   CG2                   
REMARK 470     GLU C  79    CG    CD    OE1   OE2                               
REMARK 470     ASN C 114    CG    OD1   ND2                                     
REMARK 470     ARG C 156    CG    CD    NE    CZ    NH1   NH2                   
REMARK 470     VAL C 181    CG1   CG2                                           
REMARK 470     ASN C 182    CG    OD1   ND2                                     
REMARK 470     THR C 184    OG1   CG2                                           
REMARK 470     LYS C 185    CG    CD    CE    NZ                                
REMARK 470     ARG C 217    CG    CD    NE    CZ    NH1   NH2                   
REMARK 500                                                                      
REMARK 500 GEOMETRY AND STEREOCHEMISTRY                                         
REMARK 500 SUBTOPIC: COVALENT BOND LENGTHS                                      
REMARK 500                                                                      
REMARK 500 THE STEREOCHEMICAL PARAMETERS OF THE FOLLOWING RESIDUES              
REMARK 500 HAVE VALUES WHICH DEVIATE FROM EXPECTED VALUES BY MORE               
REMARK 500 THAN 6*RMSD (M=MODEL NUMBER; RES=RESIDUE NAME; C=CHAIN               
REMARK 500 IDENTIFIER; SSEQ=SEQUENCE NUMBER; I=INSERTION CODE).                 
REMARK 500                                                                      
REMARK 500 STANDARD TABLE:                                                      
REMARK 500 FORMAT: (10X,I3,1X,2(A3,1X,A1,I4,A1,1X,A4,3X),F6.3)                  
REMARK 500                                                                      
REMARK 500 EXPECTED VALUES: ENGH AND HUBER, 1991                                
REMARK 500                                                                      
REMARK 500  M RES CSSEQI ATM1   RES CSSEQI ATM2   DEVIATION                     
REMARK 500    ASN B  72   C     THR B  73   N     -0.099                        
REMARK 500    HIS C  55   C     HIS C  56   N     -0.099                        
REMARK 500                                                                      
REMARK 500 GEOMETRY AND STEREOCHEMISTRY                                         
REMARK 500 SUBTOPIC: COVALENT BOND ANGLES                                       
REMARK 500                                                                      
REMARK 500 THE STEREOCHEMICAL PARAMETERS OF THE FOLLOWING RESIDUES              
REMARK 500 HAVE VALUES WHICH DEVIATE FROM EXPECTED VALUES BY MORE               
REMARK 500 THAN 6*RMSD (M=MODEL NUMBER; RES=RESIDUE NAME; C=CHAIN               
REMARK 500 IDENTIFIER; SSEQ=SEQUENCE NUMBER; I=INSERTION CODE).                 
REMARK 500                                                                      
REMARK 500 STANDARD TABLE:                                                      
REMARK 500 FORMAT: (10X,I3,1X,A3,1X,A1,I4,A1,3(1X,A4,2X),12X,F5.1)              
REMARK 500                                                                      
REMARK 500 EXPECTED VALUES: ENGH AND HUBER, 1991                                
REMARK 500                                                                      
REMARK 500  M RES CSSEQI ATM1   ATM2   ATM3                                     
REMARK 500    SER A 144   N   -  CA  -  C   ANGL. DEV. = 19.8 DEGREES           
REMARK 500    PRO B 234   N   -  CA  -  C   ANGL. DEV. = 17.7 DEGREES           
REMARK 500                                                                      
REMARK 500 GEOMETRY AND STEREOCHEMISTRY                                         
REMARK 500 SUBTOPIC: TORSION ANGLES                                             
REMARK 500                                                                      
REMARK 500 TORSION ANGLES OUTSIDE THE EXPECTED RAMACHANDRAN REGIONS:            
REMARK 500 (M=MODEL NUMBER; RES=RESIDUE NAME; C=CHAIN IDENTIFIER;               
REMARK 500 SSEQ=SEQUENCE NUMBER; I=INSERTION CODE).                             
REMARK 500                                                                      
REMARK 500 STANDARD TABLE:                                                      
REMARK 500 FORMAT:(10X,I3,1X,A3,1X,A1,I4,A1,4X,F7.2,3X,F7.2)                    
REMARK 500                                                                      
REMARK 500  M RES CSSEQI        PSI       PHI                                   
REMARK 500    ILE A 138      -31.52     72.68                                   
REMARK 500    LYS A 145      -74.98     73.75                                   
REMARK 500    TYR B 222      126.40     70.41                                   
REMARK 500    VAL C  54      -34.83    120.52                                   
REMARK 500    LYS C 167      134.71     63.69                                   
REMARK 500                                                                      
REMARK 500 GEOMETRY AND STEREOCHEMISTRY                                         
REMARK 500 SUBTOPIC: NON-CIS, NON-TRANS                                         
REMARK 500                                                                      
REMARK 500 THE FOLLOWING PEPTIDE BONDS DEVIATE SIGNIFICANTLY FROM BOTH          
REMARK 500 CIS AND TRANS CONFORMATION.  CIS BONDS, IF ANY, ARE LISTED           
REMARK 500 ON CISPEP RECORDS.  TRANS IS DEFINED AS 180 +/- 30 AND               
REMARK 500 CIS IS DEFINED AS 0 +/- 30 DEGREES.                                  
REMARK 500                                 MODEL     OMEGA                      
REMARK 500 LEU B  233    PRO B  234                   31.98                     
REMARK 500 GLY C   62    PRO C   63                  149.08                     
DBREF  3HHR A    1   190  UNP    P01241   SOMA_HUMAN      27    216             
DBREF  3HHR B   32   236  UNP    P10912   GHR_HUMAN       50    255             
DBREF  3HHR C   32   236  UNP    P10912   GHR_HUMAN       50    254             
SEQRES   1 A  190  PHE PRO THR ILE PRO LEU SER ARG LEU PHE ASP ASN ALA          
SEQRES   2 A  190  MET LEU ARG ALA HIS ARG LEU HIS GLN LEU ALA PHE ASP          
SEQRES   3 A  190  THR TYR GLN GLU PHE GLU GLU ALA TYR ILE PRO LYS GLU          
SEQRES   4 A  190  GLN LYS TYR SER PHE LEU GLN ASN PRO GLN THR SER LEU          
SEQRES   5 A  190  CYS PHE SER GLU SER ILE PRO THR PRO SER ASN ARG GLU          
SEQRES   6 A  190  GLU THR GLN GLN LYS SER ASN LEU GLU LEU LEU ARG ILE          
SEQRES   7 A  190  SER LEU LEU LEU ILE GLN SER TRP LEU GLU PRO VAL GLN          
SEQRES   8 A  190  PHE LEU ARG SER VAL PHE ALA ASN SER LEU VAL TYR GLY          
SEQRES   9 A  190  ALA SER ASP SER ASN VAL TYR ASP LEU LEU LYS ASP LEU          
SEQRES  10 A  190  GLU GLU GLY ILE GLN THR LEU MET GLY ARG LEU GLU ASP          
SEQRES  11 A  190  GLY SER PRO ARG THR GLY GLN ILE PHE LYS GLN THR TYR          
SEQRES  12 A  190  SER LYS PHE ASP THR ASN SER HIS ASN ASP ASP ALA LEU          
SEQRES  13 A  190  LEU LYS ASN TYR GLY LEU LEU TYR CYS PHE ARG LYS ASP          
SEQRES  14 A  190  MET ASP LYS VAL GLU THR PHE LEU ARG ILE VAL GLN CYS          
SEQRES  15 A  190  ARG SER VAL GLU GLY SER CYS GLY                              
SEQRES   1 B  205  GLU PRO LYS PHE THR LYS CYS ARG SER PRO GLU ARG GLU          
SEQRES   2 B  205  THR PHE SER CYS HIS TRP THR ASP GLU VAL HIS HIS GLY          
SEQRES   3 B  205  THR LYS ASN LEU GLY PRO ILE GLN LEU PHE TYR THR ARG          
SEQRES   4 B  205  ARG ASN THR GLN GLU TRP THR GLN GLU TRP LYS GLU CYS          
SEQRES   5 B  205  PRO ASP TYR VAL SER ALA GLY GLU ASN SER CYS TYR PHE          
SEQRES   6 B  205  ASN SER SER PHE THR SER ILE TRP ILE PRO TYR CYS ILE          
SEQRES   7 B  205  LYS LEU THR SER ASN GLY GLY THR VAL ASP GLU LYS CYS          
SEQRES   8 B  205  PHE SER VAL ASP GLU ILE VAL GLN PRO ASP PRO PRO ILE          
SEQRES   9 B  205  ALA LEU ASN TRP THR LEU LEU ASN VAL SER LEU THR GLY          
SEQRES  10 B  205  ILE HIS ALA ASP ILE GLN VAL ARG TRP GLU ALA PRO ARG          
SEQRES  11 B  205  ASN ALA ASP ILE GLN LYS GLY TRP MET VAL LEU GLU TYR          
SEQRES  12 B  205  GLU LEU GLN TYR LYS GLU VAL ASN GLU THR LYS TRP LYS          
SEQRES  13 B  205  MET MET ASP PRO ILE LEU THR THR SER VAL PRO VAL TYR          
SEQRES  14 B  205  SER LEU LYS VAL ASP LYS GLU TYR GLU VAL ARG VAL ARG          
SEQRES  15 B  205  SER LYS GLN ARG ASN SER GLY ASN TYR GLY GLU PHE SER          
SEQRES  16 B  205  GLU VAL LEU TYR VAL THR LEU PRO GLN MET                      
SEQRES   1 C  205  GLU PRO LYS PHE THR LYS CYS ARG SER PRO GLU ARG GLU          
SEQRES   2 C  205  THR PHE SER CYS HIS TRP THR ASP GLU VAL HIS HIS GLY          
SEQRES   3 C  205  THR LYS ASN LEU GLY PRO ILE GLN LEU PHE TYR THR ARG          
SEQRES   4 C  205  ARG ASN THR GLN GLU TRP THR GLN GLU TRP LYS GLU CYS          
SEQRES   5 C  205  PRO ASP TYR VAL SER ALA GLY GLU ASN SER CYS TYR PHE          
SEQRES   6 C  205  ASN SER SER PHE THR SER ILE TRP ILE PRO TYR CYS ILE          
SEQRES   7 C  205  LYS LEU THR SER ASN GLY GLY THR VAL ASP GLU LYS CYS          
SEQRES   8 C  205  PHE SER VAL ASP GLU ILE VAL GLN PRO ASP PRO PRO ILE          
SEQRES   9 C  205  ALA LEU ASN TRP THR LEU LEU ASN VAL SER LEU THR GLY          
SEQRES  10 C  205  ILE HIS ALA ASP ILE GLN VAL ARG TRP GLU ALA PRO ARG          
SEQRES  11 C  205  ASN ALA ASP ILE GLN LYS GLY TRP MET VAL LEU GLU TYR          
SEQRES  12 C  205  GLU LEU GLN TYR LYS GLU VAL ASN GLU THR LYS TRP LYS          
SEQRES  13 C  205  MET MET ASP PRO ILE LEU THR THR SER VAL PRO VAL TYR          
SEQRES  14 C  205  SER LEU LYS VAL ASP LYS GLU TYR GLU VAL ARG VAL ARG          
SEQRES  15 C  205  SER LYS GLN ARG ASN SER GLY ASN TYR GLY GLU PHE SER          
SEQRES  16 C  205  GLU VAL LEU TYR VAL THR LEU PRO GLN MET                      
FTNOTE   1 ASP B 52 - GLU B 53 OMEGA =220.92 PEPTIDE BOND DEVIATES              
FTNOTE   1  SIGNIFICANTLY FROM TRANS CONFORMATION                               
FTNOTE   2 GLU B 53 - VAL B 54 OMEGA =214.97 PEPTIDE BOND DEVIATES              
FTNOTE   2  SIGNIFICANTLY FROM TRANS CONFORMATION                               
FTNOTE   3 LEU B 233 - PRO B 234 OMEGA = 31.98 PEPTIDE BOND DEVIATES            
FTNOTE   3  SIGNIFICANTLY FROM TRANS CONFORMATION                               
FTNOTE   4 GLY C 62 - PRO C 63 OMEGA =149.08 PEPTIDE BOND DEVIATES              
FTNOTE   4  SIGNIFICANTLY FROM TRANS CONFORMATION                               
HELIX    1  H1 LEU A    9  ALA A   34  1HGH                               26    
HELIX    2  HA LYS A   38  ASN A   47  1HGH                               10    
HELIX    3  HB ARG A   64  LYS A   70  1HGH                                7    
HELIX    4  H2 ASN A   72  PHE A   92  1HGH KINKED AT PRO 89              21    
HELIX    5  HC ARG A   94  SER A  100  1HGH                                7    
HELIX    6  H3 SER A  106  LEU A  128  1HGH                               23    
HELIX    7  H4 ALA A  155  SER A  184  1HGH                               30    
SHEET    1 S1B 3 LYS B  34  ARG B  39  0                                        
SHEET    2 S1B 3 PHE B  46  THR B  51 -1                                        
SHEET    3 S1B 3 ASN B  92  PHE B  96 -1                                        
SHEET    1 S2B 4 LYS B  81  CYS B  83  0                                        
SHEET    2 S2B 4 GLN B  65  ARG B  71 -1                                        
SHEET    3 S2B 4 PRO B 106  THR B 112 -1                                        
SHEET    4 S2B 4 ASP B 119  PHE B 123 -1                                        
SHEET    1 3B1 3 ILE B 135  LEU B 141  0                                        
SHEET    2 3B1 3 ILE B 149  GLU B 158 -1                                        
SHEET    3 3B1 3 THR B 195  VAL B 204 -1                                        
SHEET    1 3B2 3 VAL B 144  SER B 145  0                                        
SHEET    2 3B2 3 ILE B 149  GLU B 158 -1                                        
SHEET    3 3B2 3 THR B 195  VAL B 204 -1                                        
SHEET    1 S4B 4 LYS B 187  MET B 189  0                                        
SHEET    2 S4B 4 GLU B 173  VAL B 181 -1                                        
SHEET    3 S4B 4 GLU B 207  LYS B 215 -1                                        
SHEET    4 S4B 4 VAL B 228  TYR B 230 -1                                        
SHEET    1 S1C 3 LYS C  34  ARG C  39  0                                        
SHEET    2 S1C 3 PHE C  46  THR C  51 -1                                        
SHEET    3 S1C 3 ASN C  92  PHE C  96 -1                                        
SHEET    1 S2C 4 LYS C  81  CYS C  83  0                                        
SHEET    2 S2C 4 GLN C  65  ARG C  71 -1                                        
SHEET    3 S2C 4 PRO C 106  THR C 112 -1                                        
SHEET    4 S2C 4 ASP C 119  PHE C 123 -1                                        
SHEET    1 3C1 3 ILE C 135  LEU C 141  0                                        
SHEET    2 3C1 3 ILE C 149  GLU C 158 -1                                        
SHEET    3 3C1 3 THR C 195  VAL C 204 -1                                        
SHEET    1 3C2 3 VAL C 144  SER C 145  0                                        
SHEET    2 3C2 3 ILE C 149  GLU C 158 -1                                        
SHEET    3 3C2 3 THR C 195  VAL C 204 -1                                        
SHEET    1 S4C 4 LYS C 187  MET C 189  0                                        
SHEET    2 S4C 4 GLU C 173  VAL C 181 -1                                        
SHEET    3 S4C 4 GLU C 207  LYS C 215 -1                                        
SHEET    4 S4C 4 VAL C 228  TYR C 230 -1                                        
SSBOND   1 CYS A   53    CYS A  165                                             
SSBOND   2 CYS A  182    CYS A  189                                             
SSBOND   3 CYS B   38    CYS B   48                                             
SSBOND   4 CYS B   83    CYS B   94                                             
SSBOND   5 CYS B  108    CYS B  122                                             
SSBOND   6 CYS C   38    CYS C   48                                             
SSBOND   7 CYS C   83    CYS C   94                                             
SSBOND   8 CYS C  108    CYS C  122                                             
CRYST1  145.800   68.600   76.000  90.00  90.00  90.00 P 21 21 2     4          
ORIGX1      1.000000  0.000000  0.000000        0.00000                         
ORIGX2      0.000000  1.000000  0.000000        0.00000                         
ORIGX3      0.000000  0.000000  1.000000        0.00000                         
SCALE1      0.006859  0.000000  0.000000        0.00000                         
SCALE2      0.000000  0.014577  0.000000        0.00000                         
SCALE3      0.000000  0.000000  0.013158        0.00000                         
ATOM      1  N   PHE A   1      30.156  39.006 -10.568  1.00 21.82           N  
ATOM      2  CA  PHE A   1      29.942  37.662 -10.062  1.00 21.27           C  
ATOM      3  C   PHE A   1      29.852  37.659  -8.536  1.00 21.89           C  
ATOM      4  O   PHE A   1      29.987  38.739  -7.945  1.00 21.09           O  
ATOM      5  CB  PHE A   1      31.081  36.764 -10.584  1.00 19.23           C  
ATOM      6  CG  PHE A   1      32.479  37.262 -10.340  1.00 16.75           C  
ATOM      7  CD1 PHE A   1      33.111  36.965  -9.161  1.00 17.75           C  
ATOM      8  CD2 PHE A   1      33.087  38.007 -11.312  1.00 15.01           C  
ATOM      9  CE1 PHE A   1      34.381  37.428  -8.950  1.00 17.89           C  
ATOM     10  CE2 PHE A   1      34.351  38.467 -11.096  1.00 15.85           C  
ATOM     11  CZ  PHE A   1      34.998  38.180  -9.921  1.00 18.14           C  
ATOM     12  N   PRO A   2      29.578  36.553  -7.813  1.00 23.42           N  
ATOM     13  CA  PRO A   2      29.260  36.614  -6.395  1.00 25.05           C  
ATOM     14  C   PRO A   2      30.523  36.711  -5.554  1.00 25.98           C  
ATOM     15  O   PRO A   2      31.605  36.204  -5.873  1.00 27.94           O  
ATOM     16  CB  PRO A   2      28.470  35.355  -6.165  1.00 25.06           C  
ATOM     17  CG  PRO A   2      29.240  34.343  -6.988  1.00 24.94           C  
ATOM     18  CD  PRO A   2      29.589  35.146  -8.247  1.00 23.58           C  
ATOM     19  N   THR A   3      30.376  37.442  -4.479  1.00 25.70           N  
ATOM     20  CA  THR A   3      31.458  37.493  -3.530  1.00 27.58           C  
ATOM     21  C   THR A   3      31.083  36.473  -2.477  1.00 27.72           C  
ATOM     22  O   THR A   3      29.892  36.349  -2.143  1.00 29.18           O  
ATOM     23  CB  THR A   3      31.520  38.841  -2.912  1.00 29.11           C  
ATOM     24  OG1 THR A   3      31.475  39.755  -3.994  1.00 33.37           O  
ATOM     25  CG2 THR A   3      32.748  39.019  -2.056  1.00 30.34           C  
ATOM     26  N   ILE A   4      32.037  35.677  -1.988  1.00 24.87           N  
ATOM     27  CA  ILE A   4      31.665  34.868  -0.852  1.00 22.42           C  
ATOM     28  C   ILE A   4      31.972  35.795   0.325  1.00 20.82           C  
ATOM     29  O   ILE A   4      33.021  36.426   0.419  1.00 18.91           O  
ATOM     30  CB  ILE A   4      32.444  33.491  -0.850  1.00 22.69           C  
ATOM     31  CG1 ILE A   4      32.343  32.912   0.555  1.00 25.29           C  
ATOM     32  CG2 ILE A   4      33.859  33.617  -1.354  1.00 26.20           C  
ATOM     33  CD1 ILE A   4      32.882  31.470   0.718  1.00 29.21           C  
ATOM     34  N   PRO A   5      30.978  36.049   1.180  1.00 20.78           N  
ATOM     35  CA  PRO A   5      31.107  36.936   2.323  1.00 19.40           C  
ATOM     36  C   PRO A   5      32.016  36.322   3.355  1.00 19.24           C  
ATOM     37  O   PRO A   5      32.107  35.099   3.512  1.00 19.87           O  
ATOM     38  CB  PRO A   5      29.698  37.112   2.797  1.00 20.73           C  
ATOM     39  CG  PRO A   5      29.063  35.770   2.472  1.00 19.03           C  
ATOM     40  CD  PRO A   5      29.608  35.537   1.079  1.00 19.99           C  
ATOM     41  N   LEU A   6      32.639  37.229   4.096  1.00 19.22           N  
ATOM     42  CA  LEU A   6      33.601  36.861   5.124  1.00 17.81           C  
ATOM     43  C   LEU A   6      33.054  35.943   6.178  1.00 15.91           C  
ATOM     44  O   LEU A   6      33.799  35.225   6.823  1.00 17.25           O  
ATOM     45  CB  LEU A   6      34.121  38.132   5.765  1.00 18.36           C  
ATOM     46  CG  LEU A   6      35.315  38.116   6.690  1.00 19.16           C  
ATOM     47  CD1 LEU A   6      36.413  37.214   6.175  1.00 20.90           C  
ATOM     48  CD2 LEU A   6      35.839  39.537   6.770  1.00 20.15           C  
ATOM     49  N   SER A   7      31.740  35.988   6.302  1.00 14.98           N  
ATOM     50  CA  SER A   7      30.989  35.212   7.246  1.00 17.06           C  
ATOM     51  C   SER A   7      31.120  33.738   6.937  1.00 17.43           C  
ATOM     52  O   SER A   7      31.400  32.947   7.832  1.00 18.81           O  
ATOM     53  CB  SER A   7      29.533  35.642   7.174  1.00 20.74           C  
ATOM     54  OG  SER A   7      29.334  37.059   7.080  1.00 26.51           O  
ATOM     55  N   ARG A   8      30.946  33.372   5.661  1.00 18.28           N  
ATOM     56  CA  ARG A   8      31.025  31.984   5.233  1.00 17.75           C  
ATOM     57  C   ARG A   8      32.459  31.522   5.057  1.00 16.55           C  
ATOM     58  O   ARG A   8      32.825  30.364   5.301  1.00 15.97           O  
ATOM     59  CB  ARG A   8      30.248  31.787   3.914  1.00 20.08           C  
ATOM     60  CG  ARG A   8      28.721  31.665   4.103  1.00 23.14           C  
ATOM     61  CD  ARG A   8      28.304  30.548   5.093  1.00 29.52           C  
ATOM     62  NE  ARG A   8      28.603  29.187   4.634  1.00 35.40           N  
ATOM     63  CZ  ARG A   8      28.688  28.118   5.458  1.00 39.05           C  
ATOM     64  NH1 ARG A   8      28.563  28.207   6.785  1.00 39.53           N  
ATOM     65  NH2 ARG A   8      28.931  26.910   4.945  1.00 42.11           N  
ATOM     66  N   LEU A   9      33.278  32.484   4.643  1.00 13.65           N  
ATOM     67  CA  LEU A   9      34.702  32.290   4.499  1.00 12.23           C  
ATOM     68  C   LEU A   9      35.199  31.780   5.860  1.00 14.74           C  
ATOM     69  O   LEU A   9      35.584  30.614   5.977  1.00 16.97           O  
ATOM     70  CB  LEU A   9      35.218  33.640   4.108  1.00  7.50           C  
ATOM     71  CG  LEU A   9      36.151  33.861   2.974  1.00  4.00           C  
ATOM     72  CD1 LEU A   9      35.852  33.020   1.788  1.00  2.00           C  
ATOM     73  CD2 LEU A   9      35.984  35.291   2.589  1.00  2.24           C  
ATOM     74  N   PHE A  10      35.025  32.568   6.938  1.00 17.35           N  
ATOM     75  CA  PHE A  10      35.393  32.184   8.300  1.00 15.11           C  
ATOM     76  C   PHE A  10      34.727  30.947   8.811  1.00 15.62           C  
ATOM     77  O   PHE A  10      35.348  30.161   9.510  1.00 17.61           O  
ATOM     78  CB  PHE A  10      35.052  33.224   9.311  1.00 13.38           C  
ATOM     79  CG  PHE A  10      36.253  34.073   9.603  1.00 12.02           C  
ATOM     80  CD1 PHE A  10      37.355  33.503  10.196  1.00  9.89           C  
ATOM     81  CD2 PHE A  10      36.223  35.394   9.257  1.00 11.79           C  
ATOM     82  CE1 PHE A  10      38.451  34.279  10.444  1.00  7.94           C  
ATOM     83  CE2 PHE A  10      37.325  36.157   9.512  1.00 12.29           C  
ATOM     84  CZ  PHE A  10      38.428  35.602  10.099  1.00  8.83           C  
ATOM     85  N   ASP A  11      33.469  30.767   8.446  1.00 16.73           N  
ATOM     86  CA  ASP A  11      32.735  29.630   8.924  1.00 18.07           C  
ATOM     87  C   ASP A  11      33.310  28.360   8.370  1.00 16.28           C  
ATOM     88  O   ASP A  11      33.491  27.458   9.168  1.00 17.89           O  
ATOM     89  CB  ASP A  11      31.268  29.780   8.534  1.00 25.63           C  
ATOM     90  CG  ASP A  11      30.317  29.905   9.726  1.00 31.29           C  
ATOM     91  OD1 ASP A  11      30.605  30.626  10.695  1.00 34.51           O  
ATOM     92  OD2 ASP A  11      29.265  29.266   9.672  1.00 34.85           O  
ATOM     93  N   ASN A  12      33.687  28.256   7.091  1.00 14.51           N  
ATOM     94  CA  ASN A  12      34.229  27.007   6.579  1.00 11.84           C  
ATOM     95  C   ASN A  12      35.636  26.760   7.056  1.00  8.99           C  
ATOM     96  O   ASN A  12      36.012  25.621   7.318  1.00  7.61           O  
ATOM     97  CB  ASN A  12      34.236  27.016   5.082  1.00 13.67           C  
ATOM     98  CG  ASN A  12      32.832  27.064   4.539  1.00 13.68           C  
ATOM     99  OD1 ASN A  12      31.889  26.525   5.101  1.00 14.16           O  
ATOM    100  ND2 ASN A  12      32.677  27.739   3.419  1.00 16.95           N  
ATOM    101  N   ALA A  13      36.419  27.828   7.201  1.00  7.84           N  
ATOM    102  CA  ALA A  13      37.773  27.681   7.725  1.00  9.04           C  
ATOM    103  C   ALA A  13      37.716  27.095   9.128  1.00  8.49           C  
ATOM    104  O   ALA A  13      38.483  26.175   9.372  1.00 10.48           O  
ATOM    105  CB  ALA A  13      38.515  29.012   7.800  1.00  5.73           C  
ATOM    106  N   MET A  14      36.787  27.502  10.014  1.00  8.65           N  
ATOM    107  CA  MET A  14      36.639  26.897  11.335  1.00  6.50           C  
ATOM    108  C   MET A  14      36.123  25.481  11.267  1.00  5.85           C  
ATOM    109  O   MET A  14      36.349  24.748  12.219  1.00  5.84           O  
ATOM    110  CB  MET A  14      35.688  27.649  12.203  1.00  4.15           C  
ATOM    111  CG  MET A  14      36.206  29.042  12.515  1.00  7.42           C  
ATOM    112  SD  MET A  14      37.750  29.068  13.455  1.00  7.88           S  
ATOM    113  CE  MET A  14      37.112  28.593  15.041  1.00  6.88           C  
ATOM    114  N   LEU A  15      35.453  25.017  10.209  1.00  5.72           N  
ATOM    115  CA  LEU A  15      35.088  23.609  10.182  1.00  8.65           C  
ATOM    116  C   LEU A  15      36.334  22.775  10.039  1.00  9.79           C  
ATOM    117  O   LEU A  15      36.473  21.763  10.728  1.00 10.63           O  
ATOM    118  CB  LEU A  15      34.192  23.172   9.019  1.00  9.38           C  
ATOM    119  CG  LEU A  15      32.660  23.257   9.013  1.00 11.23           C  
ATOM    120  CD1 LEU A  15      32.064  22.769  10.319  1.00 12.88           C  
ATOM    121  CD2 LEU A  15      32.251  24.686   8.850  1.00 14.49           C  
ATOM    122  N   ARG A  16      37.225  23.266   9.158  1.00 11.40           N  
ATOM    123  CA  ARG A  16      38.495  22.614   8.855  1.00 11.69           C  
ATOM    124  C   ARG A  16      39.416  22.680  10.065  1.00 11.59           C  
ATOM    125  O   ARG A  16      39.925  21.654  10.497  1.00 11.76           O  
ATOM    126  CB  ARG A  16      39.193  23.290   7.666  1.00 12.15           C  
ATOM    127  CG  ARG A  16      38.438  23.340   6.340  1.00 13.50           C  
ATOM    128  CD  ARG A  16      38.179  21.948   5.806  1.00 17.06           C  
ATOM    129  NE  ARG A  16      37.596  21.972   4.478  1.00 19.00           N  
ATOM    130  CZ  ARG A  16      37.202  20.847   3.863  1.00 24.15           C  
ATOM    131  NH1 ARG A  16      37.213  19.651   4.449  1.00 25.86           N  
ATOM    132  NH2 ARG A  16      36.726  20.915   2.629  1.00 24.96           N  
ATOM    133  N   ALA A  17      39.583  23.855  10.686  1.00 10.75           N  
ATOM    134  CA  ALA A  17      40.461  24.018  11.836  1.00 10.90           C  
ATOM    135  C   ALA A  17      39.986  23.161  12.970  1.00 11.76           C  
ATOM    136  O   ALA A  17      40.808  22.521  13.625  1.00 12.46           O  
ATOM    137  CB  ALA A  17      40.483  25.428  12.384  1.00 11.01           C  
ATOM    138  N   HIS A  18      38.690  23.151  13.031  1.00 10.86           N  
ATOM    139  CA  HIS A  18      38.184  22.335  14.140  1.00 10.46           C  
ATOM    140  C   HIS A  18      38.349  20.849  13.818  1.00 10.13           C  
ATOM    141  O   HIS A  18      38.758  20.055  14.678  1.00 10.01           O  
ATOM    142  CB  HIS A  18      36.709  22.624  14.370  1.00 14.92           C  
ATOM    143  CG  HIS A  18      36.137  21.736  15.454  1.00 22.19           C  
ATOM    144  ND1 HIS A  18      36.071  22.150  16.776  1.00 24.34           N  
ATOM    145  CD2 HIS A  18      35.630  20.484  15.406  1.00 26.33           C  
ATOM    146  CE1 HIS A  18      35.537  21.171  17.477  1.00 26.72           C  
ATOM    147  NE2 HIS A  18      35.266  20.170  16.674  1.00 28.62           N  
ATOM    148  N   ARG A  19      38.157  20.333  12.582  1.00  9.52           N  
ATOM    149  CA  ARG A  19      38.370  18.919  12.309  1.00  9.07           C  
ATOM    150  C   ARG A  19      39.831  18.524  12.448  1.00 10.85           C  
ATOM    151  O   ARG A  19      40.161  17.428  12.902  1.00 11.57           O  
ATOM    152  CB  ARG A  19      37.892  18.612  10.915  1.00  7.40           C  
ATOM    153  CG  ARG A  19      38.057  17.178  10.463  1.00  8.34           C  
ATOM    154  CD  ARG A  19      37.309  16.112  11.262  1.00 12.39           C  
ATOM    155  NE  ARG A  19      37.346  14.913  10.438  1.00 16.95           N  
ATOM    156  CZ  ARG A  19      37.147  13.669  10.869  1.00 18.81           C  
ATOM    157  NH1 ARG A  19      36.910  13.382  12.150  1.00 18.27           N  
ATOM    158  NH2 ARG A  19      37.212  12.692   9.963  1.00 20.10           N  
ATOM    159  N   LEU A  20      40.732  19.438  12.094  1.00 11.10           N  
ATOM    160  CA  LEU A  20      42.148  19.163  12.199  1.00 10.60           C  
ATOM    161  C   LEU A  20      42.556  19.013  13.665  1.00 12.16           C  
ATOM    162  O   LEU A  20      43.239  18.060  14.055  1.00 13.07           O  
ATOM    163  CB  LEU A  20      42.904  20.299  11.500  1.00  6.83           C  
ATOM    164  CG  LEU A  20      43.061  20.194   9.997  1.00  2.00           C  
ATOM    165  CD1 LEU A  20      43.883  21.304   9.422  1.00  2.00           C  
ATOM    166  CD2 LEU A  20      43.866  18.978   9.702  1.00  6.24           C  
ATOM    167  N   HIS A  21      42.045  19.916  14.505  1.00 12.61           N  
ATOM    168  CA  HIS A  21      42.316  19.853  15.926  1.00 12.91           C  
ATOM    169  C   HIS A  21      41.643  18.637  16.559  1.00 14.57           C  
ATOM    170  O   HIS A  21      42.285  17.948  17.338  1.00 16.89           O  
ATOM    171  CB  HIS A  21      41.823  21.120  16.555  1.00 11.86           C  
ATOM    172  CG  HIS A  21      42.182  21.249  18.012  1.00 11.40           C  
ATOM    173  ND1 HIS A  21      43.076  20.581  18.728  1.00 12.13           N  
ATOM    174  CD2 HIS A  21      41.584  22.147  18.841  1.00 10.44           C  
ATOM    175  CE1 HIS A  21      43.043  21.037  19.953  1.00 11.00           C  
ATOM    176  NE2 HIS A  21      42.137  21.986  20.003  1.00 10.98           N  
ATOM    177  N   GLN A  22      40.399  18.286  16.223  1.00 14.48           N  
ATOM    178  CA  GLN A  22      39.715  17.136  16.784  1.00 12.81           C  
ATOM    179  C   GLN A  22      40.418  15.836  16.421  1.00 13.18           C  
ATOM    180  O   GLN A  22      40.485  14.909  17.219  1.00 15.03           O  
ATOM    181  CB  GLN A  22      38.300  17.186  16.266  1.00 13.48           C  
ATOM    182  CG  GLN A  22      37.331  16.117  16.712  1.00 16.14           C  
ATOM    183  CD  GLN A  22      36.971  15.237  15.542  1.00 18.57           C  
ATOM    184  OE1 GLN A  22      36.282  15.657  14.613  1.00 21.62           O  
ATOM    185  NE2 GLN A  22      37.470  14.007  15.540  1.00 22.19           N  
ATOM    186  N   LEU A  23      41.018  15.780  15.236  1.00 14.52           N  
ATOM    187  CA  LEU A  23      41.750  14.617  14.756  1.00 12.49           C  
ATOM    188  C   LEU A  23      43.051  14.482  15.536  1.00 12.75           C  
ATOM    189  O   LEU A  23      43.359  13.400  16.028  1.00 11.17           O  
ATOM    190  CB  LEU A  23      42.017  14.831  13.284  1.00 12.33           C  
ATOM    191  CG  LEU A  23      41.491  13.899  12.224  1.00 12.13           C  
ATOM    192  CD1 LEU A  23      40.111  13.424  12.552  1.00 10.76           C  
ATOM    193  CD2 LEU A  23      41.511  14.646  10.900  1.00 13.31           C  
ATOM    194  N   ALA A  24      43.811  15.585  15.684  1.00 12.26           N  
ATOM    195  CA  ALA A  24      45.073  15.584  16.423  1.00 12.48           C  
ATOM    196  C   ALA A  24      44.859  15.198  17.885  1.00 13.83           C  
ATOM    197  O   ALA A  24      45.568  14.347  18.414  1.00 14.34           O  
ATOM    198  CB  ALA A  24      45.707  16.962  16.376  1.00  8.92           C  
ATOM    199  N   PHE A  25      43.842  15.782  18.528  1.00 15.35           N  
ATOM    200  CA  PHE A  25      43.449  15.458  19.884  1.00 16.38           C  
ATOM    201  C   PHE A  25      43.086  13.974  20.049  1.00 16.36           C  
ATOM    202  O   PHE A  25      43.803  13.248  20.732  1.00 14.78           O  
ATOM    203  CB  PHE A  25      42.264  16.343  20.270  1.00 16.62           C  
ATOM    204  CG  PHE A  25      41.779  16.085  21.683  1.00 21.02           C  
ATOM    205  CD1 PHE A  25      42.538  16.477  22.770  1.00 25.20           C  
ATOM    206  CD2 PHE A  25      40.609  15.399  21.893  1.00 25.49           C  
ATOM    207  CE1 PHE A  25      42.134  16.175  24.056  1.00 24.02           C  
ATOM    208  CE2 PHE A  25      40.211  15.100  23.186  1.00 27.60           C  
ATOM    209  CZ  PHE A  25      40.969  15.483  24.266  1.00 23.92           C  
ATOM    210  N   ASP A  26      42.016  13.458  19.436  1.00 16.33           N  
ATOM    211  CA  ASP A  26      41.625  12.053  19.602  1.00 17.04           C  
ATOM    212  C   ASP A  26      42.685  10.983  19.312  1.00 16.50           C  
ATOM    213  O   ASP A  26      42.764   9.973  20.023  1.00 14.02           O  
ATOM    214  CB  ASP A  26      40.395  11.762  18.727  1.00 17.25           C  
ATOM    215  CG  ASP A  26      39.119  12.529  19.065  1.00 20.87           C  
ATOM    216  OD1 ASP A  26      39.051  13.195  20.099  1.00 24.74           O  
ATOM    217  OD2 ASP A  26      38.176  12.456  18.280  1.00 21.75           O  
ATOM    218  N   THR A  27      43.511  11.246  18.282  1.00 17.54           N  
ATOM    219  CA  THR A  27      44.555  10.338  17.835  1.00 17.74           C  
ATOM    220  C   THR A  27      45.698  10.359  18.805  1.00 18.39           C  
ATOM    221  O   THR A  27      46.279   9.317  19.090  1.00 20.47           O  
ATOM    222  CB  THR A  27      45.100  10.721  16.477  1.00 16.43           C  
ATOM    223  OG1 THR A  27      44.012  10.836  15.587  1.00 19.78           O  
ATOM    224  CG2 THR A  27      45.959   9.638  15.906  1.00 17.51           C  
ATOM    225  N   TYR A  28      46.018  11.542  19.313  1.00 20.11           N  
ATOM    226  CA  TYR A  28      47.053  11.652  20.312  1.00 23.22           C  
ATOM    227  C   TYR A  28      46.590  10.910  21.541  1.00 24.33           C  
ATOM    228  O   TYR A  28      47.252   9.937  21.874  1.00 27.16           O  
ATOM    229  CB  TYR A  28      47.315  13.111  20.654  1.00 24.68           C  
ATOM    230  CG  TYR A  28      48.070  13.372  21.950  1.00 26.35           C  
ATOM    231  CD1 TYR A  28      49.433  13.162  22.047  1.00 28.72           C  
ATOM    232  CD2 TYR A  28      47.365  13.873  23.019  1.00 28.39           C  
ATOM    233  CE1 TYR A  28      50.096  13.467  23.218  1.00 30.93           C  
ATOM    234  CE2 TYR A  28      48.016  14.172  24.188  1.00 31.00           C  
ATOM    235  CZ  TYR A  28      49.374  13.973  24.278  1.00 31.99           C  
ATOM    236  OH  TYR A  28      50.016  14.322  25.447  1.00 34.72           O  
ATOM    237  N   GLN A  29      45.456  11.296  22.148  1.00 24.99           N  
ATOM    238  CA  GLN A  29      44.957  10.687  23.362  1.00 24.79           C  
ATOM    239  C   GLN A  29      44.815   9.183  23.252  1.00 24.40           C  
ATOM    240  O   GLN A  29      45.101   8.534  24.240  1.00 27.00           O  
ATOM    241  CB  GLN A  29      43.617  11.291  23.735  1.00 26.74           C  
ATOM    242  CG  GLN A  29      43.265  11.102  25.215  1.00 33.18           C  
ATOM    243  CD  GLN A  29      41.769  10.946  25.563  1.00 37.57           C  
ATOM    244  OE1 GLN A  29      40.849  11.191  24.766  1.00 37.32           O  
ATOM    245  NE2 GLN A  29      41.491  10.509  26.799  1.00 38.44           N  
ATOM    246  N   GLU A  30      44.462   8.521  22.144  1.00 27.00           N  
ATOM    247  CA  GLU A  30      44.415   7.050  22.146  1.00 27.31           C  
ATOM    248  C   GLU A  30      45.798   6.426  22.070  1.00 25.78           C  
ATOM    249  O   GLU A  30      45.981   5.327  22.580  1.00 27.29           O  
ATOM    250  CB  GLU A  30      43.569   6.491  20.984  1.00 28.49           C  
ATOM    251  CG  GLU A  30      43.929   6.924  19.568  1.00 32.29           C  
ATOM    252  CD  GLU A  30      44.264   5.797  18.598  1.00 33.19           C  
ATOM    253  OE1 GLU A  30      43.501   4.824  18.517  1.00 30.66           O  
ATOM    254  OE2 GLU A  30      45.292   5.923  17.920  1.00 34.45           O  
ATOM    255  N   PHE A  31      46.779   7.104  21.459  1.00 24.53           N  
ATOM    256  CA  PHE A  31      48.149   6.639  21.448  1.00 22.78           C  
ATOM    257  C   PHE A  31      48.688   6.711  22.875  1.00 22.03           C  
ATOM    258  O   PHE A  31      49.325   5.769  23.340  1.00 21.84           O  
ATOM    259  CB  PHE A  31      48.986   7.519  20.512  1.00 21.99           C  
ATOM    260  CG  PHE A  31      50.485   7.183  20.471  1.00 25.15           C  
ATOM    261  CD1 PHE A  31      50.977   6.254  19.583  1.00 26.00           C  
ATOM    262  CD2 PHE A  31      51.380   7.806  21.318  1.00 26.44           C  
ATOM    263  CE1 PHE A  31      52.326   5.958  19.547  1.00 27.23           C  
ATOM    264  CE2 PHE A  31      52.726   7.505  21.277  1.00 26.59           C  
ATOM    265  CZ  PHE A  31      53.208   6.581  20.393  1.00 26.99           C  
ATOM    266  N   GLU A  32      48.385   7.799  23.592  1.00 22.49           N  
ATOM    267  CA  GLU A  32      48.923   8.049  24.924  1.00 23.29           C  
ATOM    268  C   GLU A  32      48.481   6.960  25.860  1.00 24.12           C  
ATOM    269  O   GLU A  32      49.353   6.211  26.296  1.00 25.76           O  
ATOM    270  CB  GLU A  32      48.457   9.395  25.504  1.00 21.50           C  
ATOM    271  CG  GLU A  32      49.169   9.791  26.797  1.00 20.24           C  
ATOM    272  CD  GLU A  32      48.673  11.073  27.461  1.00 21.92           C  
ATOM    273  OE1 GLU A  32      47.727  10.994  28.250  1.00 19.12           O  
ATOM    274  OE2 GLU A  32      49.234  12.143  27.196  1.00 21.36           O  
ATOM    275  N   GLU A  33      47.193   6.763  26.125  1.00 23.24           N  
ATOM    276  CA  GLU A  33      46.850   5.698  27.043  1.00 28.24           C  
ATOM    277  C   GLU A  33      47.081   4.273  26.536  1.00 28.53           C  
ATOM    278  O   GLU A  33      46.626   3.305  27.134  1.00 31.27           O  
ATOM    279  CB  GLU A  33      45.391   5.877  27.505  1.00 31.40           C  
ATOM    280  CG  GLU A  33      44.311   6.155  26.470  1.00 37.44           C  
ATOM    281  CD  GLU A  33      43.520   7.456  26.674  1.00 41.07           C  
ATOM    282  OE1 GLU A  33      44.063   8.463  27.161  1.00 40.34           O  
ATOM    283  OE2 GLU A  33      42.340   7.455  26.309  1.00 44.38           O  
ATOM    284  N   ALA A  34      47.800   4.050  25.446  1.00 28.51           N  
ATOM    285  CA  ALA A  34      48.114   2.689  25.079  1.00 29.49           C  
ATOM    286  C   ALA A  34      49.601   2.432  25.253  1.00 30.91           C  
ATOM    287  O   ALA A  34      49.988   1.358  25.725  1.00 32.97           O  
ATOM    288  CB  ALA A  34      47.732   2.434  23.633  1.00 29.37           C  
ATOM    289  N   TYR A  35      50.431   3.434  24.919  1.00 30.65           N  
ATOM    290  CA  TYR A  35      51.881   3.287  24.943  1.00 30.96           C  
ATOM    291  C   TYR A  35      52.631   4.212  25.899  1.00 32.37           C  
ATOM    292  O   TYR A  35      53.823   3.977  26.109  1.00 34.12           O  
ATOM    293  CB  TYR A  35      52.457   3.508  23.541  1.00 30.38           C  
ATOM    294  CG  TYR A  35      51.777   2.703  22.455  1.00 32.67           C  
ATOM    295  CD1 TYR A  35      51.804   1.323  22.482  1.00 35.25           C  
ATOM    296  CD2 TYR A  35      51.081   3.351  21.466  1.00 32.76           C  
ATOM    297  CE1 TYR A  35      51.125   0.581  21.529  1.00 36.14           C  
ATOM    298  CE2 TYR A  35      50.403   2.619  20.511  1.00 35.00           C  
ATOM    299  CZ  TYR A  35      50.424   1.239  20.546  1.00 35.90           C  
ATOM    300  OH  TYR A  35      49.721   0.511  19.605  1.00 38.07           O  
ATOM    301  N   ILE A  36      52.041   5.303  26.438  1.00 32.59           N  
ATOM    302  CA  ILE A  36      52.715   6.199  27.389  1.00 30.86           C  
ATOM    303  C   ILE A  36      52.092   6.161  28.794  1.00 32.60           C  
ATOM    304  O   ILE A  36      50.948   6.579  29.010  1.00 33.21           O  
ATOM    305  CB  ILE A  36      52.714   7.656  26.802  1.00 27.84           C  
ATOM    306  CG1 ILE A  36      53.975   7.887  25.988  1.00 27.04           C  
ATOM    307  CG2 ILE A  36      52.764   8.722  27.890  1.00 27.62           C  
ATOM    308  CD1 ILE A  36      54.159   7.107  24.674  1.00 28.18           C  
ATOM    309  N   PRO A  37      52.840   5.632  29.783  1.00 33.53           N  
ATOM    310  CA  PRO A  37      52.685   5.914  31.203  1.00 33.36           C  
ATOM    311  C   PRO A  37      53.091   7.319  31.597  1.00 33.33           C  
ATOM    312  O   PRO A  37      53.905   7.972  30.944  1.00 31.13           O  
ATOM    313  CB  PRO A  37      53.531   4.880  31.889  1.00 34.61           C  
ATOM    314  CG  PRO A  37      54.650   4.692  30.901  1.00 34.97           C  
ATOM    315  CD  PRO A  37      53.821   4.562  29.623  1.00 34.31           C  
ATOM    316  N   LYS A  38      52.534   7.726  32.742  1.00 34.63           N  
ATOM    317  CA  LYS A  38      52.807   9.037  33.316  1.00 35.42           C  
ATOM    318  C   LYS A  38      54.270   9.247  33.636  1.00 35.74           C  
ATOM    319  O   LYS A  38      54.786  10.345  33.442  1.00 34.37           O  
ATOM    320  CB  LYS A  38      51.937   9.210  34.558  1.00 34.66           C  
ATOM    321  CG  LYS A  38      50.487   9.353  34.081  1.00 36.66           C  
ATOM    322  CD  LYS A  38      50.273  10.644  33.249  1.00 37.56           C  
ATOM    323  CE  LYS A  38      49.051  10.616  32.313  1.00 37.42           C  
ATOM    324  NZ  LYS A  38      49.248   9.707  31.196  1.00 36.98           N  
ATOM    325  N   GLU A  39      54.907   8.141  34.057  1.00 37.37           N  
ATOM    326  CA  GLU A  39      56.342   8.029  34.252  1.00 39.52           C  
ATOM    327  C   GLU A  39      57.021   8.666  33.040  1.00 40.46           C  
ATOM    328  O   GLU A  39      57.717   9.677  33.172  1.00 41.79           O  
ATOM    329  CB  GLU A  39      56.696   6.524  34.377  1.00 42.72           C  
ATOM    330  CG  GLU A  39      58.178   6.060  34.274  1.00 47.29           C  
ATOM    331  CD  GLU A  39      59.085   6.139  35.517  1.00 49.81           C  
ATOM    332  OE1 GLU A  39      59.717   7.179  35.768  1.00 50.25           O  
ATOM    333  OE2 GLU A  39      59.180   5.127  36.219  1.00 50.22           O  
ATOM    334  N   GLN A  40      56.664   8.143  31.852  1.00 40.42           N  
ATOM    335  CA  GLN A  40      57.226   8.575  30.573  1.00 38.92           C  
ATOM    336  C   GLN A  40      56.690   9.900  30.048  1.00 38.37           C  
ATOM    337  O   GLN A  40      57.452  10.637  29.416  1.00 36.87           O  
ATOM    338  CB  GLN A  40      56.964   7.494  29.539  1.00 38.49           C  
ATOM    339  CG  GLN A  40      58.190   6.872  28.883  1.00 38.81           C  
ATOM    340  CD  GLN A  40      57.947   5.418  28.452  1.00 40.46           C  
ATOM    341  OE1 GLN A  40      57.331   4.610  29.165  1.00 38.03           O  
ATOM    342  NE2 GLN A  40      58.450   5.044  27.271  1.00 39.78           N  
ATOM    343  N   LYS A  41      55.402  10.210  30.334  1.00 35.91           N  
ATOM    344  CA  LYS A  41      54.743  11.420  29.859  1.00 33.97           C  
ATOM    345  C   LYS A  41      55.460  12.621  30.445  1.00 33.03           C  
ATOM    346  O   LYS A  41      55.690  13.619  29.761  1.00 32.53           O  
ATOM    347  CB  LYS A  41      53.280  11.410  30.298  1.00 36.33           C  
ATOM    348  CG  LYS A  41      52.334  12.369  29.563  1.00 37.04           C  
ATOM    349  CD  LYS A  41      52.297  13.781  30.148  1.00 40.27           C  
ATOM    350  CE  LYS A  41      51.840  14.850  29.144  1.00 42.06           C  
ATOM    351  NZ  LYS A  41      50.463  14.682  28.708  1.00 44.49           N  
ATOM    352  N   TYR A  42      55.836  12.457  31.719  1.00 31.79           N  
ATOM    353  CA  TYR A  42      56.591  13.446  32.460  1.00 29.89           C  
ATOM    354  C   TYR A  42      58.043  13.516  32.047  1.00 31.20           C  
ATOM    355  O   TYR A  42      58.537  14.627  31.876  1.00 30.57           O  
ATOM    356  CB  TYR A  42      56.582  13.148  33.915  1.00 28.08           C  
ATOM    357  CG  TYR A  42      55.261  13.316  34.625  1.00 26.73           C  
ATOM    358  CD1 TYR A  42      54.086  13.633  33.977  1.00 24.70           C  
ATOM    359  CD2 TYR A  42      55.293  13.112  35.979  1.00 27.50           C  
ATOM    360  CE1 TYR A  42      52.921  13.742  34.694  1.00 27.12           C  
ATOM    361  CE2 TYR A  42      54.131  13.222  36.695  1.00 30.29           C  
ATOM    362  CZ  TYR A  42      52.955  13.531  36.054  1.00 28.80           C  
ATOM    363  OH  TYR A  42      51.803  13.582  36.811  1.00 28.87           O  
ATOM    364  N   SER A  43      58.726  12.361  31.883  1.00 31.37           N  
ATOM    365  CA  SER A  43      60.133  12.304  31.448  1.00 31.47           C  
ATOM    366  C   SER A  43      60.304  13.033  30.126  1.00 31.61           C  
ATOM    367  O   SER A  43      61.297  13.702  29.878  1.00 33.98           O  
ATOM    368  CB  SER A  43      60.636  10.877  31.188  1.00 31.26           C  
ATOM    369  OG  SER A  43      60.251   9.912  32.159  1.00 32.16           O  
ATOM    370  N   PHE A  44      59.283  12.907  29.282  1.00 31.61           N  
ATOM    371  CA  PHE A  44      59.240  13.511  27.979  1.00 31.01           C  
ATOM    372  C   PHE A  44      59.247  15.038  28.120  1.00 30.70           C  
ATOM    373  O   PHE A  44      60.179  15.689  27.666  1.00 29.73           O  
ATOM    374  CB  PHE A  44      57.990  12.890  27.346  1.00 34.26           C  
ATOM    375  CG  PHE A  44      57.458  13.585  26.117  1.00 35.67           C  
ATOM    376  CD1 PHE A  44      57.967  13.261  24.886  1.00 36.47           C  
ATOM    377  CD2 PHE A  44      56.501  14.573  26.255  1.00 36.58           C  
ATOM    378  CE1 PHE A  44      57.522  13.943  23.774  1.00 39.43           C  
ATOM    379  CE2 PHE A  44      56.060  15.249  25.147  1.00 38.08           C  
ATOM    380  CZ  PHE A  44      56.574  14.935  23.907  1.00 39.98           C  
ATOM    381  N   LEU A  45      58.255  15.615  28.809  1.00 31.20           N  
ATOM    382  CA  LEU A  45      58.116  17.055  29.052  1.00 30.56           C  
ATOM    383  C   LEU A  45      59.315  17.656  29.785  1.00 32.34           C  
ATOM    384  O   LEU A  45      59.773  18.771  29.528  1.00 31.52           O  
ATOM    385  CB  LEU A  45      56.870  17.340  29.906  1.00 27.80           C  
ATOM    386  CG  LEU A  45      55.514  16.779  29.533  1.00 22.98           C  
ATOM    387  CD1 LEU A  45      54.544  17.125  30.611  1.00 21.22           C  
ATOM    388  CD2 LEU A  45      55.024  17.365  28.248  1.00 22.53           C  
ATOM    389  N   GLN A  46      59.823  16.836  30.703  1.00 34.50           N  
ATOM    390  CA  GLN A  46      60.928  17.173  31.571  1.00 37.05           C  
ATOM    391  C   GLN A  46      62.199  17.471  30.805  1.00 39.85           C  
ATOM    392  O   GLN A  46      62.841  18.497  31.024  1.00 40.63           O  
ATOM    393  CB  GLN A  46      61.183  16.020  32.509  1.00 36.53           C  
ATOM    394  CG  GLN A  46      62.220  16.261  33.567  1.00 35.53           C  
ATOM    395  CD  GLN A  46      61.676  17.233  34.577  1.00 36.78           C  
ATOM    396  OE1 GLN A  46      61.209  16.839  35.654  1.00 37.06           O  
ATOM    397  NE2 GLN A  46      61.731  18.513  34.195  1.00 35.67           N  
ATOM    398  N   ASN A  47      62.518  16.537  29.901  1.00 42.13           N  
ATOM    399  CA  ASN A  47      63.718  16.629  29.108  1.00 45.08           C  
ATOM    400  C   ASN A  47      63.411  17.146  27.699  1.00 45.67           C  
ATOM    401  O   ASN A  47      62.647  16.546  26.933  1.00 44.52           O  
ATOM    402  CB  ASN A  47      64.400  15.215  29.136  1.00 47.55           C  
ATOM    403  CG  ASN A  47      64.168  14.164  28.039  1.00 49.34           C  
ATOM    404  OD1 ASN A  47      64.771  14.241  26.966  1.00 51.51           O  
ATOM    405  ND2 ASN A  47      63.377  13.110  28.243  1.00 47.44           N  
ATOM    406  N   PRO A  48      63.969  18.325  27.359  1.00 47.09           N  
ATOM    407  CA  PRO A  48      64.033  18.892  26.008  1.00 47.68           C  
ATOM    408  C   PRO A  48      64.264  18.024  24.778  1.00 48.00           C  
ATOM    409  O   PRO A  48      63.875  18.485  23.703  1.00 49.07           O  
ATOM    410  CB  PRO A  48      65.080  19.981  26.146  1.00 46.71           C  
ATOM    411  CG  PRO A  48      64.634  20.585  27.454  1.00 46.36           C  
ATOM    412  CD  PRO A  48      64.384  19.348  28.321  1.00 46.49           C  
ATOM    413  N   GLN A  49      64.852  16.810  24.864  1.00 48.37           N  
ATOM    414  CA  GLN A  49      65.014  15.909  23.700  1.00 50.00           C  
ATOM    415  C   GLN A  49      63.637  15.530  23.146  1.00 49.32           C  
ATOM    416  O   GLN A  49      63.327  15.519  21.947  1.00 48.58           O  
ATOM    417  CB  GLN A  49      65.772  14.623  24.123  1.00 51.70           C  
ATOM    418  CG  GLN A  49      66.246  13.582  23.077  1.00 54.10           C  
ATOM    419  CD  GLN A  49      65.285  12.449  22.696  1.00 54.79           C  
ATOM    420  OE1 GLN A  49      65.290  11.354  23.268  1.00 55.14           O  
ATOM    421  NE2 GLN A  49      64.437  12.679  21.693  1.00 55.78           N  
ATOM    422  N   THR A  50      62.809  15.254  24.146  1.00 48.85           N  
ATOM    423  CA  THR A  50      61.430  14.905  23.924  1.00 48.86           C  
ATOM    424  C   THR A  50      60.497  16.029  24.423  1.00 47.32           C  
ATOM    425  O   THR A  50      59.554  15.744  25.161  1.00 48.09           O  
ATOM    426  CB  THR A  50      61.216  13.543  24.650  1.00 49.96           C  
ATOM    427  OG1 THR A  50      61.591  13.746  26.010  1.00 51.57           O  
ATOM    428  CG2 THR A  50      62.018  12.392  24.046  1.00 50.05           C  
ATOM    429  N   SER A  51      60.684  17.326  24.111  1.00 43.59           N  
ATOM    430  CA  SER A  51      59.732  18.352  24.559  1.00 39.41           C  
ATOM    431  C   SER A  51      59.528  19.459  23.556  1.00 37.13           C  
ATOM    432  O   SER A  51      58.395  19.902  23.346  1.00 35.42           O  
ATOM    433  CB  SER A  51      60.145  19.066  25.858  1.00 39.23           C  
ATOM    434  OG  SER A  51      60.164  18.201  26.977  1.00 36.33           O  
ATOM    435  N   LEU A  52      60.639  19.922  22.961  1.00 34.18           N  
ATOM    436  CA  LEU A  52      60.551  21.021  22.026  1.00 30.06           C  
ATOM    437  C   LEU A  52      59.952  20.489  20.747  1.00 27.67           C  
ATOM    438  O   LEU A  52      60.111  19.304  20.425  1.00 29.09           O  
ATOM    439  CB  LEU A  52      61.921  21.607  21.724  1.00 30.93           C  
ATOM    440  CG  LEU A  52      61.876  23.059  21.200  1.00 32.48           C  
ATOM    441  CD1 LEU A  52      61.443  23.974  22.342  1.00 30.24           C  
ATOM    442  CD2 LEU A  52      63.239  23.496  20.664  1.00 30.12           C  
ATOM    443  N   CYS A  53      59.242  21.398  20.068  1.00 23.06           N  
ATOM    444  CA  CYS A  53      58.582  21.115  18.802  1.00 18.71           C  
ATOM    445  C   CYS A  53      59.218  22.003  17.747  1.00 19.05           C  
ATOM    446  O   CYS A  53      59.500  23.182  17.993  1.00 15.06           O  
ATOM    447  CB  CYS A  53      57.099  21.442  18.846  1.00 16.84           C  
ATOM    448  SG  CYS A  53      56.180  20.557  20.119  1.00 10.75           S  
ATOM    449  N   PHE A  54      59.431  21.433  16.552  1.00 18.58           N  
ATOM    450  CA  PHE A  54      60.028  22.176  15.453  1.00 21.85           C  
ATOM    451  C   PHE A  54      59.320  23.450  15.032  1.00 23.68           C  
ATOM    452  O   PHE A  54      59.884  24.310  14.374  1.00 25.03           O  
ATOM    453  CB  PHE A  54      60.129  21.293  14.245  1.00 21.95           C  
ATOM    454  CG  PHE A  54      58.814  20.783  13.680  1.00 22.72           C  
ATOM    455  CD1 PHE A  54      58.294  19.588  14.141  1.00 23.29           C  
ATOM    456  CD2 PHE A  54      58.187  21.478  12.668  1.00 21.17           C  
ATOM    457  CE1 PHE A  54      57.149  19.087  13.576  1.00 20.84           C  
ATOM    458  CE2 PHE A  54      57.043  20.964  12.114  1.00 20.38           C  
ATOM    459  CZ  PHE A  54      56.530  19.775  12.565  1.00 21.05           C  
ATOM    460  N   SER A  55      58.047  23.512  15.402  1.00 26.75           N  
ATOM    461  CA  SER A  55      57.165  24.620  15.136  1.00 27.29           C  
ATOM    462  C   SER A  55      57.489  25.801  16.010  1.00 28.43           C  
ATOM    463  O   SER A  55      57.063  26.911  15.685  1.00 30.00           O  
ATOM    464  CB  SER A  55      55.745  24.207  15.395  1.00 29.23           C  
ATOM    465  OG  SER A  55      55.488  22.955  14.780  1.00 33.54           O  
ATOM    466  N   GLU A  56      58.251  25.580  17.091  1.00 27.36           N  
ATOM    467  CA  GLU A  56      58.577  26.639  18.027  1.00 28.50           C  
ATOM    468  C   GLU A  56      59.470  27.773  17.494  1.00 27.87           C  
ATOM    469  O   GLU A  56      59.578  28.862  18.077  1.00 26.60           O  
ATOM    470  CB  GLU A  56      59.162  25.944  19.276  1.00 32.08           C  
ATOM    471  CG  GLU A  56      58.021  25.130  19.960  1.00 39.39           C  
ATOM    472  CD  GLU A  56      58.126  24.695  21.430  1.00 42.67           C  
ATOM    473  OE1 GLU A  56      58.107  25.547  22.316  1.00 47.08           O  
ATOM    474  OE2 GLU A  56      58.182  23.501  21.715  1.00 44.01           O  
ATOM    475  N   SER A  57      60.054  27.565  16.304  1.00 27.40           N  
ATOM    476  CA  SER A  57      60.814  28.602  15.612  1.00 28.67           C  
ATOM    477  C   SER A  57      59.929  29.786  15.200  1.00 28.05           C  
ATOM    478  O   SER A  57      60.404  30.900  14.979  1.00 30.19           O  
ATOM    479  CB  SER A  57      61.497  28.013  14.353  1.00 31.80           C  
ATOM    480  OG  SER A  57      60.678  27.725  13.215  1.00 34.94           O  
ATOM    481  N   ILE A  58      58.617  29.548  15.057  1.00 26.65           N  
ATOM    482  CA  ILE A  58      57.649  30.581  14.736  1.00 22.44           C  
ATOM    483  C   ILE A  58      57.241  31.173  16.082  1.00 23.06           C  
ATOM    484  O   ILE A  58      56.892  30.460  17.029  1.00 25.63           O  
ATOM    485  CB  ILE A  58      56.419  29.991  14.036  1.00 20.15           C  
ATOM    486  CG1 ILE A  58      56.802  29.064  12.912  1.00 18.75           C  
ATOM    487  CG2 ILE A  58      55.627  31.130  13.440  1.00 17.97           C  
ATOM    488  CD1 ILE A  58      55.628  28.187  12.475  1.00 21.55           C  
ATOM    489  N   PRO A  59      57.307  32.485  16.226  1.00 20.56           N  
ATOM    490  CA  PRO A  59      56.834  33.179  17.396  1.00 20.04           C  
ATOM    491  C   PRO A  59      55.307  33.101  17.499  1.00 21.35           C  
ATOM    492  O   PRO A  59      54.567  33.486  16.585  1.00 24.55           O  
ATOM    493  CB  PRO A  59      57.384  34.547  17.168  1.00 22.06           C  
ATOM    494  CG  PRO A  59      57.214  34.732  15.674  1.00 21.34           C  
ATOM    495  CD  PRO A  59      57.762  33.406  15.196  1.00 21.03           C  
ATOM    496  N   THR A  60      54.775  32.555  18.583  1.00 18.75           N  
ATOM    497  CA  THR A  60      53.338  32.497  18.705  1.00 16.13           C  
ATOM    498  C   THR A  60      52.987  33.063  20.065  1.00 17.96           C  
ATOM    499  O   THR A  60      53.720  32.814  21.016  1.00 20.65           O  
ATOM    500  CB  THR A  60      52.848  31.028  18.564  1.00 15.60           C  
ATOM    501  OG1 THR A  60      52.918  30.412  19.846  1.00 13.52           O  
ATOM    502  CG2 THR A  60      53.678  30.222  17.566  1.00 13.46           C  
ATOM    503  N   PRO A  61      51.905  33.802  20.272  1.00 19.10           N  
ATOM    504  CA  PRO A  61      51.398  34.159  21.593  1.00 18.88           C  
ATOM    505  C   PRO A  61      51.227  32.941  22.492  1.00 19.46           C  
ATOM    506  O   PRO A  61      50.872  31.868  22.002  1.00 19.64           O  
ATOM    507  CB  PRO A  61      50.105  34.855  21.288  1.00 21.44           C  
ATOM    508  CG  PRO A  61      50.336  35.493  19.943  1.00 20.69           C  
ATOM    509  CD  PRO A  61      51.107  34.409  19.216  1.00 19.62           C  
ATOM    510  N   SER A  62      51.445  33.108  23.802  1.00 19.01           N  
ATOM    511  CA  SER A  62      51.394  32.010  24.769  1.00 19.58           C  
ATOM    512  C   SER A  62      50.230  32.045  25.752  1.00 16.21           C  
ATOM    513  O   SER A  62      49.847  31.053  26.378  1.00 13.18           O  
ATOM    514  CB  SER A  62      52.713  31.974  25.564  1.00 23.62           C  
ATOM    515  OG  SER A  62      52.922  33.071  26.455  1.00 29.00           O  
ATOM    516  N   ASN A  63      49.717  33.250  25.913  1.00 14.64           N  
ATOM    517  CA  ASN A  63      48.596  33.464  26.780  1.00 16.41           C  
ATOM    518  C   ASN A  63      47.574  34.357  26.102  1.00 18.63           C  
ATOM    519  O   ASN A  63      47.782  34.808  24.973  1.00 20.88           O  
ATOM    520  CB  ASN A  63      49.109  34.064  28.066  1.00 15.32           C  
ATOM    521  CG  ASN A  63      49.682  35.469  28.002  1.00 17.14           C  
ATOM    522  OD1 ASN A  63      49.171  36.339  27.314  1.00 18.06           O  
ATOM    523  ND2 ASN A  63      50.735  35.772  28.759  1.00 19.24           N  
ATOM    524  N   ARG A  64      46.461  34.647  26.782  1.00 21.03           N  
ATOM    525  CA  ARG A  64      45.404  35.455  26.196  1.00 22.49           C  
ATOM    526  C   ARG A  64      45.859  36.869  25.953  1.00 23.52           C  
ATOM    527  O   ARG A  64      45.726  37.356  24.841  1.00 25.83           O  
ATOM    528  CB  ARG A  64      44.193  35.436  27.121  1.00 23.67           C  
ATOM    529  CG  ARG A  64      43.008  36.325  26.748  1.00 25.93           C  
ATOM    530  CD  ARG A  64      41.940  36.236  27.843  1.00 26.64           C  
ATOM    531  NE  ARG A  64      41.381  37.536  28.178  1.00 28.10           N  
ATOM    532  CZ  ARG A  64      40.303  38.043  27.572  1.00 30.64           C  
ATOM    533  NH1 ARG A  64      39.647  37.377  26.628  1.00 31.28           N  
ATOM    534  NH2 ARG A  64      39.851  39.251  27.913  1.00 32.46           N  
ATOM    535  N   GLU A  65      46.483  37.468  26.964  1.00 26.10           N  
ATOM    536  CA  GLU A  65      46.911  38.860  26.964  1.00 27.52           C  
ATOM    537  C   GLU A  65      47.777  39.243  25.781  1.00 25.75           C  
ATOM    538  O   GLU A  65      47.610  40.330  25.246  1.00 25.69           O  
ATOM    539  CB  GLU A  65      47.664  39.125  28.263  1.00 32.39           C  
ATOM    540  CG  GLU A  65      47.844  40.589  28.657  1.00 39.34           C  
ATOM    541  CD  GLU A  65      46.704  41.175  29.483  1.00 43.69           C  
ATOM    542  OE1 GLU A  65      46.546  40.768  30.636  1.00 44.37           O  
ATOM    543  OE2 GLU A  65      45.989  42.049  28.981  1.00 49.32           O  
ATOM    544  N   GLU A  66      48.660  38.340  25.346  1.00 24.84           N  
ATOM    545  CA  GLU A  66      49.552  38.581  24.224  1.00 25.38           C  
ATOM    546  C   GLU A  66      48.812  38.332  22.929  1.00 25.97           C  
ATOM    547  O   GLU A  66      49.004  39.071  21.960  1.00 26.80           O  
ATOM    548  CB  GLU A  66      50.719  37.648  24.211  1.00 25.51           C  
ATOM    549  CG  GLU A  66      51.492  37.632  25.503  1.00 29.11           C  
ATOM    550  CD  GLU A  66      52.512  36.509  25.643  1.00 30.65           C  
ATOM    551  OE1 GLU A  66      52.567  35.602  24.816  1.00 32.05           O  
ATOM    552  OE2 GLU A  66      53.265  36.533  26.613  1.00 34.58           O  
ATOM    553  N   THR A  67      47.983  37.268  22.924  1.00 24.55           N  
ATOM    554  CA  THR A  67      47.201  36.904  21.757  1.00 21.88           C  
ATOM    555  C   THR A  67      46.330  38.054  21.335  1.00 21.92           C  
ATOM    556  O   THR A  67      46.371  38.388  20.165  1.00 23.51           O  
ATOM    557  CB  THR A  67      46.310  35.701  22.038  1.00 20.44           C  
ATOM    558  OG1 THR A  67      47.165  34.624  22.379  1.00 17.39           O  
ATOM    559  CG2 THR A  67      45.472  35.316  20.835  1.00 18.46           C  
ATOM    560  N   GLN A  68      45.616  38.715  22.251  1.00 23.26           N  
ATOM    561  CA  GLN A  68      44.733  39.808  21.891  1.00 25.23           C  
ATOM    562  C   GLN A  68      45.437  41.097  21.549  1.00 25.81           C  
ATOM    563  O   GLN A  68      44.816  42.011  21.018  1.00 28.17           O  
ATOM    564  CB  GLN A  68      43.754  40.091  23.005  1.00 27.71           C  
ATOM    565  CG  GLN A  68      42.321  39.706  22.618  1.00 31.62           C  
ATOM    566  CD  GLN A  68      41.783  38.535  23.432  1.00 34.88           C  
ATOM    567  OE1 GLN A  68      41.322  38.722  24.558  1.00 39.15           O  
ATOM    568  NE2 GLN A  68      41.821  37.303  22.928  1.00 33.32           N  
ATOM    569  N   GLN A  69      46.732  41.210  21.833  1.00 27.66           N  
ATOM    570  CA  GLN A  69      47.496  42.382  21.427  1.00 28.20           C  
ATOM    571  C   GLN A  69      48.137  42.222  20.046  1.00 28.21           C  
ATOM    572  O   GLN A  69      48.950  43.050  19.615  1.00 29.76           O  
ATOM    573  CB  GLN A  69      48.551  42.648  22.485  1.00 31.55           C  
ATOM    574  CG  GLN A  69      47.859  43.162  23.752  1.00 37.09           C  
ATOM    575  CD  GLN A  69      48.714  43.233  25.010  1.00 38.94           C  
ATOM    576  OE1 GLN A  69      48.408  43.981  25.942  1.00 39.98           O  
ATOM    577  NE2 GLN A  69      49.786  42.443  25.096  1.00 40.71           N  
ATOM    578  N   LYS A  70      47.806  41.121  19.348  1.00 25.58           N  
ATOM    579  CA  LYS A  70      48.233  40.914  17.977  1.00 21.26           C  
ATOM    580  C   LYS A  70      47.086  41.329  17.072  1.00 19.71           C  
ATOM    581  O   LYS A  70      45.899  41.255  17.410  1.00 16.20           O  
ATOM    582  CB  LYS A  70      48.542  39.464  17.689  1.00 20.68           C  
ATOM    583  CG  LYS A  70      49.655  38.852  18.498  1.00 23.79           C  
ATOM    584  CD  LYS A  70      50.992  39.528  18.187  1.00 26.79           C  
ATOM    585  CE  LYS A  70      52.182  38.886  18.905  1.00 25.77           C  
ATOM    586  NZ  LYS A  70      52.002  38.907  20.345  1.00 27.88           N  
ATOM    587  N   SER A  71      47.504  41.764  15.884  1.00 19.02           N  
ATOM    588  CA  SER A  71      46.597  42.214  14.838  1.00 18.47           C  
ATOM    589  C   SER A  71      45.944  41.041  14.125  1.00 17.24           C  
ATOM    590  O   SER A  71      46.336  39.892  14.334  1.00 19.87           O  
ATOM    591  CB  SER A  71      47.341  43.055  13.795  1.00 17.63           C  
ATOM    592  OG  SER A  71      48.110  42.302  12.861  1.00 18.69           O  
ATOM    593  N   ASN A  72      44.956  41.327  13.268  1.00 15.12           N  
ATOM    594  CA  ASN A  72      44.338  40.279  12.493  1.00 12.93           C  
ATOM    595  C   ASN A  72      45.349  39.727  11.486  1.00 13.11           C  
ATOM    596  O   ASN A  72      45.549  38.509  11.475  1.00 13.03           O  
ATOM    597  CB  ASN A  72      43.091  40.831  11.796  1.00 11.12           C  
ATOM    598  CG  ASN A  72      41.927  41.231  12.708  1.00  8.44           C  
ATOM    599  OD1 ASN A  72      41.772  40.823  13.859  1.00  5.92           O  
ATOM    600  ND2 ASN A  72      41.074  42.095  12.182  1.00  7.24           N  
ATOM    601  N   LEU A  73      46.085  40.531  10.697  1.00 14.90           N  
ATOM    602  CA  LEU A  73      47.070  39.945   9.776  1.00 15.52           C  
ATOM    603  C   LEU A  73      48.199  39.232  10.481  1.00 15.15           C  
ATOM    604  O   LEU A  73      48.787  38.345   9.867  1.00 18.47           O  
ATOM    605  CB  LEU A  73      47.774  40.947   8.841  1.00 14.93           C  
ATOM    606  CG  LEU A  73      47.173  41.387   7.497  1.00 15.77           C  
ATOM    607  CD1 LEU A  73      46.652  40.173   6.741  1.00 15.31           C  
ATOM    608  CD2 LEU A  73      46.037  42.367   7.726  1.00 17.15           C  
ATOM    609  N   GLU A  74      48.517  39.542  11.743  1.00 13.17           N  
ATOM    610  CA  GLU A  74      49.576  38.790  12.380  1.00 12.85           C  
ATOM    611  C   GLU A  74      49.008  37.464  12.786  1.00 10.18           C  
ATOM    612  O   GLU A  74      49.607  36.470  12.405  1.00 12.46           O  
ATOM    613  CB  GLU A  74      50.135  39.462  13.620  1.00 15.73           C  
ATOM    614  CG  GLU A  74      50.926  40.688  13.220  1.00 23.18           C  
ATOM    615  CD  GLU A  74      51.534  41.447  14.388  1.00 29.84           C  
ATOM    616  OE1 GLU A  74      50.808  42.152  15.102  1.00 30.43           O  
ATOM    617  OE2 GLU A  74      52.753  41.330  14.565  1.00 33.42           O  
ATOM    618  N   LEU A  75      47.857  37.378  13.460  1.00  6.59           N  
ATOM    619  CA  LEU A  75      47.352  36.088  13.875  1.00  4.10           C  
ATOM    620  C   LEU A  75      47.094  35.163  12.699  1.00  5.26           C  
ATOM    621  O   LEU A  75      47.462  34.002  12.752  1.00  5.07           O  
ATOM    622  CB  LEU A  75      46.103  36.294  14.657  1.00  2.00           C  
ATOM    623  CG  LEU A  75      46.344  36.895  15.999  1.00  2.00           C  
ATOM    624  CD1 LEU A  75      45.031  37.229  16.616  1.00  2.00           C  
ATOM    625  CD2 LEU A  75      47.093  35.935  16.868  1.00  2.00           C  
ATOM    626  N   LEU A  76      46.564  35.660  11.585  1.00  6.01           N  
ATOM    627  CA  LEU A  76      46.387  34.844  10.414  1.00  5.97           C  
ATOM    628  C   LEU A  76      47.730  34.433   9.847  1.00  8.07           C  
ATOM    629  O   LEU A  76      47.867  33.284   9.450  1.00 10.44           O  
ATOM    630  CB  LEU A  76      45.614  35.618   9.397  1.00  8.29           C  
ATOM    631  CG  LEU A  76      44.152  35.915   9.699  1.00  8.11           C  
ATOM    632  CD1 LEU A  76      43.533  36.637   8.517  1.00  7.85           C  
ATOM    633  CD2 LEU A  76      43.387  34.630   9.913  1.00  8.34           C  
ATOM    634  N   ARG A  77      48.764  35.276   9.840  1.00  9.41           N  
ATOM    635  CA  ARG A  77      50.075  34.840   9.372  1.00 12.37           C  
ATOM    636  C   ARG A  77      50.680  33.718  10.216  1.00 11.66           C  
ATOM    637  O   ARG A  77      51.135  32.741   9.637  1.00 11.63           O  
ATOM    638  CB  ARG A  77      51.054  35.996   9.364  1.00 16.28           C  
ATOM    639  CG  ARG A  77      51.963  36.040   8.123  1.00 24.94           C  
ATOM    640  CD  ARG A  77      52.807  34.780   7.921  1.00 29.32           C  
ATOM    641  NE  ARG A  77      53.815  34.851   6.873  1.00 33.88           N  
ATOM    642  CZ  ARG A  77      53.604  34.386   5.636  1.00 36.20           C  
ATOM    643  NH1 ARG A  77      52.428  33.882   5.253  1.00 35.95           N  
ATOM    644  NH2 ARG A  77      54.597  34.443   4.750  1.00 38.31           N  
ATOM    645  N   ILE A  78      50.681  33.808  11.555  1.00 10.58           N  
ATOM    646  CA  ILE A  78      51.214  32.781  12.454  1.00  9.44           C  
ATOM    647  C   ILE A  78      50.440  31.505  12.210  1.00  9.94           C  
ATOM    648  O   ILE A  78      50.966  30.393  12.318  1.00 11.73           O  
ATOM    649  CB  ILE A  78      51.046  33.183  13.969  1.00  8.81           C  
ATOM    650  CG1 ILE A  78      51.969  34.325  14.281  1.00  8.40           C  
ATOM    651  CG2 ILE A  78      51.429  32.060  14.931  1.00  7.64           C  
ATOM    652  CD1 ILE A  78      51.642  34.992  15.626  1.00  6.14           C  
ATOM    653  N   SER A  79      49.165  31.684  11.861  1.00  9.56           N  
ATOM    654  CA  SER A  79      48.312  30.537  11.682  1.00  9.54           C  
ATOM    655  C   SER A  79      48.683  29.838  10.409  1.00 10.36           C  
ATOM    656  O   SER A  79      48.794  28.616  10.403  1.00 11.11           O  
ATOM    657  CB  SER A  79      46.874  30.980  11.640  1.00 10.08           C  
ATOM    658  OG  SER A  79      46.506  31.599  12.867  1.00 10.25           O  
ATOM    659  N   LEU A  80      48.976  30.636   9.371  1.00 11.65           N  
ATOM    660  CA  LEU A  80      49.315  30.085   8.076  1.00 10.53           C  
ATOM    661  C   LEU A  80      50.639  29.360   8.186  1.00 12.70           C  
ATOM    662  O   LEU A  80      50.726  28.215   7.754  1.00 15.54           O  
ATOM    663  CB  LEU A  80      49.414  31.187   7.042  1.00  7.30           C  
ATOM    664  CG  LEU A  80      49.766  30.741   5.621  1.00 10.47           C  
ATOM    665  CD1 LEU A  80      48.675  29.829   5.112  1.00  9.87           C  
ATOM    666  CD2 LEU A  80      49.883  31.926   4.672  1.00 10.38           C  
ATOM    667  N   LEU A  81      51.649  29.957   8.826  1.00 12.80           N  
ATOM    668  CA  LEU A  81      52.946  29.322   8.955  1.00 12.49           C  
ATOM    669  C   LEU A  81      52.871  28.053   9.794  1.00 12.16           C  
ATOM    670  O   LEU A  81      53.630  27.125   9.543  1.00 15.16           O  
ATOM    671  CB  LEU A  81      53.939  30.313   9.567  1.00 13.71           C  
ATOM    672  CG  LEU A  81      54.154  31.670   8.876  1.00 14.85           C  
ATOM    673  CD1 LEU A  81      55.205  32.477   9.615  1.00 13.42           C  
ATOM    674  CD2 LEU A  81      54.607  31.452   7.446  1.00 16.03           C  
ATOM    675  N   LEU A  82      51.961  27.925  10.755  1.00 10.50           N  
ATOM    676  CA  LEU A  82      51.850  26.687  11.503  1.00  9.82           C  
ATOM    677  C   LEU A  82      51.252  25.592  10.654  1.00 10.26           C  
ATOM    678  O   LEU A  82      51.612  24.434  10.820  1.00 13.47           O  
ATOM    679  CB  LEU A  82      50.973  26.850  12.708  1.00  7.26           C  
ATOM    680  CG  LEU A  82      51.574  27.537  13.890  1.00  6.55           C  
ATOM    681  CD1 LEU A  82      50.487  27.916  14.853  1.00  8.25           C  
ATOM    682  CD2 LEU A  82      52.531  26.602  14.588  1.00  7.04           C  
ATOM    683  N   ILE A  83      50.333  25.906   9.746  1.00  9.42           N  
ATOM    684  CA  ILE A  83      49.750  24.883   8.901  1.00  8.90           C  
ATOM    685  C   ILE A  83      50.770  24.491   7.871  1.00 10.86           C  
ATOM    686  O   ILE A  83      50.975  23.294   7.706  1.00 12.90           O  
ATOM    687  CB  ILE A  83      48.456  25.424   8.249  1.00  6.73           C  
ATOM    688  CG1 ILE A  83      47.345  24.964   9.122  1.00  3.47           C  
ATOM    689  CG2 ILE A  83      48.182  24.911   6.852  1.00  5.74           C  
ATOM    690  CD1 ILE A  83      46.381  26.103   9.141  1.00  6.22           C  
ATOM    691  N   GLN A  84      51.440  25.465   7.228  1.00 12.66           N  
ATOM    692  CA  GLN A  84      52.444  25.183   6.207  1.00 14.26           C  
ATOM    693  C   GLN A  84      53.542  24.270   6.769  1.00 15.63           C  
ATOM    694  O   GLN A  84      53.935  23.313   6.098  1.00 17.67           O  
ATOM    695  CB  GLN A  84      53.038  26.502   5.691  1.00 13.57           C  
ATOM    696  CG  GLN A  84      52.097  27.287   4.788  1.00 12.81           C  
ATOM    697  CD  GLN A  84      52.654  28.579   4.176  1.00 14.24           C  
ATOM    698  OE1 GLN A  84      53.636  29.168   4.637  1.00 16.46           O  
ATOM    699  NE2 GLN A  84      52.038  29.085   3.107  1.00 11.70           N  
ATOM    700  N   SER A  85      53.959  24.500   8.034  1.00 13.90           N  
ATOM    701  CA  SER A  85      54.899  23.647   8.738  1.00 11.22           C  
ATOM    702  C   SER A  85      54.452  22.213   8.913  1.00 12.04           C  
ATOM    703  O   SER A  85      55.344  21.406   9.151  1.00 16.49           O  
ATOM    704  CB  SER A  85      55.171  24.146  10.114  1.00 11.63           C  
ATOM    705  OG  SER A  85      55.719  25.438  10.003  1.00 15.59           O  
ATOM    706  N   TRP A  86      53.161  21.827   8.870  1.00  8.77           N  
ATOM    707  CA  TRP A  86      52.783  20.425   8.989  1.00  6.77           C  
ATOM    708  C   TRP A  86      52.516  19.712   7.696  1.00  9.06           C  
ATOM    709  O   TRP A  86      52.253  18.504   7.707  1.00  8.07           O  
ATOM    710  CB  TRP A  86      51.545  20.242   9.835  1.00  5.34           C  
ATOM    711  CG  TRP A  86      51.979  20.242  11.268  1.00  4.73           C  
ATOM    712  CD1 TRP A  86      51.997  21.391  12.001  1.00  4.68           C  
ATOM    713  CD2 TRP A  86      52.486  19.167  11.920  1.00  4.58           C  
ATOM    714  NE1 TRP A  86      52.548  21.044  13.120  1.00  3.49           N  
ATOM    715  CE2 TRP A  86      52.853  19.734  13.115  1.00  4.77           C  
ATOM    716  CE3 TRP A  86      52.685  17.832  11.667  1.00  6.29           C  
ATOM    717  CZ2 TRP A  86      53.438  18.963  14.090  1.00  4.41           C  
ATOM    718  CZ3 TRP A  86      53.270  17.063  12.645  1.00  4.50           C  
ATOM    719  CH2 TRP A  86      53.642  17.626  13.842  1.00  3.77           C  
ATOM    720  N   LEU A  87      52.567  20.466   6.590  1.00 10.40           N  
ATOM    721  CA  LEU A  87      52.353  19.890   5.276  1.00 12.35           C  
ATOM    722  C   LEU A  87      53.266  18.710   4.975  1.00 15.36           C  
ATOM    723  O   LEU A  87      52.748  17.706   4.489  1.00 17.18           O  
ATOM    724  CB  LEU A  87      52.543  20.947   4.212  1.00 10.68           C  
ATOM    725  CG  LEU A  87      51.307  21.579   3.619  1.00  9.18           C  
ATOM    726  CD1 LEU A  87      50.560  22.376   4.631  1.00 12.05           C  
ATOM    727  CD2 LEU A  87      51.720  22.560   2.576  1.00 10.77           C  
ATOM    728  N   GLU A  88      54.583  18.756   5.253  1.00 18.74           N  
ATOM    729  CA  GLU A  88      55.474  17.595   5.060  1.00 21.56           C  
ATOM    730  C   GLU A  88      55.519  16.630   6.278  1.00 19.26           C  
ATOM    731  O   GLU A  88      55.353  15.428   6.050  1.00 18.60           O  
ATOM    732  CB  GLU A  88      56.928  18.072   4.740  1.00 28.11           C  
ATOM    733  CG  GLU A  88      57.654  17.534   3.472  1.00 37.77           C  
ATOM    734  CD  GLU A  88      59.200  17.492   3.511  1.00 43.34           C  
ATOM    735  OE1 GLU A  88      59.838  18.353   4.136  1.00 45.34           O  
ATOM    736  OE2 GLU A  88      59.775  16.573   2.911  1.00 45.31           O  
ATOM    737  N   PRO A  89      55.711  17.025   7.565  1.00 16.13           N  
ATOM    738  CA  PRO A  89      55.835  16.152   8.712  1.00 13.94           C  
ATOM    739  C   PRO A  89      54.681  15.236   9.001  1.00 14.65           C  
ATOM    740  O   PRO A  89      54.909  14.254   9.700  1.00 15.82           O  
ATOM    741  CB  PRO A  89      56.093  17.050   9.871  1.00 12.70           C  
ATOM    742  CG  PRO A  89      56.734  18.252   9.266  1.00 13.15           C  
ATOM    743  CD  PRO A  89      55.874  18.398   8.039  1.00 16.04           C  
ATOM    744  N   VAL A  90      53.458  15.498   8.518  1.00 15.81           N  
ATOM    745  CA  VAL A  90      52.361  14.556   8.709  1.00 16.79           C  
ATOM    746  C   VAL A  90      52.658  13.237   8.031  1.00 18.67           C  
ATOM    747  O   VAL A  90      52.046  12.239   8.386  1.00 20.26           O  
ATOM    748  CB  VAL A  90      51.011  15.051   8.153  1.00 18.43           C  
ATOM    749  CG1 VAL A  90      50.498  16.091   9.122  1.00 21.26           C  
ATOM    750  CG2 VAL A  90      51.118  15.644   6.753  1.00 18.48           C  
ATOM    751  N   GLN A  91      53.597  13.184   7.077  1.00 21.48           N  
ATOM    752  CA  GLN A  91      54.059  11.927   6.501  1.00 24.72           C  
ATOM    753  C   GLN A  91      54.555  10.959   7.573  1.00 25.29           C  
ATOM    754  O   GLN A  91      54.379   9.747   7.448  1.00 26.08           O  
ATOM    755  CB  GLN A  91      55.249  12.080   5.567  1.00 28.68           C  
ATOM    756  CG  GLN A  91      55.146  12.704   4.187  1.00 33.74           C  
ATOM    757  CD  GLN A  91      56.486  12.546   3.469  1.00 36.07           C  
ATOM    758  OE1 GLN A  91      56.633  11.736   2.543  1.00 36.30           O  
ATOM    759  NE2 GLN A  91      57.505  13.297   3.906  1.00 36.02           N  
ATOM    760  N   PHE A  92      55.182  11.481   8.640  1.00 24.17           N  
ATOM    761  CA  PHE A  92      55.793  10.635   9.656  1.00 23.86           C  
ATOM    762  C   PHE A  92      54.825  10.092  10.687  1.00 24.15           C  
ATOM    763  O   PHE A  92      55.177   9.248  11.517  1.00 28.17           O  
ATOM    764  CB  PHE A  92      56.926  11.420  10.333  1.00 23.63           C  
ATOM    765  CG  PHE A  92      57.872  12.054   9.303  1.00 23.14           C  
ATOM    766  CD1 PHE A  92      58.371  11.312   8.242  1.00 21.62           C  
ATOM    767  CD2 PHE A  92      58.192  13.390   9.402  1.00 20.14           C  
ATOM    768  CE1 PHE A  92      59.172  11.901   7.294  1.00 19.20           C  
ATOM    769  CE2 PHE A  92      58.997  13.971   8.449  1.00 19.95           C  
ATOM    770  CZ  PHE A  92      59.486  13.233   7.397  1.00 20.12           C  
ATOM    771  N   LEU A  93      53.588  10.572  10.611  1.00 22.02           N  
ATOM    772  CA  LEU A  93      52.513  10.026  11.398  1.00 20.58           C  
ATOM    773  C   LEU A  93      51.762   8.972  10.593  1.00 21.92           C  
ATOM    774  O   LEU A  93      50.731   8.512  11.067  1.00 21.59           O  
ATOM    775  CB  LEU A  93      51.529  11.112  11.783  1.00 21.13           C  
ATOM    776  CG  LEU A  93      51.700  12.149  12.890  1.00 19.20           C  
ATOM    777  CD1 LEU A  93      52.766  11.659  13.840  1.00 20.25           C  
ATOM    778  CD2 LEU A  93      52.025  13.510  12.304  1.00 18.27           C  
ATOM    779  N   ARG A  94      52.201   8.551   9.389  1.00 23.14           N  
ATOM    780  CA  ARG A  94      51.487   7.561   8.572  1.00 24.50           C  
ATOM    781  C   ARG A  94      51.359   6.247   9.312  1.00 25.05           C  
ATOM    782  O   ARG A  94      50.308   5.604   9.368  1.00 25.18           O  
ATOM    783  CB  ARG A  94      52.227   7.310   7.237  1.00 26.78           C  
ATOM    784  CG  ARG A  94      51.722   6.210   6.263  1.00 34.73           C  
ATOM    785  CD  ARG A  94      52.380   4.808   6.463  1.00 42.45           C  
ATOM    786  NE  ARG A  94      51.567   3.647   6.058  1.00 46.75           N  
ATOM    787  CZ  ARG A  94      51.586   2.459   6.707  1.00 47.68           C  
ATOM    788  NH1 ARG A  94      52.347   2.226   7.785  1.00 47.32           N  
ATOM    789  NH2 ARG A  94      50.813   1.464   6.269  1.00 48.24           N  
ATOM    790  N   SER A  95      52.484   5.891   9.917  1.00 25.28           N  
ATOM    791  CA  SER A  95      52.578   4.647  10.636  1.00 25.05           C  
ATOM    792  C   SER A  95      51.748   4.683  11.913  1.00 23.50           C  
ATOM    793  O   SER A  95      51.327   3.627  12.369  1.00 26.02           O  
ATOM    794  CB  SER A  95      54.060   4.407  10.901  1.00 27.25           C  
ATOM    795  OG  SER A  95      54.847   4.529   9.703  1.00 27.82           O  
ATOM    796  N   VAL A  96      51.430   5.852  12.485  1.00 20.26           N  
ATOM    797  CA  VAL A  96      50.665   5.913  13.728  1.00 18.92           C  
ATOM    798  C   VAL A  96      49.176   6.053  13.446  1.00 19.89           C  
ATOM    799  O   VAL A  96      48.336   5.566  14.215  1.00 22.66           O  
ATOM    800  CB  VAL A  96      51.057   7.111  14.626  1.00 17.69           C  
ATOM    801  CG1 VAL A  96      50.697   6.764  16.041  1.00 16.07           C  
ATOM    802  CG2 VAL A  96      52.529   7.414  14.588  1.00 18.39           C  
ATOM    803  N   PHE A  97      48.863   6.757  12.347  1.00 17.57           N  
ATOM    804  CA  PHE A  97      47.500   7.009  11.918  1.00 13.28           C  
ATOM    805  C   PHE A  97      46.889   5.770  11.300  1.00 13.01           C  
ATOM    806  O   PHE A  97      45.704   5.512  11.468  1.00 14.94           O  
ATOM    807  CB  PHE A  97      47.458   8.113  10.894  1.00 10.69           C  
ATOM    808  CG  PHE A  97      47.619   9.545  11.372  1.00  7.10           C  
ATOM    809  CD1 PHE A  97      47.130   9.949  12.590  1.00  5.54           C  
ATOM    810  CD2 PHE A  97      48.220  10.460  10.531  1.00  6.22           C  
ATOM    811  CE1 PHE A  97      47.235  11.270  12.966  1.00  4.73           C  
ATOM    812  CE2 PHE A  97      48.320  11.781  10.915  1.00  4.83           C  
ATOM    813  CZ  PHE A  97      47.829  12.188  12.128  1.00  5.26           C  
ATOM    814  N   ALA A  98      47.667   4.962  10.584  1.00 13.19           N  
ATOM    815  CA  ALA A  98      47.150   3.729  10.017  1.00 11.72           C  
ATOM    816  C   ALA A  98      46.678   2.755  11.076  1.00 11.00           C  
ATOM    817  O   ALA A  98      45.851   1.918  10.774  1.00 12.93           O  
ATOM    818  CB  ALA A  98      48.206   3.025   9.214  1.00 11.72           C  
ATOM    819  N   ASN A  99      47.149   2.808  12.324  1.00 10.89           N  
ATOM    820  CA  ASN A  99      46.684   1.888  13.347  1.00  9.95           C  
ATOM    821  C   ASN A  99      45.740   2.505  14.349  1.00 11.90           C  
ATOM    822  O   ASN A  99      45.440   1.945  15.407  1.00 11.02           O  
ATOM    823  CB  ASN A  99      47.873   1.322  14.053  1.00 11.75           C  
ATOM    824  CG  ASN A  99      48.570   0.379  13.095  1.00 15.56           C  
ATOM    825  OD1 ASN A  99      49.049   0.790  12.045  1.00 20.17           O  
ATOM    826  ND2 ASN A  99      48.657  -0.907  13.393  1.00 16.34           N  
ATOM    827  N   SER A 100      45.253   3.685  13.965  1.00 12.52           N  
ATOM    828  CA  SER A 100      44.334   4.429  14.786  1.00 12.93           C  
ATOM    829  C   SER A 100      42.914   4.019  14.487  1.00 15.69           C  
ATOM    830  O   SER A 100      42.527   3.910  13.329  1.00 18.83           O  
ATOM    831  CB  SER A 100      44.498   5.898  14.511  1.00 10.89           C  
ATOM    832  OG  SER A 100      43.572   6.668  15.261  1.00 12.90           O  
ATOM    833  N   LEU A 101      42.096   3.786  15.506  1.00 16.95           N  
ATOM    834  CA  LEU A 101      40.686   3.530  15.268  1.00 15.58           C  
ATOM    835  C   LEU A 101      40.003   4.860  14.944  1.00 15.88           C  
ATOM    836  O   LEU A 101      38.796   4.856  14.716  1.00 19.94           O  
ATOM    837  CB  LEU A 101      40.000   2.975  16.494  1.00 14.16           C  
ATOM    838  CG  LEU A 101      40.538   1.829  17.301  1.00 13.80           C  
ATOM    839  CD1 LEU A 101      39.694   1.777  18.564  1.00 19.41           C  
ATOM    840  CD2 LEU A 101      40.466   0.519  16.566  1.00 11.90           C  
ATOM    841  N   VAL A 102      40.665   6.026  14.949  1.00 13.75           N  
ATOM    842  CA  VAL A 102      39.992   7.280  14.645  1.00 14.44           C  
ATOM    843  C   VAL A 102      39.658   7.366  13.161  1.00 17.08           C  
ATOM    844  O   VAL A 102      40.523   7.324  12.279  1.00 17.99           O  
ATOM    845  CB  VAL A 102      40.874   8.486  15.030  1.00 11.04           C  
ATOM    846  CG1 VAL A 102      40.200   9.770  14.648  1.00  5.77           C  
ATOM    847  CG2 VAL A 102      41.115   8.479  16.508  1.00  9.42           C  
ATOM    848  N   TYR A 103      38.355   7.468  12.889  1.00 18.62           N  
ATOM    849  CA  TYR A 103      37.931   7.664  11.526  1.00 17.92           C  
ATOM    850  C   TYR A 103      38.343   9.072  11.201  1.00 15.74           C  
ATOM    851  O   TYR A 103      37.979  10.049  11.856  1.00 17.10           O  
ATOM    852  CB  TYR A 103      36.415   7.559  11.327  1.00 20.31           C  
ATOM    853  CG  TYR A 103      36.008   7.970   9.904  1.00 26.70           C  
ATOM    854  CD1 TYR A 103      36.069   7.031   8.887  1.00 28.11           C  
ATOM    855  CD2 TYR A 103      35.652   9.288   9.616  1.00 27.25           C  
ATOM    856  CE1 TYR A 103      35.791   7.404   7.590  1.00 28.68           C  
ATOM    857  CE2 TYR A 103      35.379   9.665   8.321  1.00 28.76           C  
ATOM    858  CZ  TYR A 103      35.454   8.714   7.323  1.00 30.41           C  
ATOM    859  OH  TYR A 103      35.202   9.071   6.013  1.00 34.41           O  
ATOM    860  N   GLY A 104      39.101   9.047  10.121  1.00 15.29           N  
ATOM    861  CA  GLY A 104      39.569  10.257   9.507  1.00 15.06           C  
ATOM    862  C   GLY A 104      41.056  10.395   9.614  1.00 15.39           C  
ATOM    863  O   GLY A 104      41.640  11.050   8.769  1.00 16.17           O  
ATOM    864  N   ALA A 105      41.709   9.808  10.618  1.00 16.57           N  
ATOM    865  CA  ALA A 105      43.140   9.961  10.746  1.00 16.82           C  
ATOM    866  C   ALA A 105      43.803   9.053   9.751  1.00 20.36           C  
ATOM    867  O   ALA A 105      43.696   7.819   9.823  1.00 23.16           O  
ATOM    868  CB  ALA A 105      43.607   9.561  12.118  1.00 17.56           C  
ATOM    869  N   SER A 106      44.409   9.744   8.778  1.00 20.73           N  
ATOM    870  CA  SER A 106      45.207   9.118   7.727  1.00 21.19           C  
ATOM    871  C   SER A 106      46.078  10.208   7.136  1.00 22.98           C  
ATOM    872  O   SER A 106      45.579  11.322   6.986  1.00 24.56           O  
ATOM    873  CB  SER A 106      44.312   8.532   6.635  1.00 22.65           C  
ATOM    874  OG  SER A 106      43.528   9.450   5.875  1.00 22.04           O  
ATOM    875  N   ASP A 107      47.360   9.971   6.823  1.00 23.16           N  
ATOM    876  CA  ASP A 107      48.222  10.987   6.207  1.00 22.12           C  
ATOM    877  C   ASP A 107      47.611  11.668   4.977  1.00 21.64           C  
ATOM    878  O   ASP A 107      47.636  12.892   4.866  1.00 21.82           O  
ATOM    879  CB  ASP A 107      49.567  10.355   5.820  1.00 25.40           C  
ATOM    880  CG  ASP A 107      49.579   9.096   4.933  1.00 30.16           C  
ATOM    881  OD1 ASP A 107      48.616   8.324   4.899  1.00 33.54           O  
ATOM    882  OD2 ASP A 107      50.591   8.866   4.273  1.00 31.99           O  
ATOM    883  N   SER A 108      46.994  10.906   4.066  1.00 19.86           N  
ATOM    884  CA  SER A 108      46.302  11.450   2.899  1.00 17.85           C  
ATOM    885  C   SER A 108      45.107  12.331   3.275  1.00 15.69           C  
ATOM    886  O   SER A 108      44.949  13.425   2.741  1.00 12.92           O  
ATOM    887  CB  SER A 108      45.871  10.269   2.038  1.00 22.16           C  
ATOM    888  OG  SER A 108      45.362   9.157   2.790  1.00 25.21           O  
ATOM    889  N   ASN A 109      44.263  11.920   4.232  1.00 13.86           N  
ATOM    890  CA  ASN A 109      43.158  12.762   4.649  1.00 12.98           C  
ATOM    891  C   ASN A 109      43.626  13.990   5.381  1.00 12.74           C  
ATOM    892  O   ASN A 109      43.163  15.068   5.032  1.00 13.60           O  
ATOM    893  CB  ASN A 109      42.185  12.078   5.592  1.00 13.31           C  
ATOM    894  CG  ASN A 109      41.035  12.997   6.009  1.00 14.15           C  
ATOM    895  OD1 ASN A 109      40.308  13.560   5.188  1.00 17.28           O  
ATOM    896  ND2 ASN A 109      40.884  13.238   7.300  1.00 14.43           N  
ATOM    897  N   VAL A 110      44.510  13.871   6.371  1.00 11.75           N  
ATOM    898  CA  VAL A 110      44.947  15.029   7.132  1.00 13.54           C  
ATOM    899  C   VAL A 110      45.693  16.029   6.252  1.00 13.25           C  
ATOM    900  O   VAL A 110      45.457  17.225   6.392  1.00 12.29           O  
ATOM    901  CB  VAL A 110      45.829  14.569   8.294  1.00 14.22           C  
ATOM    902  CG1 VAL A 110      46.131  15.743   9.204  1.00 14.49           C  
ATOM    903  CG2 VAL A 110      45.095  13.522   9.119  1.00 17.86           C  
ATOM    904  N   TYR A 111      46.532  15.575   5.302  1.00 14.13           N  
ATOM    905  CA  TYR A 111      47.235  16.451   4.368  1.00 13.32           C  
ATOM    906  C   TYR A 111      46.213  17.205   3.533  1.00 13.51           C  
ATOM    907  O   TYR A 111      46.346  18.413   3.390  1.00 14.39           O  
ATOM    908  CB  TYR A 111      48.144  15.620   3.473  1.00 13.04           C  
ATOM    909  CG  TYR A 111      48.874  16.458   2.446  1.00 15.25           C  
ATOM    910  CD1 TYR A 111      49.935  17.264   2.807  1.00 14.08           C  
ATOM    911  CD2 TYR A 111      48.401  16.457   1.147  1.00 18.17           C  
ATOM    912  CE1 TYR A 111      50.504  18.084   1.854  1.00 17.22           C  
ATOM    913  CE2 TYR A 111      48.968  17.274   0.193  1.00 17.55           C  
ATOM    914  CZ  TYR A 111      50.009  18.086   0.558  1.00 18.09           C  
ATOM    915  OH  TYR A 111      50.500  18.962  -0.388  1.00 21.47           O  
ATOM    916  N   ASP A 112      45.185  16.535   2.996  1.00 14.26           N  
ATOM    917  CA  ASP A 112      44.083  17.209   2.325  1.00 14.62           C  
ATOM    918  C   ASP A 112      43.458  18.320   3.158  1.00 13.84           C  
ATOM    919  O   ASP A 112      43.234  19.399   2.613  1.00 15.51           O  
ATOM    920  CB  ASP A 112      42.934  16.288   2.005  1.00 19.92           C  
ATOM    921  CG  ASP A 112      43.119  15.236   0.928  1.00 24.77           C  
ATOM    922  OD1 ASP A 112      44.141  15.235   0.235  1.00 29.02           O  
ATOM    923  OD2 ASP A 112      42.202  14.420   0.782  1.00 27.43           O  
ATOM    924  N   LEU A 113      43.163  18.122   4.455  1.00 10.45           N  
ATOM    925  CA  LEU A 113      42.568  19.192   5.248  1.00  7.20           C  
ATOM    926  C   LEU A 113      43.530  20.330   5.465  1.00  5.07           C  
ATOM    927  O   LEU A 113      43.101  21.469   5.436  1.00  2.20           O  
ATOM    928  CB  LEU A 113      42.125  18.762   6.648  1.00  8.11           C  
ATOM    929  CG  LEU A 113      40.848  17.979   6.986  1.00  7.24           C  
ATOM    930  CD1 LEU A 113      39.772  18.347   5.999  1.00  7.50           C  
ATOM    931  CD2 LEU A 113      41.070  16.504   6.890  1.00  4.63           C  
ATOM    932  N   LEU A 114      44.822  20.038   5.627  1.00  4.69           N  
ATOM    933  CA  LEU A 114      45.837  21.056   5.856  1.00  5.83           C  
ATOM    934  C   LEU A 114      46.019  21.903   4.618  1.00  6.96           C  
ATOM    935  O   LEU A 114      46.215  23.114   4.707  1.00  6.88           O  
ATOM    936  CB  LEU A 114      47.200  20.437   6.211  1.00  6.25           C  
ATOM    937  CG  LEU A 114      47.488  19.773   7.563  1.00  3.70           C  
ATOM    938  CD1 LEU A 114      48.770  18.959   7.531  1.00  2.00           C  
ATOM    939  CD2 LEU A 114      47.576  20.866   8.593  1.00  5.94           C  
ATOM    940  N   LYS A 115      45.914  21.253   3.459  1.00  8.58           N  
ATOM    941  CA  LYS A 115      46.018  21.944   2.194  1.00 12.48           C  
ATOM    942  C   LYS A 115      44.771  22.778   1.933  1.00 14.83           C  
ATOM    943  O   LYS A 115      44.893  23.834   1.318  1.00 18.73           O  
ATOM    944  CB  LYS A 115      46.210  20.935   1.053  1.00 15.28           C  
ATOM    945  CG  LYS A 115      47.627  20.803   0.499  1.00 18.48           C  
ATOM    946  CD  LYS A 115      47.985  22.107  -0.189  1.00 22.57           C  
ATOM    947  CE  LYS A 115      49.471  22.241  -0.494  1.00 24.57           C  
ATOM    948  NZ  LYS A 115      49.783  23.633  -0.808  1.00 24.60           N  
ATOM    949  N   ASP A 116      43.566  22.390   2.388  1.00 15.29           N  
ATOM    950  CA  ASP A 116      42.367  23.156   2.103  1.00 13.19           C  
ATOM    951  C   ASP A 116      42.340  24.310   3.075  1.00 13.85           C  
ATOM    952  O   ASP A 116      42.164  25.454   2.648  1.00 15.89           O  
ATOM    953  CB  ASP A 116      41.151  22.263   2.267  1.00 16.30           C  
ATOM    954  CG  ASP A 116      39.855  22.706   1.571  1.00 21.22           C  
ATOM    955  OD1 ASP A 116      39.793  22.875   0.339  1.00 24.77           O  
ATOM    956  OD2 ASP A 116      38.870  22.877   2.284  1.00 21.03           O  
ATOM    957  N   LEU A 117      42.598  24.074   4.368  1.00 11.53           N  
ATOM    958  CA  LEU A 117      42.593  25.151   5.332  1.00 10.24           C  
ATOM    959  C   LEU A 117      43.642  26.178   4.999  1.00 11.76           C  
ATOM    960  O   LEU A 117      43.416  27.358   5.259  1.00 14.53           O  
ATOM    961  CB  LEU A 117      42.869  24.658   6.719  1.00  9.39           C  
ATOM    962  CG  LEU A 117      42.856  25.721   7.796  1.00  7.49           C  
ATOM    963  CD1 LEU A 117      41.601  26.577   7.730  1.00  7.87           C  
ATOM    964  CD2 LEU A 117      42.982  25.021   9.106  1.00  7.05           C  
ATOM    965  N   GLU A 118      44.759  25.748   4.397  1.00 11.97           N  
ATOM    966  CA  GLU A 118      45.795  26.671   3.935  1.00 12.03           C  
ATOM    967  C   GLU A 118      45.257  27.634   2.876  1.00 12.81           C  
ATOM    968  O   GLU A 118      45.579  28.816   2.925  1.00 13.55           O  
ATOM    969  CB  GLU A 118      46.966  25.889   3.344  1.00 10.74           C  
ATOM    970  CG  GLU A 118      48.088  26.773   2.824  1.00 11.75           C  
ATOM    971  CD  GLU A 118      49.215  26.074   2.094  1.00 14.56           C  
ATOM    972  OE1 GLU A 118      49.127  24.874   1.871  1.00 18.87           O  
ATOM    973  OE2 GLU A 118      50.188  26.734   1.731  1.00 14.58           O  
ATOM    974  N   GLU A 119      44.419  27.183   1.927  1.00 13.11           N  
ATOM    975  CA  GLU A 119      43.891  28.064   0.888  1.00 13.75           C  
ATOM    976  C   GLU A 119      42.970  29.123   1.474  1.00 14.73           C  
ATOM    977  O   GLU A 119      42.993  30.288   1.068  1.00 13.15           O  
ATOM    978  CB  GLU A 119      43.097  27.286  -0.136  1.00 13.70           C  
ATOM    979  CG  GLU A 119      42.932  28.097  -1.408  1.00 14.73           C  
ATOM    980  CD  GLU A 119      41.870  27.592  -2.366  1.00 16.44           C  
ATOM    981  OE1 GLU A 119      41.720  26.385  -2.532  1.00 15.24           O  
ATOM    982  OE2 GLU A 119      41.186  28.427  -2.956  1.00 19.04           O  
ATOM    983  N   GLY A 120      42.179  28.655   2.456  1.00 13.64           N  
ATOM    984  CA  GLY A 120      41.254  29.497   3.177  1.00  9.55           C  
ATOM    985  C   GLY A 120      41.935  30.642   3.876  1.00  7.62           C  
ATOM    986  O   GLY A 120      41.529  31.781   3.675  1.00  5.61           O  
ATOM    987  N   ILE A 121      43.002  30.373   4.633  1.00  6.03           N  
ATOM    988  CA  ILE A 121      43.654  31.446   5.367  1.00  7.19           C  
ATOM    989  C   ILE A 121      44.259  32.411   4.398  1.00  7.21           C  
ATOM    990  O   ILE A 121      44.202  33.607   4.648  1.00  9.23           O  
ATOM    991  CB  ILE A 121      44.745  30.918   6.311  1.00  6.42           C  
ATOM    992  CG1 ILE A 121      44.078  30.058   7.377  1.00  5.06           C  
ATOM    993  CG2 ILE A 121      45.498  32.072   6.984  1.00  4.04           C  
ATOM    994  CD1 ILE A 121      45.105  29.227   8.145  1.00  3.88           C  
ATOM    995  N   GLN A 122      44.735  31.926   3.260  1.00  9.37           N  
ATOM    996  CA  GLN A 122      45.268  32.840   2.268  1.00 13.19           C  
ATOM    997  C   GLN A 122      44.119  33.678   1.736  1.00 12.83           C  
ATOM    998  O   GLN A 122      44.252  34.906   1.702  1.00 13.56           O  
ATOM    999  CB  GLN A 122      45.933  32.095   1.118  1.00 15.13           C  
ATOM   1000  CG  GLN A 122      47.006  31.178   1.641  1.00 17.92           C  
ATOM   1001  CD  GLN A 122      48.365  31.400   1.032  1.00 23.85           C  
ATOM   1002  OE1 GLN A 122      48.892  30.521   0.346  1.00 27.09           O  
ATOM   1003  NE2 GLN A 122      48.976  32.559   1.297  1.00 25.87           N  
ATOM   1004  N   THR A 123      42.961  33.050   1.464  1.00 12.10           N  
ATOM   1005  CA  THR A 123      41.787  33.792   1.009  1.00 13.69           C  
ATOM   1006  C   THR A 123      41.468  34.846   2.099  1.00 16.07           C  
ATOM   1007  O   THR A 123      41.308  36.032   1.799  1.00 16.70           O  
ATOM   1008  CB  THR A 123      40.584  32.811   0.785  1.00 11.89           C  
ATOM   1009  OG1 THR A 123      40.942  31.884  -0.222  1.00  8.04           O  
ATOM   1010  CG2 THR A 123      39.338  33.501   0.288  1.00 11.52           C  
ATOM   1011  N   LEU A 124      41.569  34.513   3.396  1.00 16.62           N  
ATOM   1012  CA  LEU A 124      41.242  35.479   4.436  1.00 16.52           C  
ATOM   1013  C   LEU A 124      42.307  36.557   4.505  1.00 17.84           C  
ATOM   1014  O   LEU A 124      41.973  37.705   4.797  1.00 20.80           O  
ATOM   1015  CB  LEU A 124      41.108  34.776   5.794  1.00 11.17           C  
ATOM   1016  CG  LEU A 124      40.018  33.712   5.895  1.00  6.73           C  
ATOM   1017  CD1 LEU A 124      40.313  32.757   7.036  1.00  2.00           C  
ATOM   1018  CD2 LEU A 124      38.688  34.399   6.027  1.00  2.79           C  
ATOM   1019  N   MET A 125      43.570  36.300   4.174  1.00 17.57           N  
ATOM   1020  CA  MET A 125      44.519  37.394   4.235  1.00 21.02           C  
ATOM   1021  C   MET A 125      44.239  38.375   3.116  1.00 22.76           C  
ATOM   1022  O   MET A 125      44.502  39.555   3.294  1.00 25.11           O  
ATOM   1023  CB  MET A 125      45.945  36.882   4.127  1.00 20.84           C  
ATOM   1024  CG  MET A 125      46.354  36.262   5.451  1.00 20.83           C  
ATOM   1025  SD  MET A 125      47.980  35.472   5.461  1.00 20.43           S  
ATOM   1026  CE  MET A 125      48.885  36.841   6.120  1.00 22.91           C  
ATOM   1027  N   GLY A 126      43.614  37.953   2.006  1.00 24.80           N  
ATOM   1028  CA  GLY A 126      43.304  38.844   0.881  1.00 25.83           C  
ATOM   1029  C   GLY A 126      42.094  39.759   1.088  1.00 26.14           C  
ATOM   1030  O   GLY A 126      41.952  40.814   0.455  1.00 26.48           O  
ATOM   1031  N   ARG A 127      41.190  39.329   1.968  1.00 24.90           N  
ATOM   1032  CA  ARG A 127      40.038  40.129   2.294  1.00 22.77           C  
ATOM   1033  C   ARG A 127      40.400  41.065   3.401  1.00 23.68           C  
ATOM   1034  O   ARG A 127      40.198  42.270   3.269  1.00 25.61           O  
ATOM   1035  CB  ARG A 127      38.887  39.312   2.794  1.00 23.25           C  
ATOM   1036  CG  ARG A 127      38.337  38.379   1.770  1.00 24.39           C  
ATOM   1037  CD  ARG A 127      37.815  39.157   0.592  1.00 26.32           C  
ATOM   1038  NE  ARG A 127      37.170  38.199  -0.263  1.00 30.42           N  
ATOM   1039  CZ  ARG A 127      35.901  37.830  -0.081  1.00 32.00           C  
ATOM   1040  NH1 ARG A 127      35.101  38.405   0.838  1.00 27.30           N  
ATOM   1041  NH2 ARG A 127      35.442  36.872  -0.897  1.00 35.17           N  
ATOM   1042  N   LEU A 128      40.968  40.497   4.470  1.00 23.18           N  
ATOM   1043  CA  LEU A 128      41.261  41.258   5.657  1.00 22.94           C  
ATOM   1044  C   LEU A 128      42.478  42.144   5.604  1.00 24.72           C  
ATOM   1045  O   LEU A 128      43.594  41.815   5.993  1.00 25.41           O  
ATOM   1046  CB  LEU A 128      41.376  40.302   6.813  1.00 20.22           C  
ATOM   1047  CG  LEU A 128      40.068  39.814   7.346  1.00 16.10           C  
ATOM   1048  CD1 LEU A 128      40.323  38.706   8.323  1.00 14.30           C  
ATOM   1049  CD2 LEU A 128      39.333  40.960   8.003  1.00 16.34           C  
ATOM   1050  N   GLU A 129      42.209  43.324   5.077  1.00 28.19           N  
ATOM   1051  CA  GLU A 129      43.227  44.339   5.048  1.00 32.41           C  
ATOM   1052  C   GLU A 129      42.796  45.237   6.176  1.00 32.38           C  
ATOM   1053  O   GLU A 129      41.885  46.071   6.103  1.00 31.79           O  
ATOM   1054  CB  GLU A 129      43.248  45.102   3.708  1.00 36.57           C  
ATOM   1055  CG  GLU A 129      44.281  46.236   3.672  1.00 39.25           C  
ATOM   1056  CD  GLU A 129      45.598  45.915   4.363  1.00 42.61           C  
ATOM   1057  OE1 GLU A 129      46.402  45.168   3.794  1.00 44.43           O  
ATOM   1058  OE2 GLU A 129      45.790  46.404   5.484  1.00 44.05           O  
ATOM   1059  N   ASP A 130      43.464  44.871   7.268  1.00 33.50           N  
ATOM   1060  CA  ASP A 130      43.193  45.490   8.548  1.00 33.68           C  
ATOM   1061  C   ASP A 130      44.460  45.987   9.257  1.00 32.43           C  
ATOM   1062  O   ASP A 130      45.004  45.384  10.187  1.00 29.28           O  
ATOM   1063  CB  ASP A 130      42.382  44.455   9.398  1.00 35.35           C  
ATOM   1064  CG  ASP A 130      40.913  44.137   9.017  1.00 35.58           C  
ATOM   1065  OD1 ASP A 130      40.483  44.235   7.859  1.00 34.13           O  
ATOM   1066  OD2 ASP A 130      40.169  43.769   9.925  1.00 36.23           O  
ATOM   1067  N   GLY A 131      44.905  47.092   8.614  1.00 34.62           N  
ATOM   1068  CA  GLY A 131      45.934  48.052   9.037  1.00 36.46           C  
ATOM   1069  C   GLY A 131      47.423  47.705   9.019  1.00 38.83           C  
ATOM   1070  O   GLY A 131      48.275  48.523   8.631  1.00 37.74           O  
ATOM   1071  N   SER A 132      47.657  46.476   9.515  1.00 39.80           N  
ATOM   1072  CA  SER A 132      48.941  45.832   9.775  1.00 41.37           C  
ATOM   1073  C   SER A 132      50.109  46.143   8.851  1.00 42.17           C  
ATOM   1074  O   SER A 132      50.113  45.778   7.668  1.00 43.37           O  
ATOM   1075  CB  SER A 132      48.741  44.312   9.787  1.00 42.08           C  
ATOM   1076  OG  SER A 132      47.556  43.892  10.462  1.00 43.59           O  
ATOM   1077  N   PRO A 133      51.127  46.847   9.365  1.00 43.07           N  
ATOM   1078  CA  PRO A 133      52.450  46.920   8.744  1.00 43.39           C  
ATOM   1079  C   PRO A 133      53.032  45.518   8.657  1.00 43.36           C  
ATOM   1080  O   PRO A 133      53.168  44.795   9.650  1.00 44.90           O  
ATOM   1081  CB  PRO A 133      53.230  47.869   9.634  1.00 42.83           C  
ATOM   1082  CG  PRO A 133      52.140  48.803  10.119  1.00 43.68           C  
ATOM   1083  CD  PRO A 133      51.016  47.816  10.455  1.00 43.71           C  
ATOM   1084  N   ARG A 134      53.283  45.170   7.393  1.00 42.16           N  
ATOM   1085  CA  ARG A 134      53.768  43.860   6.995  1.00 41.47           C  
ATOM   1086  C   ARG A 134      55.293  43.683   7.171  1.00 42.65           C  
ATOM   1087  O   ARG A 134      56.062  43.766   6.200  1.00 43.21           O  
ATOM   1088  CB  ARG A 134      53.365  43.663   5.543  1.00 40.17           C  
ATOM   1089  CG  ARG A 134      51.983  44.117   5.137  1.00 38.18           C  
ATOM   1090  CD  ARG A 134      51.827  43.664   3.707  1.00 40.43           C  
ATOM   1091  NE  ARG A 134      51.751  42.211   3.648  1.00 43.90           N  
ATOM   1092  CZ  ARG A 134      50.579  41.553   3.616  1.00 46.30           C  
ATOM   1093  NH1 ARG A 134      49.405  42.207   3.608  1.00 46.67           N  
ATOM   1094  NH2 ARG A 134      50.584  40.211   3.575  1.00 45.54           N  
ATOM   1095  N   THR A 135      55.786  43.379   8.388  1.00 43.26           N  
ATOM   1096  CA  THR A 135      57.230  43.339   8.615  1.00 43.33           C  
ATOM   1097  C   THR A 135      57.978  42.447   9.626  1.00 44.12           C  
ATOM   1098  O   THR A 135      57.665  42.276  10.819  1.00 43.99           O  
ATOM   1099  CB  THR A 135      57.666  44.780   8.881  1.00 44.39           C  
ATOM   1100  N   GLY A 136      59.053  41.924   9.013  1.00 44.36           N  
ATOM   1101  CA  GLY A 136      60.131  41.184   9.671  1.00 44.55           C  
ATOM   1102  C   GLY A 136      59.788  39.833  10.268  1.00 43.88           C  
ATOM   1103  O   GLY A 136      59.694  38.820   9.576  1.00 43.12           O  
ATOM   1104  N   GLN A 137      59.673  39.819  11.598  1.00 43.28           N  
ATOM   1105  CA  GLN A 137      59.284  38.601  12.286  1.00 43.26           C  
ATOM   1106  C   GLN A 137      57.818  38.395  11.948  1.00 42.67           C  
ATOM   1107  O   GLN A 137      57.070  39.366  11.787  1.00 42.62           O  
ATOM   1108  CB  GLN A 137      59.422  38.744  13.792  1.00 46.23           C  
ATOM   1109  N   ILE A 138      57.475  37.108  11.779  1.00 41.60           N  
ATOM   1110  CA  ILE A 138      56.194  36.609  11.277  1.00 39.91           C  
ATOM   1111  C   ILE A 138      56.098  36.879   9.770  1.00 39.02           C  
ATOM   1112  O   ILE A 138      55.493  36.095   9.034  1.00 38.86           O  
ATOM   1113  CB  ILE A 138      54.982  37.276  11.961  1.00 38.37           C  
ATOM   1114  N   PHE A 139      56.701  37.958   9.249  1.00 37.23           N  
ATOM   1115  CA  PHE A 139      56.738  38.194   7.825  1.00 37.11           C  
ATOM   1116  C   PHE A 139      58.096  37.763   7.248  1.00 38.13           C  
ATOM   1117  O   PHE A 139      58.582  38.237   6.219  1.00 38.94           O  
ATOM   1118  CB  PHE A 139      56.387  39.678   7.639  1.00 37.53           C  
ATOM   1119  CG  PHE A 139      54.899  39.904   7.956  1.00 36.18           C  
ATOM   1120  CD1 PHE A 139      54.456  40.003   9.270  1.00 36.75           C  
ATOM   1121  CD2 PHE A 139      53.971  39.959   6.927  1.00 36.65           C  
ATOM   1122  CE1 PHE A 139      53.108  40.146   9.542  1.00 37.67           C  
ATOM   1123  CE2 PHE A 139      52.620  40.103   7.200  1.00 36.05           C  
ATOM   1124  CZ  PHE A 139      52.188  40.194   8.507  1.00 37.57           C  
ATOM   1125  N   LYS A 140      58.736  36.849   8.008  1.00 38.09           N  
ATOM   1126  CA  LYS A 140      59.859  36.036   7.566  1.00 37.82           C  
ATOM   1127  C   LYS A 140      59.136  34.678   7.493  1.00 37.76           C  
ATOM   1128  O   LYS A 140      58.481  34.276   8.462  1.00 36.69           O  
ATOM   1129  CB  LYS A 140      61.001  36.005   8.617  1.00 39.02           C  
ATOM   1130  CG  LYS A 140      61.047  34.938   9.736  1.00 40.39           C  
ATOM   1131  CD  LYS A 140      60.078  35.184  10.908  1.00 40.68           C  
ATOM   1132  CE  LYS A 140      59.772  33.913  11.719  1.00 38.15           C  
ATOM   1133  NZ  LYS A 140      58.804  33.093  11.020  1.00 34.61           N  
ATOM   1134  N   GLN A 141      59.155  33.937   6.375  1.00 38.74           N  
ATOM   1135  CA  GLN A 141      58.360  32.704   6.282  1.00 38.61           C  
ATOM   1136  C   GLN A 141      59.131  31.436   6.624  1.00 38.26           C  
ATOM   1137  O   GLN A 141      59.541  30.575   5.826  1.00 38.01           O  
ATOM   1138  CB  GLN A 141      57.760  32.564   4.869  1.00 39.08           C  
ATOM   1139  N   THR A 142      59.320  31.400   7.940  1.00 38.28           N  
ATOM   1140  CA  THR A 142      59.991  30.283   8.554  1.00 37.67           C  
ATOM   1141  C   THR A 142      58.949  29.209   8.766  1.00 36.62           C  
ATOM   1142  O   THR A 142      58.486  29.098   9.907  1.00 39.39           O  
ATOM   1143  CB  THR A 142      60.592  30.670   9.924  1.00 36.20           C  
ATOM   1144  N   TYR A 143      58.472  28.461   7.748  1.00 33.85           N  
ATOM   1145  CA  TYR A 143      57.652  27.349   8.169  1.00 35.92           C  
ATOM   1146  C   TYR A 143      58.628  26.268   8.662  1.00 35.30           C  
ATOM   1147  O   TYR A 143      59.466  25.708   7.969  1.00 36.43           O  
ATOM   1148  CB  TYR A 143      56.711  26.870   7.031  1.00 37.81           C  
ATOM   1149  CG  TYR A 143      57.187  26.272   5.722  1.00 39.04           C  
ATOM   1150  CD1 TYR A 143      57.569  24.950   5.663  1.00 39.36           C  
ATOM   1151  CD2 TYR A 143      57.198  27.054   4.586  1.00 39.89           C  
ATOM   1152  CE1 TYR A 143      57.971  24.401   4.460  1.00 42.10           C  
ATOM   1153  CE2 TYR A 143      57.595  26.509   3.378  1.00 42.10           C  
ATOM   1154  CZ  TYR A 143      57.986  25.183   3.321  1.00 42.48           C  
ATOM   1155  OH  TYR A 143      58.434  24.637   2.129  1.00 43.25           O  
ATOM   1156  N   SER A 144      58.547  26.182   9.995  1.00 33.98           N  
ATOM   1157  CA  SER A 144      59.355  25.413  10.927  1.00 32.42           C  
ATOM   1158  C   SER A 144      60.210  24.141  10.720  1.00 34.16           C  
ATOM   1159  O   SER A 144      60.814  23.671  11.698  1.00 35.75           O  
ATOM   1160  CB  SER A 144      58.401  25.207  12.057  1.00 29.62           C  
ATOM   1161  N   LYS A 145      60.274  23.526   9.517  1.00 32.98           N  
ATOM   1162  CA  LYS A 145      61.180  22.426   9.133  1.00 32.46           C  
ATOM   1163  C   LYS A 145      61.091  20.953   9.561  1.00 33.30           C  
ATOM   1164  O   LYS A 145      60.715  20.101   8.743  1.00 34.54           O  
ATOM   1165  CB  LYS A 145      62.624  22.847   9.435  1.00 29.73           C  
ATOM   1166  N   PHE A 146      61.451  20.596  10.799  1.00 33.28           N  
ATOM   1167  CA  PHE A 146      61.501  19.214  11.299  1.00 35.59           C  
ATOM   1168  C   PHE A 146      62.626  18.413  10.688  1.00 36.81           C  
ATOM   1169  O   PHE A 146      62.642  18.055   9.501  1.00 35.75           O  
ATOM   1170  CB  PHE A 146      60.220  18.341  11.055  1.00 33.42           C  
ATOM   1171  CG  PHE A 146      60.302  16.943  11.696  1.00 33.80           C  
ATOM   1172  CD1 PHE A 146      60.365  16.793  13.074  1.00 33.59           C  
ATOM   1173  CD2 PHE A 146      60.342  15.806  10.908  1.00 33.81           C  
ATOM   1174  CE1 PHE A 146      60.468  15.539  13.643  1.00 31.50           C  
ATOM   1175  CE2 PHE A 146      60.447  14.551  11.491  1.00 32.41           C  
ATOM   1176  CZ  PHE A 146      60.510  14.414  12.855  1.00 31.34           C  
ATOM   1177  N   ASP A 147      63.489  18.095  11.667  1.00 38.51           N  
ATOM   1178  CA  ASP A 147      64.676  17.294  11.434  1.00 40.70           C  
ATOM   1179  C   ASP A 147      64.317  15.828  11.169  1.00 42.49           C  
ATOM   1180  O   ASP A 147      64.510  15.395  10.027  1.00 46.45           O  
ATOM   1181  CB  ASP A 147      65.594  17.403  12.655  1.00 39.80           C  
ATOM   1182  N   THR A 148      63.806  15.146  12.070  1.00 43.67           N  
ATOM   1183  N   ASP A 154      64.327   6.527  20.865  1.00 39.98           N  
ATOM   1184  CA  ASP A 154      63.550   5.440  20.277  1.00 40.81           C  
ATOM   1185  C   ASP A 154      62.439   5.927  19.366  1.00 39.46           C  
ATOM   1186  O   ASP A 154      62.160   7.126  19.338  1.00 41.68           O  
ATOM   1187  CB  ASP A 154      62.905   4.569  21.360  1.00 41.05           C  
ATOM   1188  CG  ASP A 154      61.841   5.249  22.212  1.00 41.23           C  
ATOM   1189  OD1 ASP A 154      62.101   6.317  22.772  1.00 40.91           O  
ATOM   1190  OD2 ASP A 154      60.758   4.683  22.321  1.00 42.10           O  
ATOM   1191  N   ALA A 155      61.787   5.015  18.633  1.00 37.81           N  
ATOM   1192  CA  ALA A 155      60.668   5.422  17.802  1.00 36.42           C  
ATOM   1193  C   ALA A 155      59.373   5.682  18.577  1.00 35.62           C  
ATOM   1194  O   ALA A 155      58.634   6.552  18.121  1.00 35.99           O  
ATOM   1195  CB  ALA A 155      60.364   4.376  16.752  1.00 35.75           C  
ATOM   1196  N   LEU A 156      59.066   5.061  19.741  1.00 33.91           N  
ATOM   1197  CA  LEU A 156      57.788   5.278  20.442  1.00 32.01           C  
ATOM   1198  C   LEU A 156      57.610   6.678  20.985  1.00 32.31           C  
ATOM   1199  O   LEU A 156      56.512   7.249  21.023  1.00 32.22           O  
ATOM   1200  CB  LEU A 156      57.606   4.380  21.636  1.00 30.11           C  
ATOM   1201  CG  LEU A 156      56.223   4.451  22.222  1.00 29.30           C  
ATOM   1202  CD1 LEU A 156      55.385   3.485  21.412  1.00 31.34           C  
ATOM   1203  CD2 LEU A 156      56.220   4.163  23.714  1.00 28.96           C  
ATOM   1204  N   LEU A 157      58.740   7.184  21.462  1.00 31.55           N  
ATOM   1205  CA  LEU A 157      58.758   8.543  21.930  1.00 30.42           C  
ATOM   1206  C   LEU A 157      58.898   9.459  20.739  1.00 29.98           C  
ATOM   1207  O   LEU A 157      58.458  10.594  20.882  1.00 32.53           O  
ATOM   1208  CB  LEU A 157      59.908   8.749  22.886  1.00 29.56           C  
ATOM   1209  CG  LEU A 157      59.756   8.309  24.345  1.00 30.76           C  
ATOM   1210  CD1 LEU A 157      59.268   9.509  25.138  1.00 31.58           C  
ATOM   1211  CD2 LEU A 157      58.824   7.099  24.485  1.00 30.06           C  
ATOM   1212  N   LYS A 158      59.443   9.030  19.579  1.00 27.15           N  
ATOM   1213  CA  LYS A 158      59.555   9.905  18.407  1.00 26.60           C  
ATOM   1214  C   LYS A 158      58.191  10.304  17.911  1.00 26.51           C  
ATOM   1215  O   LYS A 158      57.947  11.482  17.643  1.00 27.35           O  
ATOM   1216  CB  LYS A 158      60.239   9.258  17.205  1.00 26.97           C  
ATOM   1217  CG  LYS A 158      60.340  10.174  15.980  1.00 25.42           C  
ATOM   1218  CD  LYS A 158      60.971   9.404  14.841  1.00 28.15           C  
ATOM   1219  CE  LYS A 158      62.098  10.225  14.230  1.00 29.83           C  
ATOM   1220  NZ  LYS A 158      61.579  11.404  13.552  1.00 34.59           N  
ATOM   1221  N   ASN A 159      57.364   9.248  17.813  1.00 26.96           N  
ATOM   1222  CA  ASN A 159      55.990   9.331  17.364  1.00 24.62           C  
ATOM   1223  C   ASN A 159      55.152  10.072  18.385  1.00 23.97           C  
ATOM   1224  O   ASN A 159      54.351  10.906  17.973  1.00 25.71           O  
ATOM   1225  CB  ASN A 159      55.476   7.929  17.137  1.00 24.57           C  
ATOM   1226  CG  ASN A 159      56.019   7.306  15.845  1.00 28.42           C  
ATOM   1227  OD1 ASN A 159      56.393   7.956  14.860  1.00 29.08           O  
ATOM   1228  ND2 ASN A 159      56.033   5.976  15.798  1.00 31.72           N  
ATOM   1229  N   TYR A 160      55.354   9.873  19.696  1.00 21.43           N  
ATOM   1230  CA  TYR A 160      54.648  10.664  20.697  1.00 19.66           C  
ATOM   1231  C   TYR A 160      55.040  12.147  20.631  1.00 17.98           C  
ATOM   1232  O   TYR A 160      54.210  13.002  20.892  1.00 18.40           O  
ATOM   1233  CB  TYR A 160      54.946  10.070  22.088  1.00 20.30           C  
ATOM   1234  CG  TYR A 160      54.201  10.695  23.264  1.00 18.49           C  
ATOM   1235  CD1 TYR A 160      52.874  10.422  23.491  1.00 15.83           C  
ATOM   1236  CD2 TYR A 160      54.883  11.556  24.104  1.00 19.92           C  
ATOM   1237  CE1 TYR A 160      52.230  11.014  24.555  1.00 16.58           C  
ATOM   1238  CE2 TYR A 160      54.246  12.153  25.168  1.00 19.72           C  
ATOM   1239  CZ  TYR A 160      52.919  11.875  25.382  1.00 19.09           C  
ATOM   1240  OH  TYR A 160      52.284  12.498  26.433  1.00 18.88           O  
ATOM   1241  N   GLY A 161      56.262  12.521  20.253  1.00 17.40           N  
ATOM   1242  CA  GLY A 161      56.673  13.910  20.160  1.00 14.48           C  
ATOM   1243  C   GLY A 161      55.965  14.584  18.998  1.00 14.98           C  
ATOM   1244  O   GLY A 161      55.409  15.664  19.196  1.00 13.94           O  
ATOM   1245  N   LEU A 162      55.955  13.952  17.802  1.00 13.19           N  
ATOM   1246  CA  LEU A 162      55.258  14.475  16.628  1.00 11.26           C  
ATOM   1247  C   LEU A 162      53.779  14.697  16.903  1.00 12.39           C  
ATOM   1248  O   LEU A 162      53.175  15.722  16.577  1.00 12.91           O  
ATOM   1249  CB  LEU A 162      55.299  13.532  15.457  1.00 10.16           C  
ATOM   1250  CG  LEU A 162      56.231  13.650  14.271  1.00  9.02           C  
ATOM   1251  CD1 LEU A 162      56.531  15.109  13.974  1.00  8.04           C  
ATOM   1252  CD2 LEU A 162      57.483  12.885  14.569  1.00  8.52           C  
ATOM   1253  N   LEU A 163      53.222  13.698  17.576  1.00 12.16           N  
ATOM   1254  CA  LEU A 163      51.823  13.704  17.954  1.00 12.93           C  
ATOM   1255  C   LEU A 163      51.488  14.668  19.094  1.00 13.98           C  
ATOM   1256  O   LEU A 163      50.361  15.152  19.226  1.00 18.47           O  
ATOM   1257  CB  LEU A 163      51.489  12.283  18.304  1.00  9.23           C  
ATOM   1258  CG  LEU A 163      50.114  11.778  18.142  1.00  6.92           C  
ATOM   1259  CD1 LEU A 163      49.457  12.279  16.873  1.00  7.81           C  
ATOM   1260  CD2 LEU A 163      50.240  10.285  18.155  1.00  5.70           C  
ATOM   1261  N   TYR A 164      52.452  15.004  19.939  1.00 12.61           N  
ATOM   1262  CA  TYR A 164      52.217  15.945  21.011  1.00 10.87           C  
ATOM   1263  C   TYR A 164      52.141  17.347  20.420  1.00 10.60           C  
ATOM   1264  O   TYR A 164      51.283  18.148  20.787  1.00  8.23           O  
ATOM   1265  CB  TYR A 164      53.360  15.763  21.976  1.00 10.19           C  
ATOM   1266  CG  TYR A 164      53.410  16.814  23.029  1.00 10.91           C  
ATOM   1267  CD1 TYR A 164      52.516  16.729  24.064  1.00 14.02           C  
ATOM   1268  CD2 TYR A 164      54.306  17.854  22.894  1.00 11.26           C  
ATOM   1269  CE1 TYR A 164      52.509  17.733  24.998  1.00 15.97           C  
ATOM   1270  CE2 TYR A 164      54.301  18.862  23.824  1.00 14.39           C  
ATOM   1271  CZ  TYR A 164      53.393  18.790  24.865  1.00 16.19           C  
ATOM   1272  OH  TYR A 164      53.321  19.829  25.778  1.00 19.41           O  
ATOM   1273  N   CYS A 165      53.055  17.605  19.475  1.00 11.63           N  
ATOM   1274  CA  CYS A 165      53.158  18.896  18.808  1.00 12.20           C  
ATOM   1275  C   CYS A 165      52.054  19.110  17.781  1.00 13.55           C  
ATOM   1276  O   CYS A 165      51.632  20.254  17.615  1.00 15.19           O  
ATOM   1277  CB  CYS A 165      54.496  19.027  18.110  1.00 11.14           C  
ATOM   1278  SG  CYS A 165      55.856  18.776  19.277  1.00 13.84           S  
ATOM   1279  N   PHE A 166      51.545  18.068  17.094  1.00 11.58           N  
ATOM   1280  CA  PHE A 166      50.430  18.226  16.183  1.00  8.46           C  
ATOM   1281  C   PHE A 166      49.239  18.694  17.011  1.00 10.76           C  
ATOM   1282  O   PHE A 166      48.716  19.776  16.732  1.00 10.25           O  
ATOM   1283  CB  PHE A 166      50.156  16.897  15.523  1.00  8.65           C  
ATOM   1284  CG  PHE A 166      49.161  16.889  14.371  1.00 10.30           C  
ATOM   1285  CD1 PHE A 166      49.043  17.956  13.503  1.00 13.06           C  
ATOM   1286  CD2 PHE A 166      48.360  15.786  14.184  1.00 11.27           C  
ATOM   1287  CE1 PHE A 166      48.133  17.919  12.461  1.00 14.21           C  
ATOM   1288  CE2 PHE A 166      47.455  15.755  13.141  1.00 14.46           C  
ATOM   1289  CZ  PHE A 166      47.336  16.819  12.277  1.00 14.02           C  
ATOM   1290  N   ARG A 167      48.867  17.964  18.088  1.00 11.98           N  
ATOM   1291  CA  ARG A 167      47.744  18.311  18.963  1.00 12.11           C  
ATOM   1292  C   ARG A 167      47.775  19.781  19.378  1.00 14.34           C  
ATOM   1293  O   ARG A 167      46.778  20.484  19.260  1.00 16.56           O  
ATOM   1294  CB  ARG A 167      47.788  17.408  20.192  1.00 10.77           C  
ATOM   1295  CG  ARG A 167      46.543  17.482  21.053  1.00 12.29           C  
ATOM   1296  CD  ARG A 167      46.757  18.365  22.249  1.00 15.45           C  
ATOM   1297  NE  ARG A 167      47.086  17.586  23.437  1.00 22.04           N  
ATOM   1298  CZ  ARG A 167      48.247  17.686  24.115  1.00 24.02           C  
ATOM   1299  NH1 ARG A 167      49.286  18.412  23.680  1.00 24.66           N  
ATOM   1300  NH2 ARG A 167      48.385  16.987  25.241  1.00 21.99           N  
ATOM   1301  N   LYS A 168      48.957  20.280  19.755  1.00 15.04           N  
ATOM   1302  CA  LYS A 168      49.146  21.644  20.204  1.00 13.47           C  
ATOM   1303  C   LYS A 168      49.073  22.693  19.141  1.00 11.36           C  
ATOM   1304  O   LYS A 168      48.399  23.695  19.342  1.00 12.21           O  
ATOM   1305  CB  LYS A 168      50.488  21.766  20.917  1.00 17.51           C  
ATOM   1306  CG  LYS A 168      50.308  21.399  22.396  1.00 21.94           C  
ATOM   1307  CD  LYS A 168      51.594  21.463  23.184  1.00 26.82           C  
ATOM   1308  CE  LYS A 168      52.358  22.769  22.965  1.00 30.79           C  
ATOM   1309  NZ  LYS A 168      53.621  22.741  23.682  1.00 33.91           N  
ATOM   1310  N   ASP A 169      49.763  22.489  18.016  1.00 11.68           N  
ATOM   1311  CA  ASP A 169      49.776  23.468  16.940  1.00  8.93           C  
ATOM   1312  C   ASP A 169      48.395  23.573  16.300  1.00  9.91           C  
ATOM   1313  O   ASP A 169      47.966  24.681  15.971  1.00  9.10           O  
ATOM   1314  CB  ASP A 169      50.805  23.067  15.920  1.00  8.58           C  
ATOM   1315  CG  ASP A 169      52.250  22.958  16.405  1.00 11.67           C  
ATOM   1316  OD1 ASP A 169      52.655  23.479  17.453  1.00 12.67           O  
ATOM   1317  OD2 ASP A 169      53.002  22.309  15.692  1.00 14.01           O  
ATOM   1318  N   MET A 170      47.660  22.451  16.174  1.00  7.68           N  
ATOM   1319  CA  MET A 170      46.271  22.509  15.759  1.00  7.52           C  
ATOM   1320  C   MET A 170      45.405  23.294  16.750  1.00  9.11           C  
ATOM   1321  O   MET A 170      44.469  23.966  16.317  1.00 11.65           O  
ATOM   1322  CB  MET A 170      45.710  21.112  15.614  1.00  6.59           C  
ATOM   1323  CG  MET A 170      46.280  20.338  14.446  1.00  4.25           C  
ATOM   1324  SD  MET A 170      46.198  21.316  12.934  1.00  4.65           S  
ATOM   1325  CE  MET A 170      47.836  21.889  12.587  1.00  2.00           C  
ATOM   1326  N   ASP A 171      45.697  23.258  18.065  1.00  9.67           N  
ATOM   1327  CA  ASP A 171      44.977  24.014  19.083  1.00  9.84           C  
ATOM   1328  C   ASP A 171      45.336  25.461  18.953  1.00 11.39           C  
ATOM   1329  O   ASP A 171      44.538  26.324  19.296  1.00 11.61           O  
ATOM   1330  CB  ASP A 171      45.368  23.585  20.479  1.00 15.12           C  
ATOM   1331  CG  ASP A 171      44.664  24.206  21.689  1.00 20.74           C  
ATOM   1332  OD1 ASP A 171      43.706  24.972  21.548  1.00 25.76           O  
ATOM   1333  OD2 ASP A 171      45.084  23.898  22.804  1.00 21.24           O  
ATOM   1334  N   LYS A 172      46.556  25.741  18.504  1.00 12.58           N  
ATOM   1335  CA  LYS A 172      46.948  27.114  18.334  1.00 13.73           C  
ATOM   1336  C   LYS A 172      46.243  27.664  17.113  1.00 15.32           C  
ATOM   1337  O   LYS A 172      45.695  28.761  17.191  1.00 15.60           O  
ATOM   1338  CB  LYS A 172      48.437  27.236  18.137  1.00 13.92           C  
ATOM   1339  CG  LYS A 172      49.261  27.015  19.386  1.00 15.72           C  
ATOM   1340  CD  LYS A 172      50.707  27.341  19.024  1.00 17.04           C  
ATOM   1341  CE  LYS A 172      51.743  27.093  20.106  1.00 16.04           C  
ATOM   1342  NZ  LYS A 172      52.989  26.779  19.432  1.00 17.79           N  
ATOM   1343  N   VAL A 173      46.172  26.898  16.008  1.00 15.81           N  
ATOM   1344  CA  VAL A 173      45.566  27.380  14.769  1.00 14.15           C  
ATOM   1345  C   VAL A 173      44.088  27.621  15.044  1.00 13.84           C  
ATOM   1346  O   VAL A 173      43.572  28.705  14.760  1.00 14.93           O  
ATOM   1347  CB  VAL A 173      45.773  26.333  13.633  1.00 14.22           C  
ATOM   1348  CG1 VAL A 173      45.113  26.768  12.330  1.00 13.38           C  
ATOM   1349  CG2 VAL A 173      47.255  26.204  13.349  1.00 12.11           C  
ATOM   1350  N   GLU A 174      43.432  26.666  15.707  1.00 10.99           N  
ATOM   1351  CA  GLU A 174      42.031  26.835  16.035  1.00 10.40           C  
ATOM   1352  C   GLU A 174      41.783  28.070  16.893  1.00  9.23           C  
ATOM   1353  O   GLU A 174      40.866  28.817  16.586  1.00 10.48           O  
ATOM   1354  CB  GLU A 174      41.548  25.626  16.761  1.00 13.04           C  
ATOM   1355  CG  GLU A 174      40.043  25.633  16.889  1.00 18.95           C  
ATOM   1356  CD  GLU A 174      39.520  24.457  17.689  1.00 22.71           C  
ATOM   1357  OE1 GLU A 174      39.734  24.447  18.902  1.00 29.17           O  
ATOM   1358  OE2 GLU A 174      38.912  23.559  17.115  1.00 21.70           O  
ATOM   1359  N   THR A 175      42.590  28.363  17.919  1.00  8.11           N  
ATOM   1360  CA  THR A 175      42.391  29.537  18.748  1.00  5.10           C  
ATOM   1361  C   THR A 175      42.627  30.784  17.937  1.00  6.06           C  
ATOM   1362  O   THR A 175      41.776  31.672  17.957  1.00  6.36           O  
ATOM   1363  CB  THR A 175      43.347  29.563  19.903  1.00  2.00           C  
ATOM   1364  OG1 THR A 175      43.079  28.372  20.597  1.00  2.00           O  
ATOM   1365  CG2 THR A 175      43.218  30.758  20.791  1.00  2.00           C  
ATOM   1366  N   PHE A 176      43.723  30.825  17.172  1.00  4.98           N  
ATOM   1367  CA  PHE A 176      44.094  32.045  16.494  1.00  5.08           C  
ATOM   1368  C   PHE A 176      43.121  32.444  15.420  1.00  6.27           C  
ATOM   1369  O   PHE A 176      42.835  33.631  15.306  1.00  9.11           O  
ATOM   1370  CB  PHE A 176      45.471  31.898  15.911  1.00  4.87           C  
ATOM   1371  CG  PHE A 176      46.558  31.799  16.981  1.00  8.52           C  
ATOM   1372  CD1 PHE A 176      46.399  32.382  18.226  1.00 10.13           C  
ATOM   1373  CD2 PHE A 176      47.728  31.127  16.699  1.00  9.37           C  
ATOM   1374  CE1 PHE A 176      47.390  32.299  19.178  1.00 10.33           C  
ATOM   1375  CE2 PHE A 176      48.712  31.048  17.653  1.00  8.94           C  
ATOM   1376  CZ  PHE A 176      48.547  31.631  18.890  1.00  9.93           C  
ATOM   1377  N   LEU A 177      42.539  31.508  14.674  1.00  6.60           N  
ATOM   1378  CA  LEU A 177      41.517  31.863  13.716  1.00  6.23           C  
ATOM   1379  C   LEU A 177      40.270  32.307  14.466  1.00  9.38           C  
ATOM   1380  O   LEU A 177      39.643  33.264  14.004  1.00 13.96           O  
ATOM   1381  CB  LEU A 177      41.145  30.696  12.855  1.00  4.08           C  
ATOM   1382  CG  LEU A 177      42.211  30.166  11.950  1.00  3.59           C  
ATOM   1383  CD1 LEU A 177      41.757  28.829  11.389  1.00  2.00           C  
ATOM   1384  CD2 LEU A 177      42.499  31.186  10.864  1.00  2.00           C  
ATOM   1385  N   ARG A 178      39.877  31.727  15.622  1.00  8.53           N  
ATOM   1386  CA  ARG A 178      38.668  32.209  16.284  1.00  8.87           C  
ATOM   1387  C   ARG A 178      38.804  33.627  16.787  1.00  7.96           C  
ATOM   1388  O   ARG A 178      37.861  34.396  16.648  1.00  9.99           O  
ATOM   1389  CB  ARG A 178      38.258  31.364  17.467  1.00  8.16           C  
ATOM   1390  CG  ARG A 178      36.839  31.771  17.774  1.00  8.84           C  
ATOM   1391  CD  ARG A 178      36.056  30.676  18.439  1.00 17.15           C  
ATOM   1392  NE  ARG A 178      34.655  30.844  18.072  1.00 22.85           N  
ATOM   1393  CZ  ARG A 178      33.754  31.450  18.858  1.00 27.21           C  
ATOM   1394  NH1 ARG A 178      34.038  31.936  20.091  1.00 29.05           N  
ATOM   1395  NH2 ARG A 178      32.520  31.546  18.373  1.00 28.57           N  
ATOM   1396  N   ILE A 179      39.962  34.019  17.321  1.00 10.84           N  
ATOM   1397  CA  ILE A 179      40.181  35.395  17.757  1.00 10.01           C  
ATOM   1398  C   ILE A 179      39.905  36.305  16.574  1.00  8.29           C  
ATOM   1399  O   ILE A 179      39.141  37.233  16.804  1.00  9.74           O  
ATOM   1400  CB  ILE A 179      41.646  35.640  18.253  1.00 11.46           C  
ATOM   1401  CG1 ILE A 179      41.996  34.769  19.446  1.00 11.36           C  
ATOM   1402  CG2 ILE A 179      41.794  37.080  18.679  1.00 12.02           C  
ATOM   1403  CD1 ILE A 179      41.254  35.031  20.749  1.00 10.70           C  
ATOM   1404  N   VAL A 180      40.348  36.051  15.322  1.00  6.38           N  
ATOM   1405  CA  VAL A 180      40.116  37.060  14.290  1.00  5.28           C  
ATOM   1406  C   VAL A 180      38.724  36.967  13.703  1.00  6.79           C  
ATOM   1407  O   VAL A 180      38.198  37.961  13.200  1.00  5.84           O  
ATOM   1408  CB  VAL A 180      41.188  37.013  13.135  1.00  2.43           C  
ATOM   1409  CG1 VAL A 180      42.539  36.667  13.742  1.00  2.83           C  
ATOM   1410  CG2 VAL A 180      40.905  35.999  12.099  1.00  4.26           C  
ATOM   1411  N   GLN A 181      38.059  35.813  13.818  1.00  8.55           N  
ATOM   1412  CA  GLN A 181      36.673  35.733  13.371  1.00 10.15           C  
ATOM   1413  C   GLN A 181      35.805  36.554  14.335  1.00 12.61           C  
ATOM   1414  O   GLN A 181      34.889  37.277  13.915  1.00 11.78           O  
ATOM   1415  CB  GLN A 181      36.268  34.261  13.336  1.00  6.38           C  
ATOM   1416  CG  GLN A 181      35.079  33.890  14.161  1.00  5.35           C  
ATOM   1417  CD  GLN A 181      34.162  32.927  13.461  1.00  9.02           C  
ATOM   1418  OE1 GLN A 181      34.016  31.782  13.884  1.00 12.53           O  
ATOM   1419  NE2 GLN A 181      33.508  33.362  12.389  1.00 10.55           N  
ATOM   1420  N   CYS A 182      36.144  36.487  15.640  1.00 12.75           N  
ATOM   1421  CA  CYS A 182      35.374  37.197  16.630  1.00 14.40           C  
ATOM   1422  C   CYS A 182      35.484  38.687  16.431  1.00 14.34           C  
ATOM   1423  O   CYS A 182      34.539  39.395  16.738  1.00 19.10           O  
ATOM   1424  CB  CYS A 182      35.833  36.873  18.018  1.00 14.74           C  
ATOM   1425  SG  CYS A 182      35.353  35.222  18.578  1.00 22.03           S  
ATOM   1426  N   ARG A 183      36.564  39.192  15.859  1.00 14.34           N  
ATOM   1427  CA  ARG A 183      36.723  40.619  15.670  1.00 16.16           C  
ATOM   1428  C   ARG A 183      36.215  41.062  14.299  1.00 19.78           C  
ATOM   1429  O   ARG A 183      35.691  42.167  14.141  1.00 21.56           O  
ATOM   1430  CB  ARG A 183      38.193  40.994  15.786  1.00 15.65           C  
ATOM   1431  CG  ARG A 183      38.961  40.577  17.022  1.00 12.96           C  
ATOM   1432  CD  ARG A 183      40.414  40.802  16.684  1.00 13.83           C  
ATOM   1433  NE  ARG A 183      41.304  40.661  17.820  1.00 15.68           N  
ATOM   1434  CZ  ARG A 183      42.627  40.706  17.659  1.00 17.55           C  
ATOM   1435  NH1 ARG A 183      43.181  40.842  16.446  1.00 18.47           N  
ATOM   1436  NH2 ARG A 183      43.410  40.584  18.730  1.00 16.60           N  
ATOM   1437  N   SER A 184      36.370  40.197  13.287  1.00 21.51           N  
ATOM   1438  CA  SER A 184      36.021  40.521  11.912  1.00 22.63           C  
ATOM   1439  C   SER A 184      34.538  40.401  11.588  1.00 25.77           C  
ATOM   1440  O   SER A 184      33.957  41.213  10.869  1.00 28.55           O  
ATOM   1441  CB  SER A 184      36.759  39.607  10.965  1.00 20.83           C  
ATOM   1442  OG  SER A 184      38.145  39.589  11.207  1.00 20.75           O  
ATOM   1443  N   VAL A 185      33.937  39.327  12.102  1.00 27.52           N  
ATOM   1444  CA  VAL A 185      32.565  38.960  11.812  1.00 28.02           C  
ATOM   1445  C   VAL A 185      31.737  39.165  13.080  1.00 30.36           C  
ATOM   1446  O   VAL A 185      31.750  38.338  14.003  1.00 29.88           O  
ATOM   1447  CB  VAL A 185      32.618  37.485  11.321  1.00 27.79           C  
ATOM   1448  CG1 VAL A 185      31.236  36.985  10.967  1.00 29.46           C  
ATOM   1449  CG2 VAL A 185      33.484  37.380  10.074  1.00 27.31           C  
ATOM   1450  N   GLU A 186      31.027  40.301  13.163  1.00 32.30           N  
ATOM   1451  CA  GLU A 186      30.213  40.558  14.346  1.00 33.64           C  
ATOM   1452  C   GLU A 186      28.906  39.805  14.412  1.00 31.98           C  
ATOM   1453  O   GLU A 186      28.121  39.695  13.469  1.00 30.58           O  
ATOM   1454  CB  GLU A 186      29.906  42.061  14.520  1.00 36.37           C  
ATOM   1455  CG  GLU A 186      31.004  42.801  15.342  1.00 40.16           C  
ATOM   1456  CD  GLU A 186      31.480  42.180  16.677  1.00 43.18           C  
ATOM   1457  OE1 GLU A 186      30.718  41.489  17.375  1.00 44.43           O  
ATOM   1458  OE2 GLU A 186      32.647  42.400  17.018  1.00 42.22           O  
ATOM   1459  N   GLY A 187      28.760  39.280  15.624  1.00 32.29           N  
ATOM   1460  CA  GLY A 187      27.670  38.385  15.932  1.00 32.24           C  
ATOM   1461  C   GLY A 187      28.151  36.949  15.794  1.00 33.73           C  
ATOM   1462  O   GLY A 187      27.335  36.034  15.849  1.00 34.66           O  
ATOM   1463  N   SER A 188      29.454  36.703  15.586  1.00 34.41           N  
ATOM   1464  CA  SER A 188      29.988  35.348  15.537  1.00 35.72           C  
ATOM   1465  C   SER A 188      30.028  34.661  16.890  1.00 35.78           C  
ATOM   1466  O   SER A 188      29.574  33.523  17.074  1.00 37.19           O  
ATOM   1467  CB  SER A 188      31.409  35.319  15.023  1.00 37.21           C  
ATOM   1468  OG  SER A 188      31.449  35.354  13.617  1.00 41.67           O  
ATOM   1469  N   CYS A 189      30.629  35.406  17.816  1.00 34.62           N  
ATOM   1470  CA  CYS A 189      30.863  34.925  19.160  1.00 35.71           C  
ATOM   1471  C   CYS A 189      29.802  35.415  20.140  1.00 38.94           C  
ATOM   1472  O   CYS A 189      29.454  34.767  21.130  1.00 39.36           O  
ATOM   1473  CB  CYS A 189      32.274  35.383  19.517  1.00 32.63           C  
ATOM   1474  SG  CYS A 189      33.401  34.846  18.195  1.00 25.79           S  
ATOM   1475  N   GLY A 190      29.230  36.562  19.780  1.00 42.74           N  
ATOM   1476  CA  GLY A 190      28.209  37.236  20.551  1.00 44.53           C  
ATOM   1477  C   GLY A 190      28.593  38.697  20.470  1.00 48.54           C  
ATOM   1478  O   GLY A 190      28.421  39.291  19.401  1.00 51.61           O  
ATOM   1479  OXT GLY A 190      29.130  39.213  21.450  1.00 49.35           O  
TER    1480      GLY A 190                                                      
ATOM   1481  N   GLU B  32      51.660  11.093  54.258  1.00 33.23           N  
ATOM   1482  CA  GLU B  32      52.406  11.989  53.383  1.00 32.46           C  
ATOM   1483  C   GLU B  32      51.467  12.721  52.432  1.00 31.60           C  
ATOM   1484  O   GLU B  32      50.726  12.058  51.703  1.00 33.41           O  
ATOM   1485  CB  GLU B  32      53.417  11.221  52.533  1.00 31.39           C  
ATOM   1486  N   PRO B  33      51.415  14.064  52.429  1.00 30.21           N  
ATOM   1487  CA  PRO B  33      50.686  14.878  51.463  1.00 28.37           C  
ATOM   1488  C   PRO B  33      50.838  14.398  50.028  1.00 27.85           C  
ATOM   1489  O   PRO B  33      51.859  13.836  49.615  1.00 25.74           O  
ATOM   1490  CB  PRO B  33      51.229  16.261  51.702  1.00 29.74           C  
ATOM   1491  CG  PRO B  33      51.431  16.246  53.188  1.00 30.39           C  
ATOM   1492  CD  PRO B  33      52.118  14.918  53.383  1.00 31.01           C  
ATOM   1493  N   LYS B  34      49.754  14.621  49.286  1.00 28.09           N  
ATOM   1494  CA  LYS B  34      49.594  14.081  47.939  1.00 26.80           C  
ATOM   1495  C   LYS B  34      48.803  15.018  47.047  1.00 24.23           C  
ATOM   1496  O   LYS B  34      47.870  15.656  47.523  1.00 23.28           O  
ATOM   1497  CB  LYS B  34      48.897  12.740  48.108  1.00 27.40           C  
ATOM   1498  CG  LYS B  34      48.436  11.992  46.879  1.00 32.50           C  
ATOM   1499  CD  LYS B  34      47.452  10.860  47.249  1.00 36.51           C  
ATOM   1500  CE  LYS B  34      46.066  11.268  47.822  1.00 37.71           C  
ATOM   1501  NZ  LYS B  34      46.095  11.676  49.223  1.00 35.95           N  
ATOM   1502  N   PHE B  35      49.130  15.134  45.759  1.00 23.53           N  
ATOM   1503  CA  PHE B  35      48.314  15.960  44.865  1.00 22.74           C  
ATOM   1504  C   PHE B  35      46.991  15.351  44.432  1.00 22.16           C  
ATOM   1505  O   PHE B  35      46.903  14.176  44.067  1.00 20.57           O  
ATOM   1506  CB  PHE B  35      49.032  16.285  43.589  1.00 22.72           C  
ATOM   1507  CG  PHE B  35      50.080  17.362  43.724  1.00 21.67           C  
ATOM   1508  CD1 PHE B  35      49.717  18.637  44.093  1.00 21.56           C  
ATOM   1509  CD2 PHE B  35      51.388  17.063  43.433  1.00 20.95           C  
ATOM   1510  CE1 PHE B  35      50.674  19.620  44.170  1.00 20.42           C  
ATOM   1511  CE2 PHE B  35      52.336  18.055  43.511  1.00 20.85           C  
ATOM   1512  CZ  PHE B  35      51.979  19.326  43.878  1.00 18.50           C  
ATOM   1513  N   THR B  36      45.942  16.163  44.498  1.00 21.56           N  
ATOM   1514  CA  THR B  36      44.651  15.735  44.009  1.00 22.30           C  
ATOM   1515  C   THR B  36      44.488  16.119  42.547  1.00 23.83           C  
ATOM   1516  O   THR B  36      44.616  15.273  41.659  1.00 24.02           O  
ATOM   1517  CB  THR B  36      43.492  16.362  44.834  1.00 22.63           C  
ATOM   1518  OG1 THR B  36      43.645  17.786  44.856  1.00 22.95           O  
ATOM   1519  CG2 THR B  36      43.440  15.743  46.221  1.00 21.83           C  
ATOM   1520  N   LYS B  37      44.294  17.425  42.308  1.00 24.72           N  
ATOM   1521  CA  LYS B  37      43.998  17.959  40.999  1.00 24.75           C  
ATOM   1522  C   LYS B  37      44.529  19.374  40.838  1.00 22.99           C  
ATOM   1523  O   LYS B  37      44.610  20.148  41.789  1.00 23.10           O  
ATOM   1524  CB  LYS B  37      42.480  17.989  40.766  1.00 28.15           C  
ATOM   1525  CG  LYS B  37      41.604  18.969  41.598  1.00 32.08           C  
ATOM   1526  CD  LYS B  37      40.161  19.034  41.037  1.00 34.90           C  
ATOM   1527  CE  LYS B  37      39.211  20.023  41.736  1.00 37.19           C  
ATOM   1528  NZ  LYS B  37      39.520  21.422  41.469  1.00 38.45           N  
ATOM   1529  N   CYS B  38      44.963  19.670  39.619  1.00 21.25           N  
ATOM   1530  CA  CYS B  38      45.237  21.036  39.217  1.00 19.27           C  
ATOM   1531  C   CYS B  38      44.154  21.294  38.162  1.00 19.92           C  
ATOM   1532  O   CYS B  38      43.694  20.358  37.503  1.00 20.63           O  
ATOM   1533  CB  CYS B  38      46.641  21.174  38.616  1.00 17.79           C  
ATOM   1534  SG  CYS B  38      48.074  20.958  39.724  1.00 11.99           S  
ATOM   1535  N   ARG B  39      43.674  22.518  37.935  1.00 19.86           N  
ATOM   1536  CA  ARG B  39      42.553  22.746  37.027  1.00 18.95           C  
ATOM   1537  C   ARG B  39      42.531  24.174  36.509  1.00 21.53           C  
ATOM   1538  O   ARG B  39      42.629  25.078  37.340  1.00 22.13           O  
ATOM   1539  CB  ARG B  39      41.281  22.464  37.786  1.00 18.56           C  
ATOM   1540  CG  ARG B  39      39.970  22.864  37.147  1.00 20.63           C  
ATOM   1541  CD  ARG B  39      38.977  23.249  38.240  1.00 21.27           C  
ATOM   1542  NE  ARG B  39      37.671  23.442  37.646  1.00 19.59           N  
ATOM   1543  CZ  ARG B  39      36.895  24.491  37.895  1.00 18.57           C  
ATOM   1544  NH1 ARG B  39      37.232  25.463  38.737  1.00 17.70           N  
ATOM   1545  NH2 ARG B  39      35.733  24.546  37.257  1.00 21.96           N  
ATOM   1546  N   SER B  40      42.443  24.443  35.189  1.00 20.98           N  
ATOM   1547  CA  SER B  40      42.263  25.811  34.715  1.00 18.81           C  
ATOM   1548  C   SER B  40      40.784  25.939  34.378  1.00 20.56           C  
ATOM   1549  O   SER B  40      40.226  25.116  33.649  1.00 22.91           O  
ATOM   1550  CB  SER B  40      43.060  26.116  33.462  1.00 17.59           C  
ATOM   1551  OG  SER B  40      42.816  27.461  33.067  1.00 13.06           O  
ATOM   1552  N   PRO B  41      40.073  26.914  34.937  1.00 18.83           N  
ATOM   1553  CA  PRO B  41      38.665  27.094  34.691  1.00 16.23           C  
ATOM   1554  C   PRO B  41      38.322  27.836  33.414  1.00 14.56           C  
ATOM   1555  O   PRO B  41      37.317  27.551  32.770  1.00 14.30           O  
ATOM   1556  CB  PRO B  41      38.228  27.769  35.961  1.00 16.47           C  
ATOM   1557  CG  PRO B  41      39.377  28.664  36.307  1.00 16.03           C  
ATOM   1558  CD  PRO B  41      40.496  27.693  36.098  1.00 18.95           C  
ATOM   1559  N   GLU B  42      39.184  28.757  33.019  1.00 13.20           N  
ATOM   1560  CA  GLU B  42      38.886  29.623  31.902  1.00 14.09           C  
ATOM   1561  C   GLU B  42      40.067  29.817  30.963  1.00 14.61           C  
ATOM   1562  O   GLU B  42      40.099  30.733  30.135  1.00 13.78           O  
ATOM   1563  CB  GLU B  42      38.396  30.953  32.494  1.00 12.83           C  
ATOM   1564  CG  GLU B  42      39.388  32.004  33.002  1.00 12.85           C  
ATOM   1565  CD  GLU B  42      40.331  31.601  34.125  1.00 14.35           C  
ATOM   1566  OE1 GLU B  42      41.027  30.601  33.980  1.00 12.99           O  
ATOM   1567  OE2 GLU B  42      40.391  32.304  35.137  1.00 14.82           O  
ATOM   1568  N   ARG B  43      41.049  28.920  31.124  1.00 16.51           N  
ATOM   1569  CA  ARG B  43      42.277  28.899  30.336  1.00 17.59           C  
ATOM   1570  C   ARG B  43      43.087  30.165  30.542  1.00 17.83           C  
ATOM   1571  O   ARG B  43      43.808  30.639  29.660  1.00 19.26           O  
ATOM   1572  CB  ARG B  43      41.930  28.720  28.848  1.00 16.89           C  
ATOM   1573  CG  ARG B  43      42.926  27.831  28.144  1.00 16.89           C  
ATOM   1574  CD  ARG B  43      42.405  27.296  26.811  1.00 15.26           C  
ATOM   1575  NE  ARG B  43      42.308  28.365  25.831  1.00 14.58           N  
ATOM   1576  CZ  ARG B  43      42.595  28.178  24.544  1.00 12.00           C  
ATOM   1577  NH1 ARG B  43      43.043  27.009  24.069  1.00  8.54           N  
ATOM   1578  NH2 ARG B  43      42.446  29.219  23.734  1.00 12.92           N  
ATOM   1579  N   GLU B  44      42.942  30.748  31.731  1.00 16.00           N  
ATOM   1580  CA  GLU B  44      43.674  31.960  32.034  1.00 16.94           C  
ATOM   1581  C   GLU B  44      44.396  31.864  33.380  1.00 16.35           C  
ATOM   1582  O   GLU B  44      45.565  32.246  33.456  1.00 16.60           O  
ATOM   1583  CB  GLU B  44      42.700  33.130  32.002  1.00 17.87           C  
ATOM   1584  CG  GLU B  44      42.266  33.452  30.588  1.00 19.92           C  
ATOM   1585  CD  GLU B  44      40.912  34.131  30.462  1.00 23.17           C  
ATOM   1586  OE1 GLU B  44      40.820  35.280  30.893  1.00 22.85           O  
ATOM   1587  OE2 GLU B  44      39.972  33.521  29.920  1.00 23.25           O  
ATOM   1588  N   THR B  45      43.745  31.394  34.456  1.00 12.30           N  
ATOM   1589  CA  THR B  45      44.386  31.125  35.734  1.00 10.39           C  
ATOM   1590  C   THR B  45      44.422  29.616  35.980  1.00 11.34           C  
ATOM   1591  O   THR B  45      43.874  28.854  35.175  1.00 12.97           O  
ATOM   1592  CB  THR B  45      43.611  31.781  36.869  1.00  8.82           C  
ATOM   1593  OG1 THR B  45      42.337  31.163  36.979  1.00  7.04           O  
ATOM   1594  CG2 THR B  45      43.459  33.256  36.612  1.00 10.43           C  
ATOM   1595  N   PHE B  46      45.098  29.120  37.028  1.00  9.71           N  
ATOM   1596  CA  PHE B  46      44.933  27.726  37.422  1.00  9.54           C  
ATOM   1597  C   PHE B  46      45.318  27.500  38.865  1.00  9.37           C  
ATOM   1598  O   PHE B  46      45.796  28.411  39.539  1.00  8.55           O  
ATOM   1599  CB  PHE B  46      45.741  26.755  36.528  1.00  7.41           C  
ATOM   1600  CG  PHE B  46      47.250  26.682  36.616  1.00  4.30           C  
ATOM   1601  CD1 PHE B  46      48.028  27.685  36.110  1.00  3.30           C  
ATOM   1602  CD2 PHE B  46      47.826  25.579  37.200  1.00  4.41           C  
ATOM   1603  CE1 PHE B  46      49.395  27.570  36.194  1.00  4.88           C  
ATOM   1604  CE2 PHE B  46      49.190  25.480  37.280  1.00  2.37           C  
ATOM   1605  CZ  PHE B  46      49.977  26.474  36.778  1.00  3.75           C  
ATOM   1606  N   SER B  47      45.071  26.291  39.359  1.00  9.59           N  
ATOM   1607  CA  SER B  47      45.396  26.019  40.741  1.00 13.72           C  
ATOM   1608  C   SER B  47      45.619  24.559  41.073  1.00 13.78           C  
ATOM   1609  O   SER B  47      44.891  23.695  40.603  1.00 15.55           O  
ATOM   1610  CB  SER B  47      44.289  26.596  41.661  1.00 14.76           C  
ATOM   1611  OG  SER B  47      42.982  26.085  41.484  1.00 17.45           O  
ATOM   1612  N   CYS B  48      46.648  24.272  41.869  1.00 14.15           N  
ATOM   1613  CA  CYS B  48      46.918  22.911  42.262  1.00 14.70           C  
ATOM   1614  C   CYS B  48      46.487  22.694  43.677  1.00 17.05           C  
ATOM   1615  O   CYS B  48      46.568  23.600  44.500  1.00 18.76           O  
ATOM   1616  CB  CYS B  48      48.357  22.683  42.094  1.00 13.11           C  
ATOM   1617  SG  CYS B  48      48.492  22.852  40.317  1.00 15.00           S  
ATOM   1618  N   HIS B  49      45.970  21.503  43.943  1.00 18.43           N  
ATOM   1619  CA  HIS B  49      45.451  21.215  45.259  1.00 22.00           C  
ATOM   1620  C   HIS B  49      46.006  19.885  45.692  1.00 22.74           C  
ATOM   1621  O   HIS B  49      46.179  18.974  44.880  1.00 20.62           O  
ATOM   1622  CB  HIS B  49      43.939  21.109  45.254  1.00 27.99           C  
ATOM   1623  CG  HIS B  49      43.202  22.198  44.469  1.00 34.60           C  
ATOM   1624  ND1 HIS B  49      43.185  22.381  43.143  1.00 36.82           N  
ATOM   1625  CD2 HIS B  49      42.391  23.165  45.024  1.00 36.13           C  
ATOM   1626  CE1 HIS B  49      42.406  23.399  42.866  1.00 36.15           C  
ATOM   1627  NE2 HIS B  49      41.937  23.860  44.005  1.00 38.03           N  
ATOM   1628  N   TRP B  50      46.283  19.838  47.003  1.00 24.60           N  
ATOM   1629  CA  TRP B  50      46.816  18.662  47.682  1.00 26.78           C  
ATOM   1630  C   TRP B  50      46.096  18.407  49.009  1.00 28.79           C  
ATOM   1631  O   TRP B  50      45.295  19.216  49.477  1.00 29.42           O  
ATOM   1632  CB  TRP B  50      48.353  18.816  47.941  1.00 24.67           C  
ATOM   1633  CG  TRP B  50      48.765  20.039  48.760  1.00 24.11           C  
ATOM   1634  CD1 TRP B  50      48.764  19.998  50.129  1.00 21.97           C  
ATOM   1635  CD2 TRP B  50      49.099  21.278  48.262  1.00 21.72           C  
ATOM   1636  NE1 TRP B  50      49.072  21.213  50.490  1.00 21.29           N  
ATOM   1637  CE2 TRP B  50      49.279  21.999  49.423  1.00 19.74           C  
ATOM   1638  CE3 TRP B  50      49.273  21.891  47.040  1.00 20.80           C  
ATOM   1639  CZ2 TRP B  50      49.625  23.334  49.395  1.00 18.73           C  
ATOM   1640  CZ3 TRP B  50      49.622  23.224  47.013  1.00 19.84           C  
ATOM   1641  CH2 TRP B  50      49.796  23.939  48.178  1.00 18.26           C  
ATOM   1642  N   THR B  51      46.439  17.249  49.590  1.00 32.33           N  
ATOM   1643  CA  THR B  51      45.936  16.696  50.848  1.00 34.98           C  
ATOM   1644  C   THR B  51      46.832  16.969  52.067  1.00 38.93           C  
ATOM   1645  O   THR B  51      48.047  17.125  51.918  1.00 40.47           O  
ATOM   1646  CB  THR B  51      45.753  15.157  50.661  1.00 33.62           C  
ATOM   1647  OG1 THR B  51      46.945  14.630  50.089  1.00 30.77           O  
ATOM   1648  CG2 THR B  51      44.622  14.811  49.723  1.00 32.08           C  
ATOM   1649  N   ASP B  52      46.298  17.054  53.297  1.00 43.25           N  
ATOM   1650  CA  ASP B  52      47.150  17.231  54.482  1.00 47.24           C  
ATOM   1651  C   ASP B  52      47.463  15.881  55.089  1.00 48.07           C  
ATOM   1652  O   ASP B  52      46.544  15.181  55.531  1.00 46.94           O  
ATOM   1653  CB  ASP B  52      46.492  18.049  55.594  1.00 49.70           C  
ATOM   1654  CG  ASP B  52      46.523  19.564  55.432  1.00 54.00           C  
ATOM   1655  OD1 ASP B  52      47.603  20.157  55.334  1.00 56.60           O  
ATOM   1656  OD2 ASP B  52      45.444  20.156  55.410  1.00 55.83           O  
ATOM   1657  N   GLU B  53      48.735  15.472  55.118  1.00 49.61           N  
ATOM   1658  CA  GLU B  53      49.042  14.159  55.681  1.00 52.19           C  
ATOM   1659  C   GLU B  53      50.336  14.005  56.493  1.00 51.03           C  
ATOM   1660  O   GLU B  53      50.828  12.898  56.750  1.00 50.36           O  
ATOM   1661  CB  GLU B  53      49.018  13.138  54.535  1.00 55.60           C  
ATOM   1662  CG  GLU B  53      47.722  12.866  53.750  1.00 59.58           C  
ATOM   1663  CD  GLU B  53      47.913  11.887  52.600  1.00 62.14           C  
ATOM   1664  OE1 GLU B  53      48.047  10.686  52.847  1.00 63.76           O  
ATOM   1665  OE2 GLU B  53      47.954  12.333  51.453  1.00 64.31           O  
ATOM   1666  N   VAL B  54      50.905  15.140  56.907  1.00 50.80           N  
ATOM   1667  CA  VAL B  54      52.035  15.175  57.837  1.00 50.87           C  
ATOM   1668  C   VAL B  54      51.626  16.099  58.996  1.00 52.46           C  
ATOM   1669  O   VAL B  54      51.875  15.826  60.174  1.00 53.29           O  
ATOM   1670  CB  VAL B  54      53.331  15.689  57.106  1.00 49.63           C  
ATOM   1671  CG1 VAL B  54      53.102  17.031  56.440  1.00 47.24           C  
ATOM   1672  CG2 VAL B  54      54.468  15.821  58.127  1.00 48.42           C  
ATOM   1673  N   HIS B  55      50.947  17.191  58.623  1.00 54.35           N  
ATOM   1674  CA  HIS B  55      50.400  18.188  59.534  1.00 56.85           C  
ATOM   1675  C   HIS B  55      49.051  18.715  58.984  1.00 59.62           C  
ATOM   1676  O   HIS B  55      48.830  18.656  57.764  1.00 59.30           O  
ATOM   1677  CB  HIS B  55      51.406  19.348  59.679  1.00 55.24           C  
ATOM   1678  N   HIS B  56      48.213  19.152  59.788  1.00 60.11           N  
ATOM   1679  N   GLY B  62      55.781  18.441  59.679  1.00 33.18           N  
ATOM   1680  CA  GLY B  62      56.568  19.130  58.661  1.00 34.12           C  
ATOM   1681  C   GLY B  62      55.782  20.163  57.834  1.00 34.34           C  
ATOM   1682  O   GLY B  62      54.561  20.012  57.720  1.00 37.51           O  
ATOM   1683  N   PRO B  63      56.366  21.232  57.242  1.00 31.20           N  
ATOM   1684  CA  PRO B  63      55.712  22.128  56.292  1.00 29.85           C  
ATOM   1685  C   PRO B  63      55.649  21.655  54.856  1.00 29.32           C  
ATOM   1686  O   PRO B  63      56.655  21.325  54.222  1.00 29.44           O  
ATOM   1687  CB  PRO B  63      56.445  23.446  56.372  1.00 28.69           C  
ATOM   1688  CG  PRO B  63      57.033  23.375  57.739  1.00 30.19           C  
ATOM   1689  CD  PRO B  63      57.517  21.934  57.761  1.00 30.42           C  
ATOM   1690  N   ILE B  64      54.413  21.700  54.358  1.00 28.30           N  
ATOM   1691  CA  ILE B  64      54.116  21.357  52.977  1.00 26.81           C  
ATOM   1692  C   ILE B  64      54.194  22.620  52.132  1.00 24.09           C  
ATOM   1693  O   ILE B  64      53.562  23.639  52.419  1.00 24.15           O  
ATOM   1694  CB  ILE B  64      52.732  20.730  52.912  1.00 28.90           C  
ATOM   1695  CG1 ILE B  64      52.583  19.577  53.911  1.00 29.94           C  
ATOM   1696  CG2 ILE B  64      52.554  20.178  51.509  1.00 31.45           C  
ATOM   1697  CD1 ILE B  64      51.136  19.401  54.431  1.00 32.46           C  
ATOM   1698  N   GLN B  65      55.019  22.575  51.083  1.00 21.87           N  
ATOM   1699  CA  GLN B  65      55.243  23.744  50.247  1.00 18.10           C  
ATOM   1700  C   GLN B  65      55.156  23.292  48.809  1.00 16.70           C  
ATOM   1701  O   GLN B  65      55.298  22.114  48.500  1.00 15.04           O  
ATOM   1702  CB  GLN B  65      56.618  24.323  50.492  1.00 18.32           C  
ATOM   1703  CG  GLN B  65      56.955  24.639  51.938  1.00 16.94           C  
ATOM   1704  CD  GLN B  65      58.444  24.811  52.229  1.00 17.59           C  
ATOM   1705  OE1 GLN B  65      59.158  23.845  52.522  1.00 19.51           O  
ATOM   1706  NE2 GLN B  65      58.922  26.054  52.173  1.00 13.66           N  
ATOM   1707  N   LEU B  66      54.967  24.233  47.905  1.00 15.01           N  
ATOM   1708  CA  LEU B  66      54.798  23.912  46.506  1.00 16.77           C  
ATOM   1709  C   LEU B  66      55.845  24.711  45.796  1.00 15.51           C  
ATOM   1710  O   LEU B  66      56.077  25.878  46.097  1.00 15.83           O  
ATOM   1711  CB  LEU B  66      53.407  24.337  46.037  1.00 22.33           C  
ATOM   1712  CG  LEU B  66      52.719  24.041  44.670  1.00 22.92           C  
ATOM   1713  CD1 LEU B  66      53.381  24.793  43.542  1.00 22.98           C  
ATOM   1714  CD2 LEU B  66      52.741  22.554  44.426  1.00 23.48           C  
ATOM   1715  N   PHE B  67      56.459  24.049  44.829  1.00 15.56           N  
ATOM   1716  CA  PHE B  67      57.477  24.670  44.008  1.00 14.91           C  
ATOM   1717  C   PHE B  67      57.114  24.282  42.574  1.00 16.34           C  
ATOM   1718  O   PHE B  67      56.613  23.195  42.275  1.00 16.40           O  
ATOM   1719  CB  PHE B  67      58.879  24.155  44.467  1.00 13.58           C  
ATOM   1720  CG  PHE B  67      59.263  24.578  45.900  1.00  8.85           C  
ATOM   1721  CD1 PHE B  67      59.705  25.867  46.165  1.00  8.96           C  
ATOM   1722  CD2 PHE B  67      59.099  23.696  46.957  1.00  6.28           C  
ATOM   1723  CE1 PHE B  67      59.965  26.277  47.466  1.00  5.46           C  
ATOM   1724  CE2 PHE B  67      59.359  24.109  48.242  1.00  2.06           C  
ATOM   1725  CZ  PHE B  67      59.787  25.393  48.495  1.00  5.48           C  
ATOM   1726  N   TYR B  68      57.328  25.253  41.687  1.00 17.50           N  
ATOM   1727  CA  TYR B  68      56.944  25.177  40.286  1.00 19.01           C  
ATOM   1728  C   TYR B  68      58.093  25.595  39.350  1.00 22.01           C  
ATOM   1729  O   TYR B  68      59.036  26.265  39.779  1.00 23.93           O  
ATOM   1730  CB  TYR B  68      55.719  26.088  40.098  1.00 16.09           C  
ATOM   1731  CG  TYR B  68      55.908  27.582  39.809  1.00 12.46           C  
ATOM   1732  CD1 TYR B  68      56.080  27.964  38.504  1.00 12.18           C  
ATOM   1733  CD2 TYR B  68      55.916  28.551  40.796  1.00 13.09           C  
ATOM   1734  CE1 TYR B  68      56.267  29.280  38.164  1.00 11.72           C  
ATOM   1735  CE2 TYR B  68      56.104  29.884  40.467  1.00 12.17           C  
ATOM   1736  CZ  TYR B  68      56.282  30.232  39.139  1.00 12.22           C  
ATOM   1737  OH  TYR B  68      56.502  31.535  38.730  1.00 13.64           O  
ATOM   1738  N   THR B  69      58.036  25.224  38.064  1.00 22.99           N  
ATOM   1739  CA  THR B  69      58.978  25.705  37.057  1.00 24.21           C  
ATOM   1740  C   THR B  69      58.364  25.535  35.663  1.00 27.63           C  
ATOM   1741  O   THR B  69      57.631  24.565  35.475  1.00 29.91           O  
ATOM   1742  CB  THR B  69      60.311  24.933  37.160  1.00 21.22           C  
ATOM   1743  OG1 THR B  69      61.177  25.708  36.348  1.00 19.46           O  
ATOM   1744  CG2 THR B  69      60.291  23.474  36.730  1.00 19.28           C  
ATOM   1745  N   ARG B  70      58.591  26.421  34.668  1.00 29.59           N  
ATOM   1746  CA  ARG B  70      58.019  26.285  33.316  1.00 30.37           C  
ATOM   1747  C   ARG B  70      59.076  26.336  32.210  1.00 32.82           C  
ATOM   1748  O   ARG B  70      60.234  26.649  32.495  1.00 35.43           O  
ATOM   1749  CB  ARG B  70      56.975  27.399  33.086  1.00 30.36           C  
ATOM   1750  CG  ARG B  70      57.516  28.823  32.970  1.00 31.12           C  
ATOM   1751  CD  ARG B  70      56.637  29.826  33.684  1.00 34.23           C  
ATOM   1752  NE  ARG B  70      55.548  30.409  32.913  1.00 38.16           N  
ATOM   1753  CZ  ARG B  70      55.390  31.754  32.848  1.00 41.24           C  
ATOM   1754  NH1 ARG B  70      56.273  32.600  33.396  1.00 42.12           N  
ATOM   1755  NH2 ARG B  70      54.355  32.301  32.196  1.00 42.06           N  
ATOM   1756  N   ARG B  71      58.789  26.006  30.944  1.00 35.00           N  
ATOM   1757  CA  ARG B  71      59.793  26.122  29.885  1.00 38.56           C  
ATOM   1758  C   ARG B  71      59.529  27.314  28.953  1.00 41.10           C  
ATOM   1759  O   ARG B  71      59.445  27.244  27.724  1.00 43.51           O  
ATOM   1760  CB  ARG B  71      59.833  24.814  29.069  1.00 37.20           C  
ATOM   1761  N   ASN B  72      59.403  28.466  29.605  1.00 44.40           N  
ATOM   1762  CA  ASN B  72      59.167  29.750  28.963  1.00 47.70           C  
ATOM   1763  C   ASN B  72      60.158  30.633  29.703  1.00 50.40           C  
ATOM   1764  O   ASN B  72      59.883  31.081  30.827  1.00 52.28           O  
ATOM   1765  CB  ASN B  72      57.699  30.211  29.185  1.00 49.21           C  
ATOM   1766  CG  ASN B  72      57.314  31.620  28.701  1.00 50.54           C  
ATOM   1767  OD1 ASN B  72      56.659  31.804  27.670  1.00 50.29           O  
ATOM   1768  ND2 ASN B  72      57.674  32.670  29.443  1.00 50.46           N  
ATOM   1769  N   THR B  73      61.245  30.800  29.152  1.00 53.73           N  
ATOM   1770  N   GLU B  75      67.212  28.475  34.661  1.00 43.25           N  
ATOM   1771  CA  GLU B  75      66.158  28.353  33.662  1.00 44.38           C  
ATOM   1772  C   GLU B  75      65.600  26.938  33.536  1.00 43.27           C  
ATOM   1773  O   GLU B  75      66.332  25.945  33.594  1.00 43.80           O  
ATOM   1774  CB  GLU B  75      66.661  28.752  32.284  1.00 44.29           C  
ATOM   1775  N   TRP B  76      64.276  26.886  33.331  1.00 42.00           N  
ATOM   1776  CA  TRP B  76      63.489  25.660  33.234  1.00 41.29           C  
ATOM   1777  C   TRP B  76      63.728  24.692  34.404  1.00 42.20           C  
ATOM   1778  O   TRP B  76      63.564  25.150  35.541  1.00 44.03           O  
ATOM   1779  CB  TRP B  76      63.768  24.990  31.858  1.00 38.19           C  
ATOM   1780  CG  TRP B  76      63.021  23.689  31.516  1.00 36.22           C  
ATOM   1781  CD1 TRP B  76      63.599  22.834  30.610  1.00 35.68           C  
ATOM   1782  CD2 TRP B  76      61.806  23.206  31.980  1.00 32.79           C  
ATOM   1783  NE1 TRP B  76      62.771  21.828  30.491  1.00 34.47           N  
ATOM   1784  CE2 TRP B  76      61.702  22.012  31.280  1.00 32.96           C  
ATOM   1785  CE3 TRP B  76      60.796  23.551  32.847  1.00 27.80           C  
ATOM   1786  CZ2 TRP B  76      60.624  21.164  31.419  1.00 29.57           C  
ATOM   1787  CZ3 TRP B  76      59.721  22.712  32.991  1.00 27.27           C  
ATOM   1788  CH2 TRP B  76      59.629  21.532  32.288  1.00 27.81           C  
ATOM   1789  N   THR B  77      64.177  23.429  34.251  1.00 41.61           N  
ATOM   1790  CA  THR B  77      64.205  22.460  35.346  1.00 42.66           C  
ATOM   1791  C   THR B  77      65.306  22.661  36.399  1.00 43.59           C  
ATOM   1792  O   THR B  77      65.737  21.749  37.104  1.00 44.59           O  
ATOM   1793  CB  THR B  77      64.247  21.045  34.665  1.00 42.31           C  
ATOM   1794  OG1 THR B  77      63.104  21.001  33.813  1.00 41.18           O  
ATOM   1795  CG2 THR B  77      64.100  19.855  35.606  1.00 40.00           C  
ATOM   1796  N   GLN B  78      65.769  23.905  36.549  1.00 43.94           N  
ATOM   1797  CA  GLN B  78      66.719  24.310  37.575  1.00 42.81           C  
ATOM   1798  C   GLN B  78      66.561  25.832  37.752  1.00 42.07           C  
ATOM   1799  O   GLN B  78      67.455  26.654  37.492  1.00 44.49           O  
ATOM   1800  CB  GLN B  78      68.143  23.957  37.113  1.00 43.04           C  
ATOM   1801  N   GLU B  79      65.330  26.206  38.126  1.00 38.49           N  
ATOM   1802  CA  GLU B  79      64.957  27.592  38.396  1.00 33.21           C  
ATOM   1803  C   GLU B  79      63.624  27.506  39.104  1.00 28.94           C  
ATOM   1804  O   GLU B  79      62.640  28.172  38.788  1.00 29.16           O  
ATOM   1805  CB  GLU B  79      64.785  28.389  37.100  1.00 35.42           C  
ATOM   1806  N   TRP B  80      63.642  26.616  40.092  1.00 25.17           N  
ATOM   1807  CA  TRP B  80      62.482  26.331  40.890  1.00 21.55           C  
ATOM   1808  C   TRP B  80      62.064  27.481  41.776  1.00 20.60           C  
ATOM   1809  O   TRP B  80      62.876  28.129  42.434  1.00 22.11           O  
ATOM   1810  CB  TRP B  80      62.798  25.097  41.672  1.00 20.42           C  
ATOM   1811  CG  TRP B  80      62.078  23.937  41.034  1.00 20.99           C  
ATOM   1812  CD1 TRP B  80      60.708  23.905  41.026  1.00 23.34           C  
ATOM   1813  CD2 TRP B  80      62.628  22.849  40.443  1.00 23.09           C  
ATOM   1814  NE1 TRP B  80      60.381  22.791  40.432  1.00 23.70           N  
ATOM   1815  CE2 TRP B  80      61.489  22.139  40.076  1.00 24.95           C  
ATOM   1816  CE3 TRP B  80      63.871  22.349  40.166  1.00 28.31           C  
ATOM   1817  CZ2 TRP B  80      61.541  20.924  39.431  1.00 27.56           C  
ATOM   1818  CZ3 TRP B  80      63.939  21.122  39.517  1.00 31.31           C  
ATOM   1819  CH2 TRP B  80      62.796  20.417  39.152  1.00 30.70           C  
ATOM   1820  N   LYS B  81      60.772  27.783  41.700  1.00 18.53           N  
ATOM   1821  CA  LYS B  81      60.206  28.909  42.409  1.00 17.92           C  
ATOM   1822  C   LYS B  81      58.954  28.500  43.181  1.00 19.11           C  
ATOM   1823  O   LYS B  81      58.144  27.720  42.695  1.00 20.27           O  
ATOM   1824  CB  LYS B  81      59.838  29.990  41.438  1.00 20.12           C  
ATOM   1825  CG  LYS B  81      60.878  30.324  40.384  1.00 22.08           C  
ATOM   1826  CD  LYS B  81      60.680  31.737  39.850  1.00 24.58           C  
ATOM   1827  CE  LYS B  81      60.945  32.764  40.959  1.00 24.89           C  
ATOM   1828  NZ  LYS B  81      60.758  34.110  40.454  1.00 30.74           N  
ATOM   1829  N   GLU B  82      58.742  29.028  44.389  1.00 19.27           N  
ATOM   1830  CA  GLU B  82      57.637  28.639  45.247  1.00 18.99           C  
ATOM   1831  C   GLU B  82      56.329  29.184  44.759  1.00 16.69           C  
ATOM   1832  O   GLU B  82      56.342  30.101  43.951  1.00 18.29           O  
ATOM   1833  CB  GLU B  82      57.903  29.134  46.660  1.00 22.59           C  
ATOM   1834  CG  GLU B  82      56.967  28.569  47.728  1.00 26.63           C  
ATOM   1835  CD  GLU B  82      57.333  28.847  49.171  1.00 29.67           C  
ATOM   1836  OE1 GLU B  82      58.034  29.824  49.441  1.00 32.30           O  
ATOM   1837  OE2 GLU B  82      56.902  28.073  50.027  1.00 31.28           O  
ATOM   1838  N   CYS B  83      55.240  28.568  45.234  1.00 15.49           N  
ATOM   1839  CA  CYS B  83      53.876  28.959  44.949  1.00 16.03           C  
ATOM   1840  C   CYS B  83      53.673  30.448  45.173  1.00 17.67           C  
ATOM   1841  O   CYS B  83      53.781  30.927  46.307  1.00 17.59           O  
ATOM   1842  CB  CYS B  83      52.916  28.227  45.852  1.00 16.23           C  
ATOM   1843  SG  CYS B  83      51.239  28.883  45.684  1.00 16.58           S  
ATOM   1844  N   PRO B  84      53.382  31.213  44.113  1.00 17.77           N  
ATOM   1845  CA  PRO B  84      53.113  32.630  44.183  1.00 16.95           C  
ATOM   1846  C   PRO B  84      51.981  33.050  45.095  1.00 19.62           C  
ATOM   1847  O   PRO B  84      52.051  34.198  45.534  1.00 23.20           O  
ATOM   1848  CB  PRO B  84      52.865  33.026  42.761  1.00 15.70           C  
ATOM   1849  CG  PRO B  84      52.289  31.780  42.162  1.00 17.07           C  
ATOM   1850  CD  PRO B  84      53.223  30.734  42.745  1.00 17.08           C  
ATOM   1851  N   ASP B  85      50.981  32.184  45.426  1.00 20.55           N  
ATOM   1852  CA  ASP B  85      49.807  32.612  46.186  1.00 19.73           C  
ATOM   1853  C   ASP B  85      49.076  31.560  47.001  1.00 18.31           C  
ATOM   1854  O   ASP B  85      47.984  31.145  46.635  1.00 19.88           O  
ATOM   1855  CB  ASP B  85      48.849  33.255  45.189  1.00 23.17           C  
ATOM   1856  CG  ASP B  85      47.763  34.173  45.727  1.00 27.35           C  
ATOM   1857  OD1 ASP B  85      47.393  34.094  46.901  1.00 29.11           O  
ATOM   1858  OD2 ASP B  85      47.284  34.988  44.933  1.00 30.75           O  
ATOM   1859  N   TYR B  86      49.572  31.192  48.179  1.00 19.93           N  
ATOM   1860  CA  TYR B  86      48.961  30.163  49.021  1.00 18.85           C  
ATOM   1861  C   TYR B  86      47.577  30.385  49.629  1.00 20.30           C  
ATOM   1862  O   TYR B  86      46.935  29.384  49.962  1.00 20.74           O  
ATOM   1863  CB  TYR B  86      49.875  29.847  50.160  1.00 15.85           C  
ATOM   1864  CG  TYR B  86      51.055  28.977  49.808  1.00 15.87           C  
ATOM   1865  CD1 TYR B  86      50.888  27.623  49.586  1.00 17.86           C  
ATOM   1866  CD2 TYR B  86      52.299  29.546  49.769  1.00 14.10           C  
ATOM   1867  CE1 TYR B  86      51.981  26.826  49.331  1.00 15.30           C  
ATOM   1868  CE2 TYR B  86      53.389  28.756  49.518  1.00 14.70           C  
ATOM   1869  CZ  TYR B  86      53.228  27.409  49.306  1.00 15.87           C  
ATOM   1870  OH  TYR B  86      54.353  26.636  49.085  1.00 17.20           O  
ATOM   1871  N   VAL B  87      47.126  31.646  49.819  1.00 20.46           N  
ATOM   1872  CA  VAL B  87      45.794  31.967  50.354  1.00 21.01           C  
ATOM   1873  C   VAL B  87      44.642  31.963  49.366  1.00 21.76           C  
ATOM   1874  O   VAL B  87      43.641  31.288  49.633  1.00 24.86           O  
ATOM   1875  CB  VAL B  87      45.656  33.376  51.047  1.00 21.54           C  
ATOM   1876  CG1 VAL B  87      46.457  33.284  52.326  1.00 23.28           C  
ATOM   1877  CG2 VAL B  87      46.138  34.569  50.204  1.00 20.30           C  
ATOM   1878  N   SER B  88      44.801  32.678  48.228  1.00 21.34           N  
ATOM   1879  CA  SER B  88      43.731  32.923  47.268  1.00 19.29           C  
ATOM   1880  C   SER B  88      42.919  31.741  46.857  1.00 17.97           C  
ATOM   1881  O   SER B  88      41.715  31.865  46.995  1.00 19.98           O  
ATOM   1882  CB  SER B  88      44.253  33.572  45.993  1.00 19.54           C  
ATOM   1883  OG  SER B  88      44.522  34.971  46.135  1.00 17.54           O  
ATOM   1884  N   ALA B  89      43.446  30.594  46.447  1.00 18.45           N  
ATOM   1885  CA  ALA B  89      42.545  29.515  46.095  1.00 18.54           C  
ATOM   1886  C   ALA B  89      42.146  28.651  47.280  1.00 21.00           C  
ATOM   1887  O   ALA B  89      41.944  27.454  47.101  1.00 22.45           O  
ATOM   1888  CB  ALA B  89      43.197  28.647  45.038  1.00 18.14           C  
ATOM   1889  N   GLY B  90      42.021  29.177  48.516  1.00 23.50           N  
ATOM   1890  CA  GLY B  90      41.597  28.379  49.674  1.00 25.51           C  
ATOM   1891  C   GLY B  90      42.727  27.610  50.354  1.00 27.81           C  
ATOM   1892  O   GLY B  90      43.902  27.918  50.151  1.00 28.83           O  
ATOM   1893  N   GLU B  91      42.419  26.610  51.198  1.00 29.91           N  
ATOM   1894  CA  GLU B  91      43.462  25.845  51.888  1.00 29.16           C  
ATOM   1895  C   GLU B  91      43.914  24.630  51.087  1.00 28.63           C  
ATOM   1896  O   GLU B  91      43.145  24.075  50.296  1.00 29.95           O  
ATOM   1897  CB  GLU B  91      43.000  25.366  53.303  1.00 27.99           C  
ATOM   1898  CG  GLU B  91      41.813  24.396  53.503  1.00 28.14           C  
ATOM   1899  CD  GLU B  91      41.696  23.743  54.897  1.00 28.83           C  
ATOM   1900  OE1 GLU B  91      42.487  24.066  55.796  1.00 28.66           O  
ATOM   1901  OE2 GLU B  91      40.813  22.891  55.085  1.00 25.86           O  
ATOM   1902  N   ASN B  92      45.188  24.262  51.320  1.00 26.64           N  
ATOM   1903  CA  ASN B  92      45.895  23.178  50.661  1.00 23.22           C  
ATOM   1904  C   ASN B  92      45.999  23.319  49.159  1.00 24.23           C  
ATOM   1905  O   ASN B  92      46.003  22.349  48.393  1.00 26.13           O  
ATOM   1906  CB  ASN B  92      45.222  21.890  51.017  1.00 24.33           C  
ATOM   1907  CG  ASN B  92      45.785  21.371  52.323  1.00 28.51           C  
ATOM   1908  OD1 ASN B  92      45.970  22.096  53.312  1.00 28.36           O  
ATOM   1909  ND2 ASN B  92      46.097  20.073  52.301  1.00 28.27           N  
ATOM   1910  N   SER B  93      46.192  24.588  48.784  1.00 20.13           N  
ATOM   1911  CA  SER B  93      46.192  24.977  47.397  1.00 16.62           C  
ATOM   1912  C   SER B  93      47.346  25.884  47.019  1.00 16.63           C  
ATOM   1913  O   SER B  93      47.879  26.559  47.907  1.00 19.31           O  
ATOM   1914  CB  SER B  93      44.929  25.720  47.108  1.00 15.31           C  
ATOM   1915  OG  SER B  93      45.014  27.065  47.586  1.00 11.46           O  
ATOM   1916  N   CYS B  94      47.686  25.935  45.715  1.00 13.22           N  
ATOM   1917  CA  CYS B  94      48.556  26.971  45.182  1.00 11.04           C  
ATOM   1918  C   CYS B  94      47.799  27.581  44.000  1.00 10.61           C  
ATOM   1919  O   CYS B  94      47.151  26.849  43.259  1.00  9.74           O  
ATOM   1920  CB  CYS B  94      49.876  26.410  44.702  1.00 10.43           C  
ATOM   1921  SG  CYS B  94      50.840  27.792  44.038  1.00 14.85           S  
ATOM   1922  N   TYR B  95      47.840  28.906  43.800  1.00 10.16           N  
ATOM   1923  CA  TYR B  95      47.110  29.599  42.736  1.00 10.34           C  
ATOM   1924  C   TYR B  95      47.940  30.574  41.880  1.00 12.07           C  
ATOM   1925  O   TYR B  95      48.361  31.676  42.273  1.00 10.66           O  
ATOM   1926  CB  TYR B  95      45.922  30.353  43.366  1.00 11.29           C  
ATOM   1927  CG  TYR B  95      45.100  31.224  42.410  1.00 12.41           C  
ATOM   1928  CD1 TYR B  95      44.153  30.682  41.553  1.00 12.14           C  
ATOM   1929  CD2 TYR B  95      45.360  32.576  42.382  1.00 12.87           C  
ATOM   1930  CE1 TYR B  95      43.486  31.490  40.666  1.00 11.41           C  
ATOM   1931  CE2 TYR B  95      44.696  33.387  41.503  1.00 12.47           C  
ATOM   1932  CZ  TYR B  95      43.779  32.830  40.660  1.00 12.94           C  
ATOM   1933  OH  TYR B  95      43.183  33.676  39.768  1.00 18.73           O  
ATOM   1934  N   PHE B  96      48.128  30.151  40.630  1.00 11.77           N  
ATOM   1935  CA  PHE B  96      48.853  30.957  39.669  1.00 12.69           C  
ATOM   1936  C   PHE B  96      47.801  31.804  39.030  1.00 14.81           C  
ATOM   1937  O   PHE B  96      46.745  31.317  38.633  1.00 17.26           O  
ATOM   1938  CB  PHE B  96      49.521  30.084  38.641  1.00 10.22           C  
ATOM   1939  CG  PHE B  96      50.446  29.096  39.334  1.00  8.67           C  
ATOM   1940  CD1 PHE B  96      49.948  27.909  39.830  1.00  8.83           C  
ATOM   1941  CD2 PHE B  96      51.767  29.395  39.480  1.00  6.06           C  
ATOM   1942  CE1 PHE B  96      50.757  27.013  40.474  1.00  6.33           C  
ATOM   1943  CE2 PHE B  96      52.571  28.493  40.124  1.00  6.36           C  
ATOM   1944  CZ  PHE B  96      52.077  27.311  40.620  1.00  6.93           C  
ATOM   1945  N   ASN B  97      48.043  33.103  39.018  1.00 17.17           N  
ATOM   1946  CA  ASN B  97      47.041  33.983  38.482  1.00 17.88           C  
ATOM   1947  C   ASN B  97      47.318  34.221  37.038  1.00 20.62           C  
ATOM   1948  O   ASN B  97      48.075  33.493  36.413  1.00 23.53           O  
ATOM   1949  CB  ASN B  97      47.019  35.288  39.251  1.00 18.54           C  
ATOM   1950  CG  ASN B  97      48.378  35.857  39.509  1.00 21.39           C  
ATOM   1951  OD1 ASN B  97      49.013  36.439  38.634  1.00 24.02           O  
ATOM   1952  ND2 ASN B  97      48.821  35.624  40.744  1.00 22.97           N  
ATOM   1953  N   SER B  98      46.662  35.240  36.513  1.00 24.10           N  
ATOM   1954  CA  SER B  98      46.703  35.618  35.118  1.00 25.67           C  
ATOM   1955  C   SER B  98      48.097  35.924  34.604  1.00 26.44           C  
ATOM   1956  O   SER B  98      48.401  35.716  33.433  1.00 29.73           O  
ATOM   1957  CB  SER B  98      45.781  36.799  34.997  1.00 29.03           C  
ATOM   1958  OG  SER B  98      44.604  36.576  35.797  1.00 34.61           O  
ATOM   1959  N   SER B  99      48.982  36.355  35.500  1.00 26.82           N  
ATOM   1960  CA  SER B  99      50.336  36.711  35.133  1.00 24.99           C  
ATOM   1961  C   SER B  99      51.353  35.595  35.319  1.00 23.65           C  
ATOM   1962  O   SER B  99      52.474  35.715  34.834  1.00 24.66           O  
ATOM   1963  CB  SER B  99      50.716  37.930  35.943  1.00 28.32           C  
ATOM   1964  OG  SER B  99      49.909  39.065  35.628  1.00 32.46           O  
ATOM   1965  N   PHE B 100      51.035  34.516  36.038  1.00 20.86           N  
ATOM   1966  CA  PHE B 100      51.906  33.346  36.103  1.00 16.67           C  
ATOM   1967  C   PHE B 100      51.447  32.207  35.199  1.00 14.35           C  
ATOM   1968  O   PHE B 100      51.947  31.090  35.303  1.00 15.05           O  
ATOM   1969  CB  PHE B 100      51.956  32.801  37.494  1.00 18.06           C  
ATOM   1970  CG  PHE B 100      52.612  33.790  38.400  1.00 18.90           C  
ATOM   1971  CD1 PHE B 100      53.981  33.887  38.403  1.00 20.77           C  
ATOM   1972  CD2 PHE B 100      51.834  34.581  39.193  1.00 19.27           C  
ATOM   1973  CE1 PHE B 100      54.594  34.798  39.219  1.00 20.51           C  
ATOM   1974  CE2 PHE B 100      52.457  35.489  40.004  1.00 22.21           C  
ATOM   1975  CZ  PHE B 100      53.829  35.600  40.019  1.00 20.93           C  
ATOM   1976  N   THR B 101      50.488  32.426  34.308  1.00 10.66           N  
ATOM   1977  CA  THR B 101      49.980  31.344  33.504  1.00  8.17           C  
ATOM   1978  C   THR B 101      50.276  31.529  32.036  1.00  8.33           C  
ATOM   1979  O   THR B 101      50.179  32.627  31.488  1.00  8.70           O  
ATOM   1980  CB  THR B 101      48.487  31.252  33.729  1.00  8.55           C  
ATOM   1981  OG1 THR B 101      48.275  31.078  35.126  1.00  8.29           O  
ATOM   1982  CG2 THR B 101      47.872  30.081  33.014  1.00  7.49           C  
ATOM   1983  N   SER B 102      50.681  30.429  31.410  1.00  7.01           N  
ATOM   1984  CA  SER B 102      50.871  30.408  29.977  1.00  6.55           C  
ATOM   1985  C   SER B 102      50.371  29.087  29.436  1.00  6.50           C  
ATOM   1986  O   SER B 102      50.559  28.046  30.064  1.00  8.00           O  
ATOM   1987  CB  SER B 102      52.335  30.596  29.667  1.00  6.08           C  
ATOM   1988  OG  SER B 102      52.615  31.989  29.777  1.00 10.21           O  
ATOM   1989  N   ILE B 103      49.636  29.076  28.324  1.00  7.61           N  
ATOM   1990  CA  ILE B 103      49.258  27.793  27.767  1.00  8.77           C  
ATOM   1991  C   ILE B 103      50.216  27.411  26.663  1.00  9.65           C  
ATOM   1992  O   ILE B 103      50.988  28.233  26.167  1.00  8.99           O  
ATOM   1993  CB  ILE B 103      47.809  27.793  27.229  1.00  9.80           C  
ATOM   1994  CG1 ILE B 103      47.493  28.937  26.311  1.00 11.53           C  
ATOM   1995  CG2 ILE B 103      46.895  27.900  28.437  1.00 13.11           C  
ATOM   1996  CD1 ILE B 103      46.130  28.608  25.671  1.00 12.73           C  
ATOM   1997  N   TRP B 104      50.174  26.113  26.340  1.00  9.84           N  
ATOM   1998  CA  TRP B 104      51.050  25.473  25.375  1.00 11.04           C  
ATOM   1999  C   TRP B 104      52.497  25.425  25.865  1.00 12.25           C  
ATOM   2000  O   TRP B 104      53.405  25.181  25.083  1.00 14.27           O  
ATOM   2001  CB  TRP B 104      50.954  26.206  23.988  1.00 11.27           C  
ATOM   2002  CG  TRP B 104      49.534  26.315  23.403  1.00 11.61           C  
ATOM   2003  CD1 TRP B 104      48.708  25.220  23.284  1.00 12.57           C  
ATOM   2004  CD2 TRP B 104      48.891  27.467  23.015  1.00  8.00           C  
ATOM   2005  NE1 TRP B 104      47.564  25.690  22.846  1.00 11.08           N  
ATOM   2006  CE2 TRP B 104      47.640  27.006  22.681  1.00  5.87           C  
ATOM   2007  CE3 TRP B 104      49.184  28.800  22.915  1.00  6.87           C  
ATOM   2008  CZ2 TRP B 104      46.659  27.839  22.252  1.00  5.73           C  
ATOM   2009  CZ3 TRP B 104      48.200  29.654  22.482  1.00  5.08           C  
ATOM   2010  CH2 TRP B 104      46.955  29.176  22.158  1.00  5.14           C  
ATOM   2011  N   ILE B 105      52.788  25.656  27.153  1.00 15.40           N  
ATOM   2012  CA  ILE B 105      54.148  25.612  27.744  1.00 16.86           C  
ATOM   2013  C   ILE B 105      54.126  24.501  28.805  1.00 15.57           C  
ATOM   2014  O   ILE B 105      53.146  24.537  29.564  1.00 21.05           O  
ATOM   2015  CB  ILE B 105      54.469  27.029  28.372  1.00 19.02           C  
ATOM   2016  CG1 ILE B 105      55.097  27.924  27.323  1.00 22.12           C  
ATOM   2017  CG2 ILE B 105      55.467  26.959  29.498  1.00 19.74           C  
ATOM   2018  CD1 ILE B 105      54.199  28.385  26.141  1.00 25.49           C  
ATOM   2019  N   PRO B 106      55.032  23.498  28.939  1.00 10.74           N  
ATOM   2020  CA  PRO B 106      54.980  22.516  30.026  1.00  9.11           C  
ATOM   2021  C   PRO B 106      55.372  23.079  31.376  1.00 10.33           C  
ATOM   2022  O   PRO B 106      56.315  23.854  31.432  1.00 12.93           O  
ATOM   2023  CB  PRO B 106      55.881  21.386  29.588  1.00  7.47           C  
ATOM   2024  CG  PRO B 106      56.780  22.023  28.575  1.00  4.76           C  
ATOM   2025  CD  PRO B 106      55.855  22.979  27.860  1.00  7.39           C  
ATOM   2026  N   TYR B 107      54.549  22.855  32.415  1.00 10.18           N  
ATOM   2027  CA  TYR B 107      54.818  23.211  33.803  1.00  6.90           C  
ATOM   2028  C   TYR B 107      55.153  21.943  34.552  1.00  7.56           C  
ATOM   2029  O   TYR B 107      54.630  20.872  34.260  1.00  4.63           O  
ATOM   2030  CB  TYR B 107      53.605  23.813  34.536  1.00  6.14           C  
ATOM   2031  CG  TYR B 107      53.281  25.302  34.320  1.00  5.32           C  
ATOM   2032  CD1 TYR B 107      52.833  25.740  33.093  1.00  4.17           C  
ATOM   2033  CD2 TYR B 107      53.451  26.220  35.346  1.00  3.14           C  
ATOM   2034  CE1 TYR B 107      52.566  27.067  32.888  1.00  2.00           C  
ATOM   2035  CE2 TYR B 107      53.192  27.559  35.150  1.00  2.29           C  
ATOM   2036  CZ  TYR B 107      52.755  27.958  33.909  1.00  3.94           C  
ATOM   2037  OH  TYR B 107      52.542  29.289  33.645  1.00  6.86           O  
ATOM   2038  N   CYS B 108      56.073  22.068  35.507  1.00 11.46           N  
ATOM   2039  CA  CYS B 108      56.376  21.009  36.465  1.00 13.65           C  
ATOM   2040  C   CYS B 108      56.173  21.555  37.859  1.00 13.85           C  
ATOM   2041  O   CYS B 108      56.486  22.694  38.206  1.00 14.92           O  
ATOM   2042  CB  CYS B 108      57.791  20.520  36.381  1.00 14.73           C  
ATOM   2043  SG  CYS B 108      57.953  19.482  34.921  1.00 17.44           S  
ATOM   2044  N   ILE B 109      55.600  20.675  38.657  1.00 14.19           N  
ATOM   2045  CA  ILE B 109      55.156  21.028  39.984  1.00 16.76           C  
ATOM   2046  C   ILE B 109      55.754  20.021  40.951  1.00 16.63           C  
ATOM   2047  O   ILE B 109      55.864  18.845  40.627  1.00 16.39           O  
ATOM   2048  CB  ILE B 109      53.609  21.021  39.896  1.00 18.75           C  
ATOM   2049  CG1 ILE B 109      53.121  22.258  39.150  1.00 20.20           C  
ATOM   2050  CG2 ILE B 109      52.988  21.055  41.256  1.00 22.03           C  
ATOM   2051  CD1 ILE B 109      53.430  23.608  39.809  1.00 16.52           C  
ATOM   2052  N   LYS B 110      56.118  20.460  42.156  1.00 15.93           N  
ATOM   2053  CA  LYS B 110      56.751  19.604  43.133  1.00 15.11           C  
ATOM   2054  C   LYS B 110      56.176  19.990  44.471  1.00 14.19           C  
ATOM   2055  O   LYS B 110      56.049  21.177  44.758  1.00 14.21           O  
ATOM   2056  CB  LYS B 110      58.234  19.860  43.092  1.00 18.75           C  
ATOM   2057  CG  LYS B 110      59.102  18.934  43.919  1.00 22.61           C  
ATOM   2058  CD  LYS B 110      60.562  19.409  43.953  1.00 29.24           C  
ATOM   2059  CE  LYS B 110      60.831  20.611  44.888  1.00 32.04           C  
ATOM   2060  NZ  LYS B 110      62.256  20.869  45.084  1.00 33.01           N  
ATOM   2061  N   LEU B 111      55.829  19.007  45.295  1.00 12.76           N  
ATOM   2062  CA  LEU B 111      55.278  19.256  46.623  1.00 14.54           C  
ATOM   2063  C   LEU B 111      56.308  18.864  47.688  1.00 16.66           C  
ATOM   2064  O   LEU B 111      56.923  17.801  47.597  1.00 18.81           O  
ATOM   2065  CB  LEU B 111      54.003  18.428  46.792  1.00 11.66           C  
ATOM   2066  CG  LEU B 111      53.014  18.725  47.906  1.00  8.43           C  
ATOM   2067  CD1 LEU B 111      52.568  20.171  47.826  1.00  9.80           C  
ATOM   2068  CD2 LEU B 111      51.819  17.821  47.770  1.00  6.80           C  
ATOM   2069  N   THR B 112      56.519  19.650  48.748  1.00 19.84           N  
ATOM   2070  CA  THR B 112      57.535  19.328  49.740  1.00 23.45           C  
ATOM   2071  C   THR B 112      57.079  19.322  51.186  1.00 25.32           C  
ATOM   2072  O   THR B 112      56.528  20.317  51.634  1.00 26.59           O  
ATOM   2073  CB  THR B 112      58.712  20.295  49.629  1.00 23.37           C  
ATOM   2074  OG1 THR B 112      58.204  21.597  49.871  1.00 24.79           O  
ATOM   2075  CG2 THR B 112      59.397  20.199  48.279  1.00 23.64           C  
ATOM   2076  N   SER B 113      57.290  18.228  51.932  1.00 27.52           N  
ATOM   2077  CA  SER B 113      56.953  18.172  53.351  1.00 29.54           C  
ATOM   2078  C   SER B 113      58.262  18.118  54.112  1.00 30.85           C  
ATOM   2079  O   SER B 113      59.046  17.167  54.058  1.00 31.27           O  
ATOM   2080  CB  SER B 113      56.132  16.937  53.699  1.00 29.83           C  
ATOM   2081  OG  SER B 113      55.790  16.943  55.075  1.00 30.07           O  
ATOM   2082  N   ASN B 114      58.384  19.222  54.852  1.00 32.03           N  
ATOM   2083  CA  ASN B 114      59.563  19.658  55.575  1.00 32.97           C  
ATOM   2084  C   ASN B 114      60.786  19.488  54.689  1.00 32.98           C  
ATOM   2085  O   ASN B 114      61.816  18.927  55.064  1.00 35.41           O  
ATOM   2086  CB  ASN B 114      59.705  18.868  56.888  1.00 33.98           C  
ATOM   2087  CG  ASN B 114      60.517  19.643  57.935  1.00 36.14           C  
ATOM   2088  OD1 ASN B 114      59.992  20.167  58.918  1.00 36.32           O  
ATOM   2089  ND2 ASN B 114      61.833  19.764  57.788  1.00 38.75           N  
ATOM   2090  N   GLY B 115      60.596  19.935  53.440  1.00 33.42           N  
ATOM   2091  CA  GLY B 115      61.654  19.934  52.441  1.00 31.55           C  
ATOM   2092  C   GLY B 115      61.776  18.681  51.591  1.00 29.58           C  
ATOM   2093  O   GLY B 115      62.425  18.733  50.546  1.00 30.87           O  
ATOM   2094  N   GLY B 116      61.223  17.538  51.982  1.00 27.94           N  
ATOM   2095  CA  GLY B 116      61.346  16.346  51.154  1.00 28.94           C  
ATOM   2096  C   GLY B 116      60.287  16.315  50.053  1.00 28.85           C  
ATOM   2097  O   GLY B 116      59.304  17.035  50.151  1.00 30.05           O  
ATOM   2098  N   THR B 117      60.435  15.518  48.992  1.00 27.11           N  
ATOM   2099  CA  THR B 117      59.441  15.450  47.939  1.00 26.90           C  
ATOM   2100  C   THR B 117      58.624  14.199  48.118  1.00 26.58           C  
ATOM   2101  O   THR B 117      59.123  13.138  48.477  1.00 24.40           O  
ATOM   2102  CB  THR B 117      60.121  15.445  46.549  1.00 27.51           C  
ATOM   2103  OG1 THR B 117      60.678  16.748  46.426  1.00 29.55           O  
ATOM   2104  CG2 THR B 117      59.192  15.168  45.367  1.00 27.07           C  
ATOM   2105  N   VAL B 118      57.331  14.398  47.881  1.00 28.88           N  
ATOM   2106  CA  VAL B 118      56.340  13.332  47.957  1.00 31.12           C  
ATOM   2107  C   VAL B 118      55.672  13.173  46.604  1.00 31.26           C  
ATOM   2108  O   VAL B 118      55.386  12.050  46.169  1.00 30.64           O  
ATOM   2109  CB  VAL B 118      55.279  13.643  49.040  1.00 31.59           C  
ATOM   2110  CG1 VAL B 118      55.949  13.413  50.383  1.00 31.31           C  
ATOM   2111  CG2 VAL B 118      54.768  15.087  48.987  1.00 33.77           C  
ATOM   2112  N   ASP B 119      55.468  14.316  45.934  1.00 31.50           N  
ATOM   2113  CA  ASP B 119      54.970  14.272  44.582  1.00 32.78           C  
ATOM   2114  C   ASP B 119      55.617  15.302  43.667  1.00 32.39           C  
ATOM   2115  O   ASP B 119      55.900  16.439  44.044  1.00 30.54           O  
ATOM   2116  CB  ASP B 119      53.449  14.471  44.598  1.00 33.80           C  
ATOM   2117  CG  ASP B 119      52.595  13.386  43.917  1.00 34.47           C  
ATOM   2118  OD1 ASP B 119      53.065  12.706  43.000  1.00 34.33           O  
ATOM   2119  OD2 ASP B 119      51.434  13.225  44.307  1.00 35.05           O  
ATOM   2120  N   GLU B 120      55.970  14.806  42.479  1.00 32.98           N  
ATOM   2121  CA  GLU B 120      56.351  15.668  41.367  1.00 35.10           C  
ATOM   2122  C   GLU B 120      55.172  15.516  40.384  1.00 35.08           C  
ATOM   2123  O   GLU B 120      54.391  14.557  40.494  1.00 37.29           O  
ATOM   2124  CB  GLU B 120      57.667  15.217  40.662  1.00 37.33           C  
ATOM   2125  CG  GLU B 120      58.306  16.385  39.840  1.00 39.22           C  
ATOM   2126  CD  GLU B 120      59.380  16.146  38.755  1.00 40.36           C  
ATOM   2127  OE1 GLU B 120      59.484  15.045  38.195  1.00 41.24           O  
ATOM   2128  OE2 GLU B 120      60.096  17.105  38.435  1.00 39.74           O  
ATOM   2129  N   LYS B 121      54.981  16.434  39.415  1.00 32.83           N  
ATOM   2130  CA  LYS B 121      53.876  16.353  38.463  1.00 29.42           C  
ATOM   2131  C   LYS B 121      54.089  17.304  37.304  1.00 27.57           C  
ATOM   2132  O   LYS B 121      54.229  18.500  37.554  1.00 27.78           O  
ATOM   2133  CB  LYS B 121      52.562  16.706  39.155  1.00 26.83           C  
ATOM   2134  CG  LYS B 121      51.326  16.337  38.360  1.00 26.93           C  
ATOM   2135  CD  LYS B 121      50.328  15.638  39.263  1.00 29.30           C  
ATOM   2136  CE  LYS B 121      50.933  14.345  39.845  1.00 33.05           C  
ATOM   2137  NZ  LYS B 121      50.114  13.738  40.887  1.00 33.93           N  
ATOM   2138  N   CYS B 122      54.145  16.848  36.047  1.00 26.15           N  
ATOM   2139  CA  CYS B 122      54.217  17.803  34.932  1.00 25.30           C  
ATOM   2140  C   CYS B 122      53.048  17.681  33.951  1.00 25.01           C  
ATOM   2141  O   CYS B 122      52.513  16.597  33.648  1.00 27.29           O  
ATOM   2142  CB  CYS B 122      55.511  17.642  34.155  1.00 22.23           C  
ATOM   2143  SG  CYS B 122      56.952  17.743  35.238  1.00 21.66           S  
ATOM   2144  N   PHE B 123      52.672  18.867  33.452  1.00 20.79           N  
ATOM   2145  CA  PHE B 123      51.495  19.057  32.609  1.00 16.69           C  
ATOM   2146  C   PHE B 123      51.618  20.362  31.834  1.00 14.27           C  
ATOM   2147  O   PHE B 123      52.624  21.048  31.972  1.00 12.98           O  
ATOM   2148  CB  PHE B 123      50.242  19.107  33.504  1.00 16.85           C  
ATOM   2149  CG  PHE B 123      50.273  20.255  34.506  1.00 18.68           C  
ATOM   2150  CD1 PHE B 123      51.020  20.133  35.667  1.00 20.27           C  
ATOM   2151  CD2 PHE B 123      49.602  21.432  34.231  1.00 18.93           C  
ATOM   2152  CE1 PHE B 123      51.101  21.191  36.545  1.00 21.59           C  
ATOM   2153  CE2 PHE B 123      49.690  22.485  35.114  1.00 21.97           C  
ATOM   2154  CZ  PHE B 123      50.441  22.363  36.268  1.00 22.56           C  
ATOM   2155  N   SER B 124      50.604  20.711  31.025  1.00 11.30           N  
ATOM   2156  CA  SER B 124      50.497  22.029  30.411  1.00  7.78           C  
ATOM   2157  C   SER B 124      49.070  22.497  30.626  1.00  5.96           C  
ATOM   2158  O   SER B 124      48.152  21.692  30.772  1.00  4.53           O  
ATOM   2159  CB  SER B 124      50.821  21.972  28.938  1.00  9.63           C  
ATOM   2160  OG  SER B 124      50.332  20.786  28.337  1.00 16.76           O  
ATOM   2161  N   VAL B 125      48.890  23.812  30.733  1.00  4.94           N  
ATOM   2162  CA  VAL B 125      47.614  24.394  31.124  1.00  6.88           C  
ATOM   2163  C   VAL B 125      46.508  24.213  30.115  1.00 10.68           C  
ATOM   2164  O   VAL B 125      45.355  24.050  30.490  1.00 12.04           O  
ATOM   2165  CB  VAL B 125      47.833  25.888  31.430  1.00  4.90           C  
ATOM   2166  CG1 VAL B 125      46.562  26.636  31.783  1.00  2.80           C  
ATOM   2167  CG2 VAL B 125      48.726  25.943  32.650  1.00  6.07           C  
ATOM   2168  N   ASP B 126      46.843  24.217  28.829  1.00 15.25           N  
ATOM   2169  CA  ASP B 126      45.886  23.923  27.787  1.00 19.96           C  
ATOM   2170  C   ASP B 126      45.354  22.508  27.953  1.00 21.87           C  
ATOM   2171  O   ASP B 126      44.261  22.204  27.482  1.00 26.83           O  
ATOM   2172  CB  ASP B 126      46.557  24.091  26.431  1.00 24.74           C  
ATOM   2173  CG  ASP B 126      47.795  23.243  26.169  1.00 29.10           C  
ATOM   2174  OD1 ASP B 126      48.823  23.456  26.810  1.00 33.27           O  
ATOM   2175  OD2 ASP B 126      47.740  22.379  25.300  1.00 31.32           O  
ATOM   2176  N   GLU B 127      46.110  21.641  28.640  1.00 22.26           N  
ATOM   2177  CA  GLU B 127      45.703  20.271  28.952  1.00 22.48           C  
ATOM   2178  C   GLU B 127      44.881  20.140  30.213  1.00 20.49           C  
ATOM   2179  O   GLU B 127      44.343  19.074  30.485  1.00 19.29           O  
ATOM   2180  CB  GLU B 127      46.894  19.339  29.167  1.00 24.27           C  
ATOM   2181  CG  GLU B 127      47.697  18.948  27.939  1.00 28.24           C  
ATOM   2182  CD  GLU B 127      48.890  18.043  28.221  1.00 29.29           C  
ATOM   2183  OE1 GLU B 127      48.916  17.335  29.227  1.00 29.09           O  
ATOM   2184  OE2 GLU B 127      49.807  18.050  27.408  1.00 32.20           O  
ATOM   2185  N   ILE B 128      44.818  21.193  31.020  1.00 20.76           N  
ATOM   2186  CA  ILE B 128      44.179  21.101  32.316  1.00 18.55           C  
ATOM   2187  C   ILE B 128      42.880  21.887  32.420  1.00 16.90           C  
ATOM   2188  O   ILE B 128      42.397  22.073  33.541  1.00 17.38           O  
ATOM   2189  CB  ILE B 128      45.311  21.529  33.372  1.00 21.06           C  
ATOM   2190  CG1 ILE B 128      44.944  20.883  34.681  1.00 23.43           C  
ATOM   2191  CG2 ILE B 128      45.440  23.039  33.644  1.00 16.57           C  
ATOM   2192  CD1 ILE B 128      44.631  19.367  34.591  1.00 29.95           C  
ATOM   2193  N   VAL B 129      42.283  22.321  31.278  1.00 13.17           N  
ATOM   2194  CA  VAL B 129      41.040  23.097  31.292  1.00  6.55           C  
ATOM   2195  C   VAL B 129      39.933  22.188  31.733  1.00  7.21           C  
ATOM   2196  O   VAL B 129      39.864  21.046  31.306  1.00  6.29           O  
ATOM   2197  CB  VAL B 129      40.532  23.615  29.972  1.00  4.33           C  
ATOM   2198  CG1 VAL B 129      39.703  24.806  30.344  1.00  3.04           C  
ATOM   2199  CG2 VAL B 129      41.581  24.091  29.009  1.00  7.22           C  
ATOM   2200  N   GLN B 130      39.115  22.706  32.642  1.00  8.96           N  
ATOM   2201  CA  GLN B 130      38.002  21.990  33.204  1.00  8.43           C  
ATOM   2202  C   GLN B 130      37.097  23.095  33.696  1.00  6.99           C  
ATOM   2203  O   GLN B 130      37.139  23.501  34.848  1.00  3.23           O  
ATOM   2204  CB  GLN B 130      38.455  21.157  34.331  1.00 12.19           C  
ATOM   2205  CG  GLN B 130      37.316  20.295  34.770  1.00 22.30           C  
ATOM   2206  CD  GLN B 130      37.593  19.861  36.186  1.00 29.20           C  
ATOM   2207  OE1 GLN B 130      38.390  18.949  36.405  1.00 33.57           O  
ATOM   2208  NE2 GLN B 130      36.973  20.524  37.171  1.00 31.76           N  
ATOM   2209  N   PRO B 131      36.283  23.631  32.780  1.00  8.45           N  
ATOM   2210  CA  PRO B 131      35.557  24.876  32.945  1.00  9.07           C  
ATOM   2211  C   PRO B 131      34.515  24.831  34.045  1.00  9.82           C  
ATOM   2212  O   PRO B 131      34.226  23.794  34.630  1.00  9.90           O  
ATOM   2213  CB  PRO B 131      34.970  25.132  31.556  1.00  6.27           C  
ATOM   2214  CG  PRO B 131      35.773  24.309  30.588  1.00  5.10           C  
ATOM   2215  CD  PRO B 131      36.013  23.085  31.442  1.00  7.77           C  
ATOM   2216  N   ASP B 132      33.950  25.991  34.329  1.00 12.10           N  
ATOM   2217  CA  ASP B 132      32.889  26.074  35.294  1.00 13.32           C  
ATOM   2218  C   ASP B 132      31.542  25.560  34.770  1.00 15.49           C  
ATOM   2219  O   ASP B 132      31.386  25.297  33.577  1.00 15.34           O  
ATOM   2220  CB  ASP B 132      32.851  27.534  35.718  1.00 14.85           C  
ATOM   2221  CG  ASP B 132      33.651  27.849  36.980  1.00 16.49           C  
ATOM   2222  OD1 ASP B 132      34.104  26.941  37.684  1.00 18.34           O  
ATOM   2223  OD2 ASP B 132      33.803  29.029  37.283  1.00 17.79           O  
ATOM   2224  N   PRO B 133      30.521  25.344  35.614  1.00 16.69           N  
ATOM   2225  CA  PRO B 133      29.170  24.958  35.216  1.00 15.20           C  
ATOM   2226  C   PRO B 133      28.406  26.117  34.622  1.00 15.76           C  
ATOM   2227  O   PRO B 133      28.656  27.243  35.052  1.00 17.38           O  
ATOM   2228  CB  PRO B 133      28.567  24.465  36.477  1.00 16.83           C  
ATOM   2229  CG  PRO B 133      29.213  25.335  37.523  1.00 15.18           C  
ATOM   2230  CD  PRO B 133      30.647  25.251  37.070  1.00 17.45           C  
ATOM   2231  N   PRO B 134      27.474  25.942  33.677  1.00 14.68           N  
ATOM   2232  CA  PRO B 134      26.694  27.021  33.092  1.00 14.53           C  
ATOM   2233  C   PRO B 134      25.768  27.591  34.138  1.00 16.10           C  
ATOM   2234  O   PRO B 134      25.382  26.921  35.102  1.00 14.83           O  
ATOM   2235  CB  PRO B 134      25.950  26.396  31.949  1.00 11.86           C  
ATOM   2236  CG  PRO B 134      26.779  25.182  31.653  1.00 11.73           C  
ATOM   2237  CD  PRO B 134      27.125  24.686  33.045  1.00 12.50           C  
ATOM   2238  N   ILE B 135      25.420  28.855  33.959  1.00 18.14           N  
ATOM   2239  CA  ILE B 135      24.521  29.438  34.921  1.00 21.24           C  
ATOM   2240  C   ILE B 135      23.149  29.871  34.376  1.00 21.81           C  
ATOM   2241  O   ILE B 135      22.903  29.680  33.189  1.00 21.70           O  
ATOM   2242  CB  ILE B 135      25.439  30.516  35.543  1.00 21.84           C  
ATOM   2243  CG1 ILE B 135      24.876  30.784  36.916  1.00 28.43           C  
ATOM   2244  CG2 ILE B 135      25.583  31.764  34.679  1.00 21.11           C  
ATOM   2245  CD1 ILE B 135      24.704  29.533  37.836  1.00 33.82           C  
ATOM   2246  N   ALA B 136      22.193  30.354  35.203  1.00 21.61           N  
ATOM   2247  CA  ALA B 136      20.857  30.782  34.788  1.00 19.71           C  
ATOM   2248  C   ALA B 136      19.999  29.731  34.087  1.00 20.70           C  
ATOM   2249  O   ALA B 136      19.258  30.057  33.163  1.00 21.74           O  
ATOM   2250  CB  ALA B 136      20.952  31.996  33.861  1.00 16.25           C  
ATOM   2251  N   LEU B 137      20.050  28.458  34.511  1.00 22.17           N  
ATOM   2252  CA  LEU B 137      19.251  27.394  33.906  1.00 23.29           C  
ATOM   2253  C   LEU B 137      17.747  27.692  33.980  1.00 25.56           C  
ATOM   2254  O   LEU B 137      17.188  27.761  35.077  1.00 28.09           O  
ATOM   2255  CB  LEU B 137      19.557  26.061  34.619  1.00 20.57           C  
ATOM   2256  CG  LEU B 137      20.698  25.111  34.208  1.00 20.13           C  
ATOM   2257  CD1 LEU B 137      20.296  24.447  32.916  1.00 20.15           C  
ATOM   2258  CD2 LEU B 137      22.017  25.833  34.031  1.00 17.04           C  
ATOM   2259  N   ASN B 138      17.063  27.924  32.849  1.00 25.74           N  
ATOM   2260  CA  ASN B 138      15.622  28.186  32.833  1.00 26.76           C  
ATOM   2261  C   ASN B 138      14.931  27.323  31.790  1.00 25.54           C  
ATOM   2262  O   ASN B 138      15.611  26.664  31.013  1.00 25.84           O  
ATOM   2263  CB  ASN B 138      15.332  29.662  32.515  1.00 28.87           C  
ATOM   2264  CG  ASN B 138      15.736  30.099  31.108  1.00 35.16           C  
ATOM   2265  OD1 ASN B 138      14.910  30.443  30.258  1.00 37.90           O  
ATOM   2266  ND2 ASN B 138      17.033  30.087  30.807  1.00 38.94           N  
ATOM   2267  N   TRP B 139      13.591  27.293  31.749  1.00 25.98           N  
ATOM   2268  CA  TRP B 139      12.866  26.536  30.732  1.00 26.33           C  
ATOM   2269  C   TRP B 139      11.583  27.188  30.199  1.00 25.32           C  
ATOM   2270  O   TRP B 139      11.100  28.198  30.717  1.00 25.78           O  
ATOM   2271  CB  TRP B 139      12.527  25.136  31.269  1.00 26.03           C  
ATOM   2272  CG  TRP B 139      11.442  25.054  32.331  1.00 27.74           C  
ATOM   2273  CD1 TRP B 139      11.716  25.301  33.646  1.00 29.46           C  
ATOM   2274  CD2 TRP B 139      10.124  24.714  32.116  1.00 27.77           C  
ATOM   2275  NE1 TRP B 139      10.577  25.115  34.262  1.00 30.77           N  
ATOM   2276  CE2 TRP B 139       9.609  24.769  33.393  1.00 26.83           C  
ATOM   2277  CE3 TRP B 139       9.310  24.373  31.050  1.00 26.21           C  
ATOM   2278  CZ2 TRP B 139       8.283  24.488  33.614  1.00 21.83           C  
ATOM   2279  CZ3 TRP B 139       7.984  24.090  31.274  1.00 21.66           C  
ATOM   2280  CH2 TRP B 139       7.486  24.151  32.548  1.00 21.98           C  
ATOM   2281  N   THR B 140      11.025  26.597  29.135  1.00 23.26           N  
ATOM   2282  CA  THR B 140       9.807  27.084  28.505  1.00 21.58           C  
ATOM   2283  C   THR B 140       9.064  25.940  27.870  1.00 22.07           C  
ATOM   2284  O   THR B 140       9.636  24.972  27.389  1.00 22.50           O  
ATOM   2285  CB  THR B 140      10.155  28.143  27.461  1.00 20.08           C  
ATOM   2286  OG1 THR B 140      10.238  29.320  28.250  1.00 21.29           O  
ATOM   2287  CG2 THR B 140       9.187  28.346  26.321  1.00 18.14           C  
ATOM   2288  N   LEU B 141       7.744  26.042  27.960  1.00 22.56           N  
ATOM   2289  CA  LEU B 141       6.857  25.061  27.379  1.00 22.70           C  
ATOM   2290  C   LEU B 141       6.939  25.224  25.868  1.00 22.98           C  
ATOM   2291  O   LEU B 141       7.013  26.348  25.367  1.00 25.43           O  
ATOM   2292  CB  LEU B 141       5.475  25.348  27.866  1.00 23.14           C  
ATOM   2293  CG  LEU B 141       4.514  24.209  27.773  1.00 26.49           C  
ATOM   2294  CD1 LEU B 141       4.808  23.216  28.883  1.00 27.40           C  
ATOM   2295  CD2 LEU B 141       3.096  24.733  27.922  1.00 28.60           C  
ATOM   2296  N   LEU B 142       6.976  24.155  25.092  1.00 21.02           N  
ATOM   2297  CA  LEU B 142       7.021  24.331  23.648  1.00 22.08           C  
ATOM   2298  C   LEU B 142       5.745  23.835  22.996  1.00 24.57           C  
ATOM   2299  O   LEU B 142       5.196  24.501  22.105  1.00 26.01           O  
ATOM   2300  CB  LEU B 142       8.139  23.559  22.941  1.00 17.72           C  
ATOM   2301  CG  LEU B 142       9.535  24.041  22.664  1.00 12.25           C  
ATOM   2302  CD1 LEU B 142      10.158  22.957  21.839  1.00  8.97           C  
ATOM   2303  CD2 LEU B 142       9.605  25.319  21.869  1.00  7.76           C  
ATOM   2304  N   ASN B 143       5.299  22.651  23.450  1.00 24.04           N  
ATOM   2305  CA  ASN B 143       4.194  21.954  22.831  1.00 24.41           C  
ATOM   2306  C   ASN B 143       3.478  21.058  23.780  1.00 22.36           C  
ATOM   2307  O   ASN B 143       4.116  20.508  24.674  1.00 23.19           O  
ATOM   2308  CB  ASN B 143       4.672  21.078  21.697  1.00 30.45           C  
ATOM   2309  CG  ASN B 143       4.666  21.808  20.366  1.00 38.18           C  
ATOM   2310  OD1 ASN B 143       3.664  21.779  19.646  1.00 43.68           O  
ATOM   2311  ND2 ASN B 143       5.753  22.500  20.006  1.00 41.55           N  
ATOM   2312  N   VAL B 144       2.162  20.913  23.601  1.00 20.40           N  
ATOM   2313  CA  VAL B 144       1.456  19.902  24.383  1.00 20.38           C  
ATOM   2314  C   VAL B 144       0.582  19.115  23.400  1.00 19.03           C  
ATOM   2315  O   VAL B 144      -0.103  19.612  22.491  1.00 18.63           O  
ATOM   2316  CB  VAL B 144       0.527  20.482  25.548  1.00 20.49           C  
ATOM   2317  CG1 VAL B 144       0.401  19.371  26.599  1.00 17.36           C  
ATOM   2318  CG2 VAL B 144       1.081  21.716  26.261  1.00 17.70           C  
ATOM   2319  N   SER B 145       0.738  17.807  23.594  1.00 17.23           N  
ATOM   2320  CA  SER B 145       0.051  16.830  22.795  1.00 17.63           C  
ATOM   2321  C   SER B 145      -1.367  16.890  23.228  1.00 19.73           C  
ATOM   2322  O   SER B 145      -1.634  17.012  24.422  1.00 24.19           O  
ATOM   2323  CB  SER B 145       0.532  15.430  23.069  1.00 17.55           C  
ATOM   2324  OG  SER B 145      -0.351  14.491  22.478  1.00 16.84           O  
ATOM   2325  N   LEU B 146      -2.247  16.726  22.254  1.00 20.59           N  
ATOM   2326  CA  LEU B 146      -3.658  16.628  22.562  1.00 20.09           C  
ATOM   2327  C   LEU B 146      -4.041  15.362  23.320  1.00 18.83           C  
ATOM   2328  O   LEU B 146      -5.199  15.226  23.695  1.00 20.95           O  
ATOM   2329  CB  LEU B 146      -4.454  16.682  21.288  1.00 23.04           C  
ATOM   2330  CG  LEU B 146      -5.073  18.008  20.891  1.00 25.30           C  
ATOM   2331  CD1 LEU B 146      -4.012  19.084  20.712  1.00 27.33           C  
ATOM   2332  CD2 LEU B 146      -5.864  17.774  19.605  1.00 27.60           C  
ATOM   2333  N   THR B 147      -3.154  14.394  23.555  1.00 17.32           N  
ATOM   2334  CA  THR B 147      -3.505  13.249  24.388  1.00 18.12           C  
ATOM   2335  C   THR B 147      -3.426  13.603  25.858  1.00 17.53           C  
ATOM   2336  O   THR B 147      -3.872  12.858  26.726  1.00 18.00           O  
ATOM   2337  CB  THR B 147      -2.565  12.055  24.175  1.00 18.83           C  
ATOM   2338  OG1 THR B 147      -1.282  12.539  24.512  1.00 18.55           O  
ATOM   2339  CG2 THR B 147      -2.565  11.492  22.776  1.00 18.93           C  
ATOM   2340  N   GLY B 148      -2.762  14.724  26.115  1.00 18.38           N  
ATOM   2341  CA  GLY B 148      -2.488  15.170  27.463  1.00 21.38           C  
ATOM   2342  C   GLY B 148      -1.389  14.367  28.160  1.00 21.52           C  
ATOM   2343  O   GLY B 148      -1.136  14.593  29.346  1.00 23.22           O  
ATOM   2344  N   ILE B 149      -0.707  13.440  27.471  1.00 20.06           N  
ATOM   2345  CA  ILE B 149       0.319  12.638  28.114  1.00 19.46           C  
ATOM   2346  C   ILE B 149       1.733  13.210  27.973  1.00 20.44           C  
ATOM   2347  O   ILE B 149       2.504  13.058  28.935  1.00 22.94           O  
ATOM   2348  CB  ILE B 149       0.311  11.209  27.555  1.00 17.08           C  
ATOM   2349  CG1 ILE B 149      -1.069  10.652  27.384  1.00 17.41           C  
ATOM   2350  CG2 ILE B 149       0.984  10.332  28.577  1.00 19.23           C  
ATOM   2351  CD1 ILE B 149      -1.070   9.256  26.774  1.00 15.94           C  
ATOM   2352  N   HIS B 150       2.090  13.878  26.836  1.00 17.80           N  
ATOM   2353  CA  HIS B 150       3.447  14.406  26.578  1.00 11.44           C  
ATOM   2354  C   HIS B 150       3.631  15.890  26.260  1.00 10.05           C  
ATOM   2355  O   HIS B 150       2.940  16.465  25.418  1.00 11.10           O  
ATOM   2356  CB  HIS B 150       4.139  13.735  25.411  1.00  6.68           C  
ATOM   2357  CG  HIS B 150       4.189  12.233  25.393  1.00  3.11           C  
ATOM   2358  ND1 HIS B 150       4.902  11.416  26.152  1.00  5.61           N  
ATOM   2359  CD2 HIS B 150       3.457  11.478  24.528  1.00  2.00           C  
ATOM   2360  CE1 HIS B 150       4.637  10.182  25.792  1.00  4.16           C  
ATOM   2361  NE2 HIS B 150       3.761  10.242  24.808  1.00  5.01           N  
ATOM   2362  N   ALA B 151       4.594  16.534  26.915  1.00  8.50           N  
ATOM   2363  CA  ALA B 151       4.955  17.908  26.608  1.00  9.90           C  
ATOM   2364  C   ALA B 151       6.374  17.977  26.055  1.00 11.33           C  
ATOM   2365  O   ALA B 151       7.175  17.037  26.160  1.00 14.85           O  
ATOM   2366  CB  ALA B 151       4.911  18.780  27.850  1.00  9.26           C  
ATOM   2367  N   ASP B 152       6.682  19.108  25.434  1.00  8.22           N  
ATOM   2368  CA  ASP B 152       8.005  19.324  24.903  1.00  8.34           C  
ATOM   2369  C   ASP B 152       8.486  20.615  25.502  1.00  9.29           C  
ATOM   2370  O   ASP B 152       7.830  21.636  25.332  1.00  9.80           O  
ATOM   2371  CB  ASP B 152       8.020  19.501  23.378  1.00  7.52           C  
ATOM   2372  CG  ASP B 152       7.855  18.248  22.533  1.00  7.65           C  
ATOM   2373  OD1 ASP B 152       7.851  17.150  23.073  1.00  7.18           O  
ATOM   2374  OD2 ASP B 152       7.743  18.366  21.316  1.00  8.57           O  
ATOM   2375  N   ILE B 153       9.600  20.640  26.220  1.00  8.55           N  
ATOM   2376  CA  ILE B 153      10.081  21.926  26.666  1.00  9.07           C  
ATOM   2377  C   ILE B 153      11.362  22.304  25.910  1.00 10.51           C  
ATOM   2378  O   ILE B 153      12.025  21.507  25.239  1.00  9.04           O  
ATOM   2379  CB  ILE B 153      10.321  21.887  28.192  1.00  9.40           C  
ATOM   2380  CG1 ILE B 153      11.466  20.977  28.571  1.00  9.95           C  
ATOM   2381  CG2 ILE B 153       9.055  21.381  28.857  1.00 13.57           C  
ATOM   2382  CD1 ILE B 153      11.879  21.036  30.046  1.00 10.50           C  
ATOM   2383  N   GLN B 154      11.637  23.597  26.007  1.00  9.95           N  
ATOM   2384  CA  GLN B 154      12.836  24.222  25.526  1.00 11.11           C  
ATOM   2385  C   GLN B 154      13.618  24.607  26.766  1.00 11.36           C  
ATOM   2386  O   GLN B 154      13.111  25.437  27.517  1.00 15.02           O  
ATOM   2387  CB  GLN B 154      12.504  25.481  24.787  1.00 13.89           C  
ATOM   2388  CG  GLN B 154      13.732  26.212  24.322  1.00 16.71           C  
ATOM   2389  CD  GLN B 154      13.965  26.001  22.847  1.00 21.57           C  
ATOM   2390  OE1 GLN B 154      14.612  25.051  22.388  1.00 20.45           O  
ATOM   2391  NE2 GLN B 154      13.364  26.927  22.098  1.00 25.62           N  
ATOM   2392  N   VAL B 155      14.786  24.047  27.072  1.00 10.67           N  
ATOM   2393  CA  VAL B 155      15.609  24.558  28.160  1.00 10.43           C  
ATOM   2394  C   VAL B 155      16.631  25.540  27.593  1.00 13.48           C  
ATOM   2395  O   VAL B 155      17.007  25.442  26.432  1.00 14.83           O  
ATOM   2396  CB  VAL B 155      16.325  23.417  28.846  1.00  7.61           C  
ATOM   2397  CG1 VAL B 155      17.116  23.964  30.019  1.00  5.75           C  
ATOM   2398  CG2 VAL B 155      15.314  22.396  29.330  1.00  4.33           C  
ATOM   2399  N   ARG B 156      17.051  26.543  28.371  1.00 15.66           N  
ATOM   2400  CA  ARG B 156      18.051  27.527  27.981  1.00 19.32           C  
ATOM   2401  C   ARG B 156      19.019  27.757  29.144  1.00 20.12           C  
ATOM   2402  O   ARG B 156      18.756  27.281  30.248  1.00 24.29           O  
ATOM   2403  CB  ARG B 156      17.366  28.831  27.624  1.00 24.82           C  
ATOM   2404  CG  ARG B 156      16.393  28.691  26.458  1.00 34.36           C  
ATOM   2405  CD  ARG B 156      15.652  29.961  25.989  1.00 43.26           C  
ATOM   2406  NE  ARG B 156      14.793  29.694  24.821  1.00 50.15           N  
ATOM   2407  CZ  ARG B 156      13.457  29.529  24.895  1.00 52.96           C  
ATOM   2408  NH1 ARG B 156      12.812  29.622  26.067  1.00 55.01           N  
ATOM   2409  NH2 ARG B 156      12.754  29.256  23.782  1.00 51.88           N  
ATOM   2410  N   TRP B 157      20.165  28.431  28.966  1.00 19.18           N  
ATOM   2411  CA  TRP B 157      21.142  28.715  30.031  1.00 18.37           C  
ATOM   2412  C   TRP B 157      22.208  29.720  29.608  1.00 18.37           C  
ATOM   2413  O   TRP B 157      22.392  29.962  28.427  1.00 19.90           O  
ATOM   2414  CB  TRP B 157      21.898  27.459  30.496  1.00 16.72           C  
ATOM   2415  CG  TRP B 157      22.617  26.677  29.401  1.00 17.52           C  
ATOM   2416  CD1 TRP B 157      23.885  27.002  28.988  1.00 18.40           C  
ATOM   2417  CD2 TRP B 157      22.097  25.626  28.694  1.00 16.97           C  
ATOM   2418  NE1 TRP B 157      24.157  26.169  28.015  1.00 17.38           N  
ATOM   2419  CE2 TRP B 157      23.120  25.342  27.815  1.00 17.31           C  
ATOM   2420  CE3 TRP B 157      20.937  24.899  28.654  1.00 17.23           C  
ATOM   2421  CZ2 TRP B 157      22.995  24.339  26.888  1.00 18.68           C  
ATOM   2422  CZ3 TRP B 157      20.816  23.896  27.721  1.00 16.14           C  
ATOM   2423  CH2 TRP B 157      21.831  23.617  26.845  1.00 15.74           C  
ATOM   2424  N   GLU B 158      22.910  30.386  30.513  1.00 19.72           N  
ATOM   2425  CA  GLU B 158      24.029  31.248  30.160  1.00 21.97           C  
ATOM   2426  C   GLU B 158      25.328  30.499  30.431  1.00 21.99           C  
ATOM   2427  O   GLU B 158      25.407  29.662  31.335  1.00 20.79           O  
ATOM   2428  CB  GLU B 158      24.014  32.525  30.987  1.00 23.17           C  
ATOM   2429  CG  GLU B 158      22.900  33.486  30.603  1.00 29.51           C  
ATOM   2430  CD  GLU B 158      22.626  34.613  31.604  1.00 34.61           C  
ATOM   2431  OE1 GLU B 158      23.543  35.368  31.943  1.00 38.73           O  
ATOM   2432  OE2 GLU B 158      21.482  34.740  32.051  1.00 36.09           O  
ATOM   2433  N   ALA B 159      26.364  30.797  29.643  1.00 20.43           N  
ATOM   2434  CA  ALA B 159      27.678  30.188  29.828  1.00 20.89           C  
ATOM   2435  C   ALA B 159      28.298  30.586  31.176  1.00 19.60           C  
ATOM   2436  O   ALA B 159      27.788  31.557  31.741  1.00 20.63           O  
ATOM   2437  CB  ALA B 159      28.574  30.653  28.690  1.00 22.16           C  
ATOM   2438  N   PRO B 160      29.332  29.938  31.760  1.00 17.50           N  
ATOM   2439  CA  PRO B 160      30.060  30.394  32.949  1.00 16.89           C  
ATOM   2440  C   PRO B 160      30.562  31.829  32.820  1.00 20.26           C  
ATOM   2441  O   PRO B 160      30.981  32.246  31.736  1.00 24.57           O  
ATOM   2442  CB  PRO B 160      31.167  29.409  33.097  1.00 16.06           C  
ATOM   2443  CG  PRO B 160      30.544  28.161  32.550  1.00 16.55           C  
ATOM   2444  CD  PRO B 160      29.866  28.669  31.300  1.00 17.66           C  
ATOM   2445  N   ARG B 161      30.550  32.625  33.888  1.00 22.16           N  
ATOM   2446  CA  ARG B 161      30.843  34.054  33.795  1.00 24.29           C  
ATOM   2447  C   ARG B 161      32.262  34.448  33.420  1.00 23.09           C  
ATOM   2448  O   ARG B 161      32.532  35.524  32.888  1.00 23.28           O  
ATOM   2449  CB  ARG B 161      30.493  34.696  35.123  1.00 31.11           C  
ATOM   2450  CG  ARG B 161      30.527  36.218  35.086  1.00 38.82           C  
ATOM   2451  CD  ARG B 161      30.696  36.790  36.485  1.00 44.27           C  
ATOM   2452  NE  ARG B 161      31.013  38.207  36.391  1.00 47.44           N  
ATOM   2453  CZ  ARG B 161      30.286  39.141  37.006  1.00 49.42           C  
ATOM   2454  NH1 ARG B 161      29.213  38.834  37.754  1.00 51.88           N  
ATOM   2455  NH2 ARG B 161      30.655  40.413  36.861  1.00 49.99           N  
ATOM   2456  N   ASN B 162      33.185  33.546  33.700  1.00 21.10           N  
ATOM   2457  CA  ASN B 162      34.597  33.793  33.461  1.00 19.55           C  
ATOM   2458  C   ASN B 162      35.146  33.196  32.172  1.00 19.53           C  
ATOM   2459  O   ASN B 162      36.348  33.257  31.893  1.00 20.17           O  
ATOM   2460  CB  ASN B 162      35.349  33.247  34.615  1.00 17.85           C  
ATOM   2461  CG  ASN B 162      34.867  31.845  34.904  1.00 20.14           C  
ATOM   2462  OD1 ASN B 162      34.734  30.948  34.053  1.00 19.26           O  
ATOM   2463  ND2 ASN B 162      34.529  31.741  36.180  1.00 23.69           N  
ATOM   2464  N   ALA B 163      34.278  32.558  31.386  1.00 18.91           N  
ATOM   2465  CA  ALA B 163      34.714  31.961  30.136  1.00 17.36           C  
ATOM   2466  C   ALA B 163      34.466  32.965  29.046  1.00 14.97           C  
ATOM   2467  O   ALA B 163      33.322  33.321  28.792  1.00 18.58           O  
ATOM   2468  CB  ALA B 163      33.924  30.695  29.835  1.00 16.75           C  
ATOM   2469  N   ASP B 164      35.557  33.469  28.474  1.00 13.49           N  
ATOM   2470  CA  ASP B 164      35.499  34.428  27.392  1.00 12.84           C  
ATOM   2471  C   ASP B 164      35.145  33.786  26.053  1.00 14.74           C  
ATOM   2472  O   ASP B 164      36.010  33.431  25.250  1.00 15.61           O  
ATOM   2473  CB  ASP B 164      36.834  35.108  27.305  1.00 13.20           C  
ATOM   2474  CG  ASP B 164      36.938  36.062  26.136  1.00 14.80           C  
ATOM   2475  OD1 ASP B 164      36.204  37.046  26.085  1.00 16.15           O  
ATOM   2476  OD2 ASP B 164      37.758  35.798  25.266  1.00 18.10           O  
ATOM   2477  N   ILE B 165      33.845  33.603  25.809  1.00 14.48           N  
ATOM   2478  CA  ILE B 165      33.396  33.048  24.552  1.00 13.43           C  
ATOM   2479  C   ILE B 165      33.244  34.182  23.559  1.00 13.72           C  
ATOM   2480  O   ILE B 165      33.572  34.050  22.385  1.00 14.74           O  
ATOM   2481  CB  ILE B 165      32.098  32.309  24.807  1.00 14.13           C  
ATOM   2482  CG1 ILE B 165      31.032  33.192  25.392  1.00 19.90           C  
ATOM   2483  CG2 ILE B 165      32.402  31.207  25.809  1.00 13.98           C  
ATOM   2484  CD1 ILE B 165      29.632  32.524  25.432  1.00 27.18           C  
ATOM   2485  N   GLN B 166      32.871  35.332  24.123  1.00 14.70           N  
ATOM   2486  CA  GLN B 166      32.680  36.598  23.450  1.00 16.05           C  
ATOM   2487  C   GLN B 166      33.883  37.032  22.654  1.00 15.37           C  
ATOM   2488  O   GLN B 166      33.699  37.408  21.506  1.00 17.29           O  
ATOM   2489  CB  GLN B 166      32.345  37.658  24.494  1.00 19.42           C  
ATOM   2490  CG  GLN B 166      31.449  38.847  24.110  1.00 25.71           C  
ATOM   2491  CD  GLN B 166      32.088  40.037  23.387  1.00 31.52           C  
ATOM   2492  OE1 GLN B 166      32.571  41.004  23.996  1.00 33.46           O  
ATOM   2493  NE2 GLN B 166      32.061  40.022  22.052  1.00 34.82           N  
ATOM   2494  N   LYS B 167      35.116  36.995  23.150  1.00 16.28           N  
ATOM   2495  CA  LYS B 167      36.221  37.447  22.315  1.00 17.78           C  
ATOM   2496  C   LYS B 167      37.130  36.340  21.782  1.00 18.23           C  
ATOM   2497  O   LYS B 167      38.281  36.583  21.395  1.00 20.58           O  
ATOM   2498  CB  LYS B 167      37.015  38.476  23.108  1.00 19.72           C  
ATOM   2499  CG  LYS B 167      36.207  39.747  23.247  1.00 23.68           C  
ATOM   2500  CD  LYS B 167      36.557  40.563  24.486  1.00 28.86           C  
ATOM   2501  CE  LYS B 167      37.706  41.550  24.310  1.00 32.23           C  
ATOM   2502  NZ  LYS B 167      37.673  42.525  25.390  1.00 35.42           N  
ATOM   2503  N   GLY B 168      36.600  35.112  21.749  1.00 14.69           N  
ATOM   2504  CA  GLY B 168      37.300  34.013  21.134  1.00 12.80           C  
ATOM   2505  C   GLY B 168      38.359  33.275  21.933  1.00 15.09           C  
ATOM   2506  O   GLY B 168      38.949  32.352  21.348  1.00 16.28           O  
ATOM   2507  N   TRP B 169      38.671  33.568  23.219  1.00 14.75           N  
ATOM   2508  CA  TRP B 169      39.679  32.766  23.929  1.00 12.44           C  
ATOM   2509  C   TRP B 169      39.143  31.410  24.334  1.00 14.20           C  
ATOM   2510  O   TRP B 169      39.930  30.514  24.621  1.00 17.17           O  
ATOM   2511  CB  TRP B 169      40.196  33.437  25.188  1.00  8.81           C  
ATOM   2512  CG  TRP B 169      41.425  32.730  25.755  1.00  8.56           C  
ATOM   2513  CD1 TRP B 169      41.411  32.130  26.991  1.00  9.77           C  
ATOM   2514  CD2 TRP B 169      42.633  32.607  25.129  1.00  7.79           C  
ATOM   2515  NE1 TRP B 169      42.607  31.632  27.141  1.00  8.73           N  
ATOM   2516  CE2 TRP B 169      43.353  31.904  26.061  1.00  7.99           C  
ATOM   2517  CE3 TRP B 169      43.202  32.998  23.932  1.00  6.82           C  
ATOM   2518  CZ2 TRP B 169      44.654  31.598  25.789  1.00  6.16           C  
ATOM   2519  CZ3 TRP B 169      44.505  32.696  23.655  1.00  2.12           C  
ATOM   2520  CH2 TRP B 169      45.219  31.998  24.592  1.00  6.66           C  
ATOM   2521  N   MET B 170      37.817  31.240  24.372  1.00 15.10           N  
ATOM   2522  CA  MET B 170      37.184  29.936  24.556  1.00 15.44           C  
ATOM   2523  C   MET B 170      35.922  29.690  23.693  1.00 16.78           C  
ATOM   2524  O   MET B 170      35.238  30.575  23.129  1.00 16.54           O  
ATOM   2525  CB  MET B 170      36.809  29.741  26.008  1.00 13.77           C  
ATOM   2526  CG  MET B 170      37.981  29.332  26.868  1.00 12.54           C  
ATOM   2527  SD  MET B 170      37.410  29.086  28.562  1.00 13.54           S  
ATOM   2528  CE  MET B 170      37.457  27.324  28.695  1.00 10.40           C  
ATOM   2529  N   VAL B 171      35.712  28.383  23.533  1.00 13.04           N  
ATOM   2530  CA  VAL B 171      34.541  27.897  22.855  1.00 12.36           C  
ATOM   2531  C   VAL B 171      34.096  26.719  23.687  1.00 11.64           C  
ATOM   2532  O   VAL B 171      34.835  25.760  23.902  1.00 10.59           O  
ATOM   2533  CB  VAL B 171      34.876  27.491  21.402  1.00 11.75           C  
ATOM   2534  CG1 VAL B 171      36.103  26.609  21.301  1.00 16.13           C  
ATOM   2535  CG2 VAL B 171      33.694  26.717  20.858  1.00 11.09           C  
ATOM   2536  N   LEU B 172      32.875  26.869  24.211  1.00 10.47           N  
ATOM   2537  CA  LEU B 172      32.293  25.851  25.057  1.00  7.67           C  
ATOM   2538  C   LEU B 172      31.266  25.002  24.355  1.00  8.45           C  
ATOM   2539  O   LEU B 172      30.640  25.390  23.370  1.00 10.16           O  
ATOM   2540  CB  LEU B 172      31.682  26.517  26.248  1.00  7.60           C  
ATOM   2541  CG  LEU B 172      32.501  26.702  27.516  1.00  8.86           C  
ATOM   2542  CD1 LEU B 172      33.973  26.609  27.261  1.00 10.22           C  
ATOM   2543  CD2 LEU B 172      32.202  28.074  28.064  1.00  8.31           C  
ATOM   2544  N   GLU B 173      31.135  23.809  24.908  1.00  7.87           N  
ATOM   2545  CA  GLU B 173      30.259  22.772  24.416  1.00  6.89           C  
ATOM   2546  C   GLU B 173      29.553  22.280  25.657  1.00  8.22           C  
ATOM   2547  O   GLU B 173      30.202  22.073  26.686  1.00  9.66           O  
ATOM   2548  CB  GLU B 173      31.167  21.752  23.789  1.00  9.80           C  
ATOM   2549  CG  GLU B 173      30.778  20.286  23.826  1.00 15.54           C  
ATOM   2550  CD  GLU B 173      31.564  19.435  22.838  1.00 19.27           C  
ATOM   2551  OE1 GLU B 173      31.463  19.703  21.634  1.00 21.67           O  
ATOM   2552  OE2 GLU B 173      32.258  18.506  23.264  1.00 21.09           O  
ATOM   2553  N   TYR B 174      28.237  22.084  25.599  1.00  7.74           N  
ATOM   2554  CA  TYR B 174      27.439  21.696  26.768  1.00  4.25           C  
ATOM   2555  C   TYR B 174      26.890  20.294  26.705  1.00  3.57           C  
ATOM   2556  O   TYR B 174      26.770  19.733  25.622  1.00  2.00           O  
ATOM   2557  CB  TYR B 174      26.292  22.648  26.913  1.00  2.00           C  
ATOM   2558  CG  TYR B 174      26.818  24.058  26.946  1.00  2.43           C  
ATOM   2559  CD1 TYR B 174      27.526  24.482  28.051  1.00  4.32           C  
ATOM   2560  CD2 TYR B 174      26.596  24.894  25.876  1.00  2.85           C  
ATOM   2561  CE1 TYR B 174      28.015  25.766  28.085  1.00  4.03           C  
ATOM   2562  CE2 TYR B 174      27.087  26.178  25.906  1.00  4.21           C  
ATOM   2563  CZ  TYR B 174      27.789  26.597  27.019  1.00  5.08           C  
ATOM   2564  OH  TYR B 174      28.251  27.895  27.098  1.00  7.04           O  
ATOM   2565  N   GLU B 175      26.601  19.728  27.879  1.00  4.33           N  
ATOM   2566  CA  GLU B 175      26.007  18.404  27.969  1.00  8.82           C  
ATOM   2567  C   GLU B 175      24.863  18.508  28.963  1.00 12.12           C  
ATOM   2568  O   GLU B 175      25.068  18.733  30.163  1.00 13.12           O  
ATOM   2569  CB  GLU B 175      26.978  17.313  28.486  1.00  7.22           C  
ATOM   2570  CG  GLU B 175      26.268  15.951  28.649  1.00 11.01           C  
ATOM   2571  CD  GLU B 175      27.090  14.749  29.130  1.00 13.40           C  
ATOM   2572  OE1 GLU B 175      27.893  14.207  28.376  1.00 15.67           O  
ATOM   2573  OE2 GLU B 175      26.910  14.317  30.263  1.00 13.64           O  
ATOM   2574  N   LEU B 176      23.637  18.363  28.429  1.00 15.04           N  
ATOM   2575  CA  LEU B 176      22.424  18.366  29.238  1.00 14.14           C  
ATOM   2576  C   LEU B 176      22.069  16.934  29.573  1.00 15.13           C  
ATOM   2577  O   LEU B 176      22.246  16.037  28.752  1.00 14.62           O  
ATOM   2578  CB  LEU B 176      21.273  18.989  28.482  1.00 11.11           C  
ATOM   2579  CG  LEU B 176      19.981  19.232  29.234  1.00 10.11           C  
ATOM   2580  CD1 LEU B 176      19.477  20.630  28.939  1.00  7.16           C  
ATOM   2581  CD2 LEU B 176      18.951  18.211  28.821  1.00 11.47           C  
ATOM   2582  N   GLN B 177      21.612  16.770  30.819  1.00 16.53           N  
ATOM   2583  CA  GLN B 177      21.123  15.512  31.332  1.00 18.83           C  
ATOM   2584  C   GLN B 177      19.794  15.692  32.033  1.00 20.54           C  
ATOM   2585  O   GLN B 177      19.626  16.599  32.839  1.00 21.70           O  
ATOM   2586  CB  GLN B 177      22.064  14.934  32.313  1.00 20.98           C  
ATOM   2587  CG  GLN B 177      23.164  14.140  31.647  1.00 28.64           C  
ATOM   2588  CD  GLN B 177      24.122  13.435  32.606  1.00 34.19           C  
ATOM   2589  OE1 GLN B 177      24.058  13.705  33.805  1.00 37.16           O  
ATOM   2590  NE2 GLN B 177      24.993  12.558  32.143  1.00 35.86           N  
ATOM   2591  N   TYR B 178      18.810  14.853  31.713  1.00 22.40           N  
ATOM   2592  CA  TYR B 178      17.514  14.913  32.364  1.00 23.00           C  
ATOM   2593  C   TYR B 178      17.017  13.522  32.712  1.00 23.00           C  
ATOM   2594  O   TYR B 178      17.378  12.520  32.102  1.00 22.95           O  
ATOM   2595  CB  TYR B 178      16.476  15.595  31.462  1.00 23.46           C  
ATOM   2596  CG  TYR B 178      16.107  14.835  30.196  1.00 26.17           C  
ATOM   2597  CD1 TYR B 178      16.958  14.854  29.114  1.00 28.41           C  
ATOM   2598  CD2 TYR B 178      14.933  14.115  30.145  1.00 27.58           C  
ATOM   2599  CE1 TYR B 178      16.640  14.149  27.980  1.00 28.41           C  
ATOM   2600  CE2 TYR B 178      14.609  13.408  29.014  1.00 28.60           C  
ATOM   2601  CZ  TYR B 178      15.470  13.436  27.946  1.00 29.11           C  
ATOM   2602  OH  TYR B 178      15.157  12.726  26.815  1.00 31.33           O  
ATOM   2603  N   LYS B 179      16.204  13.487  33.755  1.00 23.50           N  
ATOM   2604  CA  LYS B 179      15.503  12.284  34.144  1.00 25.04           C  
ATOM   2605  C   LYS B 179      14.381  12.672  35.090  1.00 26.94           C  
ATOM   2606  O   LYS B 179      14.341  13.761  35.690  1.00 27.79           O  
ATOM   2607  CB  LYS B 179      16.401  11.274  34.857  1.00 25.70           C  
ATOM   2608  CG  LYS B 179      16.796  11.572  36.286  1.00 27.01           C  
ATOM   2609  CD  LYS B 179      17.344  10.272  36.832  1.00 30.81           C  
ATOM   2610  CE  LYS B 179      17.810  10.462  38.269  1.00 34.08           C  
ATOM   2611  NZ  LYS B 179      16.701  10.814  39.141  1.00 37.62           N  
ATOM   2612  N   GLU B 180      13.446  11.727  35.188  1.00 26.51           N  
ATOM   2613  CA  GLU B 180      12.291  11.920  36.043  1.00 27.50           C  
ATOM   2614  C   GLU B 180      12.789  11.708  37.450  1.00 25.37           C  
ATOM   2615  O   GLU B 180      13.563  10.778  37.687  1.00 24.20           O  
ATOM   2616  CB  GLU B 180      11.251  10.902  35.659  1.00 30.07           C  
ATOM   2617  CG  GLU B 180       9.908  11.046  36.341  1.00 31.41           C  
ATOM   2618  CD  GLU B 180       9.297   9.678  36.614  1.00 33.22           C  
ATOM   2619  OE1 GLU B 180       9.307   8.822  35.726  1.00 34.20           O  
ATOM   2620  OE2 GLU B 180       8.817   9.470  37.727  1.00 32.73           O  
ATOM   2621  N   VAL B 181      12.332  12.542  38.378  1.00 23.43           N  
ATOM   2622  CA  VAL B 181      12.822  12.488  39.736  1.00 25.11           C  
ATOM   2623  C   VAL B 181      12.650  11.129  40.438  1.00 27.93           C  
ATOM   2624  O   VAL B 181      13.204  10.926  41.517  1.00 29.77           O  
ATOM   2625  CB  VAL B 181      12.131  13.716  40.430  1.00 23.17           C  
ATOM   2626  CG1 VAL B 181      10.719  13.407  40.827  1.00 25.50           C  
ATOM   2627  CG2 VAL B 181      12.918  14.124  41.641  1.00 22.61           C  
ATOM   2628  N   ASN B 182      11.978  10.133  39.826  1.00 31.12           N  
ATOM   2629  CA  ASN B 182      11.789   8.794  40.410  1.00 34.78           C  
ATOM   2630  C   ASN B 182      12.414   7.667  39.565  1.00 34.47           C  
ATOM   2631  O   ASN B 182      12.125   6.469  39.691  1.00 32.99           O  
ATOM   2632  CB  ASN B 182      10.279   8.508  40.575  1.00 38.93           C  
ATOM   2633  CG  ASN B 182       9.417   9.600  41.226  1.00 42.24           C  
ATOM   2634  OD1 ASN B 182       9.821  10.283  42.174  1.00 43.16           O  
ATOM   2635  ND2 ASN B 182       8.191   9.784  40.718  1.00 43.79           N  
ATOM   2636  N   GLU B 183      13.337   8.076  38.700  1.00 35.30           N  
ATOM   2637  CA  GLU B 183      13.985   7.196  37.743  1.00 35.45           C  
ATOM   2638  C   GLU B 183      15.454   7.108  38.121  1.00 34.73           C  
ATOM   2639  O   GLU B 183      15.984   8.063  38.675  1.00 33.95           O  
ATOM   2640  CB  GLU B 183      13.777   7.824  36.390  1.00 36.90           C  
ATOM   2641  CG  GLU B 183      13.973   6.985  35.157  1.00 40.56           C  
ATOM   2642  CD  GLU B 183      13.725   7.851  33.932  1.00 43.90           C  
ATOM   2643  OE1 GLU B 183      12.576   7.956  33.494  1.00 44.93           O  
ATOM   2644  OE2 GLU B 183      14.684   8.438  33.433  1.00 44.68           O  
ATOM   2645  N   THR B 184      16.146   5.997  37.851  1.00 35.17           N  
ATOM   2646  CA  THR B 184      17.552   5.833  38.235  1.00 34.79           C  
ATOM   2647  C   THR B 184      18.567   6.264  37.175  1.00 33.47           C  
ATOM   2648  O   THR B 184      19.571   6.913  37.478  1.00 33.77           O  
ATOM   2649  CB  THR B 184      17.803   4.353  38.621  1.00 34.45           C  
ATOM   2650  OG1 THR B 184      17.512   3.579  37.469  1.00 36.78           O  
ATOM   2651  CG2 THR B 184      16.927   3.862  39.767  1.00 35.21           C  
ATOM   2652  N   LYS B 185      18.285   5.892  35.924  1.00 32.35           N  
ATOM   2653  CA  LYS B 185      19.128   6.214  34.793  1.00 32.41           C  
ATOM   2654  C   LYS B 185      18.875   7.640  34.299  1.00 33.27           C  
ATOM   2655  O   LYS B 185      17.721   8.074  34.182  1.00 33.99           O  
ATOM   2656  CB  LYS B 185      18.836   5.200  33.704  1.00 33.37           C  
ATOM   2657  CG  LYS B 185      19.730   5.299  32.472  1.00 34.18           C  
ATOM   2658  CD  LYS B 185      19.601   4.054  31.579  1.00 35.19           C  
ATOM   2659  CE  LYS B 185      18.338   3.959  30.714  1.00 34.12           C  
ATOM   2660  NZ  LYS B 185      18.287   2.672  30.034  1.00 33.89           N  
ATOM   2661  N   TRP B 186      19.978   8.379  34.066  1.00 32.37           N  
ATOM   2662  CA  TRP B 186      19.939   9.743  33.540  1.00 29.85           C  
ATOM   2663  C   TRP B 186      19.969   9.677  32.034  1.00 30.50           C  
ATOM   2664  O   TRP B 186      20.751   8.903  31.477  1.00 32.27           O  
ATOM   2665  CB  TRP B 186      21.148  10.588  33.945  1.00 25.91           C  
ATOM   2666  CG  TRP B 186      21.089  11.151  35.349  1.00 22.47           C  
ATOM   2667  CD1 TRP B 186      21.612  10.452  36.401  1.00 23.62           C  
ATOM   2668  CD2 TRP B 186      20.547  12.355  35.721  1.00 21.32           C  
ATOM   2669  NE1 TRP B 186      21.403  11.216  37.447  1.00 23.47           N  
ATOM   2670  CE2 TRP B 186      20.775  12.349  37.092  1.00 22.19           C  
ATOM   2671  CE3 TRP B 186      19.902  13.433  35.140  1.00 21.44           C  
ATOM   2672  CZ2 TRP B 186      20.370  13.400  37.902  1.00 20.36           C  
ATOM   2673  CZ3 TRP B 186      19.492  14.486  35.946  1.00 21.21           C  
ATOM   2674  CH2 TRP B 186      19.723  14.471  37.317  1.00 19.94           C  
ATOM   2675  N   LYS B 187      19.089  10.418  31.360  1.00 30.34           N  
ATOM   2676  CA  LYS B 187      19.181  10.513  29.915  1.00 30.22           C  
ATOM   2677  C   LYS B 187      20.159  11.620  29.633  1.00 30.86           C  
ATOM   2678  O   LYS B 187      20.072  12.717  30.180  1.00 28.35           O  
ATOM   2679  CB  LYS B 187      17.873  10.878  29.271  1.00 30.65           C  
ATOM   2680  CG  LYS B 187      17.108   9.647  28.879  1.00 33.51           C  
ATOM   2681  CD  LYS B 187      15.624   9.940  28.993  1.00 37.01           C  
ATOM   2682  CE  LYS B 187      15.122   9.654  30.410  1.00 39.17           C  
ATOM   2683  NZ  LYS B 187      15.796  10.414  31.451  1.00 37.17           N  
ATOM   2684  N   MET B 188      21.115  11.254  28.779  1.00 33.54           N  
ATOM   2685  CA  MET B 188      22.194  12.149  28.408  1.00 35.45           C  
ATOM   2686  C   MET B 188      22.019  12.631  26.992  1.00 34.81           C  
ATOM   2687  O   MET B 188      21.534  11.933  26.100  1.00 34.00           O  
ATOM   2688  CB  MET B 188      23.529  11.459  28.488  1.00 38.15           C  
ATOM   2689  CG  MET B 188      23.752  10.810  29.822  1.00 43.64           C  
ATOM   2690  SD  MET B 188      24.669   9.281  29.574  1.00 53.16           S  
ATOM   2691  CE  MET B 188      23.335   8.197  29.121  1.00 51.76           C  
ATOM   2692  N   MET B 189      22.458  13.870  26.827  1.00 35.29           N  
ATOM   2693  CA  MET B 189      22.388  14.459  25.532  1.00 36.19           C  
ATOM   2694  C   MET B 189      23.707  14.840  24.925  1.00 37.30           C  
ATOM   2695  O   MET B 189      24.640  15.424  25.480  1.00 37.19           O  
ATOM   2696  CB  MET B 189      21.484  15.667  25.562  1.00 37.44           C  
ATOM   2697  CG  MET B 189      20.096  15.202  25.115  1.00 37.13           C  
ATOM   2698  SD  MET B 189      18.952  16.573  24.836  1.00 35.62           S  
ATOM   2699  CE  MET B 189      17.632  15.623  24.131  1.00 39.97           C  
ATOM   2700  N   ASP B 190      23.583  14.383  23.681  1.00 39.33           N  
ATOM   2701  CA  ASP B 190      24.561  14.475  22.619  1.00 40.16           C  
ATOM   2702  C   ASP B 190      24.975  15.915  22.284  1.00 37.09           C  
ATOM   2703  O   ASP B 190      24.175  16.684  21.729  1.00 39.21           O  
ATOM   2704  CB  ASP B 190      23.931  13.750  21.432  1.00 44.78           C  
ATOM   2705  CG  ASP B 190      24.875  13.607  20.261  1.00 48.81           C  
ATOM   2706  OD1 ASP B 190      25.758  12.753  20.341  1.00 50.45           O  
ATOM   2707  OD2 ASP B 190      24.724  14.358  19.291  1.00 51.95           O  
ATOM   2708  N   PRO B 191      26.243  16.257  22.606  1.00 32.75           N  
ATOM   2709  CA  PRO B 191      26.693  17.601  22.958  1.00 27.92           C  
ATOM   2710  C   PRO B 191      26.301  18.771  22.096  1.00 22.47           C  
ATOM   2711  O   PRO B 191      26.538  18.898  20.905  1.00 23.96           O  
ATOM   2712  CB  PRO B 191      28.194  17.435  23.105  1.00 28.77           C  
ATOM   2713  CG  PRO B 191      28.251  16.101  23.830  1.00 30.11           C  
ATOM   2714  CD  PRO B 191      27.303  15.297  22.936  1.00 32.93           C  
ATOM   2715  N   ILE B 192      25.629  19.603  22.851  1.00 17.82           N  
ATOM   2716  CA  ILE B 192      24.972  20.788  22.370  1.00 14.18           C  
ATOM   2717  C   ILE B 192      26.001  21.860  22.144  1.00 10.96           C  
ATOM   2718  O   ILE B 192      26.888  22.005  22.963  1.00 12.07           O  
ATOM   2719  CB  ILE B 192      23.924  21.180  23.457  1.00 15.57           C  
ATOM   2720  CG1 ILE B 192      22.948  20.022  23.794  1.00 14.15           C  
ATOM   2721  CG2 ILE B 192      23.141  22.359  22.937  1.00 14.75           C  
ATOM   2722  CD1 ILE B 192      23.249  19.099  25.010  1.00  9.70           C  
ATOM   2723  N   LEU B 193      25.964  22.612  21.066  1.00 11.05           N  
ATOM   2724  CA  LEU B 193      26.899  23.721  20.901  1.00 14.64           C  
ATOM   2725  C   LEU B 193      26.263  25.067  21.277  1.00 16.93           C  
ATOM   2726  O   LEU B 193      26.930  26.093  21.430  1.00 18.18           O  
ATOM   2727  CB  LEU B 193      27.390  23.885  19.446  1.00 15.91           C  
ATOM   2728  CG  LEU B 193      27.937  22.812  18.500  1.00 15.34           C  
ATOM   2729  CD1 LEU B 193      28.753  23.560  17.461  1.00 13.62           C  
ATOM   2730  CD2 LEU B 193      28.831  21.793  19.191  1.00 15.74           C  
ATOM   2731  N   THR B 194      24.936  25.074  21.410  1.00 19.49           N  
ATOM   2732  CA  THR B 194      24.148  26.279  21.595  1.00 20.91           C  
ATOM   2733  C   THR B 194      23.637  26.391  23.027  1.00 20.42           C  
ATOM   2734  O   THR B 194      23.441  25.368  23.672  1.00 21.40           O  
ATOM   2735  CB  THR B 194      23.039  26.191  20.469  1.00 23.29           C  
ATOM   2736  OG1 THR B 194      22.299  27.408  20.570  1.00 30.91           O  
ATOM   2737  CG2 THR B 194      22.136  24.954  20.537  1.00 21.76           C  
ATOM   2738  N   THR B 195      23.420  27.578  23.600  1.00 20.08           N  
ATOM   2739  CA  THR B 195      22.960  27.635  24.981  1.00 20.52           C  
ATOM   2740  C   THR B 195      21.506  27.260  25.208  1.00 20.36           C  
ATOM   2741  O   THR B 195      21.060  27.193  26.344  1.00 22.52           O  
ATOM   2742  CB  THR B 195      23.189  29.033  25.607  1.00 20.49           C  
ATOM   2743  OG1 THR B 195      22.858  30.031  24.669  1.00 25.53           O  
ATOM   2744  CG2 THR B 195      24.611  29.206  26.039  1.00 21.62           C  
ATOM   2745  N   SER B 196      20.716  26.985  24.191  1.00 18.58           N  
ATOM   2746  CA  SER B 196      19.350  26.570  24.407  1.00 17.93           C  
ATOM   2747  C   SER B 196      19.199  25.196  23.815  1.00 18.09           C  
ATOM   2748  O   SER B 196      19.794  24.936  22.773  1.00 20.85           O  
ATOM   2749  CB  SER B 196      18.444  27.503  23.707  1.00 20.58           C  
ATOM   2750  OG  SER B 196      18.856  27.533  22.346  1.00 25.50           O  
ATOM   2751  N   VAL B 197      18.459  24.291  24.448  1.00 17.14           N  
ATOM   2752  CA  VAL B 197      18.178  22.984  23.878  1.00 15.28           C  
ATOM   2753  C   VAL B 197      16.687  22.745  23.973  1.00 13.78           C  
ATOM   2754  O   VAL B 197      16.076  23.289  24.877  1.00 15.70           O  
ATOM   2755  CB  VAL B 197      18.962  21.909  24.657  1.00 15.54           C  
ATOM   2756  CG1 VAL B 197      18.230  21.328  25.852  1.00 15.67           C  
ATOM   2757  CG2 VAL B 197      19.238  20.816  23.669  1.00 20.35           C  
ATOM   2758  N   PRO B 198      16.012  22.019  23.101  1.00 12.91           N  
ATOM   2759  CA  PRO B 198      14.741  21.425  23.421  1.00 12.90           C  
ATOM   2760  C   PRO B 198      14.883  19.961  23.729  1.00 13.74           C  
ATOM   2761  O   PRO B 198      15.652  19.228  23.105  1.00 14.64           O  
ATOM   2762  CB  PRO B 198      13.892  21.703  22.219  1.00 12.65           C  
ATOM   2763  CG  PRO B 198      14.869  21.528  21.097  1.00 11.99           C  
ATOM   2764  CD  PRO B 198      16.112  22.198  21.659  1.00 13.49           C  
ATOM   2765  N   VAL B 199      14.168  19.568  24.769  1.00 13.92           N  
ATOM   2766  CA  VAL B 199      14.105  18.164  25.111  1.00 15.90           C  
ATOM   2767  C   VAL B 199      12.630  17.830  24.891  1.00 16.81           C  
ATOM   2768  O   VAL B 199      11.746  18.656  25.112  1.00 18.82           O  
ATOM   2769  CB  VAL B 199      14.699  17.947  26.604  1.00 14.41           C  
ATOM   2770  CG1 VAL B 199      14.659  19.193  27.438  1.00 11.79           C  
ATOM   2771  CG2 VAL B 199      13.932  16.852  27.313  1.00 14.49           C  
ATOM   2772  N   TYR B 200      12.392  16.638  24.331  1.00 16.95           N  
ATOM   2773  CA  TYR B 200      11.078  16.194  23.878  1.00 16.41           C  
ATOM   2774  C   TYR B 200      10.433  15.031  24.630  1.00 17.91           C  
ATOM   2775  O   TYR B 200      11.136  14.210  25.214  1.00 19.38           O  
ATOM   2776  CB  TYR B 200      11.146  15.755  22.440  1.00 16.10           C  
ATOM   2777  CG  TYR B 200      11.656  16.713  21.373  1.00 15.88           C  
ATOM   2778  CD1 TYR B 200      11.068  17.943  21.189  1.00 16.16           C  
ATOM   2779  CD2 TYR B 200      12.674  16.312  20.543  1.00 12.64           C  
ATOM   2780  CE1 TYR B 200      11.487  18.771  20.175  1.00 13.80           C  
ATOM   2781  CE2 TYR B 200      13.088  17.137  19.527  1.00 12.73           C  
ATOM   2782  CZ  TYR B 200      12.494  18.359  19.347  1.00 13.46           C  
ATOM   2783  OH  TYR B 200      12.887  19.183  18.306  1.00 15.55           O  
ATOM   2784  N   SER B 201       9.091  14.910  24.538  1.00 18.84           N  
ATOM   2785  CA  SER B 201       8.275  13.852  25.126  1.00 16.45           C  
ATOM   2786  C   SER B 201       8.386  13.669  26.612  1.00 15.95           C  
ATOM   2787  O   SER B 201       8.395  12.570  27.167  1.00 13.98           O  
ATOM   2788  CB  SER B 201       8.585  12.537  24.456  1.00 16.38           C  
ATOM   2789  OG  SER B 201       8.341  12.787  23.090  1.00 21.22           O  
ATOM   2790  N   LEU B 202       8.478  14.828  27.247  1.00 16.06           N  
ATOM   2791  CA  LEU B 202       8.405  14.877  28.691  1.00 20.87           C  
ATOM   2792  C   LEU B 202       7.010  14.449  29.129  1.00 24.12           C  
ATOM   2793  O   LEU B 202       6.078  14.573  28.337  1.00 27.96           O  
ATOM   2794  CB  LEU B 202       8.694  16.288  29.131  1.00 16.20           C  
ATOM   2795  CG  LEU B 202      10.017  16.569  29.823  1.00 11.01           C  
ATOM   2796  CD1 LEU B 202      11.213  15.810  29.275  1.00  7.09           C  
ATOM   2797  CD2 LEU B 202      10.224  18.029  29.634  1.00  8.10           C  
ATOM   2798  N   LYS B 203       6.789  13.877  30.314  1.00 26.31           N  
ATOM   2799  CA  LYS B 203       5.432  13.534  30.698  1.00 27.09           C  
ATOM   2800  C   LYS B 203       4.933  14.619  31.612  1.00 26.36           C  
ATOM   2801  O   LYS B 203       5.699  15.174  32.399  1.00 28.00           O  
ATOM   2802  CB  LYS B 203       5.431  12.187  31.354  1.00 29.06           C  
ATOM   2803  CG  LYS B 203       5.521  11.188  30.204  1.00 33.42           C  
ATOM   2804  CD  LYS B 203       5.324   9.781  30.743  1.00 40.23           C  
ATOM   2805  CE  LYS B 203       5.204   8.720  29.655  1.00 43.25           C  
ATOM   2806  NZ  LYS B 203       4.914   7.423  30.250  1.00 46.05           N  
ATOM   2807  N   VAL B 204       3.648  14.961  31.443  1.00 25.99           N  
ATOM   2808  CA  VAL B 204       3.067  16.137  32.104  1.00 24.14           C  
ATOM   2809  C   VAL B 204       2.901  15.937  33.594  1.00 24.68           C  
ATOM   2810  O   VAL B 204       3.326  16.742  34.431  1.00 21.64           O  
ATOM   2811  CB  VAL B 204       1.697  16.486  31.506  1.00 21.12           C  
ATOM   2812  CG1 VAL B 204       1.339  17.915  31.872  1.00 21.01           C  
ATOM   2813  CG2 VAL B 204       1.736  16.414  30.003  1.00 23.26           C  
ATOM   2814  N   ASP B 205       2.329  14.761  33.841  1.00 25.55           N  
ATOM   2815  CA  ASP B 205       2.081  14.303  35.179  1.00 28.96           C  
ATOM   2816  C   ASP B 205       3.332  13.886  35.958  1.00 28.75           C  
ATOM   2817  O   ASP B 205       3.259  13.283  37.038  1.00 29.20           O  
ATOM   2818  CB  ASP B 205       1.027  13.150  35.105  1.00 34.33           C  
ATOM   2819  CG  ASP B 205       1.152  12.030  34.060  1.00 38.00           C  
ATOM   2820  OD1 ASP B 205       1.950  11.101  34.255  1.00 37.27           O  
ATOM   2821  OD2 ASP B 205       0.410  12.083  33.069  1.00 40.33           O  
ATOM   2822  N   LYS B 206       4.524  14.175  35.428  1.00 28.33           N  
ATOM   2823  CA  LYS B 206       5.737  13.972  36.204  1.00 28.04           C  
ATOM   2824  C   LYS B 206       6.576  15.228  36.350  1.00 26.96           C  
ATOM   2825  O   LYS B 206       6.280  16.301  35.807  1.00 26.00           O  
ATOM   2826  CB  LYS B 206       6.609  12.868  35.597  1.00 27.51           C  
ATOM   2827  CG  LYS B 206       6.186  11.523  36.157  1.00 28.02           C  
ATOM   2828  CD  LYS B 206       5.147  10.861  35.289  1.00 29.62           C  
ATOM   2829  CE  LYS B 206       5.743   9.626  34.608  1.00 34.97           C  
ATOM   2830  NZ  LYS B 206       6.891   9.912  33.752  1.00 36.47           N  
ATOM   2831  N   GLU B 207       7.564  15.048  37.232  1.00 26.84           N  
ATOM   2832  CA  GLU B 207       8.534  16.077  37.491  1.00 27.77           C  
ATOM   2833  C   GLU B 207       9.911  15.512  37.178  1.00 27.20           C  
ATOM   2834  O   GLU B 207      10.287  14.362  37.428  1.00 27.76           O  
ATOM   2835  CB  GLU B 207       8.502  16.518  38.927  1.00 31.83           C  
ATOM   2836  CG  GLU B 207       9.218  17.856  38.971  1.00 40.09           C  
ATOM   2837  CD  GLU B 207       9.837  18.211  40.308  1.00 45.69           C  
ATOM   2838  OE1 GLU B 207      10.766  17.503  40.708  1.00 50.80           O  
ATOM   2839  OE2 GLU B 207       9.408  19.191  40.929  1.00 48.35           O  
ATOM   2840  N   TYR B 208      10.630  16.419  36.537  1.00 25.24           N  
ATOM   2841  CA  TYR B 208      11.944  16.157  36.045  1.00 22.58           C  
ATOM   2842  C   TYR B 208      12.898  17.123  36.701  1.00 23.59           C  
ATOM   2843  O   TYR B 208      12.551  18.115  37.341  1.00 23.40           O  
ATOM   2844  CB  TYR B 208      11.930  16.335  34.530  1.00 20.30           C  
ATOM   2845  CG  TYR B 208      11.037  15.327  33.823  1.00 17.99           C  
ATOM   2846  CD1 TYR B 208      11.561  14.117  33.448  1.00 16.88           C  
ATOM   2847  CD2 TYR B 208       9.707  15.597  33.609  1.00 18.38           C  
ATOM   2848  CE1 TYR B 208      10.768  13.162  32.869  1.00 17.35           C  
ATOM   2849  CE2 TYR B 208       8.898  14.648  33.028  1.00 19.43           C  
ATOM   2850  CZ  TYR B 208       9.436  13.433  32.665  1.00 20.53           C  
ATOM   2851  OH  TYR B 208       8.629  12.454  32.106  1.00 23.47           O  
ATOM   2852  N   GLU B 209      14.142  16.714  36.531  1.00 24.68           N  
ATOM   2853  CA  GLU B 209      15.294  17.460  36.963  1.00 23.00           C  
ATOM   2854  C   GLU B 209      16.277  17.332  35.824  1.00 22.36           C  
ATOM   2855  O   GLU B 209      16.431  16.284  35.187  1.00 22.00           O  
ATOM   2856  CB  GLU B 209      15.856  16.877  38.234  1.00 23.95           C  
ATOM   2857  CG  GLU B 209      15.857  15.373  38.364  1.00 29.75           C  
ATOM   2858  CD  GLU B 209      16.457  14.866  39.666  1.00 36.29           C  
ATOM   2859  OE1 GLU B 209      16.327  15.514  40.716  1.00 38.08           O  
ATOM   2860  OE2 GLU B 209      17.070  13.798  39.616  1.00 39.76           O  
ATOM   2861  N   VAL B 210      16.860  18.496  35.538  1.00 21.16           N  
ATOM   2862  CA  VAL B 210      17.818  18.696  34.453  1.00 19.18           C  
ATOM   2863  C   VAL B 210      19.174  19.124  35.039  1.00 21.88           C  
ATOM   2864  O   VAL B 210      19.188  19.834  36.048  1.00 25.49           O  
ATOM   2865  CB  VAL B 210      17.207  19.764  33.522  1.00 14.37           C  
ATOM   2866  CG1 VAL B 210      18.151  20.241  32.445  1.00  9.90           C  
ATOM   2867  CG2 VAL B 210      15.998  19.124  32.869  1.00 12.14           C  
ATOM   2868  N   ARG B 211      20.338  18.731  34.496  1.00 20.51           N  
ATOM   2869  CA  ARG B 211      21.637  19.181  34.996  1.00 20.90           C  
ATOM   2870  C   ARG B 211      22.622  19.179  33.839  1.00 20.23           C  
ATOM   2871  O   ARG B 211      22.731  18.213  33.092  1.00 22.07           O  
ATOM   2872  CB  ARG B 211      22.160  18.277  36.129  1.00 20.75           C  
ATOM   2873  CG  ARG B 211      21.915  16.835  35.821  1.00 23.37           C  
ATOM   2874  CD  ARG B 211      23.147  16.002  35.941  1.00 24.96           C  
ATOM   2875  NE  ARG B 211      23.489  15.737  37.317  1.00 27.76           N  
ATOM   2876  CZ  ARG B 211      23.822  14.497  37.685  1.00 29.28           C  
ATOM   2877  NH1 ARG B 211      23.847  13.476  36.825  1.00 26.30           N  
ATOM   2878  NH2 ARG B 211      24.134  14.267  38.957  1.00 31.69           N  
ATOM   2879  N   VAL B 212      23.341  20.300  33.693  1.00 20.25           N  
ATOM   2880  CA  VAL B 212      24.211  20.579  32.550  1.00 18.66           C  
ATOM   2881  C   VAL B 212      25.660  20.916  32.911  1.00 19.00           C  
ATOM   2882  O   VAL B 212      25.914  21.543  33.937  1.00 19.43           O  
ATOM   2883  CB  VAL B 212      23.605  21.762  31.760  1.00 18.13           C  
ATOM   2884  CG1 VAL B 212      24.357  21.928  30.442  1.00 16.30           C  
ATOM   2885  CG2 VAL B 212      22.102  21.553  31.554  1.00 16.05           C  
ATOM   2886  N   ARG B 213      26.629  20.556  32.062  1.00 17.97           N  
ATOM   2887  CA  ARG B 213      28.035  20.899  32.271  1.00 18.08           C  
ATOM   2888  C   ARG B 213      28.784  21.309  30.991  1.00 20.93           C  
ATOM   2889  O   ARG B 213      28.541  20.810  29.882  1.00 22.34           O  
ATOM   2890  CB  ARG B 213      28.761  19.725  32.920  1.00 15.83           C  
ATOM   2891  CG  ARG B 213      28.541  18.439  32.159  1.00 13.25           C  
ATOM   2892  CD  ARG B 213      29.226  17.291  32.818  1.00  8.56           C  
ATOM   2893  NE  ARG B 213      28.815  16.043  32.212  1.00  6.65           N  
ATOM   2894  CZ  ARG B 213      29.524  14.946  32.436  1.00  8.02           C  
ATOM   2895  NH1 ARG B 213      30.600  14.968  33.216  1.00  9.51           N  
ATOM   2896  NH2 ARG B 213      29.167  13.795  31.896  1.00  7.86           N  
ATOM   2897  N   SER B 214      29.703  22.280  31.161  1.00 21.25           N  
ATOM   2898  CA  SER B 214      30.485  22.837  30.074  1.00 19.22           C  
ATOM   2899  C   SER B 214      31.685  21.988  29.775  1.00 20.14           C  
ATOM   2900  O   SER B 214      32.087  21.158  30.575  1.00 21.56           O  
ATOM   2901  CB  SER B 214      31.017  24.206  30.401  1.00 20.04           C  
ATOM   2902  OG  SER B 214      30.086  25.272  30.375  1.00 22.55           O  
ATOM   2903  N   LYS B 215      32.277  22.223  28.617  1.00 21.41           N  
ATOM   2904  CA  LYS B 215      33.487  21.539  28.213  1.00 21.46           C  
ATOM   2905  C   LYS B 215      34.186  22.483  27.269  1.00 22.55           C  
ATOM   2906  O   LYS B 215      33.536  23.293  26.602  1.00 23.83           O  
ATOM   2907  CB  LYS B 215      33.189  20.313  27.444  1.00 22.77           C  
ATOM   2908  CG  LYS B 215      34.312  19.328  27.358  1.00 25.79           C  
ATOM   2909  CD  LYS B 215      33.918  18.363  26.261  1.00 30.43           C  
ATOM   2910  CE  LYS B 215      34.567  17.005  26.463  1.00 32.78           C  
ATOM   2911  NZ  LYS B 215      34.175  16.095  25.399  1.00 38.17           N  
ATOM   2912  N   GLN B 216      35.515  22.394  27.221  1.00 22.27           N  
ATOM   2913  CA  GLN B 216      36.260  23.153  26.240  1.00 22.10           C  
ATOM   2914  C   GLN B 216      36.154  22.289  25.012  1.00 20.32           C  
ATOM   2915  O   GLN B 216      36.334  21.081  25.104  1.00 22.64           O  
ATOM   2916  CB  GLN B 216      37.715  23.262  26.592  1.00 26.07           C  
ATOM   2917  CG  GLN B 216      38.268  24.658  26.399  1.00 29.89           C  
ATOM   2918  CD  GLN B 216      38.171  25.230  24.995  1.00 34.09           C  
ATOM   2919  OE1 GLN B 216      37.332  26.080  24.692  1.00 36.50           O  
ATOM   2920  NE2 GLN B 216      39.054  24.777  24.109  1.00 36.64           N  
ATOM   2921  N   ARG B 217      35.813  22.849  23.873  1.00 18.76           N  
ATOM   2922  CA  ARG B 217      35.786  22.090  22.646  1.00 21.09           C  
ATOM   2923  C   ARG B 217      37.155  21.484  22.370  1.00 23.99           C  
ATOM   2924  O   ARG B 217      38.149  22.218  22.371  1.00 25.78           O  
ATOM   2925  CB  ARG B 217      35.407  23.007  21.528  1.00 22.01           C  
ATOM   2926  CG  ARG B 217      33.968  22.794  21.190  1.00 22.10           C  
ATOM   2927  CD  ARG B 217      33.980  22.428  19.734  1.00 22.29           C  
ATOM   2928  NE  ARG B 217      33.649  23.560  18.893  1.00 25.91           N  
ATOM   2929  CZ  ARG B 217      32.762  23.419  17.907  1.00 27.44           C  
ATOM   2930  NH1 ARG B 217      32.234  22.217  17.639  1.00 27.23           N  
ATOM   2931  NH2 ARG B 217      32.419  24.479  17.169  1.00 28.48           N  
ATOM   2932  N   ASN B 218      37.206  20.159  22.141  1.00 24.40           N  
ATOM   2933  CA  ASN B 218      38.448  19.399  21.957  1.00 25.68           C  
ATOM   2934  C   ASN B 218      39.445  19.511  23.106  1.00 27.60           C  
ATOM   2935  O   ASN B 218      40.451  20.230  23.118  1.00 27.53           O  
ATOM   2936  CB  ASN B 218      39.158  19.810  20.679  1.00 24.87           C  
ATOM   2937  CG  ASN B 218      38.350  19.484  19.444  1.00 27.15           C  
ATOM   2938  OD1 ASN B 218      37.730  18.425  19.339  1.00 29.80           O  
ATOM   2939  ND2 ASN B 218      38.364  20.404  18.486  1.00 26.25           N  
ATOM   2940  N   SER B 219      39.018  18.761  24.121  1.00 29.49           N  
ATOM   2941  CA  SER B 219      39.724  18.554  25.365  1.00 31.15           C  
ATOM   2942  C   SER B 219      38.956  17.557  26.237  1.00 32.79           C  
ATOM   2943  O   SER B 219      37.785  17.268  25.997  1.00 34.56           O  
ATOM   2944  CB  SER B 219      39.910  19.877  26.094  1.00 30.02           C  
ATOM   2945  OG  SER B 219      41.239  20.322  25.841  1.00 33.77           O  
ATOM   2946  N   GLY B 220      39.632  16.935  27.210  1.00 33.58           N  
ATOM   2947  CA  GLY B 220      39.026  15.956  28.085  1.00 33.64           C  
ATOM   2948  C   GLY B 220      38.784  16.597  29.446  1.00 36.91           C  
ATOM   2949  O   GLY B 220      39.686  16.792  30.279  1.00 37.65           O  
ATOM   2950  N   ASN B 221      37.529  16.984  29.663  1.00 35.52           N  
ATOM   2951  CA  ASN B 221      37.194  17.572  30.929  1.00 33.52           C  
ATOM   2952  C   ASN B 221      35.760  17.368  31.359  1.00 31.51           C  
ATOM   2953  O   ASN B 221      35.399  16.283  31.833  1.00 32.45           O  
ATOM   2954  CB  ASN B 221      37.555  19.092  30.916  1.00 36.59           C  
ATOM   2955  CG  ASN B 221      37.448  19.936  29.629  1.00 40.66           C  
ATOM   2956  OD1 ASN B 221      36.591  20.804  29.451  1.00 40.46           O  
ATOM   2957  ND2 ASN B 221      38.383  19.791  28.697  1.00 42.61           N  
ATOM   2958  N   TYR B 222      34.950  18.390  31.060  1.00 27.15           N  
ATOM   2959  CA  TYR B 222      33.640  18.625  31.604  1.00 23.02           C  
ATOM   2960  C   TYR B 222      33.851  19.023  33.040  1.00 21.58           C  
ATOM   2961  O   TYR B 222      34.556  18.402  33.835  1.00 19.53           O  
ATOM   2962  CB  TYR B 222      32.704  17.412  31.574  1.00 21.15           C  
ATOM   2963  CG  TYR B 222      31.972  17.274  30.251  1.00 18.29           C  
ATOM   2964  CD1 TYR B 222      31.310  18.334  29.657  1.00 16.77           C  
ATOM   2965  CD2 TYR B 222      31.990  16.050  29.640  1.00 18.81           C  
ATOM   2966  CE1 TYR B 222      30.669  18.168  28.449  1.00 15.10           C  
ATOM   2967  CE2 TYR B 222      31.356  15.875  28.437  1.00 18.82           C  
ATOM   2968  CZ  TYR B 222      30.711  16.930  27.858  1.00 17.30           C  
ATOM   2969  OH  TYR B 222      30.136  16.701  26.638  1.00 20.73           O  
ATOM   2970  N   GLY B 223      33.248  20.173  33.301  1.00 22.50           N  
ATOM   2971  CA  GLY B 223      33.241  20.735  34.632  1.00 23.67           C  
ATOM   2972  C   GLY B 223      32.207  20.027  35.483  1.00 23.40           C  
ATOM   2973  O   GLY B 223      31.780  18.903  35.194  1.00 21.75           O  
ATOM   2974  N   GLU B 224      31.853  20.674  36.594  1.00 24.09           N  
ATOM   2975  CA  GLU B 224      30.802  20.123  37.418  1.00 24.64           C  
ATOM   2976  C   GLU B 224      29.477  20.552  36.792  1.00 22.54           C  
ATOM   2977  O   GLU B 224      29.393  21.443  35.936  1.00 20.14           O  
ATOM   2978  CB  GLU B 224      30.933  20.640  38.865  1.00 28.19           C  
ATOM   2979  CG  GLU B 224      31.057  19.510  39.936  1.00 36.81           C  
ATOM   2980  CD  GLU B 224      29.894  18.494  40.102  1.00 40.95           C  
ATOM   2981  OE1 GLU B 224      28.771  18.895  40.444  1.00 41.28           O  
ATOM   2982  OE2 GLU B 224      30.120  17.291  39.901  1.00 41.56           O  
ATOM   2983  N   PHE B 225      28.437  19.815  37.173  1.00 20.64           N  
ATOM   2984  CA  PHE B 225      27.105  20.120  36.726  1.00 16.83           C  
ATOM   2985  C   PHE B 225      26.593  21.402  37.304  1.00 15.28           C  
ATOM   2986  O   PHE B 225      27.094  21.920  38.296  1.00 15.52           O  
ATOM   2987  CB  PHE B 225      26.208  19.028  37.121  1.00 17.00           C  
ATOM   2988  CG  PHE B 225      26.350  17.883  36.165  1.00 20.18           C  
ATOM   2989  CD1 PHE B 225      25.867  18.014  34.875  1.00 21.10           C  
ATOM   2990  CD2 PHE B 225      26.928  16.709  36.594  1.00 22.45           C  
ATOM   2991  CE1 PHE B 225      25.961  16.952  34.007  1.00 23.29           C  
ATOM   2992  CE2 PHE B 225      27.019  15.645  35.711  1.00 25.02           C  
ATOM   2993  CZ  PHE B 225      26.536  15.768  34.424  1.00 24.68           C  
ATOM   2994  N   SER B 226      25.567  21.907  36.654  1.00 14.76           N  
ATOM   2995  CA  SER B 226      24.938  23.124  37.102  1.00 16.39           C  
ATOM   2996  C   SER B 226      23.980  22.827  38.251  1.00 18.24           C  
ATOM   2997  O   SER B 226      23.842  21.682  38.679  1.00 14.35           O  
ATOM   2998  CB  SER B 226      24.209  23.724  35.924  1.00 16.44           C  
ATOM   2999  OG  SER B 226      23.296  22.797  35.351  1.00 14.23           O  
ATOM   3000  N   GLU B 227      23.330  23.878  38.771  1.00 22.14           N  
ATOM   3001  CA  GLU B 227      22.339  23.738  39.828  1.00 27.18           C  
ATOM   3002  C   GLU B 227      21.177  22.989  39.195  1.00 27.61           C  
ATOM   3003  O   GLU B 227      20.872  23.230  38.025  1.00 31.42           O  
ATOM   3004  CB  GLU B 227      21.901  25.137  40.345  1.00 30.69           C  
ATOM   3005  CG  GLU B 227      21.015  26.094  39.498  1.00 38.89           C  
ATOM   3006  CD  GLU B 227      21.579  26.788  38.247  1.00 43.31           C  
ATOM   3007  OE1 GLU B 227      22.800  26.857  38.080  1.00 46.90           O  
ATOM   3008  OE2 GLU B 227      20.785  27.285  37.438  1.00 44.22           O  
ATOM   3009  N   VAL B 228      20.524  22.049  39.882  1.00 27.69           N  
ATOM   3010  CA  VAL B 228      19.478  21.259  39.238  1.00 26.73           C  
ATOM   3011  C   VAL B 228      18.216  22.066  39.031  1.00 25.44           C  
ATOM   3012  O   VAL B 228      17.852  22.908  39.845  1.00 26.69           O  
ATOM   3013  CB  VAL B 228      19.230  19.979  40.088  1.00 27.21           C  
ATOM   3014  CG1 VAL B 228      18.720  20.302  41.484  1.00 28.83           C  
ATOM   3015  CG2 VAL B 228      18.265  19.106  39.329  1.00 27.38           C  
ATOM   3016  N   LEU B 229      17.634  21.875  37.848  1.00 26.26           N  
ATOM   3017  CA  LEU B 229      16.408  22.563  37.471  1.00 26.13           C  
ATOM   3018  C   LEU B 229      15.286  21.541  37.564  1.00 27.47           C  
ATOM   3019  O   LEU B 229      15.330  20.478  36.938  1.00 28.41           O  
ATOM   3020  CB  LEU B 229      16.582  23.111  36.047  1.00 23.17           C  
ATOM   3021  CG  LEU B 229      15.540  23.915  35.274  1.00 20.84           C  
ATOM   3022  CD1 LEU B 229      16.165  24.410  33.989  1.00 20.42           C  
ATOM   3023  CD2 LEU B 229      14.375  23.056  34.848  1.00 21.15           C  
ATOM   3024  N   TYR B 230      14.289  21.843  38.397  1.00 27.03           N  
ATOM   3025  CA  TYR B 230      13.143  20.971  38.501  1.00 25.99           C  
ATOM   3026  C   TYR B 230      12.106  21.583  37.610  1.00 27.30           C  
ATOM   3027  O   TYR B 230      11.732  22.757  37.745  1.00 29.56           O  
ATOM   3028  CB  TYR B 230      12.626  20.901  39.933  1.00 25.44           C  
ATOM   3029  CG  TYR B 230      13.641  20.232  40.836  1.00 25.17           C  
ATOM   3030  CD1 TYR B 230      13.871  18.862  40.747  1.00 23.28           C  
ATOM   3031  CD2 TYR B 230      14.386  21.015  41.707  1.00 26.66           C  
ATOM   3032  CE1 TYR B 230      14.859  18.266  41.520  1.00 23.12           C  
ATOM   3033  CE2 TYR B 230      15.377  20.415  42.487  1.00 27.10           C  
ATOM   3034  CZ  TYR B 230      15.611  19.045  42.385  1.00 24.08           C  
ATOM   3035  OH  TYR B 230      16.629  18.480  43.126  1.00 19.35           O  
ATOM   3036  N   VAL B 231      11.739  20.785  36.616  1.00 29.49           N  
ATOM   3037  CA  VAL B 231      10.653  21.187  35.741  1.00 32.02           C  
ATOM   3038  C   VAL B 231       9.422  20.333  36.045  1.00 33.23           C  
ATOM   3039  O   VAL B 231       9.390  19.119  35.880  1.00 33.48           O  
ATOM   3040  CB  VAL B 231      11.126  21.089  34.238  1.00 31.23           C  
ATOM   3041  CG1 VAL B 231      11.874  19.812  33.955  1.00 32.55           C  
ATOM   3042  CG2 VAL B 231       9.916  21.111  33.322  1.00 31.76           C  
ATOM   3043  N   THR B 232       8.426  21.054  36.572  1.00 35.63           N  
ATOM   3044  CA  THR B 232       7.097  20.553  36.935  1.00 37.28           C  
ATOM   3045  C   THR B 232       6.070  20.977  35.879  1.00 38.00           C  
ATOM   3046  O   THR B 232       5.855  22.186  35.720  1.00 37.04           O  
ATOM   3047  CB  THR B 232       6.604  21.127  38.311  1.00 38.35           C  
ATOM   3048  OG1 THR B 232       7.439  22.245  38.615  1.00 39.82           O  
ATOM   3049  CG2 THR B 232       6.590  20.093  39.430  1.00 38.17           C  
ATOM   3050  N   LEU B 233       5.401  20.078  35.140  1.00 37.84           N  
ATOM   3051  CA  LEU B 233       4.397  20.523  34.163  1.00 39.46           C  
ATOM   3052  C   LEU B 233       3.000  20.441  34.803  1.00 41.87           C  
ATOM   3053  O   LEU B 233       2.717  19.336  35.271  1.00 42.36           O  
ATOM   3054  CB  LEU B 233       4.436  19.626  32.926  1.00 37.98           C  
ATOM   3055  CG  LEU B 233       5.651  19.313  32.049  1.00 34.72           C  
ATOM   3056  CD1 LEU B 233       6.235  20.622  31.550  1.00 32.81           C  
ATOM   3057  CD2 LEU B 233       6.649  18.458  32.813  1.00 33.28           C  
ATOM   3058  N   PRO B 234       2.029  21.386  34.923  1.00 44.81           N  
ATOM   3059  CA  PRO B 234       1.644  22.519  34.065  1.00 47.45           C  
ATOM   3060  C   PRO B 234       2.037  22.822  32.601  1.00 50.15           C  
ATOM   3061  O   PRO B 234       2.519  23.925  32.293  1.00 51.02           O  
ATOM   3062  CB  PRO B 234       1.939  23.641  35.062  1.00 46.94           C  
ATOM   3063  CG  PRO B 234       1.182  23.145  36.279  1.00 45.77           C  
ATOM   3064  CD  PRO B 234       1.364  21.623  36.207  1.00 44.68           C  
ATOM   3065  OXT PRO B 234       1.768  21.958  31.752  1.00 51.36           O  
TER    3066      PRO B 234                                                      
ATOM   3067  N   GLU C  32      15.687  23.005 -25.051  1.00 42.66           N  
ATOM   3068  CA  GLU C  32      16.411  24.161 -25.568  1.00 41.77           C  
ATOM   3069  C   GLU C  32      17.649  24.469 -24.703  1.00 40.25           C  
ATOM   3070  O   GLU C  32      17.536  24.465 -23.469  1.00 38.46           O  
ATOM   3071  CB  GLU C  32      15.466  25.377 -25.596  1.00 42.37           C  
ATOM   3072  N   PRO C  33      18.839  24.723 -25.313  1.00 39.56           N  
ATOM   3073  CA  PRO C  33      20.177  24.479 -24.742  1.00 38.06           C  
ATOM   3074  C   PRO C  33      20.600  25.335 -23.555  1.00 37.39           C  
ATOM   3075  O   PRO C  33      21.606  26.037 -23.593  1.00 38.01           O  
ATOM   3076  CB  PRO C  33      21.098  24.626 -25.941  1.00 37.67           C  
ATOM   3077  CG  PRO C  33      20.203  24.342 -27.130  1.00 38.40           C  
ATOM   3078  CD  PRO C  33      18.978  25.137 -26.709  1.00 38.39           C  
ATOM   3079  N   LYS C  34      19.876  25.219 -22.448  1.00 35.77           N  
ATOM   3080  CA  LYS C  34      20.098  26.086 -21.307  1.00 36.35           C  
ATOM   3081  C   LYS C  34      20.621  25.314 -20.132  1.00 36.31           C  
ATOM   3082  O   LYS C  34      20.544  24.089 -20.163  1.00 37.15           O  
ATOM   3083  CB  LYS C  34      18.818  26.732 -20.838  1.00 35.91           C  
ATOM   3084  N   PHE C  35      21.138  26.022 -19.110  1.00 35.89           N  
ATOM   3085  CA  PHE C  35      21.521  25.368 -17.858  1.00 33.95           C  
ATOM   3086  C   PHE C  35      20.322  24.983 -17.063  1.00 33.18           C  
ATOM   3087  O   PHE C  35      19.226  25.520 -17.261  1.00 34.74           O  
ATOM   3088  CB  PHE C  35      22.317  26.225 -16.909  1.00 30.04           C  
ATOM   3089  CG  PHE C  35      23.753  26.224 -17.337  1.00 30.50           C  
ATOM   3090  CD1 PHE C  35      24.393  25.016 -17.548  1.00 29.69           C  
ATOM   3091  CD2 PHE C  35      24.398  27.423 -17.523  1.00 30.40           C  
ATOM   3092  CE1 PHE C  35      25.700  25.012 -17.954  1.00 28.53           C  
ATOM   3093  CE2 PHE C  35      25.707  27.408 -17.929  1.00 30.43           C  
ATOM   3094  CZ  PHE C  35      26.352  26.209 -18.143  1.00 30.94           C  
ATOM   3095  N   THR C  36      20.569  24.019 -16.181  1.00 31.90           N  
ATOM   3096  CA  THR C  36      19.517  23.658 -15.258  1.00 31.24           C  
ATOM   3097  C   THR C  36      20.048  23.762 -13.839  1.00 28.44           C  
ATOM   3098  O   THR C  36      19.833  24.767 -13.159  1.00 29.26           O  
ATOM   3099  CB  THR C  36      18.915  22.193 -15.505  1.00 31.23           C  
ATOM   3100  OG1 THR C  36      19.952  21.240 -15.612  1.00 31.82           O  
ATOM   3101  CG2 THR C  36      18.073  22.156 -16.770  1.00 31.75           C  
ATOM   3102  N   LYS C  37      20.838  22.803 -13.403  1.00 25.52           N  
ATOM   3103  CA  LYS C  37      21.148  22.748 -12.006  1.00 24.57           C  
ATOM   3104  C   LYS C  37      22.602  22.366 -11.834  1.00 23.81           C  
ATOM   3105  O   LYS C  37      23.094  21.450 -12.495  1.00 23.61           O  
ATOM   3106  CB  LYS C  37      20.171  21.715 -11.396  1.00 25.87           C  
ATOM   3107  CG  LYS C  37      20.260  21.340  -9.907  1.00 26.79           C  
ATOM   3108  CD  LYS C  37      19.412  20.109  -9.588  1.00 26.42           C  
ATOM   3109  CE  LYS C  37      19.886  18.855 -10.365  1.00 28.05           C  
ATOM   3110  NZ  LYS C  37      21.133  18.260  -9.884  1.00 23.19           N  
ATOM   3111  N   CYS C  38      23.314  23.147 -11.020  1.00 20.17           N  
ATOM   3112  CA  CYS C  38      24.606  22.699 -10.567  1.00 15.71           C  
ATOM   3113  C   CYS C  38      24.317  22.303  -9.125  1.00 16.73           C  
ATOM   3114  O   CYS C  38      23.610  22.990  -8.389  1.00 19.72           O  
ATOM   3115  CB  CYS C  38      25.643  23.800 -10.629  1.00 10.76           C  
ATOM   3116  SG  CYS C  38      26.152  24.240 -12.310  1.00  9.06           S  
ATOM   3117  N   ARG C  39      24.842  21.182  -8.654  1.00 17.06           N  
ATOM   3118  CA  ARG C  39      24.500  20.686  -7.338  1.00 15.20           C  
ATOM   3119  C   ARG C  39      25.721  20.024  -6.704  1.00 15.76           C  
ATOM   3120  O   ARG C  39      26.422  19.230  -7.341  1.00 16.82           O  
ATOM   3121  CB  ARG C  39      23.344  19.752  -7.611  1.00 18.22           C  
ATOM   3122  CG  ARG C  39      22.702  19.032  -6.472  1.00 21.96           C  
ATOM   3123  CD  ARG C  39      22.613  17.530  -6.719  1.00 24.14           C  
ATOM   3124  NE  ARG C  39      22.243  16.981  -5.427  1.00 28.79           N  
ATOM   3125  CZ  ARG C  39      22.557  15.755  -5.022  1.00 31.62           C  
ATOM   3126  NH1 ARG C  39      23.180  14.875  -5.828  1.00 34.70           N  
ATOM   3127  NH2 ARG C  39      22.201  15.417  -3.781  1.00 32.37           N  
ATOM   3128  N   SER C  40      25.948  20.338  -5.425  1.00 13.79           N  
ATOM   3129  CA  SER C  40      27.050  19.827  -4.634  1.00 12.13           C  
ATOM   3130  C   SER C  40      26.428  19.010  -3.520  1.00 12.60           C  
ATOM   3131  O   SER C  40      25.770  19.619  -2.686  1.00 15.44           O  
ATOM   3132  CB  SER C  40      27.824  20.980  -4.056  1.00 13.30           C  
ATOM   3133  OG  SER C  40      28.763  20.559  -3.084  1.00 12.26           O  
ATOM   3134  N   PRO C  41      26.543  17.680  -3.454  1.00 11.43           N  
ATOM   3135  CA  PRO C  41      25.813  16.817  -2.529  1.00 10.65           C  
ATOM   3136  C   PRO C  41      26.340  16.694  -1.115  1.00 10.89           C  
ATOM   3137  O   PRO C  41      25.672  16.252  -0.181  1.00 11.47           O  
ATOM   3138  CB  PRO C  41      25.780  15.511  -3.246  1.00 10.13           C  
ATOM   3139  CG  PRO C  41      27.110  15.481  -3.929  1.00 10.68           C  
ATOM   3140  CD  PRO C  41      27.136  16.873  -4.513  1.00 12.29           C  
ATOM   3141  N   GLU C  42      27.626  16.974  -1.065  1.00 12.85           N  
ATOM   3142  CA  GLU C  42      28.413  17.117   0.150  1.00 14.55           C  
ATOM   3143  C   GLU C  42      29.213  18.391  -0.113  1.00 15.42           C  
ATOM   3144  O   GLU C  42      29.235  18.802  -1.279  1.00 19.51           O  
ATOM   3145  CB  GLU C  42      29.310  15.915   0.317  1.00 11.65           C  
ATOM   3146  CG  GLU C  42      30.575  15.876  -0.480  1.00 11.89           C  
ATOM   3147  CD  GLU C  42      30.354  15.758  -1.956  1.00 13.84           C  
ATOM   3148  OE1 GLU C  42      30.141  14.657  -2.437  1.00 15.74           O  
ATOM   3149  OE2 GLU C  42      30.380  16.772  -2.630  1.00 15.74           O  
ATOM   3150  N   ARG C  43      29.904  19.108   0.768  1.00 15.15           N  
ATOM   3151  CA  ARG C  43      30.462  20.370   0.277  1.00 15.86           C  
ATOM   3152  C   ARG C  43      31.862  20.095  -0.240  1.00 16.15           C  
ATOM   3153  O   ARG C  43      32.847  20.664   0.228  1.00 15.26           O  
ATOM   3154  CB  ARG C  43      30.479  21.413   1.402  1.00 18.57           C  
ATOM   3155  CG  ARG C  43      29.190  21.659   2.195  1.00 17.91           C  
ATOM   3156  CD  ARG C  43      29.066  23.096   2.740  1.00 19.17           C  
ATOM   3157  NE  ARG C  43      30.215  23.617   3.478  1.00 21.28           N  
ATOM   3158  CZ  ARG C  43      30.475  23.326   4.758  1.00 24.16           C  
ATOM   3159  NH1 ARG C  43      29.701  22.535   5.502  1.00 25.95           N  
ATOM   3160  NH2 ARG C  43      31.561  23.836   5.320  1.00 25.38           N  
ATOM   3161  N   GLU C  44      31.972  19.218  -1.242  1.00 17.04           N  
ATOM   3162  CA  GLU C  44      33.277  18.778  -1.704  1.00 19.27           C  
ATOM   3163  C   GLU C  44      33.351  18.610  -3.205  1.00 16.42           C  
ATOM   3164  O   GLU C  44      34.416  18.741  -3.778  1.00 18.19           O  
ATOM   3165  CB  GLU C  44      33.619  17.446  -1.031  1.00 25.45           C  
ATOM   3166  CG  GLU C  44      35.058  17.154  -0.556  1.00 31.79           C  
ATOM   3167  CD  GLU C  44      35.468  17.855   0.738  1.00 36.31           C  
ATOM   3168  OE1 GLU C  44      34.745  17.729   1.731  1.00 39.16           O  
ATOM   3169  OE2 GLU C  44      36.511  18.516   0.752  1.00 38.48           O  
ATOM   3170  N   THR C  45      32.255  18.314  -3.882  1.00 15.78           N  
ATOM   3171  CA  THR C  45      32.213  18.119  -5.325  1.00 14.14           C  
ATOM   3172  C   THR C  45      30.955  18.744  -5.875  1.00 11.70           C  
ATOM   3173  O   THR C  45      30.067  19.132  -5.130  1.00 13.52           O  
ATOM   3174  CB  THR C  45      32.142  16.652  -5.762  1.00 17.18           C  
ATOM   3175  OG1 THR C  45      30.869  16.124  -5.372  1.00 16.49           O  
ATOM   3176  CG2 THR C  45      33.298  15.864  -5.183  1.00 19.22           C  
ATOM   3177  N   PHE C  46      30.836  18.770  -7.189  1.00  8.82           N  
ATOM   3178  CA  PHE C  46      29.650  19.287  -7.808  1.00  8.52           C  
ATOM   3179  C   PHE C  46      29.663  18.941  -9.261  1.00  8.76           C  
ATOM   3180  O   PHE C  46      30.663  18.428  -9.772  1.00  8.80           O  
ATOM   3181  CB  PHE C  46      29.558  20.796  -7.663  1.00  8.53           C  
ATOM   3182  CG  PHE C  46      30.407  21.705  -8.535  1.00  9.95           C  
ATOM   3183  CD1 PHE C  46      31.693  22.009  -8.173  1.00  7.49           C  
ATOM   3184  CD2 PHE C  46      29.829  22.304  -9.647  1.00 12.50           C  
ATOM   3185  CE1 PHE C  46      32.378  22.925  -8.932  1.00 10.49           C  
ATOM   3186  CE2 PHE C  46      30.526  23.218 -10.401  1.00 11.42           C  
ATOM   3187  CZ  PHE C  46      31.809  23.530 -10.035  1.00 11.88           C  
ATOM   3188  N   SER C  47      28.525  19.296  -9.878  1.00  6.75           N  
ATOM   3189  CA  SER C  47      28.295  19.064 -11.290  1.00  5.81           C  
ATOM   3190  C   SER C  47      27.269  19.993 -11.873  1.00  4.28           C  
ATOM   3191  O   SER C  47      26.571  20.655 -11.128  1.00  4.52           O  
ATOM   3192  CB  SER C  47      27.829  17.658 -11.512  1.00  5.19           C  
ATOM   3193  OG  SER C  47      26.778  17.432 -10.600  1.00 12.37           O  
ATOM   3194  N   CYS C  48      27.168  20.100 -13.192  1.00  5.49           N  
ATOM   3195  CA  CYS C  48      26.126  20.906 -13.789  1.00  7.97           C  
ATOM   3196  C   CYS C  48      25.441  20.107 -14.872  1.00 11.66           C  
ATOM   3197  O   CYS C  48      26.002  19.204 -15.488  1.00 10.69           O  
ATOM   3198  CB  CYS C  48      26.696  22.146 -14.371  1.00  5.56           C  
ATOM   3199  SG  CYS C  48      27.526  22.916 -12.989  1.00  9.07           S  
ATOM   3200  N   HIS C  49      24.162  20.445 -15.036  1.00 16.44           N  
ATOM   3201  CA  HIS C  49      23.275  19.774 -15.961  1.00 17.73           C  
ATOM   3202  C   HIS C  49      22.653  20.826 -16.836  1.00 18.78           C  
ATOM   3203  O   HIS C  49      22.575  22.009 -16.499  1.00 16.46           O  
ATOM   3204  CB  HIS C  49      22.156  19.046 -15.231  1.00 20.43           C  
ATOM   3205  CG  HIS C  49      22.628  18.048 -14.186  1.00 24.37           C  
ATOM   3206  ND1 HIS C  49      23.046  16.799 -14.368  1.00 26.36           N  
ATOM   3207  CD2 HIS C  49      22.724  18.324 -12.839  1.00 26.97           C  
ATOM   3208  CE1 HIS C  49      23.396  16.311 -13.195  1.00 27.91           C  
ATOM   3209  NE2 HIS C  49      23.198  17.238 -12.280  1.00 29.29           N  
ATOM   3210  N   TRP C  50      22.204  20.339 -17.986  1.00 21.97           N  
ATOM   3211  CA  TRP C  50      21.495  21.160 -18.942  1.00 24.96           C  
ATOM   3212  C   TRP C  50      20.493  20.341 -19.719  1.00 27.97           C  
ATOM   3213  O   TRP C  50      20.270  19.171 -19.411  1.00 29.81           O  
ATOM   3214  CB  TRP C  50      22.471  21.820 -19.919  1.00 23.85           C  
ATOM   3215  CG  TRP C  50      23.447  20.931 -20.649  1.00 22.34           C  
ATOM   3216  CD1 TRP C  50      23.167  20.353 -21.854  1.00 22.48           C  
ATOM   3217  CD2 TRP C  50      24.689  20.635 -20.189  1.00 22.25           C  
ATOM   3218  NE1 TRP C  50      24.253  19.681 -22.156  1.00 22.19           N  
ATOM   3219  CE2 TRP C  50      25.172  19.822 -21.193  1.00 21.14           C  
ATOM   3220  CE3 TRP C  50      25.422  20.954 -19.073  1.00 20.69           C  
ATOM   3221  CZ2 TRP C  50      26.427  19.293 -21.105  1.00 20.02           C  
ATOM   3222  CZ3 TRP C  50      26.683  20.421 -18.983  1.00 20.75           C  
ATOM   3223  CH2 TRP C  50      27.172  19.604 -19.987  1.00 21.23           C  
ATOM   3224  N   THR C  51      19.874  20.994 -20.712  1.00 32.86           N  
ATOM   3225  CA  THR C  51      18.932  20.371 -21.631  1.00 35.86           C  
ATOM   3226  C   THR C  51      19.397  20.587 -23.046  1.00 37.67           C  
ATOM   3227  O   THR C  51      19.537  21.729 -23.480  1.00 40.08           O  
ATOM   3228  CB  THR C  51      17.534  20.970 -21.523  1.00 36.85           C  
ATOM   3229  OG1 THR C  51      17.689  22.386 -21.393  1.00 37.29           O  
ATOM   3230  CG2 THR C  51      16.750  20.322 -20.402  1.00 37.01           C  
ATOM   3231  N   ASP C  52      19.660  19.488 -23.744  1.00 39.87           N  
ATOM   3232  CA  ASP C  52      20.067  19.518 -25.144  1.00 42.59           C  
ATOM   3233  C   ASP C  52      20.001  18.104 -25.702  1.00 45.69           C  
ATOM   3234  O   ASP C  52      20.951  17.589 -26.308  1.00 46.66           O  
ATOM   3235  CB  ASP C  52      21.494  20.037 -25.289  1.00 40.58           C  
ATOM   3236  N   GLU C  53      18.833  17.465 -25.498  1.00 48.13           N  
ATOM   3237  CA  GLU C  53      18.635  16.067 -25.914  1.00 51.59           C  
ATOM   3238  C   GLU C  53      18.092  15.824 -27.343  1.00 51.55           C  
ATOM   3239  O   GLU C  53      17.377  14.848 -27.610  1.00 52.41           O  
ATOM   3240  CB  GLU C  53      17.730  15.370 -24.832  1.00 52.57           C  
ATOM   3241  CG  GLU C  53      16.618  16.144 -24.087  1.00 55.47           C  
ATOM   3242  CD  GLU C  53      15.337  16.461 -24.860  1.00 57.91           C  
ATOM   3243  OE1 GLU C  53      14.632  15.534 -25.275  1.00 59.30           O  
ATOM   3244  OE2 GLU C  53      15.027  17.642 -25.024  1.00 58.32           O  
ATOM   3245  N   VAL C  54      18.619  16.698 -28.239  1.00 49.48           N  
ATOM   3246  CA  VAL C  54      18.296  16.969 -29.646  1.00 47.00           C  
ATOM   3247  C   VAL C  54      17.908  18.467 -29.624  1.00 47.62           C  
ATOM   3248  O   VAL C  54      18.206  19.213 -30.567  1.00 47.81           O  
ATOM   3249  CB  VAL C  54      17.104  16.067 -30.210  1.00 45.66           C  
ATOM   3250  CG1 VAL C  54      15.701  16.641 -29.976  1.00 43.07           C  
ATOM   3251  CG2 VAL C  54      17.411  15.837 -31.679  1.00 44.90           C  
ATOM   3252  N   HIS C  55      17.261  18.881 -28.495  1.00 48.08           N  
ATOM   3253  CA  HIS C  55      16.843  20.248 -28.156  1.00 46.81           C  
ATOM   3254  C   HIS C  55      16.875  20.535 -26.634  1.00 45.36           C  
ATOM   3255  O   HIS C  55      16.022  20.066 -25.879  1.00 42.15           O  
ATOM   3256  CB  HIS C  55      15.414  20.511 -28.672  1.00 46.15           C  
ATOM   3257  N   HIS C  56      17.773  21.254 -26.199  1.00 41.62           N  
ATOM   3258  N   GLY C  62      23.837  21.858 -30.924  1.00 47.74           N  
ATOM   3259  CA  GLY C  62      24.492  20.858 -31.741  1.00 48.59           C  
ATOM   3260  C   GLY C  62      25.378  19.956 -30.889  1.00 48.43           C  
ATOM   3261  O   GLY C  62      24.935  18.940 -30.336  1.00 49.57           O  
ATOM   3262  N   PRO C  63      26.675  20.267 -30.834  1.00 47.81           N  
ATOM   3263  CA  PRO C  63      27.509  20.000 -29.668  1.00 46.27           C  
ATOM   3264  C   PRO C  63      27.520  21.160 -28.685  1.00 43.03           C  
ATOM   3265  O   PRO C  63      27.780  22.324 -29.003  1.00 44.03           O  
ATOM   3266  CB  PRO C  63      28.888  19.688 -30.232  1.00 48.18           C  
ATOM   3267  CG  PRO C  63      28.598  19.310 -31.668  1.00 49.15           C  
ATOM   3268  CD  PRO C  63      27.527  20.353 -32.015  1.00 49.43           C  
ATOM   3269  N   ILE C  64      27.150  20.757 -27.478  1.00 38.99           N  
ATOM   3270  CA  ILE C  64      27.129  21.638 -26.336  1.00 35.48           C  
ATOM   3271  C   ILE C  64      28.382  21.311 -25.587  1.00 34.90           C  
ATOM   3272  O   ILE C  64      28.803  20.150 -25.551  1.00 37.24           O  
ATOM   3273  CB  ILE C  64      25.962  21.350 -25.442  1.00 35.02           C  
ATOM   3274  CG1 ILE C  64      25.085  20.206 -25.954  1.00 36.60           C  
ATOM   3275  CG2 ILE C  64      25.026  22.549 -25.277  1.00 36.95           C  
ATOM   3276  CD1 ILE C  64      24.142  20.634 -27.081  1.00 37.55           C  
ATOM   3277  N   GLN C  65      28.995  22.340 -25.015  1.00 31.95           N  
ATOM   3278  CA  GLN C  65      30.185  22.139 -24.213  1.00 28.23           C  
ATOM   3279  C   GLN C  65      30.125  22.979 -22.949  1.00 25.36           C  
ATOM   3280  O   GLN C  65      29.472  24.019 -22.934  1.00 24.73           O  
ATOM   3281  CB  GLN C  65      31.431  22.510 -25.014  1.00 29.69           C  
ATOM   3282  CG  GLN C  65      31.946  21.425 -25.962  1.00 32.25           C  
ATOM   3283  CD  GLN C  65      33.274  21.746 -26.663  1.00 35.34           C  
ATOM   3284  OE1 GLN C  65      34.235  20.968 -26.600  1.00 36.22           O  
ATOM   3285  NE2 GLN C  65      33.370  22.877 -27.376  1.00 35.75           N  
ATOM   3286  N   LEU C  66      30.765  22.534 -21.862  1.00 22.47           N  
ATOM   3287  CA  LEU C  66      30.827  23.288 -20.618  1.00 18.82           C  
ATOM   3288  C   LEU C  66      32.221  23.876 -20.519  1.00 17.03           C  
ATOM   3289  O   LEU C  66      33.209  23.201 -20.795  1.00 15.35           O  
ATOM   3290  CB  LEU C  66      30.557  22.344 -19.442  1.00 16.96           C  
ATOM   3291  CG  LEU C  66      30.168  22.741 -18.001  1.00 15.23           C  
ATOM   3292  CD1 LEU C  66      31.210  23.574 -17.289  1.00 13.94           C  
ATOM   3293  CD2 LEU C  66      28.890  23.502 -18.099  1.00 13.91           C  
ATOM   3294  N   PHE C  67      32.252  25.147 -20.108  1.00 17.44           N  
ATOM   3295  CA  PHE C  67      33.476  25.908 -19.854  1.00 17.86           C  
ATOM   3296  C   PHE C  67      33.488  26.571 -18.475  1.00 19.36           C  
ATOM   3297  O   PHE C  67      32.474  27.145 -18.066  1.00 19.25           O  
ATOM   3298  CB  PHE C  67      33.648  26.994 -20.885  1.00 16.45           C  
ATOM   3299  CG  PHE C  67      33.978  26.382 -22.219  1.00 17.12           C  
ATOM   3300  CD1 PHE C  67      35.238  25.891 -22.436  1.00 17.74           C  
ATOM   3301  CD2 PHE C  67      33.008  26.290 -23.185  1.00 18.11           C  
ATOM   3302  CE1 PHE C  67      35.527  25.296 -23.636  1.00 18.30           C  
ATOM   3303  CE2 PHE C  67      33.300  25.695 -24.384  1.00 16.61           C  
ATOM   3304  CZ  PHE C  67      34.558  25.198 -24.608  1.00 19.60           C  
ATOM   3305  N   TYR C  68      34.612  26.538 -17.728  1.00 18.84           N  
ATOM   3306  CA  TYR C  68      34.640  27.136 -16.402  1.00 17.46           C  
ATOM   3307  C   TYR C  68      35.859  27.963 -16.093  1.00 16.13           C  
ATOM   3308  O   TYR C  68      36.927  27.770 -16.658  1.00 15.42           O  
ATOM   3309  CB  TYR C  68      34.517  26.062 -15.323  1.00 16.75           C  
ATOM   3310  CG  TYR C  68      35.783  25.310 -14.985  1.00 18.07           C  
ATOM   3311  CD1 TYR C  68      36.205  24.260 -15.787  1.00 16.96           C  
ATOM   3312  CD2 TYR C  68      36.485  25.693 -13.853  1.00 17.35           C  
ATOM   3313  CE1 TYR C  68      37.352  23.575 -15.450  1.00 15.58           C  
ATOM   3314  CE2 TYR C  68      37.635  25.012 -13.519  1.00 16.82           C  
ATOM   3315  CZ  TYR C  68      38.049  23.964 -14.318  1.00 17.15           C  
ATOM   3316  OH  TYR C  68      39.193  23.292 -13.953  1.00 19.21           O  
ATOM   3317  N   THR C  69      35.664  28.866 -15.144  1.00 16.09           N  
ATOM   3318  CA  THR C  69      36.744  29.699 -14.686  1.00 18.77           C  
ATOM   3319  C   THR C  69      36.555  29.946 -13.205  1.00 21.25           C  
ATOM   3320  O   THR C  69      35.503  30.463 -12.832  1.00 23.14           O  
ATOM   3321  CB  THR C  69      36.784  31.094 -15.315  1.00 17.81           C  
ATOM   3322  OG1 THR C  69      36.446  31.008 -16.679  1.00 19.16           O  
ATOM   3323  CG2 THR C  69      38.179  31.687 -15.170  1.00 20.44           C  
ATOM   3324  N   ARG C  70      37.514  29.602 -12.334  1.00 23.22           N  
ATOM   3325  CA  ARG C  70      37.447  30.044 -10.945  1.00 24.64           C  
ATOM   3326  C   ARG C  70      37.899  31.493 -11.020  1.00 26.50           C  
ATOM   3327  O   ARG C  70      39.041  31.802 -11.363  1.00 26.99           O  
ATOM   3328  CB  ARG C  70      38.396  29.278 -10.048  1.00 23.15           C  
ATOM   3329  CG  ARG C  70      38.149  27.786 -10.120  1.00 26.47           C  
ATOM   3330  CD  ARG C  70      39.126  27.060  -9.208  1.00 31.26           C  
ATOM   3331  NE  ARG C  70      39.281  25.637  -9.492  1.00 35.93           N  
ATOM   3332  CZ  ARG C  70      39.766  24.762  -8.590  1.00 38.81           C  
ATOM   3333  NH1 ARG C  70      40.005  25.070  -7.310  1.00 40.48           N  
ATOM   3334  NH2 ARG C  70      39.971  23.503  -8.960  1.00 40.71           N  
ATOM   3335  N   ARG C  71      36.942  32.391 -10.794  1.00 31.02           N  
ATOM   3336  CA  ARG C  71      37.180  33.824 -10.891  1.00 36.36           C  
ATOM   3337  C   ARG C  71      38.219  34.343  -9.924  1.00 40.75           C  
ATOM   3338  O   ARG C  71      38.165  34.181  -8.701  1.00 41.96           O  
ATOM   3339  CB  ARG C  71      35.913  34.660 -10.650  1.00 34.10           C  
ATOM   3340  CG  ARG C  71      34.795  34.408 -11.641  1.00 31.09           C  
ATOM   3341  CD  ARG C  71      35.265  34.438 -13.079  1.00 29.48           C  
ATOM   3342  NE  ARG C  71      35.435  35.790 -13.571  1.00 32.14           N  
ATOM   3343  CZ  ARG C  71      36.640  36.348 -13.731  1.00 34.86           C  
ATOM   3344  NH1 ARG C  71      37.770  35.693 -13.421  1.00 37.04           N  
ATOM   3345  NH2 ARG C  71      36.715  37.588 -14.217  1.00 32.49           N  
ATOM   3346  N   ASN C  72      39.199  34.923 -10.621  1.00 44.96           N  
ATOM   3347  CA  ASN C  72      40.353  35.567 -10.010  1.00 48.25           C  
ATOM   3348  C   ASN C  72      41.115  36.414 -11.050  1.00 50.61           C  
ATOM   3349  O   ASN C  72      41.237  36.009 -12.218  1.00 51.76           O  
ATOM   3350  CB  ASN C  72      41.288  34.496  -9.420  1.00 48.33           C  
ATOM   3351  N   THR C  73      41.557  37.508 -10.685  1.00 54.09           N  
ATOM   3352  N   GLN C  78      40.992  37.113 -19.781  1.00 41.79           N  
ATOM   3353  CA  GLN C  78      40.158  36.041 -19.256  1.00 42.10           C  
ATOM   3354  C   GLN C  78      40.544  34.693 -19.893  1.00 42.13           C  
ATOM   3355  O   GLN C  78      40.955  34.622 -21.067  1.00 42.08           O  
ATOM   3356  CB  GLN C  78      38.666  36.383 -19.524  1.00 42.21           C  
ATOM   3357  CG  GLN C  78      37.613  35.571 -18.748  1.00 40.56           C  
ATOM   3358  CD  GLN C  78      37.807  35.587 -17.232  1.00 40.80           C  
ATOM   3359  OE1 GLN C  78      38.095  36.611 -16.614  1.00 39.73           O  
ATOM   3360  NE2 GLN C  78      37.662  34.441 -16.577  1.00 41.23           N  
ATOM   3361  N   GLU C  79      40.406  33.619 -19.076  1.00 39.18           N  
ATOM   3362  CA  GLU C  79      40.828  32.275 -19.460  1.00 35.85           C  
ATOM   3363  C   GLU C  79      39.922  31.159 -18.972  1.00 33.20           C  
ATOM   3364  O   GLU C  79      39.763  30.883 -17.783  1.00 32.69           O  
ATOM   3365  CB  GLU C  79      42.235  31.960 -18.926  1.00 36.74           C  
ATOM   3366  N   TRP C  80      39.355  30.487 -19.961  1.00 29.57           N  
ATOM   3367  CA  TRP C  80      38.478  29.384 -19.694  1.00 26.27           C  
ATOM   3368  C   TRP C  80      39.197  28.079 -19.714  1.00 25.73           C  
ATOM   3369  O   TRP C  80      39.988  27.809 -20.615  1.00 26.23           O  
ATOM   3370  CB  TRP C  80      37.392  29.296 -20.722  1.00 24.97           C  
ATOM   3371  CG  TRP C  80      36.479  30.488 -20.594  1.00 26.74           C  
ATOM   3372  CD1 TRP C  80      36.743  31.646 -21.268  1.00 26.05           C  
ATOM   3373  CD2 TRP C  80      35.364  30.555 -19.806  1.00 24.94           C  
ATOM   3374  NE1 TRP C  80      35.787  32.455 -20.895  1.00 28.60           N  
ATOM   3375  CE2 TRP C  80      34.950  31.849 -20.032  1.00 25.91           C  
ATOM   3376  CE3 TRP C  80      34.664  29.740 -18.958  1.00 22.95           C  
ATOM   3377  CZ2 TRP C  80      33.825  32.357 -19.411  1.00 25.00           C  
ATOM   3378  CZ3 TRP C  80      33.544  30.243 -18.338  1.00 23.30           C  
ATOM   3379  CH2 TRP C  80      33.123  31.540 -18.560  1.00 23.25           C  
ATOM   3380  N   LYS C  81      38.987  27.316 -18.654  1.00 24.82           N  
ATOM   3381  CA  LYS C  81      39.317  25.917 -18.759  1.00 25.97           C  
ATOM   3382  C   LYS C  81      38.014  25.244 -19.248  1.00 25.88           C  
ATOM   3383  O   LYS C  81      36.969  25.895 -19.361  1.00 24.46           O  
ATOM   3384  CB  LYS C  81      39.770  25.370 -17.399  1.00 29.94           C  
ATOM   3385  CG  LYS C  81      41.134  25.878 -16.898  1.00 33.95           C  
ATOM   3386  CD  LYS C  81      41.773  24.920 -15.860  1.00 39.39           C  
ATOM   3387  CE  LYS C  81      41.618  25.313 -14.368  1.00 42.35           C  
ATOM   3388  NZ  LYS C  81      42.161  24.302 -13.461  1.00 43.16           N  
ATOM   3389  N   GLU C  82      38.026  23.946 -19.593  1.00 26.10           N  
ATOM   3390  CA  GLU C  82      36.859  23.244 -20.144  1.00 23.03           C  
ATOM   3391  C   GLU C  82      36.554  22.077 -19.241  1.00 21.00           C  
ATOM   3392  O   GLU C  82      37.424  21.599 -18.510  1.00 21.69           O  
ATOM   3393  CB  GLU C  82      37.153  22.699 -21.547  1.00 25.86           C  
ATOM   3394  CG  GLU C  82      35.982  22.017 -22.278  1.00 28.04           C  
ATOM   3395  CD  GLU C  82      36.316  20.914 -23.287  1.00 29.03           C  
ATOM   3396  OE1 GLU C  82      37.338  20.230 -23.136  1.00 29.78           O  
ATOM   3397  OE2 GLU C  82      35.522  20.720 -24.211  1.00 27.85           O  
ATOM   3398  N   CYS C  83      35.320  21.590 -19.372  1.00 19.55           N  
ATOM   3399  CA  CYS C  83      34.814  20.513 -18.543  1.00 19.10           C  
ATOM   3400  C   CYS C  83      35.708  19.279 -18.364  1.00 18.48           C  
ATOM   3401  O   CYS C  83      36.041  18.584 -19.334  1.00 22.19           O  
ATOM   3402  CB  CYS C  83      33.476  20.121 -19.104  1.00 16.09           C  
ATOM   3403  SG  CYS C  83      32.678  18.839 -18.121  1.00 19.06           S  
ATOM   3404  N   PRO C  84      36.130  18.989 -17.118  1.00 13.92           N  
ATOM   3405  CA  PRO C  84      37.056  17.931 -16.775  1.00 11.72           C  
ATOM   3406  C   PRO C  84      36.639  16.521 -17.093  1.00 13.37           C  
ATOM   3407  O   PRO C  84      37.467  15.720 -17.501  1.00 17.38           O  
ATOM   3408  CB  PRO C  84      37.289  18.084 -15.328  1.00 10.13           C  
ATOM   3409  CG  PRO C  84      37.014  19.537 -15.126  1.00 11.93           C  
ATOM   3410  CD  PRO C  84      35.765  19.730 -15.931  1.00 10.55           C  
ATOM   3411  N   ASP C  85      35.359  16.218 -16.929  1.00 14.65           N  
ATOM   3412  CA  ASP C  85      34.867  14.862 -17.000  1.00 15.88           C  
ATOM   3413  C   ASP C  85      33.423  14.943 -17.436  1.00 16.80           C  
ATOM   3414  O   ASP C  85      32.533  14.890 -16.603  1.00 18.73           O  
ATOM   3415  CB  ASP C  85      35.058  14.296 -15.597  1.00 19.61           C  
ATOM   3416  CG  ASP C  85      34.476  12.944 -15.193  1.00 25.74           C  
ATOM   3417  OD1 ASP C  85      33.801  12.275 -15.987  1.00 24.89           O  
ATOM   3418  OD2 ASP C  85      34.714  12.570 -14.036  1.00 29.93           O  
ATOM   3419  N   TYR C  86      33.136  15.055 -18.737  1.00 19.80           N  
ATOM   3420  CA  TYR C  86      31.765  15.150 -19.268  1.00 18.88           C  
ATOM   3421  C   TYR C  86      30.952  13.847 -19.221  1.00 19.68           C  
ATOM   3422  O   TYR C  86      29.972  13.693 -19.962  1.00 20.02           O  
ATOM   3423  CB  TYR C  86      31.765  15.566 -20.721  1.00 15.36           C  
ATOM   3424  CG  TYR C  86      32.099  16.971 -21.150  1.00 13.44           C  
ATOM   3425  CD1 TYR C  86      31.174  17.976 -21.040  1.00 12.78           C  
ATOM   3426  CD2 TYR C  86      33.307  17.181 -21.765  1.00 13.98           C  
ATOM   3427  CE1 TYR C  86      31.468  19.206 -21.575  1.00 13.85           C  
ATOM   3428  CE2 TYR C  86      33.603  18.402 -22.294  1.00 13.40           C  
ATOM   3429  CZ  TYR C  86      32.680  19.398 -22.193  1.00 14.21           C  
ATOM   3430  OH  TYR C  86      33.019  20.624 -22.701  1.00 17.07           O  
ATOM   3431  N   VAL C  87      31.301  12.886 -18.365  1.00 18.91           N  
ATOM   3432  CA  VAL C  87      30.656  11.613 -18.447  1.00 18.11           C  
ATOM   3433  C   VAL C  87      30.200  10.982 -17.126  1.00 20.94           C  
ATOM   3434  O   VAL C  87      29.148  10.343 -17.091  1.00 22.57           O  
ATOM   3435  CB  VAL C  87      31.686  10.835 -19.258  1.00 13.80           C  
ATOM   3436  CG1 VAL C  87      32.656  10.074 -18.386  1.00 14.11           C  
ATOM   3437  CG2 VAL C  87      30.904   9.993 -20.215  1.00 16.56           C  
ATOM   3438  N   SER C  88      30.912  11.168 -16.011  1.00 19.79           N  
ATOM   3439  CA  SER C  88      30.561  10.501 -14.781  1.00 19.55           C  
ATOM   3440  C   SER C  88      29.164  10.796 -14.302  1.00 20.82           C  
ATOM   3441  O   SER C  88      28.579   9.956 -13.623  1.00 22.94           O  
ATOM   3442  CB  SER C  88      31.544  10.877 -13.691  1.00 19.66           C  
ATOM   3443  OG  SER C  88      32.802  10.243 -13.852  1.00 19.87           O  
ATOM   3444  N   ALA C  89      28.582  11.947 -14.633  1.00 22.34           N  
ATOM   3445  CA  ALA C  89      27.218  12.174 -14.198  1.00 24.45           C  
ATOM   3446  C   ALA C  89      26.230  11.861 -15.326  1.00 26.12           C  
ATOM   3447  O   ALA C  89      25.015  11.950 -15.155  1.00 27.89           O  
ATOM   3448  CB  ALA C  89      27.067  13.622 -13.708  1.00 22.54           C  
ATOM   3449  N   GLY C  90      26.688  11.470 -16.513  1.00 27.40           N  
ATOM   3450  CA  GLY C  90      25.762  10.949 -17.507  1.00 30.42           C  
ATOM   3451  C   GLY C  90      25.303  11.949 -18.536  1.00 32.21           C  
ATOM   3452  O   GLY C  90      25.874  13.030 -18.627  1.00 33.43           O  
ATOM   3453  N   GLU C  91      24.219  11.580 -19.238  1.00 33.43           N  
ATOM   3454  CA  GLU C  91      23.698  12.280 -20.414  1.00 35.71           C  
ATOM   3455  C   GLU C  91      23.981  13.770 -20.636  1.00 35.12           C  
ATOM   3456  O   GLU C  91      24.599  14.054 -21.669  1.00 37.56           O  
ATOM   3457  CB  GLU C  91      22.174  12.034 -20.481  1.00 40.89           C  
ATOM   3458  CG  GLU C  91      21.664  11.097 -21.598  1.00 43.48           C  
ATOM   3459  CD  GLU C  91      21.535  11.709 -22.996  1.00 45.86           C  
ATOM   3460  OE1 GLU C  91      22.532  11.793 -23.715  1.00 47.25           O  
ATOM   3461  OE2 GLU C  91      20.428  12.094 -23.376  1.00 47.67           O  
ATOM   3462  N   ASN C  92      23.607  14.766 -19.813  1.00 31.61           N  
ATOM   3463  CA  ASN C  92      24.061  16.114 -20.109  1.00 29.99           C  
ATOM   3464  C   ASN C  92      24.537  16.793 -18.852  1.00 30.04           C  
ATOM   3465  O   ASN C  92      23.850  17.584 -18.197  1.00 29.36           O  
ATOM   3466  CB  ASN C  92      22.934  16.863 -20.775  1.00 31.46           C  
ATOM   3467  CG  ASN C  92      23.034  16.718 -22.294  1.00 32.29           C  
ATOM   3468  OD1 ASN C  92      22.064  16.400 -22.979  1.00 32.53           O  
ATOM   3469  ND2 ASN C  92      24.204  16.952 -22.887  1.00 32.51           N  
ATOM   3470  N   SER C  93      25.812  16.408 -18.608  1.00 27.77           N  
ATOM   3471  CA  SER C  93      26.541  16.707 -17.374  1.00 21.16           C  
ATOM   3472  C   SER C  93      28.008  17.082 -17.482  1.00 19.03           C  
ATOM   3473  O   SER C  93      28.618  16.871 -18.522  1.00 19.89           O  
ATOM   3474  CB  SER C  93      26.463  15.513 -16.453  1.00 17.84           C  
ATOM   3475  OG  SER C  93      27.282  14.439 -16.896  1.00 12.96           O  
ATOM   3476  N   CYS C  94      28.571  17.579 -16.363  1.00 17.72           N  
ATOM   3477  CA  CYS C  94      29.980  17.934 -16.211  1.00 14.93           C  
ATOM   3478  C   CYS C  94      30.316  17.699 -14.749  1.00 14.83           C  
ATOM   3479  O   CYS C  94      29.770  18.386 -13.904  1.00 17.68           O  
ATOM   3480  CB  CYS C  94      30.203  19.390 -16.539  1.00 14.88           C  
ATOM   3481  SG  CYS C  94      31.957  19.794 -16.478  1.00 16.04           S  
ATOM   3482  N   TYR C  95      31.179  16.763 -14.364  1.00 14.51           N  
ATOM   3483  CA  TYR C  95      31.476  16.494 -12.966  1.00 12.23           C  
ATOM   3484  C   TYR C  95      32.767  17.124 -12.510  1.00 13.36           C  
ATOM   3485  O   TYR C  95      33.848  16.708 -12.935  1.00 16.66           O  
ATOM   3486  CB  TYR C  95      31.538  14.986 -12.765  1.00 11.79           C  
ATOM   3487  CG  TYR C  95      31.939  14.459 -11.393  1.00 13.26           C  
ATOM   3488  CD1 TYR C  95      31.370  14.925 -10.226  1.00 16.20           C  
ATOM   3489  CD2 TYR C  95      32.902  13.472 -11.312  1.00 16.90           C  
ATOM   3490  CE1 TYR C  95      31.765  14.402  -8.996  1.00 18.54           C  
ATOM   3491  CE2 TYR C  95      33.299  12.950 -10.087  1.00 17.80           C  
ATOM   3492  CZ  TYR C  95      32.726  13.414  -8.926  1.00 16.97           C  
ATOM   3493  OH  TYR C  95      33.082  12.856  -7.712  1.00 16.21           O  
ATOM   3494  N   PHE C  96      32.680  18.134 -11.643  1.00 12.44           N  
ATOM   3495  CA  PHE C  96      33.884  18.707 -11.043  1.00 11.20           C  
ATOM   3496  C   PHE C  96      34.185  18.010  -9.729  1.00 10.91           C  
ATOM   3497  O   PHE C  96      33.462  18.218  -8.759  1.00 10.65           O  
ATOM   3498  CB  PHE C  96      33.718  20.162 -10.736  1.00 10.47           C  
ATOM   3499  CG  PHE C  96      33.406  20.946 -11.981  1.00 12.59           C  
ATOM   3500  CD1 PHE C  96      32.112  20.968 -12.466  1.00 11.58           C  
ATOM   3501  CD2 PHE C  96      34.425  21.619 -12.608  1.00 13.55           C  
ATOM   3502  CE1 PHE C  96      31.816  21.669 -13.598  1.00 10.64           C  
ATOM   3503  CE2 PHE C  96      34.120  22.324 -13.747  1.00 16.56           C  
ATOM   3504  CZ  PHE C  96      32.823  22.348 -14.239  1.00 15.69           C  
ATOM   3505  N   ASN C  97      35.228  17.160  -9.684  1.00 11.46           N  
ATOM   3506  CA  ASN C  97      35.614  16.459  -8.463  1.00 10.05           C  
ATOM   3507  C   ASN C  97      36.415  17.273  -7.468  1.00 10.79           C  
ATOM   3508  O   ASN C  97      36.701  18.454  -7.677  1.00 10.33           O  
ATOM   3509  CB  ASN C  97      36.408  15.230  -8.800  1.00  8.18           C  
ATOM   3510  CG  ASN C  97      37.771  15.479  -9.421  1.00 11.54           C  
ATOM   3511  OD1 ASN C  97      38.432  16.509  -9.260  1.00 12.61           O  
ATOM   3512  ND2 ASN C  97      38.215  14.466 -10.158  1.00 12.54           N  
ATOM   3513  N   SER C  98      36.837  16.555  -6.423  1.00 12.28           N  
ATOM   3514  CA  SER C  98      37.564  17.088  -5.278  1.00 15.18           C  
ATOM   3515  C   SER C  98      38.627  18.092  -5.644  1.00 15.37           C  
ATOM   3516  O   SER C  98      38.601  19.230  -5.191  1.00 17.99           O  
ATOM   3517  CB  SER C  98      38.207  15.945  -4.531  1.00 18.26           C  
ATOM   3518  OG  SER C  98      37.354  14.796  -4.504  1.00 25.83           O  
ATOM   3519  N   SER C  99      39.483  17.669  -6.567  1.00 16.15           N  
ATOM   3520  CA  SER C  99      40.590  18.454  -7.073  1.00 16.76           C  
ATOM   3521  C   SER C  99      40.171  19.703  -7.802  1.00 17.13           C  
ATOM   3522  O   SER C  99      40.900  20.691  -7.782  1.00 19.42           O  
ATOM   3523  CB  SER C  99      41.415  17.636  -8.028  1.00 19.88           C  
ATOM   3524  OG  SER C  99      41.845  16.419  -7.439  1.00 26.70           O  
ATOM   3525  N   PHE C 100      39.026  19.632  -8.483  1.00 15.48           N  
ATOM   3526  CA  PHE C 100      38.503  20.769  -9.199  1.00 12.74           C  
ATOM   3527  C   PHE C 100      37.579  21.660  -8.412  1.00 11.79           C  
ATOM   3528  O   PHE C 100      37.187  22.729  -8.887  1.00 11.97           O  
ATOM   3529  CB  PHE C 100      37.759  20.316 -10.414  1.00 15.22           C  
ATOM   3530  CG  PHE C 100      38.718  19.744 -11.417  1.00 18.39           C  
ATOM   3531  CD1 PHE C 100      39.608  20.584 -12.057  1.00 22.24           C  
ATOM   3532  CD2 PHE C 100      38.718  18.393 -11.652  1.00 19.23           C  
ATOM   3533  CE1 PHE C 100      40.524  20.063 -12.948  1.00 23.01           C  
ATOM   3534  CE2 PHE C 100      39.633  17.879 -12.541  1.00 22.76           C  
ATOM   3535  CZ  PHE C 100      40.534  18.710 -13.187  1.00 23.42           C  
ATOM   3536  N   THR C 101      37.207  21.255  -7.210  1.00  8.60           N  
ATOM   3537  CA  THR C 101      36.274  22.059  -6.452  1.00  7.43           C  
ATOM   3538  C   THR C 101      36.931  22.734  -5.247  1.00  9.89           C  
ATOM   3539  O   THR C 101      37.415  22.049  -4.343  1.00 13.75           O  
ATOM   3540  CB  THR C 101      35.149  21.141  -6.026  1.00  5.05           C  
ATOM   3541  OG1 THR C 101      34.633  20.551  -7.201  1.00  3.52           O  
ATOM   3542  CG2 THR C 101      34.052  21.866  -5.295  1.00  7.34           C  
ATOM   3543  N   SER C 102      36.996  24.062  -5.200  1.00  8.59           N  
ATOM   3544  CA  SER C 102      37.477  24.762  -4.038  1.00  9.22           C  
ATOM   3545  C   SER C 102      36.328  25.551  -3.460  1.00 11.21           C  
ATOM   3546  O   SER C 102      35.611  26.225  -4.204  1.00 15.73           O  
ATOM   3547  CB  SER C 102      38.558  25.705  -4.422  1.00 12.51           C  
ATOM   3548  OG  SER C 102      38.764  26.709  -3.431  1.00 16.94           O  
ATOM   3549  N   ILE C 103      36.161  25.548  -2.138  1.00 10.11           N  
ATOM   3550  CA  ILE C 103      35.081  26.320  -1.572  1.00  7.05           C  
ATOM   3551  C   ILE C 103      35.518  27.747  -1.307  1.00  6.86           C  
ATOM   3552  O   ILE C 103      34.734  28.451  -0.685  1.00 11.20           O  
ATOM   3553  CB  ILE C 103      34.566  25.555  -0.291  1.00  6.59           C  
ATOM   3554  CG1 ILE C 103      33.074  25.739  -0.321  1.00  9.84           C  
ATOM   3555  CG2 ILE C 103      35.020  26.068   1.059  1.00  2.33           C  
ATOM   3556  CD1 ILE C 103      32.323  24.670   0.476  1.00  9.51           C  
ATOM   3557  N   TRP C 104      36.671  28.295  -1.737  1.00  6.41           N  
ATOM   3558  CA  TRP C 104      36.975  29.691  -1.412  1.00  5.31           C  
ATOM   3559  C   TRP C 104      36.836  30.740  -2.490  1.00  5.54           C  
ATOM   3560  O   TRP C 104      36.994  31.941  -2.253  1.00  5.89           O  
ATOM   3561  CB  TRP C 104      38.389  29.800  -0.833  1.00  7.09           C  
ATOM   3562  CG  TRP C 104      38.352  29.295   0.605  1.00 12.31           C  
ATOM   3563  CD1 TRP C 104      37.840  30.003   1.692  1.00 13.68           C  
ATOM   3564  CD2 TRP C 104      38.693  28.044   0.970  1.00  9.68           C  
ATOM   3565  NE1 TRP C 104      37.843  29.179   2.729  1.00  8.45           N  
ATOM   3566  CE2 TRP C 104      38.342  28.012   2.324  1.00 10.04           C  
ATOM   3567  CE3 TRP C 104      39.230  27.004   0.287  1.00  6.66           C  
ATOM   3568  CZ2 TRP C 104      38.518  26.897   3.073  1.00  9.13           C  
ATOM   3569  CZ3 TRP C 104      39.405  25.885   1.047  1.00 11.09           C  
ATOM   3570  CH2 TRP C 104      39.059  25.836   2.394  1.00 10.57           C  
ATOM   3571  N   ILE C 105      36.516  30.292  -3.692  1.00  6.03           N  
ATOM   3572  CA  ILE C 105      36.406  31.180  -4.836  1.00  7.70           C  
ATOM   3573  C   ILE C 105      35.054  31.050  -5.535  1.00  9.33           C  
ATOM   3574  O   ILE C 105      34.485  29.957  -5.532  1.00 12.82           O  
ATOM   3575  CB  ILE C 105      37.558  30.848  -5.790  1.00  7.38           C  
ATOM   3576  CG1 ILE C 105      37.586  29.350  -6.119  1.00  8.50           C  
ATOM   3577  CG2 ILE C 105      38.835  31.349  -5.153  1.00  9.13           C  
ATOM   3578  CD1 ILE C 105      38.981  28.745  -6.288  1.00 10.06           C  
ATOM   3579  N   PRO C 106      34.459  32.094  -6.121  1.00  8.14           N  
ATOM   3580  CA  PRO C 106      33.411  31.992  -7.127  1.00  9.44           C  
ATOM   3581  C   PRO C 106      33.828  31.325  -8.421  1.00 10.33           C  
ATOM   3582  O   PRO C 106      34.958  31.529  -8.846  1.00 12.41           O  
ATOM   3583  CB  PRO C 106      32.962  33.406  -7.355  1.00  9.32           C  
ATOM   3584  CG  PRO C 106      34.165  34.211  -6.956  1.00  9.65           C  
ATOM   3585  CD  PRO C 106      34.612  33.473  -5.707  1.00  8.73           C  
ATOM   3586  N   TYR C 107      32.962  30.475  -8.992  1.00 11.52           N  
ATOM   3587  CA  TYR C 107      33.121  29.894 -10.335  1.00 10.27           C  
ATOM   3588  C   TYR C 107      32.160  30.542 -11.330  1.00  9.99           C  
ATOM   3589  O   TYR C 107      31.169  31.177 -10.963  1.00  9.07           O  
ATOM   3590  CB  TYR C 107      32.788  28.424 -10.410  1.00  9.11           C  
ATOM   3591  CG  TYR C 107      33.742  27.517  -9.672  1.00 10.32           C  
ATOM   3592  CD1 TYR C 107      34.114  27.776  -8.361  1.00  7.98           C  
ATOM   3593  CD2 TYR C 107      34.237  26.430 -10.358  1.00 10.69           C  
ATOM   3594  CE1 TYR C 107      34.998  26.940  -7.732  1.00  9.24           C  
ATOM   3595  CE2 TYR C 107      35.125  25.596  -9.723  1.00 12.47           C  
ATOM   3596  CZ  TYR C 107      35.488  25.874  -8.430  1.00 10.30           C  
ATOM   3597  OH  TYR C 107      36.432  25.088  -7.851  1.00 14.69           O  
ATOM   3598  N   CYS C 108      32.478  30.428 -12.613  1.00  8.39           N  
ATOM   3599  CA  CYS C 108      31.559  30.859 -13.644  1.00  9.13           C  
ATOM   3600  C   CYS C 108      31.537  29.752 -14.676  1.00 11.46           C  
ATOM   3601  O   CYS C 108      32.455  28.931 -14.745  1.00 12.48           O  
ATOM   3602  CB  CYS C 108      32.007  32.125 -14.305  1.00  5.72           C  
ATOM   3603  SG  CYS C 108      31.806  33.627 -13.320  1.00  4.96           S  
ATOM   3604  N   ILE C 109      30.478  29.652 -15.467  1.00 11.58           N  
ATOM   3605  CA  ILE C 109      30.427  28.628 -16.488  1.00 14.57           C  
ATOM   3606  C   ILE C 109      29.653  29.189 -17.668  1.00 16.57           C  
ATOM   3607  O   ILE C 109      28.772  30.021 -17.476  1.00 17.39           O  
ATOM   3608  CB  ILE C 109      29.736  27.322 -15.976  1.00 15.57           C  
ATOM   3609  CG1 ILE C 109      28.467  27.655 -15.231  1.00 17.96           C  
ATOM   3610  CG2 ILE C 109      30.671  26.546 -15.068  1.00 11.91           C  
ATOM   3611  CD1 ILE C 109      27.697  26.394 -14.794  1.00 24.41           C  
ATOM   3612  N   LYS C 110      30.033  28.833 -18.899  1.00 16.99           N  
ATOM   3613  CA  LYS C 110      29.314  29.238 -20.089  1.00 16.78           C  
ATOM   3614  C   LYS C 110      29.184  27.947 -20.868  1.00 17.81           C  
ATOM   3615  O   LYS C 110      30.101  27.132 -20.960  1.00 18.45           O  
ATOM   3616  CB  LYS C 110      30.095  30.299 -20.891  1.00 17.92           C  
ATOM   3617  CG  LYS C 110      31.262  29.834 -21.768  1.00 26.07           C  
ATOM   3618  CD  LYS C 110      32.244  30.922 -22.229  1.00 30.23           C  
ATOM   3619  CE  LYS C 110      31.841  31.789 -23.415  1.00 34.32           C  
ATOM   3620  NZ  LYS C 110      32.048  31.101 -24.682  1.00 36.65           N  
ATOM   3621  N   LEU C 111      27.972  27.709 -21.338  1.00 19.44           N  
ATOM   3622  CA  LEU C 111      27.646  26.530 -22.101  1.00 18.87           C  
ATOM   3623  C   LEU C 111      27.741  27.038 -23.516  1.00 20.35           C  
ATOM   3624  O   LEU C 111      27.067  27.986 -23.896  1.00 20.00           O  
ATOM   3625  CB  LEU C 111      26.252  26.110 -21.784  1.00 19.13           C  
ATOM   3626  CG  LEU C 111      25.895  24.664 -21.487  1.00 21.73           C  
ATOM   3627  CD1 LEU C 111      24.375  24.505 -21.586  1.00 22.12           C  
ATOM   3628  CD2 LEU C 111      26.482  23.728 -22.509  1.00 25.01           C  
ATOM   3629  N   THR C 112      28.641  26.433 -24.271  1.00 23.12           N  
ATOM   3630  CA  THR C 112      28.916  26.834 -25.632  1.00 24.41           C  
ATOM   3631  C   THR C 112      28.439  25.842 -26.662  1.00 28.43           C  
ATOM   3632  O   THR C 112      29.067  24.801 -26.901  1.00 29.81           O  
ATOM   3633  CB  THR C 112      30.409  27.061 -25.695  1.00 22.24           C  
ATOM   3634  OG1 THR C 112      30.513  28.289 -25.006  1.00 22.01           O  
ATOM   3635  CG2 THR C 112      31.067  27.111 -27.060  1.00 22.26           C  
ATOM   3636  N   SER C 113      27.298  26.206 -27.262  1.00 31.36           N  
ATOM   3637  CA  SER C 113      26.729  25.425 -28.359  1.00 34.46           C  
ATOM   3638  C   SER C 113      27.288  25.874 -29.705  1.00 34.15           C  
ATOM   3639  O   SER C 113      26.819  26.863 -30.282  1.00 33.68           O  
ATOM   3640  CB  SER C 113      25.223  25.580 -28.395  1.00 38.14           C  
ATOM   3641  OG  SER C 113      24.668  24.828 -29.468  1.00 43.17           O  
ATOM   3642  N   ASN C 114      28.300  25.131 -30.182  1.00 34.26           N  
ATOM   3643  CA  ASN C 114      29.013  25.423 -31.430  1.00 35.80           C  
ATOM   3644  C   ASN C 114      29.490  26.879 -31.553  1.00 35.57           C  
ATOM   3645  O   ASN C 114      29.034  27.691 -32.376  1.00 36.01           O  
ATOM   3646  CB  ASN C 114      28.111  25.076 -32.640  1.00 37.16           C  
ATOM   3647  N   GLY C 115      30.422  27.212 -30.652  1.00 35.22           N  
ATOM   3648  CA  GLY C 115      30.973  28.560 -30.585  1.00 33.67           C  
ATOM   3649  C   GLY C 115      30.092  29.468 -29.732  1.00 32.84           C  
ATOM   3650  O   GLY C 115      30.515  29.917 -28.663  1.00 33.79           O  
ATOM   3651  N   GLY C 116      28.850  29.712 -30.174  1.00 30.87           N  
ATOM   3652  CA  GLY C 116      27.913  30.562 -29.456  1.00 29.55           C  
ATOM   3653  C   GLY C 116      27.710  30.187 -27.992  1.00 28.10           C  
ATOM   3654  O   GLY C 116      27.696  29.026 -27.572  1.00 29.31           O  
ATOM   3655  N   THR C 117      27.641  31.231 -27.189  1.00 26.48           N  
ATOM   3656  CA  THR C 117      27.329  31.056 -25.794  1.00 27.21           C  
ATOM   3657  C   THR C 117      25.820  31.027 -25.771  1.00 28.50           C  
ATOM   3658  O   THR C 117      25.180  31.926 -26.335  1.00 32.00           O  
ATOM   3659  CB  THR C 117      27.802  32.241 -24.969  1.00 27.76           C  
ATOM   3660  OG1 THR C 117      29.206  32.278 -25.125  1.00 29.58           O  
ATOM   3661  CG2 THR C 117      27.417  32.145 -23.504  1.00 29.27           C  
ATOM   3662  N   VAL C 118      25.214  30.003 -25.183  1.00 27.89           N  
ATOM   3663  CA  VAL C 118      23.783  30.080 -25.005  1.00 28.55           C  
ATOM   3664  C   VAL C 118      23.584  30.544 -23.560  1.00 30.55           C  
ATOM   3665  O   VAL C 118      23.415  31.747 -23.315  1.00 30.77           O  
ATOM   3666  CB  VAL C 118      23.184  28.722 -25.274  1.00 27.45           C  
ATOM   3667  CG1 VAL C 118      21.670  28.834 -25.198  1.00 31.03           C  
ATOM   3668  CG2 VAL C 118      23.576  28.247 -26.656  1.00 27.52           C  
ATOM   3669  N   ASP C 119      23.632  29.662 -22.558  1.00 31.57           N  
ATOM   3670  CA  ASP C 119      23.517  30.135 -21.193  1.00 31.55           C  
ATOM   3671  C   ASP C 119      24.889  30.226 -20.532  1.00 30.40           C  
ATOM   3672  O   ASP C 119      25.861  29.644 -21.002  1.00 29.05           O  
ATOM   3673  CB  ASP C 119      22.606  29.191 -20.436  1.00 32.84           C  
ATOM   3674  CG  ASP C 119      22.010  29.780 -19.169  1.00 34.66           C  
ATOM   3675  OD1 ASP C 119      21.923  31.007 -19.028  1.00 36.28           O  
ATOM   3676  OD2 ASP C 119      21.619  28.985 -18.321  1.00 35.73           O  
ATOM   3677  N   GLU C 120      24.984  31.023 -19.469  1.00 29.53           N  
ATOM   3678  CA  GLU C 120      26.219  31.198 -18.729  1.00 28.22           C  
ATOM   3679  C   GLU C 120      25.854  31.630 -17.318  1.00 25.93           C  
ATOM   3680  O   GLU C 120      24.866  32.353 -17.141  1.00 27.69           O  
ATOM   3681  CB  GLU C 120      27.072  32.237 -19.440  1.00 31.16           C  
ATOM   3682  CG  GLU C 120      26.913  33.710 -19.109  1.00 37.64           C  
ATOM   3683  CD  GLU C 120      28.140  34.235 -18.366  1.00 42.30           C  
ATOM   3684  OE1 GLU C 120      28.173  34.169 -17.133  1.00 43.02           O  
ATOM   3685  OE2 GLU C 120      29.070  34.701 -19.032  1.00 45.59           O  
ATOM   3686  N   LYS C 121      26.619  31.236 -16.291  1.00 21.78           N  
ATOM   3687  CA  LYS C 121      26.204  31.491 -14.923  1.00 18.99           C  
ATOM   3688  C   LYS C 121      27.306  31.428 -13.910  1.00 15.29           C  
ATOM   3689  O   LYS C 121      28.128  30.530 -14.014  1.00 19.60           O  
ATOM   3690  CB  LYS C 121      25.098  30.488 -14.570  1.00 20.97           C  
ATOM   3691  CG  LYS C 121      25.265  29.480 -13.445  1.00 20.71           C  
ATOM   3692  CD  LYS C 121      24.095  28.519 -13.519  1.00 22.24           C  
ATOM   3693  CE  LYS C 121      23.831  27.881 -12.163  1.00 27.39           C  
ATOM   3694  NZ  LYS C 121      23.444  28.867 -11.158  1.00 27.33           N  
ATOM   3695  N   CYS C 122      27.346  32.338 -12.948  1.00 11.24           N  
ATOM   3696  CA  CYS C 122      28.359  32.262 -11.914  1.00 10.83           C  
ATOM   3697  C   CYS C 122      27.743  31.861 -10.596  1.00 11.25           C  
ATOM   3698  O   CYS C 122      26.578  32.134 -10.352  1.00 15.24           O  
ATOM   3699  CB  CYS C 122      29.060  33.586 -11.709  1.00  7.72           C  
ATOM   3700  SG  CYS C 122      29.861  34.180 -13.220  1.00  9.92           S  
ATOM   3701  N   PHE C 123      28.489  31.199  -9.723  1.00 11.07           N  
ATOM   3702  CA  PHE C 123      28.019  30.775  -8.414  1.00 10.45           C  
ATOM   3703  C   PHE C 123      29.225  30.497  -7.546  1.00 12.74           C  
ATOM   3704  O   PHE C 123      30.361  30.622  -8.003  1.00 13.95           O  
ATOM   3705  CB  PHE C 123      27.208  29.484  -8.475  1.00 10.66           C  
ATOM   3706  CG  PHE C 123      27.952  28.366  -9.185  1.00  9.08           C  
ATOM   3707  CD1 PHE C 123      27.903  28.293 -10.561  1.00  8.49           C  
ATOM   3708  CD2 PHE C 123      28.681  27.455  -8.462  1.00  9.97           C  
ATOM   3709  CE1 PHE C 123      28.588  27.310 -11.217  1.00  8.93           C  
ATOM   3710  CE2 PHE C 123      29.371  26.469  -9.130  1.00 12.12           C  
ATOM   3711  CZ  PHE C 123      29.325  26.397 -10.504  1.00 10.74           C  
ATOM   3712  N   SER C 124      28.964  30.113  -6.290  1.00 11.38           N  
ATOM   3713  CA  SER C 124      30.005  29.622  -5.403  1.00  7.12           C  
ATOM   3714  C   SER C 124      29.494  28.295  -4.896  1.00  6.43           C  
ATOM   3715  O   SER C 124      28.294  28.065  -4.973  1.00  7.52           O  
ATOM   3716  CB  SER C 124      30.212  30.564  -4.258  1.00  6.92           C  
ATOM   3717  OG  SER C 124      28.994  30.755  -3.585  1.00  8.73           O  
ATOM   3718  N   VAL C 125      30.336  27.404  -4.375  1.00  7.06           N  
ATOM   3719  CA  VAL C 125      29.889  26.082  -3.980  1.00  7.94           C  
ATOM   3720  C   VAL C 125      28.921  25.998  -2.813  1.00 10.86           C  
ATOM   3721  O   VAL C 125      28.029  25.162  -2.893  1.00 12.80           O  
ATOM   3722  CB  VAL C 125      31.118  25.243  -3.714  1.00  7.77           C  
ATOM   3723  CG1 VAL C 125      30.744  23.853  -3.237  1.00  8.50           C  
ATOM   3724  CG2 VAL C 125      31.883  25.103  -5.024  1.00  7.61           C  
ATOM   3725  N   ASP C 126      28.978  26.775  -1.726  1.00 14.29           N  
ATOM   3726  CA  ASP C 126      27.967  26.672  -0.677  1.00 15.33           C  
ATOM   3727  C   ASP C 126      26.620  27.032  -1.238  1.00 15.71           C  
ATOM   3728  O   ASP C 126      25.648  26.438  -0.804  1.00 18.19           O  
ATOM   3729  CB  ASP C 126      28.196  27.605   0.485  1.00 16.52           C  
ATOM   3730  CG  ASP C 126      29.410  27.278   1.330  1.00 21.04           C  
ATOM   3731  OD1 ASP C 126      29.499  26.179   1.891  1.00 20.54           O  
ATOM   3732  OD2 ASP C 126      30.263  28.159   1.431  1.00 24.99           O  
ATOM   3733  N   GLU C 127      26.560  27.939  -2.226  1.00 17.24           N  
ATOM   3734  CA  GLU C 127      25.319  28.331  -2.898  1.00 19.03           C  
ATOM   3735  C   GLU C 127      24.617  27.194  -3.634  1.00 17.57           C  
ATOM   3736  O   GLU C 127      23.404  27.247  -3.828  1.00 21.42           O  
ATOM   3737  CB  GLU C 127      25.558  29.445  -3.922  1.00 21.77           C  
ATOM   3738  CG  GLU C 127      25.945  30.772  -3.269  1.00 30.42           C  
ATOM   3739  CD  GLU C 127      26.112  32.015  -4.160  1.00 35.78           C  
ATOM   3740  OE1 GLU C 127      25.624  32.032  -5.297  1.00 39.46           O  
ATOM   3741  OE2 GLU C 127      26.724  32.987  -3.692  1.00 38.42           O  
ATOM   3742  N   ILE C 128      25.341  26.138  -4.017  1.00 15.48           N  
ATOM   3743  CA  ILE C 128      24.759  25.011  -4.725  1.00 13.08           C  
ATOM   3744  C   ILE C 128      24.790  23.693  -3.938  1.00 15.10           C  
ATOM   3745  O   ILE C 128      24.740  22.598  -4.488  1.00 16.41           O  
ATOM   3746  CB  ILE C 128      25.494  24.885  -6.111  1.00 11.49           C  
ATOM   3747  CG1 ILE C 128      26.997  24.812  -5.943  1.00  4.98           C  
ATOM   3748  CG2 ILE C 128      25.141  26.100  -6.975  1.00  8.44           C  
ATOM   3749  CD1 ILE C 128      27.659  24.096  -7.100  1.00  2.00           C  
ATOM   3750  N   VAL C 129      24.894  23.747  -2.609  1.00 17.77           N  
ATOM   3751  CA  VAL C 129      24.849  22.564  -1.752  1.00 16.32           C  
ATOM   3752  C   VAL C 129      23.372  22.224  -1.593  1.00 16.76           C  
ATOM   3753  O   VAL C 129      22.533  23.047  -1.209  1.00 17.45           O  
ATOM   3754  CB  VAL C 129      25.487  22.874  -0.379  1.00 14.86           C  
ATOM   3755  CG1 VAL C 129      25.413  21.700   0.576  1.00 13.54           C  
ATOM   3756  CG2 VAL C 129      26.942  23.150  -0.596  1.00 16.64           C  
ATOM   3757  N   GLN C 130      23.084  20.969  -1.915  1.00 16.21           N  
ATOM   3758  CA  GLN C 130      21.732  20.463  -1.913  1.00 15.55           C  
ATOM   3759  C   GLN C 130      21.773  18.965  -1.595  1.00 14.79           C  
ATOM   3760  O   GLN C 130      21.748  18.089  -2.464  1.00 13.27           O  
ATOM   3761  CB  GLN C 130      21.173  20.750  -3.277  1.00 18.36           C  
ATOM   3762  CG  GLN C 130      19.696  20.885  -3.227  1.00 23.65           C  
ATOM   3763  CD  GLN C 130      19.055  20.119  -4.356  1.00 26.28           C  
ATOM   3764  OE1 GLN C 130      18.536  20.742  -5.277  1.00 29.85           O  
ATOM   3765  NE2 GLN C 130      19.081  18.778  -4.303  1.00 26.53           N  
ATOM   3766  N   PRO C 131      21.847  18.644  -0.303  1.00 14.42           N  
ATOM   3767  CA  PRO C 131      22.274  17.352   0.200  1.00 16.45           C  
ATOM   3768  C   PRO C 131      21.257  16.270  -0.044  1.00 17.32           C  
ATOM   3769  O   PRO C 131      20.068  16.550  -0.189  1.00 20.27           O  
ATOM   3770  CB  PRO C 131      22.530  17.588   1.655  1.00 15.07           C  
ATOM   3771  CG  PRO C 131      21.420  18.554   1.957  1.00 14.78           C  
ATOM   3772  CD  PRO C 131      21.481  19.518   0.798  1.00 13.84           C  
ATOM   3773  N   ASP C 132      21.747  15.032  -0.081  1.00 17.46           N  
ATOM   3774  CA  ASP C 132      20.877  13.885  -0.273  1.00 16.11           C  
ATOM   3775  C   ASP C 132      19.812  13.755   0.810  1.00 15.12           C  
ATOM   3776  O   ASP C 132      20.091  14.103   1.956  1.00 18.14           O  
ATOM   3777  CB  ASP C 132      21.744  12.623  -0.331  1.00 15.77           C  
ATOM   3778  CG  ASP C 132      22.438  12.400  -1.675  1.00 13.82           C  
ATOM   3779  OD1 ASP C 132      21.857  12.644  -2.738  1.00 12.53           O  
ATOM   3780  OD2 ASP C 132      23.569  11.946  -1.651  1.00 12.53           O  
ATOM   3781  N   PRO C 133      18.577  13.315   0.534  1.00 13.62           N  
ATOM   3782  CA  PRO C 133      17.526  13.108   1.521  1.00 12.74           C  
ATOM   3783  C   PRO C 133      17.927  12.101   2.585  1.00 12.79           C  
ATOM   3784  O   PRO C 133      18.934  11.418   2.392  1.00 16.04           O  
ATOM   3785  CB  PRO C 133      16.363  12.675   0.695  1.00 12.83           C  
ATOM   3786  CG  PRO C 133      17.019  11.964  -0.450  1.00 11.11           C  
ATOM   3787  CD  PRO C 133      18.099  12.956  -0.788  1.00 13.54           C  
ATOM   3788  N   PRO C 134      17.240  11.987   3.726  1.00 12.16           N  
ATOM   3789  CA  PRO C 134      17.509  10.980   4.739  1.00 11.99           C  
ATOM   3790  C   PRO C 134      17.159   9.549   4.387  1.00 13.93           C  
ATOM   3791  O   PRO C 134      16.250   9.227   3.624  1.00 14.55           O  
ATOM   3792  CB  PRO C 134      16.767  11.461   5.943  1.00 11.31           C  
ATOM   3793  CG  PRO C 134      16.796  12.944   5.768  1.00 11.81           C  
ATOM   3794  CD  PRO C 134      16.432  13.046   4.300  1.00 13.45           C  
ATOM   3795  N   ILE C 135      18.008   8.715   4.961  1.00 16.30           N  
ATOM   3796  CA  ILE C 135      17.967   7.275   4.854  1.00 18.82           C  
ATOM   3797  C   ILE C 135      17.166   6.716   6.009  1.00 19.41           C  
ATOM   3798  O   ILE C 135      17.123   7.318   7.076  1.00 20.62           O  
ATOM   3799  CB  ILE C 135      19.465   6.873   4.818  1.00 21.24           C  
ATOM   3800  CG1 ILE C 135      19.783   6.701   3.357  1.00 24.82           C  
ATOM   3801  CG2 ILE C 135      19.827   5.630   5.601  1.00 21.16           C  
ATOM   3802  CD1 ILE C 135      21.301   6.709   3.085  1.00 31.65           C  
ATOM   3803  N   ALA C 136      16.507   5.579   5.762  1.00 21.25           N  
ATOM   3804  CA  ALA C 136      15.738   4.807   6.747  1.00 22.66           C  
ATOM   3805  C   ALA C 136      14.850   5.420   7.843  1.00 22.04           C  
ATOM   3806  O   ALA C 136      15.168   5.401   9.038  1.00 21.97           O  
ATOM   3807  CB  ALA C 136      16.701   3.840   7.441  1.00 24.47           C  
ATOM   3808  N   LEU C 137      13.714   5.977   7.413  1.00 20.23           N  
ATOM   3809  CA  LEU C 137      12.729   6.470   8.349  1.00 20.14           C  
ATOM   3810  C   LEU C 137      11.926   5.321   8.924  1.00 20.95           C  
ATOM   3811  O   LEU C 137      11.656   4.300   8.286  1.00 21.50           O  
ATOM   3812  CB  LEU C 137      11.678   7.374   7.749  1.00 18.27           C  
ATOM   3813  CG  LEU C 137      11.945   8.792   7.386  1.00 17.12           C  
ATOM   3814  CD1 LEU C 137      12.833   8.850   6.176  1.00 16.63           C  
ATOM   3815  CD2 LEU C 137      10.635   9.464   7.043  1.00 15.67           C  
ATOM   3816  N   ASN C 138      11.546   5.550  10.173  1.00 22.31           N  
ATOM   3817  CA  ASN C 138      10.642   4.677  10.880  1.00 23.67           C  
ATOM   3818  C   ASN C 138       9.990   5.484  11.977  1.00 22.25           C  
ATOM   3819  O   ASN C 138      10.150   6.704  12.048  1.00 21.61           O  
ATOM   3820  CB  ASN C 138      11.383   3.483  11.480  1.00 29.07           C  
ATOM   3821  CG  ASN C 138      10.684   2.202  11.031  1.00 35.17           C  
ATOM   3822  OD1 ASN C 138       9.610   1.847  11.527  1.00 36.91           O  
ATOM   3823  ND2 ASN C 138      11.248   1.493  10.046  1.00 37.99           N  
ATOM   3824  N   TRP C 139       9.214   4.790  12.812  1.00 21.41           N  
ATOM   3825  CA  TRP C 139       8.483   5.419  13.898  1.00 19.03           C  
ATOM   3826  C   TRP C 139       8.188   4.455  15.030  1.00 16.96           C  
ATOM   3827  O   TRP C 139       8.317   3.234  14.920  1.00 17.10           O  
ATOM   3828  CB  TRP C 139       7.164   6.015  13.371  1.00 19.96           C  
ATOM   3829  CG  TRP C 139       6.122   5.046  12.821  1.00 21.18           C  
ATOM   3830  CD1 TRP C 139       6.193   4.561  11.546  1.00 23.46           C  
ATOM   3831  CD2 TRP C 139       5.019   4.593  13.481  1.00 21.77           C  
ATOM   3832  NE1 TRP C 139       5.137   3.810  11.398  1.00 23.93           N  
ATOM   3833  CE2 TRP C 139       4.420   3.806  12.526  1.00 24.21           C  
ATOM   3834  CE3 TRP C 139       4.457   4.735  14.717  1.00 21.08           C  
ATOM   3835  CZ2 TRP C 139       3.247   3.147  12.789  1.00 24.68           C  
ATOM   3836  CZ3 TRP C 139       3.283   4.079  14.987  1.00 22.04           C  
ATOM   3837  CH2 TRP C 139       2.681   3.292  14.034  1.00 23.33           C  
ATOM   3838  N   THR C 140       7.758   5.032  16.139  1.00 13.99           N  
ATOM   3839  CA  THR C 140       7.470   4.255  17.320  1.00 11.51           C  
ATOM   3840  C   THR C 140       6.210   4.795  17.926  1.00  9.90           C  
ATOM   3841  O   THR C 140       5.977   6.009  17.872  1.00  7.18           O  
ATOM   3842  CB  THR C 140       8.702   4.387  18.223  1.00 12.91           C  
ATOM   3843  OG1 THR C 140       9.513   3.358  17.713  1.00 14.44           O  
ATOM   3844  CG2 THR C 140       8.546   4.183  19.718  1.00 14.16           C  
ATOM   3845  N   LEU C 141       5.395   3.892  18.491  1.00  8.79           N  
ATOM   3846  CA  LEU C 141       4.144   4.338  19.111  1.00 10.26           C  
ATOM   3847  C   LEU C 141       4.409   4.611  20.561  1.00  9.05           C  
ATOM   3848  O   LEU C 141       4.763   3.689  21.291  1.00 10.63           O  
ATOM   3849  CB  LEU C 141       3.040   3.295  19.069  1.00 10.19           C  
ATOM   3850  CG  LEU C 141       1.573   3.711  18.942  1.00  9.97           C  
ATOM   3851  CD1 LEU C 141       0.770   2.527  19.441  1.00 13.29           C  
ATOM   3852  CD2 LEU C 141       1.167   4.887  19.808  1.00 11.68           C  
ATOM   3853  N   LEU C 142       4.261   5.872  20.962  1.00  9.62           N  
ATOM   3854  CA  LEU C 142       4.473   6.229  22.357  1.00 12.15           C  
ATOM   3855  C   LEU C 142       3.249   5.822  23.149  1.00 13.77           C  
ATOM   3856  O   LEU C 142       3.366   4.990  24.050  1.00 14.79           O  
ATOM   3857  CB  LEU C 142       4.730   7.742  22.521  1.00 11.99           C  
ATOM   3858  CG  LEU C 142       5.992   8.353  21.865  1.00 10.40           C  
ATOM   3859  CD1 LEU C 142       6.128   9.787  22.283  1.00  7.52           C  
ATOM   3860  CD2 LEU C 142       7.247   7.630  22.314  1.00  7.02           C  
ATOM   3861  N   ASN C 143       2.066   6.349  22.822  1.00 16.70           N  
ATOM   3862  CA  ASN C 143       0.827   5.956  23.485  1.00 18.64           C  
ATOM   3863  C   ASN C 143      -0.374   6.662  22.934  1.00 17.41           C  
ATOM   3864  O   ASN C 143      -0.282   7.574  22.124  1.00 15.75           O  
ATOM   3865  CB  ASN C 143       0.837   6.241  24.983  1.00 24.13           C  
ATOM   3866  CG  ASN C 143       1.542   7.543  25.288  1.00 31.89           C  
ATOM   3867  OD1 ASN C 143       1.284   8.583  24.675  1.00 35.28           O  
ATOM   3868  ND2 ASN C 143       2.492   7.456  26.217  1.00 35.02           N  
ATOM   3869  N   VAL C 144      -1.497   6.166  23.449  1.00 19.47           N  
ATOM   3870  CA  VAL C 144      -2.834   6.658  23.147  1.00 20.29           C  
ATOM   3871  C   VAL C 144      -3.498   7.228  24.391  1.00 21.17           C  
ATOM   3872  O   VAL C 144      -3.232   6.848  25.543  1.00 22.12           O  
ATOM   3873  CB  VAL C 144      -3.792   5.552  22.581  1.00 18.63           C  
ATOM   3874  CG1 VAL C 144      -3.825   5.714  21.085  1.00 18.23           C  
ATOM   3875  CG2 VAL C 144      -3.345   4.124  22.893  1.00 19.20           C  
ATOM   3876  N   SER C 145      -4.395   8.166  24.081  1.00 21.08           N  
ATOM   3877  CA  SER C 145      -5.199   8.850  25.070  1.00 22.95           C  
ATOM   3878  C   SER C 145      -6.215   7.923  25.715  1.00 24.30           C  
ATOM   3879  O   SER C 145      -6.376   6.780  25.287  1.00 25.78           O  
ATOM   3880  CB  SER C 145      -5.925  10.003  24.401  1.00 25.79           C  
ATOM   3881  OG  SER C 145      -6.851   9.551  23.422  1.00 26.12           O  
ATOM   3882  N   LEU C 146      -6.916   8.412  26.751  1.00 26.28           N  
ATOM   3883  CA  LEU C 146      -7.985   7.669  27.427  1.00 25.63           C  
ATOM   3884  C   LEU C 146      -9.201   7.607  26.511  1.00 23.43           C  
ATOM   3885  O   LEU C 146      -9.872   6.589  26.386  1.00 21.87           O  
ATOM   3886  CB  LEU C 146      -8.342   8.376  28.739  1.00 28.33           C  
ATOM   3887  CG  LEU C 146      -8.563   7.566  30.035  1.00 31.48           C  
ATOM   3888  CD1 LEU C 146      -9.872   6.789  29.980  1.00 33.27           C  
ATOM   3889  CD2 LEU C 146      -7.390   6.610  30.227  1.00 32.18           C  
ATOM   3890  N   THR C 147      -9.413   8.723  25.815  1.00 22.64           N  
ATOM   3891  CA  THR C 147     -10.480   8.862  24.854  1.00 22.06           C  
ATOM   3892  C   THR C 147     -10.273   7.933  23.689  1.00 20.83           C  
ATOM   3893  O   THR C 147     -11.249   7.585  23.048  1.00 23.21           O  
ATOM   3894  CB  THR C 147     -10.572  10.313  24.319  1.00 23.61           C  
ATOM   3895  OG1 THR C 147      -9.354  10.601  23.642  1.00 25.06           O  
ATOM   3896  CG2 THR C 147     -10.800  11.329  25.430  1.00 23.11           C  
ATOM   3897  N   GLY C 148      -9.042   7.536  23.368  1.00 20.36           N  
ATOM   3898  CA  GLY C 148      -8.788   6.639  22.240  1.00 22.93           C  
ATOM   3899  C   GLY C 148      -8.904   7.285  20.852  1.00 23.99           C  
ATOM   3900  O   GLY C 148      -8.797   6.588  19.839  1.00 23.28           O  
ATOM   3901  N   ILE C 149      -9.125   8.612  20.815  1.00 24.75           N  
ATOM   3902  CA  ILE C 149      -9.270   9.410  19.595  1.00 24.92           C  
ATOM   3903  C   ILE C 149      -7.880   9.698  19.008  1.00 26.47           C  
ATOM   3904  O   ILE C 149      -7.709   9.638  17.785  1.00 27.64           O  
ATOM   3905  CB  ILE C 149      -9.959  10.811  19.857  1.00 23.68           C  
ATOM   3906  CG1 ILE C 149     -11.277  10.734  20.627  1.00 22.68           C  
ATOM   3907  CG2 ILE C 149     -10.198  11.450  18.500  1.00 22.18           C  
ATOM   3908  CD1 ILE C 149     -12.508  10.192  19.891  1.00 23.90           C  
ATOM   3909  N   HIS C 150      -6.888  10.045  19.859  1.00 25.39           N  
ATOM   3910  CA  HIS C 150      -5.545  10.427  19.398  1.00 23.96           C  
ATOM   3911  C   HIS C 150      -4.355   9.642  19.975  1.00 22.75           C  
ATOM   3912  O   HIS C 150      -4.425   9.030  21.047  1.00 22.71           O  
ATOM   3913  CB  HIS C 150      -5.218  11.873  19.706  1.00 21.81           C  
ATOM   3914  CG  HIS C 150      -6.257  12.935  19.457  1.00 20.20           C  
ATOM   3915  ND1 HIS C 150      -6.454  13.631  18.354  1.00 21.79           N  
ATOM   3916  CD2 HIS C 150      -7.107  13.407  20.421  1.00 19.38           C  
ATOM   3917  CE1 HIS C 150      -7.382  14.520  18.614  1.00 22.10           C  
ATOM   3918  NE2 HIS C 150      -7.767  14.373  19.858  1.00 20.81           N  
ATOM   3919  N   ALA C 151      -3.216   9.744  19.268  1.00 20.47           N  
ATOM   3920  CA  ALA C 151      -1.967   9.090  19.649  1.00 19.26           C  
ATOM   3921  C   ALA C 151      -0.729   9.954  19.436  1.00 16.16           C  
ATOM   3922  O   ALA C 151      -0.735  10.983  18.751  1.00 12.07           O  
ATOM   3923  CB  ALA C 151      -1.750   7.790  18.854  1.00 19.31           C  
ATOM   3924  N   ASP C 152       0.337   9.474  20.087  1.00 15.50           N  
ATOM   3925  CA  ASP C 152       1.643  10.102  20.028  1.00 15.71           C  
ATOM   3926  C   ASP C 152       2.758   9.217  19.489  1.00 14.36           C  
ATOM   3927  O   ASP C 152       3.099   8.201  20.093  1.00 12.22           O  
ATOM   3928  CB  ASP C 152       2.016  10.576  21.410  1.00 17.72           C  
ATOM   3929  CG  ASP C 152       1.092  11.669  21.913  1.00 18.88           C  
ATOM   3930  OD1 ASP C 152       0.804  12.596  21.167  1.00 22.08           O  
ATOM   3931  OD2 ASP C 152       0.663  11.590  23.050  1.00 19.23           O  
ATOM   3932  N   ILE C 153       3.301   9.567  18.316  1.00 11.72           N  
ATOM   3933  CA  ILE C 153       4.392   8.793  17.760  1.00 11.65           C  
ATOM   3934  C   ILE C 153       5.685   9.566  17.798  1.00 11.60           C  
ATOM   3935  O   ILE C 153       5.751  10.754  18.100  1.00 10.92           O  
ATOM   3936  CB  ILE C 153       4.178   8.382  16.277  1.00 12.01           C  
ATOM   3937  CG1 ILE C 153       3.942   9.574  15.372  1.00 12.36           C  
ATOM   3938  CG2 ILE C 153       3.055   7.392  16.244  1.00  9.99           C  
ATOM   3939  CD1 ILE C 153       4.095   9.180  13.896  1.00 15.25           C  
ATOM   3940  N   GLN C 154       6.741   8.843  17.466  1.00 14.09           N  
ATOM   3941  CA  GLN C 154       8.035   9.460  17.316  1.00 18.23           C  
ATOM   3942  C   GLN C 154       8.625   8.922  16.024  1.00 18.37           C  
ATOM   3943  O   GLN C 154       8.576   7.713  15.785  1.00 17.66           O  
ATOM   3944  CB  GLN C 154       8.894   9.086  18.497  1.00 22.83           C  
ATOM   3945  CG  GLN C 154      10.105   9.985  18.544  1.00 29.47           C  
ATOM   3946  CD  GLN C 154      11.104   9.598  19.613  1.00 31.81           C  
ATOM   3947  OE1 GLN C 154      11.187   8.438  20.027  1.00 32.44           O  
ATOM   3948  NE2 GLN C 154      11.886  10.601  20.034  1.00 33.59           N  
ATOM   3949  N   VAL C 155       9.141   9.815  15.164  1.00 18.64           N  
ATOM   3950  CA  VAL C 155       9.751   9.385  13.913  1.00 19.25           C  
ATOM   3951  C   VAL C 155      11.234   9.642  13.892  1.00 19.93           C  
ATOM   3952  O   VAL C 155      11.738  10.738  14.141  1.00 21.88           O  
ATOM   3953  CB  VAL C 155       9.136  10.075  12.658  1.00 16.36           C  
ATOM   3954  CG1 VAL C 155       7.725   9.551  12.491  1.00 18.54           C  
ATOM   3955  CG2 VAL C 155       9.044  11.571  12.800  1.00 16.13           C  
ATOM   3956  N   ARG C 156      11.953   8.560  13.656  1.00 21.13           N  
ATOM   3957  CA  ARG C 156      13.388   8.689  13.510  1.00 24.22           C  
ATOM   3958  C   ARG C 156      13.728   8.551  12.033  1.00 25.72           C  
ATOM   3959  O   ARG C 156      12.903   8.166  11.197  1.00 29.32           O  
ATOM   3960  CB  ARG C 156      14.117   7.600  14.297  1.00 23.33           C  
ATOM   3961  N   TRP C 157      14.935   8.984  11.699  1.00 24.22           N  
ATOM   3962  CA  TRP C 157      15.466   8.831  10.369  1.00 22.36           C  
ATOM   3963  C   TRP C 157      16.950   8.743  10.547  1.00 23.58           C  
ATOM   3964  O   TRP C 157      17.477   8.716  11.660  1.00 25.27           O  
ATOM   3965  CB  TRP C 157      15.098  10.019   9.491  1.00 20.46           C  
ATOM   3966  CG  TRP C 157      15.337  11.411  10.046  1.00 17.76           C  
ATOM   3967  CD1 TRP C 157      16.477  12.077   9.737  1.00 17.11           C  
ATOM   3968  CD2 TRP C 157      14.489  12.149  10.841  1.00 18.50           C  
ATOM   3969  NE1 TRP C 157      16.359  13.235  10.328  1.00 16.76           N  
ATOM   3970  CE2 TRP C 157      15.204  13.321  10.990  1.00 16.79           C  
ATOM   3971  CE3 TRP C 157      13.252  12.024  11.450  1.00 17.64           C  
ATOM   3972  CZ2 TRP C 157      14.714  14.366  11.734  1.00 13.47           C  
ATOM   3973  CZ3 TRP C 157      12.759  13.073  12.197  1.00 13.12           C  
ATOM   3974  CH2 TRP C 157      13.483  14.230  12.337  1.00 12.97           C  
ATOM   3975  N   GLU C 158      17.664   8.730   9.449  1.00 25.27           N  
ATOM   3976  CA  GLU C 158      19.089   8.531   9.541  1.00 27.27           C  
ATOM   3977  C   GLU C 158      19.715   9.378   8.457  1.00 27.57           C  
ATOM   3978  O   GLU C 158      19.154   9.435   7.360  1.00 27.29           O  
ATOM   3979  CB  GLU C 158      19.303   7.065   9.339  1.00 27.86           C  
ATOM   3980  CG  GLU C 158      20.660   6.496   9.615  1.00 32.84           C  
ATOM   3981  CD  GLU C 158      20.715   5.028   9.223  1.00 35.65           C  
ATOM   3982  OE1 GLU C 158      19.789   4.284   9.556  1.00 37.46           O  
ATOM   3983  OE2 GLU C 158      21.683   4.624   8.580  1.00 38.16           O  
ATOM   3984  N   ALA C 159      20.852  10.039   8.760  1.00 26.38           N  
ATOM   3985  CA  ALA C 159      21.567  10.881   7.792  1.00 24.43           C  
ATOM   3986  C   ALA C 159      21.857  10.208   6.455  1.00 22.85           C  
ATOM   3987  O   ALA C 159      21.904   8.970   6.389  1.00 23.02           O  
ATOM   3988  CB  ALA C 159      22.907  11.324   8.348  1.00 24.32           C  
ATOM   3989  N   PRO C 160      22.033  10.964   5.360  1.00 21.42           N  
ATOM   3990  CA  PRO C 160      22.528  10.430   4.102  1.00 21.78           C  
ATOM   3991  C   PRO C 160      23.954   9.943   4.322  1.00 23.85           C  
ATOM   3992  O   PRO C 160      24.718  10.533   5.090  1.00 23.45           O  
ATOM   3993  CB  PRO C 160      22.388  11.595   3.156  1.00 19.21           C  
ATOM   3994  CG  PRO C 160      22.604  12.798   4.043  1.00 17.82           C  
ATOM   3995  CD  PRO C 160      21.775  12.397   5.246  1.00 20.43           C  
ATOM   3996  N   ARG C 161      24.291   8.821   3.683  1.00 27.63           N  
ATOM   3997  CA  ARG C 161      25.617   8.223   3.799  1.00 30.80           C  
ATOM   3998  C   ARG C 161      26.786   9.178   3.602  1.00 30.35           C  
ATOM   3999  O   ARG C 161      27.753   9.090   4.358  1.00 29.48           O  
ATOM   4000  CB  ARG C 161      25.733   7.078   2.801  1.00 35.32           C  
ATOM   4001  CG  ARG C 161      24.863   5.875   3.169  1.00 39.55           C  
ATOM   4002  CD  ARG C 161      25.409   5.148   4.389  1.00 46.01           C  
ATOM   4003  NE  ARG C 161      24.605   3.990   4.774  1.00 51.13           N  
ATOM   4004  CZ  ARG C 161      23.931   3.956   5.940  1.00 53.01           C  
ATOM   4005  NH1 ARG C 161      23.932   5.008   6.786  1.00 52.87           N  
ATOM   4006  NH2 ARG C 161      23.230   2.858   6.254  1.00 52.23           N  
ATOM   4007  N   ASN C 162      26.682  10.130   2.655  1.00 30.92           N  
ATOM   4008  CA  ASN C 162      27.745  11.110   2.423  1.00 32.21           C  
ATOM   4009  C   ASN C 162      27.952  12.205   3.464  1.00 33.16           C  
ATOM   4010  O   ASN C 162      28.779  13.094   3.261  1.00 33.77           O  
ATOM   4011  CB  ASN C 162      27.575  11.795   1.053  1.00 32.29           C  
ATOM   4012  CG  ASN C 162      26.179  12.224   0.652  1.00 33.79           C  
ATOM   4013  OD1 ASN C 162      25.407  11.382   0.212  1.00 34.02           O  
ATOM   4014  ND2 ASN C 162      25.802  13.500   0.747  1.00 35.47           N  
ATOM   4015  N   ALA C 163      27.239  12.177   4.598  1.00 34.03           N  
ATOM   4016  CA  ALA C 163      27.508  13.103   5.692  1.00 34.01           C  
ATOM   4017  C   ALA C 163      28.259  12.417   6.807  1.00 33.70           C  
ATOM   4018  O   ALA C 163      28.970  13.054   7.580  1.00 32.10           O  
ATOM   4019  CB  ALA C 163      26.253  13.642   6.311  1.00 36.08           C  
ATOM   4020  N   ASP C 164      28.061  11.104   6.890  1.00 36.54           N  
ATOM   4021  CA  ASP C 164      28.774  10.261   7.845  1.00 41.44           C  
ATOM   4022  C   ASP C 164      30.286  10.363   7.633  1.00 40.88           C  
ATOM   4023  O   ASP C 164      31.095  10.676   8.518  1.00 39.54           O  
ATOM   4024  CB  ASP C 164      28.357   8.782   7.677  1.00 45.21           C  
ATOM   4025  CG  ASP C 164      26.986   8.401   8.216  1.00 48.42           C  
ATOM   4026  OD1 ASP C 164      26.648   8.826   9.326  1.00 51.08           O  
ATOM   4027  OD2 ASP C 164      26.279   7.657   7.529  1.00 50.94           O  
ATOM   4028  N   ILE C 165      30.543  10.113   6.340  1.00 40.43           N  
ATOM   4029  CA  ILE C 165      31.835  10.142   5.676  1.00 39.07           C  
ATOM   4030  C   ILE C 165      32.554  11.456   5.984  1.00 38.01           C  
ATOM   4031  O   ILE C 165      33.733  11.499   6.363  1.00 37.70           O  
ATOM   4032  CB  ILE C 165      31.458   9.885   4.166  1.00 39.40           C  
ATOM   4033  CG1 ILE C 165      31.538   8.371   3.920  1.00 40.67           C  
ATOM   4034  CG2 ILE C 165      32.345  10.654   3.184  1.00 38.69           C  
ATOM   4035  CD1 ILE C 165      30.563   7.418   4.671  1.00 43.03           C  
ATOM   4036  N   GLN C 166      31.770  12.533   5.893  1.00 37.43           N  
ATOM   4037  CA  GLN C 166      32.305  13.852   6.131  1.00 38.19           C  
ATOM   4038  C   GLN C 166      32.463  14.165   7.620  1.00 37.68           C  
ATOM   4039  O   GLN C 166      33.527  13.870   8.179  1.00 37.63           O  
ATOM   4040  CB  GLN C 166      31.389  14.851   5.431  1.00 40.37           C  
ATOM   4041  CG  GLN C 166      32.171  15.871   4.608  1.00 43.19           C  
ATOM   4042  CD  GLN C 166      32.537  15.495   3.172  1.00 43.87           C  
ATOM   4043  OE1 GLN C 166      31.878  15.969   2.253  1.00 44.75           O  
ATOM   4044  NE2 GLN C 166      33.577  14.706   2.888  1.00 43.39           N  
ATOM   4045  N   LYS C 167      31.427  14.695   8.301  1.00 36.17           N  
ATOM   4046  CA  LYS C 167      31.486  15.152   9.692  1.00 33.68           C  
ATOM   4047  C   LYS C 167      32.459  16.327   9.826  1.00 31.25           C  
ATOM   4048  O   LYS C 167      33.535  16.332   9.224  1.00 29.59           O  
ATOM   4049  CB  LYS C 167      31.889  13.973  10.619  1.00 33.20           C  
ATOM   4050  CG  LYS C 167      30.700  13.039  10.875  1.00 36.42           C  
ATOM   4051  CD  LYS C 167      31.048  11.725  11.600  1.00 37.33           C  
ATOM   4052  CE  LYS C 167      29.798  11.056  12.233  1.00 39.21           C  
ATOM   4053  NZ  LYS C 167      28.726  10.697  11.310  1.00 36.16           N  
ATOM   4054  N   GLY C 168      32.059  17.388  10.552  1.00 30.04           N  
ATOM   4055  CA  GLY C 168      32.887  18.589  10.748  1.00 27.85           C  
ATOM   4056  C   GLY C 168      33.275  19.202   9.410  1.00 26.63           C  
ATOM   4057  O   GLY C 168      34.433  19.520   9.107  1.00 27.70           O  
ATOM   4058  N   TRP C 169      32.186  19.251   8.641  1.00 25.26           N  
ATOM   4059  CA  TRP C 169      32.094  19.658   7.242  1.00 24.19           C  
ATOM   4060  C   TRP C 169      30.821  18.920   6.936  1.00 23.92           C  
ATOM   4061  O   TRP C 169      30.797  17.699   7.112  1.00 24.89           O  
ATOM   4062  CB  TRP C 169      33.188  19.078   6.386  1.00 24.11           C  
ATOM   4063  CG  TRP C 169      33.314  19.831   5.101  1.00 24.22           C  
ATOM   4064  CD1 TRP C 169      32.897  19.262   3.944  1.00 24.69           C  
ATOM   4065  CD2 TRP C 169      33.787  21.107   4.961  1.00 27.63           C  
ATOM   4066  NE1 TRP C 169      33.095  20.188   3.051  1.00 27.60           N  
ATOM   4067  CE2 TRP C 169      33.618  21.301   3.603  1.00 29.23           C  
ATOM   4068  CE3 TRP C 169      34.316  22.107   5.748  1.00 28.43           C  
ATOM   4069  CZ2 TRP C 169      33.973  22.501   3.015  1.00 28.97           C  
ATOM   4070  CZ3 TRP C 169      34.671  23.303   5.161  1.00 29.65           C  
ATOM   4071  CH2 TRP C 169      34.501  23.500   3.805  1.00 29.20           C  
ATOM   4072  N   MET C 170      29.768  19.620   6.520  1.00 23.82           N  
ATOM   4073  CA  MET C 170      28.436  19.027   6.383  1.00 25.80           C  
ATOM   4074  C   MET C 170      27.896  18.753   7.781  1.00 24.09           C  
ATOM   4075  O   MET C 170      28.251  17.785   8.462  1.00 24.07           O  
ATOM   4076  CB  MET C 170      28.410  17.682   5.613  1.00 28.04           C  
ATOM   4077  CG  MET C 170      28.446  17.801   4.110  1.00 31.16           C  
ATOM   4078  SD  MET C 170      26.757  17.989   3.498  1.00 35.25           S  
ATOM   4079  CE  MET C 170      26.495  16.239   3.345  1.00 32.04           C  
ATOM   4080  N   VAL C 171      27.072  19.726   8.185  1.00 22.70           N  
ATOM   4081  CA  VAL C 171      26.376  19.750   9.455  1.00 21.88           C  
ATOM   4082  C   VAL C 171      24.928  20.024   9.078  1.00 20.29           C  
ATOM   4083  O   VAL C 171      24.532  21.157   8.810  1.00 21.99           O  
ATOM   4084  CB  VAL C 171      26.988  20.867  10.309  1.00 24.50           C  
ATOM   4085  CG1 VAL C 171      26.127  21.156  11.519  1.00 27.30           C  
ATOM   4086  CG2 VAL C 171      28.343  20.409  10.833  1.00 24.66           C  
ATOM   4087  N   LEU C 172      24.164  18.934   9.065  1.00 17.53           N  
ATOM   4088  CA  LEU C 172      22.782  18.875   8.612  1.00 15.09           C  
ATOM   4089  C   LEU C 172      21.636  19.307   9.515  1.00 16.17           C  
ATOM   4090  O   LEU C 172      21.705  19.202  10.738  1.00 17.50           O  
ATOM   4091  CB  LEU C 172      22.532  17.462   8.182  1.00 10.21           C  
ATOM   4092  CG  LEU C 172      22.328  17.120   6.756  1.00  7.08           C  
ATOM   4093  CD1 LEU C 172      22.870  18.210   5.853  1.00  5.53           C  
ATOM   4094  CD2 LEU C 172      22.967  15.763   6.543  1.00  3.68           C  
ATOM   4095  N   GLU C 173      20.537  19.756   8.921  1.00 15.88           N  
ATOM   4096  CA  GLU C 173      19.378  20.116   9.706  1.00 18.34           C  
ATOM   4097  C   GLU C 173      18.207  19.563   8.924  1.00 18.96           C  
ATOM   4098  O   GLU C 173      18.143  19.659   7.697  1.00 21.48           O  
ATOM   4099  CB  GLU C 173      19.247  21.634   9.866  1.00 19.17           C  
ATOM   4100  CG  GLU C 173      18.565  22.438   8.773  1.00 23.28           C  
ATOM   4101  CD  GLU C 173      18.321  23.904   9.095  1.00 28.88           C  
ATOM   4102  OE1 GLU C 173      19.030  24.456   9.943  1.00 33.27           O  
ATOM   4103  OE2 GLU C 173      17.427  24.494   8.481  1.00 30.66           O  
ATOM   4104  N   TYR C 174      17.273  18.972   9.656  1.00 16.67           N  
ATOM   4105  CA  TYR C 174      16.180  18.266   9.034  1.00 14.52           C  
ATOM   4106  C   TYR C 174      14.847  18.962   9.210  1.00 14.42           C  
ATOM   4107  O   TYR C 174      14.550  19.508  10.268  1.00 13.61           O  
ATOM   4108  CB  TYR C 174      16.142  16.868   9.621  1.00 11.94           C  
ATOM   4109  CG  TYR C 174      17.479  16.157   9.524  1.00 12.33           C  
ATOM   4110  CD1 TYR C 174      17.886  15.581   8.334  1.00 13.51           C  
ATOM   4111  CD2 TYR C 174      18.296  16.093  10.632  1.00 12.53           C  
ATOM   4112  CE1 TYR C 174      19.114  14.940   8.241  1.00 11.28           C  
ATOM   4113  CE2 TYR C 174      19.518  15.453  10.549  1.00 11.83           C  
ATOM   4114  CZ  TYR C 174      19.918  14.884   9.356  1.00 11.17           C  
ATOM   4115  OH  TYR C 174      21.139  14.252   9.281  1.00 11.74           O  
ATOM   4116  N   GLU C 175      14.027  18.931   8.157  1.00 14.41           N  
ATOM   4117  CA  GLU C 175      12.714  19.536   8.175  1.00 11.93           C  
ATOM   4118  C   GLU C 175      11.762  18.420   7.840  1.00 11.17           C  
ATOM   4119  O   GLU C 175      11.751  17.959   6.712  1.00 10.60           O  
ATOM   4120  CB  GLU C 175      12.614  20.607   7.131  1.00 11.77           C  
ATOM   4121  CG  GLU C 175      11.505  21.592   7.393  1.00 16.29           C  
ATOM   4122  CD  GLU C 175      10.673  21.930   6.166  1.00 20.41           C  
ATOM   4123  OE1 GLU C 175      10.272  21.005   5.453  1.00 21.18           O  
ATOM   4124  OE2 GLU C 175      10.415  23.117   5.944  1.00 21.75           O  
ATOM   4125  N   LEU C 176      11.049  17.957   8.877  1.00 14.60           N  
ATOM   4126  CA  LEU C 176       9.971  16.942   8.834  1.00 15.99           C  
ATOM   4127  C   LEU C 176       8.651  17.616   8.479  1.00 15.00           C  
ATOM   4128  O   LEU C 176       8.337  18.678   9.020  1.00 15.77           O  
ATOM   4129  CB  LEU C 176       9.766  16.260  10.226  1.00 17.33           C  
ATOM   4130  CG  LEU C 176       8.898  15.041  10.714  1.00 15.06           C  
ATOM   4131  CD1 LEU C 176       7.498  15.004  10.161  1.00 14.61           C  
ATOM   4132  CD2 LEU C 176       9.572  13.798  10.252  1.00 16.85           C  
ATOM   4133  N   GLN C 177       7.869  17.001   7.593  1.00 15.02           N  
ATOM   4134  CA  GLN C 177       6.503  17.447   7.328  1.00 17.09           C  
ATOM   4135  C   GLN C 177       5.645  16.231   7.147  1.00 18.26           C  
ATOM   4136  O   GLN C 177       6.115  15.174   6.719  1.00 22.98           O  
ATOM   4137  CB  GLN C 177       6.358  18.319   6.082  1.00 14.08           C  
ATOM   4138  CG  GLN C 177       6.830  17.844   4.751  1.00 10.40           C  
ATOM   4139  CD  GLN C 177       6.957  19.038   3.828  1.00  9.57           C  
ATOM   4140  OE1 GLN C 177       6.410  19.053   2.731  1.00  9.69           O  
ATOM   4141  NE2 GLN C 177       7.683  20.072   4.242  1.00  6.86           N  
ATOM   4142  N   TYR C 178       4.387  16.401   7.533  1.00 17.56           N  
ATOM   4143  CA  TYR C 178       3.442  15.304   7.589  1.00 18.81           C  
ATOM   4144  C   TYR C 178       2.055  15.801   7.236  1.00 20.18           C  
ATOM   4145  O   TYR C 178       1.753  16.997   7.317  1.00 20.91           O  
ATOM   4146  CB  TYR C 178       3.455  14.675   9.018  1.00 18.53           C  
ATOM   4147  CG  TYR C 178       3.072  15.617  10.151  1.00 16.86           C  
ATOM   4148  CD1 TYR C 178       3.808  16.768  10.393  1.00 18.07           C  
ATOM   4149  CD2 TYR C 178       1.924  15.357  10.855  1.00 17.43           C  
ATOM   4150  CE1 TYR C 178       3.398  17.691  11.323  1.00 21.20           C  
ATOM   4151  CE2 TYR C 178       1.496  16.273  11.791  1.00 22.04           C  
ATOM   4152  CZ  TYR C 178       2.228  17.432  12.012  1.00 24.85           C  
ATOM   4153  OH  TYR C 178       1.747  18.379  12.903  1.00 27.75           O  
ATOM   4154  N   LYS C 179       1.233  14.867   6.775  1.00 20.53           N  
ATOM   4155  CA  LYS C 179      -0.153  15.166   6.491  1.00 22.07           C  
ATOM   4156  C   LYS C 179      -0.913  13.869   6.469  1.00 23.40           C  
ATOM   4157  O   LYS C 179      -0.353  12.773   6.476  1.00 22.40           O  
ATOM   4158  CB  LYS C 179      -0.350  15.862   5.136  1.00 22.57           C  
ATOM   4159  CG  LYS C 179      -0.169  15.077   3.841  1.00 25.37           C  
ATOM   4160  CD  LYS C 179      -0.725  15.952   2.714  1.00 28.76           C  
ATOM   4161  CE  LYS C 179      -0.716  15.279   1.336  1.00 29.83           C  
ATOM   4162  NZ  LYS C 179      -1.781  14.309   1.147  1.00 33.73           N  
ATOM   4163  N   GLU C 180      -2.231  14.023   6.466  1.00 26.21           N  
ATOM   4164  CA  GLU C 180      -3.121  12.877   6.410  1.00 29.74           C  
ATOM   4165  C   GLU C 180      -3.063  12.334   4.979  1.00 28.24           C  
ATOM   4166  O   GLU C 180      -2.939  13.118   4.031  1.00 27.42           O  
ATOM   4167  CB  GLU C 180      -4.501  13.386   6.820  1.00 34.18           C  
ATOM   4168  CG  GLU C 180      -5.386  12.368   7.493  1.00 42.92           C  
ATOM   4169  CD  GLU C 180      -5.929  11.267   6.585  1.00 50.39           C  
ATOM   4170  OE1 GLU C 180      -6.417  11.566   5.494  1.00 56.43           O  
ATOM   4171  OE2 GLU C 180      -5.894  10.102   6.976  1.00 54.01           O  
ATOM   4172  N   VAL C 181      -3.150  11.004   4.782  1.00 27.33           N  
ATOM   4173  CA  VAL C 181      -3.053  10.377   3.461  1.00 25.55           C  
ATOM   4174  C   VAL C 181      -3.983  10.951   2.399  1.00 27.35           C  
ATOM   4175  O   VAL C 181      -3.744  10.743   1.219  1.00 30.79           O  
ATOM   4176  CB  VAL C 181      -3.337   8.887   3.557  1.00 19.76           C  
ATOM   4177  N   ASN C 182      -5.001  11.735   2.794  1.00 30.05           N  
ATOM   4178  CA  ASN C 182      -5.988  12.374   1.934  1.00 30.92           C  
ATOM   4179  C   ASN C 182      -6.234  13.844   2.294  1.00 32.63           C  
ATOM   4180  O   ASN C 182      -7.219  14.464   1.884  1.00 33.20           O  
ATOM   4181  CB  ASN C 182      -7.300  11.611   2.045  1.00 29.72           C  
ATOM   4182  N   GLU C 183      -5.345  14.434   3.098  1.00 34.74           N  
ATOM   4183  CA  GLU C 183      -5.365  15.863   3.396  1.00 38.15           C  
ATOM   4184  C   GLU C 183      -4.739  16.544   2.165  1.00 40.34           C  
ATOM   4185  O   GLU C 183      -4.452  15.878   1.156  1.00 40.44           O  
ATOM   4186  CB  GLU C 183      -4.536  16.075   4.653  1.00 39.15           C  
ATOM   4187  CG  GLU C 183      -4.576  17.387   5.434  1.00 42.52           C  
ATOM   4188  CD  GLU C 183      -3.599  17.459   6.624  1.00 44.43           C  
ATOM   4189  OE1 GLU C 183      -3.713  16.667   7.567  1.00 45.44           O  
ATOM   4190  OE2 GLU C 183      -2.718  18.320   6.613  1.00 42.75           O  
ATOM   4191  N   THR C 184      -4.496  17.862   2.159  1.00 41.63           N  
ATOM   4192  CA  THR C 184      -3.892  18.472   0.981  1.00 42.14           C  
ATOM   4193  C   THR C 184      -2.590  19.192   1.276  1.00 41.84           C  
ATOM   4194  O   THR C 184      -1.577  18.880   0.645  1.00 43.51           O  
ATOM   4195  CB  THR C 184      -4.856  19.473   0.331  1.00 42.55           C  
ATOM   4196  N   LYS C 185      -2.592  20.155   2.213  1.00 40.38           N  
ATOM   4197  CA  LYS C 185      -1.381  20.901   2.559  1.00 38.30           C  
ATOM   4198  C   LYS C 185      -0.578  20.157   3.609  1.00 35.68           C  
ATOM   4199  O   LYS C 185      -1.147  19.615   4.561  1.00 37.66           O  
ATOM   4200  CB  LYS C 185      -1.718  22.273   3.133  1.00 38.58           C  
ATOM   4201  N   TRP C 186       0.745  20.090   3.439  1.00 32.49           N  
ATOM   4202  CA  TRP C 186       1.573  19.404   4.420  1.00 28.27           C  
ATOM   4203  C   TRP C 186       1.763  20.291   5.621  1.00 27.15           C  
ATOM   4204  O   TRP C 186       1.966  21.500   5.497  1.00 25.92           O  
ATOM   4205  CB  TRP C 186       2.975  19.047   3.882  1.00 25.04           C  
ATOM   4206  CG  TRP C 186       2.973  17.890   2.893  1.00 21.11           C  
ATOM   4207  CD1 TRP C 186       2.634  18.120   1.593  1.00 20.14           C  
ATOM   4208  CD2 TRP C 186       3.238  16.566   3.146  1.00 16.55           C  
ATOM   4209  NE1 TRP C 186       2.675  16.941   1.029  1.00 18.54           N  
ATOM   4210  CE2 TRP C 186       3.026  16.001   1.909  1.00 15.22           C  
ATOM   4211  CE3 TRP C 186       3.606  15.752   4.178  1.00 12.85           C  
ATOM   4212  CZ2 TRP C 186       3.167  14.652   1.667  1.00 13.21           C  
ATOM   4213  CZ3 TRP C 186       3.750  14.398   3.949  1.00 12.73           C  
ATOM   4214  CH2 TRP C 186       3.535  13.841   2.709  1.00 10.87           C  
ATOM   4215  N   LYS C 187       1.577  19.690   6.790  1.00 26.23           N  
ATOM   4216  CA  LYS C 187       1.939  20.395   7.990  1.00 28.78           C  
ATOM   4217  C   LYS C 187       3.447  20.274   8.077  1.00 28.92           C  
ATOM   4218  O   LYS C 187       3.995  19.189   7.909  1.00 27.77           O  
ATOM   4219  CB  LYS C 187       1.291  19.758   9.200  1.00 31.87           C  
ATOM   4220  CG  LYS C 187       0.070  20.534   9.677  1.00 38.07           C  
ATOM   4221  CD  LYS C 187      -1.093  20.538   8.666  1.00 43.16           C  
ATOM   4222  CE  LYS C 187      -2.329  21.369   9.092  1.00 45.08           C  
ATOM   4223  NZ  LYS C 187      -3.368  21.335   8.067  1.00 45.14           N  
ATOM   4224  N   MET C 188       4.137  21.401   8.229  1.00 29.78           N  
ATOM   4225  CA  MET C 188       5.579  21.380   8.414  1.00 32.36           C  
ATOM   4226  C   MET C 188       5.965  21.574   9.880  1.00 32.64           C  
ATOM   4227  O   MET C 188       5.241  22.213  10.649  1.00 34.76           O  
ATOM   4228  CB  MET C 188       6.261  22.486   7.600  1.00 34.76           C  
ATOM   4229  CG  MET C 188       6.171  22.403   6.077  1.00 35.96           C  
ATOM   4230  SD  MET C 188       5.101  23.694   5.398  1.00 36.91           S  
ATOM   4231  CE  MET C 188       6.249  25.034   5.505  1.00 35.60           C  
ATOM   4232  N   MET C 189       7.115  21.010  10.273  1.00 32.10           N  
ATOM   4233  CA  MET C 189       7.671  21.165  11.614  1.00 30.96           C  
ATOM   4234  C   MET C 189       8.930  21.995  11.592  1.00 31.26           C  
ATOM   4235  O   MET C 189       9.562  22.116  10.549  1.00 32.67           O  
ATOM   4236  CB  MET C 189       8.031  19.844  12.219  1.00 31.00           C  
ATOM   4237  CG  MET C 189       6.779  19.142  12.700  1.00 34.99           C  
ATOM   4238  SD  MET C 189       7.234  17.740  13.734  1.00 37.04           S  
ATOM   4239  CE  MET C 189       7.861  18.690  15.094  1.00 40.19           C  
ATOM   4240  N   ASP C 190       9.344  22.581  12.715  1.00 32.91           N  
ATOM   4241  CA  ASP C 190      10.562  23.392  12.744  1.00 33.12           C  
ATOM   4242  C   ASP C 190      11.857  22.620  12.473  1.00 29.40           C  
ATOM   4243  O   ASP C 190      11.991  21.461  12.894  1.00 28.06           O  
ATOM   4244  CB  ASP C 190      10.673  24.112  14.105  1.00 37.74           C  
ATOM   4245  CG  ASP C 190       9.811  25.373  14.238  1.00 43.90           C  
ATOM   4246  OD1 ASP C 190       9.448  25.986  13.222  1.00 45.07           O  
ATOM   4247  OD2 ASP C 190       9.507  25.747  15.377  1.00 47.89           O  
ATOM   4248  N   PRO C 191      12.803  23.201  11.712  1.00 25.15           N  
ATOM   4249  CA  PRO C 191      14.032  22.527  11.339  1.00 24.57           C  
ATOM   4250  C   PRO C 191      14.820  22.140  12.574  1.00 24.01           C  
ATOM   4251  O   PRO C 191      15.154  22.985  13.407  1.00 28.54           O  
ATOM   4252  CB  PRO C 191      14.722  23.513  10.404  1.00 22.01           C  
ATOM   4253  CG  PRO C 191      14.069  24.822  10.727  1.00 23.51           C  
ATOM   4254  CD  PRO C 191      12.630  24.405  10.912  1.00 23.16           C  
ATOM   4255  N   ILE C 192      14.952  20.818  12.744  1.00 22.15           N  
ATOM   4256  CA  ILE C 192      15.659  20.254  13.877  1.00 20.17           C  
ATOM   4257  C   ILE C 192      16.958  19.581  13.500  1.00 18.94           C  
ATOM   4258  O   ILE C 192      17.066  18.907  12.481  1.00 19.66           O  
ATOM   4259  CB  ILE C 192      14.786  19.215  14.655  1.00 21.78           C  
ATOM   4260  CG1 ILE C 192      14.267  18.009  13.850  1.00 21.91           C  
ATOM   4261  CG2 ILE C 192      13.631  20.049  15.202  1.00 25.25           C  
ATOM   4262  CD1 ILE C 192      12.994  18.193  12.963  1.00 21.65           C  
ATOM   4263  N   LEU C 193      17.959  19.748  14.356  1.00 15.88           N  
ATOM   4264  CA  LEU C 193      19.248  19.135  14.121  1.00 14.34           C  
ATOM   4265  C   LEU C 193      19.329  17.661  14.482  1.00 13.11           C  
ATOM   4266  O   LEU C 193      20.298  16.988  14.146  1.00 16.15           O  
ATOM   4267  CB  LEU C 193      20.311  19.873  14.906  1.00 15.20           C  
ATOM   4268  CG  LEU C 193      20.466  21.364  14.674  1.00 16.36           C  
ATOM   4269  CD1 LEU C 193      21.525  21.918  15.607  1.00 13.03           C  
ATOM   4270  CD2 LEU C 193      20.853  21.613  13.222  1.00 19.70           C  
ATOM   4271  N   THR C 194      18.347  17.101  15.169  1.00 13.37           N  
ATOM   4272  CA  THR C 194      18.405  15.712  15.591  1.00 12.91           C  
ATOM   4273  C   THR C 194      17.773  14.820  14.574  1.00 14.49           C  
ATOM   4274  O   THR C 194      16.996  15.318  13.762  1.00 16.64           O  
ATOM   4275  CB  THR C 194      17.692  15.546  16.924  1.00 12.55           C  
ATOM   4276  OG1 THR C 194      16.475  16.283  16.897  1.00 15.90           O  
ATOM   4277  CG2 THR C 194      18.558  16.056  18.047  1.00 13.71           C  
ATOM   4278  N   THR C 195      18.100  13.523  14.595  1.00 15.53           N  
ATOM   4279  CA  THR C 195      17.434  12.598  13.698  1.00 18.46           C  
ATOM   4280  C   THR C 195      16.175  11.961  14.292  1.00 19.71           C  
ATOM   4281  O   THR C 195      15.832  10.831  13.940  1.00 22.16           O  
ATOM   4282  CB  THR C 195      18.402  11.490  13.259  1.00 19.77           C  
ATOM   4283  OG1 THR C 195      18.775  10.802  14.432  1.00 21.78           O  
ATOM   4284  CG2 THR C 195      19.613  12.009  12.518  1.00 21.93           C  
ATOM   4285  N   SER C 196      15.466  12.652  15.209  1.00 20.65           N  
ATOM   4286  CA  SER C 196      14.207  12.190  15.797  1.00 20.93           C  
ATOM   4287  C   SER C 196      13.409  13.363  16.330  1.00 20.23           C  
ATOM   4288  O   SER C 196      13.934  14.230  17.027  1.00 19.63           O  
ATOM   4289  CB  SER C 196      14.375  11.281  16.989  1.00 22.05           C  
ATOM   4290  OG  SER C 196      15.335  10.276  16.724  1.00 31.43           O  
ATOM   4291  N   VAL C 197      12.114  13.355  16.010  1.00 18.33           N  
ATOM   4292  CA  VAL C 197      11.181  14.367  16.461  1.00 14.41           C  
ATOM   4293  C   VAL C 197       9.861  13.652  16.776  1.00 14.79           C  
ATOM   4294  O   VAL C 197       9.521  12.711  16.053  1.00 16.82           O  
ATOM   4295  CB  VAL C 197      11.106  15.402  15.318  1.00 11.57           C  
ATOM   4296  CG1 VAL C 197      10.204  14.981  14.190  1.00  8.02           C  
ATOM   4297  CG2 VAL C 197      10.668  16.693  15.940  1.00 13.09           C  
ATOM   4298  N   PRO C 198       9.079  13.941  17.830  1.00 13.13           N  
ATOM   4299  CA  PRO C 198       7.802  13.282  18.074  1.00 10.59           C  
ATOM   4300  C   PRO C 198       6.743  13.985  17.263  1.00 11.65           C  
ATOM   4301  O   PRO C 198       6.892  15.154  16.898  1.00 14.03           O  
ATOM   4302  CB  PRO C 198       7.607  13.410  19.551  1.00 10.10           C  
ATOM   4303  CG  PRO C 198       8.177  14.798  19.820  1.00 10.60           C  
ATOM   4304  CD  PRO C 198       9.439  14.793  18.960  1.00 12.51           C  
ATOM   4305  N   VAL C 199       5.697  13.263  16.889  1.00 11.44           N  
ATOM   4306  CA  VAL C 199       4.557  13.885  16.248  1.00  9.75           C  
ATOM   4307  C   VAL C 199       3.428  13.569  17.210  1.00  9.46           C  
ATOM   4308  O   VAL C 199       3.266  12.450  17.692  1.00  9.14           O  
ATOM   4309  CB  VAL C 199       4.278  13.270  14.890  1.00  9.09           C  
ATOM   4310  CG1 VAL C 199       3.396  14.255  14.188  1.00 11.84           C  
ATOM   4311  CG2 VAL C 199       5.509  13.069  14.039  1.00  9.63           C  
ATOM   4312  N   TYR C 200       2.678  14.598  17.564  1.00 10.66           N  
ATOM   4313  CA  TYR C 200       1.610  14.448  18.542  1.00 13.18           C  
ATOM   4314  C   TYR C 200       0.214  14.643  17.931  1.00 16.02           C  
ATOM   4315  O   TYR C 200       0.119  15.054  16.764  1.00 17.53           O  
ATOM   4316  CB  TYR C 200       1.828  15.469  19.671  1.00 10.95           C  
ATOM   4317  CG  TYR C 200       3.089  15.304  20.523  1.00  8.28           C  
ATOM   4318  CD1 TYR C 200       3.634  14.057  20.761  1.00  5.00           C  
ATOM   4319  CD2 TYR C 200       3.689  16.426  21.061  1.00  3.59           C  
ATOM   4320  CE1 TYR C 200       4.764  13.925  21.530  1.00  2.00           C  
ATOM   4321  CE2 TYR C 200       4.821  16.294  21.829  1.00  2.13           C  
ATOM   4322  CZ  TYR C 200       5.353  15.043  22.065  1.00  4.28           C  
ATOM   4323  OH  TYR C 200       6.466  14.895  22.893  1.00  7.07           O  
ATOM   4324  N   SER C 201      -0.875  14.315  18.671  1.00 14.86           N  
ATOM   4325  CA  SER C 201      -2.258  14.591  18.252  1.00 15.54           C  
ATOM   4326  C   SER C 201      -2.828  13.921  16.988  1.00 16.75           C  
ATOM   4327  O   SER C 201      -3.839  14.361  16.423  1.00 18.60           O  
ATOM   4328  CB  SER C 201      -2.421  16.119  18.114  1.00 13.76           C  
ATOM   4329  OG  SER C 201      -1.920  16.804  19.261  1.00 14.10           O  
ATOM   4330  N   LEU C 202      -2.201  12.836  16.518  1.00 15.81           N  
ATOM   4331  CA  LEU C 202      -2.646  12.137  15.324  1.00 14.25           C  
ATOM   4332  C   LEU C 202      -3.914  11.368  15.617  1.00 14.53           C  
ATOM   4333  O   LEU C 202      -3.978  10.715  16.646  1.00 14.79           O  
ATOM   4334  CB  LEU C 202      -1.616  11.107  14.823  1.00 13.40           C  
ATOM   4335  CG  LEU C 202      -0.184  11.436  14.418  1.00 10.06           C  
ATOM   4336  CD1 LEU C 202       0.290  10.313  13.537  1.00  6.13           C  
ATOM   4337  CD2 LEU C 202      -0.084  12.747  13.641  1.00 11.04           C  
ATOM   4338  N   LYS C 203      -4.924  11.382  14.747  1.00 16.33           N  
ATOM   4339  CA  LYS C 203      -6.133  10.610  15.001  1.00 18.32           C  
ATOM   4340  C   LYS C 203      -5.875   9.136  14.725  1.00 18.58           C  
ATOM   4341  O   LYS C 203      -5.564   8.747  13.601  1.00 17.79           O  
ATOM   4342  CB  LYS C 203      -7.291  11.095  14.128  1.00 18.66           C  
ATOM   4343  CG  LYS C 203      -7.816  12.477  14.489  1.00 21.24           C  
ATOM   4344  CD  LYS C 203      -7.075  13.601  13.761  1.00 24.54           C  
ATOM   4345  CE  LYS C 203      -6.695  14.780  14.662  1.00 27.17           C  
ATOM   4346  NZ  LYS C 203      -7.849  15.354  15.341  1.00 29.77           N  
ATOM   4347  N   VAL C 204      -6.030   8.330  15.787  1.00 22.33           N  
ATOM   4348  CA  VAL C 204      -5.745   6.901  15.806  1.00 25.30           C  
ATOM   4349  C   VAL C 204      -6.268   6.151  14.623  1.00 27.75           C  
ATOM   4350  O   VAL C 204      -5.654   5.146  14.308  1.00 28.87           O  
ATOM   4351  CB  VAL C 204      -6.286   6.220  17.101  1.00 24.06           C  
ATOM   4352  CG1 VAL C 204      -7.647   5.551  16.979  1.00 23.96           C  
ATOM   4353  CG2 VAL C 204      -5.256   5.185  17.447  1.00 24.61           C  
ATOM   4354  N   ASP C 205      -7.365   6.546  13.979  1.00 34.16           N  
ATOM   4355  CA  ASP C 205      -7.716   5.877  12.737  1.00 41.24           C  
ATOM   4356  C   ASP C 205      -8.060   6.829  11.580  1.00 41.06           C  
ATOM   4357  O   ASP C 205      -9.171   7.144  11.134  1.00 38.54           O  
ATOM   4358  CB  ASP C 205      -8.845   4.860  13.052  1.00 47.72           C  
ATOM   4359  CG  ASP C 205      -8.333   3.453  13.423  1.00 53.34           C  
ATOM   4360  OD1 ASP C 205      -7.521   3.280  14.339  1.00 56.66           O  
ATOM   4361  OD2 ASP C 205      -8.798   2.498  12.807  1.00 57.25           O  
ATOM   4362  N   LYS C 206      -6.873   7.337  11.220  1.00 41.67           N  
ATOM   4363  CA  LYS C 206      -6.605   8.144  10.039  1.00 41.06           C  
ATOM   4364  C   LYS C 206      -5.195   7.738   9.582  1.00 38.48           C  
ATOM   4365  O   LYS C 206      -4.289   7.652  10.426  1.00 38.75           O  
ATOM   4366  CB  LYS C 206      -6.650   9.652  10.360  1.00 42.73           C  
ATOM   4367  CG  LYS C 206      -8.055  10.220  10.101  1.00 44.99           C  
ATOM   4368  CD  LYS C 206      -8.018  11.737   9.891  1.00 47.03           C  
ATOM   4369  CE  LYS C 206      -9.027  12.173   8.810  1.00 49.74           C  
ATOM   4370  NZ  LYS C 206      -8.794  13.547   8.368  1.00 52.00           N  
ATOM   4371  N   GLU C 207      -5.030   7.397   8.278  1.00 33.51           N  
ATOM   4372  CA  GLU C 207      -3.749   7.012   7.698  1.00 28.58           C  
ATOM   4373  C   GLU C 207      -2.893   8.255   7.450  1.00 25.47           C  
ATOM   4374  O   GLU C 207      -3.386   9.327   7.117  1.00 21.05           O  
ATOM   4375  CB  GLU C 207      -4.011   6.274   6.414  1.00 31.64           C  
ATOM   4376  CG  GLU C 207      -2.752   5.596   5.910  1.00 39.63           C  
ATOM   4377  CD  GLU C 207      -2.909   4.801   4.615  1.00 45.78           C  
ATOM   4378  OE1 GLU C 207      -3.594   3.766   4.627  1.00 47.48           O  
ATOM   4379  OE2 GLU C 207      -2.325   5.221   3.604  1.00 48.09           O  
ATOM   4380  N   TYR C 208      -1.573   8.151   7.621  1.00 23.97           N  
ATOM   4381  CA  TYR C 208      -0.673   9.303   7.556  1.00 21.04           C  
ATOM   4382  C   TYR C 208       0.551   9.107   6.674  1.00 20.27           C  
ATOM   4383  O   TYR C 208       1.042   8.002   6.412  1.00 19.70           O  
ATOM   4384  CB  TYR C 208      -0.198   9.669   8.977  1.00 20.61           C  
ATOM   4385  CG  TYR C 208      -1.192  10.462   9.826  1.00 19.80           C  
ATOM   4386  CD1 TYR C 208      -2.209   9.824  10.516  1.00 16.53           C  
ATOM   4387  CD2 TYR C 208      -1.094  11.844   9.840  1.00 17.77           C  
ATOM   4388  CE1 TYR C 208      -3.139  10.560  11.210  1.00 15.24           C  
ATOM   4389  CE2 TYR C 208      -2.017  12.586  10.531  1.00 14.97           C  
ATOM   4390  CZ  TYR C 208      -3.028  11.935  11.203  1.00 16.90           C  
ATOM   4391  OH  TYR C 208      -3.956  12.705  11.872  1.00 19.65           O  
ATOM   4392  N   GLU C 209       1.015  10.266   6.210  1.00 19.93           N  
ATOM   4393  CA  GLU C 209       2.232  10.367   5.424  1.00 19.64           C  
ATOM   4394  C   GLU C 209       3.213  11.299   6.118  1.00 19.73           C  
ATOM   4395  O   GLU C 209       2.914  12.452   6.446  1.00 18.89           O  
ATOM   4396  CB  GLU C 209       2.019  10.970   4.081  1.00 20.83           C  
ATOM   4397  CG  GLU C 209       0.996  10.313   3.228  1.00 26.57           C  
ATOM   4398  CD  GLU C 209       0.996  10.925   1.848  1.00 29.98           C  
ATOM   4399  OE1 GLU C 209       0.289  11.910   1.644  1.00 33.28           O  
ATOM   4400  OE2 GLU C 209       1.716  10.423   0.986  1.00 33.36           O  
ATOM   4401  N   VAL C 210       4.418  10.771   6.337  1.00 18.47           N  
ATOM   4402  CA  VAL C 210       5.518  11.516   6.925  1.00 15.59           C  
ATOM   4403  C   VAL C 210       6.707  11.509   5.946  1.00 15.82           C  
ATOM   4404  O   VAL C 210       7.191  10.461   5.502  1.00 13.44           O  
ATOM   4405  CB  VAL C 210       5.857  10.834   8.265  1.00 15.29           C  
ATOM   4406  CG1 VAL C 210       7.118  11.448   8.865  1.00 13.77           C  
ATOM   4407  CG2 VAL C 210       4.661  10.968   9.217  1.00 13.27           C  
ATOM   4408  N   ARG C 211       7.168  12.693   5.537  1.00 15.06           N  
ATOM   4409  CA  ARG C 211       8.372  12.797   4.729  1.00 14.47           C  
ATOM   4410  C   ARG C 211       9.224  13.877   5.368  1.00 15.37           C  
ATOM   4411  O   ARG C 211       8.680  14.848   5.888  1.00 15.28           O  
ATOM   4412  CB  ARG C 211       8.037  13.187   3.296  1.00 12.62           C  
ATOM   4413  CG  ARG C 211       7.448  14.571   3.137  1.00 12.99           C  
ATOM   4414  CD  ARG C 211       7.100  14.859   1.695  1.00 15.35           C  
ATOM   4415  NE  ARG C 211       6.516  16.196   1.561  1.00 18.67           N  
ATOM   4416  CZ  ARG C 211       6.262  16.756   0.365  1.00 17.97           C  
ATOM   4417  NH1 ARG C 211       6.528  16.092  -0.773  1.00 14.82           N  
ATOM   4418  NH2 ARG C 211       5.729  17.989   0.314  1.00 14.05           N  
ATOM   4419  N   VAL C 212      10.550  13.705   5.377  1.00 16.24           N  
ATOM   4420  CA  VAL C 212      11.495  14.702   5.889  1.00 14.59           C  
ATOM   4421  C   VAL C 212      12.548  14.999   4.804  1.00 16.72           C  
ATOM   4422  O   VAL C 212      12.898  14.126   4.010  1.00 16.98           O  
ATOM   4423  CB  VAL C 212      12.123  14.142   7.225  1.00 10.10           C  
ATOM   4424  CG1 VAL C 212      12.652  12.750   7.063  1.00  9.18           C  
ATOM   4425  CG2 VAL C 212      13.352  14.924   7.608  1.00  9.86           C  
ATOM   4426  N   ARG C 213      13.048  16.240   4.699  1.00 18.62           N  
ATOM   4427  CA  ARG C 213      14.119  16.625   3.765  1.00 19.24           C  
ATOM   4428  C   ARG C 213      15.310  17.281   4.491  1.00 19.10           C  
ATOM   4429  O   ARG C 213      15.199  17.592   5.682  1.00 20.42           O  
ATOM   4430  CB  ARG C 213      13.556  17.592   2.732  1.00 20.94           C  
ATOM   4431  CG  ARG C 213      12.923  18.866   3.301  1.00 23.19           C  
ATOM   4432  CD  ARG C 213      12.518  19.802   2.169  1.00 22.83           C  
ATOM   4433  NE  ARG C 213      12.121  21.122   2.640  1.00 25.50           N  
ATOM   4434  CZ  ARG C 213      11.533  22.010   1.828  1.00 27.32           C  
ATOM   4435  NH1 ARG C 213      11.239  21.676   0.574  1.00 28.03           N  
ATOM   4436  NH2 ARG C 213      11.213  23.237   2.267  1.00 28.17           N  
ATOM   4437  N   SER C 214      16.473  17.542   3.874  1.00 17.56           N  
ATOM   4438  CA  SER C 214      17.577  18.111   4.640  1.00 16.72           C  
ATOM   4439  C   SER C 214      18.246  19.315   4.031  1.00 15.69           C  
ATOM   4440  O   SER C 214      18.099  19.593   2.849  1.00 15.77           O  
ATOM   4441  CB  SER C 214      18.657  17.077   4.881  1.00 18.34           C  
ATOM   4442  OG  SER C 214      19.200  16.622   3.657  1.00 23.21           O  
ATOM   4443  N   LYS C 215      19.032  19.994   4.857  1.00 14.98           N  
ATOM   4444  CA  LYS C 215      19.741  21.171   4.435  1.00 17.08           C  
ATOM   4445  C   LYS C 215      20.997  21.359   5.261  1.00 17.87           C  
ATOM   4446  O   LYS C 215      21.095  20.871   6.382  1.00 20.25           O  
ATOM   4447  CB  LYS C 215      18.831  22.370   4.588  1.00 19.95           C  
ATOM   4448  CG  LYS C 215      19.398  23.706   4.113  1.00 25.33           C  
ATOM   4449  CD  LYS C 215      18.403  24.835   4.326  1.00 28.52           C  
ATOM   4450  CE  LYS C 215      19.070  26.165   3.995  1.00 32.19           C  
ATOM   4451  NZ  LYS C 215      18.060  27.198   3.840  1.00 34.58           N  
ATOM   4452  N   GLN C 216      21.999  22.028   4.691  1.00 17.89           N  
ATOM   4453  CA  GLN C 216      23.182  22.375   5.443  1.00 19.81           C  
ATOM   4454  C   GLN C 216      22.842  23.591   6.286  1.00 21.27           C
[truncated: 14,662 more chars]
