# Supplementary material for: ProteinShader: illustrative rendering of macromolecules
Source: BMC Struct Biol. 2009 Mar 30;9:19. doi: 10.1186/1472-6807-9-19 (PMC2672931; doi:10.1186/1472-6807-9-19)
Supplement: Additional file 1 — ProteinShader program without source code. This compressed file contains the complete ProteinShader program including associated libraries, but no source code. A README.txt file gives an overview of the ProteinShader distribution, and the index.html file in the help subdirectory has directions on getting started with the program as well as a set of tutorials. [file 1472-6807-9-19-S1.zip › ProteinShader-beta-0_9_4-binary/data/3POR.pdb]

HEADER    INTEGRAL MEMBRANE PROTEIN PORIN         09-NOV-92   3POR              
TITLE     PORIN CONFORMATION IN THE ABSENCE OF CALCIUM; REFINED                 
TITLE    2 STRUCTURE AT 2.5 ANGSTROMS RESOLUTION                                
COMPND    MOL_ID: 1;                                                            
COMPND   2 MOLECULE: PORIN;                                                     
COMPND   3 CHAIN: A;                                                            
COMPND   4 ENGINEERED: YES                                                      
SOURCE    MOL_ID: 1;                                                            
SOURCE   2 ORGANISM_SCIENTIFIC: RHODOBACTER CAPSULATUS                          
KEYWDS    INTEGRAL MEMBRANE PROTEIN PORIN                                       
EXPDTA    X-RAY DIFFRACTION                                                     
AUTHOR    M.S.WEISS,G.E.SCHULZ                                                  
REVDAT   1   15-JUL-93 3POR    0                                                
JRNL        AUTH   M.S.WEISS,G.E.SCHULZ                                         
JRNL        TITL   PORIN CONFORMATION IN THE ABSENCE OF CALCIUM.                
JRNL        TITL 2 REFINED STRUCTURE AT 2.5 A RESOLUTION.                       
JRNL        REF    J.MOL.BIOL.                   V. 231   817 1993              
JRNL        REFN   ASTM JMOBAK  UK ISSN 0022-2836                               
REMARK   1                                                                      
REMARK   1 REFERENCE 1                                                          
REMARK   1  AUTH   M.S.WEISS,G.E.SCHULZ                                         
REMARK   1  TITL   STRUCTURE OF PORIN REFINED AT 1.8 ANGSTROMS                  
REMARK   1  TITL 2 RESOLUTION                                                   
REMARK   1  REF    J.MOL.BIOL.                   V. 227   493 1992              
REMARK   1  REFN   ASTM JMOBAK  UK ISSN 0022-2836                               
REMARK   1 REFERENCE 2                                                          
REMARK   1  AUTH   M.S.WEISS,U.ABELE,J.WECKESSER,W.WELTE,E.SCHILTZ,             
REMARK   1  AUTH 2 G.E.SCHULZ                                                   
REMARK   1  TITL   MOLECULAR ARCHITECTURE AND ELECTROSTATIC                     
REMARK   1  TITL 2 PROPERTIES OF A BACTERIAL PORIN                              
REMARK   1  REF    SCIENCE                       V. 254  1627 1991              
REMARK   1  REFN   ASTM SCIEAS  US ISSN 0036-8075                               
REMARK   1 REFERENCE 3                                                          
REMARK   1  AUTH   E.SCHILTZ,A.KREUSCH,U.NESTEL,G.E.SCHULZ                      
REMARK   1  TITL   PRIMARY STRUCTURE OF PORIN FROM RHODOBACTER                  
REMARK   1  TITL 2 CAPSULATUS                                                   
REMARK   1  REF    EUR.J.BIOCHEM.                V. 199   587 1991              
REMARK   1  REFN   ASTM EJBCAI  IX ISSN 0014-2956                               
REMARK   1 REFERENCE 4                                                          
REMARK   1  AUTH   M.S.WEISS,A.KREUSCH,E.SCHILTZ,U.NESTEL,W.WELTE,              
REMARK   1  AUTH 2 J.WECKESSER,G.E.SCHULZ                                       
REMARK   1  TITL   THE STRUCTURE OF PORIN FROM RHODOBACTER CAPSULATUS           
REMARK   1  TITL 2 AT 1.8 ANGSTROMS RESOLUTION                                  
REMARK   1  REF    FEBS LETT.                    V. 280   379 1991              
REMARK   1  REFN   ASTM FEBLAL  NE ISSN 0014-5793                               
REMARK   1 REFERENCE 5                                                          
REMARK   1  AUTH   A.KREUSCH,M.S.WEISS,W.WELTE,J.WECKESSER,G.E.SCHULZ           
REMARK   1  TITL   CRYSTALS OF AN INTEGRAL MEMBRANE PROTEIN                     
REMARK   1  TITL 2 DIFFRACTING TO 1.8 ANGSTROMS RESOLUTION                      
REMARK   1  REF    J.MOL.BIOL.                   V. 217     9 1991              
REMARK   1  REFN   ASTM JMOBAK  UK ISSN 0022-2836                               
REMARK   1 REFERENCE 6                                                          
REMARK   1  AUTH   M.S.WEISS,T.WACKER,J.WECKESSER,W.WELTE,G.E.SCHULZ            
REMARK   1  TITL   THE THREE-DIMENSIONAL STRUCTURE OF PORIN FROM                
REMARK   1  TITL 2 RHODOBACTER CAPSULATUS AT 3 ANGSTROMS RESOLUTION             
REMARK   1  REF    FEBS LETT.                    V. 267   268 1990              
REMARK   1  REFN   ASTM FEBLAL  NE ISSN 0014-5793                               
REMARK   1 REFERENCE 7                                                          
REMARK   1  AUTH   M.S.WEISS,T.WACKER,U.NESTEL,D.WOITZIK,J.WECKESSER,           
REMARK   1  AUTH 2 W.KREUTZ,W.WELTE,G.E.SCHULZ                                  
REMARK   1  TITL   THE STRUCTURE OF PORIN FROM RHODOBACTER CAPSULATUS           
REMARK   1  TITL 2 AT 0.6 NM RESOLUTION                                         
REMARK   1  REF    FEBS LETT.                    V. 256   143 1989              
REMARK   1  REFN   ASTM FEBLAL  NE ISSN 0014-5793                               
REMARK   1 REFERENCE 8                                                          
REMARK   1  AUTH   U.NESTEL,T.WACKER,D.WOITZIK,J.WECKESSER,W.KREUTZ,            
REMARK   1  AUTH 2 W.WELTE                                                      
REMARK   1  TITL   CRYSTALLIZATION AND PRELIMINARY X-RAY ANALYSIS OF            
REMARK   1  TITL 2 PORIN FROM RHODOBACTER CAPSULATUS                            
REMARK   1  REF    FEBS LETT.                    V. 242   405 1989              
REMARK   1  REFN   ASTM FEBLAL  NE ISSN 0014-5793                               
REMARK   2                                                                      
REMARK   2 RESOLUTION. 2.50 ANGSTROMS.                                          
REMARK   3                                                                      
REMARK   3 REFINEMENT.                                                          
REMARK   3   PROGRAM     : X-PLOR                                               
REMARK   3   AUTHORS     : BRUNGER                                              
REMARK   3                                                                      
REMARK   3  DATA USED IN REFINEMENT.                                            
REMARK   3   RESOLUTION RANGE HIGH (ANGSTROMS) : 2.50                           
REMARK   3   RESOLUTION RANGE LOW  (ANGSTROMS) : 10.00                          
REMARK   3   DATA CUTOFF            (SIGMA(F)) : NULL                           
REMARK   3   DATA CUTOFF HIGH         (ABS(F)) : NULL                           
REMARK   3   DATA CUTOFF LOW          (ABS(F)) : NULL                           
REMARK   3   COMPLETENESS (WORKING+TEST)   (%) : NULL                           
REMARK   3   NUMBER OF REFLECTIONS             : NULL                           
REMARK   3                                                                      
REMARK   3  FIT TO DATA USED IN REFINEMENT.                                     
REMARK   3   CROSS-VALIDATION METHOD          : NULL                            
REMARK   3   FREE R VALUE TEST SET SELECTION  : NULL                            
REMARK   3   R VALUE            (WORKING SET) : 0.188                           
REMARK   3   FREE R VALUE                     : NULL                            
REMARK   3   FREE R VALUE TEST SET SIZE   (%) : NULL                            
REMARK   3   FREE R VALUE TEST SET COUNT      : NULL                            
REMARK   3   ESTIMATED ERROR OF FREE R VALUE  : NULL                            
REMARK   3                                                                      
REMARK   3  FIT IN THE HIGHEST RESOLUTION BIN.                                  
REMARK   3   TOTAL NUMBER OF BINS USED           : NULL                         
REMARK   3   BIN RESOLUTION RANGE HIGH       (A) : NULL                         
REMARK   3   BIN RESOLUTION RANGE LOW        (A) : NULL                         
REMARK   3   BIN COMPLETENESS (WORKING+TEST) (%) : NULL                         
REMARK   3   REFLECTIONS IN BIN    (WORKING SET) : NULL                         
REMARK   3   BIN R VALUE           (WORKING SET) : NULL                         
REMARK   3   BIN FREE R VALUE                    : NULL                         
REMARK   3   BIN FREE R VALUE TEST SET SIZE  (%) : NULL                         
REMARK   3   BIN FREE R VALUE TEST SET COUNT     : NULL                         
REMARK   3   ESTIMATED ERROR OF BIN FREE R VALUE : NULL                         
REMARK   3                                                                      
REMARK   3  NUMBER OF NON-HYDROGEN ATOMS USED IN REFINEMENT.                    
REMARK   3   PROTEIN ATOMS            : 2219                                    
REMARK   3   NUCLEIC ACID ATOMS       : 0                                       
REMARK   3   HETEROGEN ATOMS          : 29                                      
REMARK   3   SOLVENT ATOMS            : 77                                      
REMARK   3                                                                      
REMARK   3  B VALUES.                                                           
REMARK   3   FROM WILSON PLOT           (A**2) : NULL                           
REMARK   3   MEAN B VALUE      (OVERALL, A**2) : NULL                           
REMARK   3   OVERALL ANISOTROPIC B VALUE.                                       
REMARK   3    B11 (A**2) : NULL                                                 
REMARK   3    B22 (A**2) : NULL                                                 
REMARK   3    B33 (A**2) : NULL                                                 
REMARK   3    B12 (A**2) : NULL                                                 
REMARK   3    B13 (A**2) : NULL                                                 
REMARK   3    B23 (A**2) : NULL                                                 
REMARK   3                                                                      
REMARK   3  ESTIMATED COORDINATE ERROR.                                         
REMARK   3   ESD FROM LUZZATI PLOT        (A) : NULL                            
REMARK   3   ESD FROM SIGMAA              (A) : NULL                            
REMARK   3   LOW RESOLUTION CUTOFF        (A) : NULL                            
REMARK   3                                                                      
REMARK   3  CROSS-VALIDATED ESTIMATED COORDINATE ERROR.                         
REMARK   3   ESD FROM C-V LUZZATI PLOT    (A) : NULL                            
REMARK   3   ESD FROM C-V SIGMAA          (A) : NULL                            
REMARK   3                                                                      
REMARK   3  RMS DEVIATIONS FROM IDEAL VALUES.                                   
REMARK   3   BOND LENGTHS                 (A) : 0.022                           
REMARK   3   BOND ANGLES            (DEGREES) : 3.70                            
REMARK   3   DIHEDRAL ANGLES        (DEGREES) : NULL                            
REMARK   3   IMPROPER ANGLES        (DEGREES) : NULL                            
REMARK   3                                                                      
REMARK   3  ISOTROPIC THERMAL MODEL : NULL                                      
REMARK   3                                                                      
REMARK   3  ISOTROPIC THERMAL FACTOR RESTRAINTS.    RMS    SIGMA                
REMARK   3   MAIN-CHAIN BOND              (A**2) : NULL  ; NULL                 
REMARK   3   MAIN-CHAIN ANGLE             (A**2) : NULL  ; NULL                 
REMARK   3   SIDE-CHAIN BOND              (A**2) : NULL  ; NULL                 
REMARK   3   SIDE-CHAIN ANGLE             (A**2) : NULL  ; NULL                 
REMARK   3                                                                      
REMARK   3  NCS MODEL : NULL                                                    
REMARK   3                                                                      
REMARK   3  NCS RESTRAINTS.                         RMS   SIGMA/WEIGHT          
REMARK   3   GROUP  1  POSITIONAL            (A) : NULL  ; NULL                 
REMARK   3   GROUP  1  B-FACTOR           (A**2) : NULL  ; NULL                 
REMARK   3                                                                      
REMARK   3  PARAMETER FILE  1  : NULL                                           
REMARK   3  TOPOLOGY FILE  1   : NULL                                           
REMARK   3                                                                      
REMARK   3  OTHER REFINEMENT REMARKS: NULL                                      
REMARK   4                                                                      
REMARK   4 3POR COMPLIES WITH FORMAT V. 3.0, 1-DEC-2006                         
REMARK   4                                                                      
REMARK   4 THIS IS THE REMEDIATED VERSION OF THIS PDB ENTRY.                    
REMARK   4 REMEDIATED DATA FILE REVISION 3.100 (2007-03-18)                     
REMARK 200                                                                      
REMARK 200 EXPERIMENTAL DETAILS                                                 
REMARK 200  EXPERIMENT TYPE                : X-RAY DIFFRACTION                  
REMARK 200  DATE OF DATA COLLECTION        : NULL                               
REMARK 200  TEMPERATURE           (KELVIN) : NULL                               
REMARK 200  PH                             : NULL                               
REMARK 200  NUMBER OF CRYSTALS USED        : NULL                               
REMARK 200                                                                      
REMARK 200  SYNCHROTRON              (Y/N) : NULL                               
REMARK 200  RADIATION SOURCE               : NULL                               
REMARK 200  BEAMLINE                       : NULL                               
REMARK 200  X-RAY GENERATOR MODEL          : NULL                               
REMARK 200  MONOCHROMATIC OR LAUE    (M/L) : NULL                               
REMARK 200  WAVELENGTH OR RANGE        (A) : NULL                               
REMARK 200  MONOCHROMATOR                  : NULL                               
REMARK 200  OPTICS                         : NULL                               
REMARK 200                                                                      
REMARK 200  DETECTOR TYPE                  : NULL                               
REMARK 200  DETECTOR MANUFACTURER          : NULL                               
REMARK 200  INTENSITY-INTEGRATION SOFTWARE : NULL                               
REMARK 200  DATA SCALING SOFTWARE          : NULL                               
REMARK 200                                                                      
REMARK 200  NUMBER OF UNIQUE REFLECTIONS   : NULL                               
REMARK 200  RESOLUTION RANGE HIGH      (A) : NULL                               
REMARK 200  RESOLUTION RANGE LOW       (A) : NULL                               
REMARK 200  REJECTION CRITERIA  (SIGMA(I)) : NULL                               
REMARK 200                                                                      
REMARK 200 OVERALL.                                                             
REMARK 200  COMPLETENESS FOR RANGE     (%) : NULL                               
REMARK 200  DATA REDUNDANCY                : NULL                               
REMARK 200  R MERGE                    (I) : NULL                               
REMARK 200  R SYM                      (I) : NULL                               
REMARK 200  <I/SIGMA(I)> FOR THE DATA SET  : NULL                               
REMARK 200                                                                      
REMARK 200 IN THE HIGHEST RESOLUTION SHELL.                                     
REMARK 200  HIGHEST RESOLUTION SHELL, RANGE HIGH (A) : NULL                     
REMARK 200  HIGHEST RESOLUTION SHELL, RANGE LOW  (A) : NULL                     
REMARK 200  COMPLETENESS FOR SHELL     (%) : NULL                               
REMARK 200  DATA REDUNDANCY IN SHELL       : NULL                               
REMARK 200  R MERGE FOR SHELL          (I) : NULL                               
REMARK 200  R SYM FOR SHELL            (I) : NULL                               
REMARK 200  <I/SIGMA(I)> FOR SHELL         : NULL                               
REMARK 200                                                                      
REMARK 200 DIFFRACTION PROTOCOL: NULL                                           
REMARK 200 METHOD USED TO DETERMINE THE STRUCTURE: NULL                         
REMARK 200 SOFTWARE USED: NULL                                                  
REMARK 200 STARTING MODEL: NULL                                                 
REMARK 200                                                                      
REMARK 200 REMARK: NULL                                                         
REMARK 280                                                                      
REMARK 280 CRYSTAL                                                              
REMARK 280 SOLVENT CONTENT, VS   (%): 69.74                                     
REMARK 280 MATTHEWS COEFFICIENT, VM (ANGSTROMS**3/DA): 4.06                     
REMARK 280                                                                      
REMARK 280 CRYSTALLIZATION CONDITIONS: NULL                                     
REMARK 290                                                                      
REMARK 290 CRYSTALLOGRAPHIC SYMMETRY                                            
REMARK 290 SYMMETRY OPERATORS FOR SPACE GROUP: H 3                              
REMARK 290                                                                      
REMARK 290      SYMOP   SYMMETRY                                                
REMARK 290     NNNMMM   OPERATOR                                                
REMARK 290       1555   X,Y,Z                                                   
REMARK 290       2555   -Y,X-Y,Z                                                
REMARK 290       3555   -X+Y,-X,Z                                               
REMARK 290       4555   2/3+X,1/3+Y,1/3+Z                                       
REMARK 290       5555   2/3-Y,1/3+X-Y,1/3+Z                                     
REMARK 290       6555   2/3-X+Y,1/3-X,1/3+Z                                     
REMARK 290       7555   1/3+X,2/3+Y,2/3+Z                                       
REMARK 290       8555   1/3-Y,2/3+X-Y,2/3+Z                                     
REMARK 290       9555   1/3-X+Y,2/3-X,2/3+Z                                     
REMARK 290                                                                      
REMARK 290     WHERE NNN -> OPERATOR NUMBER                                     
REMARK 290           MMM -> TRANSLATION VECTOR                                  
REMARK 290                                                                      
REMARK 290 CRYSTALLOGRAPHIC SYMMETRY TRANSFORMATIONS                            
REMARK 290 THE FOLLOWING TRANSFORMATIONS OPERATE ON THE ATOM/HETATM             
REMARK 290 RECORDS IN THIS ENTRY TO PRODUCE CRYSTALLOGRAPHICALLY                
REMARK 290 RELATED MOLECULES.                                                   
REMARK 290   SMTRY1   1  1.000000  0.000000  0.000000        0.00000            
REMARK 290   SMTRY2   1  0.000000  1.000000  0.000000        0.00000            
REMARK 290   SMTRY3   1  0.000000  0.000000  1.000000        0.00000            
REMARK 290   SMTRY1   2 -0.500000 -0.866025  0.000000        0.00000            
REMARK 290   SMTRY2   2  0.866025 -0.500000  0.000000        0.00000            
REMARK 290   SMTRY3   2  0.000000  0.000000  1.000000        0.00000            
REMARK 290   SMTRY1   3 -0.500000  0.866025  0.000000        0.00000            
REMARK 290   SMTRY2   3 -0.866025 -0.500000  0.000000        0.00000            
REMARK 290   SMTRY3   3  0.000000  0.000000  1.000000        0.00000            
REMARK 290   SMTRY1   4  1.000000  0.000000  0.000000       47.65000            
REMARK 290   SMTRY2   4  0.000000  1.000000  0.000000       27.51074            
REMARK 290   SMTRY3   4  0.000000  0.000000  1.000000       48.93333            
REMARK 290   SMTRY1   5 -0.500000 -0.866025  0.000000       47.65000            
REMARK 290   SMTRY2   5  0.866025 -0.500000  0.000000       27.51074            
REMARK 290   SMTRY3   5  0.000000  0.000000  1.000000       48.93333            
REMARK 290   SMTRY1   6 -0.500000  0.866025  0.000000       47.65000            
REMARK 290   SMTRY2   6 -0.866025 -0.500000  0.000000       27.51074            
REMARK 290   SMTRY3   6  0.000000  0.000000  1.000000       48.93333            
REMARK 290   SMTRY1   7  1.000000  0.000000  0.000000        0.00000            
REMARK 290   SMTRY2   7  0.000000  1.000000  0.000000       55.02148            
REMARK 290   SMTRY3   7  0.000000  0.000000  1.000000       97.86667            
REMARK 290   SMTRY1   8 -0.500000 -0.866025  0.000000        0.00000            
REMARK 290   SMTRY2   8  0.866025 -0.500000  0.000000       55.02148            
REMARK 290   SMTRY3   8  0.000000  0.000000  1.000000       97.86667            
REMARK 290   SMTRY1   9 -0.500000  0.866025  0.000000        0.00000            
REMARK 290   SMTRY2   9 -0.866025 -0.500000  0.000000       55.02148            
REMARK 290   SMTRY3   9  0.000000  0.000000  1.000000       97.86667            
REMARK 290                                                                      
REMARK 290 REMARK: NULL                                                         
REMARK 300                                                                      
REMARK 300 BIOMOLECULE: 1                                                       
REMARK 300 THIS ENTRY CONTAINS THE CRYSTALLOGRAPHIC ASYMMETRIC UNIT             
REMARK 300 WHICH CONSISTS OF 1 CHAIN(S). SEE REMARK 350 FOR                     
REMARK 300 INFORMATION ON GENERATING THE BIOLOGICAL MOLECULE(S).                
REMARK 350                                                                      
REMARK 350 GENERATING THE BIOMOLECULE                                           
REMARK 350 COORDINATES FOR A COMPLETE MULTIMER REPRESENTING THE KNOWN           
REMARK 350 BIOLOGICALLY SIGNIFICANT OLIGOMERIZATION STATE OF THE                
REMARK 350 MOLECULE CAN BE GENERATED BY APPLYING BIOMT TRANSFORMATIONS          
REMARK 350 GIVEN BELOW.  BOTH NON-CRYSTALLOGRAPHIC AND                          
REMARK 350 CRYSTALLOGRAPHIC OPERATIONS ARE GIVEN.                               
REMARK 350                                                                      
REMARK 350 BIOMOLECULE: 1                                                       
REMARK 350 APPLY THE FOLLOWING TO CHAINS: A                                     
REMARK 350   BIOMT1   1  1.000000  0.000000  0.000000        0.00000            
REMARK 350   BIOMT2   1  0.000000  1.000000  0.000000        0.00000            
REMARK 350   BIOMT3   1  0.000000  0.000000  1.000000        0.00000            
REMARK 350   BIOMT1   2 -0.500000 -0.866025  0.000000        0.00000            
REMARK 350   BIOMT2   2  0.866025 -0.500000  0.000000        0.00000            
REMARK 350   BIOMT3   2  0.000000  0.000000  1.000000        0.00000            
REMARK 350   BIOMT1   3 -0.500000  0.866025  0.000000        0.00000            
REMARK 350   BIOMT2   3 -0.866025 -0.500000  0.000000        0.00000            
REMARK 350   BIOMT3   3  0.000000  0.000000  1.000000        0.00000            
REMARK 375                                                                      
REMARK 375 SPECIAL POSITION                                                     
REMARK 375 THE FOLLOWING ATOMS ARE FOUND TO BE WITHIN 0.15 ANGSTROMS            
REMARK 375 OF A SYMMETRY RELATED ATOM AND ARE ASSUMED TO BE ON SPECIAL          
REMARK 375 POSITIONS.                                                           
REMARK 375                                                                      
REMARK 375 ATOM RES CSSEQI                                                      
REMARK 375      HOH   924   LIES ON A SPECIAL POSITION.                         
REMARK 375      HOH   952   LIES ON A SPECIAL POSITION.                         
REMARK 500                                                                      
REMARK 500 GEOMETRY AND STEREOCHEMISTRY                                         
REMARK 500 SUBTOPIC: NON-CIS, NON-TRANS                                         
REMARK 500                                                                      
REMARK 500 THE FOLLOWING PEPTIDE BONDS DEVIATE SIGNIFICANTLY FROM BOTH          
REMARK 500 CIS AND TRANS CONFORMATION.  CIS BONDS, IF ANY, ARE LISTED           
REMARK 500 ON CISPEP RECORDS.  TRANS IS DEFINED AS 180 +/- 30 AND               
REMARK 500 CIS IS DEFINED AS 0 +/- 30 DEGREES.                                  
REMARK 500                                 MODEL     OMEGA                      
REMARK 500 LEU A  286    PRO A  287                  146.58                     
REMARK 525                                                                      
REMARK 525 SOLVENT                                                              
REMARK 525 THE FOLLOWING SOLVENT MOLECULES LIE FARTHER THAN EXPECTED            
REMARK 525 FROM THE PROTEIN OR NUCLEIC ACID MOLECULE AND MAY BE                 
REMARK 525 ASSOCIATED WITH A SYMMETRY RELATED MOLECULE (M=MODEL                 
REMARK 525 NUMBER; RES=RESIDUE NAME; C=CHAIN IDENTIFIER; SSEQ=SEQUENCE          
REMARK 525 NUMBER; I=INSERTION CODE):                                           
REMARK 525                                                                      
REMARK 525  M RES CSSEQI                                                        
REMARK 525    HOH   966        DISTANCE =  5.43 ANGSTROMS                       
REMARK 525    HOH   973        DISTANCE =  5.18 ANGSTROMS                       
REMARK 525    HOH   974        DISTANCE =  5.52 ANGSTROMS                       
REMARK 525    HOH   975        DISTANCE =  7.29 ANGSTROMS                       
REMARK 525    HOH   977        DISTANCE =  5.21 ANGSTROMS                       
REMARK 525    HOH   978        DISTANCE =  7.36 ANGSTROMS                       
DBREF  3POR A    1   301  UNP    P31243   PORI_RHOCA       1    301             
SEQRES   1 A  301  GLU VAL LYS LEU SER GLY ASP ALA ARG MET GLY VAL MET          
SEQRES   2 A  301  TYR ASN GLY ASP ASP TRP ASN PHE SER SER ARG SER ARG          
SEQRES   3 A  301  VAL LEU PHE THR MET SER GLY THR THR ASP SER GLY LEU          
SEQRES   4 A  301  GLU PHE GLY ALA SER PHE LYS ALA HIS GLU SER VAL GLY          
SEQRES   5 A  301  ALA GLU THR GLY GLU ASP GLY THR VAL PHE LEU SER GLY          
SEQRES   6 A  301  ALA PHE GLY LYS ILE GLU MET GLY ASP ALA LEU GLY ALA          
SEQRES   7 A  301  SER GLU ALA LEU PHE GLY ASP LEU TYR GLU VAL GLY TYR          
SEQRES   8 A  301  THR ASP LEU ASP ASP ARG GLY GLY ASN ASP ILE PRO TYR          
SEQRES   9 A  301  LEU THR GLY ASP GLU ARG LEU THR ALA GLU ASP ASN PRO          
SEQRES  10 A  301  VAL LEU LEU TYR THR TYR SER ALA GLY ALA PHE SER VAL          
SEQRES  11 A  301  ALA ALA SER MET SER ASP GLY LYS VAL GLY GLU THR SER          
SEQRES  12 A  301  GLU ASP ASP ALA GLN GLU MET ALA VAL ALA ALA ALA TYR          
SEQRES  13 A  301  THR PHE GLY ASN TYR THR VAL GLY LEU GLY TYR GLU LYS          
SEQRES  14 A  301  ILE ASP SER PRO ASP THR ALA LEU MET ALA ASP MET GLU          
SEQRES  15 A  301  GLN LEU GLU LEU ALA ALA ILE ALA LYS PHE GLY ALA THR          
SEQRES  16 A  301  ASN VAL LYS ALA TYR TYR ALA ASP GLY GLU LEU ASP ARG          
SEQRES  17 A  301  ASP PHE ALA ARG ALA VAL PHE ASP LEU THR PRO VAL ALA          
SEQRES  18 A  301  ALA ALA ALA THR ALA VAL ASP HIS LYS ALA TYR GLY LEU          
SEQRES  19 A  301  SER VAL ASP SER THR PHE GLY ALA THR THR VAL GLY GLY          
SEQRES  20 A  301  TYR VAL GLN VAL LEU ASP ILE ASP THR ILE ASP ASP VAL          
SEQRES  21 A  301  THR TYR TYR GLY LEU GLY ALA SER TYR ASP LEU GLY GLY          
SEQRES  22 A  301  GLY ALA SER ILE VAL GLY GLY ILE ALA ASP ASN ASP LEU          
SEQRES  23 A  301  PRO ASN SER ASP MET VAL ALA ASP LEU GLY VAL LYS PHE          
SEQRES  24 A  301  LYS PHE                                                      
FTNOTE   1 RESIDUE 117 IS A CIS PROLINE.                                        
FTNOTE   2 RESIDUE 545 HAS NOT BEEN UNAMBIGUOUSLY IDENTIFIED. IT HAS            
FTNOTE   2  BEEN MODELED AS A DETERGENT N-OCTYLTETRAOXYETHYLENE.                
FTNOTE   3 FOURTEEN DETERGENT FRAGMENTS HAVE BEEN MODELED AS WATERS             
FTNOTE   3  (SEE REMARK 5)                                                      
HET    C8E    545      21                                                       
HET    TRS    700       8                                                       
HETNAM     C8E (HYDROXYETHYLOXY)TRI(ETHYLOXY)OCTANE                             
HETNAM     TRS 2-AMINO-2-HYDROXYMETHYL-PROPANE-1,3-DIOL                         
HETSYN     TRS TRIS BUFFER                                                      
FORMUL   2  C8E    C16 H34 O5                                                   
FORMUL   3  TRS    C4 H12 N O3 1+                                               
FORMUL   4  HOH   *77(H2 O)                                                     
HELIX    1  H1 SER A   50  GLU A   54  1                                   5    
HELIX    2  H2 GLY A   77  PHE A   83  1                                   7    
HELIX    3  H3 ARG A  208  VAL A  214  1                                   7    
SHEET    1  S117 GLU A   1  ASN A  15  0                                        
SHEET    2  S117 ASP A  18  THR A  35 -1  O  ASP A  18   N  ASN A  15           
SHEET    3  S117 LEU A  39  LYS A  46 -1  O  LEU A  39   N  THR A  35           
SHEET    4  S117 GLY A  59  GLY A  65 -1  N  THR A  60   O  SER A  44           
SHEET    5  S117 GLY A  68  ASP A  74 -1  N  GLY A  68   O  GLY A  65           
SHEET    6  S117 VAL A 118  ALA A 125 -1  N  VAL A 118   O  GLY A  73           
SHEET    7  S117 PHE A 128  SER A 135 -1  N  PHE A 128   O  ALA A 125           
SHEET    8  S117 GLN A 148  PHE A 158 -1  O  GLU A 149   N  SER A 135           
SHEET    9  S117 TYR A 161  ASP A 171 -1  N  TYR A 161   O  PHE A 158           
SHEET   10  S117 MET A 181  PHE A 192 -1  N  MET A 181   O  ILE A 170           
SHEET   11  S117 THR A 195  LEU A 206 -1  N  THR A 195   O  PHE A 192           
SHEET   12  S117 VAL A 227  PHE A 240 -1  N  VAL A 227   O  LEU A 206           
SHEET   13  S117 THR A 243  ILE A 254 -1  N  THR A 243   O  PHE A 240           
SHEET   14  S117 ASP A 258  LEU A 271 -1  N  ASP A 258   O  ILE A 254           
SHEET   15  S117 ALA A 275  ASP A 285 -1  O  ALA A 275   N  LEU A 271           
SHEET   16  S117 VAL A 292  PHE A 301 -1  N  VAL A 292   O  ALA A 282           
SHEET   17  S117 GLU A   1  ASN A  15  1  N  GLY A   6   O  PHE A 301           
TURN     1 TN1 ASN A  15  ASP A  18                                             
TURN     2 TN2 THR A  35  GLY A  38                                             
TURN     3 TN3 LYS A  46  GLU A  49                                             
TURN     4 TN4 GLY A  65  GLY A  68                                             
TURN     5 TN5 GLY A  90  ASP A  93                                             
TURN     6 TN6 ASP A  95  GLY A  98                                             
TURN     7 TN7 GLY A 107  ARG A 110                                             
TURN     8 TN8 ARG A 110  ALA A 113                                             
TURN     9 TN9 THR A 112  ASP A 115                                             
TURN    10 T10 ALA A 125  PHE A 128                                             
TURN    11 T11 VAL A 139  THR A 142                                             
TURN    12 T12 PHE A 158  TYR A 161                                             
TURN    13 T13 ASP A 174  LEU A 177                                             
TURN    14 T14 PHE A 192  THR A 195                                             
TURN    15 T15 PHE A 240  THR A 243                                             
TURN    16 T16 ILE A 254  ILE A 257                                             
TURN    17 T17 GLY A 272  ALA A 275                                             
TURN    18 T18 LEU A 286  SER A 289                                             
CISPEP   1 ASN A  116    PRO A  117          0        18.12                     
CRYST1   95.300   95.300  146.800  90.00  90.00 120.00 H 3           9          
ORIGX1      1.000000  0.000000  0.000000        0.00000                         
ORIGX2      0.000000  1.000000  0.000000        0.00000                         
ORIGX3      0.000000  0.000000  1.000000        0.00000                         
SCALE1      0.010493  0.006058  0.000000        0.00000                         
SCALE2      0.000000  0.012117  0.000000        0.00000                         
SCALE3      0.000000  0.000000  0.006812        0.00000                         
ATOM      1  N   GLU A   1      10.816  -2.231   7.318  1.00 35.24           N  
ATOM      2  CA  GLU A   1       9.405  -2.440   6.951  1.00 34.55           C  
ATOM      3  C   GLU A   1       8.578  -3.039   8.104  1.00 31.57           C  
ATOM      4  O   GLU A   1       9.070  -3.995   8.725  1.00 30.25           O  
ATOM      5  CB  GLU A   1       9.369  -3.345   5.763  1.00 40.63           C  
ATOM      6  CG  GLU A   1       8.051  -4.081   5.450  1.00 55.62           C  
ATOM      7  CD  GLU A   1       8.246  -5.411   4.666  1.00 68.88           C  
ATOM      8  OE1 GLU A   1       9.358  -5.650   4.137  1.00 76.74           O  
ATOM      9  OE2 GLU A   1       7.299  -6.219   4.576  1.00 68.32           O  
ATOM     10  N   VAL A   2       7.367  -2.502   8.350  1.00 28.60           N  
ATOM     11  CA  VAL A   2       6.491  -2.896   9.447  1.00 27.34           C  
ATOM     12  C   VAL A   2       5.207  -3.434   8.900  1.00 27.90           C  
ATOM     13  O   VAL A   2       4.522  -2.646   8.253  1.00 28.73           O  
ATOM     14  CB  VAL A   2       6.051  -1.741  10.379  1.00 23.66           C  
ATOM     15  CG1 VAL A   2       5.252  -2.311  11.553  1.00 25.02           C  
ATOM     16  CG2 VAL A   2       7.251  -0.978  10.899  1.00 20.79           C  
ATOM     17  N   LYS A   3       4.812  -4.673   9.149  1.00 27.69           N  
ATOM     18  CA  LYS A   3       3.594  -5.224   8.606  1.00 28.78           C  
ATOM     19  C   LYS A   3       2.661  -5.388   9.789  1.00 28.57           C  
ATOM     20  O   LYS A   3       3.135  -5.732  10.876  1.00 32.04           O  
ATOM     21  CB  LYS A   3       3.774  -6.609   8.046  1.00 33.65           C  
ATOM     22  CG  LYS A   3       4.941  -6.856   7.098  1.00 48.38           C  
ATOM     23  CD  LYS A   3       4.527  -6.598   5.625  1.00 61.08           C  
ATOM     24  CE  LYS A   3       4.337  -5.094   5.268  1.00 66.80           C  
ATOM     25  NZ  LYS A   3       4.353  -4.812   3.840  1.00 73.39           N  
ATOM     26  N   LEU A   4       1.364  -5.204   9.665  1.00 26.45           N  
ATOM     27  CA  LEU A   4       0.414  -5.453  10.718  1.00 24.41           C  
ATOM     28  C   LEU A   4      -0.412  -6.731  10.483  1.00 24.42           C  
ATOM     29  O   LEU A   4      -0.772  -6.944   9.309  1.00 25.52           O  
ATOM     30  CB  LEU A   4      -0.542  -4.337  10.813  1.00 19.86           C  
ATOM     31  CG  LEU A   4      -0.057  -3.021  11.179  1.00 17.48           C  
ATOM     32  CD1 LEU A   4      -1.189  -2.082  11.083  1.00 17.73           C  
ATOM     33  CD2 LEU A   4       0.419  -3.039  12.575  1.00 23.29           C  
ATOM     34  N   SER A   5      -0.634  -7.639  11.476  1.00 23.10           N  
ATOM     35  CA  SER A   5      -1.686  -8.629  11.397  1.00 20.05           C  
ATOM     36  C   SER A   5      -2.397  -8.567  12.721  1.00 19.22           C  
ATOM     37  O   SER A   5      -2.045  -7.749  13.560  1.00 18.87           O  
ATOM     38  CB  SER A   5      -1.153  -9.984  11.175  1.00 17.00           C  
ATOM     39  OG  SER A   5      -0.098 -10.260  12.022  1.00 19.90           O  
ATOM     40  N   GLY A   6      -3.405  -9.354  12.983  1.00 18.68           N  
ATOM     41  CA  GLY A   6      -4.165  -9.232  14.183  1.00 18.24           C  
ATOM     42  C   GLY A   6      -5.073 -10.420  14.338  1.00 18.67           C  
ATOM     43  O   GLY A   6      -5.023 -11.311  13.498  1.00 19.46           O  
ATOM     44  N   ASP A   7      -5.837 -10.540  15.426  1.00 18.02           N  
ATOM     45  CA  ASP A   7      -6.789 -11.640  15.605  1.00 17.11           C  
ATOM     46  C   ASP A   7      -7.853 -11.155  16.578  1.00 16.09           C  
ATOM     47  O   ASP A   7      -7.743 -10.018  17.088  1.00 16.66           O  
ATOM     48  CB  ASP A   7      -6.140 -12.952  16.161  1.00 19.82           C  
ATOM     49  CG  ASP A   7      -5.207 -12.877  17.370  1.00 24.70           C  
ATOM     50  OD1 ASP A   7      -5.542 -12.217  18.346  1.00 32.27           O  
ATOM     51  OD2 ASP A   7      -4.148 -13.484  17.361  1.00 28.89           O  
ATOM     52  N   ALA A   8      -8.903 -11.946  16.748  1.00 13.51           N  
ATOM     53  CA  ALA A   8      -9.970 -11.593  17.627  1.00 11.74           C  
ATOM     54  C   ALA A   8     -10.752 -12.856  17.869  1.00 13.21           C  
ATOM     55  O   ALA A   8     -10.516 -13.794  17.108  1.00 14.36           O  
ATOM     56  CB  ALA A   8     -10.810 -10.554  16.979  1.00  5.00           C  
ATOM     57  N   ARG A   9     -11.572 -13.050  18.927  1.00 13.84           N  
ATOM     58  CA  ARG A   9     -12.427 -14.219  19.079  1.00 13.34           C  
ATOM     59  C   ARG A   9     -13.621 -13.796  19.879  1.00 14.40           C  
ATOM     60  O   ARG A   9     -13.589 -12.716  20.422  1.00 15.09           O  
ATOM     61  CB  ARG A   9     -11.729 -15.280  19.793  1.00 13.96           C  
ATOM     62  CG  ARG A   9     -11.362 -14.868  21.170  1.00 17.55           C  
ATOM     63  CD  ARG A   9     -10.374 -15.841  21.615  1.00 16.28           C  
ATOM     64  NE  ARG A   9     -10.035 -15.514  22.970  1.00 22.27           N  
ATOM     65  CZ  ARG A   9      -8.964 -16.073  23.570  1.00 25.44           C  
ATOM     66  NH1 ARG A   9      -8.179 -16.985  22.972  1.00 27.46           N  
ATOM     67  NH2 ARG A   9      -8.685 -15.741  24.819  1.00 22.31           N  
ATOM     68  N   MET A  10     -14.744 -14.463  19.953  1.00 16.02           N  
ATOM     69  CA  MET A  10     -15.826 -14.106  20.838  1.00 17.80           C  
ATOM     70  C   MET A  10     -16.645 -15.335  21.025  1.00 20.26           C  
ATOM     71  O   MET A  10     -16.549 -16.189  20.149  1.00 22.83           O  
ATOM     72  CB  MET A  10     -16.734 -13.046  20.304  1.00 19.19           C  
ATOM     73  CG  MET A  10     -17.255 -12.943  18.903  1.00 22.57           C  
ATOM     74  SD  MET A  10     -18.489 -11.619  18.747  1.00 27.61           S  
ATOM     75  CE  MET A  10     -19.212 -12.529  17.431  1.00 20.57           C  
ATOM     76  N   GLY A  11     -17.361 -15.565  22.112  1.00 22.12           N  
ATOM     77  CA  GLY A  11     -18.173 -16.756  22.304  1.00 23.35           C  
ATOM     78  C   GLY A  11     -18.503 -16.814  23.787  1.00 25.00           C  
ATOM     79  O   GLY A  11     -18.483 -15.805  24.514  1.00 24.62           O  
ATOM     80  N   VAL A  12     -18.753 -18.023  24.245  1.00 26.53           N  
ATOM     81  CA  VAL A  12     -19.131 -18.260  25.628  1.00 27.50           C  
ATOM     82  C   VAL A  12     -18.283 -19.354  26.207  1.00 28.88           C  
ATOM     83  O   VAL A  12     -17.888 -20.278  25.491  1.00 26.87           O  
ATOM     84  CB  VAL A  12     -20.570 -18.650  25.732  1.00 25.02           C  
ATOM     85  CG1 VAL A  12     -21.434 -17.466  25.332  1.00 24.38           C  
ATOM     86  CG2 VAL A  12     -20.828 -19.819  24.855  1.00 24.05           C  
ATOM     87  N   MET A  13     -18.022 -19.223  27.510  1.00 30.83           N  
ATOM     88  CA  MET A  13     -17.073 -20.109  28.137  1.00 34.90           C  
ATOM     89  C   MET A  13     -17.622 -20.580  29.444  1.00 36.29           C  
ATOM     90  O   MET A  13     -18.192 -19.772  30.173  1.00 37.00           O  
ATOM     91  CB  MET A  13     -15.777 -19.360  28.340  1.00 36.63           C  
ATOM     92  CG  MET A  13     -14.598 -20.242  28.744  1.00 42.63           C  
ATOM     93  SD  MET A  13     -14.126 -20.394  30.503  1.00 45.86           S  
ATOM     94  CE  MET A  13     -13.636 -18.706  30.717  1.00 43.69           C  
ATOM     95  N   TYR A  14     -17.403 -21.848  29.708  1.00 37.97           N  
ATOM     96  CA  TYR A  14     -17.879 -22.494  30.886  1.00 41.16           C  
ATOM     97  C   TYR A  14     -16.676 -22.839  31.740  1.00 43.67           C  
ATOM     98  O   TYR A  14     -15.884 -23.711  31.375  1.00 44.53           O  
ATOM     99  CB  TYR A  14     -18.586 -23.712  30.472  1.00 42.40           C  
ATOM    100  CG  TYR A  14     -19.288 -24.307  31.656  1.00 50.14           C  
ATOM    101  CD1 TYR A  14     -20.419 -23.678  32.127  1.00 54.59           C  
ATOM    102  CD2 TYR A  14     -18.779 -25.424  32.297  1.00 52.60           C  
ATOM    103  CE1 TYR A  14     -21.044 -24.156  33.258  1.00 57.23           C  
ATOM    104  CE2 TYR A  14     -19.396 -25.914  33.428  1.00 53.97           C  
ATOM    105  CZ  TYR A  14     -20.522 -25.265  33.900  1.00 57.76           C  
ATOM    106  OH  TYR A  14     -21.108 -25.656  35.083  1.00 61.31           O  
ATOM    107  N   ASN A  15     -16.562 -22.224  32.918  1.00 45.66           N  
ATOM    108  CA  ASN A  15     -15.385 -22.355  33.781  1.00 48.04           C  
ATOM    109  C   ASN A  15     -15.405 -23.413  34.851  1.00 50.05           C  
ATOM    110  O   ASN A  15     -14.481 -23.578  35.675  1.00 50.66           O  
ATOM    111  CB  ASN A  15     -15.082 -21.047  34.481  1.00 48.52           C  
ATOM    112  CG  ASN A  15     -16.288 -20.453  35.183  1.00 49.91           C  
ATOM    113  OD1 ASN A  15     -17.268 -21.127  35.546  1.00 47.40           O  
ATOM    114  ND2 ASN A  15     -16.238 -19.142  35.332  1.00 52.34           N  
ATOM    115  N   GLY A  16     -16.478 -24.166  34.728  1.00 51.51           N  
ATOM    116  CA  GLY A  16     -16.702 -25.244  35.649  1.00 54.60           C  
ATOM    117  C   GLY A  16     -18.073 -25.118  36.294  1.00 56.44           C  
ATOM    118  O   GLY A  16     -18.748 -26.118  36.571  1.00 56.72           O  
ATOM    119  N   ASP A  17     -18.552 -23.870  36.416  1.00 57.94           N  
ATOM    120  CA  ASP A  17     -19.766 -23.560  37.179  1.00 59.19           C  
ATOM    121  C   ASP A  17     -20.764 -22.681  36.434  1.00 58.00           C  
ATOM    122  O   ASP A  17     -21.983 -22.888  36.499  1.00 57.50           O  
ATOM    123  CB  ASP A  17     -19.364 -22.852  38.518  1.00 66.37           C  
ATOM    124  CG  ASP A  17     -17.863 -22.842  38.962  1.00 74.96           C  
ATOM    125  OD1 ASP A  17     -17.215 -23.911  39.083  1.00 81.29           O  
ATOM    126  OD2 ASP A  17     -17.338 -21.738  39.203  1.00 79.33           O  
ATOM    127  N   ASP A  18     -20.192 -21.654  35.768  1.00 56.79           N  
ATOM    128  CA  ASP A  18     -20.940 -20.696  34.974  1.00 54.99           C  
ATOM    129  C   ASP A  18     -20.400 -20.463  33.620  1.00 52.05           C  
ATOM    130  O   ASP A  18     -19.198 -20.625  33.382  1.00 52.07           O  
ATOM    131  CB  ASP A  18     -20.959 -19.347  35.556  1.00 61.14           C  
ATOM    132  CG  ASP A  18     -21.658 -19.340  36.883  1.00 73.19           C  
ATOM    133  OD1 ASP A  18     -22.588 -20.137  37.087  1.00 82.03           O  
ATOM    134  OD2 ASP A  18     -21.260 -18.533  37.724  1.00 81.66           O  
ATOM    135  N   TRP A  19     -21.354 -20.104  32.767  1.00 49.80           N  
ATOM    136  CA  TRP A  19     -21.028 -19.637  31.420  1.00 47.04           C  
ATOM    137  C   TRP A  19     -20.665 -18.149  31.431  1.00 44.77           C  
ATOM    138  O   TRP A  19     -21.242 -17.405  32.221  1.00 45.76           O  
ATOM    139  CB  TRP A  19     -22.198 -19.850  30.475  1.00 44.36           C  
ATOM    140  CG  TRP A  19     -22.206 -21.294  30.029  1.00 46.84           C  
ATOM    141  CD1 TRP A  19     -23.045 -22.157  30.656  1.00 50.70           C  
ATOM    142  CD2 TRP A  19     -21.498 -21.912  29.007  1.00 48.06           C  
ATOM    143  NE1 TRP A  19     -22.890 -23.313  30.041  1.00 52.01           N  
ATOM    144  CE2 TRP A  19     -21.994 -23.206  29.063  1.00 47.24           C  
ATOM    145  CE3 TRP A  19     -20.548 -21.646  28.047  1.00 47.68           C  
ATOM    146  CZ2 TRP A  19     -21.608 -24.217  28.223  1.00 42.78           C  
ATOM    147  CZ3 TRP A  19     -20.150 -22.666  27.193  1.00 46.69           C  
ATOM    148  CH2 TRP A  19     -20.670 -23.939  27.273  1.00 42.86           C  
ATOM    149  N   ASN A  20     -19.726 -17.615  30.652  1.00 41.93           N  
ATOM    150  CA  ASN A  20     -19.488 -16.182  30.636  1.00 38.26           C  
ATOM    151  C   ASN A  20     -19.184 -15.899  29.211  1.00 34.84           C  
ATOM    152  O   ASN A  20     -18.719 -16.775  28.477  1.00 34.75           O  
ATOM    153  CB  ASN A  20     -18.270 -15.757  31.337  1.00 44.52           C  
ATOM    154  CG  ASN A  20     -18.179 -16.309  32.739  1.00 54.61           C  
ATOM    155  OD1 ASN A  20     -18.758 -15.828  33.736  1.00 60.88           O  
ATOM    156  ND2 ASN A  20     -17.401 -17.394  32.780  1.00 59.52           N  
ATOM    157  N   PHE A  21     -19.468 -14.693  28.797  1.00 31.14           N  
ATOM    158  CA  PHE A  21     -19.049 -14.211  27.501  1.00 27.86           C  
ATOM    159  C   PHE A  21     -17.537 -14.126  27.577  1.00 27.91           C  
ATOM    160  O   PHE A  21     -16.997 -13.784  28.652  1.00 30.74           O  
ATOM    161  CB  PHE A  21     -19.496 -12.822  27.236  1.00 22.77           C  
ATOM    162  CG  PHE A  21     -20.983 -12.564  27.154  1.00 18.80           C  
ATOM    163  CD1 PHE A  21     -21.880 -13.549  26.771  1.00 17.01           C  
ATOM    164  CD2 PHE A  21     -21.417 -11.305  27.473  1.00 13.68           C  
ATOM    165  CE1 PHE A  21     -23.240 -13.269  26.717  1.00 16.57           C  
ATOM    166  CE2 PHE A  21     -22.780 -11.033  27.410  1.00 19.45           C  
ATOM    167  CZ  PHE A  21     -23.688 -12.006  27.038  1.00 15.40           C  
ATOM    168  N   SER A  22     -16.771 -14.396  26.533  1.00 25.96           N  
ATOM    169  CA  SER A  22     -15.345 -14.214  26.595  1.00 21.89           C  
ATOM    170  C   SER A  22     -14.991 -13.670  25.224  1.00 22.92           C  
ATOM    171  O   SER A  22     -15.515 -14.263  24.259  1.00 23.97           O  
ATOM    172  CB  SER A  22     -14.717 -15.524  26.805  1.00 15.46           C  
ATOM    173  OG  SER A  22     -13.316 -15.329  26.987  1.00 21.85           O  
ATOM    174  N   SER A  23     -14.185 -12.586  25.095  1.00 21.38           N  
ATOM    175  CA  SER A  23     -13.690 -12.077  23.825  1.00 20.02           C  
ATOM    176  C   SER A  23     -12.390 -11.276  23.917  1.00 19.66           C  
ATOM    177  O   SER A  23     -11.914 -10.988  25.011  1.00 20.55           O  
ATOM    178  CB  SER A  23     -14.673 -11.211  23.187  1.00 15.93           C  
ATOM    179  OG  SER A  23     -14.821 -10.105  24.026  1.00 20.15           O  
ATOM    180  N   ARG A  24     -11.743 -11.008  22.793  1.00 18.93           N  
ATOM    181  CA  ARG A  24     -10.517 -10.277  22.776  1.00 19.26           C  
ATOM    182  C   ARG A  24     -10.175  -9.923  21.382  1.00 19.29           C  
ATOM    183  O   ARG A  24     -10.720 -10.567  20.503  1.00 19.97           O  
ATOM    184  CB  ARG A  24      -9.348 -11.051  23.285  1.00 15.53           C  
ATOM    185  CG  ARG A  24      -8.929 -12.241  22.595  1.00 13.89           C  
ATOM    186  CD  ARG A  24      -7.552 -12.356  23.183  1.00 10.63           C  
ATOM    187  NE  ARG A  24      -6.888 -13.395  22.444  1.00 13.28           N  
ATOM    188  CZ  ARG A  24      -5.931 -14.149  22.929  1.00 18.03           C  
ATOM    189  NH1 ARG A  24      -5.510 -13.979  24.168  1.00 24.13           N  
ATOM    190  NH2 ARG A  24      -5.380 -15.095  22.155  1.00 20.03           N  
ATOM    191  N   SER A  25      -9.314  -8.939  21.224  1.00 18.36           N  
ATOM    192  CA  SER A  25      -8.704  -8.675  19.965  1.00 16.68           C  
ATOM    193  C   SER A  25      -7.262  -8.306  20.263  1.00 15.79           C  
ATOM    194  O   SER A  25      -6.993  -7.742  21.333  1.00 16.16           O  
ATOM    195  CB  SER A  25      -9.436  -7.564  19.256  1.00 17.65           C  
ATOM    196  OG  SER A  25      -9.651  -6.444  20.071  1.00 23.09           O  
ATOM    197  N   ARG A  26      -6.305  -8.653  19.376  1.00 15.41           N  
ATOM    198  CA  ARG A  26      -4.871  -8.365  19.453  1.00 14.57           C  
ATOM    199  C   ARG A  26      -4.376  -7.887  18.080  1.00 14.86           C  
ATOM    200  O   ARG A  26      -5.118  -8.118  17.114  1.00 14.53           O  
ATOM    201  CB  ARG A  26      -4.139  -9.609  19.843  1.00 13.27           C  
ATOM    202  CG  ARG A  26      -4.676 -10.241  21.129  1.00 18.07           C  
ATOM    203  CD  ARG A  26      -3.741 -11.324  21.680  1.00 19.80           C  
ATOM    204  NE  ARG A  26      -3.552 -12.387  20.705  1.00 24.13           N  
ATOM    205  CZ  ARG A  26      -2.737 -13.407  20.882  1.00 21.92           C  
ATOM    206  NH1 ARG A  26      -2.045 -13.459  22.003  1.00 29.87           N  
ATOM    207  NH2 ARG A  26      -2.676 -14.390  19.981  1.00 17.47           N  
ATOM    208  N   VAL A  27      -3.170  -7.296  17.961  1.00 14.30           N  
ATOM    209  CA  VAL A  27      -2.563  -6.735  16.754  1.00 14.57           C  
ATOM    210  C   VAL A  27      -1.119  -7.079  16.942  1.00 15.06           C  
ATOM    211  O   VAL A  27      -0.597  -6.842  18.043  1.00 15.34           O  
ATOM    212  CB  VAL A  27      -2.664  -5.181  16.667  1.00 17.58           C  
ATOM    213  CG1 VAL A  27      -1.663  -4.552  15.716  1.00 11.01           C  
ATOM    214  CG2 VAL A  27      -4.075  -4.851  16.189  1.00 17.14           C  
ATOM    215  N   LEU A  28      -0.498  -7.589  15.895  1.00 14.58           N  
ATOM    216  CA  LEU A  28       0.877  -8.002  15.951  1.00 15.26           C  
ATOM    217  C   LEU A  28       1.641  -7.121  14.992  1.00 16.45           C  
ATOM    218  O   LEU A  28       1.099  -6.924  13.923  1.00 17.27           O  
ATOM    219  CB  LEU A  28       1.011  -9.421  15.535  1.00 10.94           C  
ATOM    220  CG  LEU A  28       2.447  -9.895  15.338  1.00 14.35           C  
ATOM    221  CD1 LEU A  28       3.238 -10.136  16.626  1.00 16.86           C  
ATOM    222  CD2 LEU A  28       2.325 -11.231  14.664  1.00 13.26           C  
ATOM    223  N   PHE A  29       2.788  -6.533  15.377  1.00 18.07           N  
ATOM    224  CA  PHE A  29       3.675  -5.703  14.600  1.00 18.62           C  
ATOM    225  C   PHE A  29       4.803  -6.632  14.239  1.00 20.36           C  
ATOM    226  O   PHE A  29       5.433  -7.165  15.154  1.00 20.73           O  
ATOM    227  CB  PHE A  29       4.364  -4.662  15.366  1.00 17.01           C  
ATOM    228  CG  PHE A  29       3.396  -3.678  15.895  1.00 18.83           C  
ATOM    229  CD1 PHE A  29       2.908  -2.712  15.070  1.00 21.48           C  
ATOM    230  CD2 PHE A  29       2.964  -3.784  17.186  1.00 20.15           C  
ATOM    231  CE1 PHE A  29       1.961  -1.853  15.565  1.00 19.94           C  
ATOM    232  CE2 PHE A  29       2.009  -2.918  17.690  1.00 16.45           C  
ATOM    233  CZ  PHE A  29       1.508  -1.957  16.875  1.00 20.08           C  
ATOM    234  N   THR A  30       5.080  -6.847  12.958  1.00 21.30           N  
ATOM    235  CA  THR A  30       6.169  -7.710  12.481  1.00 20.83           C  
ATOM    236  C   THR A  30       7.059  -6.752  11.744  1.00 20.21           C  
ATOM    237  O   THR A  30       6.548  -6.032  10.900  1.00 22.43           O  
ATOM    238  CB  THR A  30       5.662  -8.701  11.503  1.00 20.11           C  
ATOM    239  OG1 THR A  30       4.764  -9.545  12.201  1.00 23.21           O  
ATOM    240  CG2 THR A  30       6.742  -9.505  10.900  1.00 22.30           C  
ATOM    241  N   MET A  31       8.323  -6.646  11.996  1.00 19.52           N  
ATOM    242  CA  MET A  31       9.155  -5.692  11.346  1.00 19.68           C  
ATOM    243  C   MET A  31      10.243  -6.543  10.736  1.00 20.92           C  
ATOM    244  O   MET A  31      10.660  -7.518  11.380  1.00 20.04           O  
ATOM    245  CB  MET A  31       9.700  -4.792  12.376  1.00 21.23           C  
ATOM    246  CG  MET A  31       8.593  -4.165  13.144  1.00 22.73           C  
ATOM    247  SD  MET A  31       9.261  -2.812  14.093  1.00 29.39           S  
ATOM    248  CE  MET A  31       9.622  -3.545  15.658  1.00 28.51           C  
ATOM    249  N   SER A  32      10.701  -6.262   9.488  1.00 22.62           N  
ATOM    250  CA  SER A  32      11.802  -7.023   8.793  1.00 22.04           C  
ATOM    251  C   SER A  32      12.708  -6.150   7.936  1.00 21.31           C  
ATOM    252  O   SER A  32      12.383  -4.950   7.713  1.00 22.95           O  
ATOM    253  CB  SER A  32      11.218  -8.126   7.922  1.00 20.97           C  
ATOM    254  OG  SER A  32      10.020  -7.579   7.391  1.00 32.09           O  
ATOM    255  N   GLY A  33      13.880  -6.705   7.588  1.00 20.75           N  
ATOM    256  CA  GLY A  33      14.910  -6.043   6.800  1.00 19.32           C  
ATOM    257  C   GLY A  33      15.995  -7.048   6.379  1.00 20.61           C  
ATOM    258  O   GLY A  33      16.072  -8.144   6.977  1.00 19.31           O  
ATOM    259  N   THR A  34      16.791  -6.766   5.323  1.00 20.53           N  
ATOM    260  CA  THR A  34      17.837  -7.649   4.840  1.00 20.80           C  
ATOM    261  C   THR A  34      19.061  -6.800   4.814  1.00 22.50           C  
ATOM    262  O   THR A  34      18.899  -5.667   4.396  1.00 24.01           O  
ATOM    263  CB  THR A  34      17.635  -8.055   3.467  1.00 16.27           C  
ATOM    264  OG1 THR A  34      16.403  -8.698   3.410  1.00 20.72           O  
ATOM    265  CG2 THR A  34      18.590  -9.092   3.055  1.00 19.36           C  
ATOM    266  N   THR A  35      20.243  -7.210   5.260  1.00 23.80           N  
ATOM    267  CA  THR A  35      21.401  -6.366   5.140  1.00 25.88           C  
ATOM    268  C   THR A  35      21.981  -6.569   3.709  1.00 28.86           C  
ATOM    269  O   THR A  35      21.611  -7.510   2.976  1.00 30.66           O  
ATOM    270  CB  THR A  35      22.414  -6.755   6.205  1.00 23.44           C  
ATOM    271  OG1 THR A  35      23.008  -8.009   5.859  1.00 22.49           O  
ATOM    272  CG2 THR A  35      21.726  -6.819   7.569  1.00 24.43           C  
ATOM    273  N   ASP A  36      22.938  -5.739   3.262  1.00 30.22           N  
ATOM    274  CA  ASP A  36      23.627  -5.881   1.997  1.00 29.34           C  
ATOM    275  C   ASP A  36      24.168  -7.303   1.825  1.00 29.47           C  
ATOM    276  O   ASP A  36      24.003  -7.730   0.692  1.00 32.47           O  
ATOM    277  CB  ASP A  36      24.762  -4.841   1.931  1.00 29.92           C  
ATOM    278  CG  ASP A  36      24.324  -3.383   1.879  1.00 30.74           C  
ATOM    279  OD1 ASP A  36      23.183  -3.159   1.456  1.00 33.70           O  
ATOM    280  OD2 ASP A  36      25.114  -2.491   2.241  1.00 32.91           O  
ATOM    281  N   SER A  37      24.701  -8.141   2.736  1.00 27.30           N  
ATOM    282  CA  SER A  37      25.106  -9.458   2.366  1.00 24.75           C  
ATOM    283  C   SER A  37      23.995 -10.462   2.538  1.00 25.22           C  
ATOM    284  O   SER A  37      24.225 -11.676   2.470  1.00 26.02           O  
ATOM    285  CB  SER A  37      26.270  -9.841   3.188  1.00 26.76           C  
ATOM    286  OG  SER A  37      26.033  -9.840   4.597  1.00 37.15           O  
ATOM    287  N   GLY A  38      22.758 -10.065   2.806  1.00 24.48           N  
ATOM    288  CA  GLY A  38      21.689 -11.041   2.850  1.00 23.35           C  
ATOM    289  C   GLY A  38      21.428 -11.670   4.184  1.00 23.12           C  
ATOM    290  O   GLY A  38      20.764 -12.708   4.262  1.00 22.67           O  
ATOM    291  N   LEU A  39      21.937 -11.028   5.233  1.00 23.30           N  
ATOM    292  CA  LEU A  39      21.517 -11.382   6.584  1.00 23.58           C  
ATOM    293  C   LEU A  39      20.111 -10.860   6.813  1.00 23.91           C  
ATOM    294  O   LEU A  39      19.813  -9.768   6.354  1.00 25.87           O  
ATOM    295  CB  LEU A  39      22.353 -10.748   7.575  1.00 22.04           C  
ATOM    296  CG  LEU A  39      23.785 -11.099   7.533  1.00 23.16           C  
ATOM    297  CD1 LEU A  39      24.272 -10.752   8.883  1.00 27.61           C  
ATOM    298  CD2 LEU A  39      24.078 -12.571   7.423  1.00 23.79           C  
ATOM    299  N   GLU A  40      19.194 -11.547   7.460  1.00 25.07           N  
ATOM    300  CA  GLU A  40      17.825 -11.103   7.744  1.00 26.00           C  
ATOM    301  C   GLU A  40      17.760 -10.670   9.203  1.00 25.14           C  
ATOM    302  O   GLU A  40      18.467 -11.192  10.097  1.00 26.19           O  
ATOM    303  CB  GLU A  40      16.848 -12.221   7.603  1.00 30.40           C  
ATOM    304  CG  GLU A  40      16.902 -13.041   6.314  1.00 44.75           C  
ATOM    305  CD  GLU A  40      16.582 -12.151   5.118  1.00 59.07           C  
ATOM    306  OE1 GLU A  40      15.593 -11.401   5.214  1.00 67.72           O  
ATOM    307  OE2 GLU A  40      17.317 -12.192   4.113  1.00 67.33           O  
ATOM    308  N   PHE A  41      16.910  -9.740   9.502  1.00 22.89           N  
ATOM    309  CA  PHE A  41      16.843  -9.286  10.847  1.00 21.17           C  
ATOM    310  C   PHE A  41      15.429  -8.857  11.036  1.00 21.39           C  
ATOM    311  O   PHE A  41      14.731  -8.569  10.071  1.00 21.20           O  
ATOM    312  CB  PHE A  41      17.850  -8.141  11.059  1.00 18.95           C  
ATOM    313  CG  PHE A  41      17.756  -6.838  10.277  1.00 22.79           C  
ATOM    314  CD1 PHE A  41      16.826  -5.880  10.593  1.00 21.04           C  
ATOM    315  CD2 PHE A  41      18.600  -6.625   9.215  1.00 25.27           C  
ATOM    316  CE1 PHE A  41      16.725  -4.721   9.867  1.00 20.08           C  
ATOM    317  CE2 PHE A  41      18.497  -5.476   8.488  1.00 22.63           C  
ATOM    318  CZ  PHE A  41      17.561  -4.522   8.815  1.00 21.33           C  
ATOM    319  N   GLY A  42      14.915  -8.816  12.244  1.00 22.43           N  
ATOM    320  CA  GLY A  42      13.544  -8.368  12.460  1.00 21.22           C  
ATOM    321  C   GLY A  42      13.218  -8.313  13.922  1.00 19.87           C  
ATOM    322  O   GLY A  42      14.098  -8.550  14.747  1.00 20.44           O  
ATOM    323  N   ALA A  43      11.962  -8.060  14.204  1.00 18.73           N  
ATOM    324  CA  ALA A  43      11.518  -7.841  15.538  1.00 18.15           C  
ATOM    325  C   ALA A  43      10.046  -7.994  15.512  1.00 18.44           C  
ATOM    326  O   ALA A  43       9.495  -7.700  14.467  1.00 18.77           O  
ATOM    327  CB  ALA A  43      11.811  -6.436  15.964  1.00 17.60           C  
ATOM    328  N   SER A  44       9.376  -8.471  16.532  1.00 18.71           N  
ATOM    329  CA  SER A  44       7.925  -8.366  16.564  1.00 20.25           C  
ATOM    330  C   SER A  44       7.355  -8.398  17.973  1.00 19.61           C  
ATOM    331  O   SER A  44       7.976  -8.967  18.868  1.00 20.33           O  
ATOM    332  CB  SER A  44       7.230  -9.484  15.813  1.00 23.41           C  
ATOM    333  OG  SER A  44       7.438 -10.816  16.264  1.00 25.73           O  
ATOM    334  N   PHE A  45       6.208  -7.823  18.244  1.00 18.89           N  
ATOM    335  CA  PHE A  45       5.599  -7.891  19.543  1.00 17.36           C  
ATOM    336  C   PHE A  45       4.101  -7.608  19.348  1.00 18.70           C  
ATOM    337  O   PHE A  45       3.785  -7.134  18.228  1.00 18.43           O  
ATOM    338  CB  PHE A  45       6.353  -6.886  20.402  1.00 15.88           C  
ATOM    339  CG  PHE A  45       6.335  -5.410  20.063  1.00 13.25           C  
ATOM    340  CD1 PHE A  45       5.282  -4.610  20.511  1.00 13.80           C  
ATOM    341  CD2 PHE A  45       7.337  -4.890  19.285  1.00 12.40           C  
ATOM    342  CE1 PHE A  45       5.180  -3.261  20.194  1.00 10.89           C  
ATOM    343  CE2 PHE A  45       7.241  -3.563  18.965  1.00 12.13           C  
ATOM    344  CZ  PHE A  45       6.179  -2.758  19.411  1.00 11.05           C  
ATOM    345  N   LYS A  46       3.161  -7.933  20.288  1.00 17.60           N  
ATOM    346  CA  LYS A  46       1.763  -7.613  20.056  1.00 19.12           C  
ATOM    347  C   LYS A  46       1.440  -6.288  20.659  1.00 19.12           C  
ATOM    348  O   LYS A  46       2.162  -5.949  21.588  1.00 19.86           O  
ATOM    349  CB  LYS A  46       0.798  -8.557  20.667  1.00 21.60           C  
ATOM    350  CG  LYS A  46       1.134  -9.841  20.035  1.00 27.41           C  
ATOM    351  CD  LYS A  46       0.011 -10.810  20.148  1.00 36.91           C  
ATOM    352  CE  LYS A  46       0.575 -12.153  19.688  1.00 45.89           C  
ATOM    353  NZ  LYS A  46       1.716 -12.572  20.510  1.00 51.55           N  
ATOM    354  N   ALA A  47       0.384  -5.558  20.317  1.00 18.08           N  
ATOM    355  CA  ALA A  47       0.221  -4.223  20.860  1.00 19.10           C  
ATOM    356  C   ALA A  47       0.107  -4.097  22.412  1.00 21.02           C  
ATOM    357  O   ALA A  47       0.620  -3.184  23.082  1.00 21.43           O  
ATOM    358  CB  ALA A  47      -0.991  -3.678  20.203  1.00 18.86           C  
ATOM    359  N   HIS A  48      -0.563  -5.078  23.054  1.00 20.86           N  
ATOM    360  CA  HIS A  48      -0.739  -5.127  24.481  1.00 19.27           C  
ATOM    361  C   HIS A  48       0.594  -5.383  25.153  1.00 20.00           C  
ATOM    362  O   HIS A  48       0.623  -5.230  26.378  1.00 21.31           O  
ATOM    363  CB  HIS A  48      -1.798  -6.203  24.841  1.00 16.59           C  
ATOM    364  CG  HIS A  48      -1.430  -7.618  24.618  1.00 16.86           C  
ATOM    365  ND1 HIS A  48      -1.273  -8.251  23.492  1.00 20.21           N  
ATOM    366  CD2 HIS A  48      -1.109  -8.490  25.610  1.00 22.78           C  
ATOM    367  CE1 HIS A  48      -0.859  -9.464  23.742  1.00 20.30           C  
ATOM    368  NE2 HIS A  48      -0.760  -9.606  25.027  1.00 21.50           N  
ATOM    369  N   GLU A  49       1.697  -5.649  24.417  1.00 18.19           N  
ATOM    370  CA  GLU A  49       2.989  -5.823  24.991  1.00 16.91           C  
ATOM    371  C   GLU A  49       3.949  -4.694  24.712  1.00 18.56           C  
ATOM    372  O   GLU A  49       5.164  -4.849  24.961  1.00 18.77           O  
ATOM    373  CB  GLU A  49       3.609  -6.981  24.473  1.00 16.00           C  
ATOM    374  CG  GLU A  49       2.752  -8.120  24.772  1.00 28.47           C  
ATOM    375  CD  GLU A  49       3.281  -9.410  24.170  1.00 38.49           C  
ATOM    376  OE1 GLU A  49       3.783  -9.385  23.023  1.00 37.24           O  
ATOM    377  OE2 GLU A  49       3.157 -10.423  24.891  1.00 43.07           O  
ATOM    378  N   SER A  50       3.480  -3.556  24.179  1.00 18.71           N  
ATOM    379  CA  SER A  50       4.299  -2.420  23.851  1.00 18.83           C  
ATOM    380  C   SER A  50       5.232  -2.117  24.994  1.00 19.75           C  
ATOM    381  O   SER A  50       6.439  -2.007  24.812  1.00 21.78           O  
ATOM    382  CB  SER A  50       3.400  -1.265  23.614  1.00 18.65           C  
ATOM    383  OG  SER A  50       2.646  -1.679  22.511  1.00 26.75           O  
ATOM    384  N   VAL A  51       4.741  -2.040  26.217  1.00 19.44           N  
ATOM    385  CA  VAL A  51       5.583  -1.705  27.344  1.00 17.95           C  
ATOM    386  C   VAL A  51       6.638  -2.738  27.574  1.00 18.27           C  
ATOM    387  O   VAL A  51       7.792  -2.379  27.606  1.00 21.30           O  
ATOM    388  CB  VAL A  51       4.684  -1.559  28.554  1.00 18.35           C  
ATOM    389  CG1 VAL A  51       5.504  -1.361  29.773  1.00 17.31           C  
ATOM    390  CG2 VAL A  51       3.857  -0.312  28.442  1.00 11.79           C  
ATOM    391  N   GLY A  52       6.418  -4.018  27.657  1.00 17.21           N  
ATOM    392  CA  GLY A  52       7.493  -4.887  28.005  1.00 16.73           C  
ATOM    393  C   GLY A  52       8.340  -5.092  26.827  1.00 18.23           C  
ATOM    394  O   GLY A  52       9.514  -5.418  27.003  1.00 20.82           O  
ATOM    395  N   ALA A  53       7.827  -4.921  25.607  1.00 18.11           N  
ATOM    396  CA  ALA A  53       8.625  -5.159  24.438  1.00 16.88           C  
ATOM    397  C   ALA A  53       9.684  -4.107  24.377  1.00 17.77           C  
ATOM    398  O   ALA A  53      10.773  -4.318  23.912  1.00 18.80           O  
ATOM    399  CB  ALA A  53       7.823  -5.050  23.241  1.00 15.63           C  
ATOM    400  N   GLU A  54       9.464  -2.943  24.895  1.00 19.75           N  
ATOM    401  CA  GLU A  54      10.436  -1.881  24.988  1.00 21.44           C  
ATOM    402  C   GLU A  54      11.517  -2.191  26.029  1.00 22.94           C  
ATOM    403  O   GLU A  54      12.430  -1.390  26.180  1.00 23.91           O  
ATOM    404  CB  GLU A  54       9.700  -0.671  25.382  1.00 24.55           C  
ATOM    405  CG  GLU A  54      10.340   0.619  24.947  1.00 35.53           C  
ATOM    406  CD  GLU A  54      11.112   1.371  26.003  1.00 41.05           C  
ATOM    407  OE1 GLU A  54      10.813   1.108  27.184  1.00 39.79           O  
ATOM    408  OE2 GLU A  54      11.957   2.214  25.613  1.00 42.36           O  
ATOM    409  N   THR A  55      11.503  -3.266  26.832  1.00 22.88           N  
ATOM    410  CA  THR A  55      12.576  -3.543  27.768  1.00 22.63           C  
ATOM    411  C   THR A  55      13.128  -4.893  27.463  1.00 23.13           C  
ATOM    412  O   THR A  55      14.134  -5.286  28.023  1.00 25.58           O  
ATOM    413  CB  THR A  55      12.091  -3.488  29.263  1.00 22.03           C  
ATOM    414  OG1 THR A  55      10.723  -3.804  29.576  1.00 26.12           O  
ATOM    415  CG2 THR A  55      12.185  -2.014  29.565  1.00 25.58           C  
ATOM    416  N   GLY A  56      12.528  -5.658  26.573  1.00 22.84           N  
ATOM    417  CA  GLY A  56      13.109  -6.908  26.198  1.00 20.46           C  
ATOM    418  C   GLY A  56      12.458  -7.987  26.972  1.00 20.01           C  
ATOM    419  O   GLY A  56      12.932  -9.103  26.852  1.00 21.03           O  
ATOM    420  N   GLU A  57      11.380  -7.712  27.705  1.00 19.25           N  
ATOM    421  CA  GLU A  57      10.695  -8.718  28.458  1.00 20.76           C  
ATOM    422  C   GLU A  57       9.728  -9.432  27.575  1.00 21.34           C  
ATOM    423  O   GLU A  57       9.508 -10.620  27.812  1.00 23.28           O  
ATOM    424  CB  GLU A  57       9.885  -8.149  29.625  1.00 26.86           C  
ATOM    425  CG  GLU A  57      10.668  -7.410  30.749  1.00 48.22           C  
ATOM    426  CD  GLU A  57      10.003  -6.201  31.472  1.00 62.46           C  
ATOM    427  OE1 GLU A  57       8.768  -6.091  31.443  1.00 68.06           O  
ATOM    428  OE2 GLU A  57      10.719  -5.353  32.059  1.00 68.91           O  
ATOM    429  N   ASP A  58       9.103  -8.712  26.623  1.00 21.22           N  
ATOM    430  CA  ASP A  58       8.142  -9.233  25.672  1.00 20.27           C  
ATOM    431  C   ASP A  58       8.557  -8.949  24.256  1.00 20.22           C  
ATOM    432  O   ASP A  58       9.277  -7.992  24.030  1.00 21.58           O  
ATOM    433  CB  ASP A  58       6.829  -8.612  25.869  1.00 22.09           C  
ATOM    434  CG  ASP A  58       6.131  -9.012  27.166  1.00 23.01           C  
ATOM    435  OD1 ASP A  58       6.210 -10.143  27.632  1.00 31.79           O  
ATOM    436  OD2 ASP A  58       5.456  -8.179  27.732  1.00 29.09           O  
ATOM    437  N   GLY A  59       8.168  -9.769  23.309  1.00 19.15           N  
ATOM    438  CA  GLY A  59       8.544  -9.583  21.943  1.00 18.48           C  
ATOM    439  C   GLY A  59       9.885 -10.226  21.686  1.00 18.33           C  
ATOM    440  O   GLY A  59      10.485 -10.708  22.632  1.00 18.23           O  
ATOM    441  N   THR A  60      10.382 -10.361  20.466  1.00 17.86           N  
ATOM    442  CA  THR A  60      11.697 -10.952  20.245  1.00 19.12           C  
ATOM    443  C   THR A  60      12.424 -10.154  19.217  1.00 18.99           C  
ATOM    444  O   THR A  60      11.687  -9.533  18.464  1.00 21.11           O  
ATOM    445  CB  THR A  60      11.636 -12.289  19.688  1.00 21.45           C  
ATOM    446  OG1 THR A  60      10.830 -12.141  18.535  1.00 26.00           O  
ATOM    447  CG2 THR A  60      11.025 -13.319  20.614  1.00 24.20           C  
ATOM    448  N   VAL A  61      13.742 -10.084  19.151  1.00 18.53           N  
ATOM    449  CA  VAL A  61      14.487  -9.411  18.105  1.00 18.17           C  
ATOM    450  C   VAL A  61      15.326 -10.545  17.502  1.00 19.28           C  
ATOM    451  O   VAL A  61      15.617 -11.525  18.215  1.00 20.26           O  
ATOM    452  CB  VAL A  61      15.371  -8.325  18.713  1.00 15.23           C  
ATOM    453  CG1 VAL A  61      16.239  -7.641  17.673  1.00 15.06           C  
ATOM    454  CG2 VAL A  61      14.478  -7.301  19.295  1.00  7.21           C  
ATOM    455  N   PHE A  62      15.710 -10.555  16.217  1.00 20.67           N  
ATOM    456  CA  PHE A  62      16.574 -11.621  15.695  1.00 20.24           C  
ATOM    457  C   PHE A  62      17.439 -11.164  14.551  1.00 19.12           C  
ATOM    458  O   PHE A  62      17.154 -10.123  13.975  1.00 18.03           O  
ATOM    459  CB  PHE A  62      15.752 -12.806  15.225  1.00 21.77           C  
ATOM    460  CG  PHE A  62      15.082 -12.583  13.920  1.00 22.09           C  
ATOM    461  CD1 PHE A  62      15.748 -12.873  12.747  1.00 25.95           C  
ATOM    462  CD2 PHE A  62      13.814 -12.081  13.935  1.00 25.69           C  
ATOM    463  CE1 PHE A  62      15.146 -12.651  11.530  1.00 26.19           C  
ATOM    464  CE2 PHE A  62      13.203 -11.860  12.721  1.00 24.57           C  
ATOM    465  CZ  PHE A  62      13.864 -12.140  11.529  1.00 26.44           C  
ATOM    466  N   LEU A  63      18.402 -12.014  14.236  1.00 18.18           N  
ATOM    467  CA  LEU A  63      19.359 -11.799  13.197  1.00 19.29           C  
ATOM    468  C   LEU A  63      19.654 -13.205  12.774  1.00 21.18           C  
ATOM    469  O   LEU A  63      19.953 -13.993  13.675  1.00 21.35           O  
ATOM    470  CB  LEU A  63      20.627 -11.250  13.679  1.00 16.45           C  
ATOM    471  CG  LEU A  63      21.661 -10.943  12.599  1.00 24.14           C  
ATOM    472  CD1 LEU A  63      21.348  -9.702  11.692  1.00 18.93           C  
ATOM    473  CD2 LEU A  63      22.915 -10.641  13.339  1.00 21.24           C  
ATOM    474  N   SER A  64      19.451 -13.560  11.477  1.00 22.46           N  
ATOM    475  CA  SER A  64      19.776 -14.869  10.932  1.00 22.68           C  
ATOM    476  C   SER A  64      20.703 -14.795   9.730  1.00 23.28           C  
ATOM    477  O   SER A  64      20.916 -13.770   9.097  1.00 24.33           O  
ATOM    478  CB  SER A  64      18.552 -15.579  10.501  1.00 22.83           C  
ATOM    479  OG  SER A  64      17.957 -14.874   9.450  1.00 25.19           O  
ATOM    480  N   GLY A  65      21.203 -15.918   9.299  1.00 23.96           N  
ATOM    481  CA  GLY A  65      22.178 -15.966   8.269  1.00 22.01           C  
ATOM    482  C   GLY A  65      22.488 -17.423   8.079  1.00 22.47           C  
ATOM    483  O   GLY A  65      21.805 -18.385   8.476  1.00 19.88           O  
ATOM    484  N   ALA A  66      23.662 -17.528   7.509  1.00 23.56           N  
ATOM    485  CA  ALA A  66      24.089 -18.840   7.111  1.00 25.07           C  
ATOM    486  C   ALA A  66      24.472 -19.526   8.384  1.00 25.61           C  
ATOM    487  O   ALA A  66      24.388 -20.752   8.441  1.00 26.83           O  
ATOM    488  CB  ALA A  66      25.314 -18.802   6.190  1.00 22.92           C  
ATOM    489  N   PHE A  67      24.890 -18.762   9.411  1.00 26.43           N  
ATOM    490  CA  PHE A  67      25.205 -19.384  10.700  1.00 26.47           C  
ATOM    491  C   PHE A  67      23.977 -19.859  11.522  1.00 25.77           C  
ATOM    492  O   PHE A  67      24.165 -20.597  12.475  1.00 27.02           O  
ATOM    493  CB  PHE A  67      26.018 -18.415  11.491  1.00 23.43           C  
ATOM    494  CG  PHE A  67      25.266 -17.143  11.827  1.00 31.75           C  
ATOM    495  CD1 PHE A  67      24.365 -17.113  12.902  1.00 33.05           C  
ATOM    496  CD2 PHE A  67      25.487 -16.017  11.049  1.00 31.14           C  
ATOM    497  CE1 PHE A  67      23.691 -15.947  13.179  1.00 32.13           C  
ATOM    498  CE2 PHE A  67      24.804 -14.846  11.336  1.00 31.36           C  
ATOM    499  CZ  PHE A  67      23.915 -14.822  12.393  1.00 34.46           C  
ATOM    500  N   GLY A  68      22.712 -19.545  11.240  1.00 24.78           N  
ATOM    501  CA  GLY A  68      21.584 -19.966  12.052  1.00 24.41           C  
ATOM    502  C   GLY A  68      20.878 -18.707  12.491  1.00 23.93           C  
ATOM    503  O   GLY A  68      21.129 -17.657  11.895  1.00 24.53           O  
ATOM    504  N   LYS A  69      20.030 -18.662  13.497  1.00 23.72           N  
ATOM    505  CA  LYS A  69      19.275 -17.436  13.837  1.00 22.77           C  
ATOM    506  C   LYS A  69      19.599 -17.187  15.258  1.00 22.71           C  
ATOM    507  O   LYS A  69      19.679 -18.155  16.005  1.00 22.80           O  
ATOM    508  CB  LYS A  69      17.769 -17.700  13.684  1.00 18.99           C  
ATOM    509  CG  LYS A  69      16.671 -16.617  13.775  1.00 18.50           C  
ATOM    510  CD  LYS A  69      15.289 -17.207  13.371  1.00 19.49           C  
ATOM    511  CE  LYS A  69      14.089 -16.270  13.640  1.00 32.04           C  
ATOM    512  NZ  LYS A  69      12.896 -16.473  12.783  1.00 40.81           N  
ATOM    513  N   ILE A  70      19.825 -15.981  15.676  1.00 23.33           N  
ATOM    514  CA  ILE A  70      19.960 -15.725  17.075  1.00 23.03           C  
ATOM    515  C   ILE A  70      18.725 -14.952  17.425  1.00 22.72           C  
ATOM    516  O   ILE A  70      18.464 -13.946  16.768  1.00 23.03           O  
ATOM    517  CB  ILE A  70      21.081 -14.879  17.291  1.00 25.77           C  
ATOM    518  CG1 ILE A  70      22.323 -15.561  16.901  1.00 33.40           C  
ATOM    519  CG2 ILE A  70      21.215 -14.626  18.756  1.00 33.46           C  
ATOM    520  CD1 ILE A  70      23.241 -14.326  16.589  1.00 42.59           C  
ATOM    521  N   GLU A  71      17.968 -15.294  18.449  1.00 23.01           N  
ATOM    522  CA  GLU A  71      16.812 -14.489  18.796  1.00 22.38           C  
ATOM    523  C   GLU A  71      16.928 -14.062  20.266  1.00 22.46           C  
ATOM    524  O   GLU A  71      17.438 -14.823  21.094  1.00 22.90           O  
ATOM    525  CB  GLU A  71      15.682 -15.375  18.504  1.00 23.06           C  
ATOM    526  CG  GLU A  71      14.378 -14.808  18.839  1.00 29.41           C  
ATOM    527  CD  GLU A  71      13.317 -15.618  18.157  1.00 35.61           C  
ATOM    528  OE1 GLU A  71      13.214 -16.802  18.433  1.00 38.16           O  
ATOM    529  OE2 GLU A  71      12.585 -15.054  17.337  1.00 45.31           O  
ATOM    530  N   MET A  72      16.500 -12.876  20.669  1.00 20.98           N  
ATOM    531  CA  MET A  72      16.649 -12.430  22.020  1.00 18.74           C  
ATOM    532  C   MET A  72      15.358 -11.795  22.449  1.00 18.27           C  
ATOM    533  O   MET A  72      14.715 -11.228  21.580  1.00 18.45           O  
ATOM    534  CB  MET A  72      17.767 -11.455  22.087  1.00 17.14           C  
ATOM    535  CG  MET A  72      18.054 -11.003  23.495  1.00 20.15           C  
ATOM    536  SD  MET A  72      19.660 -10.208  23.648  1.00 29.15           S  
ATOM    537  CE  MET A  72      20.690 -11.536  23.094  1.00 17.72           C  
ATOM    538  N   GLY A  73      14.883 -11.938  23.703  1.00 16.86           N  
ATOM    539  CA  GLY A  73      13.660 -11.298  24.145  1.00 14.77           C  
ATOM    540  C   GLY A  73      12.900 -12.319  24.925  1.00 14.47           C  
ATOM    541  O   GLY A  73      13.493 -13.018  25.734  1.00 16.01           O  
ATOM    542  N   ASP A  74      11.616 -12.474  24.717  1.00 13.29           N  
ATOM    543  CA  ASP A  74      10.842 -13.555  25.253  1.00 14.10           C  
ATOM    544  C   ASP A  74      10.912 -14.724  24.243  1.00 15.86           C  
ATOM    545  O   ASP A  74       9.915 -15.203  23.676  1.00 16.78           O  
ATOM    546  CB  ASP A  74       9.439 -13.020  25.428  1.00 14.81           C  
ATOM    547  CG  ASP A  74       8.339 -14.000  25.820  1.00 21.22           C  
ATOM    548  OD1 ASP A  74       8.584 -15.046  26.419  1.00 23.91           O  
ATOM    549  OD2 ASP A  74       7.194 -13.718  25.506  1.00 26.09           O  
ATOM    550  N   ALA A  75      12.129 -15.204  23.963  1.00 15.78           N  
ATOM    551  CA  ALA A  75      12.402 -16.254  23.015  1.00 14.63           C  
ATOM    552  C   ALA A  75      11.895 -17.560  23.588  1.00 16.10           C  
ATOM    553  O   ALA A  75      12.067 -17.770  24.790  1.00 17.46           O  
ATOM    554  CB  ALA A  75      13.885 -16.336  22.821  1.00  5.90           C  
ATOM    555  N   LEU A  76      11.243 -18.441  22.838  1.00 16.48           N  
ATOM    556  CA  LEU A  76      10.955 -19.796  23.289  1.00 17.14           C  
ATOM    557  C   LEU A  76      12.214 -20.557  23.694  1.00 18.53           C  
ATOM    558  O   LEU A  76      13.325 -20.115  23.405  1.00 20.29           O  
ATOM    559  CB  LEU A  76      10.295 -20.577  22.217  1.00 12.76           C  
ATOM    560  CG  LEU A  76       8.918 -20.228  21.723  1.00 11.16           C  
ATOM    561  CD1 LEU A  76       8.606 -21.296  20.686  1.00 12.63           C  
ATOM    562  CD2 LEU A  76       7.814 -20.343  22.752  1.00 11.88           C  
ATOM    563  N   GLY A  77      12.104 -21.650  24.441  1.00 19.03           N  
ATOM    564  CA  GLY A  77      13.244 -22.386  24.875  1.00 20.24           C  
ATOM    565  C   GLY A  77      13.535 -23.364  23.751  1.00 21.96           C  
ATOM    566  O   GLY A  77      12.643 -23.721  22.969  1.00 21.63           O  
ATOM    567  N   ALA A  78      14.745 -23.898  23.715  1.00 22.23           N  
ATOM    568  CA  ALA A  78      15.171 -24.761  22.645  1.00 23.10           C  
ATOM    569  C   ALA A  78      14.279 -25.931  22.372  1.00 24.58           C  
ATOM    570  O   ALA A  78      13.945 -26.146  21.213  1.00 26.65           O  
ATOM    571  CB  ALA A  78      16.525 -25.255  22.969  1.00 20.90           C  
ATOM    572  N   SER A  79      13.791 -26.676  23.348  1.00 24.68           N  
ATOM    573  CA  SER A  79      12.957 -27.814  23.020  1.00 24.13           C  
ATOM    574  C   SER A  79      11.679 -27.373  22.454  1.00 24.41           C  
ATOM    575  O   SER A  79      11.219 -27.962  21.511  1.00 26.90           O  
ATOM    576  CB  SER A  79      12.565 -28.624  24.186  1.00 24.53           C  
ATOM    577  OG  SER A  79      13.737 -28.759  24.930  1.00 24.24           O  
ATOM    578  N   GLU A  80      11.095 -26.334  22.984  1.00 24.66           N  
ATOM    579  CA  GLU A  80       9.777 -25.961  22.592  1.00 23.81           C  
ATOM    580  C   GLU A  80       9.908 -25.352  21.224  1.00 24.93           C  
ATOM    581  O   GLU A  80       8.980 -25.521  20.434  1.00 25.27           O  
ATOM    582  CB  GLU A  80       9.295 -25.004  23.634  1.00 24.07           C  
ATOM    583  CG  GLU A  80       7.906 -24.665  23.271  1.00 23.85           C  
ATOM    584  CD  GLU A  80       7.121 -23.872  24.291  1.00 25.00           C  
ATOM    585  OE1 GLU A  80       7.638 -23.016  25.045  1.00 18.15           O  
ATOM    586  OE2 GLU A  80       5.925 -24.149  24.257  1.00 19.74           O  
ATOM    587  N   ALA A  81      11.053 -24.709  20.888  1.00 25.09           N  
ATOM    588  CA  ALA A  81      11.286 -24.111  19.557  1.00 24.08           C  
ATOM    589  C   ALA A  81      11.222 -25.255  18.564  1.00 24.56           C  
ATOM    590  O   ALA A  81      10.535 -25.065  17.585  1.00 26.33           O  
ATOM    591  CB  ALA A  81      12.649 -23.482  19.385  1.00 14.34           C  
ATOM    592  N   LEU A  82      11.765 -26.460  18.779  1.00 23.94           N  
ATOM    593  CA  LEU A  82      11.691 -27.503  17.788  1.00 23.44           C  
ATOM    594  C   LEU A  82      10.433 -28.361  17.726  1.00 25.89           C  
ATOM    595  O   LEU A  82      10.102 -28.922  16.658  1.00 27.43           O  
ATOM    596  CB  LEU A  82      12.844 -28.422  17.961  1.00 16.53           C  
ATOM    597  CG  LEU A  82      14.254 -27.904  17.836  1.00 15.15           C  
ATOM    598  CD1 LEU A  82      15.218 -29.035  17.834  1.00 11.33           C  
ATOM    599  CD2 LEU A  82      14.420 -27.183  16.547  1.00 11.18           C  
ATOM    600  N   PHE A  83       9.761 -28.535  18.885  1.00 26.83           N  
ATOM    601  CA  PHE A  83       8.673 -29.501  18.980  1.00 25.76           C  
ATOM    602  C   PHE A  83       7.321 -28.873  19.220  1.00 24.82           C  
ATOM    603  O   PHE A  83       6.272 -29.484  18.927  1.00 25.23           O  
ATOM    604  CB  PHE A  83       8.939 -30.570  20.101  1.00 30.44           C  
ATOM    605  CG  PHE A  83      10.328 -31.277  20.082  1.00 34.14           C  
ATOM    606  CD1 PHE A  83      10.867 -31.782  18.888  1.00 32.17           C  
ATOM    607  CD2 PHE A  83      11.085 -31.290  21.256  1.00 32.21           C  
ATOM    608  CE1 PHE A  83      12.151 -32.259  18.875  1.00 32.15           C  
ATOM    609  CE2 PHE A  83      12.374 -31.774  21.232  1.00 31.63           C  
ATOM    610  CZ  PHE A  83      12.893 -32.243  20.045  1.00 35.55           C  
ATOM    611  N   GLY A  84       7.291 -27.660  19.699  1.00 21.82           N  
ATOM    612  CA  GLY A  84       6.019 -27.023  19.831  1.00 21.82           C  
ATOM    613  C   GLY A  84       5.192 -27.682  20.873  1.00 22.45           C  
ATOM    614  O   GLY A  84       5.753 -28.320  21.761  1.00 22.77           O  
ATOM    615  N   ASP A  85       3.879 -27.514  20.765  1.00 22.87           N  
ATOM    616  CA  ASP A  85       2.919 -28.007  21.753  1.00 23.98           C  
ATOM    617  C   ASP A  85       1.779 -28.896  21.242  1.00 24.72           C  
ATOM    618  O   ASP A  85       1.803 -29.292  20.090  1.00 26.48           O  
ATOM    619  CB  ASP A  85       2.380 -26.787  22.465  1.00 24.00           C  
ATOM    620  CG  ASP A  85       3.569 -26.063  23.101  1.00 29.51           C  
ATOM    621  OD1 ASP A  85       4.143 -26.552  24.095  1.00 28.57           O  
ATOM    622  OD2 ASP A  85       3.960 -25.040  22.540  1.00 30.82           O  
ATOM    623  N   LEU A  86       0.738 -29.297  21.935  1.00 24.35           N  
ATOM    624  CA  LEU A  86      -0.186 -30.259  21.377  1.00 23.36           C  
ATOM    625  C   LEU A  86      -1.401 -29.556  20.780  1.00 23.99           C  
ATOM    626  O   LEU A  86      -1.488 -28.342  20.864  1.00 23.99           O  
ATOM    627  CB  LEU A  86      -0.571 -31.213  22.495  1.00 21.26           C  
ATOM    628  CG  LEU A  86       0.441 -31.903  23.327  1.00 17.45           C  
ATOM    629  CD1 LEU A  86      -0.400 -32.771  24.230  1.00 15.68           C  
ATOM    630  CD2 LEU A  86       1.443 -32.730  22.526  1.00 16.21           C  
ATOM    631  N   TYR A  87      -2.350 -30.265  20.156  1.00 24.72           N  
ATOM    632  CA  TYR A  87      -3.564 -29.727  19.569  1.00 24.52           C  
ATOM    633  C   TYR A  87      -4.138 -28.698  20.519  1.00 25.05           C  
ATOM    634  O   TYR A  87      -4.245 -29.017  21.688  1.00 26.63           O  
ATOM    635  CB  TYR A  87      -4.612 -30.866  19.336  1.00 24.19           C  
ATOM    636  CG  TYR A  87      -5.798 -30.383  18.516  1.00 24.35           C  
ATOM    637  CD1 TYR A  87      -5.546 -29.801  17.290  1.00 25.17           C  
ATOM    638  CD2 TYR A  87      -7.113 -30.404  18.983  1.00 29.22           C  
ATOM    639  CE1 TYR A  87      -6.574 -29.229  16.551  1.00 27.18           C  
ATOM    640  CE2 TYR A  87      -8.161 -29.832  18.240  1.00 27.35           C  
ATOM    641  CZ  TYR A  87      -7.864 -29.237  17.027  1.00 26.26           C  
ATOM    642  OH  TYR A  87      -8.790 -28.528  16.300  1.00 28.96           O  
ATOM    643  N   GLU A  88      -4.514 -27.496  20.098  1.00 24.35           N  
ATOM    644  CA  GLU A  88      -5.023 -26.474  20.960  1.00 23.43           C  
ATOM    645  C   GLU A  88      -6.480 -26.689  20.921  1.00 23.23           C  
ATOM    646  O   GLU A  88      -7.086 -26.596  19.838  1.00 24.34           O  
ATOM    647  CB  GLU A  88      -4.726 -25.109  20.419  1.00 25.53           C  
ATOM    648  CG  GLU A  88      -5.386 -23.974  21.193  1.00 36.40           C  
ATOM    649  CD  GLU A  88      -5.001 -22.532  20.868  1.00 44.11           C  
ATOM    650  OE1 GLU A  88      -3.844 -22.302  20.491  1.00 46.14           O  
ATOM    651  OE2 GLU A  88      -5.865 -21.653  21.032  1.00 48.93           O  
ATOM    652  N   VAL A  89      -7.023 -26.949  22.108  1.00 23.07           N  
ATOM    653  CA  VAL A  89      -8.449 -27.147  22.248  1.00 20.79           C  
ATOM    654  C   VAL A  89      -9.164 -25.903  22.760  1.00 20.88           C  
ATOM    655  O   VAL A  89      -8.691 -25.121  23.583  1.00 21.52           O  
ATOM    656  CB  VAL A  89      -8.628 -28.332  23.158  1.00 17.17           C  
ATOM    657  CG1 VAL A  89     -10.106 -28.546  23.269  1.00 15.32           C  
ATOM    658  CG2 VAL A  89      -8.004 -29.637  22.602  1.00 16.48           C  
ATOM    659  N   GLY A  90     -10.299 -25.661  22.144  1.00 20.77           N  
ATOM    660  CA  GLY A  90     -11.220 -24.651  22.577  1.00 20.67           C  
ATOM    661  C   GLY A  90     -10.918 -23.343  21.919  1.00 21.64           C  
ATOM    662  O   GLY A  90      -9.763 -23.079  21.613  1.00 23.03           O  
ATOM    663  N   TYR A  91     -11.924 -22.475  21.724  1.00 22.10           N  
ATOM    664  CA  TYR A  91     -11.655 -21.184  21.109  1.00 22.60           C  
ATOM    665  C   TYR A  91     -10.888 -20.272  22.012  1.00 22.90           C  
ATOM    666  O   TYR A  91     -10.340 -19.321  21.520  1.00 24.38           O  
ATOM    667  CB  TYR A  91     -12.957 -20.473  20.681  1.00 18.13           C  
ATOM    668  CG  TYR A  91     -13.572 -19.474  21.609  1.00 12.80           C  
ATOM    669  CD1 TYR A  91     -13.185 -18.181  21.664  1.00 14.66           C  
ATOM    670  CD2 TYR A  91     -14.610 -19.893  22.368  1.00 17.33           C  
ATOM    671  CE1 TYR A  91     -13.882 -17.331  22.479  1.00 14.15           C  
ATOM    672  CE2 TYR A  91     -15.301 -19.053  23.183  1.00 13.40           C  
ATOM    673  CZ  TYR A  91     -14.934 -17.770  23.228  1.00 12.97           C  
ATOM    674  OH  TYR A  91     -15.700 -16.925  24.013  1.00 17.27           O  
ATOM    675  N   THR A  92     -10.982 -20.404  23.321  1.00 24.67           N  
ATOM    676  CA  THR A  92     -10.201 -19.613  24.243  1.00 25.13           C  
ATOM    677  C   THR A  92      -8.949 -20.437  24.580  1.00 26.94           C  
ATOM    678  O   THR A  92      -8.201 -19.902  25.360  1.00 29.16           O  
ATOM    679  CB  THR A  92     -11.014 -19.280  25.552  1.00 19.84           C  
ATOM    680  OG1 THR A  92     -11.580 -20.485  25.954  1.00 23.47           O  
ATOM    681  CG2 THR A  92     -12.263 -18.473  25.422  1.00 14.62           C  
ATOM    682  N   ASP A  93      -8.541 -21.601  24.044  1.00 28.57           N  
ATOM    683  CA  ASP A  93      -7.371 -22.384  24.447  1.00 30.84           C  
ATOM    684  C   ASP A  93      -7.701 -22.805  25.851  1.00 32.60           C  
ATOM    685  O   ASP A  93      -7.423 -22.059  26.803  1.00 33.96           O  
ATOM    686  CB  ASP A  93      -6.054 -21.557  24.431  1.00 31.05           C  
ATOM    687  CG  ASP A  93      -4.759 -22.364  24.547  1.00 37.57           C  
ATOM    688  OD1 ASP A  93      -4.899 -23.562  24.803  1.00 44.43           O  
ATOM    689  OD2 ASP A  93      -3.630 -21.844  24.382  1.00 38.98           O  
ATOM    690  N   LEU A  94      -8.299 -23.985  26.063  1.00 33.61           N  
ATOM    691  CA  LEU A  94      -8.865 -24.345  27.362  1.00 33.35           C  
ATOM    692  C   LEU A  94      -7.809 -24.958  28.197  1.00 36.33           C  
ATOM    693  O   LEU A  94      -7.655 -26.158  28.411  1.00 36.54           O  
ATOM    694  CB  LEU A  94      -9.998 -25.322  27.206  1.00 29.35           C  
ATOM    695  CG  LEU A  94     -11.340 -24.845  26.694  1.00 24.14           C  
ATOM    696  CD1 LEU A  94     -12.253 -25.988  26.375  1.00 21.53           C  
ATOM    697  CD2 LEU A  94     -12.011 -24.062  27.760  1.00 23.80           C  
ATOM    698  N   ASP A  95      -7.092 -24.005  28.725  1.00 39.92           N  
ATOM    699  CA  ASP A  95      -5.935 -24.284  29.547  1.00 44.57           C  
ATOM    700  C   ASP A  95      -6.230 -24.540  31.027  1.00 45.71           C  
ATOM    701  O   ASP A  95      -5.363 -24.990  31.775  1.00 45.26           O  
ATOM    702  CB  ASP A  95      -4.945 -23.104  29.399  1.00 50.17           C  
ATOM    703  CG  ASP A  95      -3.815 -23.282  28.358  1.00 58.74           C  
ATOM    704  OD1 ASP A  95      -3.720 -24.353  27.734  1.00 64.33           O  
ATOM    705  OD2 ASP A  95      -3.009 -22.345  28.180  1.00 63.88           O  
ATOM    706  N   ASP A  96      -7.476 -24.397  31.451  1.00 47.07           N  
ATOM    707  CA  ASP A  96      -7.816 -24.394  32.874  1.00 49.00           C  
ATOM    708  C   ASP A  96      -7.436 -25.539  33.751  1.00 48.32           C  
ATOM    709  O   ASP A  96      -6.939 -25.366  34.866  1.00 49.01           O  
ATOM    710  CB  ASP A  96      -9.277 -24.236  33.042  1.00 56.63           C  
ATOM    711  CG  ASP A  96      -9.713 -22.860  32.594  1.00 68.60           C  
ATOM    712  OD1 ASP A  96      -9.572 -22.562  31.380  1.00 75.59           O  
ATOM    713  OD2 ASP A  96     -10.181 -22.120  33.488  1.00 75.04           O  
ATOM    714  N   ARG A  97      -7.722 -26.701  33.156  1.00 47.56           N  
ATOM    715  CA  ARG A  97      -7.422 -27.949  33.796  1.00 45.47           C  
ATOM    716  C   ARG A  97      -6.011 -28.503  33.407  1.00 45.33           C  
ATOM    717  O   ARG A  97      -5.715 -29.683  33.658  1.00 45.21           O  
ATOM    718  CB  ARG A  97      -8.623 -28.830  33.424  1.00 42.53           C  
ATOM    719  CG  ARG A  97     -10.003 -28.379  33.960  1.00 40.92           C  
ATOM    720  CD  ARG A  97     -10.241 -28.516  35.475  1.00 46.54           C  
ATOM    721  NE  ARG A  97     -11.418 -27.792  35.960  1.00 50.04           N  
ATOM    722  CZ  ARG A  97     -11.476 -26.459  36.247  1.00 55.25           C  
ATOM    723  NH1 ARG A  97     -10.394 -25.661  36.138  1.00 56.63           N  
ATOM    724  NH2 ARG A  97     -12.668 -25.861  36.528  1.00 55.63           N  
ATOM    725  N   GLY A  98      -5.071 -27.730  32.805  1.00 44.76           N  
ATOM    726  CA  GLY A  98      -3.741 -28.241  32.418  1.00 44.13           C  
ATOM    727  C   GLY A  98      -3.247 -27.854  31.015  1.00 43.55           C  
ATOM    728  O   GLY A  98      -2.053 -27.652  30.739  1.00 44.18           O  
ATOM    729  N   GLY A  99      -4.205 -27.809  30.083  1.00 43.20           N  
ATOM    730  CA  GLY A  99      -3.941 -27.347  28.740  1.00 40.94           C  
ATOM    731  C   GLY A  99      -3.267 -28.363  27.865  1.00 39.86           C  
ATOM    732  O   GLY A  99      -2.964 -29.517  28.186  1.00 39.40           O  
ATOM    733  N   ASN A 100      -3.122 -27.843  26.660  1.00 39.78           N  
ATOM    734  CA  ASN A 100      -2.547 -28.589  25.539  1.00 37.65           C  
ATOM    735  C   ASN A 100      -1.049 -28.427  25.516  1.00 35.83           C  
ATOM    736  O   ASN A 100      -0.370 -29.054  24.717  1.00 35.26           O  
ATOM    737  CB  ASN A 100      -3.154 -28.088  24.214  1.00 34.63           C  
ATOM    738  CG  ASN A 100      -2.810 -26.661  23.957  1.00 35.17           C  
ATOM    739  OD1 ASN A 100      -3.179 -25.810  24.755  1.00 39.72           O  
ATOM    740  ND2 ASN A 100      -2.053 -26.271  22.966  1.00 34.93           N  
ATOM    741  N   ASP A 101      -0.467 -27.641  26.404  1.00 35.22           N  
ATOM    742  CA  ASP A 101       0.942 -27.415  26.272  1.00 34.61           C  
ATOM    743  C   ASP A 101       1.715 -28.534  26.946  1.00 32.43           C  
ATOM    744  O   ASP A 101       1.297 -29.156  27.904  1.00 32.44           O  
ATOM    745  CB  ASP A 101       1.324 -26.057  26.879  1.00 40.75           C  
ATOM    746  CG  ASP A 101       0.545 -24.812  26.440  1.00 48.53           C  
ATOM    747  OD1 ASP A 101       0.766 -24.267  25.347  1.00 51.67           O  
ATOM    748  OD2 ASP A 101      -0.319 -24.398  27.226  1.00 58.88           O  
ATOM    749  N   ILE A 102       2.829 -28.839  26.322  1.00 30.97           N  
ATOM    750  CA  ILE A 102       3.771 -29.804  26.791  1.00 29.23           C  
ATOM    751  C   ILE A 102       4.475 -29.082  27.953  1.00 29.90           C  
ATOM    752  O   ILE A 102       4.820 -27.902  27.782  1.00 29.91           O  
ATOM    753  CB  ILE A 102       4.701 -30.160  25.579  1.00 27.35           C  
ATOM    754  CG1 ILE A 102       3.994 -30.949  24.446  1.00 25.87           C  
ATOM    755  CG2 ILE A 102       5.834 -31.016  26.125  1.00 23.80           C  
ATOM    756  CD1 ILE A 102       4.948 -31.550  23.315  1.00 26.46           C  
ATOM    757  N   PRO A 103       4.706 -29.672  29.147  1.00 30.16           N  
ATOM    758  CA  PRO A 103       5.335 -29.017  30.296  1.00 29.10           C  
ATOM    759  C   PRO A 103       6.823 -28.732  30.177  1.00 28.54           C  
ATOM    760  O   PRO A 103       7.683 -29.327  30.828  1.00 29.02           O  
ATOM    761  CB  PRO A 103       4.999 -29.921  31.420  1.00 28.05           C  
ATOM    762  CG  PRO A 103       4.959 -31.271  30.773  1.00 28.89           C  
ATOM    763  CD  PRO A 103       4.155 -30.962  29.553  1.00 30.13           C  
ATOM    764  N   TYR A 104       7.181 -27.832  29.282  1.00 27.81           N  
ATOM    765  CA  TYR A 104       8.562 -27.430  29.108  1.00 27.26           C  
ATOM    766  C   TYR A 104       8.955 -26.670  30.375  1.00 28.07           C  
ATOM    767  O   TYR A 104       8.145 -25.892  30.892  1.00 28.86           O  
ATOM    768  CB  TYR A 104       8.667 -26.529  27.859  1.00 24.82           C  
ATOM    769  CG  TYR A 104       8.292 -27.242  26.572  1.00 22.56           C  
ATOM    770  CD1 TYR A 104       9.145 -28.219  26.157  1.00 21.54           C  
ATOM    771  CD2 TYR A 104       7.163 -26.960  25.860  1.00 20.83           C  
ATOM    772  CE1 TYR A 104       8.892 -28.941  25.031  1.00 26.54           C  
ATOM    773  CE2 TYR A 104       6.910 -27.685  24.718  1.00 23.53           C  
ATOM    774  CZ  TYR A 104       7.775 -28.680  24.306  1.00 28.26           C  
ATOM    775  OH  TYR A 104       7.569 -29.497  23.194  1.00 34.43           O  
ATOM    776  N   LEU A 105      10.161 -26.885  30.904  1.00 27.63           N  
ATOM    777  CA  LEU A 105      10.641 -26.202  32.064  1.00 27.52           C  
ATOM    778  C   LEU A 105      11.087 -24.832  31.704  1.00 29.20           C  
ATOM    779  O   LEU A 105      10.761 -23.909  32.444  1.00 30.32           O  
ATOM    780  CB  LEU A 105      11.822 -26.888  32.670  1.00 26.42           C  
ATOM    781  CG  LEU A 105      11.709 -27.693  33.927  1.00 27.12           C  
ATOM    782  CD1 LEU A 105      10.543 -28.612  33.810  1.00 29.60           C  
ATOM    783  CD2 LEU A 105      12.971 -28.496  34.152  1.00 22.71           C  
ATOM    784  N   THR A 106      11.854 -24.643  30.616  1.00 30.27           N  
ATOM    785  CA  THR A 106      12.401 -23.314  30.317  1.00 30.64           C  
ATOM    786  C   THR A 106      11.906 -22.468  29.142  1.00 31.71           C  
ATOM    787  O   THR A 106      11.284 -22.903  28.173  1.00 32.94           O  
ATOM    788  CB  THR A 106      13.910 -23.424  30.158  1.00 29.39           C  
ATOM    789  OG1 THR A 106      14.162 -23.903  28.838  1.00 28.04           O  
ATOM    790  CG2 THR A 106      14.522 -24.312  31.208  1.00 23.91           C  
ATOM    791  N   GLY A 107      12.353 -21.234  29.164  1.00 32.20           N  
ATOM    792  CA  GLY A 107      12.152 -20.317  28.094  1.00 33.04           C  
ATOM    793  C   GLY A 107      10.777 -19.746  28.189  1.00 34.86           C  
ATOM    794  O   GLY A 107       9.961 -20.079  29.043  1.00 34.32           O  
ATOM    795  N   ASP A 108      10.570 -18.845  27.244  1.00 37.21           N  
ATOM    796  CA  ASP A 108       9.278 -18.270  26.973  1.00 40.10           C  
ATOM    797  C   ASP A 108       8.821 -17.564  28.236  1.00 41.76           C  
ATOM    798  O   ASP A 108       9.622 -16.953  28.977  1.00 42.21           O  
ATOM    799  CB  ASP A 108       8.473 -19.463  26.536  1.00 43.64           C  
ATOM    800  CG  ASP A 108       7.017 -19.209  26.341  1.00 51.34           C  
ATOM    801  OD1 ASP A 108       6.721 -18.638  25.296  1.00 62.34           O  
ATOM    802  OD2 ASP A 108       6.223 -19.484  27.263  1.00 45.77           O  
ATOM    803  N   GLU A 109       7.505 -17.462  28.273  1.00 42.44           N  
ATOM    804  CA  GLU A 109       6.712 -17.168  29.415  1.00 44.14           C  
ATOM    805  C   GLU A 109       6.650 -18.429  30.305  1.00 44.86           C  
ATOM    806  O   GLU A 109       5.568 -18.712  30.821  1.00 45.64           O  
ATOM    807  CB  GLU A 109       5.318 -16.746  28.918  1.00 43.94           C  
ATOM    808  CG  GLU A 109       5.220 -15.483  28.102  1.00 52.06           C  
ATOM    809  CD  GLU A 109       5.795 -14.212  28.746  1.00 65.57           C  
ATOM    810  OE1 GLU A 109       6.055 -14.177  29.964  1.00 73.42           O  
ATOM    811  OE2 GLU A 109       5.975 -13.216  28.028  1.00 67.89           O  
ATOM    812  N   ARG A 110       7.660 -19.296  30.521  1.00 44.62           N  
ATOM    813  CA  ARG A 110       7.495 -20.395  31.456  1.00 44.18           C  
ATOM    814  C   ARG A 110       8.237 -20.049  32.745  1.00 46.17           C  
ATOM    815  O   ARG A 110       8.279 -18.864  33.136  1.00 47.13           O  
ATOM    816  CB  ARG A 110       8.020 -21.633  30.830  1.00 39.55           C  
ATOM    817  CG  ARG A 110       7.075 -21.827  29.757  1.00 39.25           C  
ATOM    818  CD  ARG A 110       7.652 -22.688  28.732  1.00 42.89           C  
ATOM    819  NE  ARG A 110       6.918 -23.936  28.775  1.00 52.84           N  
ATOM    820  CZ  ARG A 110       5.738 -24.145  28.156  1.00 57.06           C  
ATOM    821  NH1 ARG A 110       5.142 -23.169  27.456  1.00 59.93           N  
ATOM    822  NH2 ARG A 110       5.194 -25.376  28.155  1.00 58.10           N  
ATOM    823  N   LEU A 111       8.903 -21.012  33.425  1.00 47.60           N  
ATOM    824  CA  LEU A 111       9.532 -20.833  34.744  1.00 48.27           C  
ATOM    825  C   LEU A 111      10.658 -19.806  34.719  1.00 49.32           C  
ATOM    826  O   LEU A 111      10.902 -19.077  35.690  1.00 51.72           O  
ATOM    827  CB  LEU A 111      10.050 -22.199  35.265  1.00 44.72           C  
ATOM    828  CG  LEU A 111       9.036 -23.207  35.803  1.00 41.16           C  
ATOM    829  CD1 LEU A 111       8.198 -23.807  34.720  1.00 39.88           C  
ATOM    830  CD2 LEU A 111       9.762 -24.410  36.340  1.00 40.47           C  
ATOM    831  N   THR A 112      11.260 -19.624  33.547  1.00 49.31           N  
ATOM    832  CA  THR A 112      12.358 -18.683  33.343  1.00 48.20           C  
ATOM    833  C   THR A 112      11.950 -17.262  32.970  1.00 47.82           C  
ATOM    834  O   THR A 112      12.853 -16.442  32.824  1.00 46.86           O  
ATOM    835  CB  THR A 112      13.234 -19.288  32.265  1.00 48.35           C  
ATOM    836  OG1 THR A 112      12.512 -19.253  30.999  1.00 49.03           O  
ATOM    837  CG2 THR A 112      13.657 -20.683  32.726  1.00 39.09           C  
ATOM    838  N   ALA A 113      10.652 -16.951  32.821  1.00 47.90           N  
ATOM    839  CA  ALA A 113      10.195 -15.643  32.353  1.00 49.53           C  
ATOM    840  C   ALA A 113      10.810 -14.415  33.050  1.00 50.50           C  
ATOM    841  O   ALA A 113      11.104 -13.392  32.417  1.00 51.35           O  
ATOM    842  CB  ALA A 113       8.666 -15.553  32.479  1.00 48.09           C  
ATOM    843  N   GLU A 114      11.074 -14.496  34.369  1.00 50.79           N  
ATOM    844  CA  GLU A 114      11.695 -13.417  35.131  1.00 49.91           C  
ATOM    845  C   GLU A 114      13.038 -13.024  34.535  1.00 47.56           C  
ATOM    846  O   GLU A 114      13.376 -11.854  34.609  1.00 48.05           O  
ATOM    847  CB  GLU A 114      11.858 -13.859  36.631  1.00 57.18           C  
ATOM    848  CG  GLU A 114      12.255 -15.344  37.044  1.00 67.66           C  
ATOM    849  CD  GLU A 114      13.704 -15.732  37.469  1.00 76.75           C  
ATOM    850  OE1 GLU A 114      14.555 -14.859  37.741  1.00 81.17           O  
ATOM    851  OE2 GLU A 114      13.974 -16.947  37.535  1.00 80.24           O  
ATOM    852  N   ASP A 115      13.717 -13.995  33.906  1.00 45.41           N  
ATOM    853  CA  ASP A 115      15.046 -13.924  33.347  1.00 43.31           C  
ATOM    854  C   ASP A 115      15.218 -13.131  32.075  1.00 40.78           C  
ATOM    855  O   ASP A 115      16.333 -12.682  31.771  1.00 40.40           O  
ATOM    856  CB  ASP A 115      15.562 -15.327  33.069  1.00 48.74           C  
ATOM    857  CG  ASP A 115      16.215 -16.096  34.222  1.00 56.87           C  
ATOM    858  OD1 ASP A 115      17.218 -15.600  34.769  1.00 64.66           O  
ATOM    859  OD2 ASP A 115      15.756 -17.208  34.530  1.00 60.11           O  
ATOM    860  N   ASN A 116      14.090 -13.048  31.365  1.00 38.42           N  
ATOM    861  CA  ASN A 116      13.967 -12.424  30.059  1.00 36.34           C  
ATOM    862  C   ASN A 116      14.602 -11.037  29.878  1.00 37.28           C  
ATOM    863  O   ASN A 116      14.272 -10.175  30.695  1.00 39.47           O  
ATOM    864  CB  ASN A 116      12.513 -12.290  29.669  1.00 27.43           C  
ATOM    865  CG  ASN A 116      11.799 -13.544  29.240  1.00 27.00           C  
ATOM    866  OD1 ASN A 116      12.238 -14.706  29.307  1.00 25.57           O  
ATOM    867  ND2 ASN A 116      10.602 -13.280  28.760  1.00 24.81           N  
ATOM    868  N   PRO A 117      15.393 -10.610  28.844  1.00 37.18           N  
ATOM    869  CA  PRO A 117      15.486 -11.249  27.550  1.00 34.51           C  
ATOM    870  C   PRO A 117      16.339 -12.488  27.749  1.00 33.22           C  
ATOM    871  O   PRO A 117      17.423 -12.449  28.351  1.00 33.59           O  
ATOM    872  CB  PRO A 117      16.133 -10.211  26.665  1.00 34.12           C  
ATOM    873  CG  PRO A 117      16.252  -8.953  27.495  1.00 36.07           C  
ATOM    874  CD  PRO A 117      16.341  -9.486  28.892  1.00 36.62           C  
ATOM    875  N   VAL A 118      15.761 -13.603  27.318  1.00 31.61           N  
ATOM    876  CA  VAL A 118      16.532 -14.824  27.200  1.00 30.14           C  
ATOM    877  C   VAL A 118      17.018 -14.935  25.732  1.00 29.35           C  
ATOM    878  O   VAL A 118      16.565 -14.151  24.889  1.00 30.58           O  
ATOM    879  CB  VAL A 118      15.626 -15.948  27.664  1.00 29.48           C  
ATOM    880  CG1 VAL A 118      15.451 -15.638  29.143  1.00 27.90           C  
ATOM    881  CG2 VAL A 118      14.276 -16.042  27.015  1.00 24.94           C  
ATOM    882  N   LEU A 119      17.971 -15.767  25.364  1.00 26.75           N  
ATOM    883  CA  LEU A 119      18.541 -15.876  24.029  1.00 24.19           C  
ATOM    884  C   LEU A 119      18.137 -17.183  23.347  1.00 22.38           C  
ATOM    885  O   LEU A 119      18.232 -18.156  24.069  1.00 22.49           O  
ATOM    886  CB  LEU A 119      20.045 -15.840  24.174  1.00 23.36           C  
ATOM    887  CG  LEU A 119      20.932 -16.012  22.978  1.00 22.18           C  
ATOM    888  CD1 LEU A 119      21.000 -14.687  22.286  1.00 27.14           C  
ATOM    889  CD2 LEU A 119      22.369 -16.232  23.341  1.00 21.13           C  
ATOM    890  N   LEU A 120      17.692 -17.401  22.111  1.00 20.33           N  
ATOM    891  CA  LEU A 120      17.500 -18.738  21.539  1.00 19.32           C  
ATOM    892  C   LEU A 120      18.391 -18.820  20.291  1.00 20.79           C  
ATOM    893  O   LEU A 120      18.445 -17.865  19.489  1.00 19.68           O  
ATOM    894  CB  LEU A 120      16.076 -18.923  21.141  1.00 13.78           C  
ATOM    895  CG  LEU A 120      15.721 -20.073  20.281  1.00 13.23           C  
ATOM    896  CD1 LEU A 120      15.913 -21.319  21.045  1.00 12.37           C  
ATOM    897  CD2 LEU A 120      14.288 -19.996  19.882  1.00  5.00           C  
ATOM    898  N   TYR A 121      19.151 -19.889  20.130  1.00 21.53           N  
ATOM    899  CA  TYR A 121      19.935 -20.108  18.931  1.00 23.18           C  
ATOM    900  C   TYR A 121      19.357 -21.316  18.189  1.00 24.36           C  
ATOM    901  O   TYR A 121      19.079 -22.323  18.836  1.00 24.77           O  
ATOM    902  CB  TYR A 121      21.380 -20.388  19.250  1.00 21.34           C  
ATOM    903  CG  TYR A 121      22.165 -20.840  18.010  1.00 27.71           C  
ATOM    904  CD1 TYR A 121      22.643 -19.937  17.055  1.00 29.28           C  
ATOM    905  CD2 TYR A 121      22.384 -22.192  17.845  1.00 31.14           C  
ATOM    906  CE1 TYR A 121      23.332 -20.393  15.951  1.00 29.91           C  
ATOM    907  CE2 TYR A 121      23.060 -22.661  16.752  1.00 29.63           C  
ATOM    908  CZ  TYR A 121      23.524 -21.763  15.828  1.00 33.01           C  
ATOM    909  OH  TYR A 121      24.200 -22.304  14.766  1.00 34.15           O  
ATOM    910  N   THR A 122      19.139 -21.291  16.878  1.00 25.18           N  
ATOM    911  CA  THR A 122      18.575 -22.441  16.179  1.00 27.08           C  
ATOM    912  C   THR A 122      19.347 -22.507  14.896  1.00 28.03           C  
ATOM    913  O   THR A 122      19.917 -21.515  14.439  1.00 28.59           O  
ATOM    914  CB  THR A 122      17.109 -22.299  15.810  1.00 27.46           C  
ATOM    915  OG1 THR A 122      17.006 -20.950  15.435  1.00 33.12           O  
ATOM    916  CG2 THR A 122      16.091 -22.491  16.894  1.00 25.28           C  
ATOM    917  N   TYR A 123      19.393 -23.670  14.295  1.00 29.78           N  
ATOM    918  CA  TYR A 123      20.150 -23.868  13.075  1.00 30.40           C  
ATOM    919  C   TYR A 123      19.581 -25.079  12.356  1.00 30.76           C  
ATOM    920  O   TYR A 123      19.544 -26.098  13.019  1.00 30.89           O  
ATOM    921  CB  TYR A 123      21.571 -24.066  13.494  1.00 29.43           C  
ATOM    922  CG  TYR A 123      22.404 -24.492  12.349  1.00 33.81           C  
ATOM    923  CD1 TYR A 123      22.907 -23.507  11.555  1.00 38.30           C  
ATOM    924  CD2 TYR A 123      22.651 -25.828  12.067  1.00 39.81           C  
ATOM    925  CE1 TYR A 123      23.673 -23.866  10.452  1.00 41.90           C  
ATOM    926  CE2 TYR A 123      23.411 -26.208  10.963  1.00 40.97           C  
ATOM    927  CZ  TYR A 123      23.921 -25.201  10.161  1.00 43.39           C  
ATOM    928  OH  TYR A 123      24.716 -25.481   9.063  1.00 43.80           O  
ATOM    929  N   SER A 124      19.083 -25.108  11.122  1.00 32.34           N  
ATOM    930  CA  SER A 124      18.792 -26.370  10.429  1.00 33.95           C  
ATOM    931  C   SER A 124      19.720 -26.544   9.241  1.00 34.49           C  
ATOM    932  O   SER A 124      20.304 -25.591   8.701  1.00 36.08           O  
ATOM    933  CB  SER A 124      17.425 -26.420   9.859  1.00 34.58           C  
ATOM    934  OG  SER A 124      16.580 -25.850  10.818  1.00 42.03           O  
ATOM    935  N   ALA A 125      19.867 -27.769   8.789  1.00 34.97           N  
ATOM    936  CA  ALA A 125      20.678 -28.078   7.622  1.00 35.16           C  
ATOM    937  C   ALA A 125      19.979 -29.295   7.050  1.00 36.31           C  
ATOM    938  O   ALA A 125      20.019 -30.413   7.577  1.00 36.98           O  
ATOM    939  CB  ALA A 125      22.082 -28.485   7.986  1.00 30.87           C  
ATOM    940  N   GLY A 126      19.199 -29.089   6.015  1.00 37.01           N  
ATOM    941  CA  GLY A 126      18.593 -30.221   5.381  1.00 37.84           C  
ATOM    942  C   GLY A 126      17.562 -30.731   6.314  1.00 38.19           C  
ATOM    943  O   GLY A 126      16.729 -29.954   6.741  1.00 39.44           O  
ATOM    944  N   ALA A 127      17.748 -31.964   6.731  1.00 38.80           N  
ATOM    945  CA  ALA A 127      16.765 -32.605   7.586  1.00 38.97           C  
ATOM    946  C   ALA A 127      17.130 -32.534   9.075  1.00 39.30           C  
ATOM    947  O   ALA A 127      16.392 -33.114   9.881  1.00 41.04           O  
ATOM    948  CB  ALA A 127      16.609 -34.087   7.226  1.00 36.30           C  
ATOM    949  N   PHE A 128      18.228 -31.925   9.535  1.00 38.80           N  
ATOM    950  CA  PHE A 128      18.507 -31.891  10.945  1.00 38.54           C  
ATOM    951  C   PHE A 128      18.348 -30.469  11.464  1.00 37.24           C  
ATOM    952  O   PHE A 128      18.548 -29.488  10.721  1.00 37.28           O  
ATOM    953  CB  PHE A 128      19.892 -32.448  11.108  1.00 40.95           C  
ATOM    954  CG  PHE A 128      20.866 -31.653  11.968  1.00 55.23           C  
ATOM    955  CD1 PHE A 128      21.602 -30.572  11.437  1.00 62.73           C  
ATOM    956  CD2 PHE A 128      21.132 -32.044  13.272  1.00 61.60           C  
ATOM    957  CE1 PHE A 128      22.597 -29.892  12.168  1.00 63.41           C  
ATOM    958  CE2 PHE A 128      22.130 -31.354  13.980  1.00 64.47           C  
ATOM    959  CZ  PHE A 128      22.867 -30.290  13.453  1.00 61.39           C  
ATOM    960  N   SER A 129      18.057 -30.358  12.760  1.00 35.47           N  
ATOM    961  CA  SER A 129      17.903 -29.074  13.402  1.00 32.32           C  
ATOM    962  C   SER A 129      18.532 -29.102  14.754  1.00 30.72           C  
ATOM    963  O   SER A 129      18.452 -30.126  15.401  1.00 31.70           O  
ATOM    964  CB  SER A 129      16.486 -28.787  13.601  1.00 31.86           C  
ATOM    965  OG  SER A 129      15.826 -28.658  12.359  1.00 38.08           O  
ATOM    966  N   VAL A 130      19.163 -28.059  15.205  1.00 28.68           N  
ATOM    967  CA  VAL A 130      19.603 -27.937  16.549  1.00 27.06           C  
ATOM    968  C   VAL A 130      19.098 -26.626  17.124  1.00 26.68           C  
ATOM    969  O   VAL A 130      18.901 -25.697  16.334  1.00 25.96           O  
ATOM    970  CB  VAL A 130      21.099 -27.926  16.677  1.00 26.74           C  
ATOM    971  CG1 VAL A 130      21.411 -29.313  16.407  1.00 29.56           C  
ATOM    972  CG2 VAL A 130      21.882 -27.067  15.755  1.00 26.62           C  
ATOM    973  N   ALA A 131      18.900 -26.504  18.457  1.00 25.47           N  
ATOM    974  CA  ALA A 131      18.479 -25.293  19.122  1.00 24.11           C  
ATOM    975  C   ALA A 131      19.156 -25.301  20.477  1.00 25.35           C  
ATOM    976  O   ALA A 131      19.296 -26.385  21.060  1.00 27.22           O  
ATOM    977  CB  ALA A 131      16.983 -25.303  19.321  1.00 24.66           C  
ATOM    978  N   ALA A 132      19.573 -24.182  21.056  1.00 24.95           N  
ATOM    979  CA  ALA A 132      20.205 -24.097  22.356  1.00 23.92           C  
ATOM    980  C   ALA A 132      19.631 -22.809  22.937  1.00 25.00           C  
ATOM    981  O   ALA A 132      19.393 -21.879  22.147  1.00 25.00           O  
ATOM    982  CB  ALA A 132      21.670 -23.906  22.222  1.00 21.14           C  
ATOM    983  N   SER A 133      19.336 -22.684  24.243  1.00 25.15           N  
ATOM    984  CA  SER A 133      18.880 -21.417  24.823  1.00 24.67           C  
ATOM    985  C   SER A 133      19.408 -21.112  26.221  1.00 26.36           C  
ATOM    986  O   SER A 133      19.808 -22.056  26.905  1.00 26.26           O  
ATOM    987  CB  SER A 133      17.408 -21.424  24.848  1.00 20.78           C  
ATOM    988  OG  SER A 133      16.851 -22.665  25.218  1.00 22.73           O  
ATOM    989  N   MET A 134      19.444 -19.861  26.704  1.00 28.25           N  
ATOM    990  CA  MET A 134      19.839 -19.530  28.047  1.00 30.97           C  
ATOM    991  C   MET A 134      19.524 -18.130  28.496  1.00 33.81           C  
ATOM    992  O   MET A 134      19.319 -17.248  27.678  1.00 34.09           O  
ATOM    993  CB  MET A 134      21.305 -19.729  28.190  1.00 33.27           C  
ATOM    994  CG  MET A 134      22.087 -18.875  27.229  1.00 39.68           C  
ATOM    995  SD  MET A 134      23.879 -18.972  27.433  1.00 50.56           S  
ATOM    996  CE  MET A 134      24.268 -17.343  28.012  1.00 51.07           C  
ATOM    997  N   SER A 135      19.498 -17.857  29.795  1.00 38.15           N  
ATOM    998  CA  SER A 135      19.433 -16.518  30.312  1.00 43.03           C  
ATOM    999  C   SER A 135      20.863 -16.103  30.480  1.00 47.73           C  
ATOM   1000  O   SER A 135      21.807 -16.840  30.244  1.00 46.82           O  
ATOM   1001  CB  SER A 135      18.783 -16.474  31.662  1.00 42.93           C  
ATOM   1002  OG  SER A 135      19.229 -17.488  32.555  1.00 40.55           O  
ATOM   1003  N   ASP A 136      21.027 -14.860  30.870  1.00 54.39           N  
ATOM   1004  CA  ASP A 136      22.326 -14.307  31.258  1.00 62.10           C  
ATOM   1005  C   ASP A 136      22.809 -14.639  32.688  1.00 67.81           C  
ATOM   1006  O   ASP A 136      23.966 -14.337  33.011  1.00 68.05           O  
ATOM   1007  CB  ASP A 136      22.296 -12.768  31.107  1.00 62.92           C  
ATOM   1008  CG  ASP A 136      21.046 -11.956  31.501  1.00 64.89           C  
ATOM   1009  OD1 ASP A 136      20.020 -12.515  31.928  1.00 72.09           O  
ATOM   1010  OD2 ASP A 136      21.105 -10.736  31.340  1.00 60.41           O  
ATOM   1011  N   GLY A 137      21.946 -15.195  33.586  1.00 73.56           N  
ATOM   1012  CA  GLY A 137      22.305 -15.526  34.995  1.00 80.23           C  
ATOM   1013  C   GLY A 137      22.206 -14.375  36.033  1.00 84.42           C  
ATOM   1014  O   GLY A 137      22.634 -14.459  37.206  1.00 84.43           O  
ATOM   1015  N   LYS A 138      21.569 -13.315  35.489  1.00 87.95           N  
ATOM   1016  CA  LYS A 138      21.246 -12.032  36.093  1.00 91.56           C  
ATOM   1017  C   LYS A 138      19.766 -11.798  35.717  1.00 95.11           C  
ATOM   1018  O   LYS A 138      19.217 -12.564  34.878  1.00 95.31           O  
ATOM   1019  CB  LYS A 138      22.181 -10.935  35.520  1.00 89.09           C  
ATOM   1020  CG  LYS A 138      23.659 -11.213  35.801  1.00 87.56           C  
ATOM   1021  CD  LYS A 138      23.823 -11.285  37.307  1.00 86.07           C  
ATOM   1022  CE  LYS A 138      25.033 -11.993  37.898  1.00 86.49           C  
ATOM   1023  NZ  LYS A 138      25.219 -11.513  39.267  1.00 84.89           N  
ATOM   1024  N   VAL A 139      19.073 -10.807  36.342  1.00 98.05           N  
ATOM   1025  CA  VAL A 139      17.663 -10.509  36.024  1.00101.00           C  
ATOM   1026  C   VAL A 139      17.587  -9.426  34.910  1.00102.76           C  
ATOM   1027  O   VAL A 139      17.359  -8.214  35.088  1.00102.91           O  
ATOM   1028  CB  VAL A 139      16.957 -10.136  37.421  1.00100.98           C  
ATOM   1029  CG1 VAL A 139      17.142  -8.700  37.922  1.00 99.20           C  
ATOM   1030  CG2 VAL A 139      15.480 -10.472  37.226  1.00102.12           C  
ATOM   1031  N   GLY A 140      17.815  -9.894  33.672  1.00104.40           N  
ATOM   1032  CA  GLY A 140      17.970  -8.997  32.535  1.00106.65           C  
ATOM   1033  C   GLY A 140      19.221  -8.153  32.809  1.00108.27           C  
ATOM   1034  O   GLY A 140      20.237  -8.691  33.267  1.00108.38           O  
ATOM   1035  N   GLU A 141      19.162  -6.825  32.636  1.00109.59           N  
ATOM   1036  CA  GLU A 141      20.309  -5.949  32.888  1.00110.82           C  
ATOM   1037  C   GLU A 141      20.584  -5.594  34.361  1.00111.70           C  
ATOM   1038  O   GLU A 141      21.594  -4.924  34.665  1.00111.65           O  
ATOM   1039  CB  GLU A 141      20.172  -4.630  32.093  1.00110.79           C  
ATOM   1040  CG  GLU A 141      20.060  -4.745  30.572  1.00109.97           C  
ATOM   1041  CD  GLU A 141      18.628  -4.755  30.026  1.00110.52           C  
ATOM   1042  OE1 GLU A 141      18.104  -3.673  29.735  1.00109.62           O  
ATOM   1043  OE2 GLU A 141      18.051  -5.840  29.873  1.00110.02           O  
ATOM   1044  N   THR A 142      19.712  -5.962  35.315  1.00112.65           N  
ATOM   1045  CA  THR A 142      20.010  -5.722  36.719  1.00113.47           C  
ATOM   1046  C   THR A 142      20.688  -7.025  37.129  1.00113.76           C  
ATOM   1047  O   THR A 142      20.117  -8.125  37.162  1.00113.77           O  
ATOM   1048  CB  THR A 142      18.720  -5.471  37.553  1.00113.46           C  
ATOM   1049  OG1 THR A 142      17.952  -4.502  36.844  1.00114.26           O  
ATOM   1050  CG2 THR A 142      19.018  -4.943  38.961  1.00113.07           C  
ATOM   1051  N   SER A 143      21.990  -6.884  37.322  1.00113.99           N  
ATOM   1052  CA  SER A 143      22.830  -7.987  37.715  1.00113.99           C  
ATOM   1053  C   SER A 143      22.526  -8.589  39.090  1.00114.13           C  
ATOM   1054  O   SER A 143      23.072  -8.291  40.154  1.00114.01           O  
ATOM   1055  CB  SER A 143      24.216  -7.447  37.575  1.00113.25           C  
ATOM   1056  OG  SER A 143      24.440  -7.158  36.200  1.00111.28           O  
ATOM   1057  N   GLU A 144      21.535  -9.460  38.967  1.00114.26           N  
ATOM   1058  CA  GLU A 144      20.948 -10.211  40.059  1.00114.30           C  
ATOM   1059  C   GLU A 144      21.500 -11.632  39.954  1.00112.82           C  
ATOM   1060  O   GLU A 144      21.288 -12.254  38.910  1.00113.04           O  
ATOM   1061  CB  GLU A 144      19.405 -10.198  39.897  1.00117.56           C  
ATOM   1062  CG  GLU A 144      18.523 -11.002  40.880  1.00124.53           C  
ATOM   1063  CD  GLU A 144      17.003 -11.030  40.636  1.00129.84           C  
ATOM   1064  OE1 GLU A 144      16.320 -10.038  40.926  1.00132.27           O  
ATOM   1065  OE2 GLU A 144      16.493 -12.053  40.161  1.00132.80           O  
ATOM   1066  N   ASP A 145      22.215 -12.161  40.964  1.00110.90           N  
ATOM   1067  CA  ASP A 145      22.691 -13.556  40.970  1.00107.95           C  
ATOM   1068  C   ASP A 145      21.452 -14.486  41.021  1.00103.94           C  
ATOM   1069  O   ASP A 145      20.736 -14.570  42.050  1.00103.84           O  
ATOM   1070  CB  ASP A 145      23.635 -13.769  42.217  1.00113.64           C  
ATOM   1071  CG  ASP A 145      24.458 -15.081  42.292  1.00119.94           C  
ATOM   1072  OD1 ASP A 145      25.386 -15.249  41.482  1.00124.52           O  
ATOM   1073  OD2 ASP A 145      24.186 -15.924  43.170  1.00122.83           O  
ATOM   1074  N   ASP A 146      21.154 -15.139  39.885  1.00 99.04           N  
ATOM   1075  CA  ASP A 146      19.968 -15.962  39.851  1.00 92.93           C  
ATOM   1076  C   ASP A 146      20.152 -17.197  38.973  1.00 88.21           C  
ATOM   1077  O   ASP A 146      21.246 -17.780  38.778  1.00 88.16           O  
ATOM   1078  CB  ASP A 146      18.724 -15.022  39.404  1.00 93.74           C  
ATOM   1079  CG  ASP A 146      18.543 -14.387  37.999  1.00 92.18           C  
ATOM   1080  OD1 ASP A 146      19.212 -14.766  37.037  1.00 91.00           O  
ATOM   1081  OD2 ASP A 146      17.686 -13.511  37.858  1.00 89.14           O  
ATOM   1082  N   ALA A 147      18.908 -17.618  38.664  1.00 82.63           N  
ATOM   1083  CA  ALA A 147      18.566 -18.634  37.691  1.00 75.48           C  
ATOM   1084  C   ALA A 147      19.340 -18.458  36.399  1.00 69.37           C  
ATOM   1085  O   ALA A 147      19.276 -17.500  35.597  1.00 69.59           O  
ATOM   1086  CB  ALA A 147      17.063 -18.596  37.329  1.00 77.12           C  
ATOM   1087  N   GLN A 148      20.215 -19.421  36.423  1.00 62.35           N  
ATOM   1088  CA  GLN A 148      20.906 -19.676  35.248  1.00 55.08           C  
ATOM   1089  C   GLN A 148      20.052 -20.810  34.733  1.00 49.04           C  
ATOM   1090  O   GLN A 148      19.849 -21.801  35.422  1.00 47.60           O  
ATOM   1091  CB  GLN A 148      22.316 -20.011  35.638  1.00 58.44           C  
ATOM   1092  CG  GLN A 148      23.087 -20.409  34.382  1.00 69.48           C  
ATOM   1093  CD  GLN A 148      22.832 -19.610  33.077  1.00 79.01           C  
ATOM   1094  OE1 GLN A 148      22.266 -18.509  33.064  1.00 85.93           O  
ATOM   1095  NE2 GLN A 148      23.189 -20.104  31.890  1.00 80.40           N  
ATOM   1096  N   GLU A 149      19.427 -20.650  33.585  1.00 44.16           N  
ATOM   1097  CA  GLU A 149      18.560 -21.678  33.013  1.00 39.43           C  
ATOM   1098  C   GLU A 149      19.122 -22.121  31.675  1.00 36.45           C  
ATOM   1099  O   GLU A 149      19.641 -21.231  31.023  1.00 37.35           O  
ATOM   1100  CB  GLU A 149      17.217 -21.071  32.851  1.00 36.86           C  
ATOM   1101  CG  GLU A 149      16.674 -21.104  31.410  1.00 44.80           C  
ATOM   1102  CD  GLU A 149      16.674 -19.868  30.510  1.00 46.93           C  
ATOM   1103  OE1 GLU A 149      16.992 -18.764  30.945  1.00 46.58           O  
ATOM   1104  OE2 GLU A 149      16.302 -20.016  29.342  1.00 53.20           O  
ATOM   1105  N   MET A 150      19.166 -23.306  31.107  1.00 33.83           N  
ATOM   1106  CA  MET A 150      19.588 -23.414  29.734  1.00 30.83           C  
ATOM   1107  C   MET A 150      18.992 -24.628  29.131  1.00 28.40           C  
ATOM   1108  O   MET A 150      18.448 -25.453  29.860  1.00 27.90           O  
ATOM   1109  CB  MET A 150      21.085 -23.450  29.627  1.00 36.54           C  
ATOM   1110  CG  MET A 150      21.877 -24.732  29.732  1.00 51.32           C  
ATOM   1111  SD  MET A 150      22.435 -25.003  31.433  1.00 67.50           S  
ATOM   1112  CE  MET A 150      22.434 -23.474  32.328  1.00 58.22           C  
ATOM   1113  N   ALA A 151      18.958 -24.757  27.816  1.00 27.52           N  
ATOM   1114  CA  ALA A 151      18.390 -25.954  27.181  1.00 26.04           C  
ATOM   1115  C   ALA A 151      19.076 -26.205  25.866  1.00 25.75           C  
ATOM   1116  O   ALA A 151      19.665 -25.257  25.315  1.00 26.44           O  
ATOM   1117  CB  ALA A 151      16.922 -25.829  26.812  1.00 23.51           C  
ATOM   1118  N   VAL A 152      19.009 -27.463  25.420  1.00 24.54           N  
ATOM   1119  CA  VAL A 152      19.446 -27.907  24.109  1.00 24.35           C  
ATOM   1120  C   VAL A 152      18.499 -28.971  23.512  1.00 24.87           C  
ATOM   1121  O   VAL A 152      17.972 -29.860  24.202  1.00 24.14           O  
ATOM   1122  CB  VAL A 152      20.868 -28.514  24.105  1.00 23.60           C  
ATOM   1123  CG1 VAL A 152      21.903 -27.477  24.469  1.00 25.05           C  
ATOM   1124  CG2 VAL A 152      20.919 -29.657  25.082  1.00 24.77           C  
ATOM   1125  N   ALA A 153      18.250 -28.880  22.200  1.00 25.13           N  
ATOM   1126  CA  ALA A 153      17.380 -29.818  21.557  1.00 25.70           C  
ATOM   1127  C   ALA A 153      17.937 -30.020  20.170  1.00 26.49           C  
ATOM   1128  O   ALA A 153      18.720 -29.200  19.670  1.00 25.61           O  
ATOM   1129  CB  ALA A 153      16.058 -29.207  21.470  1.00 24.23           C  
ATOM   1130  N   ALA A 154      17.503 -31.106  19.561  1.00 26.23           N  
ATOM   1131  CA  ALA A 154      17.897 -31.426  18.222  1.00 26.22           C  
ATOM   1132  C   ALA A 154      16.847 -32.289  17.622  1.00 27.83           C  
ATOM   1133  O   ALA A 154      16.236 -33.081  18.345  1.00 27.61           O  
ATOM   1134  CB  ALA A 154      19.106 -32.234  18.152  1.00 23.43           C  
ATOM   1135  N   ALA A 155      16.605 -32.107  16.321  1.00 29.67           N  
ATOM   1136  CA  ALA A 155      15.669 -32.955  15.613  1.00 31.87           C  
ATOM   1137  C   ALA A 155      16.192 -33.433  14.250  1.00 34.17           C  
ATOM   1138  O   ALA A 155      17.182 -32.919  13.685  1.00 34.25           O  
ATOM   1139  CB  ALA A 155      14.389 -32.218  15.392  1.00 29.91           C  
ATOM   1140  N   TYR A 156      15.462 -34.444  13.785  1.00 35.62           N  
ATOM   1141  CA  TYR A 156      15.739 -35.130  12.577  1.00 37.68           C  
ATOM   1142  C   TYR A 156      14.479 -35.537  11.881  1.00 38.42           C  
ATOM   1143  O   TYR A 156      13.680 -36.329  12.377  1.00 37.57           O  
ATOM   1144  CB  TYR A 156      16.521 -36.326  12.905  1.00 44.14           C  
ATOM   1145  CG  TYR A 156      16.901 -37.008  11.626  1.00 56.23           C  
ATOM   1146  CD1 TYR A 156      17.795 -36.350  10.797  1.00 65.55           C  
ATOM   1147  CD2 TYR A 156      16.305 -38.211  11.276  1.00 62.62           C  
ATOM   1148  CE1 TYR A 156      18.098 -36.896   9.566  1.00 73.44           C  
ATOM   1149  CE2 TYR A 156      16.607 -38.761  10.048  1.00 70.42           C  
ATOM   1150  CZ  TYR A 156      17.498 -38.098   9.201  1.00 75.33           C  
ATOM   1151  OH  TYR A 156      17.797 -38.629   7.950  1.00 80.56           O  
ATOM   1152  N   THR A 157      14.291 -35.046  10.685  1.00 40.74           N  
ATOM   1153  CA  THR A 157      13.098 -35.403   9.951  1.00 43.27           C  
ATOM   1154  C   THR A 157      13.454 -36.454   8.947  1.00 44.65           C  
ATOM   1155  O   THR A 157      14.455 -36.309   8.237  1.00 44.92           O  
ATOM   1156  CB  THR A 157      12.553 -34.225   9.215  1.00 44.92           C  
ATOM   1157  OG1 THR A 157      12.607 -33.087  10.071  1.00 51.21           O  
ATOM   1158  CG2 THR A 157      11.119 -34.507   8.809  1.00 48.57           C  
ATOM   1159  N   PHE A 158      12.648 -37.493   8.900  1.00 45.87           N  
ATOM   1160  CA  PHE A 158      12.905 -38.577   8.015  1.00 48.36           C  
ATOM   1161  C   PHE A 158      11.553 -38.853   7.483  1.00 48.77           C  
ATOM   1162  O   PHE A 158      10.655 -39.484   8.035  1.00 49.49           O  
ATOM   1163  CB  PHE A 158      13.492 -39.804   8.734  1.00 51.88           C  
ATOM   1164  CG  PHE A 158      12.843 -40.273  10.021  1.00 61.83           C  
ATOM   1165  CD1 PHE A 158      12.700 -39.427  11.104  1.00 67.48           C  
ATOM   1166  CD2 PHE A 158      12.400 -41.583  10.103  1.00 68.28           C  
ATOM   1167  CE1 PHE A 158      12.116 -39.897  12.255  1.00 71.84           C  
ATOM   1168  CE2 PHE A 158      11.813 -42.057  11.264  1.00 71.74           C  
ATOM   1169  CZ  PHE A 158      11.671 -41.208  12.343  1.00 73.95           C  
ATOM   1170  N   GLY A 159      11.419 -38.103   6.420  1.00 49.24           N  
ATOM   1171  CA  GLY A 159      10.250 -38.204   5.600  1.00 49.43           C  
ATOM   1172  C   GLY A 159       9.062 -37.603   6.275  1.00 49.63           C  
ATOM   1173  O   GLY A 159       8.860 -36.386   6.347  1.00 49.97           O  
ATOM   1174  N   ASN A 160       8.371 -38.554   6.862  1.00 49.37           N  
ATOM   1175  CA  ASN A 160       7.072 -38.269   7.431  1.00 50.47           C  
ATOM   1176  C   ASN A 160       7.085 -37.849   8.896  1.00 49.00           C  
ATOM   1177  O   ASN A 160       6.050 -37.569   9.523  1.00 49.29           O  
ATOM   1178  CB  ASN A 160       6.230 -39.537   7.242  1.00 56.01           C  
ATOM   1179  CG  ASN A 160       4.855 -39.408   6.567  1.00 64.12           C  
ATOM   1180  OD1 ASN A 160       4.078 -40.376   6.596  1.00 69.25           O  
ATOM   1181  ND2 ASN A 160       4.484 -38.314   5.882  1.00 66.12           N  
ATOM   1182  N   TYR A 161       8.270 -37.869   9.462  1.00 46.65           N  
ATOM   1183  CA  TYR A 161       8.326 -37.867  10.873  1.00 44.72           C  
ATOM   1184  C   TYR A 161       9.468 -37.052  11.216  1.00 42.45           C  
ATOM   1185  O   TYR A 161      10.478 -37.113  10.516  1.00 42.97           O  
ATOM   1186  CB  TYR A 161       8.647 -39.220  11.501  1.00 49.56           C  
ATOM   1187  CG  TYR A 161       7.805 -40.412  11.091  1.00 54.45           C  
ATOM   1188  CD1 TYR A 161       6.460 -40.279  10.858  1.00 59.86           C  
ATOM   1189  CD2 TYR A 161       8.403 -41.608  10.831  1.00 58.00           C  
ATOM   1190  CE1 TYR A 161       5.729 -41.317  10.340  1.00 62.70           C  
ATOM   1191  CE2 TYR A 161       7.668 -42.658  10.316  1.00 61.09           C  
ATOM   1192  CZ  TYR A 161       6.334 -42.505  10.057  1.00 60.76           C  
ATOM   1193  OH  TYR A 161       5.609 -43.496   9.428  1.00 65.59           O  
ATOM   1194  N   THR A 162       9.289 -36.413  12.340  1.00 39.40           N  
ATOM   1195  CA  THR A 162      10.431 -35.802  12.955  1.00 35.91           C  
ATOM   1196  C   THR A 162      10.570 -36.571  14.233  1.00 34.26           C  
ATOM   1197  O   THR A 162       9.565 -36.996  14.806  1.00 34.01           O  
ATOM   1198  CB  THR A 162      10.147 -34.379  13.256  1.00 35.09           C  
ATOM   1199  OG1 THR A 162       9.721 -33.797  12.018  1.00 35.72           O  
ATOM   1200  CG2 THR A 162      11.332 -33.694  13.888  1.00 30.88           C  
ATOM   1201  N   VAL A 163      11.745 -36.914  14.656  1.00 32.17           N  
ATOM   1202  CA  VAL A 163      11.834 -37.343  16.005  1.00 31.43           C  
ATOM   1203  C   VAL A 163      12.929 -36.492  16.577  1.00 31.42           C  
ATOM   1204  O   VAL A 163      13.804 -36.057  15.814  1.00 31.99           O  
ATOM   1205  CB  VAL A 163      12.179 -38.804  16.138  1.00 31.35           C  
ATOM   1206  CG1 VAL A 163      11.067 -39.614  15.486  1.00 31.34           C  
ATOM   1207  CG2 VAL A 163      13.538 -39.062  15.606  1.00 35.25           C  
ATOM   1208  N   GLY A 164      12.908 -36.169  17.879  1.00 31.31           N  
ATOM   1209  CA  GLY A 164      13.975 -35.360  18.463  1.00 29.50           C  
ATOM   1210  C   GLY A 164      14.068 -35.568  19.952  1.00 29.19           C  
ATOM   1211  O   GLY A 164      13.258 -36.269  20.572  1.00 28.12           O  
ATOM   1212  N   LEU A 165      15.082 -34.927  20.514  1.00 30.26           N  
ATOM   1213  CA  LEU A 165      15.269 -34.905  21.942  1.00 30.67           C  
ATOM   1214  C   LEU A 165      15.856 -33.601  22.422  1.00 30.31           C  
ATOM   1215  O   LEU A 165      16.465 -32.825  21.667  1.00 31.41           O  
ATOM   1216  CB  LEU A 165      16.139 -36.051  22.354  1.00 34.61           C  
ATOM   1217  CG  LEU A 165      17.628 -36.150  22.311  1.00 39.59           C  
ATOM   1218  CD1 LEU A 165      18.373 -35.399  23.420  1.00 43.02           C  
ATOM   1219  CD2 LEU A 165      17.880 -37.615  22.579  1.00 40.90           C  
ATOM   1220  N   GLY A 166      15.611 -33.330  23.703  1.00 29.80           N  
ATOM   1221  CA  GLY A 166      16.043 -32.096  24.327  1.00 28.24           C  
ATOM   1222  C   GLY A 166      16.312 -32.320  25.797  1.00 27.62           C  
ATOM   1223  O   GLY A 166      15.859 -33.286  26.418  1.00 26.34           O  
ATOM   1224  N   TYR A 167      17.060 -31.388  26.336  1.00 27.23           N  
ATOM   1225  CA  TYR A 167      17.411 -31.400  27.724  1.00 26.39           C  
ATOM   1226  C   TYR A 167      17.207 -29.997  28.232  1.00 25.33           C  
ATOM   1227  O   TYR A 167      17.651 -29.065  27.566  1.00 24.81           O  
ATOM   1228  CB  TYR A 167      18.832 -31.765  27.889  1.00 29.80           C  
ATOM   1229  CG  TYR A 167      19.245 -31.807  29.352  1.00 37.51           C  
ATOM   1230  CD1 TYR A 167      18.843 -32.858  30.148  1.00 39.61           C  
ATOM   1231  CD2 TYR A 167      20.039 -30.797  29.866  1.00 41.48           C  
ATOM   1232  CE1 TYR A 167      19.239 -32.917  31.464  1.00 45.04           C  
ATOM   1233  CE2 TYR A 167      20.432 -30.853  31.187  1.00 45.15           C  
ATOM   1234  CZ  TYR A 167      20.039 -31.916  31.978  1.00 46.96           C  
ATOM   1235  OH  TYR A 167      20.501 -32.008  33.291  1.00 52.09           O  
ATOM   1236  N   GLU A 168      16.598 -29.835  29.411  1.00 24.52           N  
ATOM   1237  CA  GLU A 168      16.363 -28.537  30.017  1.00 23.59           C  
ATOM   1238  C   GLU A 168      16.832 -28.634  31.442  1.00 23.77           C  
ATOM   1239  O   GLU A 168      16.616 -29.650  32.098  1.00 23.82           O  
ATOM   1240  CB  GLU A 168      14.909 -28.203  30.032  1.00 24.16           C  
ATOM   1241  CG  GLU A 168      14.235 -28.240  28.678  1.00 19.86           C  
ATOM   1242  CD  GLU A 168      12.994 -27.369  28.605  1.00 23.78           C  
ATOM   1243  OE1 GLU A 168      13.060 -26.155  28.458  1.00 23.30           O  
ATOM   1244  OE2 GLU A 168      11.910 -27.909  28.679  1.00 24.76           O  
ATOM   1245  N   LYS A 169      17.461 -27.596  31.936  1.00 23.71           N  
ATOM   1246  CA  LYS A 169      18.031 -27.579  33.244  1.00 23.70           C  
ATOM   1247  C   LYS A 169      17.790 -26.204  33.822  1.00 24.89           C  
ATOM   1248  O   LYS A 169      17.938 -25.241  33.059  1.00 25.06           O  
ATOM   1249  CB  LYS A 169      19.439 -27.871  33.009  1.00 25.54           C  
ATOM   1250  CG  LYS A 169      20.521 -27.293  33.904  1.00 35.87           C  
ATOM   1251  CD  LYS A 169      20.451 -27.965  35.278  1.00 44.85           C  
ATOM   1252  CE  LYS A 169      21.752 -28.639  35.709  1.00 46.68           C  
ATOM   1253  NZ  LYS A 169      21.468 -29.383  36.923  1.00 50.48           N  
ATOM   1254  N   ILE A 170      17.377 -26.065  35.101  1.00 25.63           N  
ATOM   1255  CA  ILE A 170      17.220 -24.805  35.823  1.00 25.92           C  
ATOM   1256  C   ILE A 170      18.098 -24.847  37.091  1.00 29.03           C  
ATOM   1257  O   ILE A 170      17.902 -25.700  37.965  1.00 31.19           O  
ATOM   1258  CB  ILE A 170      15.789 -24.605  36.199  1.00 21.33           C  
ATOM   1259  CG1 ILE A 170      14.927 -24.344  35.021  1.00 18.75           C  
ATOM   1260  CG2 ILE A 170      15.709 -23.343  36.965  1.00 20.78           C  
ATOM   1261  CD1 ILE A 170      13.467 -24.043  35.360  1.00 17.99           C  
ATOM   1262  N   ASP A 171      19.125 -24.013  37.245  1.00 30.53           N  
ATOM   1263  CA  ASP A 171      19.986 -24.010  38.405  1.00 31.80           C  
ATOM   1264  C   ASP A 171      19.510 -23.137  39.489  1.00 32.88           C  
ATOM   1265  O   ASP A 171      19.185 -21.984  39.243  1.00 34.00           O  
ATOM   1266  CB  ASP A 171      21.337 -23.524  38.086  1.00 34.01           C  
ATOM   1267  CG  ASP A 171      22.018 -24.477  37.134  1.00 39.12           C  
ATOM   1268  OD1 ASP A 171      21.653 -25.657  37.064  1.00 40.42           O  
ATOM   1269  OD2 ASP A 171      22.936 -24.017  36.466  1.00 45.09           O  
ATOM   1270  N   SER A 172      19.643 -23.622  40.695  1.00 34.43           N  
ATOM   1271  CA  SER A 172      19.099 -22.937  41.846  1.00 36.07           C  
ATOM   1272  C   SER A 172      20.260 -22.099  42.361  1.00 36.66           C  
ATOM   1273  O   SER A 172      21.415 -22.548  42.391  1.00 37.06           O  
ATOM   1274  CB  SER A 172      18.673 -23.956  42.881  1.00 36.52           C  
ATOM   1275  OG  SER A 172      18.173 -23.275  44.000  1.00 37.71           O  
ATOM   1276  N   PRO A 173      20.041 -20.871  42.772  1.00 37.07           N  
ATOM   1277  CA  PRO A 173      21.045 -20.056  43.422  1.00 38.68           C  
ATOM   1278  C   PRO A 173      21.258 -20.450  44.886  1.00 40.57           C  
ATOM   1279  O   PRO A 173      22.246 -19.995  45.464  1.00 42.91           O  
ATOM   1280  CB  PRO A 173      20.518 -18.680  43.259  1.00 40.43           C  
ATOM   1281  CG  PRO A 173      19.018 -18.855  43.425  1.00 38.70           C  
ATOM   1282  CD  PRO A 173      18.748 -20.209  42.739  1.00 36.75           C  
ATOM   1283  N   ASP A 174      20.359 -21.228  45.553  1.00 40.43           N  
ATOM   1284  CA  ASP A 174      20.491 -21.723  46.917  1.00 37.62           C  
ATOM   1285  C   ASP A 174      19.769 -23.049  46.909  1.00 36.51           C  
ATOM   1286  O   ASP A 174      18.541 -23.132  47.082  1.00 35.82           O  
ATOM   1287  CB  ASP A 174      19.790 -20.836  47.908  1.00 40.99           C  
ATOM   1288  CG  ASP A 174      20.310 -20.958  49.336  1.00 46.38           C  
ATOM   1289  OD1 ASP A 174      20.906 -21.978  49.706  1.00 50.17           O  
ATOM   1290  OD2 ASP A 174      20.123 -19.998  50.089  1.00 51.56           O  
ATOM   1291  N   THR A 175      20.520 -24.113  46.739  1.00 35.15           N  
ATOM   1292  CA  THR A 175      19.889 -25.387  46.682  1.00 36.20           C  
ATOM   1293  C   THR A 175      19.340 -25.744  48.078  1.00 37.67           C  
ATOM   1294  O   THR A 175      18.516 -26.647  48.202  1.00 39.37           O  
ATOM   1295  CB  THR A 175      20.899 -26.411  46.180  1.00 34.40           C  
ATOM   1296  OG1 THR A 175      21.908 -26.367  47.147  1.00 37.55           O  
ATOM   1297  CG2 THR A 175      21.552 -26.123  44.831  1.00 31.54           C  
ATOM   1298  N   ALA A 176      19.678 -25.092  49.205  1.00 37.55           N  
ATOM   1299  CA  ALA A 176      19.024 -25.459  50.460  1.00 36.79           C  
ATOM   1300  C   ALA A 176      17.630 -24.881  50.431  1.00 36.29           C  
ATOM   1301  O   ALA A 176      16.765 -25.255  51.223  1.00 36.73           O  
ATOM   1302  CB  ALA A 176      19.698 -24.884  51.683  1.00 36.96           C  
ATOM   1303  N   LEU A 177      17.365 -23.945  49.542  1.00 35.28           N  
ATOM   1304  CA  LEU A 177      16.036 -23.454  49.469  1.00 34.36           C  
ATOM   1305  C   LEU A 177      15.291 -24.033  48.296  1.00 33.86           C  
ATOM   1306  O   LEU A 177      14.084 -24.260  48.415  1.00 33.70           O  
ATOM   1307  CB  LEU A 177      16.104 -21.997  49.372  1.00 38.14           C  
ATOM   1308  CG  LEU A 177      16.358 -21.153  50.627  1.00 41.33           C  
ATOM   1309  CD1 LEU A 177      16.453 -19.683  50.238  1.00 43.74           C  
ATOM   1310  CD2 LEU A 177      15.190 -21.247  51.576  1.00 40.74           C  
ATOM   1311  N   MET A 178      15.968 -24.361  47.189  1.00 33.03           N  
ATOM   1312  CA  MET A 178      15.266 -24.821  45.998  1.00 30.33           C  
ATOM   1313  C   MET A 178      16.145 -25.822  45.313  1.00 28.13           C  
ATOM   1314  O   MET A 178      17.320 -25.533  45.123  1.00 27.96           O  
ATOM   1315  CB  MET A 178      15.009 -23.647  45.087  1.00 30.85           C  
ATOM   1316  CG  MET A 178      13.787 -23.891  44.217  1.00 38.09           C  
ATOM   1317  SD  MET A 178      13.405 -22.601  43.001  1.00 40.70           S  
ATOM   1318  CE  MET A 178      14.539 -23.218  41.768  1.00 45.59           C  
ATOM   1319  N   ALA A 179      15.731 -27.046  45.075  1.00 25.94           N  
ATOM   1320  CA  ALA A 179      16.538 -27.918  44.286  1.00 26.40           C  
ATOM   1321  C   ALA A 179      16.641 -27.397  42.840  1.00 28.13           C  
ATOM   1322  O   ALA A 179      15.837 -26.586  42.364  1.00 29.02           O  
ATOM   1323  CB  ALA A 179      15.902 -29.263  44.284  1.00 24.49           C  
ATOM   1324  N   ASP A 180      17.727 -27.748  42.157  1.00 28.30           N  
ATOM   1325  CA  ASP A 180      17.872 -27.602  40.707  1.00 27.85           C  
ATOM   1326  C   ASP A 180      16.836 -28.462  40.007  1.00 28.22           C  
ATOM   1327  O   ASP A 180      16.383 -29.466  40.545  1.00 27.65           O  
ATOM   1328  CB  ASP A 180      19.212 -28.076  40.271  1.00 26.06           C  
ATOM   1329  CG  ASP A 180      20.344 -27.232  40.806  1.00 27.98           C  
ATOM   1330  OD1 ASP A 180      20.098 -26.149  41.316  1.00 30.27           O  
ATOM   1331  OD2 ASP A 180      21.497 -27.647  40.710  1.00 32.97           O  
ATOM   1332  N   MET A 181      16.365 -28.113  38.835  1.00 28.48           N  
ATOM   1333  CA  MET A 181      15.307 -28.907  38.236  1.00 28.28           C  
ATOM   1334  C   MET A 181      15.868 -29.289  36.890  1.00 29.52           C  
ATOM   1335  O   MET A 181      16.643 -28.512  36.332  1.00 30.71           O  
ATOM   1336  CB  MET A 181      14.094 -28.068  38.085  1.00 24.60           C  
ATOM   1337  CG  MET A 181      13.786 -27.453  39.396  1.00 17.10           C  
ATOM   1338  SD  MET A 181      12.042 -27.123  39.421  1.00 24.61           S  
ATOM   1339  CE  MET A 181      12.303 -25.419  39.685  1.00 21.28           C  
ATOM   1340  N   GLU A 182      15.562 -30.442  36.342  1.00 29.25           N  
ATOM   1341  CA  GLU A 182      16.087 -30.834  35.080  1.00 29.34           C  
ATOM   1342  C   GLU A 182      15.039 -31.700  34.437  1.00 28.69           C  
ATOM   1343  O   GLU A 182      14.225 -32.337  35.121  1.00 29.72           O  
ATOM   1344  CB  GLU A 182      17.341 -31.551  35.356  1.00 31.86           C  
ATOM   1345  CG  GLU A 182      17.439 -32.890  34.655  1.00 43.70           C  
ATOM   1346  CD  GLU A 182      18.177 -33.953  35.437  1.00 55.46           C  
ATOM   1347  OE1 GLU A 182      18.905 -33.572  36.382  1.00 56.33           O  
ATOM   1348  OE2 GLU A 182      18.014 -35.140  35.064  1.00 61.00           O  
ATOM   1349  N   GLN A 183      15.068 -31.741  33.126  1.00 27.44           N  
ATOM   1350  CA  GLN A 183      14.142 -32.568  32.427  1.00 27.90           C  
ATOM   1351  C   GLN A 183      14.791 -32.955  31.118  1.00 29.32           C  
ATOM   1352  O   GLN A 183      15.589 -32.204  30.555  1.00 29.72           O  
ATOM   1353  CB  GLN A 183      12.880 -31.790  32.221  1.00 24.91           C  
ATOM   1354  CG  GLN A 183      11.828 -32.605  31.590  1.00 26.50           C  
ATOM   1355  CD  GLN A 183      10.507 -31.906  31.628  1.00 28.43           C  
ATOM   1356  OE1 GLN A 183       9.748 -32.190  32.505  1.00 36.78           O  
ATOM   1357  NE2 GLN A 183      10.023 -31.028  30.787  1.00 27.58           N  
ATOM   1358  N   LEU A 184      14.507 -34.194  30.716  1.00 30.48           N  
ATOM   1359  CA  LEU A 184      14.911 -34.771  29.459  1.00 30.64           C  
ATOM   1360  C   LEU A 184      13.676 -35.098  28.625  1.00 30.82           C  
ATOM   1361  O   LEU A 184      12.711 -35.654  29.169  1.00 30.87           O  
ATOM   1362  CB  LEU A 184      15.679 -35.995  29.723  1.00 33.47           C  
ATOM   1363  CG  LEU A 184      16.316 -36.552  28.464  1.00 41.07           C  
ATOM   1364  CD1 LEU A 184      17.430 -35.676  27.825  1.00 42.26           C  
ATOM   1365  CD2 LEU A 184      16.867 -37.864  28.923  1.00 45.33           C  
ATOM   1366  N   GLU A 185      13.637 -34.704  27.335  1.00 30.34           N  
ATOM   1367  CA  GLU A 185      12.460 -34.899  26.513  1.00 29.84           C  
ATOM   1368  C   GLU A 185      12.786 -35.552  25.217  1.00 29.34           C  
ATOM   1369  O   GLU A 185      13.804 -35.232  24.631  1.00 29.22           O  
ATOM   1370  CB  GLU A 185      11.818 -33.616  26.151  1.00 30.09           C  
ATOM   1371  CG  GLU A 185      11.608 -32.834  27.415  1.00 30.48           C  
ATOM   1372  CD  GLU A 185      12.096 -31.424  27.315  1.00 33.97           C  
ATOM   1373  OE1 GLU A 185      12.823 -31.065  26.398  1.00 36.57           O  
ATOM   1374  OE2 GLU A 185      11.734 -30.665  28.191  1.00 34.35           O  
ATOM   1375  N   LEU A 186      11.887 -36.411  24.784  1.00 29.74           N  
ATOM   1376  CA  LEU A 186      11.902 -37.110  23.510  1.00 30.28           C  
ATOM   1377  C   LEU A 186      10.560 -36.880  22.872  1.00 29.04           C  
ATOM   1378  O   LEU A 186       9.532 -36.962  23.563  1.00 29.13           O  
ATOM   1379  CB  LEU A 186      12.032 -38.586  23.688  1.00 37.44           C  
ATOM   1380  CG  LEU A 186      13.224 -38.955  24.582  1.00 47.04           C  
ATOM   1381  CD1 LEU A 186      12.999 -40.360  25.183  1.00 53.37           C  
ATOM   1382  CD2 LEU A 186      14.534 -38.793  23.777  1.00 49.83           C  
ATOM   1383  N   ALA A 187      10.519 -36.638  21.588  1.00 27.53           N  
ATOM   1384  CA  ALA A 187       9.269 -36.291  20.993  1.00 27.45           C  
ATOM   1385  C   ALA A 187       9.314 -36.858  19.613  1.00 28.74           C  
ATOM   1386  O   ALA A 187      10.364 -37.015  18.994  1.00 28.22           O  
ATOM   1387  CB  ALA A 187       9.173 -34.835  20.908  1.00 23.27           C  
ATOM   1388  N   ALA A 188       8.161 -37.117  19.094  1.00 28.99           N  
ATOM   1389  CA  ALA A 188       8.081 -37.742  17.824  1.00 31.15           C  
ATOM   1390  C   ALA A 188       6.888 -37.076  17.198  1.00 33.25           C  
ATOM   1391  O   ALA A 188       5.817 -37.120  17.830  1.00 33.68           O  
ATOM   1392  CB  ALA A 188       7.775 -39.207  17.986  1.00 32.18           C  
ATOM   1393  N   ILE A 189       7.033 -36.447  16.014  1.00 34.46           N  
ATOM   1394  CA  ILE A 189       5.902 -35.826  15.322  1.00 35.69           C  
ATOM   1395  C   ILE A 189       5.674 -36.554  13.982  1.00 37.42           C  
ATOM   1396  O   ILE A 189       6.674 -36.770  13.257  1.00 38.03           O  
ATOM   1397  CB  ILE A 189       6.237 -34.353  15.118  1.00 33.78           C  
ATOM   1398  CG1 ILE A 189       6.476 -33.632  16.397  1.00 32.64           C  
ATOM   1399  CG2 ILE A 189       5.045 -33.679  14.534  1.00 32.86           C  
ATOM   1400  CD1 ILE A 189       7.957 -33.265  16.492  1.00 43.47           C  
ATOM   1401  N   ALA A 190       4.446 -36.913  13.610  1.00 37.24           N  
ATOM   1402  CA  ALA A 190       4.217 -37.679  12.415  1.00 39.07           C  
ATOM   1403  C   ALA A 190       3.076 -37.035  11.690  1.00 40.66           C  
ATOM   1404  O   ALA A 190       2.083 -36.774  12.382  1.00 40.91           O  
ATOM   1405  CB  ALA A 190       3.823 -39.099  12.779  1.00 36.10           C  
ATOM   1406  N   LYS A 191       3.142 -36.727  10.389  1.00 42.75           N  
ATOM   1407  CA  LYS A 191       1.961 -36.191   9.669  1.00 46.52           C  
ATOM   1408  C   LYS A 191       1.554 -37.244   8.660  1.00 47.89           C  
ATOM   1409  O   LYS A 191       2.406 -37.791   7.966  1.00 49.70           O  
ATOM   1410  CB  LYS A 191       2.182 -34.905   8.853  1.00 48.47           C  
ATOM   1411  CG  LYS A 191       3.654 -34.532   8.677  1.00 61.66           C  
ATOM   1412  CD  LYS A 191       4.324 -33.823   9.897  1.00 69.72           C  
ATOM   1413  CE  LYS A 191       5.784 -34.278  10.150  1.00 73.04           C  
ATOM   1414  NZ  LYS A 191       6.594 -33.293  10.864  1.00 74.96           N  
ATOM   1415  N   PHE A 192       0.303 -37.648   8.534  1.00 48.42           N  
ATOM   1416  CA  PHE A 192      -0.065 -38.700   7.613  1.00 47.86           C  
ATOM   1417  C   PHE A 192      -1.247 -38.132   6.882  1.00 47.81           C  
ATOM   1418  O   PHE A 192      -2.405 -38.319   7.269  1.00 47.11           O  
ATOM   1419  CB  PHE A 192      -0.543 -39.907   8.322  1.00 50.20           C  
ATOM   1420  CG  PHE A 192       0.419 -40.570   9.271  1.00 53.67           C  
ATOM   1421  CD1 PHE A 192       1.513 -41.238   8.770  1.00 56.46           C  
ATOM   1422  CD2 PHE A 192       0.139 -40.549  10.619  1.00 55.96           C  
ATOM   1423  CE1 PHE A 192       2.329 -41.904   9.645  1.00 58.40           C  
ATOM   1424  CE2 PHE A 192       0.963 -41.214  11.498  1.00 58.10           C  
ATOM   1425  CZ  PHE A 192       2.050 -41.889  11.001  1.00 60.50           C  
ATOM   1426  N   GLY A 193      -1.006 -37.343   5.861  1.00 47.86           N  
ATOM   1427  CA  GLY A 193      -2.141 -36.807   5.146  1.00 48.17           C  
ATOM   1428  C   GLY A 193      -2.645 -35.616   5.936  1.00 48.40           C  
ATOM   1429  O   GLY A 193      -1.851 -34.683   6.209  1.00 49.47           O  
ATOM   1430  N   ALA A 194      -3.933 -35.667   6.338  1.00 46.93           N  
ATOM   1431  CA  ALA A 194      -4.514 -34.568   7.125  1.00 44.78           C  
ATOM   1432  C   ALA A 194      -4.480 -34.931   8.620  1.00 43.03           C  
ATOM   1433  O   ALA A 194      -5.323 -34.433   9.374  1.00 43.63           O  
ATOM   1434  CB  ALA A 194      -5.980 -34.329   6.708  1.00 43.36           C  
ATOM   1435  N   THR A 195      -3.574 -35.787   9.093  1.00 39.75           N  
ATOM   1436  CA  THR A 195      -3.609 -36.197  10.448  1.00 35.91           C  
ATOM   1437  C   THR A 195      -2.305 -35.904  11.013  1.00 34.99           C  
ATOM   1438  O   THR A 195      -1.308 -36.107  10.334  1.00 36.05           O  
ATOM   1439  CB  THR A 195      -3.888 -37.573  10.422  1.00 32.87           C  
ATOM   1440  OG1 THR A 195      -5.199 -37.632   9.882  1.00 35.45           O  
ATOM   1441  CG2 THR A 195      -3.889 -38.182  11.762  1.00 34.43           C  
ATOM   1442  N   ASN A 196      -2.294 -35.386  12.213  1.00 33.74           N  
ATOM   1443  CA  ASN A 196      -1.036 -35.071  12.828  1.00 32.26           C  
ATOM   1444  C   ASN A 196      -1.197 -35.702  14.153  1.00 31.17           C  
ATOM   1445  O   ASN A 196      -2.282 -35.750  14.767  1.00 30.23           O  
ATOM   1446  CB  ASN A 196      -0.864 -33.640  13.027  1.00 36.02           C  
ATOM   1447  CG  ASN A 196      -1.017 -32.863  11.725  1.00 44.39           C  
ATOM   1448  OD1 ASN A 196      -0.070 -32.752  10.946  1.00 52.00           O  
ATOM   1449  ND2 ASN A 196      -2.167 -32.283  11.393  1.00 44.38           N  
ATOM   1450  N   VAL A 197      -0.065 -36.260  14.486  1.00 30.31           N  
ATOM   1451  CA  VAL A 197       0.079 -37.041  15.693  1.00 29.99           C  
ATOM   1452  C   VAL A 197       1.313 -36.492  16.372  1.00 29.67           C  
ATOM   1453  O   VAL A 197       2.333 -36.387  15.660  1.00 29.55           O  
ATOM   1454  CB  VAL A 197       0.245 -38.491  15.257  1.00 30.62           C  
ATOM   1455  CG1 VAL A 197       0.686 -39.406  16.362  1.00 32.67           C  
ATOM   1456  CG2 VAL A 197      -1.124 -38.991  14.860  1.00 30.72           C  
ATOM   1457  N   LYS A 198       1.267 -36.117  17.670  1.00 28.23           N  
ATOM   1458  CA  LYS A 198       2.469 -35.606  18.331  1.00 26.99           C  
ATOM   1459  C   LYS A 198       2.531 -36.307  19.633  1.00 26.14           C  
ATOM   1460  O   LYS A 198       1.501 -36.353  20.298  1.00 27.15           O  
ATOM   1461  CB  LYS A 198       2.425 -34.123  18.655  1.00 26.30           C  
ATOM   1462  CG  LYS A 198       3.863 -33.751  19.040  1.00 31.37           C  
ATOM   1463  CD  LYS A 198       4.199 -32.282  19.285  1.00 30.83           C  
ATOM   1464  CE  LYS A 198       3.409 -31.461  18.240  1.00 32.92           C  
ATOM   1465  NZ  LYS A 198       3.971 -30.142  17.976  1.00 31.57           N  
ATOM   1466  N   ALA A 199       3.647 -36.832  20.048  1.00 26.07           N  
ATOM   1467  CA  ALA A 199       3.694 -37.558  21.300  1.00 26.42           C  
ATOM   1468  C   ALA A 199       4.943 -37.198  22.025  1.00 26.91           C  
ATOM   1469  O   ALA A 199       5.901 -36.844  21.336  1.00 29.65           O  
ATOM   1470  CB  ALA A 199       3.746 -39.028  21.069  1.00 23.73           C  
ATOM   1471  N   TYR A 200       5.080 -37.230  23.350  1.00 28.16           N  
ATOM   1472  CA  TYR A 200       6.376 -36.942  24.007  1.00 27.95           C  
ATOM   1473  C   TYR A 200       6.454 -37.777  25.254  1.00 28.32           C  
ATOM   1474  O   TYR A 200       5.411 -38.234  25.758  1.00 27.85           O  
ATOM   1475  CB  TYR A 200       6.533 -35.476  24.427  1.00 23.34           C  
ATOM   1476  CG  TYR A 200       5.520 -35.019  25.460  1.00 25.70           C  
ATOM   1477  CD1 TYR A 200       4.218 -34.621  25.169  1.00 25.46           C  
ATOM   1478  CD2 TYR A 200       5.946 -35.010  26.769  1.00 27.25           C  
ATOM   1479  CE1 TYR A 200       3.363 -34.226  26.198  1.00 28.66           C  
ATOM   1480  CE2 TYR A 200       5.120 -34.621  27.805  1.00 27.11           C  
ATOM   1481  CZ  TYR A 200       3.833 -34.234  27.525  1.00 32.07           C  
ATOM   1482  OH  TYR A 200       3.084 -33.901  28.635  1.00 32.61           O  
ATOM   1483  N   TYR A 201       7.676 -37.898  25.759  1.00 28.81           N  
ATOM   1484  CA  TYR A 201       7.907 -38.524  27.039  1.00 28.75           C  
ATOM   1485  C   TYR A 201       8.974 -37.672  27.666  1.00 28.65           C  
ATOM   1486  O   TYR A 201       9.989 -37.461  27.004  1.00 29.44           O  
ATOM   1487  CB  TYR A 201       8.407 -39.898  26.856  1.00 29.64           C  
ATOM   1488  CG  TYR A 201       8.625 -40.556  28.193  1.00 34.59           C  
ATOM   1489  CD1 TYR A 201       7.581 -41.244  28.776  1.00 36.62           C  
ATOM   1490  CD2 TYR A 201       9.857 -40.446  28.803  1.00 35.44           C  
ATOM   1491  CE1 TYR A 201       7.778 -41.833  29.998  1.00 39.21           C  
ATOM   1492  CE2 TYR A 201      10.060 -41.030  30.018  1.00 38.55           C  
ATOM   1493  CZ  TYR A 201       9.018 -41.717  30.599  1.00 42.20           C  
ATOM   1494  OH  TYR A 201       9.239 -42.325  31.826  1.00 52.24           O  
ATOM   1495  N   ALA A 202       8.802 -37.137  28.869  1.00 29.01           N  
ATOM   1496  CA  ALA A 202       9.873 -36.375  29.480  1.00 29.15           C  
ATOM   1497  C   ALA A 202      10.037 -37.002  30.848  1.00 29.82           C  
ATOM   1498  O   ALA A 202       9.093 -37.613  31.400  1.00 29.58           O  
ATOM   1499  CB  ALA A 202       9.523 -34.912  29.681  1.00 24.98           C  
ATOM   1500  N   ASP A 203      11.261 -36.911  31.345  1.00 29.70           N  
ATOM   1501  CA  ASP A 203      11.505 -37.276  32.705  1.00 31.21           C  
ATOM   1502  C   ASP A 203      12.640 -36.510  33.358  1.00 30.91           C  
ATOM   1503  O   ASP A 203      13.544 -36.045  32.658  1.00 31.68           O  
ATOM   1504  CB  ASP A 203      11.768 -38.760  32.780  1.00 38.59           C  
ATOM   1505  CG  ASP A 203      13.192 -39.284  32.677  1.00 46.34           C  
ATOM   1506  OD1 ASP A 203      13.989 -39.047  33.579  1.00 57.12           O  
ATOM   1507  OD2 ASP A 203      13.515 -39.981  31.722  1.00 55.38           O  
ATOM   1508  N   GLY A 204      12.696 -36.410  34.681  1.00 30.01           N  
ATOM   1509  CA  GLY A 204      13.767 -35.690  35.318  1.00 29.76           C  
ATOM   1510  C   GLY A 204      13.452 -35.574  36.778  1.00 29.89           C  
ATOM   1511  O   GLY A 204      12.869 -36.523  37.326  1.00 30.62           O  
ATOM   1512  N   GLU A 205      13.710 -34.377  37.322  1.00 28.83           N  
ATOM   1513  CA  GLU A 205      13.556 -34.079  38.714  1.00 27.83           C  
ATOM   1514  C   GLU A 205      13.237 -32.621  38.873  1.00 27.14           C  
ATOM   1515  O   GLU A 205      13.723 -31.757  38.152  1.00 27.12           O  
ATOM   1516  CB  GLU A 205      14.824 -34.446  39.481  1.00 31.47           C  
ATOM   1517  CG  GLU A 205      16.204 -34.012  38.975  1.00 46.53           C  
ATOM   1518  CD  GLU A 205      16.771 -32.649  39.424  1.00 56.92           C  
ATOM   1519  OE1 GLU A 205      16.392 -32.210  40.509  1.00 61.60           O  
ATOM   1520  OE2 GLU A 205      17.612 -32.040  38.727  1.00 60.62           O  
ATOM   1521  N   LEU A 206      12.338 -32.408  39.822  1.00 26.17           N  
ATOM   1522  CA  LEU A 206      11.717 -31.145  40.162  1.00 25.97           C  
ATOM   1523  C   LEU A 206      12.052 -30.703  41.590  1.00 26.09           C  
ATOM   1524  O   LEU A 206      12.348 -31.552  42.415  1.00 27.06           O  
ATOM   1525  CB  LEU A 206      10.166 -31.258  40.050  1.00 22.30           C  
ATOM   1526  CG  LEU A 206       9.442 -31.450  38.724  1.00 22.50           C  
ATOM   1527  CD1 LEU A 206       7.962 -31.168  38.865  1.00 16.96           C  
ATOM   1528  CD2 LEU A 206       9.957 -30.414  37.716  1.00 24.07           C  
ATOM   1529  N   ASP A 207      12.034 -29.447  41.996  1.00 26.30           N  
ATOM   1530  CA  ASP A 207      12.127 -29.114  43.401  1.00 27.97           C  
ATOM   1531  C   ASP A 207      10.825 -29.522  44.122  1.00 29.04           C  
ATOM   1532  O   ASP A 207       9.748 -29.119  43.649  1.00 30.82           O  
ATOM   1533  CB  ASP A 207      12.314 -27.642  43.525  1.00 30.22           C  
ATOM   1534  CG  ASP A 207      12.158 -27.094  44.944  1.00 32.09           C  
ATOM   1535  OD1 ASP A 207      13.122 -27.184  45.689  1.00 32.34           O  
ATOM   1536  OD2 ASP A 207      11.086 -26.592  45.297  1.00 30.98           O  
ATOM   1537  N   ARG A 208      10.854 -30.174  45.305  1.00 28.46           N  
ATOM   1538  CA  ARG A 208       9.711 -30.674  46.043  1.00 25.40           C  
ATOM   1539  C   ARG A 208       8.566 -29.706  46.189  1.00 24.81           C  
ATOM   1540  O   ARG A 208       7.397 -29.941  45.844  1.00 23.36           O  
ATOM   1541  CB  ARG A 208      10.198 -31.097  47.409  1.00 27.20           C  
ATOM   1542  CG  ARG A 208       9.065 -31.413  48.406  1.00 27.17           C  
ATOM   1543  CD  ARG A 208       9.508 -31.433  49.832  1.00 19.91           C  
ATOM   1544  NE  ARG A 208       9.761 -30.111  50.367  1.00 18.91           N  
ATOM   1545  CZ  ARG A 208      10.922 -29.857  50.972  1.00 21.72           C  
ATOM   1546  NH1 ARG A 208      11.827 -30.836  51.056  1.00 19.32           N  
ATOM   1547  NH2 ARG A 208      11.160 -28.667  51.555  1.00 17.88           N  
ATOM   1548  N   ASP A 209       8.894 -28.554  46.714  1.00 25.19           N  
ATOM   1549  CA  ASP A 209       7.817 -27.634  46.968  1.00 25.84           C  
ATOM   1550  C   ASP A 209       7.345 -26.997  45.667  1.00 27.08           C  
ATOM   1551  O   ASP A 209       6.146 -26.709  45.585  1.00 28.60           O  
ATOM   1552  CB  ASP A 209       8.314 -26.648  48.028  1.00 26.07           C  
ATOM   1553  CG  ASP A 209       8.504 -27.251  49.453  1.00 31.29           C  
ATOM   1554  OD1 ASP A 209       7.743 -28.165  49.826  1.00 33.64           O  
ATOM   1555  OD2 ASP A 209       9.402 -26.807  50.189  1.00 26.04           O  
ATOM   1556  N   PHE A 210       8.133 -26.829  44.580  1.00 26.66           N  
ATOM   1557  CA  PHE A 210       7.553 -26.427  43.281  1.00 25.91           C  
ATOM   1558  C   PHE A 210       6.556 -27.504  42.855  1.00 24.75           C  
ATOM   1559  O   PHE A 210       5.401 -27.220  42.534  1.00 24.98           O  
ATOM   1560  CB  PHE A 210       8.649 -26.296  42.209  1.00 29.13           C  
ATOM   1561  CG  PHE A 210       8.143 -26.299  40.773  1.00 34.34           C  
ATOM   1562  CD1 PHE A 210       7.388 -25.252  40.300  1.00 35.85           C  
ATOM   1563  CD2 PHE A 210       8.380 -27.388  39.973  1.00 35.73           C  
ATOM   1564  CE1 PHE A 210       6.859 -25.306  39.033  1.00 35.49           C  
ATOM   1565  CE2 PHE A 210       7.848 -27.425  38.715  1.00 39.30           C  
ATOM   1566  CZ  PHE A 210       7.087 -26.393  38.239  1.00 37.52           C  
ATOM   1567  N   ALA A 211       6.969 -28.759  42.916  1.00 23.49           N  
ATOM   1568  CA  ALA A 211       6.084 -29.840  42.546  1.00 23.41           C  
ATOM   1569  C   ALA A 211       4.838 -29.868  43.373  1.00 24.23           C  
ATOM   1570  O   ALA A 211       3.782 -30.058  42.797  1.00 26.22           O  
ATOM   1571  CB  ALA A 211       6.786 -31.154  42.712  1.00 20.66           C  
ATOM   1572  N   ARG A 212       4.891 -29.610  44.689  1.00 25.49           N  
ATOM   1573  CA  ARG A 212       3.743 -29.598  45.588  1.00 24.00           C  
ATOM   1574  C   ARG A 212       2.944 -28.404  45.191  1.00 23.84           C  
ATOM   1575  O   ARG A 212       1.731 -28.547  45.156  1.00 23.91           O  
ATOM   1576  CB  ARG A 212       4.132 -29.424  47.084  1.00 24.55           C  
ATOM   1577  CG  ARG A 212       4.915 -30.614  47.645  1.00 23.55           C  
ATOM   1578  CD  ARG A 212       5.410 -30.421  49.063  1.00 21.01           C  
ATOM   1579  NE  ARG A 212       4.216 -30.243  49.863  1.00 22.91           N  
ATOM   1580  CZ  ARG A 212       3.495 -31.266  50.361  1.00 20.44           C  
ATOM   1581  NH1 ARG A 212       3.930 -32.485  50.280  1.00 20.91           N  
ATOM   1582  NH2 ARG A 212       2.364 -31.099  51.052  1.00 18.71           N  
ATOM   1583  N   ALA A 213       3.514 -27.239  44.887  1.00 23.89           N  
ATOM   1584  CA  ALA A 213       2.740 -26.095  44.449  1.00 25.80           C  
ATOM   1585  C   ALA A 213       1.995 -26.334  43.135  1.00 29.71           C  
ATOM   1586  O   ALA A 213       0.887 -25.812  42.957  1.00 31.84           O  
ATOM   1587  CB  ALA A 213       3.575 -24.960  44.165  1.00 20.13           C  
ATOM   1588  N   VAL A 214       2.513 -27.119  42.166  1.00 31.20           N  
ATOM   1589  CA  VAL A 214       1.824 -27.468  40.912  1.00 31.89           C  
ATOM   1590  C   VAL A 214       0.431 -28.031  41.185  1.00 32.43           C  
ATOM   1591  O   VAL A 214      -0.563 -27.677  40.531  1.00 33.26           O  
ATOM   1592  CB  VAL A 214       2.739 -28.505  40.125  1.00 33.06           C  
ATOM   1593  CG1 VAL A 214       1.959 -29.187  39.025  1.00 34.02           C  
ATOM   1594  CG2 VAL A 214       3.924 -27.793  39.489  1.00 28.52           C  
ATOM   1595  N   PHE A 215       0.381 -28.943  42.164  1.00 32.78           N  
ATOM   1596  CA  PHE A 215      -0.851 -29.616  42.533  1.00 32.38           C  
ATOM   1597  C   PHE A 215      -1.566 -28.901  43.632  1.00 33.51           C  
ATOM   1598  O   PHE A 215      -2.499 -29.460  44.220  1.00 33.74           O  
ATOM   1599  CB  PHE A 215      -0.633 -30.976  43.038  1.00 30.73           C  
ATOM   1600  CG  PHE A 215      -0.212 -31.892  41.937  1.00 36.91           C  
ATOM   1601  CD1 PHE A 215      -1.200 -32.536  41.205  1.00 39.59           C  
ATOM   1602  CD2 PHE A 215       1.138 -32.049  41.657  1.00 37.03           C  
ATOM   1603  CE1 PHE A 215      -0.807 -33.357  40.161  1.00 42.97           C  
ATOM   1604  CE2 PHE A 215       1.503 -32.871  40.605  1.00 40.65           C  
ATOM   1605  CZ  PHE A 215       0.541 -33.521  39.860  1.00 40.83           C  
ATOM   1606  N   ASP A 216      -1.082 -27.688  43.928  1.00 34.09           N  
ATOM   1607  CA  ASP A 216      -1.674 -26.753  44.863  1.00 35.76           C  
ATOM   1608  C   ASP A 216      -1.694 -27.083  46.386  1.00 35.45           C  
ATOM   1609  O   ASP A 216      -2.597 -26.710  47.163  1.00 36.50           O  
ATOM   1610  CB  ASP A 216      -3.008 -26.561  44.194  1.00 41.93           C  
ATOM   1611  CG  ASP A 216      -3.742 -25.277  44.393  1.00 53.02           C  
ATOM   1612  OD1 ASP A 216      -3.187 -24.365  45.036  1.00 60.86           O  
ATOM   1613  OD2 ASP A 216      -4.881 -25.249  43.887  1.00 61.68           O  
ATOM   1614  N   LEU A 217      -0.579 -27.692  46.842  1.00 34.12           N  
ATOM   1615  CA  LEU A 217      -0.396 -28.232  48.183  1.00 30.39           C  
ATOM   1616  C   LEU A 217       0.504 -27.333  48.983  1.00 29.30           C  
ATOM   1617  O   LEU A 217       1.487 -26.869  48.390  1.00 29.51           O  
ATOM   1618  CB  LEU A 217       0.235 -29.601  48.044  1.00 27.38           C  
ATOM   1619  CG  LEU A 217      -0.515 -30.702  47.285  1.00 23.99           C  
ATOM   1620  CD1 LEU A 217       0.345 -31.938  47.204  1.00 23.60           C  
ATOM   1621  CD2 LEU A 217      -1.798 -31.044  47.964  1.00 21.95           C  
ATOM   1622  N   THR A 218       0.263 -27.054  50.278  1.00 28.10           N  
ATOM   1623  CA  THR A 218       1.228 -26.256  51.016  1.00 27.15           C  
ATOM   1624  C   THR A 218       2.568 -26.979  50.993  1.00 26.28           C  
ATOM   1625  O   THR A 218       2.680 -28.217  50.913  1.00 26.99           O  
ATOM   1626  CB  THR A 218       0.894 -25.996  52.555  1.00 28.76           C  
ATOM   1627  OG1 THR A 218       0.224 -27.111  53.081  1.00 37.83           O  
ATOM   1628  CG2 THR A 218       0.001 -24.805  52.782  1.00 32.73           C  
ATOM   1629  N   PRO A 219       3.656 -26.253  51.061  1.00 24.80           N  
ATOM   1630  CA  PRO A 219       4.972 -26.845  51.190  1.00 23.95           C  
ATOM   1631  C   PRO A 219       5.275 -27.293  52.584  1.00 24.37           C  
ATOM   1632  O   PRO A 219       4.747 -26.769  53.568  1.00 24.81           O  
ATOM   1633  CB  PRO A 219       5.863 -25.765  50.723  1.00 23.35           C  
ATOM   1634  CG  PRO A 219       5.152 -24.523  51.150  1.00 19.42           C  
ATOM   1635  CD  PRO A 219       3.680 -24.810  51.038  1.00 20.94           C  
ATOM   1636  N   VAL A 220       6.313 -28.086  52.608  1.00 24.62           N  
ATOM   1637  CA  VAL A 220       6.681 -28.647  53.841  1.00 26.89           C  
ATOM   1638  C   VAL A 220       7.856 -27.869  54.423  1.00 28.82           C  
ATOM   1639  O   VAL A 220       8.801 -27.655  53.652  1.00 30.15           O  
ATOM   1640  CB  VAL A 220       6.986 -30.131  53.621  1.00 25.43           C  
ATOM   1641  CG1 VAL A 220       5.997 -30.735  52.663  1.00 24.58           C  
ATOM   1642  CG2 VAL A 220       8.274 -30.333  53.026  1.00 29.64           C  
ATOM   1643  N   ALA A 221       7.817 -27.424  55.720  1.00 29.41           N  
ATOM   1644  CA  ALA A 221       8.853 -26.645  56.406  1.00 29.25           C  
ATOM   1645  C   ALA A 221      10.098 -27.456  56.643  1.00 29.99           C  
ATOM   1646  O   ALA A 221      10.315 -28.013  57.723  1.00 30.96           O  
ATOM   1647  CB  ALA A 221       8.374 -26.166  57.765  1.00 30.53           C  
ATOM   1648  N   ALA A 222      10.849 -27.650  55.570  1.00 30.60           N  
ATOM   1649  CA  ALA A 222      12.119 -28.329  55.561  1.00 31.38           C  
ATOM   1650  C   ALA A 222      13.004 -27.792  54.441  1.00 33.41           C  
ATOM   1651  O   ALA A 222      12.622 -26.960  53.591  1.00 36.64           O  
ATOM   1652  CB  ALA A 222      11.949 -29.795  55.329  1.00 29.22           C  
ATOM   1653  N   ALA A 223      14.274 -28.186  54.478  1.00 33.95           N  
ATOM   1654  CA  ALA A 223      15.237 -27.789  53.483  1.00 33.65           C  
ATOM   1655  C   ALA A 223      14.819 -28.353  52.100  1.00 34.43           C  
ATOM   1656  O   ALA A 223      14.036 -29.323  52.103  1.00 34.95           O  
ATOM   1657  CB  ALA A 223      16.534 -28.357  53.931  1.00 32.11           C  
ATOM   1658  N   ALA A 224      15.302 -27.859  50.934  1.00 32.48           N  
ATOM   1659  CA  ALA A 224      14.782 -28.319  49.664  1.00 31.74           C  
ATOM   1660  C   ALA A 224      15.236 -29.706  49.325  1.00 31.60           C  
ATOM   1661  O   ALA A 224      16.369 -30.030  49.676  1.00 33.01           O  
ATOM   1662  CB  ALA A 224      15.237 -27.405  48.593  1.00 32.89           C  
ATOM   1663  N   THR A 225      14.347 -30.523  48.721  1.00 31.34           N  
ATOM   1664  CA  THR A 225      14.575 -31.880  48.211  1.00 30.66           C  
ATOM   1665  C   THR A 225      14.152 -31.963  46.721  1.00 30.77           C  
ATOM   1666  O   THR A 225      13.249 -31.263  46.239  1.00 30.64           O  
ATOM   1667  CB  THR A 225      13.769 -32.980  49.021  1.00 31.28           C  
ATOM   1668  OG1 THR A 225      12.341 -32.812  49.116  1.00 35.52           O  
ATOM   1669  CG2 THR A 225      14.310 -32.901  50.401  1.00 35.26           C  
ATOM   1670  N   ALA A 226      14.792 -32.774  45.909  1.00 30.48           N  
ATOM   1671  CA  ALA A 226      14.388 -32.881  44.556  1.00 31.39           C  
ATOM   1672  C   ALA A 226      13.414 -34.047  44.532  1.00 32.79           C  
ATOM   1673  O   ALA A 226      13.710 -35.040  45.184  1.00 35.64           O  
ATOM   1674  CB  ALA A 226      15.608 -33.163  43.764  1.00 29.81           C  
ATOM   1675  N   VAL A 227      12.237 -34.068  43.907  1.00 33.19           N  
ATOM   1676  CA  VAL A 227      11.453 -35.293  43.753  1.00 31.60           C  
ATOM   1677  C   VAL A 227      11.583 -35.691  42.282  1.00 32.02           C  
ATOM   1678  O   VAL A 227      11.805 -34.816  41.455  1.00 32.68           O  
ATOM   1679  CB  VAL A 227      10.003 -35.043  44.084  1.00 29.54           C  
ATOM   1680  CG1 VAL A 227       9.931 -34.830  45.569  1.00 27.59           C  
ATOM   1681  CG2 VAL A 227       9.451 -33.861  43.300  1.00 27.99           C  
ATOM   1682  N   ASP A 228      11.449 -36.940  41.877  1.00 31.30           N  
ATOM   1683  CA  ASP A 228      11.526 -37.381  40.505  1.00 31.04           C  
ATOM   1684  C   ASP A 228      10.172 -37.309  39.846  1.00 30.13           C  
ATOM   1685  O   ASP A 228       9.182 -37.567  40.495  1.00 28.83           O  
ATOM   1686  CB  ASP A 228      11.964 -38.805  40.426  1.00 35.62           C  
ATOM   1687  CG  ASP A 228      13.312 -39.151  41.029  1.00 48.15           C  
ATOM   1688  OD1 ASP A 228      14.077 -38.252  41.407  1.00 55.94           O  
ATOM   1689  OD2 ASP A 228      13.595 -40.355  41.127  1.00 59.57           O  
ATOM   1690  N   HIS A 229      10.053 -37.042  38.555  1.00 30.99           N  
ATOM   1691  CA  HIS A 229       8.758 -36.915  37.879  1.00 31.56           C  
ATOM   1692  C   HIS A 229       8.872 -37.533  36.499  1.00 31.67           C  
ATOM   1693  O   HIS A 229      10.006 -37.669  36.035  1.00 31.82           O  
ATOM   1694  CB  HIS A 229       8.369 -35.478  37.657  1.00 30.45           C  
ATOM   1695  CG  HIS A 229       9.249 -34.747  36.634  1.00 30.71           C  
ATOM   1696  ND1 HIS A 229      10.571 -34.536  36.650  1.00 31.89           N  
ATOM   1697  CD2 HIS A 229       8.747 -34.147  35.504  1.00 27.97           C  
ATOM   1698  CE1 HIS A 229      10.897 -33.827  35.596  1.00 30.51           C  
ATOM   1699  NE2 HIS A 229       9.787 -33.609  34.934  1.00 30.03           N  
ATOM   1700  N   LYS A 230       7.804 -37.892  35.802  1.00 31.43           N  
ATOM   1701  CA  LYS A 230       7.929 -38.273  34.423  1.00 31.32           C  
ATOM   1702  C   LYS A 230       6.641 -37.742  33.866  1.00 30.36           C  
ATOM   1703  O   LYS A 230       5.626 -37.745  34.577  1.00 29.60           O  
ATOM   1704  CB  LYS A 230       8.044 -39.773  34.320  1.00 34.72           C  
ATOM   1705  CG  LYS A 230       6.794 -40.565  34.340  1.00 41.26           C  
ATOM   1706  CD  LYS A 230       7.257 -41.873  34.936  1.00 54.93           C  
ATOM   1707  CE  LYS A 230       5.987 -42.679  35.261  1.00 62.31           C  
ATOM   1708  NZ  LYS A 230       6.235 -43.853  36.096  1.00 69.04           N  
ATOM   1709  N   ALA A 231       6.658 -37.231  32.650  1.00 29.42           N  
ATOM   1710  CA  ALA A 231       5.457 -36.648  32.094  1.00 29.36           C  
ATOM   1711  C   ALA A 231       5.272 -37.312  30.762  1.00 29.13           C  
ATOM   1712  O   ALA A 231       6.319 -37.702  30.237  1.00 30.00           O  
ATOM   1713  CB  ALA A 231       5.673 -35.157  31.894  1.00 26.94           C  
ATOM   1714  N   TYR A 232       4.095 -37.505  30.165  1.00 29.12           N  
ATOM   1715  CA  TYR A 232       3.987 -37.951  28.761  1.00 30.27           C  
ATOM   1716  C   TYR A 232       2.611 -37.675  28.125  1.00 30.29           C  
ATOM   1717  O   TYR A 232       1.664 -37.394  28.871  1.00 31.48           O  
ATOM   1718  CB  TYR A 232       4.316 -39.459  28.581  1.00 32.51           C  
ATOM   1719  CG  TYR A 232       3.648 -40.425  29.535  1.00 39.99           C  
ATOM   1720  CD1 TYR A 232       2.388 -40.946  29.233  1.00 44.43           C  
ATOM   1721  CD2 TYR A 232       4.294 -40.727  30.733  1.00 44.25           C  
ATOM   1722  CE1 TYR A 232       1.744 -41.771  30.134  1.00 45.81           C  
ATOM   1723  CE2 TYR A 232       3.662 -41.546  31.649  1.00 47.35           C  
ATOM   1724  CZ  TYR A 232       2.399 -42.054  31.331  1.00 50.51           C  
ATOM   1725  OH  TYR A 232       1.764 -42.864  32.259  1.00 57.23           O  
ATOM   1726  N   GLY A 233       2.361 -37.693  26.799  1.00 29.34           N  
ATOM   1727  CA  GLY A 233       1.060 -37.303  26.272  1.00 27.05           C  
ATOM   1728  C   GLY A 233       1.014 -37.424  24.782  1.00 26.31           C  
ATOM   1729  O   GLY A 233       2.017 -37.666  24.123  1.00 24.48           O  
ATOM   1730  N   LEU A 234      -0.158 -37.213  24.247  1.00 26.78           N  
ATOM   1731  CA  LEU A 234      -0.419 -37.468  22.862  1.00 28.05           C  
ATOM   1732  C   LEU A 234      -1.537 -36.613  22.291  1.00 29.56           C  
ATOM   1733  O   LEU A 234      -2.565 -36.417  22.958  1.00 31.23           O  
ATOM   1734  CB  LEU A 234      -0.752 -38.959  22.743  1.00 28.45           C  
ATOM   1735  CG  LEU A 234      -1.542 -39.582  21.556  1.00 31.49           C  
ATOM   1736  CD1 LEU A 234      -0.679 -40.461  20.678  1.00 27.44           C  
ATOM   1737  CD2 LEU A 234      -2.612 -40.503  22.096  1.00 36.02           C  
ATOM   1738  N   SER A 235      -1.412 -36.037  21.088  1.00 29.72           N  
ATOM   1739  CA  SER A 235      -2.576 -35.434  20.476  1.00 29.77           C  
ATOM   1740  C   SER A 235      -2.691 -35.973  19.073  1.00 30.82           C  
ATOM   1741  O   SER A 235      -1.686 -36.316  18.420  1.00 31.80           O  
ATOM   1742  CB  SER A 235      -2.460 -33.930  20.394  1.00 29.57           C  
ATOM   1743  OG  SER A 235      -1.302 -33.449  19.739  1.00 27.93           O  
ATOM   1744  N   VAL A 236      -3.907 -36.036  18.615  1.00 31.07           N  
ATOM   1745  CA  VAL A 236      -4.170 -36.494  17.290  1.00 33.54           C  
ATOM   1746  C   VAL A 236      -5.102 -35.455  16.701  1.00 35.45           C  
ATOM   1747  O   VAL A 236      -6.095 -35.166  17.388  1.00 36.20           O  
ATOM   1748  CB  VAL A 236      -4.914 -37.820  17.295  1.00 33.36           C  
ATOM   1749  CG1 VAL A 236      -5.218 -38.240  15.851  1.00 31.79           C  
ATOM   1750  CG2 VAL A 236      -4.082 -38.878  17.959  1.00 33.20           C  
ATOM   1751  N   ASP A 237      -4.894 -34.849  15.532  1.00 36.54           N  
ATOM   1752  CA  ASP A 237      -5.988 -34.101  14.901  1.00 36.91           C  
ATOM   1753  C   ASP A 237      -6.005 -34.436  13.416  1.00 38.11           C  
ATOM   1754  O   ASP A 237      -4.927 -34.767  12.862  1.00 37.03           O  
ATOM   1755  CB  ASP A 237      -5.826 -32.621  15.010  1.00 33.42           C  
ATOM   1756  CG  ASP A 237      -4.576 -32.074  14.401  1.00 35.49           C  
ATOM   1757  OD1 ASP A 237      -3.498 -32.371  14.896  1.00 37.60           O  
ATOM   1758  OD2 ASP A 237      -4.696 -31.330  13.438  1.00 42.64           O  
ATOM   1759  N   SER A 238      -7.239 -34.374  12.857  1.00 38.87           N  
ATOM   1760  CA  SER A 238      -7.497 -34.589  11.440  1.00 40.39           C  
ATOM   1761  C   SER A 238      -8.530 -33.663  10.883  1.00 40.56           C  
ATOM   1762  O   SER A 238      -9.544 -33.373  11.525  1.00 40.59           O  
ATOM   1763  CB  SER A 238      -8.020 -35.986  11.076  1.00 42.21           C  
ATOM   1764  OG  SER A 238      -8.115 -36.932  12.147  1.00 50.73           O  
ATOM   1765  N   THR A 239      -8.307 -33.312   9.631  1.00 41.29           N  
ATOM   1766  CA  THR A 239      -9.188 -32.411   8.942  1.00 42.71           C  
ATOM   1767  C   THR A 239      -9.932 -33.108   7.853  1.00 41.89           C  
ATOM   1768  O   THR A 239      -9.288 -33.706   7.012  1.00 42.51           O  
ATOM   1769  CB  THR A 239      -8.328 -31.316   8.396  1.00 45.76           C  
ATOM   1770  OG1 THR A 239      -7.704 -30.743   9.556  1.00 53.84           O  
ATOM   1771  CG2 THR A 239      -9.074 -30.307   7.570  1.00 46.26           C  
ATOM   1772  N   PHE A 240     -11.243 -33.088   7.891  1.00 41.82           N  
ATOM   1773  CA  PHE A 240     -12.064 -33.522   6.791  1.00 41.95           C  
ATOM   1774  C   PHE A 240     -12.901 -32.392   6.245  1.00 40.17           C  
ATOM   1775  O   PHE A 240     -13.955 -31.938   6.710  1.00 38.95           O  
ATOM   1776  CB  PHE A 240     -13.041 -34.610   7.132  1.00 48.94           C  
ATOM   1777  CG  PHE A 240     -13.397 -34.797   8.596  1.00 60.87           C  
ATOM   1778  CD1 PHE A 240     -12.525 -35.514   9.421  1.00 63.63           C  
ATOM   1779  CD2 PHE A 240     -14.624 -34.310   9.065  1.00 67.06           C  
ATOM   1780  CE1 PHE A 240     -12.916 -35.740  10.727  1.00 68.30           C  
ATOM   1781  CE2 PHE A 240     -15.008 -34.545  10.381  1.00 70.00           C  
ATOM   1782  CZ  PHE A 240     -14.144 -35.262  11.201  1.00 72.13           C  
ATOM   1783  N   GLY A 241     -12.281 -31.946   5.180  1.00 38.70           N  
ATOM   1784  CA  GLY A 241     -12.889 -30.903   4.450  1.00 38.52           C  
ATOM   1785  C   GLY A 241     -12.544 -29.673   5.220  1.00 38.64           C  
ATOM   1786  O   GLY A 241     -11.353 -29.312   5.307  1.00 39.28           O  
ATOM   1787  N   ALA A 242     -13.618 -29.103   5.765  1.00 37.31           N  
ATOM   1788  CA  ALA A 242     -13.491 -27.900   6.561  1.00 35.81           C  
ATOM   1789  C   ALA A 242     -13.623 -28.189   8.044  1.00 35.26           C  
ATOM   1790  O   ALA A 242     -13.575 -27.231   8.819  1.00 36.20           O  
ATOM   1791  CB  ALA A 242     -14.561 -26.902   6.214  1.00 33.44           C  
ATOM   1792  N   THR A 243     -13.757 -29.445   8.469  1.00 34.03           N  
ATOM   1793  CA  THR A 243     -13.868 -29.768   9.851  1.00 33.02           C  
ATOM   1794  C   THR A 243     -12.630 -30.463  10.352  1.00 33.28           C  
ATOM   1795  O   THR A 243     -12.216 -31.446   9.745  1.00 34.27           O  
ATOM   1796  CB  THR A 243     -15.060 -30.645  10.037  1.00 33.18           C  
ATOM   1797  OG1 THR A 243     -16.111 -30.006   9.336  1.00 33.65           O  
ATOM   1798  CG2 THR A 243     -15.535 -30.733  11.495  1.00 36.29           C  
ATOM   1799  N   THR A 244     -12.004 -29.947  11.416  1.00 32.49           N  
ATOM   1800  CA  THR A 244     -10.885 -30.577  12.076  1.00 30.43           C  
ATOM   1801  C   THR A 244     -11.383 -31.089  13.387  1.00 29.95           C  
ATOM   1802  O   THR A 244     -12.152 -30.406  14.042  1.00 31.38           O  
ATOM   1803  CB  THR A 244      -9.845 -29.614  12.355  1.00 27.91           C  
ATOM   1804  OG1 THR A 244      -9.462 -29.182  11.073  1.00 31.34           O  
ATOM   1805  CG2 THR A 244      -8.677 -30.166  13.110  1.00 30.47           C  
ATOM   1806  N   VAL A 245     -11.020 -32.258  13.808  1.00 29.05           N  
ATOM   1807  CA  VAL A 245     -11.420 -32.760  15.083  1.00 28.40           C  
ATOM   1808  C   VAL A 245     -10.091 -33.162  15.723  1.00 29.32           C  
ATOM   1809  O   VAL A 245      -9.176 -33.644  15.037  1.00 29.91           O  
ATOM   1810  CB  VAL A 245     -12.325 -33.892  14.770  1.00 28.29           C  
ATOM   1811  CG1 VAL A 245     -12.595 -34.701  15.997  1.00 31.90           C  
ATOM   1812  CG2 VAL A 245     -13.656 -33.353  14.360  1.00 25.58           C  
ATOM   1813  N   GLY A 246      -9.843 -32.978  17.010  1.00 29.19           N  
ATOM   1814  CA  GLY A 246      -8.577 -33.357  17.601  1.00 27.69           C  
ATOM   1815  C   GLY A 246      -8.702 -33.301  19.090  1.00 27.51           C  
ATOM   1816  O   GLY A 246      -9.678 -32.748  19.606  1.00 27.44           O  
ATOM   1817  N   GLY A 247      -7.724 -33.846  19.775  1.00 27.70           N  
ATOM   1818  CA  GLY A 247      -7.710 -33.893  21.219  1.00 28.41           C  
ATOM   1819  C   GLY A 247      -6.320 -34.277  21.704  1.00 29.26           C  
ATOM   1820  O   GLY A 247      -5.406 -34.509  20.900  1.00 30.30           O  
ATOM   1821  N   TYR A 248      -6.096 -34.375  23.002  1.00 28.13           N  
ATOM   1822  CA  TYR A 248      -4.814 -34.742  23.505  1.00 26.62           C  
ATOM   1823  C   TYR A 248      -5.035 -35.409  24.852  1.00 27.92           C  
ATOM   1824  O   TYR A 248      -6.117 -35.292  25.444  1.00 27.24           O  
ATOM   1825  CB  TYR A 248      -4.003 -33.478  23.619  1.00 24.43           C  
ATOM   1826  CG  TYR A 248      -4.560 -32.434  24.583  1.00 28.91           C  
ATOM   1827  CD1 TYR A 248      -4.249 -32.525  25.946  1.00 29.49           C  
ATOM   1828  CD2 TYR A 248      -5.400 -31.393  24.157  1.00 31.81           C  
ATOM   1829  CE1 TYR A 248      -4.763 -31.622  26.864  1.00 27.66           C  
ATOM   1830  CE2 TYR A 248      -5.921 -30.466  25.076  1.00 31.40           C  
ATOM   1831  CZ  TYR A 248      -5.598 -30.598  26.434  1.00 33.48           C  
ATOM   1832  OH  TYR A 248      -6.120 -29.736  27.398  1.00 36.04           O  
ATOM   1833  N   VAL A 249      -4.058 -36.106  25.420  1.00 28.30           N  
ATOM   1834  CA  VAL A 249      -4.172 -36.595  26.775  1.00 28.57           C  
ATOM   1835  C   VAL A 249      -2.738 -36.578  27.249  1.00 28.77           C  
ATOM   1836  O   VAL A 249      -1.827 -36.823  26.443  1.00 29.20           O  
ATOM   1837  CB  VAL A 249      -4.785 -37.996  26.772  1.00 30.82           C  
ATOM   1838  CG1 VAL A 249      -3.928 -39.000  26.130  1.00 32.64           C  
ATOM   1839  CG2 VAL A 249      -4.938 -38.424  28.191  1.00 34.47           C  
ATOM   1840  N   GLN A 250      -2.483 -36.174  28.497  1.00 28.02           N  
ATOM   1841  CA  GLN A 250      -1.122 -36.093  28.999  1.00 26.47           C  
ATOM   1842  C   GLN A 250      -1.130 -36.512  30.447  1.00 26.57           C  
ATOM   1843  O   GLN A 250      -2.187 -36.433  31.109  1.00 26.46           O  
ATOM   1844  CB  GLN A 250      -0.579 -34.711  29.007  1.00 24.72           C  
ATOM   1845  CG  GLN A 250      -1.200 -33.709  28.080  1.00 24.22           C  
ATOM   1846  CD  GLN A 250      -0.281 -32.511  27.963  1.00 27.76           C  
ATOM   1847  OE1 GLN A 250       0.948 -32.668  27.974  1.00 23.73           O  
ATOM   1848  NE2 GLN A 250      -0.802 -31.292  27.840  1.00 26.24           N  
ATOM   1849  N   VAL A 251      -0.001 -36.979  30.983  1.00 26.16           N  
ATOM   1850  CA  VAL A 251       0.036 -37.274  32.376  1.00 24.97           C  
ATOM   1851  C   VAL A 251       1.322 -36.761  32.900  1.00 25.52           C  
ATOM   1852  O   VAL A 251       2.360 -36.775  32.240  1.00 25.45           O  
ATOM   1853  CB  VAL A 251      -0.110 -38.804  32.738  1.00 23.21           C  
ATOM   1854  CG1 VAL A 251      -0.914 -39.505  31.650  1.00 22.86           C  
ATOM   1855  CG2 VAL A 251       1.200 -39.432  33.034  1.00 22.40           C  
ATOM   1856  N   LEU A 252       1.171 -36.324  34.138  1.00 27.28           N  
ATOM   1857  CA  LEU A 252       2.291 -35.891  34.959  1.00 29.05           C  
ATOM   1858  C   LEU A 252       2.247 -36.755  36.204  1.00 29.92           C  
ATOM   1859  O   LEU A 252       1.197 -36.816  36.865  1.00 30.24           O  
ATOM   1860  CB  LEU A 252       2.113 -34.436  35.317  1.00 27.01           C  
ATOM   1861  CG  LEU A 252       3.169 -33.680  36.095  1.00 27.89           C  
ATOM   1862  CD1 LEU A 252       4.588 -33.753  35.504  1.00 20.79           C  
ATOM   1863  CD2 LEU A 252       2.652 -32.246  36.128  1.00 29.29           C  
ATOM   1864  N   ASP A 253       3.318 -37.491  36.449  1.00 30.63           N  
ATOM   1865  CA  ASP A 253       3.411 -38.299  37.632  1.00 33.02           C  
ATOM   1866  C   ASP A 253       4.628 -37.782  38.367  1.00 33.37           C  
ATOM   1867  O   ASP A 253       5.770 -37.915  37.904  1.00 33.47           O  
ATOM   1868  CB  ASP A 253       3.613 -39.822  37.337  1.00 39.98           C  
ATOM   1869  CG  ASP A 253       2.488 -40.732  36.705  1.00 51.69           C  
ATOM   1870  OD1 ASP A 253       1.258 -40.495  36.756  1.00 58.05           O  
ATOM   1871  OD2 ASP A 253       2.849 -41.766  36.127  1.00 61.26           O  
ATOM   1872  N   ILE A 254       4.432 -37.081  39.483  1.00 34.22           N  
ATOM   1873  CA  ILE A 254       5.567 -36.617  40.284  1.00 35.54           C  
ATOM   1874  C   ILE A 254       5.541 -37.546  41.456  1.00 37.24           C  
ATOM   1875  O   ILE A 254       4.573 -37.722  42.203  1.00 37.66           O  
ATOM   1876  CB  ILE A 254       5.370 -35.255  40.773  1.00 33.51           C  
ATOM   1877  CG1 ILE A 254       4.951 -34.328  39.649  1.00 30.64           C  
ATOM   1878  CG2 ILE A 254       6.649 -34.911  41.442  1.00 31.91           C  
ATOM   1879  CD1 ILE A 254       4.719 -32.864  39.984  1.00 34.99           C  
ATOM   1880  N   ASP A 255       6.630 -38.233  41.541  1.00 39.45           N  
ATOM   1881  CA  ASP A 255       6.755 -39.314  42.481  1.00 42.01           C  
ATOM   1882  C   ASP A 255       6.663 -38.837  43.918  1.00 41.68           C  
ATOM   1883  O   ASP A 255       7.154 -37.767  44.229  1.00 41.81           O  
ATOM   1884  CB  ASP A 255       8.070 -39.963  42.135  1.00 51.07           C  
ATOM   1885  CG  ASP A 255       9.018 -40.257  43.296  1.00 63.83           C  
ATOM   1886  OD1 ASP A 255       8.850 -41.343  43.872  1.00 74.01           O  
ATOM   1887  OD2 ASP A 255       9.887 -39.417  43.625  1.00 73.38           O  
ATOM   1888  N   THR A 256       6.068 -39.610  44.818  1.00 41.51           N  
ATOM   1889  CA  THR A 256       5.837 -39.253  46.200  1.00 40.69           C  
ATOM   1890  C   THR A 256       4.951 -38.017  46.272  1.00 39.68           C  
ATOM   1891  O   THR A 256       4.659 -37.634  47.394  1.00 41.63           O  
ATOM   1892  CB  THR A 256       7.155 -38.942  47.084  1.00 42.09           C  
ATOM   1893  OG1 THR A 256       7.735 -37.679  46.738  1.00 45.79           O  
ATOM   1894  CG2 THR A 256       8.224 -40.017  46.919  1.00 40.90           C  
ATOM   1895  N   ILE A 257       4.481 -37.323  45.234  1.00 37.68           N  
ATOM   1896  CA  ILE A 257       3.595 -36.198  45.421  1.00 35.11           C  
ATOM   1897  C   ILE A 257       2.256 -36.434  44.736  1.00 35.76           C  
ATOM   1898  O   ILE A 257       1.333 -36.467  45.528  1.00 37.51           O  
ATOM   1899  CB  ILE A 257       4.303 -34.929  44.925  1.00 30.83           C  
ATOM   1900  CG1 ILE A 257       5.405 -34.561  45.904  1.00 28.32           C  
ATOM   1901  CG2 ILE A 257       3.333 -33.786  44.862  1.00 28.35           C  
ATOM   1902  CD1 ILE A 257       6.493 -33.642  45.384  1.00 28.62           C  
ATOM   1903  N   ASP A 258       1.909 -36.616  43.454  1.00 35.10           N  
ATOM   1904  CA  ASP A 258       0.535 -36.829  43.003  1.00 34.52           C  
ATOM   1905  C   ASP A 258       0.629 -37.093  41.517  1.00 35.15           C  
ATOM   1906  O   ASP A 258       1.682 -36.985  40.885  1.00 34.83           O  
ATOM   1907  CB  ASP A 258      -0.390 -35.598  43.211  1.00 36.98           C  
ATOM   1908  CG  ASP A 258      -1.903 -35.886  43.435  1.00 45.35           C  
ATOM   1909  OD1 ASP A 258      -2.353 -37.012  43.168  1.00 47.14           O  
ATOM   1910  OD2 ASP A 258      -2.646 -34.995  43.901  1.00 47.04           O  
ATOM   1911  N   ASP A 259      -0.460 -37.515  40.903  1.00 35.65           N  
ATOM   1912  CA  ASP A 259      -0.518 -37.866  39.516  1.00 34.91           C  
ATOM   1913  C   ASP A 259      -1.765 -37.277  39.026  1.00 34.52           C  
ATOM   1914  O   ASP A 259      -2.796 -37.328  39.726  1.00 35.44           O  
ATOM   1915  CB  ASP A 259      -0.702 -39.267  39.290  1.00 37.61           C  
ATOM   1916  CG  ASP A 259       0.473 -40.087  39.772  1.00 50.68           C  
ATOM   1917  OD1 ASP A 259       1.463 -39.610  40.368  1.00 54.50           O  
ATOM   1918  OD2 ASP A 259       0.390 -41.283  39.497  1.00 61.41           O  
ATOM   1919  N   VAL A 260      -1.613 -36.774  37.808  1.00 32.63           N  
ATOM   1920  CA  VAL A 260      -2.752 -36.238  37.138  1.00 29.83           C  
ATOM   1921  C   VAL A 260      -2.569 -36.575  35.678  1.00 30.91           C  
ATOM   1922  O   VAL A 260      -1.437 -36.713  35.195  1.00 30.60           O  
ATOM   1923  CB  VAL A 260      -2.811 -34.754  37.435  1.00 23.52           C  
ATOM   1924  CG1 VAL A 260      -1.663 -33.990  36.876  1.00 21.94           C  
ATOM   1925  CG2 VAL A 260      -4.090 -34.244  36.857  1.00 26.55           C  
ATOM   1926  N   THR A 261      -3.743 -36.972  35.165  1.00 30.81           N  
ATOM   1927  CA  THR A 261      -4.076 -37.087  33.770  1.00 30.98           C  
ATOM   1928  C   THR A 261      -5.032 -35.963  33.382  1.00 32.32           C  
ATOM   1929  O   THR A 261      -6.076 -35.744  34.032  1.00 32.05           O  
ATOM   1930  CB  THR A 261      -4.760 -38.348  33.476  1.00 27.93           C  
ATOM   1931  OG1 THR A 261      -3.814 -39.349  33.816  1.00 31.81           O  
ATOM   1932  CG2 THR A 261      -5.200 -38.444  32.036  1.00 26.35           C  
ATOM   1933  N   TYR A 262      -4.658 -35.234  32.334  1.00 32.78           N  
ATOM   1934  CA  TYR A 262      -5.514 -34.176  31.853  1.00 34.03           C  
ATOM   1935  C   TYR A 262      -5.678 -34.374  30.350  1.00 34.20           C  
ATOM   1936  O   TYR A 262      -4.879 -35.062  29.696  1.00 34.20           O  
ATOM   1937  CB  TYR A 262      -4.920 -32.802  32.253  1.00 34.32           C  
ATOM   1938  CG  TYR A 262      -3.444 -32.573  32.113  1.00 37.41           C  
ATOM   1939  CD1 TYR A 262      -2.515 -33.302  32.828  1.00 39.56           C  
ATOM   1940  CD2 TYR A 262      -3.017 -31.611  31.222  1.00 42.95           C  
ATOM   1941  CE1 TYR A 262      -1.157 -33.065  32.634  1.00 45.32           C  
ATOM   1942  CE2 TYR A 262      -1.655 -31.352  31.025  1.00 45.60           C  
ATOM   1943  CZ  TYR A 262      -0.711 -32.087  31.728  1.00 45.68           C  
ATOM   1944  OH  TYR A 262       0.652 -31.877  31.511  1.00 43.71           O  
ATOM   1945  N   TYR A 263      -6.825 -33.925  29.859  1.00 34.25           N  
ATOM   1946  CA  TYR A 263      -7.221 -34.071  28.481  1.00 35.40           C  
ATOM   1947  C   TYR A 263      -8.206 -33.016  27.965  1.00 35.10           C  
ATOM   1948  O   TYR A 263      -8.698 -32.165  28.717  1.00 36.41           O  
ATOM   1949  CB  TYR A 263      -7.824 -35.438  28.276  1.00 40.48           C  
ATOM   1950  CG  TYR A 263      -8.893 -35.709  29.294  1.00 47.88           C  
ATOM   1951  CD1 TYR A 263     -10.184 -35.209  29.188  1.00 51.48           C  
ATOM   1952  CD2 TYR A 263      -8.459 -36.445  30.371  1.00 53.48           C  
ATOM   1953  CE1 TYR A 263     -11.050 -35.458  30.235  1.00 60.25           C  
ATOM   1954  CE2 TYR A 263      -9.310 -36.705  31.411  1.00 61.28           C  
ATOM   1955  CZ  TYR A 263     -10.600 -36.205  31.343  1.00 65.09           C  
ATOM   1956  OH  TYR A 263     -11.414 -36.453  32.457  1.00 71.12           O  
ATOM   1957  N   GLY A 264      -8.525 -33.095  26.668  1.00 34.06           N  
ATOM   1958  CA  GLY A 264      -9.395 -32.181  25.976  1.00 31.41           C  
ATOM   1959  C   GLY A 264      -9.705 -32.724  24.601  1.00 30.54           C  
ATOM   1960  O   GLY A 264      -8.939 -33.450  23.982  1.00 30.10           O  
ATOM   1961  N   LEU A 265     -10.819 -32.300  24.082  1.00 30.94           N  
ATOM   1962  CA  LEU A 265     -11.392 -32.717  22.832  1.00 30.93           C  
ATOM   1963  C   LEU A 265     -11.927 -31.438  22.208  1.00 30.93           C  
ATOM   1964  O   LEU A 265     -12.696 -30.689  22.843  1.00 29.87           O  
ATOM   1965  CB  LEU A 265     -12.509 -33.669  23.166  1.00 34.89           C  
ATOM   1966  CG  LEU A 265     -13.172 -34.658  22.241  1.00 39.84           C  
ATOM   1967  CD1 LEU A 265     -13.984 -33.984  21.135  1.00 45.28           C  
ATOM   1968  CD2 LEU A 265     -12.054 -35.502  21.687  1.00 44.07           C  
ATOM   1969  N   GLY A 266     -11.581 -31.156  20.970  1.00 31.05           N  
ATOM   1970  CA  GLY A 266     -12.149 -29.981  20.334  1.00 31.95           C  
ATOM   1971  C   GLY A 266     -12.391 -30.245  18.869  1.00 31.81           C  
ATOM   1972  O   GLY A 266     -11.928 -31.267  18.349  1.00 32.53           O  
ATOM   1973  N   ALA A 267     -13.057 -29.277  18.224  1.00 31.48           N  
ATOM   1974  CA  ALA A 267     -13.387 -29.264  16.788  1.00 29.81           C  
ATOM   1975  C   ALA A 267     -13.451 -27.833  16.223  1.00 28.45           C  
ATOM   1976  O   ALA A 267     -13.722 -26.893  16.974  1.00 27.73           O  
ATOM   1977  CB  ALA A 267     -14.745 -29.925  16.564  1.00 29.19           C  
ATOM   1978  N   SER A 268     -13.169 -27.613  14.939  1.00 28.37           N  
ATOM   1979  CA  SER A 268     -13.224 -26.301  14.304  1.00 28.04           C  
ATOM   1980  C   SER A 268     -13.966 -26.526  13.013  1.00 28.78           C  
ATOM   1981  O   SER A 268     -13.830 -27.593  12.395  1.00 30.43           O  
ATOM   1982  CB  SER A 268     -11.975 -25.722  13.730  1.00 24.10           C  
ATOM   1983  OG  SER A 268     -10.721 -25.805  14.358  1.00 32.90           O  
ATOM   1984  N   TYR A 269     -14.655 -25.502  12.559  1.00 28.04           N  
ATOM   1985  CA  TYR A 269     -15.251 -25.535  11.273  1.00 27.03           C  
ATOM   1986  C   TYR A 269     -14.781 -24.275  10.605  1.00 25.67           C  
ATOM   1987  O   TYR A 269     -15.082 -23.186  11.106  1.00 25.67           O  
ATOM   1988  CB  TYR A 269     -16.721 -25.538  11.432  1.00 30.50           C  
ATOM   1989  CG  TYR A 269     -17.331 -25.732  10.062  1.00 40.56           C  
ATOM   1990  CD1 TYR A 269     -17.231 -26.957   9.432  1.00 44.50           C  
ATOM   1991  CD2 TYR A 269     -17.929 -24.668   9.431  1.00 44.22           C  
ATOM   1992  CE1 TYR A 269     -17.727 -27.108   8.160  1.00 50.03           C  
ATOM   1993  CE2 TYR A 269     -18.419 -24.826   8.155  1.00 51.56           C  
ATOM   1994  CZ  TYR A 269     -18.315 -26.041   7.520  1.00 51.43           C  
ATOM   1995  OH  TYR A 269     -18.775 -26.172   6.214  1.00 58.12           O  
ATOM   1996  N   ASP A 270     -14.116 -24.371   9.465  1.00 24.29           N  
ATOM   1997  CA  ASP A 270     -13.587 -23.208   8.799  1.00 23.77           C  
ATOM   1998  C   ASP A 270     -14.577 -22.439   7.977  1.00 23.80           C  
ATOM   1999  O   ASP A 270     -14.971 -22.928   6.940  1.00 26.41           O  
ATOM   2000  CB  ASP A 270     -12.474 -23.652   7.929  1.00 23.98           C  
ATOM   2001  CG  ASP A 270     -11.558 -22.585   7.328  1.00 30.37           C  
ATOM   2002  OD1 ASP A 270     -11.952 -21.431   7.281  1.00 26.18           O  
ATOM   2003  OD2 ASP A 270     -10.431 -22.912   6.899  1.00 35.71           O  
ATOM   2004  N   LEU A 271     -14.968 -21.222   8.269  1.00 22.85           N  
ATOM   2005  CA  LEU A 271     -15.902 -20.529   7.399  1.00 21.41           C  
ATOM   2006  C   LEU A 271     -15.218 -19.893   6.162  1.00 21.07           C  
ATOM   2007  O   LEU A 271     -15.768 -19.185   5.316  1.00 20.41           O  
ATOM   2008  CB  LEU A 271     -16.547 -19.507   8.243  1.00 18.97           C  
ATOM   2009  CG  LEU A 271     -17.221 -19.968   9.481  1.00 17.38           C  
ATOM   2010  CD1 LEU A 271     -17.600 -18.799  10.380  1.00 13.20           C  
ATOM   2011  CD2 LEU A 271     -18.435 -20.695   9.051  1.00 15.10           C  
ATOM   2012  N   GLY A 272     -13.931 -20.070   6.089  1.00 20.02           N  
ATOM   2013  CA  GLY A 272     -13.125 -19.514   5.056  1.00 19.31           C  
ATOM   2014  C   GLY A 272     -12.851 -18.058   5.329  1.00 19.85           C  
ATOM   2015  O   GLY A 272     -13.599 -17.454   6.059  1.00 21.53           O  
ATOM   2016  N   GLY A 273     -11.784 -17.393   4.896  1.00 20.82           N  
ATOM   2017  CA  GLY A 273     -11.709 -15.947   4.977  1.00 21.77           C  
ATOM   2018  C   GLY A 273     -10.995 -15.450   6.220  1.00 24.61           C  
ATOM   2019  O   GLY A 273     -10.721 -14.240   6.357  1.00 25.25           O  
ATOM   2020  N   GLY A 274     -10.690 -16.377   7.135  1.00 24.78           N  
ATOM   2021  CA  GLY A 274      -9.996 -16.054   8.347  1.00 23.83           C  
ATOM   2022  C   GLY A 274     -10.894 -16.305   9.539  1.00 24.84           C  
ATOM   2023  O   GLY A 274     -10.398 -16.052  10.634  1.00 25.73           O  
ATOM   2024  N   ALA A 275     -12.162 -16.739   9.411  1.00 23.86           N  
ATOM   2025  CA  ALA A 275     -13.053 -16.980  10.536  1.00 23.20           C  
ATOM   2026  C   ALA A 275     -13.274 -18.479  10.677  1.00 24.64           C  
ATOM   2027  O   ALA A 275     -13.135 -19.206   9.699  1.00 26.61           O  
ATOM   2028  CB  ALA A 275     -14.380 -16.318  10.287  1.00 19.15           C  
ATOM   2029  N   SER A 276     -13.518 -19.082  11.828  1.00 25.20           N  
ATOM   2030  CA  SER A 276     -13.891 -20.489  11.965  1.00 25.17           C  
ATOM   2031  C   SER A 276     -14.642 -20.584  13.264  1.00 25.57           C  
ATOM   2032  O   SER A 276     -14.477 -19.660  14.067  1.00 27.24           O  
ATOM   2033  CB  SER A 276     -12.737 -21.368  12.072  1.00 22.08           C  
ATOM   2034  OG  SER A 276     -11.875 -20.614  12.867  1.00 32.11           O  
ATOM   2035  N   ILE A 277     -15.489 -21.581  13.434  1.00 24.49           N  
ATOM   2036  CA  ILE A 277     -16.228 -21.780  14.653  1.00 24.93           C  
ATOM   2037  C   ILE A 277     -15.453 -22.843  15.373  1.00 24.66           C  
ATOM   2038  O   ILE A 277     -15.092 -23.859  14.773  1.00 25.28           O  
ATOM   2039  CB  ILE A 277     -17.581 -22.267  14.324  1.00 27.09           C  
ATOM   2040  CG1 ILE A 277     -18.225 -21.201  13.500  1.00 27.59           C  
ATOM   2041  CG2 ILE A 277     -18.446 -22.400  15.545  1.00 27.10           C  
ATOM   2042  CD1 ILE A 277     -19.271 -21.900  12.652  1.00 27.30           C  
ATOM   2043  N   VAL A 278     -15.153 -22.647  16.640  1.00 23.51           N  
ATOM   2044  CA  VAL A 278     -14.247 -23.534  17.333  1.00 21.21           C  
ATOM   2045  C   VAL A 278     -14.937 -23.773  18.626  1.00 21.35           C  
ATOM   2046  O   VAL A 278     -15.547 -22.850  19.173  1.00 22.67           O  
ATOM   2047  CB  VAL A 278     -12.904 -22.834  17.597  1.00 20.92           C  
ATOM   2048  CG1 VAL A 278     -11.821 -23.846  17.981  1.00 22.59           C  
ATOM   2049  CG2 VAL A 278     -12.437 -22.116  16.348  1.00 17.77           C  
ATOM   2050  N   GLY A 279     -14.817 -24.931  19.212  1.00 20.86           N  
ATOM   2051  CA  GLY A 279     -15.441 -25.189  20.504  1.00 20.62           C  
ATOM   2052  C   GLY A 279     -14.721 -26.321  21.157  1.00 21.02           C  
ATOM   2053  O   GLY A 279     -14.022 -26.978  20.403  1.00 23.67           O  
ATOM   2054  N   GLY A 280     -14.763 -26.667  22.431  1.00 21.31           N  
ATOM   2055  CA  GLY A 280     -13.866 -27.652  22.968  1.00 21.56           C  
ATOM   2056  C   GLY A 280     -14.266 -27.940  24.389  1.00 24.46           C  
ATOM   2057  O   GLY A 280     -15.129 -27.282  24.979  1.00 22.99           O  
ATOM   2058  N   ILE A 281     -13.570 -28.919  24.949  1.00 26.90           N  
ATOM   2059  CA  ILE A 281     -13.870 -29.449  26.260  1.00 29.75           C  
ATOM   2060  C   ILE A 281     -12.595 -30.005  26.896  1.00 31.05           C  
ATOM   2061  O   ILE A 281     -11.879 -30.753  26.224  1.00 30.67           O  
ATOM   2062  CB  ILE A 281     -14.972 -30.471  25.973  1.00 32.65           C  
ATOM   2063  CG1 ILE A 281     -15.917 -30.233  27.049  1.00 35.37           C  
ATOM   2064  CG2 ILE A 281     -14.585 -31.947  25.927  1.00 35.98           C  
ATOM   2065  CD1 ILE A 281     -17.146 -29.899  26.210  1.00 45.70           C  
ATOM   2066  N   ALA A 282     -12.214 -29.663  28.128  1.00 31.44           N  
ATOM   2067  CA  ALA A 282     -10.973 -30.165  28.664  1.00 32.28           C  
ATOM   2068  C   ALA A 282     -11.267 -30.473  30.087  1.00 34.44           C  
ATOM   2069  O   ALA A 282     -12.237 -29.909  30.629  1.00 35.46           O  
ATOM   2070  CB  ALA A 282      -9.920 -29.150  28.684  1.00 33.49           C  
ATOM   2071  N   ASP A 283     -10.463 -31.338  30.702  1.00 35.61           N  
ATOM   2072  CA  ASP A 283     -10.665 -31.713  32.074  1.00 36.56           C  
ATOM   2073  C   ASP A 283      -9.512 -32.547  32.528  1.00 37.59           C  
ATOM   2074  O   ASP A 283      -8.692 -32.926  31.706  1.00 37.07           O  
ATOM   2075  CB  ASP A 283     -11.911 -32.546  32.260  1.00 37.40           C  
ATOM   2076  CG  ASP A 283     -12.465 -32.394  33.674  1.00 42.98           C  
ATOM   2077  OD1 ASP A 283     -11.856 -31.730  34.533  1.00 46.48           O  
ATOM   2078  OD2 ASP A 283     -13.549 -32.918  33.914  1.00 40.54           O  
ATOM   2079  N   ASN A 284      -9.397 -32.833  33.819  1.00 39.20           N  
ATOM   2080  CA  ASN A 284      -8.387 -33.740  34.299  1.00 40.92           C  
ATOM   2081  C   ASN A 284      -9.031 -34.652  35.316  1.00 42.39           C  
ATOM   2082  O   ASN A 284     -10.226 -34.586  35.583  1.00 43.29           O  
ATOM   2083  CB  ASN A 284      -7.243 -32.971  34.909  1.00 39.79           C  
ATOM   2084  CG  ASN A 284      -7.587 -32.086  36.070  1.00 39.03           C  
ATOM   2085  OD1 ASN A 284      -8.310 -32.505  36.952  1.00 39.13           O  
ATOM   2086  ND2 ASN A 284      -7.069 -30.882  36.171  1.00 31.54           N  
ATOM   2087  N   ASP A 285      -8.280 -35.551  35.886  1.00 44.03           N  
ATOM   2088  CA  ASP A 285      -8.815 -36.521  36.831  1.00 45.19           C  
ATOM   2089  C   ASP A 285      -8.644 -36.193  38.312  1.00 47.37           C  
ATOM   2090  O   ASP A 285      -8.913 -37.036  39.168  1.00 47.58           O  
ATOM   2091  CB  ASP A 285      -8.149 -37.842  36.542  1.00 40.17           C  
ATOM   2092  CG  ASP A 285      -6.657 -37.885  36.816  1.00 40.55           C  
ATOM   2093  OD1 ASP A 285      -6.065 -36.888  37.225  1.00 45.58           O  
ATOM   2094  OD2 ASP A 285      -6.040 -38.931  36.633  1.00 41.77           O  
ATOM   2095  N   LEU A 286      -8.094 -35.045  38.685  1.00 50.04           N  
ATOM   2096  CA  LEU A 286      -7.944 -34.779  40.087  1.00 53.49           C  
ATOM   2097  C   LEU A 286      -9.352 -34.568  40.634  1.00 57.06           C  
ATOM   2098  O   LEU A 286     -10.161 -33.862  40.035  1.00 57.11           O  
ATOM   2099  CB  LEU A 286      -7.122 -33.533  40.354  1.00 52.14           C  
ATOM   2100  CG  LEU A 286      -5.632 -33.534  40.001  1.00 53.65           C  
ATOM   2101  CD1 LEU A 286      -4.981 -32.268  40.554  1.00 53.98           C  
ATOM   2102  CD2 LEU A 286      -4.921 -34.727  40.615  1.00 52.12           C  
ATOM   2103  N   PRO A 287      -9.691 -35.215  41.763  1.00 60.62           N  
ATOM   2104  CA  PRO A 287     -10.594 -34.739  42.818  1.00 62.72           C  
ATOM   2105  C   PRO A 287     -11.610 -33.616  42.621  1.00 64.39           C  
ATOM   2106  O   PRO A 287     -12.796 -33.919  42.528  1.00 64.27           O  
ATOM   2107  CB  PRO A 287      -9.592 -34.475  43.932  1.00 64.25           C  
ATOM   2108  CG  PRO A 287      -8.463 -35.492  43.651  1.00 64.41           C  
ATOM   2109  CD  PRO A 287      -8.880 -36.258  42.385  1.00 61.91           C  
ATOM   2110  N   ASN A 288     -11.254 -32.315  42.643  1.00 66.75           N  
ATOM   2111  CA  ASN A 288     -12.267 -31.275  42.356  1.00 68.70           C  
ATOM   2112  C   ASN A 288     -12.887 -31.384  40.960  1.00 67.89           C  
ATOM   2113  O   ASN A 288     -14.114 -31.523  40.839  1.00 69.07           O  
ATOM   2114  CB  ASN A 288     -11.716 -29.811  42.437  1.00 74.78           C  
ATOM   2115  CG  ASN A 288     -12.443 -28.722  41.577  1.00 83.16           C  
ATOM   2116  OD1 ASN A 288     -13.560 -28.273  41.863  1.00 90.42           O  
ATOM   2117  ND2 ASN A 288     -11.877 -28.240  40.458  1.00 86.71           N  
ATOM   2118  N   SER A 289     -11.950 -31.339  39.983  1.00 65.62           N  
ATOM   2119  CA  SER A 289     -12.205 -31.084  38.580  1.00 63.14           C  
ATOM   2120  C   SER A 289     -13.529 -31.366  37.827  1.00 62.57           C  
ATOM   2121  O   SER A 289     -14.158 -32.420  37.538  1.00 62.34           O  
ATOM   2122  CB  SER A 289     -10.995 -31.700  37.923  1.00 59.97           C  
ATOM   2123  OG  SER A 289      -9.883 -31.071  38.577  1.00 53.61           O  
ATOM   2124  N   ASP A 290     -13.899 -30.096  37.610  1.00 61.16           N  
ATOM   2125  CA  ASP A 290     -15.109 -29.699  36.932  1.00 59.01           C  
ATOM   2126  C   ASP A 290     -14.698 -29.381  35.502  1.00 55.59           C  
ATOM   2127  O   ASP A 290     -13.785 -28.597  35.300  1.00 55.64           O  
ATOM   2128  CB  ASP A 290     -15.675 -28.455  37.619  1.00 63.81           C  
ATOM   2129  CG  ASP A 290     -17.089 -28.636  38.168  1.00 71.04           C  
ATOM   2130  OD1 ASP A 290     -17.971 -29.117  37.431  1.00 75.77           O  
ATOM   2131  OD2 ASP A 290     -17.299 -28.273  39.337  1.00 77.04           O  
ATOM   2132  N   MET A 291     -15.272 -30.000  34.488  1.00 51.87           N  
ATOM   2133  CA  MET A 291     -14.945 -29.629  33.143  1.00 47.33           C  
ATOM   2134  C   MET A 291     -15.192 -28.171  32.843  1.00 44.00           C  
ATOM   2135  O   MET A 291     -16.127 -27.573  33.385  1.00 43.70           O  
ATOM   2136  CB  MET A 291     -15.751 -30.393  32.179  1.00 49.18           C  
ATOM   2137  CG  MET A 291     -17.249 -30.321  32.334  1.00 53.22           C  
ATOM   2138  SD  MET A 291     -17.932 -30.960  30.786  1.00 62.79           S  
ATOM   2139  CE  MET A 291     -16.958 -32.436  30.583  1.00 58.51           C  
ATOM   2140  N   VAL A 292     -14.301 -27.664  31.988  1.00 40.25           N  
ATOM   2141  CA  VAL A 292     -14.435 -26.359  31.371  1.00 34.11           C  
ATOM   2142  C   VAL A 292     -14.698 -26.692  29.910  1.00 31.60           C  
ATOM   2143  O   VAL A 292     -14.425 -27.797  29.410  1.00 30.83           O  
ATOM   2144  CB  VAL A 292     -13.197 -25.571  31.468  1.00 30.70           C  
ATOM   2145  CG1 VAL A 292     -12.985 -25.130  32.876  1.00 26.91           C  
ATOM   2146  CG2 VAL A 292     -12.060 -26.429  31.078  1.00 26.87           C  
ATOM   2147  N   ALA A 293     -15.242 -25.727  29.218  1.00 29.07           N  
ATOM   2148  CA  ALA A 293     -15.648 -25.943  27.866  1.00 26.72           C  
ATOM   2149  C   ALA A 293     -15.876 -24.617  27.232  1.00 26.87           C  
ATOM   2150  O   ALA A 293     -16.051 -23.647  27.987  1.00 27.00           O  
ATOM   2151  CB  ALA A 293     -16.933 -26.634  27.834  1.00 24.53           C  
ATOM   2152  N   ASP A 294     -15.915 -24.535  25.899  1.00 26.13           N  
ATOM   2153  CA  ASP A 294     -16.322 -23.283  25.299  1.00 25.66           C  
ATOM   2154  C   ASP A 294     -16.875 -23.406  23.900  1.00 25.01           C  
ATOM   2155  O   ASP A 294     -16.711 -24.453  23.314  1.00 24.34           O  
ATOM   2156  CB  ASP A 294     -15.178 -22.308  25.251  1.00 25.16           C  
ATOM   2157  CG  ASP A 294     -13.972 -22.703  24.432  1.00 28.94           C  
ATOM   2158  OD1 ASP A 294     -14.099 -23.212  23.328  1.00 34.42           O  
ATOM   2159  OD2 ASP A 294     -12.870 -22.458  24.879  1.00 25.62           O  
ATOM   2160  N   LEU A 295     -17.395 -22.331  23.328  1.00 24.92           N  
ATOM   2161  CA  LEU A 295     -17.884 -22.267  21.970  1.00 25.55           C  
ATOM   2162  C   LEU A 295     -17.945 -20.827  21.405  1.00 24.72           C  
ATOM   2163  O   LEU A 295     -18.611 -19.937  21.979  1.00 25.68           O  
ATOM   2164  CB  LEU A 295     -19.279 -22.886  21.894  1.00 29.01           C  
ATOM   2165  CG  LEU A 295     -19.947 -22.982  20.509  1.00 28.38           C  
ATOM   2166  CD1 LEU A 295     -19.156 -23.952  19.650  1.00 23.84           C  
ATOM   2167  CD2 LEU A 295     -21.362 -23.498  20.630  1.00 24.58           C  
ATOM   2168  N   GLY A 296     -17.287 -20.570  20.269  1.00 22.20           N  
ATOM   2169  CA  GLY A 296     -17.282 -19.237  19.730  1.00 20.85           C  
ATOM   2170  C   GLY A 296     -16.571 -19.212  18.406  1.00 20.99           C  
ATOM   2171  O   GLY A 296     -16.302 -20.248  17.776  1.00 21.75           O  
ATOM   2172  N   VAL A 297     -16.292 -18.015  17.950  1.00 20.17           N  
ATOM   2173  CA  VAL A 297     -15.695 -17.859  16.652  1.00 20.41           C  
ATOM   2174  C   VAL A 297     -14.320 -17.282  16.823  1.00 19.77           C  
ATOM   2175  O   VAL A 297     -14.116 -16.539  17.763  1.00 21.20           O  
ATOM   2176  CB  VAL A 297     -16.541 -16.943  15.782  1.00 22.50           C  
ATOM   2177  CG1 VAL A 297     -17.782 -17.641  15.372  1.00 22.79           C  
ATOM   2178  CG2 VAL A 297     -17.027 -15.756  16.541  1.00 21.63           C  
ATOM   2179  N   LYS A 298     -13.369 -17.527  15.956  1.00 19.03           N  
ATOM   2180  CA  LYS A 298     -12.003 -17.095  16.093  1.00 18.69           C  
ATOM   2181  C   LYS A 298     -11.736 -16.435  14.721  1.00 20.44           C  
ATOM   2182  O   LYS A 298     -12.314 -16.894  13.733  1.00 22.16           O  
ATOM   2183  CB  LYS A 298     -11.372 -18.416  16.400  1.00 18.77           C  
ATOM   2184  CG  LYS A 298     -10.117 -18.429  17.206  1.00 18.18           C  
ATOM   2185  CD  LYS A 298      -9.770 -19.828  17.510  1.00 19.95           C  
ATOM   2186  CE  LYS A 298      -8.235 -20.005  17.490  1.00 28.60           C  
ATOM   2187  NZ  LYS A 298      -7.789 -21.351  17.867  1.00 38.62           N  
ATOM   2188  N   PHE A 299     -10.949 -15.353  14.530  1.00 21.08           N  
ATOM   2189  CA  PHE A 299     -10.855 -14.501  13.346  1.00 18.32           C  
ATOM   2190  C   PHE A 299      -9.424 -14.161  13.202  1.00 19.07           C  
ATOM   2191  O   PHE A 299      -8.806 -13.923  14.207  1.00 19.20           O  
ATOM   2192  CB  PHE A 299     -11.492 -13.223  13.536  1.00 14.74           C  
ATOM   2193  CG  PHE A 299     -12.996 -13.213  13.749  1.00 14.56           C  
ATOM   2194  CD1 PHE A 299     -13.812 -14.127  13.148  1.00 14.87           C  
ATOM   2195  CD2 PHE A 299     -13.547 -12.232  14.568  1.00 16.59           C  
ATOM   2196  CE1 PHE A 299     -15.172 -14.038  13.388  1.00 16.43           C  
ATOM   2197  CE2 PHE A 299     -14.902 -12.152  14.804  1.00 15.64           C  
ATOM   2198  CZ  PHE A 299     -15.717 -13.067  14.207  1.00 14.65           C  
ATOM   2199  N   LYS A 300      -8.821 -14.120  12.037  1.00 21.36           N  
ATOM   2200  CA  LYS A 300      -7.398 -13.837  11.859  1.00 22.05           C  
ATOM   2201  C   LYS A 300      -7.416 -12.657  10.883  1.00 22.40           C  
ATOM   2202  O   LYS A 300      -8.255 -12.735   9.974  1.00 23.49           O  
ATOM   2203  CB  LYS A 300      -6.773 -15.039  11.240  1.00 26.38           C  
ATOM   2204  CG  LYS A 300      -5.920 -15.995  12.061  1.00 38.60           C  
ATOM   2205  CD  LYS A 300      -4.703 -15.248  12.749  1.00 57.05           C  
ATOM   2206  CE  LYS A 300      -3.762 -14.229  11.946  1.00 61.58           C  
ATOM   2207  NZ  LYS A 300      -2.974 -13.334  12.815  1.00 60.04           N  
ATOM   2208  N   PHE A 301      -6.682 -11.545  11.004  1.00 20.60           N  
ATOM   2209  CA  PHE A 301      -6.777 -10.444  10.085  1.00 19.93           C  
ATOM   2210  C   PHE A 301      -5.348 -10.110   9.655  1.00 22.32           C  
ATOM   2211  O   PHE A 301      -4.376 -10.692  10.144  1.00 24.44           O  
ATOM   2212  CB  PHE A 301      -7.324  -9.219  10.705  1.00 16.09           C  
ATOM   2213  CG  PHE A 301      -8.581  -9.433  11.498  1.00 15.53           C  
ATOM   2214  CD1 PHE A 301      -9.793  -9.372  10.886  1.00  8.01           C  
ATOM   2215  CD2 PHE A 301      -8.501  -9.679  12.857  1.00 17.56           C  
ATOM   2216  CE1 PHE A 301     -10.917  -9.561  11.645  1.00 10.03           C  
ATOM   2217  CE2 PHE A 301      -9.643  -9.873  13.610  1.00 14.02           C  
ATOM   2218  CZ  PHE A 301     -10.862  -9.814  13.008  1.00 11.42           C  
ATOM   2219  OXT PHE A 301      -5.159  -9.266   8.785  1.00 23.75           O  
TER    2220      PHE A 301                                                      
HETATM 2221  C1  C8E   545       7.203 -30.714  35.103  1.00 40.36           C  
HETATM 2222  C2  C8E   545       7.193 -29.197  35.230  1.00 41.31           C  
HETATM 2223  C3  C8E   545       5.790 -28.790  35.061  1.00 35.80           C  
HETATM 2224  C4  C8E   545       5.996 -27.332  34.973  1.00 42.14           C  
HETATM 2225  C5  C8E   545       4.724 -26.763  34.453  1.00 50.80           C  
HETATM 2226  C6  C8E   545       3.398 -27.204  35.182  1.00 58.14           C  
HETATM 2227  C7  C8E   545       2.429 -28.250  34.436  1.00 59.39           C  
HETATM 2228  C8  C8E   545       0.920 -28.147  34.799  1.00 53.94           C  
HETATM 2229  O9  C8E   545       0.006 -29.102  34.278  1.00 51.76           O  
HETATM 2230  C10 C8E   545      -0.169 -30.221  35.131  1.00 52.48           C  
HETATM 2231  C11 C8E   545      -1.233 -30.259  36.210  1.00 55.02           C  
HETATM 2232  O12 C8E   545      -2.613 -30.263  35.875  1.00 57.17           O  
HETATM 2233  C13 C8E   545      -3.144 -28.957  35.981  1.00 64.12           C  
HETATM 2234  C14 C8E   545      -3.000 -28.323  37.330  1.00 72.03           C  
HETATM 2235  O15 C8E   545      -3.465 -29.089  38.434  1.00 78.96           O  
HETATM 2236  C16 C8E   545      -3.827 -28.183  39.498  1.00 90.91           C  
HETATM 2237  C17 C8E   545      -5.282 -27.740  39.884  1.00 99.80           C  
HETATM 2238  O18 C8E   545      -6.293 -27.205  38.967  1.00108.82           O  
HETATM 2239  C19 C8E   545      -6.399 -25.756  38.874  1.00114.00           C  
HETATM 2240  C20 C8E   545      -7.448 -24.962  39.693  1.00116.37           C  
HETATM 2241  O21 C8E   545      -7.323 -25.195  41.099  1.00118.04           O  
HETATM 2242  C   TRS   700      -2.448 -18.462  21.918  1.00 64.14           C  
HETATM 2243  C1  TRS   700      -3.878 -19.107  21.959  1.00 65.01           C  
HETATM 2244  C2  TRS   700      -1.918 -18.470  20.456  1.00 62.16           C  
HETATM 2245  C3  TRS   700      -2.483 -17.066  22.637  1.00 65.75           C  
HETATM 2246  N   TRS   700      -1.442 -19.205  22.660  1.00 60.21           N  
HETATM 2247  O1  TRS   700      -4.827 -18.803  20.900  1.00 63.56           O  
HETATM 2248  O2  TRS   700      -1.009 -17.420  20.145  1.00 56.56           O  
HETATM 2249  O3  TRS   700      -2.598 -17.095  24.089  1.00 65.11           O  
HETATM 2250  O   HOH   902      -4.723  -6.223  22.559  1.00 15.50           O  
HETATM 2251  O   HOH   903      10.965 -17.840  19.951  1.00 18.04           O  
HETATM 2252  O   HOH   904      11.533  -7.082  22.761  1.00 22.84           O  
HETATM 2253  O   HOH   905      18.557 -15.857   6.951  1.00 20.41           O  
HETATM 2254  O   HOH   906     -10.740 -19.076   7.300  1.00 32.07           O  
HETATM 2255  O   HOH   907     -11.146 -14.280  25.496  1.00 37.39           O  
HETATM 2256  O   HOH   908       6.312 -11.633  23.864  1.00 32.39           O  
HETATM 2257  O   HOH   909      16.840 -18.411  17.091  1.00 41.47           O  
HETATM 2258  O   HOH   910      19.268 -18.270   8.421  1.00 35.05           O  
HETATM 2259  O   HOH   911      -7.658 -15.782  18.613  1.00 33.43           O  
HETATM 2260  O   HOH   912       0.146  -7.579  29.077  1.00 45.11           O  
HETATM 2261  O   HOH   913      -2.420  -6.749  21.378  1.00 25.86           O  
HETATM 2262  O   HOH   914      13.868  -8.346  22.722  1.00 25.98           O  
HETATM 2263  O   HOH   915      -5.798 -26.217  24.572  1.00 25.16           O  
HETATM 2264  O   HOH   916      20.630 -15.244   5.468  1.00 43.54           O  
HETATM 2265  O   HOH   917      -1.702 -17.474  17.384  1.00 59.80           O  
HETATM 2266  O   HOH   918       2.212  -8.826  11.480  1.00 24.69           O  
HETATM 2267  O   HOH   919       9.992 -22.599  25.898  1.00 12.65           O  
HETATM 2268  O   HOH   920      26.328 -15.731   6.897  1.00 40.67           O  
HETATM 2269  O   HOH   921     -10.857 -26.751   9.726  1.00 42.57           O  
HETATM 2270  O   HOH   922       3.970  -4.867  28.489  1.00 47.83           O  
HETATM 2271  O   HOH   923       3.026 -23.293  40.003  1.00 45.73           O  
HETATM 2272  O   HOH   924       0.000   0.000  22.500  1.00 36.63           O  
HETATM 2273  O   HOH   925      -9.792 -18.689  12.099  1.00 39.15           O  
HETATM 2274  O   HOH   926      11.621 -25.039  25.922  1.00 24.82           O  
HETATM 2275  O   HOH   927       5.438 -16.277  25.185  1.00 58.96           O  
HETATM 2276  O   HOH   928      16.239 -22.541  27.948  1.00 30.93           O  
HETATM 2277  O   HOH   929       6.178 -33.831  49.980  1.00 42.72           O  
HETATM 2278  O   HOH   930       8.055 -35.667  48.455  1.00 52.07           O  
HETATM 2279  O   HOH   931      16.322  -4.064   5.091  1.00 37.48           O  
HETATM 2280  O   HOH   932      11.695 -28.037  48.234  1.00 36.07           O  
HETATM 2281  O   HOH   933       7.439 -34.429   7.711  1.00 44.10           O  
HETATM 2282  O   HOH   934       1.903  -2.441  26.512  1.00 40.64           O  
HETATM 2283  O   HOH   935      -7.727 -13.240  19.691  1.00 24.43           O  
HETATM 2284  O   HOH   936      11.552 -35.512   4.318  1.00 51.32           O  
HETATM 2285  O   HOH   937       4.783  -4.162  31.689  1.00 52.19           O  
HETATM 2286  O   HOH   938      -4.885 -16.763  15.934  1.00 61.37           O  
HETATM 2287  O   HOH   939       2.783 -25.789  18.554  1.00 61.48           O  
HETATM 2288  O   HOH   940      14.905 -18.629  25.326  1.00 42.81           O  
HETATM 2289  O   HOH   941      -5.740 -17.492  25.151  1.00 46.80           O  
HETATM 2290  O   HOH   942       3.379 -14.171  22.758  1.00 51.69           O  
HETATM 2291  O   HOH   943       5.588 -11.938  13.587  1.00 65.70           O  
HETATM 2292  O   HOH   944      17.284 -19.792   9.545  1.00 42.54           O  
HETATM 2293  O   HOH   945       0.963 -16.003  22.682  1.00 57.36           O  
HETATM 2294  O   HOH   946      -2.215 -33.553  17.143  1.00 34.49           O  
HETATM 2295  O   HOH   947       7.012  -0.658   6.222  1.00 61.65           O  
HETATM 2296  O   HOH   948       0.613 -22.562  22.585  1.00 58.96           O  
HETATM 2297  O   HOH   949      14.100  -2.414   7.266  1.00 34.22           O  
HETATM 2298  O   HOH   950      -5.450 -31.739  10.509  1.00 48.89           O  
HETATM 2299  O   HOH   951      -3.652 -25.077  49.267  1.00 54.39           O  
HETATM 2300  O   HOH   952       0.000   0.000  26.380  1.00 44.98           O  
HETATM 2301  O   HOH   953      22.602 -24.589  41.345  1.00 63.94           O  
HETATM 2302  O   HOH   954      -7.047 -26.779  14.212  1.00 73.65           O  
HETATM 2303  O   HOH   955     -17.066 -29.446   4.951  1.00 59.90           O  
HETATM 2304  O   HOH   956       1.156 -35.539   4.744  1.00 78.21           O  
HETATM 2305  O   HOH   957       1.308 -23.075  47.420  1.00 60.78           O  
HETATM 2306  O   HOH   958      -7.187 -27.688  26.230  1.00 54.19           O  
HETATM 2307  O   HOH   959      17.321 -21.362  11.774  1.00 45.28           O  
HETATM 2308  O   HOH   960       1.535  -9.066   7.168  1.00 73.01           O  
HETATM 2309  O   HOH   961       5.127 -11.857  20.766  1.00 58.64           O  
HETATM 2310  O   HOH   962      10.963 -12.338  15.694  1.00 43.64           O  
HETATM 2311  O   HOH   963       4.602 -21.374  24.713  1.00 53.55           O  
HETATM 2312  O   HOH   964      12.347 -25.421  50.573  1.00 52.28           O  
HETATM 2313  O   HOH   965       7.715 -41.272  22.418  1.00 39.57           O  
HETATM 2314  O   HOH   966      10.181 -44.901  27.144  1.00 50.23           O  
HETATM 2315  O   HOH   967     -16.331 -32.065  20.369  1.00 41.40           O  
HETATM 2316  O   HOH   968      -6.790 -38.177  22.061  1.00 44.57           O  
HETATM 2317  O   HOH   969       1.367 -42.043  25.294  1.00 42.57           O  
HETATM 2318  O   HOH   970     -10.021 -37.535  25.350  1.00 49.84           O  
HETATM 2319  O   HOH   971      -1.116 -42.079  27.174  1.00 49.60           O  
HETATM 2320  O   HOH   972       4.051 -45.387  29.618  1.00 67.87           O  
HETATM 2321  O   HOH   973     -25.564 -20.005  27.091  1.00 55.06           O  
HETATM 2322  O   HOH   974      24.538 -26.444  19.341  1.00 52.73           O  
HETATM 2323  O   HOH   975      28.090 -19.464  26.536  1.00 67.82           O  
HETATM 2324  O   HOH   976       9.283 -45.559  11.317  1.00 87.32           O  
HETATM 2325  O   HOH   977     -21.147 -28.225  30.179  1.00 53.54           O  
HETATM 2326  O   HOH   978      13.206 -44.107  14.178  1.00 68.79           O  
CONECT 2221 2222                                                                
CONECT 2222 2221 2223                                                           
CONECT 2223 2222 2224                                                           
CONECT 2224 2223 2225                                                           
CONECT 2225 2224 2226                                                           
CONECT 2226 2225 2227                                                           
CONECT 2227 2226 2228                                                           
CONECT 2228 2227 2229                                                           
CONECT 2229 2228 2230                                                           
CONECT 2230 2229 2231                                                           
CONECT 2231 2230 2232                                                           
CONECT 2232 2231 2233                                                           
CONECT 2233 2232 2234                                                           
CONECT 2234 2233 2235                                                           
CONECT 2235 2234 2236                                                           
CONECT 2236 2235 2237                                                           
CONECT 2237 2236 2238                                                           
CONECT 2238 2237 2239                                                           
CONECT 2239 2238 2240                                                           
CONECT 2240 2239 2241                                                           
CONECT 2241 2240                                                                
CONECT 2242 2243 2244 2245 2246                                                 
CONECT 2243 2242 2247                                                           
CONECT 2244 2242 2248                                                           
CONECT 2245 2242 2249                                                           
CONECT 2246 2242                                                                
CONECT 2247 2243                                                                
CONECT 2248 2244                                                                
CONECT 2249 2245                                                                
MASTER      310    3    2    3   17   18    0    6 2325    1   29   24          
END                                                                             
