# Supplementary material for: ProteinShader: illustrative rendering of macromolecules
Source: BMC Struct Biol. 2009 Mar 30;9:19. doi: 10.1186/1472-6807-9-19 (PMC2672931; doi:10.1186/1472-6807-9-19)
Supplement: Additional file 1 — ProteinShader program without source code. This compressed file contains the complete ProteinShader program including associated libraries, but no source code. A README.txt file gives an overview of the ProteinShader distribution, and the index.html file in the help subdirectory has directions on getting started with the program as well as a set of tutorials. [file 1472-6807-9-19-S1.zip › ProteinShader-beta-0_9_4-binary/data/1A05.pdb]

HEADER    OXIDOREDUCTASE                          09-DEC-97   1A05              
TITLE     CRYSTAL STRUCTURE OF THE COMPLEX OF 3-ISOPROPYLMALATE                 
TITLE    2 DEHYDROGENASE FROM THIOBACILLUS FERROOXIDANS WITH 3-                 
TITLE    3 ISOPROPYLMALATE                                                      
COMPND    MOL_ID: 1;                                                            
COMPND   2 MOLECULE: 3-ISOPROPYLMALATE DEHYDROGENASE;                           
COMPND   3 CHAIN: A, B;                                                         
COMPND   4 SYNONYM: IPMDH, IMDH;                                                
COMPND   5 EC: 1.1.1.85;                                                        
COMPND   6 ENGINEERED: YES                                                      
SOURCE    MOL_ID: 1;                                                            
SOURCE   2 ORGANISM_SCIENTIFIC: THIOBACILLUS FERROOXIDANS;                      
SOURCE   3 STRAIN: AP19-3;                                                      
SOURCE   4 GENE: LEUB;                                                          
SOURCE   5 EXPRESSION_SYSTEM: ESCHERICHIA COLI;                                 
SOURCE   6 EXPRESSION_SYSTEM_STRAIN: JA221;                                     
SOURCE   7 EXPRESSION_SYSTEM_PLASMID: PKKLEUB1                                  
KEYWDS    OXIDOREDUCTASE, DECARBOXYLATING DEHYDROGENASE, LEUCINE                
KEYWDS   2 BIOSYNTHESIS                                                         
EXPDTA    X-RAY DIFFRACTION                                                     
AUTHOR    K.IMADA,K.INAGAKI,H.MATSUNAMI,H.KAWAGUCHI,H.TANAKA,N.TANAKA,          
AUTHOR   2 K.NAMBA                                                              
REVDAT   1   17-JUN-98 1A05    0                                                
JRNL        AUTH   K.IMADA,K.INAGAKI,H.MATSUNAMI,H.KAWAGUCHI,H.TANAKA,          
JRNL        AUTH 2 N.TANAKA,K.NAMBA                                             
JRNL        TITL   STRUCTURE OF 3-ISOPROPYLMALATE DEHYDROGENASE IN              
JRNL        TITL 2 COMPLEX WITH 3-ISOPROPYLMALATE AT 2.0 A                      
JRNL        TITL 3 RESOLUTION: THE ROLE OF GLU88 IN THE UNIQUE                  
JRNL        TITL 4 SUBSTRATE-RECOGNITION MECHANISM.                             
JRNL        REF    STRUCTURE                     V.   6   971 1998              
JRNL        REFN   ASTM STRUE6  UK ISSN 0969-2126                               
REMARK   1                                                                      
REMARK   1 REFERENCE 1                                                          
REMARK   1  AUTH   H.MATSUNAMI,H.KAWAGUCHI,K.INAGAKI,T.EGUCHI,                  
REMARK   1  AUTH 2 K.KAKINUMA,H.TANAKA                                          
REMARK   1  TITL   OVERPRODUCTION AND SUBSTRATE SPECIFICITY OF                  
REMARK   1  TITL 2 3-ISOPROPYLMALATE DEHYDROGENASE FROM THIOBACILLUS            
REMARK   1  TITL 3 FERROOXIDANS                                                 
REMARK   1  REF    BIOSCI.BIOTECHNOL.BIOCHEM.    V.  62   372 1998              
REMARK   1  REFN   ASTM BBBIEJ  JA ISSN 0916-8451                               
REMARK   1 REFERENCE 2                                                          
REMARK   1  AUTH   H.KAWAGUCHI,K.INAGAKI,Y.KUWATA,H.TANAKA,T.TANO               
REMARK   1  TITL   3-ISOPROPYLMALATE DEHYDROGENASE FROM                         
REMARK   1  TITL 2 CHEMOLITHOAUTOTROPH THIOBACILLUS FERROOXIDANS: DNA           
REMARK   1  TITL 3 SEQUENCE, ENZYME PURIFICATION, AND CHARACTERIZATION          
REMARK   1  REF    J.BIOCHEM.(TOKYO)             V. 114   370 1993              
REMARK   1  REFN   ASTM JOBIAO  JA ISSN 0021-924X                               
REMARK   1 REFERENCE 3                                                          
REMARK   1  AUTH   K.INAGAKI,H.KAWAGUCHI,Y.KUWATA,T.SUGIO,H.TANAKA,             
REMARK   1  AUTH 2 T.TANO                                                       
REMARK   1  TITL   CLONING AND EXPRESSION OF THE THIOBACILLUS                   
REMARK   1  TITL 2 FERROOXIDANS 3-ISOPROPYLMALATE DEHYDROGENASE GENE            
REMARK   1  TITL 3 IN ESCHERICHIA COLI                                          
REMARK   1  REF    J.FERMENT.BIOENG.             V.  70    71 1990              
REMARK   1  REFN   ASTM JFBIEX  JA ISSN 0922-338X                               
REMARK   2                                                                      
REMARK   2 RESOLUTION. 2.00 ANGSTROMS.                                          
REMARK   3                                                                      
REMARK   3 REFINEMENT.                                                          
REMARK   3   PROGRAM     : X-PLOR 3.851                                         
REMARK   3   AUTHORS     : BRUNGER                                              
REMARK   3                                                                      
REMARK   3  DATA USED IN REFINEMENT.                                            
REMARK   3   RESOLUTION RANGE HIGH (ANGSTROMS) : 2.00                           
REMARK   3   RESOLUTION RANGE LOW  (ANGSTROMS) : 8.00                           
REMARK   3   DATA CUTOFF            (SIGMA(F)) : 2.000                          
REMARK   3   DATA CUTOFF HIGH         (ABS(F)) : 550.000                        
REMARK   3   DATA CUTOFF LOW          (ABS(F)) : 0.0000                         
REMARK   3   COMPLETENESS (WORKING+TEST)   (%) : 75.7                           
REMARK   3   NUMBER OF REFLECTIONS             : 43200                          
REMARK   3                                                                      
REMARK   3  FIT TO DATA USED IN REFINEMENT.                                     
REMARK   3   CROSS-VALIDATION METHOD          : THROUGHOUT                      
REMARK   3   FREE R VALUE TEST SET SELECTION  : RANDOM                          
REMARK   3   R VALUE            (WORKING SET) : 0.198                           
REMARK   3   FREE R VALUE                     : 0.275                           
REMARK   3   FREE R VALUE TEST SET SIZE   (%) : 10.000                          
REMARK   3   FREE R VALUE TEST SET COUNT      : 4320                            
REMARK   3   ESTIMATED ERROR OF FREE R VALUE  : NULL                            
REMARK   3                                                                      
REMARK   3  FIT IN THE HIGHEST RESOLUTION BIN.                                  
REMARK   3   TOTAL NUMBER OF BINS USED           : 8                            
REMARK   3   BIN RESOLUTION RANGE HIGH       (A) : 2.00                         
REMARK   3   BIN RESOLUTION RANGE LOW        (A) : 2.09                         
REMARK   3   BIN COMPLETENESS (WORKING+TEST) (%) : 46.55                        
REMARK   3   REFLECTIONS IN BIN    (WORKING SET) : 2918                         
REMARK   3   BIN R VALUE           (WORKING SET) : 0.2790                       
REMARK   3   BIN FREE R VALUE                    : 0.2990                       
REMARK   3   BIN FREE R VALUE TEST SET SIZE  (%) : 11.70                        
REMARK   3   BIN FREE R VALUE TEST SET COUNT     : 342                          
REMARK   3   ESTIMATED ERROR OF BIN FREE R VALUE : NULL                         
REMARK   3                                                                      
REMARK   3  NUMBER OF NON-HYDROGEN ATOMS USED IN REFINEMENT.                    
REMARK   3   PROTEIN ATOMS            : 5386                                    
REMARK   3   NUCLEIC ACID ATOMS       : 0                                       
REMARK   3   HETEROGEN ATOMS          : 26                                      
REMARK   3   SOLVENT ATOMS            : 504                                     
REMARK   3                                                                      
REMARK   3  B VALUES.                                                           
REMARK   3   FROM WILSON PLOT           (A**2) : 19.00                          
REMARK   3   MEAN B VALUE      (OVERALL, A**2) : 20.10                          
REMARK   3   OVERALL ANISOTROPIC B VALUE.                                       
REMARK   3    B11 (A**2) : NULL                                                 
REMARK   3    B22 (A**2) : NULL                                                 
REMARK   3    B33 (A**2) : NULL                                                 
REMARK   3    B12 (A**2) : NULL                                                 
REMARK   3    B13 (A**2) : NULL                                                 
REMARK   3    B23 (A**2) : NULL                                                 
REMARK   3                                                                      
REMARK   3  ESTIMATED COORDINATE ERROR.                                         
REMARK   3   ESD FROM LUZZATI PLOT        (A) : 0.23                            
REMARK   3   ESD FROM SIGMAA              (A) : 0.37                            
REMARK   3   LOW RESOLUTION CUTOFF        (A) : 8.00                            
REMARK   3                                                                      
REMARK   3  CROSS-VALIDATED ESTIMATED COORDINATE ERROR.                         
REMARK   3   ESD FROM C-V LUZZATI PLOT    (A) : 0.31                            
REMARK   3   ESD FROM C-V SIGMAA          (A) : 0.22                            
REMARK   3                                                                      
REMARK   3  RMS DEVIATIONS FROM IDEAL VALUES.                                   
REMARK   3   BOND LENGTHS                 (A) : 0.006                           
REMARK   3   BOND ANGLES            (DEGREES) : 1.30                            
REMARK   3   DIHEDRAL ANGLES        (DEGREES) : 23.70                           
REMARK   3   IMPROPER ANGLES        (DEGREES) : 1.22                            
REMARK   3                                                                      
REMARK   3  ISOTROPIC THERMAL MODEL : RESTRAINED                                
REMARK   3                                                                      
REMARK   3  ISOTROPIC THERMAL FACTOR RESTRAINTS.    RMS    SIGMA                
REMARK   3   MAIN-CHAIN BOND              (A**2) : 2.271 ; NULL                 
REMARK   3   MAIN-CHAIN ANGLE             (A**2) : 3.331 ; NULL                 
REMARK   3   SIDE-CHAIN BOND              (A**2) : 4.026 ; NULL                 
REMARK   3   SIDE-CHAIN ANGLE             (A**2) : 5.798 ; NULL                 
REMARK   3                                                                      
REMARK   3  NCS MODEL : UNRESTRAINED                                            
REMARK   3                                                                      
REMARK   3  NCS RESTRAINTS.                         RMS   SIGMA/WEIGHT          
REMARK   3   GROUP  1  POSITIONAL            (A) : NULL  ; NULL                 
REMARK   3   GROUP  1  B-FACTOR           (A**2) : NULL  ; NULL                 
REMARK   3                                                                      
REMARK   3  PARAMETER FILE  1  : PARHCSDX.PRO                                   
REMARK   3  PARAMETER FILE  2  : PARAM19.ION                                    
REMARK   3  PARAMETER FILE  3  : PARAM19.SOL                                    
REMARK   3  PARAMETER FILE  4  : IPM.PAR                                        
REMARK   3  PARAMETER FILE  5  : NULL                                           
REMARK   3  TOPOLOGY FILE  1   : TOPHCSDX.PRO                                   
REMARK   3  TOPOLOGY FILE  2   : TOPH19.ION                                     
REMARK   3  TOPOLOGY FILE  3   : TOPH19.SOL                                     
REMARK   3  TOPOLOGY FILE  4   : IPM.TOP                                        
REMARK   3  TOPOLOGY FILE  5   : NULL                                           
REMARK   3                                                                      
REMARK   3  OTHER REFINEMENT REMARKS: NULL                                      
REMARK   4                                                                      
REMARK   4 1A05 COMPLIES WITH FORMAT V. 3.0, 1-DEC-2006                         
REMARK   4                                                                      
REMARK   4 THIS IS THE REMEDIATED VERSION OF THIS PDB ENTRY.                    
REMARK   4 REMEDIATED DATA FILE REVISION 3.100 (2007-03-16)                     
REMARK 200                                                                      
REMARK 200 EXPERIMENTAL DETAILS                                                 
REMARK 200  EXPERIMENT TYPE                : X-RAY DIFFRACTION                  
REMARK 200  DATE OF DATA COLLECTION        : FEB-1996                           
REMARK 200  TEMPERATURE           (KELVIN) : 100.0                              
REMARK 200  PH                             : 6.50                               
REMARK 200  NUMBER OF CRYSTALS USED        : 2                                  
REMARK 200                                                                      
REMARK 200  SYNCHROTRON              (Y/N) : N                                  
REMARK 200  RADIATION SOURCE               : NULL                               
REMARK 200  BEAMLINE                       : NULL                               
REMARK 200  X-RAY GENERATOR MODEL          : RIGAKU/MSC FR-C                    
REMARK 200  MONOCHROMATIC OR LAUE    (M/L) : M                                  
REMARK 200  WAVELENGTH OR RANGE        (A) : 1.5418                             
REMARK 200  MONOCHROMATOR                  : YALE MIRRORS                       
REMARK 200  OPTICS                         : YALE MIRRORS                       
REMARK 200                                                                      
REMARK 200  DETECTOR TYPE                  : IMAGE PLATE AREA DETECTOR          
REMARK 200  DETECTOR MANUFACTURER          : RIGAKU                             
REMARK 200  INTENSITY-INTEGRATION SOFTWARE : PROCESS                            
REMARK 200  DATA SCALING SOFTWARE          : PROCESS                            
REMARK 200                                                                      
REMARK 200  NUMBER OF UNIQUE REFLECTIONS   : 44212                              
REMARK 200  RESOLUTION RANGE HIGH      (A) : 2.000                              
REMARK 200  RESOLUTION RANGE LOW       (A) : 100.000                            
REMARK 200  REJECTION CRITERIA  (SIGMA(I)) : 1.000                              
REMARK 200                                                                      
REMARK 200 OVERALL.                                                             
REMARK 200  COMPLETENESS FOR RANGE     (%) : 92.0                               
REMARK 200  DATA REDUNDANCY                : 3.700                              
REMARK 200  R MERGE                    (I) : 0.06000                            
REMARK 200  R SYM                      (I) : NULL                               
REMARK 200  <I/SIGMA(I)> FOR THE DATA SET  : 11.0000                            
REMARK 200                                                                      
REMARK 200 IN THE HIGHEST RESOLUTION SHELL.                                     
REMARK 200  HIGHEST RESOLUTION SHELL, RANGE HIGH (A) : 2.00                     
REMARK 200  HIGHEST RESOLUTION SHELL, RANGE LOW  (A) : 2.25                     
REMARK 200  COMPLETENESS FOR SHELL     (%) : 86.0                               
REMARK 200  DATA REDUNDANCY IN SHELL       : 2.10                               
REMARK 200  R MERGE FOR SHELL          (I) : 0.14200                            
REMARK 200  R SYM FOR SHELL            (I) : NULL                               
REMARK 200  <I/SIGMA(I)> FOR SHELL         : 3.500                              
REMARK 200                                                                      
REMARK 200 DIFFRACTION PROTOCOL: NULL                                           
REMARK 200 METHOD USED TO DETERMINE THE STRUCTURE: MOLECULAR REPLACEMENT        
REMARK 200 SOFTWARE USED: X-PLOR 3.851                                          
REMARK 200 STARTING MODEL: PDB ENTRY 1IPD                                       
REMARK 200                                                                      
REMARK 200 REMARK: NULL                                                         
REMARK 280                                                                      
REMARK 280 CRYSTAL                                                              
REMARK 280 SOLVENT CONTENT, VS   (%): 57.00                                     
REMARK 280 MATTHEWS COEFFICIENT, VM (ANGSTROMS**3/DA): 2.83                     
REMARK 280                                                                      
REMARK 280 CRYSTALLIZATION CONDITIONS: PH 6.5                                   
REMARK 290                                                                      
REMARK 290 CRYSTALLOGRAPHIC SYMMETRY                                            
REMARK 290 SYMMETRY OPERATORS FOR SPACE GROUP: P 21 21 2                        
REMARK 290                                                                      
REMARK 290      SYMOP   SYMMETRY                                                
REMARK 290     NNNMMM   OPERATOR                                                
REMARK 290       1555   X,Y,Z                                                   
REMARK 290       2555   -X,-Y,Z                                                 
REMARK 290       3555   1/2-X,1/2+Y,-Z                                          
REMARK 290       4555   1/2+X,1/2-Y,-Z                                          
REMARK 290                                                                      
REMARK 290     WHERE NNN -> OPERATOR NUMBER                                     
REMARK 290           MMM -> TRANSLATION VECTOR                                  
REMARK 290                                                                      
REMARK 290 CRYSTALLOGRAPHIC SYMMETRY TRANSFORMATIONS                            
REMARK 290 THE FOLLOWING TRANSFORMATIONS OPERATE ON THE ATOM/HETATM             
REMARK 290 RECORDS IN THIS ENTRY TO PRODUCE CRYSTALLOGRAPHICALLY                
REMARK 290 RELATED MOLECULES.                                                   
REMARK 290   SMTRY1   1  1.000000  0.000000  0.000000        0.00000            
REMARK 290   SMTRY2   1  0.000000  1.000000  0.000000        0.00000            
REMARK 290   SMTRY3   1  0.000000  0.000000  1.000000        0.00000            
REMARK 290   SMTRY1   2 -1.000000  0.000000  0.000000        0.00000            
REMARK 290   SMTRY2   2  0.000000 -1.000000  0.000000        0.00000            
REMARK 290   SMTRY3   2  0.000000  0.000000  1.000000        0.00000            
REMARK 290   SMTRY1   3 -1.000000  0.000000  0.000000       28.27000            
REMARK 290   SMTRY2   3  0.000000  1.000000  0.000000       57.12000            
REMARK 290   SMTRY3   3  0.000000  0.000000 -1.000000        0.00000            
REMARK 290   SMTRY1   4  1.000000  0.000000  0.000000       28.27000            
REMARK 290   SMTRY2   4  0.000000 -1.000000  0.000000       57.12000            
REMARK 290   SMTRY3   4  0.000000  0.000000 -1.000000        0.00000            
REMARK 290                                                                      
REMARK 290 REMARK: NULL                                                         
REMARK 300                                                                      
REMARK 300 BIOMOLECULE: 1                                                       
REMARK 300 THIS ENTRY CONTAINS THE CRYSTALLOGRAPHIC ASYMMETRIC UNIT             
REMARK 300 WHICH CONSISTS OF 2 CHAIN(S). SEE REMARK 350 FOR                     
REMARK 300 INFORMATION ON GENERATING THE BIOLOGICAL MOLECULE(S).                
REMARK 350                                                                      
REMARK 350 GENERATING THE BIOMOLECULE                                           
REMARK 350 COORDINATES FOR A COMPLETE MULTIMER REPRESENTING THE KNOWN           
REMARK 350 BIOLOGICALLY SIGNIFICANT OLIGOMERIZATION STATE OF THE                
REMARK 350 MOLECULE CAN BE GENERATED BY APPLYING BIOMT TRANSFORMATIONS          
REMARK 350 GIVEN BELOW.  BOTH NON-CRYSTALLOGRAPHIC AND                          
REMARK 350 CRYSTALLOGRAPHIC OPERATIONS ARE GIVEN.                               
REMARK 350                                                                      
REMARK 350 BIOMOLECULE: 1                                                       
REMARK 350 APPLY THE FOLLOWING TO CHAINS: A, B                                  
REMARK 350   BIOMT1   1  1.000000  0.000000  0.000000        0.00000            
REMARK 350   BIOMT2   1  0.000000  1.000000  0.000000        0.00000            
REMARK 350   BIOMT3   1  0.000000  0.000000  1.000000        0.00000            
REMARK 465                                                                      
REMARK 465 MISSING RESIDUES                                                     
REMARK 465 THE FOLLOWING RESIDUES WERE NOT LOCATED IN THE                       
REMARK 465 EXPERIMENT. (M=MODEL NUMBER; RES=RESIDUE NAME; C=CHAIN               
REMARK 465 IDENTIFIER; SSSEQ=SEQUENCE NUMBER; I=INSERTION CODE.)                
REMARK 465                                                                      
REMARK 465   M RES C SSSEQI                                                     
REMARK 465     ASP A   358                                                      
REMARK 465     ASP B   358                                                      
REMARK 500                                                                      
REMARK 500 GEOMETRY AND STEREOCHEMISTRY                                         
REMARK 500 SUBTOPIC: COVALENT BOND LENGTHS                                      
REMARK 500                                                                      
REMARK 500 THE STEREOCHEMICAL PARAMETERS OF THE FOLLOWING RESIDUES              
REMARK 500 HAVE VALUES WHICH DEVIATE FROM EXPECTED VALUES BY MORE               
REMARK 500 THAN 6*RMSD (M=MODEL NUMBER; RES=RESIDUE NAME; C=CHAIN               
REMARK 500 IDENTIFIER; SSEQ=SEQUENCE NUMBER; I=INSERTION CODE).                 
REMARK 500                                                                      
REMARK 500 STANDARD TABLE:                                                      
REMARK 500 FORMAT: (10X,I3,1X,2(A3,1X,A1,I4,A1,1X,A4,3X),F6.3)                  
REMARK 500                                                                      
REMARK 500 EXPECTED VALUES: ENGH AND HUBER, 1991                                
REMARK 500                                                                      
REMARK 500  M RES CSSEQI ATM1   RES CSSEQI ATM2   DEVIATION                     
REMARK 500    MET A 243   CG    MET A 243   SD    -0.041                        
REMARK 500    VAL B 214   CA    VAL B 214   CB     0.048                        
REMARK 500    MET B 243   SD    MET B 243   CE     0.048                        
REMARK 500                                                                      
REMARK 500 GEOMETRY AND STEREOCHEMISTRY                                         
REMARK 500 SUBTOPIC: COVALENT BOND ANGLES                                       
REMARK 500                                                                      
REMARK 500 THE STEREOCHEMICAL PARAMETERS OF THE FOLLOWING RESIDUES              
REMARK 500 HAVE VALUES WHICH DEVIATE FROM EXPECTED VALUES BY MORE               
REMARK 500 THAN 6*RMSD (M=MODEL NUMBER; RES=RESIDUE NAME; C=CHAIN               
REMARK 500 IDENTIFIER; SSEQ=SEQUENCE NUMBER; I=INSERTION CODE).                 
REMARK 500                                                                      
REMARK 500 STANDARD TABLE:                                                      
REMARK 500 FORMAT: (10X,I3,1X,A3,1X,A1,I4,A1,3(1X,A4,2X),12X,F5.1)              
REMARK 500                                                                      
REMARK 500 EXPECTED VALUES: ENGH AND HUBER, 1991                                
REMARK 500                                                                      
REMARK 500  M RES CSSEQI ATM1   ATM2   ATM3                                     
REMARK 500    LEU A 135   N   -  CA  -  C   ANGL. DEV. =  9.7 DEGREES           
REMARK 500    LYS A 190   N   -  CA  -  C   ANGL. DEV. = -9.6 DEGREES           
REMARK 500    ASP A 236   N   -  CA  -  C   ANGL. DEV. = -8.8 DEGREES           
REMARK 500    HIS A 278   N   -  CA  -  C   ANGL. DEV. =  9.5 DEGREES           
REMARK 500    SER A 280   N   -  CA  -  C   ANGL. DEV. =  8.6 DEGREES           
REMARK 500    GLY A 327   N   -  CA  -  C   ANGL. DEV. =  8.1 DEGREES           
REMARK 500    THR A 330   N   -  CA  -  C   ANGL. DEV. = -8.7 DEGREES           
REMARK 500    GLU B 134   N   -  CA  -  C   ANGL. DEV. = -9.0 DEGREES           
REMARK 500    LEU B 135   N   -  CA  -  C   ANGL. DEV. =  9.5 DEGREES           
REMARK 500    LYS B 190   N   -  CA  -  C   ANGL. DEV. =-10.1 DEGREES           
REMARK 500    ASP B 236   N   -  CA  -  C   ANGL. DEV. = -9.3 DEGREES           
REMARK 500    LEU B 262   N   -  CA  -  C   ANGL. DEV. =  9.4 DEGREES           
REMARK 500    HIS B 305   N   -  CA  -  C   ANGL. DEV. =  8.4 DEGREES           
REMARK 500    THR B 330   N   -  CA  -  C   ANGL. DEV. = -8.3 DEGREES           
REMARK 525                                                                      
REMARK 525 SOLVENT                                                              
REMARK 525 THE FOLLOWING SOLVENT MOLECULES LIE FARTHER THAN EXPECTED            
REMARK 525 FROM THE PROTEIN OR NUCLEIC ACID MOLECULE AND MAY BE                 
REMARK 525 ASSOCIATED WITH A SYMMETRY RELATED MOLECULE (M=MODEL                 
REMARK 525 NUMBER; RES=RESIDUE NAME; C=CHAIN IDENTIFIER; SSEQ=SEQUENCE          
REMARK 525 NUMBER; I=INSERTION CODE):                                           
REMARK 525                                                                      
REMARK 525  M RES CSSEQI                                                        
REMARK 525    HOH   224        DISTANCE =  8.45 ANGSTROMS                       
REMARK 525    HOH   281        DISTANCE =  5.02 ANGSTROMS                       
REMARK 525    HOH   349        DISTANCE =  6.92 ANGSTROMS                       
REMARK 525    HOH   389        DISTANCE =  6.70 ANGSTROMS                       
REMARK 525    HOH   421        DISTANCE =  6.92 ANGSTROMS                       
REMARK 525    HOH   423        DISTANCE =  5.53 ANGSTROMS                       
REMARK 525    HOH   468        DISTANCE =  6.08 ANGSTROMS                       
REMARK 525    HOH   477        DISTANCE =  6.94 ANGSTROMS                       
REMARK 525    HOH   493        DISTANCE =  9.11 ANGSTROMS                       
REMARK 525    HOH   497        DISTANCE =  8.33 ANGSTROMS                       
DBREF  1A05 A    1   358  UNP    Q56268   LEU3_THIFE       1    358             
DBREF  1A05 B    1   358  UNP    Q56268   LEU3_THIFE       1    358             
SEQRES   1 A  358  MET LYS LYS ILE ALA ILE PHE ALA GLY ASP GLY ILE GLY          
SEQRES   2 A  358  PRO GLU ILE VAL ALA ALA ALA ARG GLN VAL LEU ASP ALA          
SEQRES   3 A  358  VAL ASP GLN ALA ALA HIS LEU GLY LEU ARG CYS THR GLU          
SEQRES   4 A  358  GLY LEU VAL GLY GLY ALA ALA LEU ASP ALA SER ASP ASP          
SEQRES   5 A  358  PRO LEU PRO ALA ALA SER LEU GLN LEU ALA MET ALA ALA          
SEQRES   6 A  358  ASP ALA VAL ILE LEU GLY ALA VAL GLY GLY PRO ARG TRP          
SEQRES   7 A  358  ASP ALA TYR PRO PRO ALA LYS ARG PRO GLU GLN GLY LEU          
SEQRES   8 A  358  LEU ARG LEU ARG LYS GLY LEU ASP LEU TYR ALA ASN LEU          
SEQRES   9 A  358  ARG PRO ALA GLN ILE PHE PRO GLN LEU LEU ASP ALA SER          
SEQRES  10 A  358  PRO LEU ARG PRO GLU LEU VAL ARG ASP VAL ASP ILE LEU          
SEQRES  11 A  358  VAL VAL ARG GLU LEU THR GLY ASP ILE TYR PHE GLY GLN          
SEQRES  12 A  358  PRO ARG GLY LEU GLU VAL ILE ASP GLY LYS ARG ARG GLY          
SEQRES  13 A  358  PHE ASN THR MET VAL TYR ASP GLU ASP GLU ILE ARG ARG          
SEQRES  14 A  358  ILE ALA HIS VAL ALA PHE ARG ALA ALA GLN GLY ARG ARG          
SEQRES  15 A  358  LYS GLN LEU CYS SER VAL ASP LYS ALA ASN VAL LEU GLU          
SEQRES  16 A  358  THR THR ARG LEU TRP ARG GLU VAL VAL THR GLU VAL ALA          
SEQRES  17 A  358  ARG ASP TYR PRO ASP VAL ARG LEU SER HIS MET TYR VAL          
SEQRES  18 A  358  ASP ASN ALA ALA MET GLN LEU ILE ARG ALA PRO ALA GLN          
SEQRES  19 A  358  PHE ASP VAL LEU LEU THR GLY ASN MET PHE GLY ASP ILE          
SEQRES  20 A  358  LEU SER ASP GLU ALA SER GLN LEU THR GLY SER ILE GLY          
SEQRES  21 A  358  MET LEU PRO SER ALA SER LEU GLY GLU GLY ARG ALA MET          
SEQRES  22 A  358  TYR GLU PRO ILE HIS GLY SER ALA PRO ASP ILE ALA GLY          
SEQRES  23 A  358  GLN ASP LYS ALA ASN PRO LEU ALA THR ILE LEU SER VAL          
SEQRES  24 A  358  ALA MET MET LEU ARG HIS SER LEU ASN ALA GLU PRO TRP          
SEQRES  25 A  358  ALA GLN ARG VAL GLU ALA ALA VAL GLN ARG VAL LEU ASP          
SEQRES  26 A  358  GLN GLY LEU ARG THR ALA ASP ILE ALA ALA PRO GLY THR          
SEQRES  27 A  358  PRO VAL ILE GLY THR LYS ALA MET GLY ALA ALA VAL VAL          
SEQRES  28 A  358  ASN ALA LEU ASN LEU LYS ASP                                  
SEQRES   1 B  358  MET LYS LYS ILE ALA ILE PHE ALA GLY ASP GLY ILE GLY          
SEQRES   2 B  358  PRO GLU ILE VAL ALA ALA ALA ARG GLN VAL LEU ASP ALA          
SEQRES   3 B  358  VAL ASP GLN ALA ALA HIS LEU GLY LEU ARG CYS THR GLU          
SEQRES   4 B  358  GLY LEU VAL GLY GLY ALA ALA LEU ASP ALA SER ASP ASP          
SEQRES   5 B  358  PRO LEU PRO ALA ALA SER LEU GLN LEU ALA MET ALA ALA          
SEQRES   6 B  358  ASP ALA VAL ILE LEU GLY ALA VAL GLY GLY PRO ARG TRP          
SEQRES   7 B  358  ASP ALA TYR PRO PRO ALA LYS ARG PRO GLU GLN GLY LEU          
SEQRES   8 B  358  LEU ARG LEU ARG LYS GLY LEU ASP LEU TYR ALA ASN LEU          
SEQRES   9 B  358  ARG PRO ALA GLN ILE PHE PRO GLN LEU LEU ASP ALA SER          
SEQRES  10 B  358  PRO LEU ARG PRO GLU LEU VAL ARG ASP VAL ASP ILE LEU          
SEQRES  11 B  358  VAL VAL ARG GLU LEU THR GLY ASP ILE TYR PHE GLY GLN          
SEQRES  12 B  358  PRO ARG GLY LEU GLU VAL ILE ASP GLY LYS ARG ARG GLY          
SEQRES  13 B  358  PHE ASN THR MET VAL TYR ASP GLU ASP GLU ILE ARG ARG          
SEQRES  14 B  358  ILE ALA HIS VAL ALA PHE ARG ALA ALA GLN GLY ARG ARG          
SEQRES  15 B  358  LYS GLN LEU CYS SER VAL ASP LYS ALA ASN VAL LEU GLU          
SEQRES  16 B  358  THR THR ARG LEU TRP ARG GLU VAL VAL THR GLU VAL ALA          
SEQRES  17 B  358  ARG ASP TYR PRO ASP VAL ARG LEU SER HIS MET TYR VAL          
SEQRES  18 B  358  ASP ASN ALA ALA MET GLN LEU ILE ARG ALA PRO ALA GLN          
SEQRES  19 B  358  PHE ASP VAL LEU LEU THR GLY ASN MET PHE GLY ASP ILE          
SEQRES  20 B  358  LEU SER ASP GLU ALA SER GLN LEU THR GLY SER ILE GLY          
SEQRES  21 B  358  MET LEU PRO SER ALA SER LEU GLY GLU GLY ARG ALA MET          
SEQRES  22 B  358  TYR GLU PRO ILE HIS GLY SER ALA PRO ASP ILE ALA GLY          
SEQRES  23 B  358  GLN ASP LYS ALA ASN PRO LEU ALA THR ILE LEU SER VAL          
SEQRES  24 B  358  ALA MET MET LEU ARG HIS SER LEU ASN ALA GLU PRO TRP          
SEQRES  25 B  358  ALA GLN ARG VAL GLU ALA ALA VAL GLN ARG VAL LEU ASP          
SEQRES  26 B  358  GLN GLY LEU ARG THR ALA ASP ILE ALA ALA PRO GLY THR          
SEQRES  27 B  358  PRO VAL ILE GLY THR LYS ALA MET GLY ALA ALA VAL VAL          
SEQRES  28 B  358  ASN ALA LEU ASN LEU LYS ASP                                  
HET     MG    501       1                                                       
HET     MG    502       1                                                       
HET    IPM    401      12                                                       
HET    IPM    402      12                                                       
HETNAM      MG MAGNESIUM ION                                                    
HETNAM     IPM 3-ISOPROPYLMALIC ACID                                            
FORMUL   3   MG    2(MG 2+)                                                     
FORMUL   5  IPM    2(C7 H12 O5)                                                 
FORMUL   7  HOH   *504(H2 O)                                                    
HELIX    1   1 GLY A   13  ALA A   31  1                                  19    
HELIX    2   2 GLY A   43  SER A   50  1                                   8    
HELIX    3   3 PRO A   55  ALA A   64  1                                  10    
HELIX    4   4 PRO A   87  GLY A   97  1                                  11    
HELIX    5   5 GLU A  164  GLN A  179  1                                  16    
HELIX    6   6 GLU A  195  ASP A  210  1                                  16    
HELIX    7   7 VAL A  221  ARG A  230  1                                  10    
HELIX    8   8 ASN A  242  THR A  256  1                                  15    
HELIX    9   9 PRO A  292  HIS A  305  1                                  14    
HELIX   10  10 GLU A  310  GLN A  326  1                                  17    
HELIX   11  11 THR A  343  LEU A  354  1                                  12    
HELIX   12  12 GLY B   13  ALA B   31  1                                  19    
HELIX   13  13 GLY B   43  SER B   50  1                                   8    
HELIX   14  14 PRO B   55  ALA B   64  1                                  10    
HELIX   15  15 PRO B   87  GLY B   97  1                                  11    
HELIX   16  16 GLU B  164  GLN B  179  1                                  16    
HELIX   17  17 GLU B  195  ASP B  210  1                                  16    
HELIX   18  18 VAL B  221  ARG B  230  1                                  10    
HELIX   19  19 ASN B  242  THR B  256  1                                  15    
HELIX   20  20 PRO B  292  HIS B  305  1                                  14    
HELIX   21  21 GLU B  310  GLN B  326  1                                  17    
HELIX   22  22 THR B  343  LEU B  354  1                                  12    
SHEET    1   A10 ARG A  36  GLU A  39  0                                        
SHEET    2   A10 LYS A   3  PHE A   7  1  N  ILE A   4   O  ARG A  36           
SHEET    3   A10 ALA A  67  ALA A  72  1  N  ALA A  67   O  LYS A   3           
SHEET    4   A10 ALA A 272  PRO A 276  1  N  TYR A 274   O  VAL A  68           
SHEET    5   A10 PRO A 263  LEU A 267 -1  N  SER A 266   O  MET A 273           
SHEET    6   A10 ALA A 102  GLN A 108 -1  N  LEU A 104   O  ALA A 265           
SHEET    7   A10 ASP A 128  GLU A 134 -1  N  ARG A 133   O  ASN A 103           
SHEET    8   A10 VAL A 237  THR A 240  1  N  THR A 240   O  VAL A 132           
SHEET    9   A10 GLN A 184  ASP A 189  1  N  VAL A 188   O  LEU A 239           
SHEET   10   A10 ARG A 215  TYR A 220  1  N  MET A 219   O  SER A 187           
SHEET    1   B 4 ARG A 145  ILE A 150  0                                        
SHEET    2   B 4 LYS A 153  ASP A 163 -1  N  ARG A 155   O  GLU A 148           
SHEET    3   B 4 LYS B 153  ASP B 163 -1  N  TYR B 162   O  GLY A 156           
SHEET    4   B 4 ARG B 145  ILE B 150 -1  N  GLY B 146   O  PHE B 157           
SHEET    1   C10 ARG B  36  GLU B  39  0                                        
SHEET    2   C10 LYS B   3  PHE B   7  1  N  ILE B   4   O  ARG B  36           
SHEET    3   C10 ALA B  67  ALA B  72  1  N  ALA B  67   O  LYS B   3           
SHEET    4   C10 ALA B 272  PRO B 276  1  N  TYR B 274   O  VAL B  68           
SHEET    5   C10 PRO B 263  LEU B 267 -1  N  SER B 266   O  MET B 273           
SHEET    6   C10 ALA B 102  GLN B 108 -1  N  LEU B 104   O  ALA B 265           
SHEET    7   C10 ASP B 128  GLU B 134 -1  N  ARG B 133   O  ASN B 103           
SHEET    8   C10 VAL B 237  THR B 240  1  N  THR B 240   O  VAL B 132           
SHEET    9   C10 GLN B 184  ASP B 189  1  N  VAL B 188   O  LEU B 239           
SHEET   10   C10 ARG B 215  TYR B 220  1  N  MET B 219   O  SER B 187           
LINK         O3  IPM   401                MG    MG   501                        
LINK         O2  IPM   402                MG    MG   502                        
LINK        MG    MG   501                 OD1 ASP A 246                        
LINK        MG    MG   502                 OD1 ASP B 246                        
CISPEP   1 GLN A  143    PRO A  144          0        -0.20                     
CISPEP   2 GLN B  143    PRO B  144          0         0.19                     
CRYST1   56.540  114.240  130.890  90.00  90.00  90.00 P 21 21 2     8          
ORIGX1      1.000000  0.000000  0.000000        0.00000                         
ORIGX2      0.000000  1.000000  0.000000        0.00000                         
ORIGX3      0.000000  0.000000  1.000000        0.00000                         
SCALE1      0.017687  0.000000  0.000000        0.00000                         
SCALE2      0.000000  0.008754  0.000000        0.00000                         
SCALE3      0.000000  0.000000  0.007640        0.00000                         
MTRIX1   1 -1.000000  0.002110  0.000440        8.62482    1                    
MTRIX2   1  0.002110  1.000000 -0.000030        0.00510    1                    
MTRIX3   1 -0.000440 -0.000030 -1.000000       65.46259    1                    
ATOM      1  N   MET A   1       3.006  21.670  74.626  1.00 49.86           N  
ATOM      2  CA  MET A   1       4.352  21.981  74.058  1.00 47.87           C  
ATOM      3  C   MET A   1       4.471  21.533  72.597  1.00 44.90           C  
ATOM      4  O   MET A   1       4.165  20.385  72.251  1.00 43.96           O  
ATOM      5  CB  MET A   1       5.444  21.333  74.920  1.00 51.48           C  
ATOM      6  CG  MET A   1       6.887  21.601  74.481  1.00 54.48           C  
ATOM      7  SD  MET A   1       7.506  20.405  73.279  1.00 59.98           S  
ATOM      8  CE  MET A   1       7.732  18.964  74.318  1.00 55.80           C  
ATOM      9  N   LYS A   2       4.897  22.463  71.746  1.00 40.20           N  
ATOM     10  CA  LYS A   2       5.067  22.200  70.321  1.00 34.07           C  
ATOM     11  C   LYS A   2       6.543  22.057  69.942  1.00 28.89           C  
ATOM     12  O   LYS A   2       7.386  22.838  70.383  1.00 27.36           O  
ATOM     13  CB  LYS A   2       4.419  23.319  69.490  1.00 37.53           C  
ATOM     14  CG  LYS A   2       2.898  23.437  69.633  1.00 35.92           C  
ATOM     15  CD  LYS A   2       2.207  22.121  69.286  1.00 40.95           C  
ATOM     16  CE  LYS A   2       0.690  22.215  69.372  1.00 41.28           C  
ATOM     17  NZ  LYS A   2       0.121  23.044  68.275  1.00 47.16           N  
ATOM     18  N   LYS A   3       6.847  21.035  69.147  1.00 26.11           N  
ATOM     19  CA  LYS A   3       8.210  20.777  68.687  1.00 23.95           C  
ATOM     20  C   LYS A   3       8.373  21.331  67.279  1.00 20.17           C  
ATOM     21  O   LYS A   3       7.565  21.052  66.399  1.00 17.36           O  
ATOM     22  CB  LYS A   3       8.523  19.271  68.649  1.00 27.24           C  
ATOM     23  CG  LYS A   3       8.716  18.579  70.002  1.00 32.86           C  
ATOM     24  CD  LYS A   3       7.397  18.266  70.694  1.00 35.49           C  
ATOM     25  CE  LYS A   3       6.583  17.222  69.943  1.00 35.34           C  
ATOM     26  NZ  LYS A   3       5.177  17.175  70.459  1.00 36.50           N  
ATOM     27  N   ILE A   4       9.424  22.110  67.076  1.00 20.34           N  
ATOM     28  CA  ILE A   4       9.718  22.695  65.773  1.00 19.89           C  
ATOM     29  C   ILE A   4      11.086  22.181  65.332  1.00 19.54           C  
ATOM     30  O   ILE A   4      12.073  22.313  66.062  1.00 18.48           O  
ATOM     31  CB  ILE A   4       9.755  24.246  65.842  1.00 20.38           C  
ATOM     32  CG1 ILE A   4       8.410  24.784  66.337  1.00 19.68           C  
ATOM     33  CG2 ILE A   4      10.102  24.837  64.475  1.00 14.12           C  
ATOM     34  CD1 ILE A   4       8.463  26.219  66.766  1.00 29.76           C  
ATOM     35  N   ALA A   5      11.119  21.509  64.183  1.00 16.76           N  
ATOM     36  CA  ALA A   5      12.365  20.988  63.635  1.00 17.20           C  
ATOM     37  C   ALA A   5      12.864  22.040  62.658  1.00 18.41           C  
ATOM     38  O   ALA A   5      12.090  22.552  61.849  1.00 17.21           O  
ATOM     39  CB  ALA A   5      12.130  19.659  62.920  1.00 15.34           C  
ATOM     40  N   ILE A   6      14.141  22.388  62.769  1.00 18.14           N  
ATOM     41  CA  ILE A   6      14.742  23.399  61.908  1.00 18.70           C  
ATOM     42  C   ILE A   6      15.833  22.839  60.990  1.00 20.71           C  
ATOM     43  O   ILE A   6      16.751  22.147  61.436  1.00 18.91           O  
ATOM     44  CB  ILE A   6      15.298  24.577  62.741  1.00 13.31           C  
ATOM     45  CG1 ILE A   6      14.164  25.212  63.550  1.00 12.48           C  
ATOM     46  CG2 ILE A   6      15.925  25.628  61.828  1.00  7.51           C  
ATOM     47  CD1 ILE A   6      14.589  26.401  64.367  1.00 15.72           C  
ATOM     48  N   PHE A   7      15.705  23.140  59.698  1.00 20.29           N  
ATOM     49  CA  PHE A   7      16.657  22.688  58.685  1.00 17.99           C  
ATOM     50  C   PHE A   7      17.053  23.895  57.830  1.00 19.46           C  
ATOM     51  O   PHE A   7      16.520  24.105  56.735  1.00 18.03           O  
ATOM     52  CB  PHE A   7      16.014  21.600  57.812  1.00 17.14           C  
ATOM     53  CG  PHE A   7      15.582  20.377  58.576  1.00 12.06           C  
ATOM     54  CD1 PHE A   7      16.508  19.415  58.956  1.00 12.99           C  
ATOM     55  CD2 PHE A   7      14.247  20.184  58.907  1.00 10.78           C  
ATOM     56  CE1 PHE A   7      16.106  18.274  59.657  1.00 10.63           C  
ATOM     57  CE2 PHE A   7      13.836  19.047  59.606  1.00  8.97           C  
ATOM     58  CZ  PHE A   7      14.766  18.093  59.979  1.00 10.47           C  
ATOM     59  N   ALA A   8      17.978  24.696  58.349  1.00 20.64           N  
ATOM     60  CA  ALA A   8      18.441  25.905  57.666  1.00 24.36           C  
ATOM     61  C   ALA A   8      18.862  25.643  56.217  1.00 25.11           C  
ATOM     62  O   ALA A   8      18.454  26.362  55.302  1.00 26.41           O  
ATOM     63  CB  ALA A   8      19.581  26.547  58.450  1.00 23.77           C  
ATOM     64  N   GLY A   9      19.684  24.618  56.020  1.00 22.91           N  
ATOM     65  CA  GLY A   9      20.114  24.266  54.683  1.00 18.31           C  
ATOM     66  C   GLY A   9      21.383  24.890  54.140  1.00 20.12           C  
ATOM     67  O   GLY A   9      22.357  25.113  54.862  1.00 17.59           O  
ATOM     68  N   ASP A  10      21.333  25.200  52.845  1.00 19.26           N  
ATOM     69  CA  ASP A  10      22.456  25.749  52.097  1.00 17.98           C  
ATOM     70  C   ASP A  10      22.360  27.225  51.747  1.00 13.02           C  
ATOM     71  O   ASP A  10      21.288  27.824  51.797  1.00 10.36           O  
ATOM     72  CB  ASP A  10      22.615  24.950  50.799  1.00 17.58           C  
ATOM     73  CG  ASP A  10      22.490  23.456  51.020  1.00 18.04           C  
ATOM     74  OD1 ASP A  10      23.099  22.954  51.984  1.00 14.98           O  
ATOM     75  OD2 ASP A  10      21.773  22.785  50.248  1.00 19.40           O  
ATOM     76  N   GLY A  11      23.506  27.785  51.368  1.00 13.30           N  
ATOM     77  CA  GLY A  11      23.593  29.177  50.962  1.00 17.56           C  
ATOM     78  C   GLY A  11      23.158  30.200  51.990  1.00 21.44           C  
ATOM     79  O   GLY A  11      23.751  30.317  53.063  1.00 22.93           O  
ATOM     80  N   ILE A  12      22.159  30.991  51.613  1.00 21.42           N  
ATOM     81  CA  ILE A  12      21.601  32.020  52.476  1.00 21.35           C  
ATOM     82  C   ILE A  12      20.593  31.411  53.461  1.00 23.60           C  
ATOM     83  O   ILE A  12      19.998  32.126  54.274  1.00 21.49           O  
ATOM     84  CB  ILE A  12      20.895  33.116  51.655  1.00 15.54           C  
ATOM     85  CG1 ILE A  12      19.727  32.514  50.866  1.00 11.44           C  
ATOM     86  CG2 ILE A  12      21.896  33.801  50.727  1.00 20.73           C  
ATOM     87  CD1 ILE A  12      18.773  33.540  50.297  1.00 11.03           C  
ATOM     88  N   GLY A  13      20.409  30.093  53.371  1.00 22.25           N  
ATOM     89  CA  GLY A  13      19.489  29.388  54.247  1.00 18.75           C  
ATOM     90  C   GLY A  13      19.766  29.636  55.715  1.00 20.21           C  
ATOM     91  O   GLY A  13      18.862  30.039  56.440  1.00 19.60           O  
ATOM     92  N   PRO A  14      20.996  29.376  56.189  1.00 18.38           N  
ATOM     93  CA  PRO A  14      21.388  29.579  57.585  1.00 21.02           C  
ATOM     94  C   PRO A  14      21.142  30.989  58.133  1.00 23.29           C  
ATOM     95  O   PRO A  14      20.573  31.140  59.221  1.00 24.50           O  
ATOM     96  CB  PRO A  14      22.871  29.236  57.562  1.00 17.19           C  
ATOM     97  CG  PRO A  14      22.915  28.121  56.587  1.00 18.50           C  
ATOM     98  CD  PRO A  14      22.045  28.635  55.467  1.00 16.94           C  
ATOM     99  N   GLU A  15      21.533  32.015  57.376  1.00 19.98           N  
ATOM    100  CA  GLU A  15      21.364  33.399  57.826  1.00 21.15           C  
ATOM    101  C   GLU A  15      19.940  33.937  57.823  1.00 18.23           C  
ATOM    102  O   GLU A  15      19.578  34.707  58.707  1.00 17.03           O  
ATOM    103  CB  GLU A  15      22.312  34.347  57.080  1.00 26.46           C  
ATOM    104  CG  GLU A  15      22.118  34.418  55.573  1.00 32.75           C  
ATOM    105  CD  GLU A  15      23.354  34.922  54.842  1.00 33.30           C  
ATOM    106  OE1 GLU A  15      24.249  35.510  55.483  1.00 34.19           O  
ATOM    107  OE2 GLU A  15      23.435  34.721  53.614  1.00 39.84           O  
ATOM    108  N   ILE A  16      19.134  33.545  56.836  1.00 18.17           N  
ATOM    109  CA  ILE A  16      17.746  34.000  56.780  1.00 16.95           C  
ATOM    110  C   ILE A  16      16.915  33.310  57.874  1.00 16.20           C  
ATOM    111  O   ILE A  16      15.911  33.853  58.341  1.00 18.64           O  
ATOM    112  CB  ILE A  16      17.102  33.771  55.375  1.00 18.34           C  
ATOM    113  CG1 ILE A  16      17.163  32.294  54.979  1.00 16.25           C  
ATOM    114  CG2 ILE A  16      17.773  34.658  54.331  1.00 10.70           C  
ATOM    115  CD1 ILE A  16      16.576  32.002  53.608  1.00 11.63           C  
ATOM    116  N   VAL A  17      17.343  32.113  58.276  1.00 17.85           N  
ATOM    117  CA  VAL A  17      16.660  31.359  59.331  1.00 18.31           C  
ATOM    118  C   VAL A  17      17.009  31.970  60.697  1.00 14.97           C  
ATOM    119  O   VAL A  17      16.146  32.104  61.567  1.00 13.20           O  
ATOM    120  CB  VAL A  17      17.021  29.843  59.293  1.00 13.97           C  
ATOM    121  CG1 VAL A  17      16.502  29.144  60.552  1.00 17.41           C  
ATOM    122  CG2 VAL A  17      16.395  29.176  58.059  1.00 13.73           C  
ATOM    123  N   ALA A  18      18.268  32.369  60.861  1.00 15.78           N  
ATOM    124  CA  ALA A  18      18.720  32.996  62.096  1.00 15.41           C  
ATOM    125  C   ALA A  18      17.904  34.268  62.307  1.00 19.37           C  
ATOM    126  O   ALA A  18      17.360  34.494  63.389  1.00 23.30           O  
ATOM    127  CB  ALA A  18      20.203  33.329  62.004  1.00 14.56           C  
ATOM    128  N   ALA A  19      17.791  35.080  61.258  1.00 17.12           N  
ATOM    129  CA  ALA A  19      17.028  36.323  61.324  1.00 18.28           C  
ATOM    130  C   ALA A  19      15.571  36.064  61.686  1.00 19.38           C  
ATOM    131  O   ALA A  19      15.001  36.761  62.524  1.00 21.26           O  
ATOM    132  CB  ALA A  19      17.114  37.069  59.997  1.00 15.59           C  
ATOM    133  N   ALA A  20      14.972  35.058  61.055  1.00 20.79           N  
ATOM    134  CA  ALA A  20      13.580  34.711  61.316  1.00 20.25           C  
ATOM    135  C   ALA A  20      13.415  34.081  62.695  1.00 21.43           C  
ATOM    136  O   ALA A  20      12.346  34.162  63.296  1.00 20.82           O  
ATOM    137  CB  ALA A  20      13.070  33.769  60.248  1.00 22.98           C  
ATOM    138  N   ARG A  21      14.468  33.427  63.179  1.00 23.28           N  
ATOM    139  CA  ARG A  21      14.433  32.796  64.492  1.00 25.65           C  
ATOM    140  C   ARG A  21      14.393  33.883  65.574  1.00 24.64           C  
ATOM    141  O   ARG A  21      13.800  33.677  66.631  1.00 27.03           O  
ATOM    142  CB  ARG A  21      15.644  31.883  64.676  1.00 29.86           C  
ATOM    143  CG  ARG A  21      15.380  30.624  65.491  1.00 39.68           C  
ATOM    144  CD  ARG A  21      16.619  29.729  65.462  1.00 50.02           C  
ATOM    145  NE  ARG A  21      16.494  28.501  66.250  1.00 56.48           N  
ATOM    146  CZ  ARG A  21      16.313  28.457  67.568  1.00 60.44           C  
ATOM    147  NH1 ARG A  21      16.194  29.577  68.273  1.00 61.33           N  
ATOM    148  NH2 ARG A  21      16.224  27.283  68.183  1.00 61.93           N  
ATOM    149  N   GLN A  22      15.009  35.037  65.305  1.00 23.30           N  
ATOM    150  CA  GLN A  22      14.988  36.156  66.250  1.00 22.22           C  
ATOM    151  C   GLN A  22      13.528  36.490  66.500  1.00 21.23           C  
ATOM    152  O   GLN A  22      13.070  36.521  67.638  1.00 18.63           O  
ATOM    153  CB  GLN A  22      15.652  37.402  65.660  1.00 25.25           C  
ATOM    154  CG  GLN A  22      17.154  37.346  65.500  1.00 32.58           C  
ATOM    155  CD  GLN A  22      17.717  38.659  64.971  1.00 39.11           C  
ATOM    156  OE1 GLN A  22      17.742  39.670  65.682  1.00 38.70           O  
ATOM    157  NE2 GLN A  22      18.156  38.655  63.710  1.00 37.56           N  
ATOM    158  N   VAL A  23      12.803  36.714  65.405  1.00 22.57           N  
ATOM    159  CA  VAL A  23      11.381  37.043  65.441  1.00 19.79           C  
ATOM    160  C   VAL A  23      10.555  35.947  66.113  1.00 17.28           C  
ATOM    161  O   VAL A  23       9.664  36.241  66.914  1.00 19.41           O  
ATOM    162  CB  VAL A  23      10.837  37.285  64.015  1.00 15.68           C  
ATOM    163  CG1 VAL A  23       9.338  37.496  64.046  1.00 18.53           C  
ATOM    164  CG2 VAL A  23      11.524  38.477  63.390  1.00 10.52           C  
ATOM    165  N   LEU A  24      10.852  34.692  65.776  1.00 17.61           N  
ATOM    166  CA  LEU A  24      10.147  33.532  66.327  1.00 19.67           C  
ATOM    167  C   LEU A  24      10.346  33.472  67.850  1.00 23.33           C  
ATOM    168  O   LEU A  24       9.381  33.334  68.606  1.00 22.59           O  
ATOM    169  CB  LEU A  24      10.687  32.242  65.690  1.00 19.68           C  
ATOM    170  CG  LEU A  24       9.834  30.972  65.567  1.00 21.21           C  
ATOM    171  CD1 LEU A  24      10.687  29.785  65.956  1.00 22.71           C  
ATOM    172  CD2 LEU A  24       8.569  31.015  66.415  1.00 14.05           C  
ATOM    173  N   ASP A  25      11.604  33.569  68.281  1.00 21.62           N  
ATOM    174  CA  ASP A  25      11.942  33.532  69.697  1.00 21.73           C  
ATOM    175  C   ASP A  25      11.254  34.662  70.452  1.00 21.32           C  
ATOM    176  O   ASP A  25      10.861  34.489  71.604  1.00 22.94           O  
ATOM    177  CB  ASP A  25      13.459  33.606  69.886  1.00 25.56           C  
ATOM    178  CG  ASP A  25      14.184  32.349  69.387  1.00 32.51           C  
ATOM    179  OD1 ASP A  25      13.530  31.300  69.178  1.00 34.71           O  
ATOM    180  OD2 ASP A  25      15.423  32.411  69.212  1.00 34.40           O  
ATOM    181  N   ALA A  26      11.092  35.802  69.779  1.00 18.60           N  
ATOM    182  CA  ALA A  26      10.441  36.981  70.341  1.00 16.96           C  
ATOM    183  C   ALA A  26       8.951  36.736  70.572  1.00 19.04           C  
ATOM    184  O   ALA A  26       8.426  37.043  71.644  1.00 16.76           O  
ATOM    185  CB  ALA A  26      10.645  38.183  69.420  1.00 18.55           C  
ATOM    186  N   VAL A  27       8.273  36.176  69.571  1.00 16.07           N  
ATOM    187  CA  VAL A  27       6.844  35.885  69.681  1.00 14.43           C  
ATOM    188  C   VAL A  27       6.614  34.810  70.743  1.00 14.32           C  
ATOM    189  O   VAL A  27       5.641  34.865  71.495  1.00 16.34           O  
ATOM    190  CB  VAL A  27       6.246  35.436  68.307  1.00 15.77           C  
ATOM    191  CG1 VAL A  27       4.845  34.855  68.476  1.00  4.64           C  
ATOM    192  CG2 VAL A  27       6.188  36.618  67.357  1.00 12.53           C  
ATOM    193  N   ASP A  28       7.531  33.848  70.802  1.00 15.27           N  
ATOM    194  CA  ASP A  28       7.470  32.751  71.761  1.00 16.07           C  
ATOM    195  C   ASP A  28       7.501  33.270  73.199  1.00 17.25           C  
ATOM    196  O   ASP A  28       6.708  32.838  74.036  1.00 16.54           O  
ATOM    197  CB  ASP A  28       8.640  31.794  71.528  1.00 21.23           C  
ATOM    198  CG  ASP A  28       8.652  30.634  72.503  1.00 22.83           C  
ATOM    199  OD1 ASP A  28       7.594  29.989  72.668  1.00 19.30           O  
ATOM    200  OD2 ASP A  28       9.721  30.373  73.102  1.00 27.07           O  
ATOM    201  N   GLN A  29       8.431  34.182  73.471  1.00 14.19           N  
ATOM    202  CA  GLN A  29       8.578  34.780  74.791  1.00 14.46           C  
ATOM    203  C   GLN A  29       7.361  35.606  75.179  1.00 16.34           C  
ATOM    204  O   GLN A  29       6.834  35.458  76.284  1.00 19.60           O  
ATOM    205  CB  GLN A  29       9.826  35.665  74.847  1.00 16.13           C  
ATOM    206  CG  GLN A  29      11.129  34.909  75.047  1.00 29.14           C  
ATOM    207  CD  GLN A  29      11.162  34.143  76.364  1.00 34.89           C  
ATOM    208  OE1 GLN A  29      10.638  34.604  77.386  1.00 28.41           O  
ATOM    209  NE2 GLN A  29      11.759  32.953  76.338  1.00 37.35           N  
ATOM    210  N   ALA A  30       6.931  36.481  74.270  1.00 17.56           N  
ATOM    211  CA  ALA A  30       5.772  37.347  74.494  1.00 18.16           C  
ATOM    212  C   ALA A  30       4.474  36.564  74.704  1.00 18.00           C  
ATOM    213  O   ALA A  30       3.761  36.781  75.686  1.00 18.15           O  
ATOM    214  CB  ALA A  30       5.619  38.317  73.332  1.00 15.33           C  
ATOM    215  N   ALA A  31       4.196  35.634  73.790  1.00 19.95           N  
ATOM    216  CA  ALA A  31       2.992  34.803  73.829  1.00 16.60           C  
ATOM    217  C   ALA A  31       3.078  33.602  74.770  1.00 14.01           C  
ATOM    218  O   ALA A  31       2.055  33.041  75.148  1.00 13.83           O  
ATOM    219  CB  ALA A  31       2.636  34.328  72.404  1.00 12.70           C  
ATOM    220  N   HIS A  32       4.292  33.197  75.130  1.00 13.18           N  
ATOM    221  CA  HIS A  32       4.492  32.047  76.014  1.00 17.09           C  
ATOM    222  C   HIS A  32       3.958  30.767  75.375  1.00 18.58           C  
ATOM    223  O   HIS A  32       3.097  30.076  75.939  1.00 14.91           O  
ATOM    224  CB  HIS A  32       3.837  32.282  77.383  1.00 19.05           C  
ATOM    225  CG  HIS A  32       4.296  33.536  78.058  1.00 19.36           C  
ATOM    226  ND1 HIS A  32       5.571  33.689  78.555  1.00 19.91           N  
ATOM    227  CD2 HIS A  32       3.674  34.724  78.248  1.00 15.20           C  
ATOM    228  CE1 HIS A  32       5.719  34.918  79.016  1.00 17.28           C  
ATOM    229  NE2 HIS A  32       4.582  35.565  78.841  1.00 18.32           N  
ATOM    230  N   LEU A  33       4.474  30.467  74.184  1.00 19.83           N  
ATOM    231  CA  LEU A  33       4.074  29.281  73.435  1.00 21.94           C  
ATOM    232  C   LEU A  33       4.734  28.010  73.964  1.00 21.66           C  
ATOM    233  O   LEU A  33       4.198  26.913  73.805  1.00 21.23           O  
ATOM    234  CB  LEU A  33       4.389  29.463  71.948  1.00 19.58           C  
ATOM    235  CG  LEU A  33       3.595  30.541  71.218  1.00 18.16           C  
ATOM    236  CD1 LEU A  33       4.103  30.667  69.798  1.00 17.41           C  
ATOM    237  CD2 LEU A  33       2.114  30.190  71.228  1.00 19.09           C  
ATOM    238  N   GLY A  34       5.898  28.165  74.592  1.00 24.95           N  
ATOM    239  CA  GLY A  34       6.604  27.019  75.143  1.00 27.50           C  
ATOM    240  C   GLY A  34       7.109  26.063  74.081  1.00 28.30           C  
ATOM    241  O   GLY A  34       7.188  24.852  74.303  1.00 31.02           O  
ATOM    242  N   LEU A  35       7.450  26.623  72.925  1.00 25.79           N  
ATOM    243  CA  LEU A  35       7.953  25.866  71.790  1.00 21.62           C  
ATOM    244  C   LEU A  35       9.323  25.306  72.091  1.00 19.98           C  
ATOM    245  O   LEU A  35      10.099  25.922  72.818  1.00 22.18           O  
ATOM    246  CB  LEU A  35       8.098  26.785  70.577  1.00 20.21           C  
ATOM    247  CG  LEU A  35       6.883  27.617  70.187  1.00 19.97           C  
ATOM    248  CD1 LEU A  35       7.291  28.690  69.193  1.00 17.65           C  
ATOM    249  CD2 LEU A  35       5.798  26.708  69.632  1.00 20.72           C  
ATOM    250  N   ARG A  36       9.597  24.123  71.553  1.00 18.51           N  
ATOM    251  CA  ARG A  36      10.900  23.490  71.693  1.00 19.20           C  
ATOM    252  C   ARG A  36      11.398  23.345  70.259  1.00 15.81           C  
ATOM    253  O   ARG A  36      10.722  22.747  69.431  1.00 12.39           O  
ATOM    254  CB  ARG A  36      10.795  22.109  72.342  1.00 26.03           C  
ATOM    255  CG  ARG A  36      12.163  21.490  72.636  1.00 38.86           C  
ATOM    256  CD  ARG A  36      12.164  19.969  72.481  1.00 49.02           C  
ATOM    257  NE  ARG A  36      11.267  19.301  73.421  1.00 56.76           N  
ATOM    258  CZ  ARG A  36      11.578  19.018  74.684  1.00 62.39           C  
ATOM    259  NH1 ARG A  36      12.770  19.347  75.172  1.00 63.96           N  
ATOM    260  NH2 ARG A  36      10.700  18.390  75.457  1.00 65.53           N  
ATOM    261  N   CYS A  37      12.537  23.957  69.951  1.00 21.01           N  
ATOM    262  CA  CYS A  37      13.099  23.890  68.603  1.00 26.78           C  
ATOM    263  C   CYS A  37      14.360  23.038  68.571  1.00 27.88           C  
ATOM    264  O   CYS A  37      15.207  23.116  69.466  1.00 29.01           O  
ATOM    265  CB  CYS A  37      13.433  25.287  68.065  1.00 27.73           C  
ATOM    266  SG  CYS A  37      12.092  26.489  68.107  1.00 33.31           S  
ATOM    267  N   THR A  38      14.476  22.236  67.520  1.00 28.04           N  
ATOM    268  CA  THR A  38      15.623  21.362  67.318  1.00 25.29           C  
ATOM    269  C   THR A  38      16.133  21.577  65.902  1.00 21.92           C  
ATOM    270  O   THR A  38      15.345  21.794  64.985  1.00 20.85           O  
ATOM    271  CB  THR A  38      15.220  19.894  67.477  1.00 29.53           C  
ATOM    272  OG1 THR A  38      13.989  19.665  66.773  1.00 38.95           O  
ATOM    273  CG2 THR A  38      15.038  19.544  68.944  1.00 29.24           C  
ATOM    274  N   GLU A  39      17.448  21.529  65.734  1.00 21.24           N  
ATOM    275  CA  GLU A  39      18.058  21.717  64.428  1.00 23.46           C  
ATOM    276  C   GLU A  39      18.586  20.440  63.800  1.00 25.51           C  
ATOM    277  O   GLU A  39      19.257  19.650  64.459  1.00 26.79           O  
ATOM    278  CB  GLU A  39      19.198  22.728  64.507  1.00 24.89           C  
ATOM    279  CG  GLU A  39      18.744  24.169  64.593  1.00 30.71           C  
ATOM    280  CD  GLU A  39      19.877  25.157  64.374  1.00 37.82           C  
ATOM    281  OE1 GLU A  39      21.011  24.729  64.063  1.00 39.50           O  
ATOM    282  OE2 GLU A  39      19.627  26.374  64.508  1.00 45.25           O  
ATOM    283  N   GLY A  40      18.301  20.268  62.511  1.00 26.50           N  
ATOM    284  CA  GLY A  40      18.771  19.108  61.777  1.00 22.83           C  
ATOM    285  C   GLY A  40      19.364  19.535  60.445  1.00 24.73           C  
ATOM    286  O   GLY A  40      19.058  20.620  59.950  1.00 21.92           O  
ATOM    287  N   LEU A  41      20.217  18.693  59.867  1.00 23.47           N  
ATOM    288  CA  LEU A  41      20.847  18.995  58.580  1.00 22.36           C  
ATOM    289  C   LEU A  41      20.037  18.474  57.389  1.00 18.03           C  
ATOM    290  O   LEU A  41      19.426  17.398  57.445  1.00 16.97           O  
ATOM    291  CB  LEU A  41      22.284  18.451  58.527  1.00 21.52           C  
ATOM    292  CG  LEU A  41      23.352  19.127  59.404  1.00 26.47           C  
ATOM    293  CD1 LEU A  41      24.658  18.351  59.317  1.00 24.53           C  
ATOM    294  CD2 LEU A  41      23.566  20.589  58.998  1.00 23.57           C  
ATOM    295  N   VAL A  42      20.021  19.266  56.320  1.00 21.28           N  
ATOM    296  CA  VAL A  42      19.296  18.926  55.096  1.00 17.32           C  
ATOM    297  C   VAL A  42      20.051  19.484  53.897  1.00 16.12           C  
ATOM    298  O   VAL A  42      20.847  20.409  54.046  1.00 16.23           O  
ATOM    299  CB  VAL A  42      17.876  19.543  55.090  1.00 13.56           C  
ATOM    300  CG1 VAL A  42      17.951  21.047  54.832  1.00  8.17           C  
ATOM    301  CG2 VAL A  42      17.007  18.851  54.046  1.00 11.97           C  
ATOM    302  N   GLY A  43      19.798  18.911  52.721  1.00 19.82           N  
ATOM    303  CA  GLY A  43      20.429  19.368  51.491  1.00 15.54           C  
ATOM    304  C   GLY A  43      21.927  19.178  51.420  1.00 15.91           C  
ATOM    305  O   GLY A  43      22.445  18.104  51.731  1.00 20.82           O  
ATOM    306  N   GLY A  44      22.622  20.230  50.998  1.00 18.77           N  
ATOM    307  CA  GLY A  44      24.069  20.183  50.883  1.00 16.54           C  
ATOM    308  C   GLY A  44      24.814  20.169  52.205  1.00 17.99           C  
ATOM    309  O   GLY A  44      25.938  19.676  52.272  1.00 23.25           O  
ATOM    310  N   ALA A  45      24.218  20.753  53.241  1.00 15.54           N  
ATOM    311  CA  ALA A  45      24.823  20.766  54.567  1.00 13.79           C  
ATOM    312  C   ALA A  45      24.836  19.326  55.083  1.00 14.19           C  
ATOM    313  O   ALA A  45      25.773  18.900  55.758  1.00 15.49           O  
ATOM    314  CB  ALA A  45      24.025  21.663  55.498  1.00 10.71           C  
ATOM    315  N   ALA A  46      23.798  18.574  54.725  1.00 15.15           N  
ATOM    316  CA  ALA A  46      23.674  17.171  55.107  1.00 15.05           C  
ATOM    317  C   ALA A  46      24.649  16.299  54.319  1.00 15.69           C  
ATOM    318  O   ALA A  46      25.148  15.305  54.841  1.00 15.63           O  
ATOM    319  CB  ALA A  46      22.250  16.687  54.892  1.00 14.00           C  
ATOM    320  N   LEU A  47      24.864  16.633  53.046  1.00 18.25           N  
ATOM    321  CA  LEU A  47      25.805  15.890  52.203  1.00 18.43           C  
ATOM    322  C   LEU A  47      27.219  16.090  52.747  1.00 20.12           C  
ATOM    323  O   LEU A  47      28.017  15.148  52.795  1.00 18.65           O  
ATOM    324  CB  LEU A  47      25.762  16.381  50.747  1.00 17.89           C  
ATOM    325  CG  LEU A  47      24.684  15.861  49.787  1.00 14.98           C  
ATOM    326  CD1 LEU A  47      24.845  16.554  48.456  1.00 12.49           C  
ATOM    327  CD2 LEU A  47      24.795  14.353  49.602  1.00  9.63           C  
ATOM    328  N   ASP A  48      27.514  17.324  53.154  1.00 18.42           N  
ATOM    329  CA  ASP A  48      28.822  17.688  53.699  1.00 21.39           C  
ATOM    330  C   ASP A  48      29.170  16.922  54.975  1.00 23.36           C  
ATOM    331  O   ASP A  48      30.336  16.603  55.225  1.00 25.73           O  
ATOM    332  CB  ASP A  48      28.881  19.190  54.000  1.00 19.93           C  
ATOM    333  CG  ASP A  48      28.935  20.046  52.748  1.00 23.97           C  
ATOM    334  OD1 ASP A  48      29.181  19.509  51.646  1.00 25.74           O  
ATOM    335  OD2 ASP A  48      28.737  21.274  52.878  1.00 27.52           O  
ATOM    336  N   ALA A  49      28.152  16.621  55.771  1.00 21.98           N  
ATOM    337  CA  ALA A  49      28.357  15.922  57.025  1.00 25.46           C  
ATOM    338  C   ALA A  49      28.026  14.435  56.994  1.00 28.36           C  
ATOM    339  O   ALA A  49      28.666  13.645  57.697  1.00 26.13           O  
ATOM    340  CB  ALA A  49      27.557  16.606  58.126  1.00 20.32           C  
ATOM    341  N   SER A  50      27.051  14.050  56.170  1.00 29.84           N  
ATOM    342  CA  SER A  50      26.614  12.655  56.110  1.00 32.43           C  
ATOM    343  C   SER A  50      26.553  12.007  54.734  1.00 32.43           C  
ATOM    344  O   SER A  50      26.116  10.860  54.615  1.00 32.92           O  
ATOM    345  CB  SER A  50      25.240  12.518  56.777  1.00 32.26           C  
ATOM    346  OG  SER A  50      25.285  12.920  58.139  1.00 39.12           O  
ATOM    347  N   ASP A  51      26.993  12.722  53.704  1.00 32.32           N  
ATOM    348  CA  ASP A  51      26.963  12.203  52.337  1.00 31.27           C  
ATOM    349  C   ASP A  51      25.557  11.716  51.967  1.00 27.81           C  
ATOM    350  O   ASP A  51      25.394  10.705  51.288  1.00 26.20           O  
ATOM    351  CB  ASP A  51      27.980  11.072  52.166  1.00 36.17           C  
ATOM    352  CG  ASP A  51      28.596  11.049  50.782  1.00 40.88           C  
ATOM    353  OD1 ASP A  51      29.500  11.873  50.528  1.00 44.58           O  
ATOM    354  OD2 ASP A  51      28.178  10.216  49.950  1.00 43.41           O  
ATOM    355  N   ASP A  52      24.547  12.430  52.459  1.00 21.75           N  
ATOM    356  CA  ASP A  52      23.152  12.113  52.187  1.00 22.20           C  
ATOM    357  C   ASP A  52      22.362  13.405  52.385  1.00 21.67           C  
ATOM    358  O   ASP A  52      22.531  14.084  53.397  1.00 24.71           O  
ATOM    359  CB  ASP A  52      22.659  11.030  53.143  1.00 27.80           C  
ATOM    360  CG  ASP A  52      21.407  10.343  52.645  1.00 33.05           C  
ATOM    361  OD1 ASP A  52      20.303  10.889  52.851  1.00 29.16           O  
ATOM    362  OD2 ASP A  52      21.531   9.256  52.035  1.00 38.56           O  
ATOM    363  N   PRO A  53      21.509  13.775  51.408  1.00 20.11           N  
ATOM    364  CA  PRO A  53      20.695  14.996  51.466  1.00 18.87           C  
ATOM    365  C   PRO A  53      19.573  15.037  52.514  1.00 19.56           C  
ATOM    366  O   PRO A  53      18.992  16.090  52.756  1.00 18.84           O  
ATOM    367  CB  PRO A  53      20.168  15.118  50.036  1.00 18.84           C  
ATOM    368  CG  PRO A  53      20.034  13.709  49.605  1.00 20.54           C  
ATOM    369  CD  PRO A  53      21.299  13.072  50.129  1.00 21.11           C  
ATOM    370  N   LEU A  54      19.267  13.901  53.134  1.00 19.11           N  
ATOM    371  CA  LEU A  54      18.234  13.846  54.171  1.00 18.78           C  
ATOM    372  C   LEU A  54      18.480  12.588  54.994  1.00 18.31           C  
ATOM    373  O   LEU A  54      17.831  11.563  54.799  1.00 16.05           O  
ATOM    374  CB  LEU A  54      16.829  13.838  53.549  1.00 14.43           C  
ATOM    375  CG  LEU A  54      15.591  14.317  54.325  1.00 14.12           C  
ATOM    376  CD1 LEU A  54      14.695  13.152  54.635  1.00 16.51           C  
ATOM    377  CD2 LEU A  54      15.944  15.113  55.578  1.00  6.37           C  
ATOM    378  N   PRO A  55      19.474  12.639  55.898  1.00 17.18           N  
ATOM    379  CA  PRO A  55      19.798  11.487  56.741  1.00 18.02           C  
ATOM    380  C   PRO A  55      18.585  10.995  57.530  1.00 17.52           C  
ATOM    381  O   PRO A  55      17.623  11.740  57.743  1.00 18.26           O  
ATOM    382  CB  PRO A  55      20.894  12.038  57.646  1.00 15.32           C  
ATOM    383  CG  PRO A  55      21.578  13.029  56.761  1.00 16.81           C  
ATOM    384  CD  PRO A  55      20.408  13.748  56.154  1.00 15.49           C  
ATOM    385  N   ALA A  56      18.617   9.722  57.907  1.00 14.90           N  
ATOM    386  CA  ALA A  56      17.532   9.104  58.659  1.00 17.19           C  
ATOM    387  C   ALA A  56      17.220   9.869  59.939  1.00 15.69           C  
ATOM    388  O   ALA A  56      16.058   9.989  60.325  1.00 16.86           O  
ATOM    389  CB  ALA A  56      17.881   7.659  58.983  1.00 22.25           C  
ATOM    390  N   ALA A  57      18.263  10.380  60.589  1.00 15.69           N  
ATOM    391  CA  ALA A  57      18.116  11.142  61.828  1.00 16.88           C  
ATOM    392  C   ALA A  57      17.381  12.449  61.571  1.00 18.44           C  
ATOM    393  O   ALA A  57      16.548  12.872  62.377  1.00 22.81           O  
ATOM    394  CB  ALA A  57      19.474  11.414  62.450  1.00  9.99           C  
ATOM    395  N   SER A  58      17.701  13.088  60.447  1.00 20.17           N  
ATOM    396  CA  SER A  58      17.057  14.339  60.068  1.00 20.05           C  
ATOM    397  C   SER A  58      15.589  14.071  59.779  1.00 19.61           C  
ATOM    398  O   SER A  58      14.727  14.845  60.175  1.00 23.58           O  
ATOM    399  CB  SER A  58      17.726  14.940  58.835  1.00 16.82           C  
ATOM    400  OG  SER A  58      19.089  15.222  59.092  1.00 14.90           O  
ATOM    401  N   LEU A  59      15.310  12.947  59.122  1.00 20.70           N  
ATOM    402  CA  LEU A  59      13.942  12.576  58.786  1.00 21.49           C  
ATOM    403  C   LEU A  59      13.091  12.271  60.024  1.00 23.70           C  
ATOM    404  O   LEU A  59      11.936  12.690  60.101  1.00 20.94           O  
ATOM    405  CB  LEU A  59      13.935  11.389  57.818  1.00 21.24           C  
ATOM    406  CG  LEU A  59      12.628  10.930  57.147  1.00 25.41           C  
ATOM    407  CD1 LEU A  59      11.826  10.047  58.079  1.00 31.26           C  
ATOM    408  CD2 LEU A  59      11.795  12.118  56.652  1.00 27.27           C  
ATOM    409  N   GLN A  60      13.644  11.534  60.984  1.00 23.71           N  
ATOM    410  CA  GLN A  60      12.888  11.208  62.187  1.00 24.40           C  
ATOM    411  C   GLN A  60      12.641  12.455  63.030  1.00 22.35           C  
ATOM    412  O   GLN A  60      11.600  12.583  63.675  1.00 22.22           O  
ATOM    413  CB  GLN A  60      13.577  10.104  62.996  1.00 31.36           C  
ATOM    414  CG  GLN A  60      14.977  10.420  63.491  1.00 38.51           C  
ATOM    415  CD  GLN A  60      15.623   9.229  64.184  1.00 40.22           C  
ATOM    416  OE1 GLN A  60      15.376   8.077  63.815  1.00 43.46           O  
ATOM    417  NE2 GLN A  60      16.453   9.500  65.189  1.00 36.62           N  
ATOM    418  N   LEU A  61      13.586  13.389  62.986  1.00 20.28           N  
ATOM    419  CA  LEU A  61      13.454  14.645  63.711  1.00 18.90           C  
ATOM    420  C   LEU A  61      12.218  15.372  63.177  1.00 20.37           C  
ATOM    421  O   LEU A  61      11.352  15.781  63.946  1.00 20.70           O  
ATOM    422  CB  LEU A  61      14.709  15.503  63.516  1.00 14.81           C  
ATOM    423  CG  LEU A  61      14.710  16.906  64.128  1.00 13.11           C  
ATOM    424  CD1 LEU A  61      14.537  16.816  65.630  1.00 22.08           C  
ATOM    425  CD2 LEU A  61      16.003  17.617  63.800  1.00 16.12           C  
ATOM    426  N   ALA A  62      12.123  15.468  61.850  1.00 18.77           N  
ATOM    427  CA  ALA A  62      11.004  16.119  61.176  1.00 18.51           C  
ATOM    428  C   ALA A  62       9.680  15.395  61.440  1.00 20.24           C  
ATOM    429  O   ALA A  62       8.630  16.030  61.613  1.00 18.25           O  
ATOM    430  CB  ALA A  62      11.274  16.192  59.677  1.00 20.65           C  
ATOM    431  N   MET A  63       9.731  14.066  61.442  1.00 21.76           N  
ATOM    432  CA  MET A  63       8.551  13.245  61.699  1.00 24.96           C  
ATOM    433  C   MET A  63       8.043  13.467  63.127  1.00 24.61           C  
ATOM    434  O   MET A  63       6.840  13.504  63.367  1.00 23.31           O  
ATOM    435  CB  MET A  63       8.887  11.763  61.512  1.00 29.53           C  
ATOM    436  CG  MET A  63       9.087  11.312  60.071  1.00 37.32           C  
ATOM    437  SD  MET A  63       7.546  11.175  59.139  1.00 45.36           S  
ATOM    438  CE  MET A  63       6.832   9.713  59.892  1.00 42.91           C  
ATOM    439  N   ALA A  64       8.975  13.629  64.065  1.00 24.59           N  
ATOM    440  CA  ALA A  64       8.648  13.829  65.474  1.00 21.75           C  
ATOM    441  C   ALA A  64       8.163  15.232  65.822  1.00 22.74           C  
ATOM    442  O   ALA A  64       7.633  15.454  66.914  1.00 22.44           O  
ATOM    443  CB  ALA A  64       9.844  13.476  66.325  1.00 21.74           C  
ATOM    444  N   ALA A  65       8.316  16.165  64.884  1.00 22.16           N  
ATOM    445  CA  ALA A  65       7.926  17.553  65.095  1.00 18.57           C  
ATOM    446  C   ALA A  65       6.501  17.914  64.692  1.00 18.05           C  
ATOM    447  O   ALA A  65       5.822  17.167  63.988  1.00 18.34           O  
ATOM    448  CB  ALA A  65       8.916  18.478  64.399  1.00 20.07           C  
ATOM    449  N   ASP A  66       6.040  19.058  65.186  1.00 20.84           N  
ATOM    450  CA  ASP A  66       4.705  19.551  64.862  1.00 23.36           C  
ATOM    451  C   ASP A  66       4.794  20.455  63.634  1.00 25.28           C  
ATOM    452  O   ASP A  66       3.939  20.396  62.743  1.00 28.34           O  
ATOM    453  CB  ASP A  66       4.109  20.319  66.043  1.00 21.64           C  
ATOM    454  CG  ASP A  66       3.885  19.437  67.252  1.00 20.33           C  
ATOM    455  OD1 ASP A  66       2.926  18.641  67.243  1.00 20.70           O  
ATOM    456  OD2 ASP A  66       4.678  19.529  68.207  1.00 18.40           O  
ATOM    457  N   ALA A  67       5.852  21.266  63.586  1.00 24.54           N  
ATOM    458  CA  ALA A  67       6.088  22.187  62.474  1.00 23.10           C  
ATOM    459  C   ALA A  67       7.549  22.117  62.046  1.00 23.00           C  
ATOM    460  O   ALA A  67       8.439  21.939  62.882  1.00 24.34           O  
ATOM    461  CB  ALA A  67       5.732  23.604  62.879  1.00 18.91           C  
ATOM    462  N   VAL A  68       7.786  22.228  60.741  1.00 21.81           N  
ATOM    463  CA  VAL A  68       9.140  22.190  60.194  1.00 19.60           C  
ATOM    464  C   VAL A  68       9.469  23.497  59.482  1.00 18.65           C  
ATOM    465  O   VAL A  68       8.653  24.045  58.747  1.00 21.23           O  
ATOM    466  CB  VAL A  68       9.322  21.015  59.200  1.00 16.32           C  
ATOM    467  CG1 VAL A  68      10.724  21.014  58.633  1.00 12.61           C  
ATOM    468  CG2 VAL A  68       9.048  19.698  59.889  1.00 21.14           C  
ATOM    469  N   ILE A  69      10.651  24.024  59.756  1.00 17.35           N  
ATOM    470  CA  ILE A  69      11.099  25.253  59.124  1.00 16.69           C  
ATOM    471  C   ILE A  69      12.332  24.913  58.307  1.00 15.30           C  
ATOM    472  O   ILE A  69      13.263  24.278  58.804  1.00 10.80           O  
ATOM    473  CB  ILE A  69      11.463  26.352  60.159  1.00 18.35           C  
ATOM    474  CG1 ILE A  69      10.212  26.811  60.911  1.00 17.98           C  
ATOM    475  CG2 ILE A  69      12.125  27.544  59.461  1.00 18.65           C  
ATOM    476  CD1 ILE A  69      10.505  27.806  62.014  1.00 19.28           C  
ATOM    477  N   LEU A  70      12.318  25.311  57.042  1.00 11.73           N  
ATOM    478  CA  LEU A  70      13.444  25.053  56.170  1.00 12.08           C  
ATOM    479  C   LEU A  70      13.873  26.354  55.523  1.00 12.63           C  
ATOM    480  O   LEU A  70      13.035  27.146  55.106  1.00 16.03           O  
ATOM    481  CB  LEU A  70      13.081  24.003  55.113  1.00 12.36           C  
ATOM    482  CG  LEU A  70      14.228  23.560  54.200  1.00 11.88           C  
ATOM    483  CD1 LEU A  70      14.143  22.078  53.927  1.00 11.25           C  
ATOM    484  CD2 LEU A  70      14.216  24.362  52.905  1.00 10.93           C  
ATOM    485  N   GLY A  71      15.182  26.598  55.508  1.00 13.48           N  
ATOM    486  CA  GLY A  71      15.703  27.808  54.902  1.00 15.40           C  
ATOM    487  C   GLY A  71      15.792  27.641  53.400  1.00 16.53           C  
ATOM    488  O   GLY A  71      14.943  28.134  52.662  1.00 20.37           O  
ATOM    489  N   ALA A  72      16.800  26.904  52.949  1.00 18.90           N  
ATOM    490  CA  ALA A  72      16.989  26.670  51.521  1.00 18.17           C  
ATOM    491  C   ALA A  72      17.910  25.489  51.256  1.00 15.46           C  
ATOM    492  O   ALA A  72      18.708  25.108  52.110  1.00 13.79           O  
ATOM    493  CB  ALA A  72      17.548  27.923  50.862  1.00 20.83           C  
ATOM    494  N   VAL A  73      17.769  24.889  50.076  1.00 16.53           N  
ATOM    495  CA  VAL A  73      18.603  23.764  49.668  1.00 14.93           C  
ATOM    496  C   VAL A  73      19.063  23.986  48.222  1.00 19.73           C  
ATOM    497  O   VAL A  73      18.326  24.556  47.409  1.00 18.75           O  
ATOM    498  CB  VAL A  73      17.857  22.396  49.785  1.00 17.65           C  
ATOM    499  CG1 VAL A  73      17.562  22.069  51.244  1.00 16.57           C  
ATOM    500  CG2 VAL A  73      16.568  22.414  48.989  1.00 10.87           C  
ATOM    501  N   GLY A  74      20.293  23.583  47.917  1.00 19.44           N  
ATOM    502  CA  GLY A  74      20.806  23.750  46.569  1.00 23.71           C  
ATOM    503  C   GLY A  74      22.114  24.515  46.479  1.00 26.75           C  
ATOM    504  O   GLY A  74      22.451  25.303  47.369  1.00 26.41           O  
ATOM    505  N   GLY A  75      22.841  24.282  45.388  1.00 25.92           N  
ATOM    506  CA  GLY A  75      24.118  24.934  45.167  1.00 27.51           C  
ATOM    507  C   GLY A  75      25.003  24.083  44.275  1.00 28.41           C  
ATOM    508  O   GLY A  75      24.983  22.858  44.383  1.00 30.53           O  
ATOM    509  N   PRO A  76      25.802  24.700  43.389  1.00 29.50           N  
ATOM    510  CA  PRO A  76      26.698  23.979  42.476  1.00 30.87           C  
ATOM    511  C   PRO A  76      27.813  23.181  43.153  1.00 30.65           C  
ATOM    512  O   PRO A  76      28.497  22.394  42.500  1.00 33.13           O  
ATOM    513  CB  PRO A  76      27.254  25.097  41.591  1.00 33.22           C  
ATOM    514  CG  PRO A  76      27.232  26.293  42.498  1.00 30.56           C  
ATOM    515  CD  PRO A  76      25.890  26.155  43.166  1.00 31.76           C  
ATOM    516  N   ARG A  77      28.001  23.390  44.453  1.00 29.04           N  
ATOM    517  CA  ARG A  77      29.027  22.672  45.210  1.00 29.65           C  
ATOM    518  C   ARG A  77      28.730  21.171  45.221  1.00 29.11           C  
ATOM    519  O   ARG A  77      29.630  20.350  45.430  1.00 29.27           O  
ATOM    520  CB  ARG A  77      29.073  23.155  46.670  1.00 30.62           C  
ATOM    521  CG  ARG A  77      29.707  24.506  46.940  1.00 35.49           C  
ATOM    522  CD  ARG A  77      28.900  25.664  46.379  1.00 48.88           C  
ATOM    523  NE  ARG A  77      29.187  25.899  44.964  1.00 58.61           N  
ATOM    524  CZ  ARG A  77      30.228  26.594  44.504  1.00 60.93           C  
ATOM    525  NH1 ARG A  77      31.100  27.140  45.342  1.00 57.92           N  
ATOM    526  NH2 ARG A  77      30.405  26.733  43.195  1.00 63.07           N  
ATOM    527  N   TRP A  78      27.468  20.816  44.987  1.00 27.56           N  
ATOM    528  CA  TRP A  78      27.055  19.416  45.022  1.00 28.94           C  
ATOM    529  C   TRP A  78      26.676  18.782  43.689  1.00 28.93           C  
ATOM    530  O   TRP A  78      26.041  17.725  43.656  1.00 30.10           O  
ATOM    531  CB  TRP A  78      25.940  19.240  46.063  1.00 22.42           C  
ATOM    532  CG  TRP A  78      26.356  19.768  47.406  1.00 18.00           C  
ATOM    533  CD1 TRP A  78      27.174  19.151  48.313  1.00 15.12           C  
ATOM    534  CD2 TRP A  78      26.064  21.059  47.947  1.00 12.84           C  
ATOM    535  NE1 TRP A  78      27.417  19.981  49.373  1.00 13.23           N  
ATOM    536  CE2 TRP A  78      26.749  21.161  49.177  1.00 13.51           C  
ATOM    537  CE3 TRP A  78      25.289  22.143  47.512  1.00 11.82           C  
ATOM    538  CZ2 TRP A  78      26.685  22.306  49.980  1.00 12.63           C  
ATOM    539  CZ3 TRP A  78      25.225  23.284  48.312  1.00 16.39           C  
ATOM    540  CH2 TRP A  78      25.922  23.352  49.533  1.00  9.60           C  
ATOM    541  N   ASP A  79      27.103  19.408  42.595  1.00 32.83           N  
ATOM    542  CA  ASP A  79      26.830  18.889  41.253  1.00 35.63           C  
ATOM    543  C   ASP A  79      27.611  17.604  40.985  1.00 33.54           C  
ATOM    544  O   ASP A  79      27.164  16.739  40.229  1.00 31.75           O  
ATOM    545  CB  ASP A  79      27.157  19.940  40.183  1.00 36.97           C  
ATOM    546  CG  ASP A  79      26.096  21.034  40.084  1.00 39.02           C  
ATOM    547  OD1 ASP A  79      25.199  21.110  40.955  1.00 41.62           O  
ATOM    548  OD2 ASP A  79      26.159  21.824  39.121  1.00 41.12           O  
ATOM    549  N   ALA A  80      28.761  17.474  41.644  1.00 33.89           N  
ATOM    550  CA  ALA A  80      29.622  16.300  41.512  1.00 35.51           C  
ATOM    551  C   ALA A  80      28.970  15.047  42.106  1.00 36.44           C  
ATOM    552  O   ALA A  80      29.481  13.931  41.952  1.00 35.77           O  
ATOM    553  CB  ALA A  80      30.964  16.564  42.180  1.00 35.64           C  
ATOM    554  N   TYR A  81      27.841  15.248  42.782  1.00 34.87           N  
ATOM    555  CA  TYR A  81      27.083  14.173  43.407  1.00 29.51           C  
ATOM    556  C   TYR A  81      26.082  13.522  42.460  1.00 27.30           C  
ATOM    557  O   TYR A  81      25.583  14.159  41.532  1.00 27.87           O  
ATOM    558  CB  TYR A  81      26.327  14.717  44.620  1.00 32.60           C  
ATOM    559  CG  TYR A  81      27.162  14.805  45.870  1.00 34.14           C  
ATOM    560  CD1 TYR A  81      27.941  15.930  46.137  1.00 33.82           C  
ATOM    561  CD2 TYR A  81      27.168  13.761  46.791  1.00 33.76           C  
ATOM    562  CE1 TYR A  81      28.705  16.014  47.294  1.00 36.01           C  
ATOM    563  CE2 TYR A  81      27.928  13.832  47.951  1.00 38.62           C  
ATOM    564  CZ  TYR A  81      28.691  14.960  48.201  1.00 37.95           C  
ATOM    565  OH  TYR A  81      29.421  15.035  49.369  1.00 41.07           O  
ATOM    566  N   PRO A  82      25.787  12.231  42.678  1.00 26.55           N  
ATOM    567  CA  PRO A  82      24.832  11.483  41.854  1.00 25.32           C  
ATOM    568  C   PRO A  82      23.462  12.146  41.996  1.00 26.79           C  
ATOM    569  O   PRO A  82      23.164  12.735  43.036  1.00 27.12           O  
ATOM    570  CB  PRO A  82      24.835  10.100  42.506  1.00 28.46           C  
ATOM    571  CG  PRO A  82      26.228   9.990  43.058  1.00 25.91           C  
ATOM    572  CD  PRO A  82      26.430  11.351  43.670  1.00 23.50           C  
ATOM    573  N   PRO A  83      22.612  12.057  40.959  1.00 24.32           N  
ATOM    574  CA  PRO A  83      21.270  12.655  40.964  1.00 23.10           C  
ATOM    575  C   PRO A  83      20.407  12.312  42.179  1.00 21.96           C  
ATOM    576  O   PRO A  83      19.685  13.165  42.701  1.00 21.03           O  
ATOM    577  CB  PRO A  83      20.655  12.113  39.674  1.00 24.97           C  
ATOM    578  CG  PRO A  83      21.828  12.024  38.765  1.00 23.64           C  
ATOM    579  CD  PRO A  83      22.881  11.403  39.664  1.00 29.28           C  
ATOM    580  N   ALA A  84      20.499  11.073  42.644  1.00 19.67           N  
ATOM    581  CA  ALA A  84      19.707  10.638  43.792  1.00 22.30           C  
ATOM    582  C   ALA A  84      20.177  11.261  45.104  1.00 20.34           C  
ATOM    583  O   ALA A  84      19.464  11.232  46.105  1.00 24.79           O  
ATOM    584  CB  ALA A  84      19.719   9.109  43.891  1.00 18.16           C  
ATOM    585  N   LYS A  85      21.378  11.829  45.087  1.00 21.67           N  
ATOM    586  CA  LYS A  85      21.956  12.447  46.270  1.00 24.12           C  
ATOM    587  C   LYS A  85      22.012  13.972  46.230  1.00 25.89           C  
ATOM    588  O   LYS A  85      22.604  14.594  47.112  1.00 28.87           O  
ATOM    589  CB  LYS A  85      23.353  11.880  46.529  1.00 24.19           C  
ATOM    590  CG  LYS A  85      23.332  10.457  47.068  1.00 31.77           C  
ATOM    591  CD  LYS A  85      24.642  10.109  47.759  1.00 32.31           C  
ATOM    592  CE  LYS A  85      24.493   8.855  48.595  1.00 31.57           C  
ATOM    593  NZ  LYS A  85      25.723   8.571  49.380  1.00 30.37           N  
ATOM    594  N   ARG A  86      21.377  14.577  45.227  1.00 24.14           N  
ATOM    595  CA  ARG A  86      21.375  16.032  45.093  1.00 21.49           C  
ATOM    596  C   ARG A  86      20.579  16.684  46.221  1.00 20.05           C  
ATOM    597  O   ARG A  86      19.614  16.104  46.714  1.00 20.73           O  
ATOM    598  CB  ARG A  86      20.807  16.432  43.732  1.00 23.73           C  
ATOM    599  CG  ARG A  86      21.555  15.838  42.564  1.00 25.72           C  
ATOM    600  CD  ARG A  86      23.027  16.173  42.620  1.00 34.26           C  
ATOM    601  NE  ARG A  86      23.374  17.218  41.669  1.00 42.17           N  
ATOM    602  CZ  ARG A  86      23.687  16.995  40.397  1.00 44.36           C  
ATOM    603  NH1 ARG A  86      23.719  15.755  39.922  1.00 48.33           N  
ATOM    604  NH2 ARG A  86      23.984  18.014  39.601  1.00 44.19           N  
ATOM    605  N   PRO A  87      20.990  17.892  46.657  1.00 20.52           N  
ATOM    606  CA  PRO A  87      20.338  18.649  47.734  1.00 20.26           C  
ATOM    607  C   PRO A  87      18.807  18.706  47.733  1.00 21.36           C  
ATOM    608  O   PRO A  87      18.190  18.501  48.781  1.00 24.77           O  
ATOM    609  CB  PRO A  87      20.972  20.026  47.605  1.00 17.17           C  
ATOM    610  CG  PRO A  87      22.380  19.672  47.259  1.00 17.92           C  
ATOM    611  CD  PRO A  87      22.202  18.597  46.198  1.00 18.29           C  
ATOM    612  N   GLU A  88      18.191  18.965  46.579  1.00 21.37           N  
ATOM    613  CA  GLU A  88      16.730  19.039  46.514  1.00 20.86           C  
ATOM    614  C   GLU A  88      16.012  17.708  46.716  1.00 18.23           C  
ATOM    615  O   GLU A  88      14.803  17.688  46.932  1.00 21.92           O  
ATOM    616  CB  GLU A  88      16.230  19.750  45.245  1.00 25.39           C  
ATOM    617  CG  GLU A  88      16.813  19.271  43.926  1.00 25.75           C  
ATOM    618  CD  GLU A  88      18.251  19.718  43.722  1.00 28.17           C  
ATOM    619  OE1 GLU A  88      18.531  20.930  43.833  1.00 32.10           O  
ATOM    620  OE2 GLU A  88      19.106  18.856  43.455  1.00 24.17           O  
ATOM    621  N   GLN A  89      16.750  16.601  46.670  1.00 15.28           N  
ATOM    622  CA  GLN A  89      16.156  15.288  46.904  1.00 16.95           C  
ATOM    623  C   GLN A  89      15.717  15.209  48.371  1.00 16.24           C  
ATOM    624  O   GLN A  89      14.704  14.585  48.695  1.00 14.30           O  
ATOM    625  CB  GLN A  89      17.156  14.175  46.596  1.00 18.11           C  
ATOM    626  CG  GLN A  89      17.493  14.036  45.124  1.00 20.19           C  
ATOM    627  CD  GLN A  89      16.291  13.666  44.280  1.00 22.33           C  
ATOM    628  OE1 GLN A  89      15.701  12.603  44.456  1.00 25.65           O  
ATOM    629  NE2 GLN A  89      15.919  14.548  43.359  1.00 19.49           N  
ATOM    630  N   GLY A  90      16.492  15.853  49.245  1.00 15.27           N  
ATOM    631  CA  GLY A  90      16.173  15.888  50.662  1.00 15.48           C  
ATOM    632  C   GLY A  90      14.874  16.637  50.896  1.00 15.37           C  
ATOM    633  O   GLY A  90      14.059  16.231  51.718  1.00 18.63           O  
ATOM    634  N   LEU A  91      14.681  17.731  50.161  1.00 15.06           N  
ATOM    635  CA  LEU A  91      13.469  18.538  50.248  1.00 15.13           C  
ATOM    636  C   LEU A  91      12.270  17.717  49.789  1.00 15.83           C  
ATOM    637  O   LEU A  91      11.203  17.752  50.408  1.00 15.61           O  
ATOM    638  CB  LEU A  91      13.613  19.784  49.368  1.00 13.70           C  
ATOM    639  CG  LEU A  91      12.382  20.647  49.105  1.00  7.89           C  
ATOM    640  CD1 LEU A  91      11.839  21.254  50.397  1.00 10.07           C  
ATOM    641  CD2 LEU A  91      12.745  21.726  48.105  1.00  7.88           C  
ATOM    642  N   LEU A  92      12.458  16.973  48.698  1.00 16.88           N  
ATOM    643  CA  LEU A  92      11.402  16.131  48.136  1.00 15.38           C  
ATOM    644  C   LEU A  92      11.054  14.976  49.074  1.00 12.05           C  
ATOM    645  O   LEU A  92       9.892  14.578  49.173  1.00  9.16           O  
ATOM    646  CB  LEU A  92      11.809  15.620  46.739  1.00 13.66           C  
ATOM    647  CG  LEU A  92      11.830  16.719  45.659  1.00 12.19           C  
ATOM    648  CD1 LEU A  92      12.540  16.268  44.387  1.00 11.02           C  
ATOM    649  CD2 LEU A  92      10.411  17.163  45.367  1.00  4.03           C  
ATOM    650  N   ARG A  93      12.062  14.453  49.770  1.00 13.68           N  
ATOM    651  CA  ARG A  93      11.854  13.362  50.714  1.00 13.88           C  
ATOM    652  C   ARG A  93      11.157  13.828  51.994  1.00 15.31           C  
ATOM    653  O   ARG A  93      10.424  13.059  52.629  1.00 18.82           O  
ATOM    654  CB  ARG A  93      13.172  12.653  51.017  1.00 16.56           C  
ATOM    655  CG  ARG A  93      13.645  11.804  49.848  1.00 20.21           C  
ATOM    656  CD  ARG A  93      14.637  10.745  50.270  1.00 27.74           C  
ATOM    657  NE  ARG A  93      16.023  11.193  50.167  1.00 33.42           N  
ATOM    658  CZ  ARG A  93      17.000  10.776  50.967  1.00 34.12           C  
ATOM    659  NH1 ARG A  93      16.740   9.911  51.940  1.00 34.04           N  
ATOM    660  NH2 ARG A  93      18.249  11.171  50.753  1.00 33.96           N  
ATOM    661  N   LEU A  94      11.379  15.085  52.370  1.00 13.62           N  
ATOM    662  CA  LEU A  94      10.726  15.648  53.551  1.00 15.07           C  
ATOM    663  C   LEU A  94       9.238  15.776  53.231  1.00 13.92           C  
ATOM    664  O   LEU A  94       8.386  15.280  53.966  1.00 11.47           O  
ATOM    665  CB  LEU A  94      11.308  17.026  53.890  1.00 16.39           C  
ATOM    666  CG  LEU A  94      12.639  17.050  54.646  1.00 19.46           C  
ATOM    667  CD1 LEU A  94      13.156  18.463  54.752  1.00 14.95           C  
ATOM    668  CD2 LEU A  94      12.447  16.449  56.038  1.00 20.79           C  
ATOM    669  N   ARG A  95       8.945  16.430  52.107  1.00 12.24           N  
ATOM    670  CA  ARG A  95       7.578  16.623  51.641  1.00 12.19           C  
ATOM    671  C   ARG A  95       6.859  15.283  51.557  1.00 14.32           C  
ATOM    672  O   ARG A  95       5.791  15.104  52.137  1.00 16.32           O  
ATOM    673  CB  ARG A  95       7.578  17.262  50.248  1.00  5.46           C  
ATOM    674  CG  ARG A  95       8.137  18.662  50.176  1.00  5.50           C  
ATOM    675  CD  ARG A  95       8.210  19.150  48.718  1.00  6.82           C  
ATOM    676  NE  ARG A  95       8.609  20.552  48.614  1.00  5.38           N  
ATOM    677  CZ  ARG A  95       8.743  21.224  47.472  1.00 10.49           C  
ATOM    678  NH1 ARG A  95       8.510  20.634  46.309  1.00 13.04           N  
ATOM    679  NH2 ARG A  95       9.120  22.494  47.495  1.00  8.96           N  
ATOM    680  N   LYS A  96       7.465  14.339  50.842  1.00 15.41           N  
ATOM    681  CA  LYS A  96       6.879  13.015  50.652  1.00 12.80           C  
ATOM    682  C   LYS A  96       6.785  12.215  51.946  1.00 12.17           C  
ATOM    683  O   LYS A  96       5.759  11.594  52.205  1.00 10.10           O  
ATOM    684  CB  LYS A  96       7.671  12.232  49.593  1.00 10.28           C  
ATOM    685  CG  LYS A  96       7.004  10.950  49.090  1.00 10.81           C  
ATOM    686  CD  LYS A  96       5.650  11.222  48.452  1.00  8.27           C  
ATOM    687  CE  LYS A  96       5.035   9.937  47.929  1.00 17.47           C  
ATOM    688  NZ  LYS A  96       3.625  10.111  47.465  1.00 19.09           N  
ATOM    689  N   GLY A  97       7.854  12.233  52.742  1.00 10.72           N  
ATOM    690  CA  GLY A  97       7.878  11.508  54.005  1.00 14.49           C  
ATOM    691  C   GLY A  97       6.861  11.994  55.029  1.00 17.69           C  
ATOM    692  O   GLY A  97       6.256  11.193  55.754  1.00 15.80           O  
ATOM    693  N   LEU A  98       6.672  13.309  55.090  1.00 14.48           N  
ATOM    694  CA  LEU A  98       5.716  13.898  56.016  1.00 16.95           C  
ATOM    695  C   LEU A  98       4.333  14.011  55.382  1.00 15.70           C  
ATOM    696  O   LEU A  98       3.372  14.423  56.039  1.00 14.07           O  
ATOM    697  CB  LEU A  98       6.203  15.277  56.494  1.00 17.36           C  
ATOM    698  CG  LEU A  98       7.216  15.322  57.651  1.00 17.79           C  
ATOM    699  CD1 LEU A  98       8.524  14.667  57.264  1.00 17.45           C  
ATOM    700  CD2 LEU A  98       7.461  16.757  58.059  1.00 12.46           C  
ATOM    701  N   ASP A  99       4.248  13.626  54.105  1.00 16.91           N  
ATOM    702  CA  ASP A  99       3.017  13.675  53.305  1.00 13.89           C  
ATOM    703  C   ASP A  99       2.354  15.055  53.318  1.00 13.40           C  
ATOM    704  O   ASP A  99       1.139  15.202  53.499  1.00 10.12           O  
ATOM    705  CB  ASP A  99       2.034  12.580  53.732  1.00 19.79           C  
ATOM    706  CG  ASP A  99       1.031  12.242  52.645  1.00 21.22           C  
ATOM    707  OD1 ASP A  99       1.419  12.243  51.458  1.00 24.02           O  
ATOM    708  OD2 ASP A  99      -0.142  11.977  52.974  1.00 24.45           O  
ATOM    709  N   LEU A 100       3.189  16.061  53.095  1.00 13.88           N  
ATOM    710  CA  LEU A 100       2.774  17.452  53.068  1.00 12.67           C  
ATOM    711  C   LEU A 100       2.283  17.753  51.652  1.00 15.02           C  
ATOM    712  O   LEU A 100       2.985  18.351  50.836  1.00 14.50           O  
ATOM    713  CB  LEU A 100       3.970  18.325  53.473  1.00  8.73           C  
ATOM    714  CG  LEU A 100       4.617  17.860  54.798  1.00  7.12           C  
ATOM    715  CD1 LEU A 100       5.719  18.792  55.215  1.00  8.76           C  
ATOM    716  CD2 LEU A 100       3.574  17.785  55.895  1.00  7.36           C  
ATOM    717  N   TYR A 101       1.054  17.323  51.388  1.00 13.07           N  
ATOM    718  CA  TYR A 101       0.413  17.456  50.086  1.00 14.26           C  
ATOM    719  C   TYR A 101      -0.180  18.805  49.696  1.00 18.01           C  
ATOM    720  O   TYR A 101      -0.498  19.016  48.524  1.00 20.05           O  
ATOM    721  CB  TYR A 101      -0.681  16.404  49.964  1.00  7.34           C  
ATOM    722  CG  TYR A 101      -1.849  16.628  50.896  1.00 10.31           C  
ATOM    723  CD1 TYR A 101      -1.864  16.068  52.179  1.00 15.21           C  
ATOM    724  CD2 TYR A 101      -2.954  17.370  50.489  1.00  6.74           C  
ATOM    725  CE1 TYR A 101      -2.958  16.239  53.029  1.00 10.64           C  
ATOM    726  CE2 TYR A 101      -4.047  17.547  51.324  1.00 11.94           C  
ATOM    727  CZ  TYR A 101      -4.043  16.975  52.594  1.00 13.52           C  
ATOM    728  OH  TYR A 101      -5.142  17.114  53.410  1.00 15.33           O  
ATOM    729  N   ALA A 102      -0.391  19.689  50.668  1.00 15.97           N  
ATOM    730  CA  ALA A 102      -0.982  20.993  50.380  1.00 14.48           C  
ATOM    731  C   ALA A 102       0.012  22.146  50.450  1.00 14.91           C  
ATOM    732  O   ALA A 102       0.269  22.695  51.518  1.00 12.77           O  
ATOM    733  CB  ALA A 102      -2.170  21.248  51.310  1.00 15.93           C  
ATOM    734  N   ASN A 103       0.563  22.516  49.301  1.00 10.16           N  
ATOM    735  CA  ASN A 103       1.521  23.607  49.241  1.00 12.66           C  
ATOM    736  C   ASN A 103       0.762  24.913  48.992  1.00 17.38           C  
ATOM    737  O   ASN A 103       0.031  25.031  48.007  1.00 22.13           O  
ATOM    738  CB  ASN A 103       2.532  23.338  48.129  1.00 11.04           C  
ATOM    739  CG  ASN A 103       3.699  24.298  48.151  1.00 14.67           C  
ATOM    740  OD1 ASN A 103       3.909  25.043  47.202  1.00 19.97           O  
ATOM    741  ND2 ASN A 103       4.480  24.270  49.226  1.00 15.52           N  
ATOM    742  N   LEU A 104       0.906  25.869  49.911  1.00 16.93           N  
ATOM    743  CA  LEU A 104       0.231  27.157  49.808  1.00 14.28           C  
ATOM    744  C   LEU A 104       1.223  28.268  49.516  1.00 15.30           C  
ATOM    745  O   LEU A 104       2.095  28.561  50.332  1.00 12.57           O  
ATOM    746  CB  LEU A 104      -0.504  27.491  51.111  1.00 15.65           C  
ATOM    747  CG  LEU A 104      -1.408  26.439  51.750  1.00 14.99           C  
ATOM    748  CD1 LEU A 104      -1.993  27.013  53.030  1.00 14.82           C  
ATOM    749  CD2 LEU A 104      -2.509  26.019  50.800  1.00 17.27           C  
ATOM    750  N   ARG A 105       1.095  28.884  48.346  1.00 13.27           N  
ATOM    751  CA  ARG A 105       1.986  29.969  47.983  1.00 11.57           C  
ATOM    752  C   ARG A 105       1.191  31.220  47.619  1.00 19.04           C  
ATOM    753  O   ARG A 105       0.714  31.360  46.487  1.00 15.40           O  
ATOM    754  CB  ARG A 105       2.902  29.549  46.835  1.00 12.28           C  
ATOM    755  CG  ARG A 105       3.891  28.461  47.205  1.00 10.25           C  
ATOM    756  CD  ARG A 105       4.777  28.090  46.035  1.00  8.90           C  
ATOM    757  NE  ARG A 105       5.692  27.011  46.382  1.00 12.86           N  
ATOM    758  CZ  ARG A 105       6.855  26.777  45.776  1.00 17.21           C  
ATOM    759  NH1 ARG A 105       7.264  27.550  44.774  1.00 13.35           N  
ATOM    760  NH2 ARG A 105       7.623  25.776  46.186  1.00 10.04           N  
ATOM    761  N   PRO A 106       0.986  32.122  48.604  1.00 21.77           N  
ATOM    762  CA  PRO A 106       0.249  33.377  48.422  1.00 19.63           C  
ATOM    763  C   PRO A 106       1.087  34.398  47.655  1.00 20.85           C  
ATOM    764  O   PRO A 106       2.272  34.592  47.939  1.00 17.33           O  
ATOM    765  CB  PRO A 106      -0.013  33.824  49.859  1.00 23.64           C  
ATOM    766  CG  PRO A 106       1.207  33.342  50.579  1.00 23.74           C  
ATOM    767  CD  PRO A 106       1.377  31.948  50.017  1.00 21.77           C  
ATOM    768  N   ALA A 107       0.466  35.026  46.662  1.00 19.50           N  
ATOM    769  CA  ALA A 107       1.140  36.021  45.839  1.00 19.57           C  
ATOM    770  C   ALA A 107       0.408  37.358  45.851  1.00 17.60           C  
ATOM    771  O   ALA A 107      -0.694  37.490  45.319  1.00 15.12           O  
ATOM    772  CB  ALA A 107       1.300  35.508  44.407  1.00 10.28           C  
ATOM    773  N   GLN A 108       1.010  38.324  46.533  1.00 22.01           N  
ATOM    774  CA  GLN A 108       0.483  39.681  46.626  1.00 24.40           C  
ATOM    775  C   GLN A 108       1.687  40.621  46.675  1.00 22.36           C  
ATOM    776  O   GLN A 108       2.804  40.191  46.967  1.00 22.18           O  
ATOM    777  CB  GLN A 108      -0.410  39.843  47.863  1.00 30.45           C  
ATOM    778  CG  GLN A 108      -0.815  41.293  48.203  1.00 45.55           C  
ATOM    779  CD  GLN A 108      -1.624  41.991  47.110  1.00 50.13           C  
ATOM    780  OE1 GLN A 108      -2.808  41.716  46.932  1.00 57.05           O  
ATOM    781  NE2 GLN A 108      -0.988  42.911  46.387  1.00 49.94           N  
ATOM    782  N   ILE A 109       1.473  41.880  46.312  1.00 21.93           N  
ATOM    783  CA  ILE A 109       2.540  42.873  46.314  1.00 27.53           C  
ATOM    784  C   ILE A 109       2.399  43.858  47.471  1.00 28.84           C  
ATOM    785  O   ILE A 109       1.292  44.308  47.786  1.00 28.21           O  
ATOM    786  CB  ILE A 109       2.545  43.697  45.002  1.00 29.82           C  
ATOM    787  CG1 ILE A 109       2.731  42.776  43.800  1.00 29.59           C  
ATOM    788  CG2 ILE A 109       3.652  44.746  45.038  1.00 28.02           C  
ATOM    789  CD1 ILE A 109       2.722  43.496  42.470  1.00 38.10           C  
ATOM    790  N   PHE A 110       3.518  44.169  48.118  1.00 29.61           N  
ATOM    791  CA  PHE A 110       3.509  45.144  49.197  1.00 32.74           C  
ATOM    792  C   PHE A 110       3.456  46.482  48.482  1.00 34.07           C  
ATOM    793  O   PHE A 110       4.234  46.727  47.556  1.00 33.14           O  
ATOM    794  CB  PHE A 110       4.766  45.032  50.059  1.00 33.12           C  
ATOM    795  CG  PHE A 110       4.697  43.934  51.076  1.00 35.33           C  
ATOM    796  CD1 PHE A 110       5.122  42.646  50.763  1.00 39.24           C  
ATOM    797  CD2 PHE A 110       4.191  44.181  52.344  1.00 38.65           C  
ATOM    798  CE1 PHE A 110       5.045  41.615  51.698  1.00 38.79           C  
ATOM    799  CE2 PHE A 110       4.110  43.160  53.289  1.00 42.10           C  
ATOM    800  CZ  PHE A 110       4.538  41.872  52.963  1.00 42.47           C  
ATOM    801  N   PRO A 111       2.505  47.348  48.875  1.00 36.82           N  
ATOM    802  CA  PRO A 111       2.278  48.686  48.308  1.00 36.29           C  
ATOM    803  C   PRO A 111       3.506  49.589  48.181  1.00 34.38           C  
ATOM    804  O   PRO A 111       3.513  50.518  47.373  1.00 33.48           O  
ATOM    805  CB  PRO A 111       1.214  49.277  49.239  1.00 38.43           C  
ATOM    806  CG  PRO A 111       1.403  48.507  50.537  1.00 38.67           C  
ATOM    807  CD  PRO A 111       1.621  47.116  50.033  1.00 37.78           C  
ATOM    808  N   GLN A 112       4.530  49.324  48.985  1.00 32.14           N  
ATOM    809  CA  GLN A 112       5.758  50.108  48.937  1.00 32.74           C  
ATOM    810  C   GLN A 112       6.791  49.450  48.032  1.00 31.48           C  
ATOM    811  O   GLN A 112       7.848  50.025  47.757  1.00 30.34           O  
ATOM    812  CB  GLN A 112       6.337  50.314  50.346  1.00 37.36           C  
ATOM    813  CG  GLN A 112       6.410  49.071  51.221  1.00 36.51           C  
ATOM    814  CD  GLN A 112       5.101  48.772  51.918  1.00 35.61           C  
ATOM    815  OE1 GLN A 112       4.580  49.599  52.661  1.00 37.87           O  
ATOM    816  NE2 GLN A 112       4.565  47.585  51.685  1.00 32.27           N  
ATOM    817  N   LEU A 113       6.459  48.252  47.554  1.00 30.08           N  
ATOM    818  CA  LEU A 113       7.333  47.476  46.681  1.00 29.37           C  
ATOM    819  C   LEU A 113       6.735  47.259  45.290  1.00 30.07           C  
ATOM    820  O   LEU A 113       7.273  46.489  44.494  1.00 30.32           O  
ATOM    821  CB  LEU A 113       7.617  46.115  47.319  1.00 24.56           C  
ATOM    822  CG  LEU A 113       8.326  46.072  48.672  1.00 24.83           C  
ATOM    823  CD1 LEU A 113       8.447  44.633  49.129  1.00 22.08           C  
ATOM    824  CD2 LEU A 113       9.696  46.707  48.563  1.00 23.02           C  
ATOM    825  N   LEU A 114       5.653  47.971  44.989  1.00 31.81           N  
ATOM    826  CA  LEU A 114       4.961  47.841  43.710  1.00 33.81           C  
ATOM    827  C   LEU A 114       5.818  48.081  42.467  1.00 33.36           C  
ATOM    828  O   LEU A 114       5.624  47.418  41.447  1.00 33.33           O  
ATOM    829  CB  LEU A 114       3.729  48.749  43.684  1.00 37.08           C  
ATOM    830  CG  LEU A 114       2.440  48.174  43.076  1.00 44.41           C  
ATOM    831  CD1 LEU A 114       1.275  49.108  43.366  1.00 44.45           C  
ATOM    832  CD2 LEU A 114       2.579  47.945  41.573  1.00 45.58           C  
ATOM    833  N   ASP A 115       6.785  48.990  42.560  1.00 34.60           N  
ATOM    834  CA  ASP A 115       7.650  49.309  41.421  1.00 37.50           C  
ATOM    835  C   ASP A 115       8.556  48.162  40.959  1.00 35.30           C  
ATOM    836  O   ASP A 115       9.108  48.208  39.854  1.00 31.72           O  
ATOM    837  CB  ASP A 115       8.496  50.554  41.717  1.00 48.07           C  
ATOM    838  CG  ASP A 115       9.191  51.103  40.473  1.00 53.32           C  
ATOM    839  OD1 ASP A 115       8.534  51.835  39.700  1.00 57.74           O  
ATOM    840  OD2 ASP A 115      10.390  50.800  40.268  1.00 56.46           O  
ATOM    841  N   ALA A 116       8.711  47.144  41.804  1.00 30.01           N  
ATOM    842  CA  ALA A 116       9.543  45.991  41.471  1.00 28.20           C  
ATOM    843  C   ALA A 116       8.845  45.039  40.493  1.00 26.40           C  
ATOM    844  O   ALA A 116       9.481  44.152  39.926  1.00 24.50           O  
ATOM    845  CB  ALA A 116       9.937  45.248  42.735  1.00 26.75           C  
ATOM    846  N   SER A 117       7.538  45.221  40.311  1.00 23.93           N  
ATOM    847  CA  SER A 117       6.760  44.382  39.406  1.00 24.16           C  
ATOM    848  C   SER A 117       7.074  44.648  37.931  1.00 24.95           C  
ATOM    849  O   SER A 117       7.160  45.804  37.500  1.00 26.30           O  
ATOM    850  CB  SER A 117       5.265  44.567  39.647  1.00 19.92           C  
ATOM    851  OG  SER A 117       4.527  43.784  38.722  1.00 23.68           O  
ATOM    852  N   PRO A 118       7.273  43.570  37.149  1.00 24.40           N  
ATOM    853  CA  PRO A 118       7.585  43.575  35.712  1.00 21.82           C  
ATOM    854  C   PRO A 118       6.398  44.000  34.843  1.00 21.28           C  
ATOM    855  O   PRO A 118       6.571  44.408  33.691  1.00 16.77           O  
ATOM    856  CB  PRO A 118       7.955  42.118  35.441  1.00 23.29           C  
ATOM    857  CG  PRO A 118       8.421  41.617  36.785  1.00 24.84           C  
ATOM    858  CD  PRO A 118       7.399  42.209  37.695  1.00 22.05           C  
ATOM    859  N   LEU A 119       5.196  43.888  35.400  1.00 18.62           N  
ATOM    860  CA  LEU A 119       3.987  44.251  34.685  1.00 20.71           C  
ATOM    861  C   LEU A 119       3.677  45.726  34.871  1.00 24.97           C  
ATOM    862  O   LEU A 119       4.221  46.382  35.759  1.00 26.82           O  
ATOM    863  CB  LEU A 119       2.799  43.420  35.180  1.00 21.02           C  
ATOM    864  CG  LEU A 119       2.929  41.895  35.294  1.00 21.07           C  
ATOM    865  CD1 LEU A 119       1.535  41.277  35.265  1.00 14.23           C  
ATOM    866  CD2 LEU A 119       3.781  41.326  34.171  1.00 23.79           C  
ATOM    867  N   ARG A 120       2.809  46.250  34.015  1.00 27.77           N  
ATOM    868  CA  ARG A 120       2.409  47.649  34.100  1.00 28.52           C  
ATOM    869  C   ARG A 120       1.660  47.822  35.418  1.00 28.05           C  
ATOM    870  O   ARG A 120       0.846  46.982  35.789  1.00 26.90           O  
ATOM    871  CB  ARG A 120       1.520  48.001  32.914  1.00 27.94           C  
ATOM    872  CG  ARG A 120       2.228  47.877  31.582  1.00 30.37           C  
ATOM    873  CD  ARG A 120       1.282  47.393  30.504  1.00 36.05           C  
ATOM    874  NE  ARG A 120       0.277  48.382  30.130  1.00 40.42           N  
ATOM    875  CZ  ARG A 120       0.355  49.148  29.047  1.00 42.89           C  
ATOM    876  NH1 ARG A 120       1.399  49.046  28.231  1.00 47.54           N  
ATOM    877  NH2 ARG A 120      -0.623  49.995  28.762  1.00 42.93           N  
ATOM    878  N   PRO A 121       1.941  48.913  36.148  1.00 31.21           N  
ATOM    879  CA  PRO A 121       1.332  49.242  37.442  1.00 33.41           C  
ATOM    880  C   PRO A 121      -0.153  48.914  37.612  1.00 34.82           C  
ATOM    881  O   PRO A 121      -0.514  48.174  38.526  1.00 37.43           O  
ATOM    882  CB  PRO A 121       1.611  50.735  37.567  1.00 33.51           C  
ATOM    883  CG  PRO A 121       2.967  50.840  36.958  1.00 34.16           C  
ATOM    884  CD  PRO A 121       2.816  50.012  35.699  1.00 31.55           C  
ATOM    885  N   GLU A 122      -0.995  49.433  36.719  1.00 34.37           N  
ATOM    886  CA  GLU A 122      -2.440  49.207  36.774  1.00 34.11           C  
ATOM    887  C   GLU A 122      -2.881  47.748  36.768  1.00 33.25           C  
ATOM    888  O   GLU A 122      -3.967  47.434  37.263  1.00 36.16           O  
ATOM    889  CB  GLU A 122      -3.164  49.969  35.657  1.00 36.21           C  
ATOM    890  CG  GLU A 122      -2.567  49.803  34.268  1.00 42.15           C  
ATOM    891  CD  GLU A 122      -1.285  50.606  34.069  1.00 49.54           C  
ATOM    892  OE1 GLU A 122      -0.999  51.520  34.880  1.00 54.44           O  
ATOM    893  OE2 GLU A 122      -0.562  50.330  33.090  1.00 50.97           O  
ATOM    894  N   LEU A 123      -2.056  46.865  36.206  1.00 31.37           N  
ATOM    895  CA  LEU A 123      -2.375  45.433  36.155  1.00 34.64           C  
ATOM    896  C   LEU A 123      -2.214  44.752  37.511  1.00 36.77           C  
ATOM    897  O   LEU A 123      -3.153  44.144  38.028  1.00 38.92           O  
ATOM    898  CB  LEU A 123      -1.486  44.707  35.139  1.00 27.68           C  
ATOM    899  CG  LEU A 123      -1.756  44.917  33.652  1.00 24.98           C  
ATOM    900  CD1 LEU A 123      -0.692  44.210  32.831  1.00 19.96           C  
ATOM    901  CD2 LEU A 123      -3.140  44.399  33.314  1.00 21.92           C  
ATOM    902  N   VAL A 124      -1.013  44.868  38.071  1.00 40.58           N  
ATOM    903  CA  VAL A 124      -0.661  44.261  39.354  1.00 46.18           C  
ATOM    904  C   VAL A 124      -0.961  45.091  40.603  1.00 48.03           C  
ATOM    905  O   VAL A 124      -0.507  44.744  41.693  1.00 51.01           O  
ATOM    906  CB  VAL A 124       0.839  43.875  39.388  1.00 46.87           C  
ATOM    907  CG1 VAL A 124       1.131  42.805  38.353  1.00 44.15           C  
ATOM    908  CG2 VAL A 124       1.707  45.109  39.152  1.00 46.70           C  
ATOM    909  N   ARG A 125      -1.703  46.183  40.452  1.00 50.32           N  
ATOM    910  CA  ARG A 125      -2.042  47.031  41.592  1.00 52.13           C  
ATOM    911  C   ARG A 125      -2.674  46.235  42.723  1.00 51.46           C  
ATOM    912  O   ARG A 125      -2.361  46.457  43.894  1.00 55.01           O  
ATOM    913  CB  ARG A 125      -3.031  48.131  41.189  1.00 57.76           C  
ATOM    914  CG  ARG A 125      -2.430  49.348  40.518  1.00 66.77           C  
ATOM    915  CD  ARG A 125      -3.512  50.380  40.223  1.00 74.27           C  
ATOM    916  NE  ARG A 125      -3.001  51.532  39.481  1.00 80.24           N  
ATOM    917  CZ  ARG A 125      -3.755  52.339  38.736  1.00 82.97           C  
ATOM    918  NH1 ARG A 125      -5.061  52.124  38.629  1.00 83.39           N  
ATOM    919  NH2 ARG A 125      -3.201  53.355  38.085  1.00 84.12           N  
ATOM    920  N   ASP A 126      -3.536  45.286  42.367  1.00 47.53           N  
ATOM    921  CA  ASP A 126      -4.248  44.502  43.367  1.00 45.30           C  
ATOM    922  C   ASP A 126      -4.104  42.979  43.268  1.00 42.61           C  
ATOM    923  O   ASP A 126      -4.988  42.250  43.720  1.00 42.32           O  
ATOM    924  CB  ASP A 126      -5.733  44.885  43.329  1.00 49.66           C  
ATOM    925  CG  ASP A 126      -5.949  46.389  43.172  1.00 55.81           C  
ATOM    926  OD1 ASP A 126      -5.648  47.142  44.124  1.00 57.87           O  
ATOM    927  OD2 ASP A 126      -6.401  46.819  42.086  1.00 58.84           O  
ATOM    928  N   VAL A 127      -2.994  42.498  42.707  1.00 38.32           N  
ATOM    929  CA  VAL A 127      -2.774  41.057  42.575  1.00 32.35           C  
ATOM    930  C   VAL A 127      -2.690  40.378  43.937  1.00 28.83           C  
ATOM    931  O   VAL A 127      -1.764  40.616  44.706  1.00 26.74           O  
ATOM    932  CB  VAL A 127      -1.495  40.720  41.754  1.00 34.55           C  
ATOM    933  CG1 VAL A 127      -0.267  41.375  42.358  1.00 36.48           C  
ATOM    934  CG2 VAL A 127      -1.290  39.217  41.698  1.00 34.73           C  
ATOM    935  N   ASP A 128      -3.681  39.544  44.227  1.00 23.09           N  
ATOM    936  CA  ASP A 128      -3.749  38.810  45.482  1.00 21.14           C  
ATOM    937  C   ASP A 128      -4.202  37.415  45.106  1.00 17.57           C  
ATOM    938  O   ASP A 128      -5.389  37.140  45.011  1.00 13.47           O  
ATOM    939  CB  ASP A 128      -4.766  39.459  46.423  1.00 24.36           C  
ATOM    940  CG  ASP A 128      -4.741  38.864  47.818  1.00 28.03           C  
ATOM    941  OD1 ASP A 128      -4.374  37.680  47.982  1.00 31.49           O  
ATOM    942  OD2 ASP A 128      -5.102  39.588  48.763  1.00 34.25           O  
ATOM    943  N   ILE A 129      -3.242  36.525  44.916  1.00 19.72           N  
ATOM    944  CA  ILE A 129      -3.545  35.163  44.504  1.00 17.20           C  
ATOM    945  C   ILE A 129      -2.961  34.136  45.461  1.00 16.18           C  
ATOM    946  O   ILE A 129      -1.934  34.369  46.101  1.00 18.27           O  
ATOM    947  CB  ILE A 129      -2.970  34.907  43.081  1.00 17.29           C  
ATOM    948  CG1 ILE A 129      -3.501  35.962  42.110  1.00 12.64           C  
ATOM    949  CG2 ILE A 129      -3.320  33.505  42.590  1.00 13.97           C  
ATOM    950  CD1 ILE A 129      -2.700  36.056  40.837  1.00 22.49           C  
ATOM    951  N   LEU A 130      -3.643  33.008  45.585  1.00 14.67           N  
ATOM    952  CA  LEU A 130      -3.154  31.944  46.431  1.00 13.40           C  
ATOM    953  C   LEU A 130      -3.050  30.695  45.587  1.00 13.68           C  
ATOM    954  O   LEU A 130      -4.059  30.161  45.136  1.00 14.70           O  
ATOM    955  CB  LEU A 130      -4.083  31.692  47.615  1.00 16.37           C  
ATOM    956  CG  LEU A 130      -3.620  30.521  48.483  1.00 15.00           C  
ATOM    957  CD1 LEU A 130      -2.320  30.873  49.185  1.00 18.67           C  
ATOM    958  CD2 LEU A 130      -4.700  30.159  49.483  1.00 22.60           C  
ATOM    959  N   VAL A 131      -1.823  30.283  45.300  1.00 14.55           N  
ATOM    960  CA  VAL A 131      -1.619  29.074  44.527  1.00 15.43           C  
ATOM    961  C   VAL A 131      -1.626  27.891  45.492  1.00 17.68           C  
ATOM    962  O   VAL A 131      -0.883  27.871  46.475  1.00 17.24           O  
ATOM    963  CB  VAL A 131      -0.286  29.093  43.742  1.00 12.57           C  
ATOM    964  CG1 VAL A 131      -0.137  27.805  42.940  1.00 12.48           C  
ATOM    965  CG2 VAL A 131      -0.233  30.303  42.820  1.00 13.53           C  
ATOM    966  N   VAL A 132      -2.569  26.979  45.269  1.00 17.15           N  
ATOM    967  CA  VAL A 132      -2.692  25.768  46.061  1.00 12.99           C  
ATOM    968  C   VAL A 132      -2.232  24.671  45.105  1.00 12.78           C  
ATOM    969  O   VAL A 132      -2.952  24.275  44.185  1.00 11.83           O  
ATOM    970  CB  VAL A 132      -4.149  25.522  46.525  1.00 15.61           C  
ATOM    971  CG1 VAL A 132      -4.223  24.264  47.371  1.00 13.77           C  
ATOM    972  CG2 VAL A 132      -4.663  26.721  47.320  1.00 16.39           C  
ATOM    973  N   ARG A 133      -0.992  24.247  45.305  1.00 12.23           N  
ATOM    974  CA  ARG A 133      -0.335  23.239  44.491  1.00  9.54           C  
ATOM    975  C   ARG A 133      -0.269  21.895  45.219  1.00 12.38           C  
ATOM    976  O   ARG A 133       0.068  21.853  46.404  1.00 14.24           O  
ATOM    977  CB  ARG A 133       1.080  23.749  44.183  1.00  7.76           C  
ATOM    978  CG  ARG A 133       2.078  22.722  43.687  1.00 14.37           C  
ATOM    979  CD  ARG A 133       3.505  23.280  43.737  1.00 10.19           C  
ATOM    980  NE  ARG A 133       4.484  22.284  43.308  1.00 10.60           N  
ATOM    981  CZ  ARG A 133       5.800  22.417  43.438  1.00 15.09           C  
ATOM    982  NH1 ARG A 133       6.325  23.514  43.984  1.00 12.61           N  
ATOM    983  NH2 ARG A 133       6.596  21.432  43.043  1.00  8.09           N  
ATOM    984  N   GLU A 134      -0.639  20.813  44.524  1.00  9.94           N  
ATOM    985  CA  GLU A 134      -0.575  19.465  45.089  1.00  9.72           C  
ATOM    986  C   GLU A 134       0.924  19.173  45.156  1.00 11.75           C  
ATOM    987  O   GLU A 134       1.640  19.366  44.179  1.00 12.60           O  
ATOM    988  CB  GLU A 134      -1.316  18.462  44.201  1.00 11.43           C  
ATOM    989  CG  GLU A 134      -1.731  17.163  44.910  1.00 11.39           C  
ATOM    990  CD  GLU A 134      -0.564  16.249  45.230  1.00 13.86           C  
ATOM    991  OE1 GLU A 134       0.396  16.194  44.435  1.00 11.64           O  
ATOM    992  OE2 GLU A 134      -0.611  15.572  46.276  1.00 11.84           O  
ATOM    993  N   LEU A 135       1.395  18.675  46.295  1.00 15.36           N  
ATOM    994  CA  LEU A 135       2.834  18.478  46.493  1.00 14.51           C  
ATOM    995  C   LEU A 135       3.424  17.073  46.620  1.00 10.61           C  
ATOM    996  O   LEU A 135       4.632  16.893  46.436  1.00 11.97           O  
ATOM    997  CB  LEU A 135       3.249  19.304  47.726  1.00 12.85           C  
ATOM    998  CG  LEU A 135       4.630  19.944  47.809  1.00 16.57           C  
ATOM    999  CD1 LEU A 135       4.805  20.972  46.691  1.00 14.35           C  
ATOM   1000  CD2 LEU A 135       4.809  20.607  49.173  1.00 13.07           C  
ATOM   1001  N   THR A 136       2.597  16.075  46.905  1.00 13.29           N  
ATOM   1002  CA  THR A 136       3.129  14.732  47.119  1.00 13.75           C  
ATOM   1003  C   THR A 136       2.879  13.654  46.060  1.00 13.39           C  
ATOM   1004  O   THR A 136       3.392  12.538  46.179  1.00 13.04           O  
ATOM   1005  CB  THR A 136       2.723  14.217  48.526  1.00 11.60           C  
ATOM   1006  OG1 THR A 136       1.313  14.373  48.698  1.00 12.11           O  
ATOM   1007  CG2 THR A 136       3.433  15.008  49.607  1.00  7.02           C  
ATOM   1008  N   GLY A 137       2.122  13.991  45.021  1.00 13.69           N  
ATOM   1009  CA  GLY A 137       1.843  13.032  43.962  1.00  8.61           C  
ATOM   1010  C   GLY A 137       2.337  13.537  42.617  1.00  8.84           C  
ATOM   1011  O   GLY A 137       3.360  14.231  42.552  1.00  8.34           O  
ATOM   1012  N   ASP A 138       1.616  13.180  41.552  1.00  8.27           N  
ATOM   1013  CA  ASP A 138       1.926  13.594  40.177  1.00  9.77           C  
ATOM   1014  C   ASP A 138       3.169  12.906  39.599  1.00 10.58           C  
ATOM   1015  O   ASP A 138       3.680  11.929  40.154  1.00 13.23           O  
ATOM   1016  CB  ASP A 138       2.081  15.127  40.099  1.00 11.04           C  
ATOM   1017  CG  ASP A 138       1.728  15.708  38.723  1.00 12.25           C  
ATOM   1018  OD1 ASP A 138       1.373  14.961  37.789  1.00 15.49           O  
ATOM   1019  OD2 ASP A 138       1.802  16.942  38.576  1.00 14.87           O  
ATOM   1020  N   ILE A 139       3.630  13.430  38.468  1.00  9.51           N  
ATOM   1021  CA  ILE A 139       4.795  12.942  37.739  1.00  8.66           C  
ATOM   1022  C   ILE A 139       6.086  13.033  38.584  1.00  8.18           C  
ATOM   1023  O   ILE A 139       7.049  12.292  38.369  1.00  4.74           O  
ATOM   1024  CB  ILE A 139       4.886  13.710  36.379  1.00  4.69           C  
ATOM   1025  CG1 ILE A 139       5.955  13.115  35.466  1.00 10.80           C  
ATOM   1026  CG2 ILE A 139       5.065  15.214  36.603  1.00  5.52           C  
ATOM   1027  CD1 ILE A 139       5.890  13.674  34.034  1.00  2.00           C  
ATOM   1028  N   TYR A 140       6.042  13.891  39.600  1.00 10.81           N  
ATOM   1029  CA  TYR A 140       7.137  14.117  40.544  1.00  8.15           C  
ATOM   1030  C   TYR A 140       7.501  12.844  41.317  1.00 10.98           C  
ATOM   1031  O   TYR A 140       8.681  12.590  41.606  1.00  7.94           O  
ATOM   1032  CB  TYR A 140       6.714  15.186  41.559  1.00  9.86           C  
ATOM   1033  CG  TYR A 140       7.167  16.594  41.255  1.00 10.03           C  
ATOM   1034  CD1 TYR A 140       6.877  17.207  40.036  1.00 10.39           C  
ATOM   1035  CD2 TYR A 140       7.887  17.320  42.200  1.00 13.93           C  
ATOM   1036  CE1 TYR A 140       7.293  18.504  39.771  1.00  7.93           C  
ATOM   1037  CE2 TYR A 140       8.310  18.614  41.942  1.00 10.59           C  
ATOM   1038  CZ  TYR A 140       8.011  19.199  40.730  1.00 11.35           C  
ATOM   1039  OH  TYR A 140       8.447  20.472  40.490  1.00 13.93           O  
ATOM   1040  N   PHE A 141       6.474  12.070  41.679  1.00  8.57           N  
ATOM   1041  CA  PHE A 141       6.648  10.831  42.435  1.00 10.21           C  
ATOM   1042  C   PHE A 141       6.091   9.589  41.730  1.00 11.74           C  
ATOM   1043  O   PHE A 141       6.134   8.488  42.279  1.00 12.44           O  
ATOM   1044  CB  PHE A 141       6.026  10.976  43.839  1.00 13.09           C  
ATOM   1045  CG  PHE A 141       6.660  12.069  44.675  1.00 11.70           C  
ATOM   1046  CD1 PHE A 141       7.872  11.853  45.329  1.00 13.71           C  
ATOM   1047  CD2 PHE A 141       6.071  13.324  44.769  1.00 11.05           C  
ATOM   1048  CE1 PHE A 141       8.484  12.878  46.061  1.00 14.54           C  
ATOM   1049  CE2 PHE A 141       6.672  14.353  45.496  1.00  8.68           C  
ATOM   1050  CZ  PHE A 141       7.882  14.131  46.141  1.00 12.36           C  
ATOM   1051  N   GLY A 142       5.614   9.756  40.499  1.00 10.88           N  
ATOM   1052  CA  GLY A 142       5.060   8.636  39.754  1.00 10.84           C  
ATOM   1053  C   GLY A 142       6.044   7.529  39.401  1.00 10.32           C  
ATOM   1054  O   GLY A 142       7.220   7.784  39.146  1.00 10.78           O  
ATOM   1055  N   GLN A 143       5.544   6.292  39.396  1.00 13.99           N  
ATOM   1056  CA  GLN A 143       6.327   5.098  39.077  1.00 10.81           C  
ATOM   1057  C   GLN A 143       5.588   4.337  37.978  1.00 11.56           C  
ATOM   1058  O   GLN A 143       4.359   4.334  37.950  1.00 11.30           O  
ATOM   1059  CB  GLN A 143       6.439   4.186  40.310  1.00 16.10           C  
ATOM   1060  CG  GLN A 143       7.257   4.729  41.476  1.00 11.35           C  
ATOM   1061  CD  GLN A 143       8.730   4.396  41.370  1.00 19.75           C  
ATOM   1062  OE1 GLN A 143       9.110   3.226  41.340  1.00 22.69           O  
ATOM   1063  NE2 GLN A 143       9.574   5.424  41.341  1.00 21.00           N  
ATOM   1064  N   PRO A 144       6.323   3.677  37.060  1.00 11.13           N  
ATOM   1065  CA  PRO A 144       7.786   3.612  36.998  1.00  4.19           C  
ATOM   1066  C   PRO A 144       8.392   4.889  36.405  1.00  6.96           C  
ATOM   1067  O   PRO A 144       7.681   5.742  35.860  1.00 10.67           O  
ATOM   1068  CB  PRO A 144       8.027   2.385  36.121  1.00  7.79           C  
ATOM   1069  CG  PRO A 144       6.880   2.443  35.151  1.00  5.19           C  
ATOM   1070  CD  PRO A 144       5.715   2.783  36.050  1.00  9.78           C  
ATOM   1071  N   ARG A 145       9.710   5.004  36.496  1.00  5.79           N  
ATOM   1072  CA  ARG A 145      10.417   6.181  36.007  1.00  8.03           C  
ATOM   1073  C   ARG A 145      11.880   5.797  35.832  1.00 10.18           C  
ATOM   1074  O   ARG A 145      12.311   4.766  36.344  1.00  7.40           O  
ATOM   1075  CB  ARG A 145      10.345   7.286  37.064  1.00  7.95           C  
ATOM   1076  CG  ARG A 145      11.096   6.914  38.359  1.00 10.76           C  
ATOM   1077  CD  ARG A 145      10.822   7.864  39.519  1.00  4.83           C  
ATOM   1078  NE  ARG A 145      11.248   9.238  39.254  1.00  7.55           N  
ATOM   1079  CZ  ARG A 145      10.695  10.301  39.824  1.00  6.63           C  
ATOM   1080  NH1 ARG A 145       9.709  10.139  40.689  1.00  8.82           N  
ATOM   1081  NH2 ARG A 145      11.095  11.521  39.501  1.00 10.08           N  
ATOM   1082  N   GLY A 146      12.643   6.628  35.129  1.00  8.85           N  
ATOM   1083  CA  GLY A 146      14.053   6.341  34.970  1.00 12.70           C  
ATOM   1084  C   GLY A 146      14.649   6.470  33.588  1.00 15.66           C  
ATOM   1085  O   GLY A 146      14.008   6.928  32.651  1.00 16.19           O  
ATOM   1086  N   LEU A 147      15.917   6.096  33.487  1.00 18.21           N  
ATOM   1087  CA  LEU A 147      16.642   6.132  32.227  1.00 23.10           C  
ATOM   1088  C   LEU A 147      16.977   4.699  31.837  1.00 25.44           C  
ATOM   1089  O   LEU A 147      17.350   3.888  32.692  1.00 27.74           O  
ATOM   1090  CB  LEU A 147      17.934   6.942  32.366  1.00 25.98           C  
ATOM   1091  CG  LEU A 147      17.913   8.438  32.036  1.00 32.07           C  
ATOM   1092  CD1 LEU A 147      17.108   9.204  33.059  1.00 33.27           C  
ATOM   1093  CD2 LEU A 147      19.343   8.970  31.987  1.00 37.18           C  
ATOM   1094  N   GLU A 148      16.812   4.373  30.558  1.00 23.57           N  
ATOM   1095  CA  GLU A 148      17.121   3.026  30.089  1.00 25.80           C  
ATOM   1096  C   GLU A 148      17.667   3.000  28.670  1.00 26.84           C  
ATOM   1097  O   GLU A 148      17.533   3.967  27.926  1.00 26.25           O  
ATOM   1098  CB  GLU A 148      15.889   2.129  30.177  1.00 23.15           C  
ATOM   1099  CG  GLU A 148      14.718   2.581  29.325  1.00 25.05           C  
ATOM   1100  CD  GLU A 148      13.550   1.610  29.368  1.00 25.97           C  
ATOM   1101  OE1 GLU A 148      13.505   0.740  30.267  1.00 30.69           O  
ATOM   1102  OE2 GLU A 148      12.667   1.717  28.498  1.00 21.89           O  
ATOM   1103  N   VAL A 149      18.307   1.893  28.313  1.00 24.97           N  
ATOM   1104  CA  VAL A 149      18.853   1.733  26.979  1.00 25.38           C  
ATOM   1105  C   VAL A 149      18.112   0.628  26.245  1.00 29.11           C  
ATOM   1106  O   VAL A 149      18.215  -0.549  26.591  1.00 27.76           O  
ATOM   1107  CB  VAL A 149      20.347   1.415  27.008  1.00 23.01           C  
ATOM   1108  CG1 VAL A 149      20.846   1.136  25.600  1.00 25.42           C  
ATOM   1109  CG2 VAL A 149      21.104   2.579  27.606  1.00 19.74           C  
ATOM   1110  N   ILE A 150      17.335   1.036  25.249  1.00 32.11           N  
ATOM   1111  CA  ILE A 150      16.556   0.116  24.433  1.00 34.46           C  
ATOM   1112  C   ILE A 150      17.189   0.088  23.046  1.00 36.52           C  
ATOM   1113  O   ILE A 150      17.244   1.116  22.367  1.00 36.19           O  
ATOM   1114  CB  ILE A 150      15.082   0.589  24.307  1.00 32.04           C  
ATOM   1115  CG1 ILE A 150      14.461   0.807  25.695  1.00 24.55           C  
ATOM   1116  CG2 ILE A 150      14.275  -0.424  23.497  1.00 35.76           C  
ATOM   1117  CD1 ILE A 150      14.397  -0.444  26.553  1.00 17.53           C  
ATOM   1118  N   ASP A 151      17.694  -1.079  22.651  1.00 39.77           N  
ATOM   1119  CA  ASP A 151      18.336  -1.267  21.346  1.00 42.18           C  
ATOM   1120  C   ASP A 151      19.431  -0.241  21.065  1.00 40.31           C  
ATOM   1121  O   ASP A 151      19.472   0.368  19.987  1.00 37.97           O  
ATOM   1122  CB  ASP A 151      17.294  -1.254  20.217  1.00 46.22           C  
ATOM   1123  CG  ASP A 151      16.470  -2.530  20.163  1.00 50.07           C  
ATOM   1124  OD1 ASP A 151      17.062  -3.626  20.272  1.00 53.06           O  
ATOM   1125  OD2 ASP A 151      15.231  -2.437  20.005  1.00 52.25           O  
ATOM   1126  N   GLY A 152      20.306  -0.051  22.052  1.00 36.13           N  
ATOM   1127  CA  GLY A 152      21.401   0.893  21.920  1.00 32.83           C  
ATOM   1128  C   GLY A 152      21.001   2.356  21.989  1.00 30.90           C  
ATOM   1129  O   GLY A 152      21.833   3.233  21.757  1.00 29.90           O  
ATOM   1130  N   LYS A 153      19.738   2.627  22.310  1.00 28.81           N  
ATOM   1131  CA  LYS A 153      19.257   4.003  22.399  1.00 29.07           C  
ATOM   1132  C   LYS A 153      18.729   4.360  23.785  1.00 25.56           C  
ATOM   1133  O   LYS A 153      17.856   3.680  24.324  1.00 25.48           O  
ATOM   1134  CB  LYS A 153      18.162   4.266  21.354  1.00 35.55           C  
ATOM   1135  CG  LYS A 153      18.611   4.126  19.900  1.00 40.50           C  
ATOM   1136  CD  LYS A 153      19.660   5.165  19.529  1.00 43.64           C  
ATOM   1137  CE  LYS A 153      20.074   5.044  18.071  1.00 42.21           C  
ATOM   1138  NZ  LYS A 153      21.125   6.043  17.734  1.00 43.50           N  
ATOM   1139  N   ARG A 154      19.258   5.444  24.344  1.00 20.75           N  
ATOM   1140  CA  ARG A 154      18.847   5.936  25.656  1.00 19.77           C  
ATOM   1141  C   ARG A 154      17.404   6.439  25.640  1.00 19.69           C  
ATOM   1142  O   ARG A 154      17.024   7.229  24.775  1.00 22.36           O  
ATOM   1143  CB  ARG A 154      19.766   7.070  26.104  1.00 15.77           C  
ATOM   1144  CG  ARG A 154      21.188   6.643  26.380  1.00 12.72           C  
ATOM   1145  CD  ARG A 154      22.062   7.856  26.549  1.00 12.32           C  
ATOM   1146  NE  ARG A 154      22.226   8.556  25.281  1.00 15.13           N  
ATOM   1147  CZ  ARG A 154      22.833   9.728  25.139  1.00 11.03           C  
ATOM   1148  NH1 ARG A 154      23.336  10.358  26.192  1.00 15.55           N  
ATOM   1149  NH2 ARG A 154      22.987  10.247  23.931  1.00 16.46           N  
ATOM   1150  N   ARG A 155      16.620   5.988  26.619  1.00 18.23           N  
ATOM   1151  CA  ARG A 155      15.212   6.356  26.756  1.00 17.94           C  
ATOM   1152  C   ARG A 155      14.891   6.820  28.188  1.00 22.09           C  
ATOM   1153  O   ARG A 155      15.131   6.099  29.162  1.00 25.07           O  
ATOM   1154  CB  ARG A 155      14.339   5.156  26.391  1.00 15.09           C  
ATOM   1155  CG  ARG A 155      12.844   5.382  26.473  1.00  9.22           C  
ATOM   1156  CD  ARG A 155      12.141   4.066  26.180  1.00 12.81           C  
ATOM   1157  NE  ARG A 155      10.689   4.126  26.332  1.00 16.59           N  
ATOM   1158  CZ  ARG A 155      10.031   3.897  27.467  1.00 16.22           C  
ATOM   1159  NH1 ARG A 155      10.686   3.593  28.579  1.00 13.37           N  
ATOM   1160  NH2 ARG A 155       8.706   3.951  27.482  1.00 18.93           N  
ATOM   1161  N   GLY A 156      14.382   8.043  28.304  1.00 20.73           N  
ATOM   1162  CA  GLY A 156      14.021   8.583  29.601  1.00 17.28           C  
ATOM   1163  C   GLY A 156      12.513   8.576  29.712  1.00 16.33           C  
ATOM   1164  O   GLY A 156      11.817   8.842  28.732  1.00 16.18           O  
ATOM   1165  N   PHE A 157      12.002   8.282  30.903  1.00 14.12           N  
ATOM   1166  CA  PHE A 157      10.567   8.231  31.112  1.00 12.63           C  
ATOM   1167  C   PHE A 157      10.157   8.551  32.551  1.00 16.37           C  
ATOM   1168  O   PHE A 157      10.928   8.348  33.499  1.00 16.92           O  
ATOM   1169  CB  PHE A 157      10.010   6.861  30.679  1.00  7.96           C  
ATOM   1170  CG  PHE A 157      10.578   5.697  31.443  1.00 10.55           C  
ATOM   1171  CD1 PHE A 157      11.850   5.206  31.152  1.00 12.56           C  
ATOM   1172  CD2 PHE A 157       9.852   5.109  32.478  1.00  8.87           C  
ATOM   1173  CE1 PHE A 157      12.396   4.152  31.882  1.00 11.23           C  
ATOM   1174  CE2 PHE A 157      10.390   4.054  33.213  1.00  9.31           C  
ATOM   1175  CZ  PHE A 157      11.667   3.575  32.915  1.00 10.41           C  
ATOM   1176  N   ASN A 158       8.953   9.102  32.681  1.00 14.66           N  
ATOM   1177  CA  ASN A 158       8.361   9.451  33.965  1.00 14.72           C  
ATOM   1178  C   ASN A 158       6.864   9.200  33.882  1.00 11.31           C  
ATOM   1179  O   ASN A 158       6.251   9.371  32.822  1.00 12.58           O  
ATOM   1180  CB  ASN A 158       8.624  10.917  34.316  1.00 14.77           C  
ATOM   1181  CG  ASN A 158      10.048  11.161  34.769  1.00 15.20           C  
ATOM   1182  OD1 ASN A 158      10.858  11.704  34.022  1.00 12.89           O  
ATOM   1183  ND2 ASN A 158      10.359  10.764  36.005  1.00  9.22           N  
ATOM   1184  N   THR A 159       6.277   8.800  35.003  1.00  9.77           N  
ATOM   1185  CA  THR A 159       4.851   8.519  35.052  1.00  6.65           C  
ATOM   1186  C   THR A 159       4.043   9.565  35.801  1.00  9.21           C  
ATOM   1187  O   THR A 159       4.273   9.831  36.989  1.00 10.88           O  
ATOM   1188  CB  THR A 159       4.556   7.145  35.697  1.00  6.84           C  
ATOM   1189  OG1 THR A 159       5.220   6.111  34.962  1.00  5.54           O  
ATOM   1190  CG2 THR A 159       3.037   6.867  35.718  1.00  5.55           C  
ATOM   1191  N   MET A 160       3.108  10.173  35.085  1.00  7.06           N  
ATOM   1192  CA  MET A 160       2.210  11.143  35.678  1.00  5.25           C  
ATOM   1193  C   MET A 160       1.005  10.341  36.118  1.00 10.48           C  
ATOM   1194  O   MET A 160       0.390   9.631  35.316  1.00  7.31           O  
ATOM   1195  CB  MET A 160       1.768  12.181  34.658  1.00  7.74           C  
ATOM   1196  CG  MET A 160       0.614  13.027  35.159  1.00  6.10           C  
ATOM   1197  SD  MET A 160       0.160  14.323  34.033  1.00 10.28           S  
ATOM   1198  CE  MET A 160       1.587  15.410  34.273  1.00  5.29           C  
ATOM   1199  N   VAL A 161       0.662  10.447  37.393  1.00 10.68           N  
ATOM   1200  CA  VAL A 161      -0.465   9.708  37.917  1.00  9.42           C  
ATOM   1201  C   VAL A 161      -1.084  10.411  39.111  1.00 12.60           C  
ATOM   1202  O   VAL A 161      -0.421  11.187  39.801  1.00 11.91           O  
ATOM   1203  CB  VAL A 161      -0.047   8.248  38.293  1.00 12.08           C  
ATOM   1204  CG1 VAL A 161       1.184   8.253  39.207  1.00 12.18           C  
ATOM   1205  CG2 VAL A 161      -1.207   7.496  38.954  1.00  9.21           C  
ATOM   1206  N   TYR A 162      -2.386  10.192  39.274  1.00 14.79           N  
ATOM   1207  CA  TYR A 162      -3.176  10.733  40.371  1.00 14.42           C  
ATOM   1208  C   TYR A 162      -4.392   9.849  40.530  1.00 12.88           C  
ATOM   1209  O   TYR A 162      -4.962   9.406  39.539  1.00 14.31           O  
ATOM   1210  CB  TYR A 162      -3.681  12.147  40.059  1.00 11.66           C  
ATOM   1211  CG  TYR A 162      -2.784  13.270  40.527  1.00 13.02           C  
ATOM   1212  CD1 TYR A 162      -2.389  13.369  41.865  1.00 10.30           C  
ATOM   1213  CD2 TYR A 162      -2.353  14.255  39.637  1.00  7.24           C  
ATOM   1214  CE1 TYR A 162      -1.590  14.422  42.299  1.00  7.22           C  
ATOM   1215  CE2 TYR A 162      -1.562  15.307  40.060  1.00  7.92           C  
ATOM   1216  CZ  TYR A 162      -1.183  15.391  41.388  1.00  5.88           C  
ATOM   1217  OH  TYR A 162      -0.406  16.454  41.797  1.00  5.15           O  
ATOM   1218  N   ASP A 163      -4.746   9.523  41.768  1.00 16.20           N  
ATOM   1219  CA  ASP A 163      -5.965   8.760  41.987  1.00 16.71           C  
ATOM   1220  C   ASP A 163      -6.987   9.741  42.568  1.00 14.11           C  
ATOM   1221  O   ASP A 163      -6.621  10.855  42.950  1.00 13.93           O  
ATOM   1222  CB  ASP A 163      -5.750   7.496  42.841  1.00 20.39           C  
ATOM   1223  CG  ASP A 163      -5.274   7.785  44.245  1.00 19.57           C  
ATOM   1224  OD1 ASP A 163      -5.855   8.656  44.928  1.00 19.97           O  
ATOM   1225  OD2 ASP A 163      -4.337   7.083  44.678  1.00 22.16           O  
ATOM   1226  N   GLU A 164      -8.259   9.355  42.602  1.00 13.11           N  
ATOM   1227  CA  GLU A 164      -9.304  10.245  43.091  1.00  9.58           C  
ATOM   1228  C   GLU A 164      -9.167  10.768  44.522  1.00 10.75           C  
ATOM   1229  O   GLU A 164      -9.690  11.840  44.836  1.00 12.20           O  
ATOM   1230  CB  GLU A 164     -10.696   9.641  42.867  1.00  7.38           C  
ATOM   1231  CG  GLU A 164     -11.028   8.382  43.654  1.00  9.51           C  
ATOM   1232  CD  GLU A 164     -12.455   7.915  43.389  1.00 11.09           C  
ATOM   1233  OE1 GLU A 164     -13.398   8.648  43.744  1.00 18.09           O  
ATOM   1234  OE2 GLU A 164     -12.646   6.830  42.804  1.00 17.80           O  
ATOM   1235  N   ASP A 165      -8.457  10.036  45.374  1.00 10.00           N  
ATOM   1236  CA  ASP A 165      -8.269  10.450  46.766  1.00 13.77           C  
ATOM   1237  C   ASP A 165      -7.252  11.575  46.903  1.00 10.79           C  
ATOM   1238  O   ASP A 165      -7.426  12.474  47.718  1.00 16.69           O  
ATOM   1239  CB  ASP A 165      -7.862   9.256  47.638  1.00 15.30           C  
ATOM   1240  CG  ASP A 165      -9.015   8.278  47.886  1.00 19.98           C  
ATOM   1241  OD1 ASP A 165     -10.175   8.569  47.506  1.00 19.07           O  
ATOM   1242  OD2 ASP A 165      -8.753   7.210  48.479  1.00 26.86           O  
ATOM   1243  N   GLU A 166      -6.193  11.525  46.100  1.00 14.20           N  
ATOM   1244  CA  GLU A 166      -5.156  12.556  46.122  1.00 10.26           C  
ATOM   1245  C   GLU A 166      -5.730  13.877  45.630  1.00 11.63           C  
ATOM   1246  O   GLU A 166      -5.418  14.944  46.170  1.00 11.76           O  
ATOM   1247  CB  GLU A 166      -3.995  12.168  45.209  1.00 11.77           C  
ATOM   1248  CG  GLU A 166      -3.295  10.891  45.584  1.00 14.91           C  
ATOM   1249  CD  GLU A 166      -2.209  10.531  44.591  1.00 18.73           C  
ATOM   1250  OE1 GLU A 166      -2.529   9.907  43.562  1.00 14.65           O  
ATOM   1251  OE2 GLU A 166      -1.036  10.877  44.835  1.00 21.13           O  
ATOM   1252  N   ILE A 167      -6.554  13.793  44.588  1.00  9.82           N  
ATOM   1253  CA  ILE A 167      -7.186  14.966  43.977  1.00 11.45           C  
ATOM   1254  C   ILE A 167      -8.224  15.577  44.926  1.00 12.00           C  
ATOM   1255  O   ILE A 167      -8.304  16.801  45.084  1.00  9.08           O  
ATOM   1256  CB  ILE A 167      -7.885  14.589  42.621  1.00  9.03           C  
ATOM   1257  CG1 ILE A 167      -6.868  13.966  41.650  1.00 14.69           C  
ATOM   1258  CG2 ILE A 167      -8.531  15.837  41.984  1.00  5.47           C  
ATOM   1259  CD1 ILE A 167      -7.477  13.223  40.449  1.00  5.01           C  
ATOM   1260  N   ARG A 168      -8.982  14.713  45.592  1.00 15.05           N  
ATOM   1261  CA  ARG A 168     -10.025  15.164  46.498  1.00 14.65           C  
ATOM   1262  C   ARG A 168      -9.493  15.939  47.693  1.00 15.54           C  
ATOM   1263  O   ARG A 168     -10.027  16.995  48.026  1.00 18.80           O  
ATOM   1264  CB  ARG A 168     -10.869  13.981  46.961  1.00 15.48           C  
ATOM   1265  CG  ARG A 168     -12.111  14.370  47.738  1.00 18.54           C  
ATOM   1266  CD  ARG A 168     -12.966  13.154  48.070  1.00 21.62           C  
ATOM   1267  NE  ARG A 168     -13.514  12.523  46.873  1.00 21.30           N  
ATOM   1268  CZ  ARG A 168     -13.177  11.311  46.433  1.00 26.60           C  
ATOM   1269  NH1 ARG A 168     -12.284  10.575  47.091  1.00 24.37           N  
ATOM   1270  NH2 ARG A 168     -13.728  10.840  45.322  1.00 17.74           N  
ATOM   1271  N   ARG A 169      -8.419  15.459  48.311  1.00 17.06           N  
ATOM   1272  CA  ARG A 169      -7.885  16.158  49.480  1.00 19.89           C  
ATOM   1273  C   ARG A 169      -7.316  17.549  49.204  1.00 18.63           C  
ATOM   1274  O   ARG A 169      -7.579  18.486  49.962  1.00 20.68           O  
ATOM   1275  CB  ARG A 169      -6.892  15.283  50.261  1.00 15.95           C  
ATOM   1276  CG  ARG A 169      -5.627  14.897  49.530  1.00 17.72           C  
ATOM   1277  CD  ARG A 169      -4.782  13.979  50.405  1.00 11.89           C  
ATOM   1278  NE  ARG A 169      -3.499  13.618  49.802  1.00 12.04           N  
ATOM   1279  CZ  ARG A 169      -2.528  12.991  50.459  1.00 10.52           C  
ATOM   1280  NH1 ARG A 169      -2.698  12.658  51.726  1.00  8.01           N  
ATOM   1281  NH2 ARG A 169      -1.382  12.709  49.863  1.00 14.65           N  
ATOM   1282  N   ILE A 170      -6.565  17.697  48.114  1.00 18.06           N  
ATOM   1283  CA  ILE A 170      -5.995  18.998  47.762  1.00 15.49           C  
ATOM   1284  C   ILE A 170      -7.110  19.964  47.338  1.00 14.31           C  
ATOM   1285  O   ILE A 170      -7.030  21.169  47.577  1.00 15.93           O  
ATOM   1286  CB  ILE A 170      -4.903  18.874  46.642  1.00 15.34           C  
ATOM   1287  CG1 ILE A 170      -4.185  20.210  46.447  1.00 12.02           C  
ATOM   1288  CG2 ILE A 170      -5.504  18.380  45.326  1.00 10.57           C  
ATOM   1289  CD1 ILE A 170      -3.307  20.615  47.608  1.00 12.70           C  
ATOM   1290  N   ALA A 171      -8.170  19.410  46.756  1.00 16.76           N  
ATOM   1291  CA  ALA A 171      -9.320  20.186  46.301  1.00 14.48           C  
ATOM   1292  C   ALA A 171     -10.036  20.791  47.505  1.00 14.26           C  
ATOM   1293  O   ALA A 171     -10.437  21.959  47.482  1.00 12.65           O  
ATOM   1294  CB  ALA A 171     -10.281  19.296  45.497  1.00  6.03           C  
ATOM   1295  N   HIS A 172     -10.193  19.991  48.557  1.00 14.97           N  
ATOM   1296  CA  HIS A 172     -10.850  20.453  49.778  1.00 10.32           C  
ATOM   1297  C   HIS A 172     -10.097  21.626  50.382  1.00  7.04           C  
ATOM   1298  O   HIS A 172     -10.699  22.607  50.806  1.00 10.30           O  
ATOM   1299  CB  HIS A 172     -10.967  19.312  50.772  1.00  8.87           C  
ATOM   1300  CG  HIS A 172     -12.115  18.397  50.493  1.00  9.47           C  
ATOM   1301  ND1 HIS A 172     -13.417  18.839  50.441  1.00 11.20           N  
ATOM   1302  CD2 HIS A 172     -12.161  17.062  50.272  1.00 10.59           C  
ATOM   1303  CE1 HIS A 172     -14.218  17.817  50.204  1.00  9.30           C  
ATOM   1304  NE2 HIS A 172     -13.480  16.728  50.097  1.00  8.67           N  
ATOM   1305  N   VAL A 173      -8.773  21.534  50.376  1.00  9.87           N  
ATOM   1306  CA  VAL A 173      -7.920  22.601  50.879  1.00 10.12           C  
ATOM   1307  C   VAL A 173      -8.147  23.876  50.075  1.00 12.62           C  
ATOM   1308  O   VAL A 173      -8.330  24.950  50.648  1.00 15.52           O  
ATOM   1309  CB  VAL A 173      -6.423  22.217  50.767  1.00 12.24           C  
ATOM   1310  CG1 VAL A 173      -5.537  23.431  51.053  1.00 10.22           C  
ATOM   1311  CG2 VAL A 173      -6.097  21.086  51.728  1.00 12.81           C  
ATOM   1312  N   ALA A 174      -8.141  23.752  48.747  1.00 13.61           N  
ATOM   1313  CA  ALA A 174      -8.337  24.898  47.856  1.00 12.74           C  
ATOM   1314  C   ALA A 174      -9.735  25.507  47.958  1.00 13.96           C  
ATOM   1315  O   ALA A 174      -9.889  26.725  47.848  1.00 14.61           O  
ATOM   1316  CB  ALA A 174      -8.039  24.508  46.414  1.00 12.53           C  
ATOM   1317  N   PHE A 175     -10.751  24.663  48.130  1.00 14.78           N  
ATOM   1318  CA  PHE A 175     -12.128  25.145  48.250  1.00 18.91           C  
ATOM   1319  C   PHE A 175     -12.363  25.837  49.587  1.00 21.05           C  
ATOM   1320  O   PHE A 175     -13.106  26.819  49.664  1.00 24.56           O  
ATOM   1321  CB  PHE A 175     -13.128  24.007  48.067  1.00 18.72           C  
ATOM   1322  CG  PHE A 175     -13.473  23.720  46.629  1.00 22.09           C  
ATOM   1323  CD1 PHE A 175     -14.386  24.518  45.949  1.00 20.28           C  
ATOM   1324  CD2 PHE A 175     -12.909  22.637  45.962  1.00 22.40           C  
ATOM   1325  CE1 PHE A 175     -14.736  24.244  44.623  1.00 25.75           C  
ATOM   1326  CE2 PHE A 175     -13.250  22.351  44.635  1.00 24.08           C  
ATOM   1327  CZ  PHE A 175     -14.166  23.156  43.964  1.00 25.28           C  
ATOM   1328  N   ARG A 176     -11.755  25.297  50.641  1.00 22.84           N  
ATOM   1329  CA  ARG A 176     -11.859  25.876  51.977  1.00 22.66           C  
ATOM   1330  C   ARG A 176     -11.108  27.211  52.001  1.00 22.10           C  
ATOM   1331  O   ARG A 176     -11.528  28.161  52.664  1.00 22.51           O  
ATOM   1332  CB  ARG A 176     -11.282  24.911  53.013  1.00 23.68           C  
ATOM   1333  CG  ARG A 176     -12.268  23.853  53.499  1.00 24.26           C  
ATOM   1334  CD  ARG A 176     -11.550  22.599  53.989  1.00 37.10           C  
ATOM   1335  NE  ARG A 176     -10.354  22.891  54.785  1.00 42.32           N  
ATOM   1336  CZ  ARG A 176      -9.261  22.126  54.810  1.00 46.29           C  
ATOM   1337  NH1 ARG A 176      -9.204  21.011  54.086  1.00 44.61           N  
ATOM   1338  NH2 ARG A 176      -8.212  22.485  55.541  1.00 43.62           N  
ATOM   1339  N   ALA A 177     -10.012  27.278  51.245  1.00 20.94           N  
ATOM   1340  CA  ALA A 177      -9.202  28.487  51.138  1.00 18.31           C  
ATOM   1341  C   ALA A 177      -9.980  29.572  50.393  1.00 19.88           C  
ATOM   1342  O   ALA A 177      -9.918  30.747  50.753  1.00 20.79           O  
ATOM   1343  CB  ALA A 177      -7.905  28.181  50.409  1.00 16.14           C  
ATOM   1344  N   ALA A 178     -10.706  29.168  49.352  1.00 20.79           N  
ATOM   1345  CA  ALA A 178     -11.509  30.089  48.550  1.00 18.68           C  
ATOM   1346  C   ALA A 178     -12.629  30.694  49.390  1.00 19.79           C  
ATOM   1347  O   ALA A 178     -12.907  31.887  49.293  1.00 18.64           O  
ATOM   1348  CB  ALA A 178     -12.087  29.369  47.340  1.00 15.51           C  
ATOM   1349  N   GLN A 179     -13.273  29.865  50.207  1.00 22.13           N  
ATOM   1350  CA  GLN A 179     -14.354  30.329  51.071  1.00 25.76           C  
ATOM   1351  C   GLN A 179     -13.884  31.429  52.013  1.00 25.42           C  
ATOM   1352  O   GLN A 179     -14.627  32.371  52.299  1.00 28.28           O  
ATOM   1353  CB  GLN A 179     -14.908  29.178  51.903  1.00 26.08           C  
ATOM   1354  CG  GLN A 179     -15.787  28.225  51.143  1.00 34.82           C  
ATOM   1355  CD  GLN A 179     -16.425  27.201  52.052  1.00 41.28           C  
ATOM   1356  OE1 GLN A 179     -15.815  26.759  53.032  1.00 45.01           O  
ATOM   1357  NE2 GLN A 179     -17.659  26.815  51.738  1.00 39.57           N  
ATOM   1358  N   GLY A 180     -12.651  31.291  52.493  1.00 24.37           N  
ATOM   1359  CA  GLY A 180     -12.079  32.259  53.408  1.00 22.54           C  
ATOM   1360  C   GLY A 180     -11.365  33.399  52.719  1.00 25.16           C  
ATOM   1361  O   GLY A 180     -10.612  34.133  53.360  1.00 26.63           O  
ATOM   1362  N   ARG A 181     -11.556  33.513  51.404  1.00 25.69           N  
ATOM   1363  CA  ARG A 181     -10.950  34.581  50.611  1.00 23.00           C  
ATOM   1364  C   ARG A 181     -12.044  35.281  49.812  1.00 22.22           C  
ATOM   1365  O   ARG A 181     -12.965  35.838  50.397  1.00 25.02           O  
ATOM   1366  CB  ARG A 181      -9.846  34.040  49.696  1.00 21.24           C  
ATOM   1367  CG  ARG A 181      -8.523  33.800  50.407  1.00 21.37           C  
ATOM   1368  CD  ARG A 181      -7.516  33.097  49.507  1.00 22.54           C  
ATOM   1369  NE  ARG A 181      -7.264  33.840  48.273  1.00 23.98           N  
ATOM   1370  CZ  ARG A 181      -6.281  34.720  48.093  1.00 18.86           C  
ATOM   1371  NH1 ARG A 181      -5.419  34.985  49.062  1.00 23.42           N  
ATOM   1372  NH2 ARG A 181      -6.190  35.377  46.948  1.00 27.10           N  
ATOM   1373  N   ARG A 182     -11.981  35.221  48.487  1.00 22.97           N  
ATOM   1374  CA  ARG A 182     -12.992  35.876  47.664  1.00 20.87           C  
ATOM   1375  C   ARG A 182     -13.988  34.934  47.010  1.00 21.31           C  
ATOM   1376  O   ARG A 182     -14.763  35.350  46.146  1.00 24.93           O  
ATOM   1377  CB  ARG A 182     -12.329  36.759  46.612  1.00 22.78           C  
ATOM   1378  CG  ARG A 182     -11.743  38.032  47.192  1.00 29.52           C  
ATOM   1379  CD  ARG A 182     -11.013  38.841  46.143  1.00 33.09           C  
ATOM   1380  NE  ARG A 182      -9.591  38.517  46.135  1.00 36.79           N  
ATOM   1381  CZ  ARG A 182      -8.889  38.209  45.052  1.00 31.82           C  
ATOM   1382  NH1 ARG A 182      -9.465  38.174  43.857  1.00 33.66           N  
ATOM   1383  NH2 ARG A 182      -7.603  37.940  45.175  1.00 25.17           N  
ATOM   1384  N   LYS A 183     -13.961  33.671  47.431  1.00 21.43           N  
ATOM   1385  CA  LYS A 183     -14.857  32.619  46.929  1.00 23.16           C  
ATOM   1386  C   LYS A 183     -14.726  32.275  45.434  1.00 17.86           C  
ATOM   1387  O   LYS A 183     -15.705  31.902  44.784  1.00 18.08           O  
ATOM   1388  CB  LYS A 183     -16.317  32.956  47.259  1.00 27.66           C  
ATOM   1389  CG  LYS A 183     -16.594  33.317  48.711  1.00 32.83           C  
ATOM   1390  CD  LYS A 183     -18.092  33.414  48.956  1.00 40.97           C  
ATOM   1391  CE  LYS A 183     -18.785  34.322  47.942  1.00 48.24           C  
ATOM   1392  NZ  LYS A 183     -20.278  34.237  48.032  1.00 52.41           N  
ATOM   1393  N   GLN A 184     -13.514  32.381  44.900  1.00 20.15           N  
ATOM   1394  CA  GLN A 184     -13.260  32.080  43.491  1.00 20.72           C  
ATOM   1395  C   GLN A 184     -12.146  31.057  43.347  1.00 20.75           C  
ATOM   1396  O   GLN A 184     -11.033  31.275  43.818  1.00 23.76           O  
ATOM   1397  CB  GLN A 184     -12.866  33.350  42.744  1.00 18.85           C  
ATOM   1398  CG  GLN A 184     -13.971  34.371  42.650  1.00 23.58           C  
ATOM   1399  CD  GLN A 184     -13.486  35.709  42.147  1.00 29.46           C  
ATOM   1400  OE1 GLN A 184     -14.202  36.704  42.233  1.00 37.50           O  
ATOM   1401  NE2 GLN A 184     -12.262  35.747  41.627  1.00 35.50           N  
ATOM   1402  N   LEU A 185     -12.434  29.942  42.690  1.00 15.19           N  
ATOM   1403  CA  LEU A 185     -11.411  28.932  42.514  1.00 16.65           C  
ATOM   1404  C   LEU A 185     -11.216  28.609  41.047  1.00 17.65           C  
ATOM   1405  O   LEU A 185     -12.183  28.421  40.319  1.00 19.85           O  
ATOM   1406  CB  LEU A 185     -11.773  27.647  43.269  1.00 16.58           C  
ATOM   1407  CG  LEU A 185     -10.762  26.497  43.127  1.00 15.14           C  
ATOM   1408  CD1 LEU A 185      -9.406  26.950  43.621  1.00 22.98           C  
ATOM   1409  CD2 LEU A 185     -11.207  25.276  43.902  1.00 16.87           C  
ATOM   1410  N   CYS A 186      -9.959  28.576  40.619  1.00 20.30           N  
ATOM   1411  CA  CYS A 186      -9.630  28.225  39.246  1.00 19.46           C  
ATOM   1412  C   CYS A 186      -8.763  26.970  39.276  1.00 16.82           C  
ATOM   1413  O   CYS A 186      -7.646  26.988  39.790  1.00 15.39           O  
ATOM   1414  CB  CYS A 186      -8.889  29.362  38.532  1.00 20.95           C  
ATOM   1415  SG  CYS A 186      -8.613  29.070  36.742  1.00 21.29           S  
ATOM   1416  N   SER A 187      -9.325  25.862  38.806  1.00 15.33           N  
ATOM   1417  CA  SER A 187      -8.599  24.602  38.748  1.00 15.00           C  
ATOM   1418  C   SER A 187      -7.915  24.564  37.389  1.00 15.02           C  
ATOM   1419  O   SER A 187      -8.573  24.687  36.360  1.00 13.68           O  
ATOM   1420  CB  SER A 187      -9.556  23.419  38.881  1.00 17.68           C  
ATOM   1421  OG  SER A 187      -8.857  22.190  38.762  1.00 17.24           O  
ATOM   1422  N   VAL A 188      -6.597  24.405  37.395  1.00 13.61           N  
ATOM   1423  CA  VAL A 188      -5.814  24.366  36.165  1.00 12.81           C  
ATOM   1424  C   VAL A 188      -5.416  22.942  35.765  1.00 14.12           C  
ATOM   1425  O   VAL A 188      -4.953  22.163  36.602  1.00 16.89           O  
ATOM   1426  CB  VAL A 188      -4.550  25.272  36.288  1.00  7.60           C  
ATOM   1427  CG1 VAL A 188      -3.673  25.147  35.047  1.00  8.84           C  
ATOM   1428  CG2 VAL A 188      -4.969  26.741  36.502  1.00  7.20           C  
ATOM   1429  N   ASP A 189      -5.604  22.621  34.481  1.00 11.29           N  
ATOM   1430  CA  ASP A 189      -5.279  21.307  33.923  1.00 10.82           C  
ATOM   1431  C   ASP A 189      -4.918  21.405  32.430  1.00 10.68           C  
ATOM   1432  O   ASP A 189      -4.678  22.492  31.901  1.00 10.36           O  
ATOM   1433  CB  ASP A 189      -6.475  20.352  34.087  1.00 12.37           C  
ATOM   1434  CG  ASP A 189      -7.748  20.849  33.374  1.00 17.35           C  
ATOM   1435  OD1 ASP A 189      -7.739  21.045  32.139  1.00 19.18           O  
ATOM   1436  OD2 ASP A 189      -8.781  21.027  34.051  1.00 18.24           O  
ATOM   1437  N   LYS A 190      -4.861  20.246  31.780  1.00  9.74           N  
ATOM   1438  CA  LYS A 190      -4.606  20.117  30.344  1.00 11.78           C  
ATOM   1439  C   LYS A 190      -5.490  18.925  29.980  1.00 10.17           C  
ATOM   1440  O   LYS A 190      -5.074  17.990  29.288  1.00 13.05           O  
ATOM   1441  CB  LYS A 190      -3.133  19.807  30.069  1.00 12.72           C  
ATOM   1442  CG  LYS A 190      -2.753  19.866  28.593  1.00 10.21           C  
ATOM   1443  CD  LYS A 190      -2.888  21.271  28.033  1.00  7.36           C  
ATOM   1444  CE  LYS A 190      -2.663  21.281  26.529  1.00  9.89           C  
ATOM   1445  NZ  LYS A 190      -2.742  22.652  25.950  1.00  5.41           N  
ATOM   1446  N   ALA A 191      -6.727  18.989  30.472  1.00 13.15           N  
ATOM   1447  CA  ALA A 191      -7.738  17.949  30.305  1.00  9.53           C  
ATOM   1448  C   ALA A 191      -8.011  17.440  28.887  1.00 10.69           C  
ATOM   1449  O   ALA A 191      -8.478  16.314  28.722  1.00  6.53           O  
ATOM   1450  CB  ALA A 191      -9.044  18.384  30.983  1.00  6.95           C  
ATOM   1451  N   ASN A 192      -7.728  18.261  27.875  1.00 13.48           N  
ATOM   1452  CA  ASN A 192      -7.955  17.859  26.487  1.00 14.42           C  
ATOM   1453  C   ASN A 192      -6.786  17.115  25.829  1.00 19.08           C  
ATOM   1454  O   ASN A 192      -6.837  16.808  24.630  1.00 17.54           O  
ATOM   1455  CB  ASN A 192      -8.409  19.050  25.625  1.00 13.07           C  
ATOM   1456  CG  ASN A 192      -7.428  20.203  25.640  1.00 13.25           C  
ATOM   1457  OD1 ASN A 192      -6.516  20.257  26.463  1.00 17.39           O  
ATOM   1458  ND2 ASN A 192      -7.628  21.152  24.735  1.00 13.88           N  
ATOM   1459  N   VAL A 193      -5.729  16.852  26.604  1.00 14.93           N  
ATOM   1460  CA  VAL A 193      -4.563  16.116  26.111  1.00 13.34           C  
ATOM   1461  C   VAL A 193      -4.155  15.038  27.117  1.00 13.56           C  
ATOM   1462  O   VAL A 193      -4.003  13.868  26.759  1.00 13.96           O  
ATOM   1463  CB  VAL A 193      -3.327  17.037  25.853  1.00 10.24           C  
ATOM   1464  CG1 VAL A 193      -2.176  16.213  25.274  1.00 10.37           C  
ATOM   1465  CG2 VAL A 193      -3.679  18.161  24.892  1.00  8.77           C  
ATOM   1466  N   LEU A 194      -4.009  15.441  28.379  1.00 14.38           N  
ATOM   1467  CA  LEU A 194      -3.589  14.546  29.460  1.00 11.14           C  
ATOM   1468  C   LEU A 194      -4.741  13.973  30.285  1.00 10.52           C  
ATOM   1469  O   LEU A 194      -5.330  14.674  31.105  1.00  8.69           O  
ATOM   1470  CB  LEU A 194      -2.615  15.288  30.383  1.00 10.88           C  
ATOM   1471  CG  LEU A 194      -1.127  15.366  30.036  1.00 16.45           C  
ATOM   1472  CD1 LEU A 194      -0.900  15.499  28.536  1.00 17.23           C  
ATOM   1473  CD2 LEU A 194      -0.486  16.513  30.797  1.00 12.07           C  
ATOM   1474  N   GLU A 195      -5.021  12.687  30.100  1.00 11.34           N  
ATOM   1475  CA  GLU A 195      -6.094  12.004  30.823  1.00  9.25           C  
ATOM   1476  C   GLU A 195      -6.001  12.166  32.338  1.00 11.52           C  
ATOM   1477  O   GLU A 195      -7.019  12.313  33.005  1.00 12.91           O  
ATOM   1478  CB  GLU A 195      -6.125  10.512  30.488  1.00  7.18           C  
ATOM   1479  CG  GLU A 195      -6.533  10.186  29.067  1.00 10.61           C  
ATOM   1480  CD  GLU A 195      -5.356  10.109  28.114  1.00 12.70           C  
ATOM   1481  OE1 GLU A 195      -4.357  10.839  28.294  1.00 13.18           O  
ATOM   1482  OE2 GLU A 195      -5.435   9.307  27.168  1.00 15.01           O  
ATOM   1483  N   THR A 196      -4.792  12.100  32.881  1.00 11.53           N  
ATOM   1484  CA  THR A 196      -4.591  12.265  34.317  1.00 13.05           C  
ATOM   1485  C   THR A 196      -5.262  13.560  34.768  1.00 14.58           C  
ATOM   1486  O   THR A 196      -6.030  13.574  35.734  1.00 16.19           O  
ATOM   1487  CB  THR A 196      -3.096  12.379  34.666  1.00 12.13           C  
ATOM   1488  OG1 THR A 196      -2.373  11.317  34.041  1.00 14.44           O  
ATOM   1489  CG2 THR A 196      -2.891  12.290  36.169  1.00  6.09           C  
ATOM   1490  N   THR A 197      -5.011  14.632  34.021  1.00 12.65           N  
ATOM   1491  CA  THR A 197      -5.562  15.940  34.344  1.00 15.15           C  
ATOM   1492  C   THR A 197      -7.043  16.102  34.015  1.00 15.49           C  
ATOM   1493  O   THR A 197      -7.665  17.099  34.395  1.00 15.41           O  
ATOM   1494  CB  THR A 197      -4.736  17.080  33.722  1.00 15.65           C  
ATOM   1495  OG1 THR A 197      -4.989  17.150  32.318  1.00 16.18           O  
ATOM   1496  CG2 THR A 197      -3.246  16.842  33.955  1.00 14.61           C  
ATOM   1497  N   ARG A 198      -7.610  15.130  33.305  1.00 14.46           N  
ATOM   1498  CA  ARG A 198      -9.029  15.177  32.992  1.00 13.28           C  
ATOM   1499  C   ARG A 198      -9.759  14.595  34.197  1.00 12.92           C  
ATOM   1500  O   ARG A 198     -10.873  15.013  34.514  1.00 13.47           O  
ATOM   1501  CB  ARG A 198      -9.363  14.383  31.729  1.00 13.86           C  
ATOM   1502  CG  ARG A 198     -10.831  14.507  31.340  1.00 19.66           C  
ATOM   1503  CD  ARG A 198     -11.156  13.783  30.052  1.00 23.86           C  
ATOM   1504  NE  ARG A 198     -11.026  12.334  30.179  1.00 29.08           N  
ATOM   1505  CZ  ARG A 198     -10.148  11.605  29.497  1.00 32.49           C  
ATOM   1506  NH1 ARG A 198      -9.318  12.197  28.640  1.00 38.87           N  
ATOM   1507  NH2 ARG A 198     -10.096  10.289  29.673  1.00 35.28           N  
ATOM   1508  N   LEU A 199      -9.146  13.591  34.829  1.00 11.58           N  
ATOM   1509  CA  LEU A 199      -9.707  12.984  36.034  1.00 11.11           C  
ATOM   1510  C   LEU A 199      -9.648  14.081  37.105  1.00 12.80           C  
ATOM   1511  O   LEU A 199     -10.568  14.219  37.919  1.00 11.38           O  
ATOM   1512  CB  LEU A 199      -8.877  11.774  36.474  1.00 10.15           C  
ATOM   1513  CG  LEU A 199      -9.315  11.095  37.773  1.00  9.67           C  
ATOM   1514  CD1 LEU A 199     -10.709  10.499  37.627  1.00  9.19           C  
ATOM   1515  CD2 LEU A 199      -8.316  10.029  38.168  1.00  9.32           C  
ATOM   1516  N   TRP A 200      -8.572  14.873  37.068  1.00 11.78           N  
ATOM   1517  CA  TRP A 200      -8.377  15.994  37.994  1.00 13.35           C  
ATOM   1518  C   TRP A 200      -9.579  16.933  37.867  1.00 16.03           C  
ATOM   1519  O   TRP A 200     -10.204  17.295  38.865  1.00 15.98           O  
ATOM   1520  CB  TRP A 200      -7.072  16.746  37.666  1.00 11.34           C  
ATOM   1521  CG  TRP A 200      -6.792  17.948  38.555  1.00 14.28           C  
ATOM   1522  CD1 TRP A 200      -7.409  19.165  38.506  1.00 12.36           C  
ATOM   1523  CD2 TRP A 200      -5.858  18.021  39.643  1.00 10.96           C  
ATOM   1524  NE1 TRP A 200      -6.933  19.983  39.498  1.00 10.99           N  
ATOM   1525  CE2 TRP A 200      -5.976  19.307  40.211  1.00 12.80           C  
ATOM   1526  CE3 TRP A 200      -4.935  17.122  40.198  1.00 10.33           C  
ATOM   1527  CZ2 TRP A 200      -5.207  19.720  41.309  1.00 12.51           C  
ATOM   1528  CZ3 TRP A 200      -4.167  17.535  41.293  1.00  8.54           C  
ATOM   1529  CH2 TRP A 200      -4.312  18.822  41.834  1.00  7.11           C  
ATOM   1530  N   ARG A 201      -9.924  17.296  36.635  1.00 11.45           N  
ATOM   1531  CA  ARG A 201     -11.064  18.174  36.405  1.00 12.00           C  
ATOM   1532  C   ARG A 201     -12.374  17.556  36.905  1.00 14.29           C  
ATOM   1533  O   ARG A 201     -13.198  18.244  37.507  1.00 11.68           O  
ATOM   1534  CB  ARG A 201     -11.197  18.522  34.913  1.00  9.86           C  
ATOM   1535  CG  ARG A 201     -12.442  19.353  34.597  1.00 10.82           C  
ATOM   1536  CD  ARG A 201     -12.510  19.773  33.143  1.00 12.71           C  
ATOM   1537  NE  ARG A 201     -11.395  20.641  32.785  1.00 15.18           N  
ATOM   1538  CZ  ARG A 201     -11.457  21.603  31.870  1.00 14.86           C  
ATOM   1539  NH1 ARG A 201     -12.592  21.826  31.217  1.00 13.26           N  
ATOM   1540  NH2 ARG A 201     -10.383  22.342  31.608  1.00  6.00           N  
ATOM   1541  N   GLU A 202     -12.550  16.256  36.671  1.00 12.67           N  
ATOM   1542  CA  GLU A 202     -13.766  15.557  37.078  1.00 14.81           C  
ATOM   1543  C   GLU A 202     -13.968  15.468  38.575  1.00 16.32           C  
ATOM   1544  O   GLU A 202     -15.076  15.682  39.060  1.00 18.44           O  
ATOM   1545  CB  GLU A 202     -13.823  14.160  36.466  1.00 11.70           C  
ATOM   1546  CG  GLU A 202     -14.069  14.163  34.966  1.00 24.38           C  
ATOM   1547  CD  GLU A 202     -13.804  12.817  34.307  1.00 29.32           C  
ATOM   1548  OE1 GLU A 202     -13.134  11.961  34.926  1.00 33.09           O  
ATOM   1549  OE2 GLU A 202     -14.247  12.622  33.154  1.00 33.18           O  
ATOM   1550  N   VAL A 203     -12.901  15.155  39.305  1.00 17.33           N  
ATOM   1551  CA  VAL A 203     -12.991  15.041  40.755  1.00 15.34           C  
ATOM   1552  C   VAL A 203     -13.189  16.400  41.440  1.00 15.02           C  
ATOM   1553  O   VAL A 203     -13.941  16.501  42.406  1.00 18.73           O  
ATOM   1554  CB  VAL A 203     -11.779  14.280  41.328  1.00 15.18           C  
ATOM   1555  CG1 VAL A 203     -11.839  14.242  42.843  1.00 12.92           C  
ATOM   1556  CG2 VAL A 203     -11.760  12.867  40.779  1.00  9.14           C  
ATOM   1557  N   VAL A 204     -12.543  17.447  40.926  1.00 15.47           N  
ATOM   1558  CA  VAL A 204     -12.688  18.799  41.488  1.00 13.42           C  
ATOM   1559  C   VAL A 204     -14.123  19.300  41.288  1.00 14.97           C  
ATOM   1560  O   VAL A 204     -14.670  19.996  42.140  1.00  9.65           O  
ATOM   1561  CB  VAL A 204     -11.688  19.793  40.850  1.00 11.82           C  
ATOM   1562  CG1 VAL A 204     -12.043  21.228  41.226  1.00 14.42           C  
ATOM   1563  CG2 VAL A 204     -10.274  19.468  41.312  1.00 10.66           C  
ATOM   1564  N   THR A 205     -14.724  18.920  40.160  1.00 14.56           N  
ATOM   1565  CA  THR A 205     -16.099  19.285  39.827  1.00 14.53           C  
ATOM   1566  C   THR A 205     -17.070  18.584  40.781  1.00 15.67           C  
ATOM   1567  O   THR A 205     -18.118  19.125  41.110  1.00 23.53           O  
ATOM   1568  CB  THR A 205     -16.436  18.895  38.374  1.00 11.33           C  
ATOM   1569  OG1 THR A 205     -15.514  19.543  37.491  1.00 17.98           O  
ATOM   1570  CG2 THR A 205     -17.852  19.326  38.006  1.00 11.89           C  
ATOM   1571  N   GLU A 206     -16.716  17.382  41.221  1.00 14.65           N  
ATOM   1572  CA  GLU A 206     -17.551  16.634  42.155  1.00 17.82           C  
ATOM   1573  C   GLU A 206     -17.503  17.268  43.545  1.00 17.68           C  
ATOM   1574  O   GLU A 206     -18.527  17.421  44.208  1.00 18.81           O  
ATOM   1575  CB  GLU A 206     -17.078  15.183  42.229  1.00 19.03           C  
ATOM   1576  CG  GLU A 206     -17.447  14.343  41.011  1.00 17.08           C  
ATOM   1577  CD  GLU A 206     -16.700  13.026  40.947  1.00 14.36           C  
ATOM   1578  OE1 GLU A 206     -15.815  12.785  41.792  1.00 14.54           O  
ATOM   1579  OE2 GLU A 206     -16.985  12.235  40.031  1.00 19.82           O  
ATOM   1580  N   VAL A 207     -16.297  17.629  43.971  1.00 16.60           N  
ATOM   1581  CA  VAL A 207     -16.066  18.260  45.268  1.00 17.40           C  
ATOM   1582  C   VAL A 207     -16.686  19.665  45.311  1.00 19.64           C  
ATOM   1583  O   VAL A 207     -17.007  20.177  46.385  1.00 21.91           O  
ATOM   1584  CB  VAL A 207     -14.538  18.345  45.556  1.00 14.15           C  
ATOM   1585  CG1 VAL A 207     -14.255  19.074  46.869  1.00 12.56           C  
ATOM   1586  CG2 VAL A 207     -13.936  16.951  45.573  1.00  7.23           C  
ATOM   1587  N   ALA A 208     -16.871  20.270  44.138  1.00 18.99           N  
ATOM   1588  CA  ALA A 208     -17.444  21.610  44.037  1.00 19.57           C  
ATOM   1589  C   ALA A 208     -18.877  21.657  44.553  1.00 21.57           C  
ATOM   1590  O   ALA A 208     -19.391  22.723  44.897  1.00 21.39           O  
ATOM   1591  CB  ALA A 208     -17.382  22.110  42.602  1.00 19.37           C  
ATOM   1592  N   ARG A 209     -19.513  20.492  44.614  1.00 25.75           N  
ATOM   1593  CA  ARG A 209     -20.882  20.386  45.103  1.00 28.69           C  
ATOM   1594  C   ARG A 209     -20.935  20.656  46.615  1.00 26.52           C  
ATOM   1595  O   ARG A 209     -21.964  21.069  47.145  1.00 30.11           O  
ATOM   1596  CB  ARG A 209     -21.435  18.988  44.813  1.00 30.36           C  
ATOM   1597  CG  ARG A 209     -21.367  18.553  43.362  1.00 32.18           C  
ATOM   1598  CD  ARG A 209     -21.693  17.077  43.265  1.00 33.90           C  
ATOM   1599  NE  ARG A 209     -21.383  16.515  41.954  1.00 42.92           N  
ATOM   1600  CZ  ARG A 209     -20.983  15.259  41.750  1.00 47.03           C  
ATOM   1601  NH1 ARG A 209     -20.835  14.426  42.777  1.00 43.59           N  
ATOM   1602  NH2 ARG A 209     -20.747  14.828  40.513  1.00 47.74           N  
ATOM   1603  N   ASP A 210     -19.815  20.419  47.292  1.00 26.13           N  
ATOM   1604  CA  ASP A 210     -19.694  20.615  48.733  1.00 24.23           C  
ATOM   1605  C   ASP A 210     -19.479  22.077  49.109  1.00 24.76           C  
ATOM   1606  O   ASP A 210     -19.539  22.435  50.289  1.00 23.89           O  
ATOM   1607  CB  ASP A 210     -18.520  19.785  49.285  1.00 27.43           C  
ATOM   1608  CG  ASP A 210     -18.766  18.276  49.227  1.00 26.86           C  
ATOM   1609  OD1 ASP A 210     -19.828  17.842  48.730  1.00 28.60           O  
ATOM   1610  OD2 ASP A 210     -17.888  17.519  49.697  1.00 27.19           O  
ATOM   1611  N   TYR A 211     -19.184  22.904  48.110  1.00 21.69           N  
ATOM   1612  CA  TYR A 211     -18.929  24.325  48.324  1.00 20.88           C  
ATOM   1613  C   TYR A 211     -19.764  25.160  47.367  1.00 23.47           C  
ATOM   1614  O   TYR A 211     -19.232  25.812  46.465  1.00 25.18           O  
ATOM   1615  CB  TYR A 211     -17.442  24.625  48.115  1.00 18.62           C  
ATOM   1616  CG  TYR A 211     -16.531  23.804  48.991  1.00 20.66           C  
ATOM   1617  CD1 TYR A 211     -16.188  22.491  48.643  1.00 23.82           C  
ATOM   1618  CD2 TYR A 211     -16.022  24.324  50.178  1.00 19.17           C  
ATOM   1619  CE1 TYR A 211     -15.357  21.716  49.467  1.00 23.98           C  
ATOM   1620  CE2 TYR A 211     -15.194  23.562  51.008  1.00 20.43           C  
ATOM   1621  CZ  TYR A 211     -14.865  22.261  50.648  1.00 21.91           C  
ATOM   1622  OH  TYR A 211     -14.033  21.519  51.454  1.00 19.36           O  
ATOM   1623  N   PRO A 212     -21.090  25.195  47.584  1.00 26.53           N  
ATOM   1624  CA  PRO A 212     -22.000  25.959  46.725  1.00 27.11           C  
ATOM   1625  C   PRO A 212     -21.725  27.459  46.733  1.00 28.78           C  
ATOM   1626  O   PRO A 212     -22.138  28.179  45.824  1.00 29.82           O  
ATOM   1627  CB  PRO A 212     -23.371  25.629  47.316  1.00 28.65           C  
ATOM   1628  CG  PRO A 212     -23.071  25.438  48.775  1.00 28.22           C  
ATOM   1629  CD  PRO A 212     -21.820  24.603  48.721  1.00 26.95           C  
ATOM   1630  N   ASP A 213     -21.009  27.918  47.755  1.00 27.98           N  
ATOM   1631  CA  ASP A 213     -20.678  29.327  47.894  1.00 26.87           C  
ATOM   1632  C   ASP A 213     -19.440  29.787  47.122  1.00 26.52           C  
ATOM   1633  O   ASP A 213     -19.156  30.984  47.065  1.00 24.85           O  
ATOM   1634  CB  ASP A 213     -20.579  29.714  49.376  1.00 31.99           C  
ATOM   1635  CG  ASP A 213     -19.611  28.839  50.159  1.00 33.88           C  
ATOM   1636  OD1 ASP A 213     -19.571  27.606  49.940  1.00 34.79           O  
ATOM   1637  OD2 ASP A 213     -18.902  29.394  51.022  1.00 39.47           O  
ATOM   1638  N   VAL A 214     -18.704  28.852  46.529  1.00 24.27           N  
ATOM   1639  CA  VAL A 214     -17.525  29.228  45.756  1.00 26.28           C  
ATOM   1640  C   VAL A 214     -17.761  29.044  44.251  1.00 23.73           C  
ATOM   1641  O   VAL A 214     -18.429  28.104  43.817  1.00 24.61           O  
ATOM   1642  CB  VAL A 214     -16.239  28.463  46.205  1.00 24.72           C  
ATOM   1643  CG1 VAL A 214     -16.000  28.632  47.696  1.00 20.16           C  
ATOM   1644  CG2 VAL A 214     -16.339  27.022  45.848  1.00 28.96           C  
ATOM   1645  N   ARG A 215     -17.238  29.978  43.468  1.00 23.16           N  
ATOM   1646  CA  ARG A 215     -17.379  29.943  42.016  1.00 24.02           C  
ATOM   1647  C   ARG A 215     -16.193  29.196  41.407  1.00 18.19           C  
ATOM   1648  O   ARG A 215     -15.064  29.685  41.441  1.00 17.88           O  
ATOM   1649  CB  ARG A 215     -17.444  31.378  41.477  1.00 29.11           C  
ATOM   1650  CG  ARG A 215     -17.724  31.510  39.986  1.00 39.01           C  
ATOM   1651  CD  ARG A 215     -16.636  32.332  39.296  1.00 46.71           C  
ATOM   1652  NE  ARG A 215     -15.360  31.614  39.286  1.00 53.38           N  
ATOM   1653  CZ  ARG A 215     -14.165  32.188  39.173  1.00 55.73           C  
ATOM   1654  NH1 ARG A 215     -14.062  33.510  39.057  1.00 53.43           N  
ATOM   1655  NH2 ARG A 215     -13.069  31.436  39.191  1.00 53.13           N  
ATOM   1656  N   LEU A 216     -16.459  28.003  40.876  1.00 14.09           N  
ATOM   1657  CA  LEU A 216     -15.428  27.176  40.258  1.00 15.99           C  
ATOM   1658  C   LEU A 216     -15.281  27.401  38.755  1.00 16.51           C  
ATOM   1659  O   LEU A 216     -16.272  27.499  38.024  1.00 18.36           O  
ATOM   1660  CB  LEU A 216     -15.694  25.688  40.515  1.00 14.06           C  
ATOM   1661  CG  LEU A 216     -14.770  24.700  39.781  1.00 16.35           C  
ATOM   1662  CD1 LEU A 216     -13.372  24.721  40.376  1.00 17.28           C  
ATOM   1663  CD2 LEU A 216     -15.344  23.302  39.831  1.00 17.33           C  
ATOM   1664  N   SER A 217     -14.031  27.437  38.305  1.00 13.80           N  
ATOM   1665  CA  SER A 217     -13.696  27.617  36.902  1.00 15.03           C  
ATOM   1666  C   SER A 217     -12.533  26.703  36.590  1.00 15.31           C  
ATOM   1667  O   SER A 217     -11.703  26.437  37.460  1.00 16.46           O  
ATOM   1668  CB  SER A 217     -13.273  29.057  36.617  1.00 14.83           C  
ATOM   1669  OG  SER A 217     -14.339  29.955  36.846  1.00 30.31           O  
ATOM   1670  N   HIS A 218     -12.503  26.199  35.359  1.00 16.41           N  
ATOM   1671  CA  HIS A 218     -11.436  25.322  34.880  1.00 16.99           C  
ATOM   1672  C   HIS A 218     -10.706  26.066  33.773  1.00 16.77           C  
ATOM   1673  O   HIS A 218     -11.318  26.793  32.999  1.00 18.04           O  
ATOM   1674  CB  HIS A 218     -12.001  24.008  34.349  1.00 11.62           C  
ATOM   1675  CG  HIS A 218     -12.776  23.234  35.368  1.00 16.38           C  
ATOM   1676  ND1 HIS A 218     -12.192  22.686  36.489  1.00 15.13           N  
ATOM   1677  CD2 HIS A 218     -14.094  22.931  35.445  1.00 14.73           C  
ATOM   1678  CE1 HIS A 218     -13.116  22.078  37.213  1.00 16.50           C  
ATOM   1679  NE2 HIS A 218     -14.278  22.214  36.600  1.00 17.09           N  
ATOM   1680  N   MET A 219      -9.391  25.897  33.718  1.00 18.57           N  
ATOM   1681  CA  MET A 219      -8.576  26.573  32.724  1.00 17.56           C  
ATOM   1682  C   MET A 219      -7.409  25.676  32.344  1.00 16.13           C  
ATOM   1683  O   MET A 219      -6.916  24.906  33.166  1.00 12.03           O  
ATOM   1684  CB  MET A 219      -8.057  27.902  33.300  1.00 15.66           C  
ATOM   1685  CG  MET A 219      -7.350  28.828  32.305  1.00 18.26           C  
ATOM   1686  SD  MET A 219      -6.791  30.383  33.083  1.00 21.47           S  
ATOM   1687  CE  MET A 219      -8.276  31.335  33.043  1.00 13.15           C  
ATOM   1688  N   TYR A 220      -7.009  25.742  31.079  1.00 17.04           N  
ATOM   1689  CA  TYR A 220      -5.889  24.953  30.596  1.00 13.96           C  
ATOM   1690  C   TYR A 220      -4.620  25.657  31.053  1.00 13.77           C  
ATOM   1691  O   TYR A 220      -4.576  26.890  31.092  1.00 17.19           O  
ATOM   1692  CB  TYR A 220      -5.957  24.800  29.068  1.00 11.90           C  
ATOM   1693  CG  TYR A 220      -7.115  23.921  28.619  1.00 13.19           C  
ATOM   1694  CD1 TYR A 220      -7.481  22.788  29.354  1.00 12.24           C  
ATOM   1695  CD2 TYR A 220      -7.866  24.235  27.489  1.00 11.30           C  
ATOM   1696  CE1 TYR A 220      -8.561  21.999  28.980  1.00 10.90           C  
ATOM   1697  CE2 TYR A 220      -8.953  23.445  27.106  1.00 13.08           C  
ATOM   1698  CZ  TYR A 220      -9.289  22.330  27.857  1.00 12.92           C  
ATOM   1699  OH  TYR A 220     -10.341  21.534  27.474  1.00 17.09           O  
ATOM   1700  N   VAL A 221      -3.603  24.873  31.411  1.00 13.58           N  
ATOM   1701  CA  VAL A 221      -2.333  25.404  31.912  1.00 12.72           C  
ATOM   1702  C   VAL A 221      -1.620  26.435  31.028  1.00 16.89           C  
ATOM   1703  O   VAL A 221      -0.989  27.366  31.535  1.00 18.68           O  
ATOM   1704  CB  VAL A 221      -1.365  24.261  32.296  1.00  9.06           C  
ATOM   1705  CG1 VAL A 221      -1.108  23.339  31.102  1.00  6.21           C  
ATOM   1706  CG2 VAL A 221      -0.078  24.833  32.856  1.00  3.68           C  
ATOM   1707  N   ASP A 222      -1.688  26.251  29.713  1.00 16.94           N  
ATOM   1708  CA  ASP A 222      -1.065  27.187  28.785  1.00 14.19           C  
ATOM   1709  C   ASP A 222      -1.813  28.516  28.820  1.00 13.72           C  
ATOM   1710  O   ASP A 222      -1.193  29.581  28.912  1.00 10.71           O  
ATOM   1711  CB  ASP A 222      -1.041  26.604  27.368  1.00 13.65           C  
ATOM   1712  CG  ASP A 222      -2.404  26.125  26.891  1.00 15.64           C  
ATOM   1713  OD1 ASP A 222      -3.367  26.024  27.677  1.00 21.07           O  
ATOM   1714  OD2 ASP A 222      -2.520  25.837  25.695  1.00 21.95           O  
ATOM   1715  N   ASN A 223      -3.147  28.447  28.788  1.00 12.70           N  
ATOM   1716  CA  ASN A 223      -3.976  29.647  28.836  1.00 11.30           C  
ATOM   1717  C   ASN A 223      -3.769  30.365  30.171  1.00 12.58           C  
ATOM   1718  O   ASN A 223      -3.686  31.592  30.203  1.00 12.43           O  
ATOM   1719  CB  ASN A 223      -5.457  29.308  28.629  1.00 12.69           C  
ATOM   1720  CG  ASN A 223      -6.351  30.551  28.610  1.00 15.33           C  
ATOM   1721  OD1 ASN A 223      -7.544  30.475  28.905  1.00 24.34           O  
ATOM   1722  ND2 ASN A 223      -5.774  31.697  28.270  1.00 14.92           N  
ATOM   1723  N   ALA A 224      -3.661  29.594  31.259  1.00  9.39           N  
ATOM   1724  CA  ALA A 224      -3.436  30.150  32.594  1.00  6.55           C  
ATOM   1725  C   ALA A 224      -2.112  30.895  32.655  1.00  6.56           C  
ATOM   1726  O   ALA A 224      -1.960  31.838  33.424  1.00  8.43           O  
ATOM   1727  CB  ALA A 224      -3.467  29.047  33.652  1.00  6.64           C  
ATOM   1728  N   ALA A 225      -1.145  30.469  31.852  1.00 10.05           N  
ATOM   1729  CA  ALA A 225       0.155  31.138  31.809  1.00 12.14           C  
ATOM   1730  C   ALA A 225       0.012  32.523  31.165  1.00 13.47           C  
ATOM   1731  O   ALA A 225       0.809  33.418  31.424  1.00 16.19           O  
ATOM   1732  CB  ALA A 225       1.168  30.292  31.034  1.00 15.47           C  
ATOM   1733  N   MET A 226      -1.002  32.694  30.321  1.00 16.01           N  
ATOM   1734  CA  MET A 226      -1.238  33.980  29.671  1.00 18.05           C  
ATOM   1735  C   MET A 226      -2.063  34.906  30.556  1.00 18.92           C  
ATOM   1736  O   MET A 226      -1.816  36.112  30.619  1.00 21.92           O  
ATOM   1737  CB  MET A 226      -2.004  33.794  28.368  1.00 21.38           C  
ATOM   1738  CG  MET A 226      -1.324  32.934  27.342  1.00 24.02           C  
ATOM   1739  SD  MET A 226      -2.249  33.011  25.809  1.00 23.40           S  
ATOM   1740  CE  MET A 226      -1.347  34.264  24.963  1.00 20.01           C  
ATOM   1741  N   GLN A 227      -3.062  34.336  31.214  1.00 14.33           N  
ATOM   1742  CA  GLN A 227      -3.953  35.096  32.071  1.00 16.71           C  
ATOM   1743  C   GLN A 227      -3.271  35.697  33.282  1.00 16.79           C  
ATOM   1744  O   GLN A 227      -3.631  36.789  33.717  1.00 17.16           O  
ATOM   1745  CB  GLN A 227      -5.138  34.231  32.485  1.00 16.32           C  
ATOM   1746  CG  GLN A 227      -5.999  33.819  31.302  1.00 17.14           C  
ATOM   1747  CD  GLN A 227      -6.473  35.010  30.479  1.00 18.50           C  
ATOM   1748  OE1 GLN A 227      -6.680  36.105  31.004  1.00 18.42           O  
ATOM   1749  NE2 GLN A 227      -6.637  34.801  29.177  1.00 21.76           N  
ATOM   1750  N   LEU A 228      -2.281  34.989  33.818  1.00 19.68           N  
ATOM   1751  CA  LEU A 228      -1.536  35.480  34.976  1.00 19.30           C  
ATOM   1752  C   LEU A 228      -0.861  36.802  34.626  1.00 19.11           C  
ATOM   1753  O   LEU A 228      -0.748  37.681  35.474  1.00 18.20           O  
ATOM   1754  CB  LEU A 228      -0.494  34.447  35.441  1.00 16.08           C  
ATOM   1755  CG  LEU A 228      -1.016  33.297  36.318  1.00 17.86           C  
ATOM   1756  CD1 LEU A 228       0.002  32.165  36.435  1.00  6.29           C  
ATOM   1757  CD2 LEU A 228      -1.381  33.842  37.700  1.00 14.16           C  
ATOM   1758  N   ILE A 229      -0.452  36.945  33.364  1.00 19.06           N  
ATOM   1759  CA  ILE A 229       0.207  38.163  32.888  1.00 19.86           C  
ATOM   1760  C   ILE A 229      -0.808  39.176  32.364  1.00 18.43           C  
ATOM   1761  O   ILE A 229      -0.704  40.363  32.652  1.00 16.31           O  
ATOM   1762  CB  ILE A 229       1.208  37.875  31.734  1.00 22.88           C  
ATOM   1763  CG1 ILE A 229       2.236  36.827  32.143  1.00 26.17           C  
ATOM   1764  CG2 ILE A 229       1.964  39.135  31.365  1.00 25.09           C  
ATOM   1765  CD1 ILE A 229       3.131  36.414  31.002  1.00 23.64           C  
ATOM   1766  N   ARG A 230      -1.783  38.699  31.592  1.00 19.90           N  
ATOM   1767  CA  ARG A 230      -2.803  39.562  31.001  1.00 19.93           C  
ATOM   1768  C   ARG A 230      -3.768  40.212  31.993  1.00 22.62           C  
ATOM   1769  O   ARG A 230      -4.135  41.382  31.838  1.00 23.38           O  
ATOM   1770  CB  ARG A 230      -3.614  38.802  29.952  1.00 19.47           C  
ATOM   1771  CG  ARG A 230      -4.524  39.709  29.133  1.00 20.85           C  
ATOM   1772  CD  ARG A 230      -5.609  38.933  28.423  1.00 21.57           C  
ATOM   1773  NE  ARG A 230      -6.567  38.338  29.354  1.00 23.98           N  
ATOM   1774  CZ  ARG A 230      -7.544  38.999  29.972  1.00 25.33           C  
ATOM   1775  NH1 ARG A 230      -7.714  40.303  29.774  1.00 28.03           N  
ATOM   1776  NH2 ARG A 230      -8.364  38.347  30.788  1.00 27.26           N  
ATOM   1777  N   ALA A 231      -4.218  39.450  32.982  1.00 20.71           N  
ATOM   1778  CA  ALA A 231      -5.150  39.989  33.962  1.00 20.64           C  
ATOM   1779  C   ALA A 231      -5.059  39.221  35.268  1.00 19.74           C  
ATOM   1780  O   ALA A 231      -5.969  38.484  35.628  1.00 17.01           O  
ATOM   1781  CB  ALA A 231      -6.575  39.947  33.413  1.00 19.06           C  
ATOM   1782  N   PRO A 232      -3.941  39.384  35.995  1.00 22.30           N  
ATOM   1783  CA  PRO A 232      -3.707  38.708  37.278  1.00 21.17           C  
ATOM   1784  C   PRO A 232      -4.789  38.915  38.342  1.00 21.15           C  
ATOM   1785  O   PRO A 232      -5.055  38.018  39.146  1.00 20.33           O  
ATOM   1786  CB  PRO A 232      -2.354  39.273  37.720  1.00 21.16           C  
ATOM   1787  CG  PRO A 232      -2.223  40.571  36.945  1.00 20.12           C  
ATOM   1788  CD  PRO A 232      -2.774  40.199  35.617  1.00 16.91           C  
ATOM   1789  N   ALA A 233      -5.436  40.077  38.322  1.00 21.69           N  
ATOM   1790  CA  ALA A 233      -6.480  40.383  39.297  1.00 20.77           C  
ATOM   1791  C   ALA A 233      -7.728  39.508  39.168  1.00 18.50           C  
ATOM   1792  O   ALA A 233      -8.622  39.579  40.007  1.00 21.07           O  
ATOM   1793  CB  ALA A 233      -6.854  41.857  39.224  1.00 21.10           C  
ATOM   1794  N   GLN A 234      -7.788  38.696  38.114  1.00 18.35           N  
ATOM   1795  CA  GLN A 234      -8.920  37.794  37.877  1.00 17.35           C  
ATOM   1796  C   GLN A 234      -8.843  36.543  38.761  1.00 16.37           C  
ATOM   1797  O   GLN A 234      -9.825  35.812  38.902  1.00 14.30           O  
ATOM   1798  CB  GLN A 234      -8.943  37.349  36.409  1.00 19.04           C  
ATOM   1799  CG  GLN A 234      -7.850  36.335  36.066  1.00 23.90           C  
ATOM   1800  CD  GLN A 234      -7.789  35.982  34.593  1.00 26.00           C  
ATOM   1801  OE1 GLN A 234      -8.542  35.132  34.114  1.00 28.68           O  
ATOM   1802  NE2 GLN A 234      -6.873  36.616  33.871  1.00 24.16           N  
ATOM   1803  N   PHE A 235      -7.658  36.273  39.303  1.00 16.80           N  
ATOM   1804  CA  PHE A 235      -7.446  35.104  40.152  1.00 18.03           C  
ATOM   1805  C   PHE A 235      -7.603  35.367  41.652  1.00 18.17           C  
ATOM   1806  O   PHE A 235      -7.285  36.451  42.148  1.00 19.18           O  
ATOM   1807  CB  PHE A 235      -6.051  34.506  39.907  1.00 15.05           C  
ATOM   1808  CG  PHE A 235      -5.850  33.971  38.519  1.00 13.71           C  
ATOM   1809  CD1 PHE A 235      -6.365  32.731  38.156  1.00 16.74           C  
ATOM   1810  CD2 PHE A 235      -5.162  34.714  37.567  1.00 14.89           C  
ATOM   1811  CE1 PHE A 235      -6.200  32.237  36.857  1.00 17.65           C  
ATOM   1812  CE2 PHE A 235      -4.994  34.232  36.270  1.00 15.87           C  
ATOM   1813  CZ  PHE A 235      -5.515  32.989  35.914  1.00 13.16           C  
ATOM   1814  N   ASP A 236      -8.148  34.370  42.344  1.00 15.47           N  
ATOM   1815  CA  ASP A 236      -8.309  34.390  43.790  1.00 17.29           C  
ATOM   1816  C   ASP A 236      -7.473  33.185  44.231  1.00 15.38           C  
ATOM   1817  O   ASP A 236      -6.296  33.324  44.565  1.00 12.94           O  
ATOM   1818  CB  ASP A 236      -9.779  34.217  44.197  1.00 14.57           C  
ATOM   1819  CG  ASP A 236      -9.958  34.078  45.716  1.00 20.95           C  
ATOM   1820  OD1 ASP A 236      -8.992  34.328  46.460  1.00 23.91           O  
ATOM   1821  OD2 ASP A 236     -11.057  33.709  46.178  1.00 14.11           O  
ATOM   1822  N   VAL A 237      -8.080  32.001  44.183  1.00 15.61           N  
ATOM   1823  CA  VAL A 237      -7.399  30.759  44.526  1.00 14.96           C  
ATOM   1824  C   VAL A 237      -7.167  29.995  43.220  1.00 14.75           C  
ATOM   1825  O   VAL A 237      -8.083  29.839  42.416  1.00 16.70           O  
ATOM   1826  CB  VAL A 237      -8.229  29.881  45.498  1.00 12.36           C  
ATOM   1827  CG1 VAL A 237      -7.495  28.584  45.795  1.00 11.90           C  
ATOM   1828  CG2 VAL A 237      -8.481  30.624  46.795  1.00 15.01           C  
ATOM   1829  N   LEU A 238      -5.927  29.573  42.998  1.00 15.91           N  
ATOM   1830  CA  LEU A 238      -5.564  28.823  41.798  1.00 13.79           C  
ATOM   1831  C   LEU A 238      -5.131  27.419  42.202  1.00 12.27           C  
ATOM   1832  O   LEU A 238      -4.072  27.243  42.801  1.00 11.81           O  
ATOM   1833  CB  LEU A 238      -4.422  29.527  41.043  1.00 12.26           C  
ATOM   1834  CG  LEU A 238      -4.076  29.087  39.606  1.00 10.73           C  
ATOM   1835  CD1 LEU A 238      -3.126  30.104  38.992  1.00 12.14           C  
ATOM   1836  CD2 LEU A 238      -3.462  27.687  39.548  1.00  8.29           C  
ATOM   1837  N   LEU A 239      -5.940  26.424  41.843  1.00 10.67           N  
ATOM   1838  CA  LEU A 239      -5.648  25.029  42.159  1.00 11.65           C  
ATOM   1839  C   LEU A 239      -5.042  24.243  40.995  1.00 11.91           C  
ATOM   1840  O   LEU A 239      -5.532  24.309  39.873  1.00 14.12           O  
ATOM   1841  CB  LEU A 239      -6.927  24.323  42.631  1.00  6.56           C  
ATOM   1842  CG  LEU A 239      -6.909  22.795  42.766  1.00  9.70           C  
ATOM   1843  CD1 LEU A 239      -5.922  22.344  43.842  1.00  4.76           C  
ATOM   1844  CD2 LEU A 239      -8.308  22.305  43.069  1.00  6.85           C  
ATOM   1845  N   THR A 240      -3.977  23.497  41.273  1.00 11.53           N  
ATOM   1846  CA  THR A 240      -3.356  22.669  40.256  1.00 11.07           C  
ATOM   1847  C   THR A 240      -2.406  21.611  40.823  1.00 12.18           C  
ATOM   1848  O   THR A 240      -2.154  21.552  42.033  1.00 12.01           O  
ATOM   1849  CB  THR A 240      -2.666  23.516  39.163  1.00 13.74           C  
ATOM   1850  OG1 THR A 240      -2.405  22.691  38.015  1.00 12.13           O  
ATOM   1851  CG2 THR A 240      -1.366  24.111  39.681  1.00 13.57           C  
ATOM   1852  N   GLY A 241      -1.936  20.739  39.937  1.00 14.26           N  
ATOM   1853  CA  GLY A 241      -1.034  19.668  40.320  1.00  6.41           C  
ATOM   1854  C   GLY A 241       0.357  20.117  40.704  1.00  7.04           C  
ATOM   1855  O   GLY A 241       0.662  21.312  40.712  1.00  8.23           O  
ATOM   1856  N   ASN A 242       1.198  19.134  41.015  1.00  5.91           N  
ATOM   1857  CA  ASN A 242       2.582  19.340  41.431  1.00  8.54           C  
ATOM   1858  C   ASN A 242       3.392  20.051  40.351  1.00 10.17           C  
ATOM   1859  O   ASN A 242       3.979  21.107  40.585  1.00 11.25           O  
ATOM   1860  CB  ASN A 242       3.212  17.981  41.741  1.00  8.71           C  
ATOM   1861  CG  ASN A 242       4.221  18.043  42.864  1.00  8.54           C  
ATOM   1862  OD1 ASN A 242       4.836  19.080  43.117  1.00 11.04           O  
ATOM   1863  ND2 ASN A 242       4.398  16.920  43.550  1.00 10.79           N  
ATOM   1864  N   MET A 243       3.402  19.457  39.165  1.00 14.89           N  
ATOM   1865  CA  MET A 243       4.115  19.986  38.005  1.00 16.74           C  
ATOM   1866  C   MET A 243       3.667  21.387  37.552  1.00 12.36           C  
ATOM   1867  O   MET A 243       4.490  22.299  37.439  1.00 14.06           O  
ATOM   1868  CB  MET A 243       3.965  18.996  36.849  1.00 17.62           C  
ATOM   1869  CG  MET A 243       4.422  19.510  35.510  1.00 23.66           C  
ATOM   1870  SD  MET A 243       5.964  18.797  35.042  1.00 29.45           S  
ATOM   1871  CE  MET A 243       7.074  19.828  36.006  1.00 16.42           C  
ATOM   1872  N   PHE A 244       2.377  21.539  37.254  1.00 14.71           N  
ATOM   1873  CA  PHE A 244       1.831  22.821  36.798  1.00 11.99           C  
ATOM   1874  C   PHE A 244       1.952  23.885  37.892  1.00 16.65           C  
ATOM   1875  O   PHE A 244       2.175  25.069  37.606  1.00 14.77           O  
ATOM   1876  CB  PHE A 244       0.357  22.675  36.404  1.00 12.93           C  
ATOM   1877  CG  PHE A 244       0.112  21.790  35.207  1.00 10.59           C  
ATOM   1878  CD1 PHE A 244       1.162  21.357  34.403  1.00 10.84           C  
ATOM   1879  CD2 PHE A 244      -1.187  21.390  34.889  1.00 11.35           C  
ATOM   1880  CE1 PHE A 244       0.922  20.532  33.293  1.00 17.81           C  
ATOM   1881  CE2 PHE A 244      -1.444  20.565  33.781  1.00 13.19           C  
ATOM   1882  CZ  PHE A 244      -0.384  20.135  32.982  1.00 14.62           C  
ATOM   1883  N   GLY A 245       1.783  23.450  39.141  1.00 15.89           N  
ATOM   1884  CA  GLY A 245       1.880  24.354  40.276  1.00 13.92           C  
ATOM   1885  C   GLY A 245       3.271  24.929  40.393  1.00 13.79           C  
ATOM   1886  O   GLY A 245       3.440  26.103  40.711  1.00 12.08           O  
ATOM   1887  N   ASP A 246       4.270  24.100  40.105  1.00 13.70           N  
ATOM   1888  CA  ASP A 246       5.663  24.525  40.160  1.00 12.36           C  
ATOM   1889  C   ASP A 246       5.913  25.699  39.209  1.00 13.59           C  
ATOM   1890  O   ASP A 246       6.495  26.716  39.585  1.00  8.36           O  
ATOM   1891  CB  ASP A 246       6.566  23.359  39.764  1.00 12.05           C  
ATOM   1892  CG  ASP A 246       8.028  23.702  39.878  1.00 15.80           C  
ATOM   1893  OD1 ASP A 246       8.395  24.292  40.908  1.00 13.03           O  
ATOM   1894  OD2 ASP A 246       8.807  23.390  38.952  1.00 13.65           O  
ATOM   1895  N   ILE A 247       5.449  25.539  37.975  1.00 11.57           N  
ATOM   1896  CA  ILE A 247       5.603  26.546  36.934  1.00 13.23           C  
ATOM   1897  C   ILE A 247       4.783  27.811  37.186  1.00 15.69           C  
ATOM   1898  O   ILE A 247       5.341  28.907  37.275  1.00 16.12           O  
ATOM   1899  CB  ILE A 247       5.224  25.948  35.566  1.00 14.25           C  
ATOM   1900  CG1 ILE A 247       6.141  24.760  35.258  1.00 11.76           C  
ATOM   1901  CG2 ILE A 247       5.291  27.012  34.478  1.00 10.30           C  
ATOM   1902  CD1 ILE A 247       5.665  23.892  34.109  1.00 17.50           C  
ATOM   1903  N   LEU A 248       3.466  27.652  37.311  1.00 15.48           N  
ATOM   1904  CA  LEU A 248       2.566  28.787  37.518  1.00 15.60           C  
ATOM   1905  C   LEU A 248       2.789  29.557  38.817  1.00 17.58           C  
ATOM   1906  O   LEU A 248       2.404  30.724  38.919  1.00 17.05           O  
ATOM   1907  CB  LEU A 248       1.103  28.338  37.424  1.00 14.48           C  
ATOM   1908  CG  LEU A 248       0.696  27.663  36.115  1.00  8.12           C  
ATOM   1909  CD1 LEU A 248      -0.777  27.307  36.164  1.00  8.79           C  
ATOM   1910  CD2 LEU A 248       0.990  28.600  34.950  1.00 10.04           C  
ATOM   1911  N   SER A 249       3.386  28.900  39.810  1.00 18.88           N  
ATOM   1912  CA  SER A 249       3.655  29.545  41.096  1.00 21.14           C  
ATOM   1913  C   SER A 249       4.828  30.495  40.943  1.00 18.96           C  
ATOM   1914  O   SER A 249       4.834  31.583  41.512  1.00 22.47           O  
ATOM   1915  CB  SER A 249       3.966  28.514  42.177  1.00 17.95           C  
ATOM   1916  OG  SER A 249       3.372  28.915  43.389  1.00 20.32           O  
ATOM   1917  N   ASP A 250       5.834  30.056  40.195  1.00 17.62           N  
ATOM   1918  CA  ASP A 250       7.000  30.878  39.931  1.00 15.44           C  
ATOM   1919  C   ASP A 250       6.613  32.050  39.048  1.00 16.02           C  
ATOM   1920  O   ASP A 250       7.191  33.130  39.155  1.00 19.97           O  
ATOM   1921  CB  ASP A 250       8.105  30.050  39.281  1.00 17.27           C  
ATOM   1922  CG  ASP A 250       9.150  29.590  40.284  1.00 19.03           C  
ATOM   1923  OD1 ASP A 250       8.812  29.420  41.478  1.00 25.36           O  
ATOM   1924  OD2 ASP A 250      10.318  29.417  39.885  1.00 19.18           O  
ATOM   1925  N   GLU A 251       5.619  31.847  38.189  1.00 13.22           N  
ATOM   1926  CA  GLU A 251       5.156  32.920  37.327  1.00 12.62           C  
ATOM   1927  C   GLU A 251       4.416  33.938  38.191  1.00 12.19           C  
ATOM   1928  O   GLU A 251       4.624  35.146  38.060  1.00 10.49           O  
ATOM   1929  CB  GLU A 251       4.231  32.386  36.237  1.00 11.76           C  
ATOM   1930  CG  GLU A 251       4.021  33.376  35.113  1.00 15.75           C  
ATOM   1931  CD  GLU A 251       3.005  32.909  34.087  1.00 18.43           C  
ATOM   1932  OE1 GLU A 251       2.947  31.695  33.791  1.00 20.44           O  
ATOM   1933  OE2 GLU A 251       2.252  33.765  33.584  1.00 21.59           O  
ATOM   1934  N   ALA A 252       3.564  33.440  39.086  1.00 13.85           N  
ATOM   1935  CA  ALA A 252       2.807  34.298  39.994  1.00 14.96           C  
ATOM   1936  C   ALA A 252       3.761  35.092  40.890  1.00 16.70           C  
ATOM   1937  O   ALA A 252       3.539  36.276  41.137  1.00 16.65           O  
ATOM   1938  CB  ALA A 252       1.862  33.462  40.847  1.00 13.54           C  
ATOM   1939  N   SER A 253       4.835  34.438  41.337  1.00 13.17           N  
ATOM   1940  CA  SER A 253       5.841  35.058  42.200  1.00 15.14           C  
ATOM   1941  C   SER A 253       6.596  36.192  41.529  1.00 17.13           C  
ATOM   1942  O   SER A 253       6.879  37.208  42.154  1.00 16.47           O  
ATOM   1943  CB  SER A 253       6.858  34.020  42.690  1.00 13.84           C  
ATOM   1944  OG  SER A 253       6.264  33.077  43.572  1.00 15.23           O  
ATOM   1945  N   GLN A 254       6.937  36.009  40.257  1.00 22.11           N  
ATOM   1946  CA  GLN A 254       7.686  37.022  39.522  1.00 20.59           C  
ATOM   1947  C   GLN A 254       6.898  38.291  39.256  1.00 20.85           C  
ATOM   1948  O   GLN A 254       7.452  39.388  39.313  1.00 22.27           O  
ATOM   1949  CB  GLN A 254       8.222  36.458  38.203  1.00 21.94           C  
ATOM   1950  CG  GLN A 254       9.091  37.449  37.424  1.00 25.06           C  
ATOM   1951  CD  GLN A 254      10.242  38.002  38.248  1.00 27.98           C  
ATOM   1952  OE1 GLN A 254      11.183  37.284  38.577  1.00 27.45           O  
ATOM   1953  NE2 GLN A 254      10.169  39.286  38.586  1.00 30.39           N  
ATOM   1954  N   LEU A 255       5.608  38.150  38.977  1.00 21.30           N  
ATOM   1955  CA  LEU A 255       4.785  39.315  38.697  1.00 21.78           C  
ATOM   1956  C   LEU A 255       4.542  40.198  39.923  1.00 20.77           C  
ATOM   1957  O   LEU A 255       4.039  41.311  39.788  1.00 20.91           O  
ATOM   1958  CB  LEU A 255       3.484  38.914  37.987  1.00 23.72           C  
ATOM   1959  CG  LEU A 255       2.413  38.112  38.707  1.00 19.86           C  
ATOM   1960  CD1 LEU A 255       1.506  39.059  39.465  1.00 22.33           C  
ATOM   1961  CD2 LEU A 255       1.612  37.329  37.691  1.00 25.31           C  
ATOM   1962  N   THR A 256       4.875  39.697  41.116  1.00 22.29           N  
ATOM   1963  CA  THR A 256       4.738  40.493  42.338  1.00 17.63           C  
ATOM   1964  C   THR A 256       5.986  41.363  42.407  1.00 16.61           C  
ATOM   1965  O   THR A 256       5.981  42.434  43.014  1.00 19.58           O  
ATOM   1966  CB  THR A 256       4.631  39.640  43.631  1.00 19.39           C  
ATOM   1967  OG1 THR A 256       5.838  38.900  43.840  1.00 25.53           O  
ATOM   1968  CG2 THR A 256       3.460  38.690  43.550  1.00 19.27           C  
ATOM   1969  N   GLY A 257       7.049  40.880  41.767  1.00 16.79           N  
ATOM   1970  CA  GLY A 257       8.301  41.607  41.697  1.00 19.29           C  
ATOM   1971  C   GLY A 257       9.366  41.291  42.721  1.00 22.08           C  
ATOM   1972  O   GLY A 257      10.549  41.274  42.384  1.00 19.33           O  
ATOM   1973  N   SER A 258       8.952  41.064  43.966  1.00 25.48           N  
ATOM   1974  CA  SER A 258       9.882  40.776  45.060  1.00 26.26           C  
ATOM   1975  C   SER A 258       9.787  39.328  45.515  1.00 25.96           C  
ATOM   1976  O   SER A 258       8.895  38.970  46.283  1.00 24.49           O  
ATOM   1977  CB  SER A 258       9.602  41.709  46.241  1.00 23.06           C  
ATOM   1978  OG  SER A 258       9.684  43.064  45.849  1.00 22.76           O  
ATOM   1979  N   ILE A 259      10.726  38.505  45.056  1.00 24.35           N  
ATOM   1980  CA  ILE A 259      10.728  37.088  45.408  1.00 26.52           C  
ATOM   1981  C   ILE A 259      11.154  36.846  46.865  1.00 24.86           C  
ATOM   1982  O   ILE A 259      10.720  35.876  47.491  1.00 21.37           O  
ATOM   1983  CB  ILE A 259      11.614  36.263  44.423  1.00 27.23           C  
ATOM   1984  CG1 ILE A 259      11.209  34.791  44.460  1.00 30.63           C  
ATOM   1985  CG2 ILE A 259      13.093  36.406  44.765  1.00 25.77           C  
ATOM   1986  CD1 ILE A 259      12.066  33.896  43.601  1.00 40.68           C  
ATOM   1987  N   GLY A 260      11.978  37.755  47.393  1.00 23.38           N  
ATOM   1988  CA  GLY A 260      12.462  37.661  48.763  1.00 22.10           C  
ATOM   1989  C   GLY A 260      11.433  38.004  49.829  1.00 17.16           C  
ATOM   1990  O   GLY A 260      11.725  37.930  51.018  1.00 16.86           O  
ATOM   1991  N   MET A 261      10.225  38.358  49.402  1.00 16.79           N  
ATOM   1992  CA  MET A 261       9.137  38.707  50.309  1.00 17.73           C  
ATOM   1993  C   MET A 261       8.059  37.629  50.365  1.00 19.22           C  
ATOM   1994  O   MET A 261       7.166  37.691  51.209  1.00 22.56           O  
ATOM   1995  CB  MET A 261       8.473  40.004  49.845  1.00 19.14           C  
ATOM   1996  CG  MET A 261       9.403  41.203  49.729  1.00 21.70           C  
ATOM   1997  SD  MET A 261       9.996  41.761  51.321  1.00 17.26           S  
ATOM   1998  CE  MET A 261       8.453  42.144  52.091  1.00  9.53           C  
ATOM   1999  N   LEU A 262       8.160  36.635  49.481  1.00 22.07           N  
ATOM   2000  CA  LEU A 262       7.167  35.559  49.363  1.00 21.18           C  
ATOM   2001  C   LEU A 262       7.352  34.290  50.218  1.00 18.12           C  
ATOM   2002  O   LEU A 262       8.317  33.543  50.055  1.00 17.62           O  
ATOM   2003  CB  LEU A 262       7.012  35.195  47.883  1.00 19.92           C  
ATOM   2004  CG  LEU A 262       6.581  36.368  46.991  1.00 20.52           C  
ATOM   2005  CD1 LEU A 262       6.986  36.128  45.548  1.00 17.84           C  
ATOM   2006  CD2 LEU A 262       5.080  36.600  47.110  1.00 17.71           C  
ATOM   2007  N   PRO A 263       6.388  34.017  51.114  1.00 16.02           N  
ATOM   2008  CA  PRO A 263       6.393  32.857  52.013  1.00 19.10           C  
ATOM   2009  C   PRO A 263       5.608  31.671  51.443  1.00 18.72           C  
ATOM   2010  O   PRO A 263       4.918  31.809  50.429  1.00 18.14           O  
ATOM   2011  CB  PRO A 263       5.682  33.411  53.239  1.00 17.85           C  
ATOM   2012  CG  PRO A 263       4.577  34.210  52.609  1.00 16.36           C  
ATOM   2013  CD  PRO A 263       5.254  34.910  51.426  1.00 14.56           C  
ATOM   2014  N   SER A 264       5.690  30.519  52.113  1.00 18.67           N  
ATOM   2015  CA  SER A 264       4.946  29.325  51.686  1.00 14.70           C  
ATOM   2016  C   SER A 264       4.726  28.334  52.821  1.00 13.83           C  
ATOM   2017  O   SER A 264       5.538  28.251  53.740  1.00 15.65           O  
ATOM   2018  CB  SER A 264       5.648  28.607  50.521  1.00 11.12           C  
ATOM   2019  OG  SER A 264       6.671  27.721  50.964  1.00 13.64           O  
ATOM   2020  N   ALA A 265       3.631  27.579  52.730  1.00 11.46           N  
ATOM   2021  CA  ALA A 265       3.287  26.550  53.709  1.00 11.49           C  
ATOM   2022  C   ALA A 265       3.008  25.247  52.966  1.00  9.74           C  
ATOM   2023  O   ALA A 265       2.425  25.267  51.891  1.00 14.47           O  
ATOM   2024  CB  ALA A 265       2.051  26.960  54.522  1.00  3.82           C  
ATOM   2025  N   SER A 266       3.472  24.132  53.522  1.00  8.68           N  
ATOM   2026  CA  SER A 266       3.265  22.803  52.951  1.00  9.50           C  
ATOM   2027  C   SER A 266       2.558  22.022  54.043  1.00 11.50           C  
ATOM   2028  O   SER A 266       3.180  21.580  55.006  1.00 14.20           O  
ATOM   2029  CB  SER A 266       4.603  22.152  52.607  1.00  4.85           C  
ATOM   2030  OG  SER A 266       5.282  22.900  51.614  1.00 14.48           O  
ATOM   2031  N   LEU A 267       1.249  21.865  53.891  1.00 13.46           N  
ATOM   2032  CA  LEU A 267       0.441  21.208  54.903  1.00 14.54           C  
ATOM   2033  C   LEU A 267       0.020  19.775  54.638  1.00 15.67           C  
ATOM   2034  O   LEU A 267      -0.314  19.404  53.515  1.00 13.93           O  
ATOM   2035  CB  LEU A 267      -0.812  22.052  55.183  1.00 14.90           C  
ATOM   2036  CG  LEU A 267      -0.644  23.568  55.344  1.00 13.61           C  
ATOM   2037  CD1 LEU A 267      -1.970  24.179  55.737  1.00 15.40           C  
ATOM   2038  CD2 LEU A 267       0.418  23.902  56.379  1.00 15.96           C  
ATOM   2039  N   GLY A 268      -0.007  18.996  55.718  1.00 17.30           N  
ATOM   2040  CA  GLY A 268      -0.423  17.603  55.680  1.00 17.88           C  
ATOM   2041  C   GLY A 268      -1.262  17.309  56.919  1.00 20.32           C  
ATOM   2042  O   GLY A 268      -1.711  18.230  57.603  1.00 15.17           O  
ATOM   2043  N   GLU A 269      -1.509  16.035  57.201  1.00 26.34           N  
ATOM   2044  CA  GLU A 269      -2.287  15.659  58.379  1.00 27.06           C  
ATOM   2045  C   GLU A 269      -1.449  15.733  59.644  1.00 25.75           C  
ATOM   2046  O   GLU A 269      -0.598  14.877  59.882  1.00 29.33           O  
ATOM   2047  CB  GLU A 269      -2.855  14.248  58.233  1.00 29.94           C  
ATOM   2048  CG  GLU A 269      -4.244  14.210  57.639  1.00 41.92           C  
ATOM   2049  CD  GLU A 269      -5.265  14.928  58.508  1.00 46.70           C  
ATOM   2050  OE1 GLU A 269      -5.536  14.449  59.631  1.00 45.20           O  
ATOM   2051  OE2 GLU A 269      -5.794  15.973  58.065  1.00 50.04           O  
ATOM   2052  N   GLY A 270      -1.682  16.775  60.437  1.00 24.91           N  
ATOM   2053  CA  GLY A 270      -0.957  16.952  61.684  1.00 21.42           C  
ATOM   2054  C   GLY A 270       0.500  17.356  61.573  1.00 21.21           C  
ATOM   2055  O   GLY A 270       1.241  17.259  62.546  1.00 21.56           O  
ATOM   2056  N   ARG A 271       0.916  17.803  60.393  1.00 21.66           N  
ATOM   2057  CA  ARG A 271       2.295  18.231  60.163  1.00 19.00           C  
ATOM   2058  C   ARG A 271       2.283  19.398  59.198  1.00 19.34           C  
ATOM   2059  O   ARG A 271       1.265  19.673  58.550  1.00 19.30           O  
ATOM   2060  CB  ARG A 271       3.133  17.115  59.534  1.00 25.90           C  
ATOM   2061  CG  ARG A 271       3.217  15.834  60.321  1.00 27.26           C  
ATOM   2062  CD  ARG A 271       4.032  14.821  59.559  1.00 30.09           C  
ATOM   2063  NE  ARG A 271       3.710  13.454  59.952  1.00 38.43           N  
ATOM   2064  CZ  ARG A 271       4.018  12.922  61.128  1.00 39.70           C  
ATOM   2065  NH1 ARG A 271       4.657  13.646  62.038  1.00 48.35           N  
ATOM   2066  NH2 ARG A 271       3.695  11.664  61.391  1.00 46.29           N  
ATOM   2067  N   ALA A 272       3.438  20.038  59.057  1.00 16.04           N  
ATOM   2068  CA  ALA A 272       3.576  21.182  58.168  1.00 16.11           C  
ATOM   2069  C   ALA A 272       5.021  21.644  58.064  1.00 16.31           C  
ATOM   2070  O   ALA A 272       5.788  21.525  59.015  1.00 16.48           O  
ATOM   2071  CB  ALA A 272       2.695  22.331  58.652  1.00 12.96           C  
ATOM   2072  N   MET A 273       5.402  22.120  56.883  1.00 17.17           N  
ATOM   2073  CA  MET A 273       6.749  22.634  56.670  1.00 13.58           C  
ATOM   2074  C   MET A 273       6.635  24.010  56.060  1.00 13.41           C  
ATOM   2075  O   MET A 273       5.823  24.245  55.172  1.00 15.01           O  
ATOM   2076  CB  MET A 273       7.581  21.726  55.775  1.00 16.47           C  
ATOM   2077  CG  MET A 273       8.999  22.238  55.556  1.00 14.26           C  
ATOM   2078  SD  MET A 273      10.131  20.925  55.099  1.00 20.11           S  
ATOM   2079  CE  MET A 273       9.627  20.594  53.394  1.00 17.08           C  
ATOM   2080  N   TYR A 274       7.449  24.925  56.555  1.00 16.12           N  
ATOM   2081  CA  TYR A 274       7.411  26.292  56.085  1.00 16.35           C  
ATOM   2082  C   TYR A 274       8.762  26.673  55.540  1.00 13.99           C  
ATOM   2083  O   TYR A 274       9.785  26.443  56.181  1.00 18.44           O  
ATOM   2084  CB  TYR A 274       6.977  27.208  57.231  1.00 16.49           C  
ATOM   2085  CG  TYR A 274       5.654  26.780  57.830  1.00 12.24           C  
ATOM   2086  CD1 TYR A 274       5.598  25.792  58.818  1.00 14.03           C  
ATOM   2087  CD2 TYR A 274       4.457  27.333  57.388  1.00 10.42           C  
ATOM   2088  CE1 TYR A 274       4.379  25.363  59.346  1.00 13.24           C  
ATOM   2089  CE2 TYR A 274       3.233  26.917  57.909  1.00 14.45           C  
ATOM   2090  CZ  TYR A 274       3.200  25.930  58.887  1.00 16.18           C  
ATOM   2091  OH  TYR A 274       1.988  25.522  59.398  1.00 14.88           O  
ATOM   2092  N   GLU A 275       8.757  27.233  54.335  1.00 13.37           N  
ATOM   2093  CA  GLU A 275       9.988  27.624  53.669  1.00 11.28           C  
ATOM   2094  C   GLU A 275       9.740  28.791  52.742  1.00 10.40           C  
ATOM   2095  O   GLU A 275       8.602  29.066  52.363  1.00 12.70           O  
ATOM   2096  CB  GLU A 275      10.518  26.457  52.815  1.00 14.09           C  
ATOM   2097  CG  GLU A 275       9.699  26.215  51.534  1.00 18.32           C  
ATOM   2098  CD  GLU A 275      10.303  25.187  50.590  1.00 18.12           C  
ATOM   2099  OE1 GLU A 275      11.543  25.152  50.428  1.00 20.13           O  
ATOM   2100  OE2 GLU A 275       9.525  24.418  49.989  1.00 20.93           O  
ATOM   2101  N   PRO A 276      10.794  29.564  52.450  1.00 15.53           N  
ATOM   2102  CA  PRO A 276      10.633  30.696  51.536  1.00 18.38           C  
ATOM   2103  C   PRO A 276      10.672  30.050  50.136  1.00 20.02           C  
ATOM   2104  O   PRO A 276      11.164  28.927  49.985  1.00 20.09           O  
ATOM   2105  CB  PRO A 276      11.883  31.523  51.812  1.00 16.96           C  
ATOM   2106  CG  PRO A 276      12.906  30.481  52.148  1.00 14.05           C  
ATOM   2107  CD  PRO A 276      12.140  29.552  53.051  1.00 15.02           C  
ATOM   2108  N   ILE A 277      10.140  30.720  49.122  1.00 23.96           N  
ATOM   2109  CA  ILE A 277      10.141  30.139  47.778  1.00 21.54           C  
ATOM   2110  C   ILE A 277      11.243  30.691  46.852  1.00 24.53           C  
ATOM   2111  O   ILE A 277      11.299  30.348  45.669  1.00 27.08           O  
ATOM   2112  CB  ILE A 277       8.731  30.285  47.116  1.00 23.76           C  
ATOM   2113  CG1 ILE A 277       8.321  31.755  46.975  1.00 20.40           C  
ATOM   2114  CG2 ILE A 277       7.684  29.581  47.960  1.00 15.05           C  
ATOM   2115  CD1 ILE A 277       8.837  32.451  45.736  1.00 22.55           C  
ATOM   2116  N   HIS A 278      12.153  31.483  47.416  1.00 22.03           N  
ATOM   2117  CA  HIS A 278      13.227  32.129  46.665  1.00 16.22           C  
ATOM   2118  C   HIS A 278      14.544  31.396  46.397  1.00 17.80           C  
ATOM   2119  O   HIS A 278      15.406  31.939  45.714  1.00 22.82           O  
ATOM   2120  CB  HIS A 278      13.531  33.501  47.284  1.00 17.95           C  
ATOM   2121  CG  HIS A 278      13.998  33.443  48.708  1.00 18.07           C  
ATOM   2122  ND1 HIS A 278      14.988  32.582  49.137  1.00 16.92           N  
ATOM   2123  CD2 HIS A 278      13.638  34.169  49.793  1.00 16.63           C  
ATOM   2124  CE1 HIS A 278      15.218  32.785  50.423  1.00 16.05           C  
ATOM   2125  NE2 HIS A 278      14.412  33.742  50.844  1.00  9.68           N  
ATOM   2126  N   GLY A 279      14.740  30.208  46.956  1.00 17.79           N  
ATOM   2127  CA  GLY A 279      15.983  29.496  46.701  1.00 17.33           C  
ATOM   2128  C   GLY A 279      17.150  29.881  47.592  1.00 19.63           C  
ATOM   2129  O   GLY A 279      17.067  30.856  48.335  1.00 22.02           O  
ATOM   2130  N   SER A 280      18.264  29.164  47.456  1.00 19.92           N  
ATOM   2131  CA  SER A 280      19.447  29.391  48.289  1.00 23.76           C  
ATOM   2132  C   SER A 280      20.439  30.483  47.913  1.00 22.56           C  
ATOM   2133  O   SER A 280      21.410  30.682  48.646  1.00 23.29           O  
ATOM   2134  CB  SER A 280      20.212  28.082  48.496  1.00 22.12           C  
ATOM   2135  OG  SER A 280      20.854  27.684  47.304  1.00 31.66           O  
ATOM   2136  N   ALA A 281      20.221  31.154  46.778  1.00 24.27           N  
ATOM   2137  CA  ALA A 281      21.090  32.241  46.293  1.00 22.81           C  
ATOM   2138  C   ALA A 281      22.529  32.160  46.821  1.00 24.47           C  
ATOM   2139  O   ALA A 281      22.962  32.992  47.621  1.00 26.05           O  
ATOM   2140  CB  ALA A 281      20.472  33.589  46.643  1.00 18.20           C  
ATOM   2141  N   PRO A 282      23.291  31.155  46.367  1.00 26.55           N  
ATOM   2142  CA  PRO A 282      24.678  30.933  46.784  1.00 29.07           C  
ATOM   2143  C   PRO A 282      25.657  32.099  46.652  1.00 30.66           C  
ATOM   2144  O   PRO A 282      26.505  32.290  47.526  1.00 31.48           O  
ATOM   2145  CB  PRO A 282      25.101  29.738  45.926  1.00 27.78           C  
ATOM   2146  CG  PRO A 282      23.829  28.998  45.742  1.00 28.86           C  
ATOM   2147  CD  PRO A 282      22.883  30.123  45.401  1.00 26.49           C  
ATOM   2148  N   ASP A 283      25.529  32.883  45.585  1.00 30.66           N  
ATOM   2149  CA  ASP A 283      26.435  34.005  45.344  1.00 32.12           C  
ATOM   2150  C   ASP A 283      26.480  35.109  46.406  1.00 30.28           C  
ATOM   2151  O   ASP A 283      27.381  35.947  46.382  1.00 33.54           O  
ATOM   2152  CB  ASP A 283      26.199  34.598  43.950  1.00 35.42           C  
ATOM   2153  CG  ASP A 283      24.776  35.099  43.752  1.00 45.18           C  
ATOM   2154  OD1 ASP A 283      23.818  34.361  44.084  1.00 45.35           O  
ATOM   2155  OD2 ASP A 283      24.617  36.232  43.242  1.00 51.33           O  
ATOM   2156  N   ILE A 284      25.533  35.098  47.343  1.00 28.43           N  
ATOM   2157  CA  ILE A 284      25.492  36.102  48.412  1.00 24.71           C  
ATOM   2158  C   ILE A 284      25.470  35.455  49.799  1.00 25.04           C  
ATOM   2159  O   ILE A 284      25.256  36.129  50.814  1.00 26.28           O  
ATOM   2160  CB  ILE A 284      24.268  37.031  48.278  1.00 24.60           C  
ATOM   2161  CG1 ILE A 284      22.980  36.210  48.265  1.00 21.92           C  
ATOM   2162  CG2 ILE A 284      24.380  37.874  47.023  1.00 24.72           C  
ATOM   2163  CD1 ILE A 284      21.736  37.047  48.254  1.00 22.71           C  
ATOM   2164  N   ALA A 285      25.722  34.150  49.827  1.00 24.93           N  
ATOM   2165  CA  ALA A 285      25.733  33.367  51.052  1.00 25.87           C  
ATOM   2166  C   ALA A 285      26.795  33.839  52.047  1.00 28.84           C  
ATOM   2167  O   ALA A 285      27.974  33.977  51.697  1.00 27.82           O  
ATOM   2168  CB  ALA A 285      25.936  31.900  50.717  1.00 23.89           C  
ATOM   2169  N   GLY A 286      26.357  34.107  53.278  1.00 27.45           N  
ATOM   2170  CA  GLY A 286      27.263  34.554  54.328  1.00 28.24           C  
ATOM   2171  C   GLY A 286      27.651  36.021  54.285  1.00 26.59           C  
ATOM   2172  O   GLY A 286      28.468  36.475  55.089  1.00 29.80           O  
ATOM   2173  N   GLN A 287      27.069  36.762  53.348  1.00 23.91           N  
ATOM   2174  CA  GLN A 287      27.356  38.184  53.202  1.00 24.46           C  
ATOM   2175  C   GLN A 287      26.349  39.069  53.950  1.00 22.72           C  
ATOM   2176  O   GLN A 287      26.386  40.293  53.837  1.00 25.87           O  
ATOM   2177  CB  GLN A 287      27.419  38.554  51.709  1.00 25.48           C  
ATOM   2178  CG  GLN A 287      28.690  38.074  51.002  1.00 23.55           C  
ATOM   2179  CD  GLN A 287      28.547  38.003  49.485  1.00 30.10           C  
ATOM   2180  OE1 GLN A 287      28.192  38.986  48.828  1.00 31.15           O  
ATOM   2181  NE2 GLN A 287      28.826  36.829  48.922  1.00 31.91           N  
ATOM   2182  N   ASP A 288      25.453  38.443  54.711  1.00 22.45           N  
ATOM   2183  CA  ASP A 288      24.437  39.157  55.483  1.00 21.75           C  
ATOM   2184  C   ASP A 288      23.613  40.084  54.575  1.00 24.02           C  
ATOM   2185  O   ASP A 288      23.145  41.134  55.011  1.00 26.47           O  
ATOM   2186  CB  ASP A 288      25.119  39.939  56.627  1.00 18.41           C  
ATOM   2187  CG  ASP A 288      24.127  40.567  57.608  1.00 15.51           C  
ATOM   2188  OD1 ASP A 288      23.255  39.854  58.140  1.00 19.73           O  
ATOM   2189  OD2 ASP A 288      24.234  41.784  57.866  1.00 17.32           O  
ATOM   2190  N   LYS A 289      23.430  39.680  53.315  1.00 23.71           N  
ATOM   2191  CA  LYS A 289      22.670  40.478  52.342  1.00 21.64           C  
ATOM   2192  C   LYS A 289      21.245  40.000  52.095  1.00 23.18           C  
ATOM   2193  O   LYS A 289      20.351  40.799  51.794  1.00 24.14           O  
ATOM   2194  CB  LYS A 289      23.392  40.516  50.997  1.00 24.53           C  
ATOM   2195  CG  LYS A 289      24.627  41.381  50.961  1.00 34.17           C  
ATOM   2196  CD  LYS A 289      25.272  41.315  49.585  1.00 40.58           C  
ATOM   2197  CE  LYS A 289      26.526  42.171  49.510  1.00 43.14           C  
ATOM   2198  NZ  LYS A 289      27.128  42.141  48.147  1.00 47.58           N  
ATOM   2199  N   ALA A 290      21.047  38.692  52.202  1.00 22.82           N  
ATOM   2200  CA  ALA A 290      19.752  38.064  51.969  1.00 19.92           C  
ATOM   2201  C   ALA A 290      18.537  38.640  52.711  1.00 24.29           C  
ATOM   2202  O   ALA A 290      18.621  39.006  53.890  1.00 21.91           O  
ATOM   2203  CB  ALA A 290      19.869  36.583  52.249  1.00 20.99           C  
ATOM   2204  N   ASN A 291      17.407  38.706  52.003  1.00 20.41           N  
ATOM   2205  CA  ASN A 291      16.148  39.189  52.565  1.00 21.69           C  
ATOM   2206  C   ASN A 291      15.505  38.041  53.371  1.00 23.96           C  
ATOM   2207  O   ASN A 291      15.110  37.016  52.802  1.00 23.94           O  
ATOM   2208  CB  ASN A 291      15.199  39.622  51.441  1.00 17.27           C  
ATOM   2209  CG  ASN A 291      14.003  40.428  51.949  1.00 16.86           C  
ATOM   2210  OD1 ASN A 291      13.755  40.511  53.153  1.00 20.31           O  
ATOM   2211  ND2 ASN A 291      13.258  41.029  51.025  1.00 13.32           N  
ATOM   2212  N   PRO A 292      15.400  38.195  54.705  1.00 20.97           N  
ATOM   2213  CA  PRO A 292      14.802  37.143  55.536  1.00 19.76           C  
ATOM   2214  C   PRO A 292      13.293  37.290  55.682  1.00 17.34           C  
ATOM   2215  O   PRO A 292      12.640  36.432  56.274  1.00 17.22           O  
ATOM   2216  CB  PRO A 292      15.487  37.360  56.876  1.00 19.83           C  
ATOM   2217  CG  PRO A 292      15.511  38.864  56.957  1.00 20.47           C  
ATOM   2218  CD  PRO A 292      15.929  39.289  55.544  1.00 19.51           C  
ATOM   2219  N   LEU A 293      12.749  38.384  55.148  1.00 17.63           N  
ATOM   2220  CA  LEU A 293      11.320  38.667  55.241  1.00 13.84           C  
ATOM   2221  C   LEU A 293      10.395  37.581  54.716  1.00 13.42           C  
ATOM   2222  O   LEU A 293       9.272  37.461  55.197  1.00 18.56           O  
ATOM   2223  CB  LEU A 293      10.994  40.007  54.596  1.00 14.53           C  
ATOM   2224  CG  LEU A 293      11.605  41.211  55.312  1.00 17.02           C  
ATOM   2225  CD1 LEU A 293      11.344  42.478  54.514  1.00 17.26           C  
ATOM   2226  CD2 LEU A 293      11.015  41.329  56.704  1.00 14.63           C  
ATOM   2227  N   ALA A 294      10.848  36.805  53.730  1.00 15.72           N  
ATOM   2228  CA  ALA A 294      10.047  35.704  53.186  1.00 13.09           C  
ATOM   2229  C   ALA A 294      10.022  34.564  54.205  1.00 13.36           C  
ATOM   2230  O   ALA A 294       8.995  33.929  54.415  1.00 13.01           O  
ATOM   2231  CB  ALA A 294      10.631  35.219  51.879  1.00 15.14           C  
ATOM   2232  N   THR A 295      11.166  34.306  54.835  1.00 17.73           N  
ATOM   2233  CA  THR A 295      11.263  33.260  55.856  1.00 19.77           C  
ATOM   2234  C   THR A 295      10.460  33.706  57.093  1.00 20.40           C  
ATOM   2235  O   THR A 295       9.743  32.909  57.701  1.00 20.74           O  
ATOM   2236  CB  THR A 295      12.738  33.003  56.247  1.00 18.58           C  
ATOM   2237  OG1 THR A 295      13.499  32.720  55.069  1.00 16.08           O  
ATOM   2238  CG2 THR A 295      12.848  31.826  57.196  1.00 16.54           C  
ATOM   2239  N   ILE A 296      10.570  34.991  57.436  1.00 19.34           N  
ATOM   2240  CA  ILE A 296       9.848  35.563  58.575  1.00 18.65           C  
ATOM   2241  C   ILE A 296       8.336  35.448  58.327  1.00 18.27           C  
ATOM   2242  O   ILE A 296       7.582  35.051  59.218  1.00 15.48           O  
ATOM   2243  CB  ILE A 296      10.254  37.053  58.817  1.00 15.29           C  
ATOM   2244  CG1 ILE A 296      11.712  37.131  59.283  1.00 17.80           C  
ATOM   2245  CG2 ILE A 296       9.349  37.698  59.853  1.00 16.75           C  
ATOM   2246  CD1 ILE A 296      12.260  38.538  59.412  1.00 15.48           C  
ATOM   2247  N   LEU A 297       7.901  35.764  57.107  1.00 14.45           N  
ATOM   2248  CA  LEU A 297       6.480  35.665  56.776  1.00 14.62           C  
ATOM   2249  C   LEU A 297       6.014  34.209  56.744  1.00 11.11           C  
ATOM   2250  O   LEU A 297       4.821  33.936  56.875  1.00 13.38           O  
ATOM   2251  CB  LEU A 297       6.159  36.393  55.465  1.00 14.62           C  
ATOM   2252  CG  LEU A 297       6.096  37.929  55.560  1.00 19.96           C  
ATOM   2253  CD1 LEU A 297       6.065  38.566  54.167  1.00 16.38           C  
ATOM   2254  CD2 LEU A 297       4.877  38.355  56.380  1.00 14.04           C  
ATOM   2255  N   SER A 298       6.954  33.276  56.587  1.00 11.91           N  
ATOM   2256  CA  SER A 298       6.623  31.849  56.589  1.00 11.23           C  
ATOM   2257  C   SER A 298       6.388  31.428  58.041  1.00 11.46           C  
ATOM   2258  O   SER A 298       5.572  30.550  58.316  1.00 10.23           O  
ATOM   2259  CB  SER A 298       7.740  31.012  55.959  1.00  8.95           C  
ATOM   2260  OG  SER A 298       7.887  31.323  54.586  1.00  7.54           O  
ATOM   2261  N   VAL A 299       7.107  32.065  58.966  1.00 12.36           N  
ATOM   2262  CA  VAL A 299       6.932  31.798  60.396  1.00 14.61           C  
ATOM   2263  C   VAL A 299       5.529  32.293  60.784  1.00 13.47           C  
ATOM   2264  O   VAL A 299       4.838  31.647  61.568  1.00 17.35           O  
ATOM   2265  CB  VAL A 299       8.030  32.501  61.256  1.00 16.05           C  
ATOM   2266  CG1 VAL A 299       7.620  32.550  62.725  1.00 15.03           C  
ATOM   2267  CG2 VAL A 299       9.349  31.755  61.124  1.00  9.47           C  
ATOM   2268  N   ALA A 300       5.091  33.407  60.187  1.00 14.71           N  
ATOM   2269  CA  ALA A 300       3.756  33.946  60.451  1.00 11.69           C  
ATOM   2270  C   ALA A 300       2.709  32.935  59.981  1.00 17.31           C  
ATOM   2271  O   ALA A 300       1.645  32.811  60.587  1.00 20.50           O  
ATOM   2272  CB  ALA A 300       3.561  35.276  59.745  1.00 11.71           C  
ATOM   2273  N   MET A 301       3.011  32.220  58.893  1.00 18.22           N  
ATOM   2274  CA  MET A 301       2.109  31.190  58.369  1.00 16.96           C  
ATOM   2275  C   MET A 301       2.077  30.004  59.344  1.00 14.83           C  
ATOM   2276  O   MET A 301       1.038  29.375  59.532  1.00 14.05           O  
ATOM   2277  CB  MET A 301       2.566  30.710  56.980  1.00 18.84           C  
ATOM   2278  CG  MET A 301       2.284  31.685  55.843  1.00 17.28           C  
ATOM   2279  SD  MET A 301       2.764  31.041  54.202  1.00 17.38           S  
ATOM   2280  CE  MET A 301       1.206  30.372  53.630  1.00  2.00           C  
ATOM   2281  N   MET A 302       3.222  29.705  59.956  1.00 14.21           N  
ATOM   2282  CA  MET A 302       3.323  28.611  60.924  1.00 14.07           C  
ATOM   2283  C   MET A 302       2.512  28.937  62.171  1.00 14.23           C  
ATOM   2284  O   MET A 302       1.793  28.088  62.693  1.00 16.60           O  
ATOM   2285  CB  MET A 302       4.781  28.367  61.298  1.00 16.50           C  
ATOM   2286  CG  MET A 302       4.999  27.234  62.282  1.00 14.21           C  
ATOM   2287  SD  MET A 302       6.750  26.976  62.617  1.00 16.42           S  
ATOM   2288  CE  MET A 302       7.137  28.478  63.514  1.00 12.21           C  
ATOM   2289  N   LEU A 303       2.614  30.180  62.629  1.00 16.75           N  
ATOM   2290  CA  LEU A 303       1.867  30.621  63.799  1.00 15.51           C  
ATOM   2291  C   LEU A 303       0.375  30.462  63.535  1.00 17.03           C  
ATOM   2292  O   LEU A 303      -0.389  30.128  64.438  1.00 16.58           O  
ATOM   2293  CB  LEU A 303       2.200  32.082  64.118  1.00 13.98           C  
ATOM   2294  CG  LEU A 303       3.606  32.322  64.671  1.00 16.37           C  
ATOM   2295  CD1 LEU A 303       3.935  33.797  64.644  1.00 15.01           C  
ATOM   2296  CD2 LEU A 303       3.713  31.773  66.087  1.00 17.79           C  
ATOM   2297  N   ARG A 304      -0.017  30.639  62.274  1.00 17.51           N  
ATOM   2298  CA  ARG A 304      -1.414  30.533  61.855  1.00 18.10           C  
ATOM   2299  C   ARG A 304      -1.915  29.119  61.590  1.00 19.18           C  
ATOM   2300  O   ARG A 304      -2.957  28.719  62.110  1.00 20.92           O  
ATOM   2301  CB  ARG A 304      -1.647  31.380  60.599  1.00 20.47           C  
ATOM   2302  CG  ARG A 304      -2.998  31.165  59.925  1.00 16.54           C  
ATOM   2303  CD  ARG A 304      -3.204  32.147  58.776  1.00 16.32           C  
ATOM   2304  NE  ARG A 304      -3.242  33.530  59.251  1.00 11.84           N  
ATOM   2305  CZ  ARG A 304      -2.312  34.443  58.992  1.00 11.77           C  
ATOM   2306  NH1 ARG A 304      -1.264  34.125  58.250  1.00 12.11           N  
ATOM   2307  NH2 ARG A 304      -2.418  35.667  59.501  1.00 11.17           N  
ATOM   2308  N   HIS A 305      -1.180  28.373  60.771  1.00 20.66           N  
ATOM   2309  CA  HIS A 305      -1.586  27.023  60.389  1.00 17.90           C  
ATOM   2310  C   HIS A 305      -1.158  25.894  61.296  1.00 17.47           C  
ATOM   2311  O   HIS A 305      -1.747  24.818  61.236  1.00 19.59           O  
ATOM   2312  CB  HIS A 305      -1.117  26.712  58.961  1.00 17.65           C  
ATOM   2313  CG  HIS A 305      -1.656  27.653  57.933  1.00 17.16           C  
ATOM   2314  ND1 HIS A 305      -2.962  27.607  57.495  1.00 20.14           N  
ATOM   2315  CD2 HIS A 305      -1.080  28.698  57.292  1.00 12.27           C  
ATOM   2316  CE1 HIS A 305      -3.169  28.587  56.632  1.00 13.02           C  
ATOM   2317  NE2 HIS A 305      -2.042  29.263  56.493  1.00  8.21           N  
ATOM   2318  N   SER A 306      -0.151  26.124  62.134  1.00 19.21           N  
ATOM   2319  CA  SER A 306       0.351  25.067  63.008  1.00 19.15           C  
ATOM   2320  C   SER A 306       0.321  25.302  64.508  1.00 18.79           C  
ATOM   2321  O   SER A 306       0.125  24.358  65.271  1.00 17.25           O  
ATOM   2322  CB  SER A 306       1.789  24.695  62.620  1.00 21.96           C  
ATOM   2323  OG  SER A 306       1.825  23.831  61.500  1.00 24.90           O  
ATOM   2324  N   LEU A 307       0.514  26.544  64.936  1.00 19.27           N  
ATOM   2325  CA  LEU A 307       0.576  26.831  66.369  1.00 20.28           C  
ATOM   2326  C   LEU A 307      -0.650  27.446  67.010  1.00 19.83           C  
ATOM   2327  O   LEU A 307      -0.603  27.855  68.170  1.00 20.24           O  
ATOM   2328  CB  LEU A 307       1.811  27.682  66.661  1.00 15.46           C  
ATOM   2329  CG  LEU A 307       3.077  27.133  65.996  1.00 16.34           C  
ATOM   2330  CD1 LEU A 307       4.243  28.088  66.175  1.00  9.26           C  
ATOM   2331  CD2 LEU A 307       3.391  25.749  66.544  1.00 17.37           C  
ATOM   2332  N   ASN A 308      -1.747  27.485  66.262  1.00 23.67           N  
ATOM   2333  CA  ASN A 308      -3.011  28.041  66.735  1.00 28.78           C  
ATOM   2334  C   ASN A 308      -2.790  29.420  67.366  1.00 30.11           C  
ATOM   2335  O   ASN A 308      -3.265  29.701  68.469  1.00 30.42           O  
ATOM   2336  CB  ASN A 308      -3.663  27.074  67.732  1.00 32.46           C  
ATOM   2337  CG  ASN A 308      -5.156  27.313  67.893  1.00 39.09           C  
ATOM   2338  OD1 ASN A 308      -5.954  26.904  67.051  1.00 43.40           O  
ATOM   2339  ND2 ASN A 308      -5.540  27.962  68.988  1.00 45.07           N  
ATOM   2340  N   ALA A 309      -2.058  30.272  66.653  1.00 25.40           N  
ATOM   2341  CA  ALA A 309      -1.751  31.605  67.139  1.00 22.69           C  
ATOM   2342  C   ALA A 309      -2.002  32.677  66.091  1.00 22.23           C  
ATOM   2343  O   ALA A 309      -1.117  33.481  65.791  1.00 23.12           O  
ATOM   2344  CB  ALA A 309      -0.311  31.665  67.630  1.00 19.33           C  
ATOM   2345  N   GLU A 310      -3.223  32.700  65.561  1.00 24.51           N  
ATOM   2346  CA  GLU A 310      -3.636  33.686  64.554  1.00 26.60           C  
ATOM   2347  C   GLU A 310      -3.318  35.137  64.953  1.00 23.98           C  
ATOM   2348  O   GLU A 310      -2.777  35.901  64.141  1.00 21.42           O  
ATOM   2349  CB  GLU A 310      -5.135  33.549  64.253  1.00 27.51           C  
ATOM   2350  CG  GLU A 310      -5.702  34.635  63.340  1.00 28.27           C  
ATOM   2351  CD  GLU A 310      -5.147  34.568  61.934  1.00 29.49           C  
ATOM   2352  OE1 GLU A 310      -5.133  33.463  61.359  1.00 29.15           O  
ATOM   2353  OE2 GLU A 310      -4.727  35.615  61.401  1.00 33.35           O  
ATOM   2354  N   PRO A 311      -3.698  35.553  66.184  1.00 22.08           N  
ATOM   2355  CA  PRO A 311      -3.413  36.924  66.615  1.00 19.30           C  
ATOM   2356  C   PRO A 311      -1.934  37.251  66.511  1.00 15.05           C  
ATOM   2357  O   PRO A 311      -1.563  38.382  66.195  1.00 19.56           O  
ATOM   2358  CB  PRO A 311      -3.891  36.928  68.061  1.00 20.80           C  
ATOM   2359  CG  PRO A 311      -5.089  36.037  67.995  1.00 24.62           C  
ATOM   2360  CD  PRO A 311      -4.557  34.874  67.177  1.00 20.34           C  
ATOM   2361  N   TRP A 312      -1.090  36.251  66.743  1.00 13.06           N  
ATOM   2362  CA  TRP A 312       0.350  36.457  66.646  1.00 14.31           C  
ATOM   2363  C   TRP A 312       0.885  36.362  65.207  1.00 17.23           C  
ATOM   2364  O   TRP A 312       1.887  37.000  64.862  1.00 11.83           O  
ATOM   2365  CB  TRP A 312       1.086  35.538  67.614  1.00 16.43           C  
ATOM   2366  CG  TRP A 312       0.950  36.023  69.031  1.00 16.91           C  
ATOM   2367  CD1 TRP A 312       0.082  35.562  69.980  1.00 17.59           C  
ATOM   2368  CD2 TRP A 312       1.664  37.111  69.634  1.00 14.37           C  
ATOM   2369  NE1 TRP A 312       0.205  36.301  71.134  1.00 17.74           N  
ATOM   2370  CE2 TRP A 312       1.170  37.257  70.950  1.00 16.46           C  
ATOM   2371  CE3 TRP A 312       2.672  37.978  69.191  1.00 17.48           C  
ATOM   2372  CZ2 TRP A 312       1.651  38.234  71.828  1.00 13.83           C  
ATOM   2373  CZ3 TRP A 312       3.152  38.953  70.068  1.00 18.67           C  
ATOM   2374  CH2 TRP A 312       2.637  39.069  71.371  1.00 16.74           C  
ATOM   2375  N   ALA A 313       0.194  35.594  64.369  1.00 15.83           N  
ATOM   2376  CA  ALA A 313       0.561  35.471  62.962  1.00 19.56           C  
ATOM   2377  C   ALA A 313       0.335  36.850  62.334  1.00 20.40           C  
ATOM   2378  O   ALA A 313       1.137  37.314  61.523  1.00 23.81           O  
ATOM   2379  CB  ALA A 313      -0.308  34.430  62.280  1.00 19.76           C  
ATOM   2380  N   GLN A 314      -0.737  37.519  62.757  1.00 20.58           N  
ATOM   2381  CA  GLN A 314      -1.057  38.857  62.271  1.00 21.28           C  
ATOM   2382  C   GLN A 314      -0.046  39.902  62.753  1.00 21.96           C  
ATOM   2383  O   GLN A 314       0.323  40.809  62.003  1.00 19.16           O  
ATOM   2384  CB  GLN A 314      -2.454  39.274  62.726  1.00 24.04           C  
ATOM   2385  CG  GLN A 314      -3.588  38.452  62.156  1.00 30.52           C  
ATOM   2386  CD  GLN A 314      -4.947  38.969  62.597  1.00 33.51           C  
ATOM   2387  OE1 GLN A 314      -5.127  40.170  62.793  1.00 40.01           O  
ATOM   2388  NE2 GLN A 314      -5.911  38.065  62.751  1.00 32.18           N  
ATOM   2389  N   ARG A 315       0.393  39.782  64.007  1.00 23.04           N  
ATOM   2390  CA  ARG A 315       1.356  40.727  64.574  1.00 25.04           C  
ATOM   2391  C   ARG A 315       2.714  40.654  63.881  1.00 22.84           C  
ATOM   2392  O   ARG A 315       3.424  41.658  63.788  1.00 22.73           O  
ATOM   2393  CB  ARG A 315       1.506  40.508  66.081  1.00 28.16           C  
ATOM   2394  CG  ARG A 315       2.241  41.644  66.795  1.00 36.08           C  
ATOM   2395  CD  ARG A 315       1.657  41.878  68.187  1.00 38.13           C  
ATOM   2396  NE  ARG A 315       2.368  42.900  68.956  1.00 40.04           N  
ATOM   2397  CZ  ARG A 315       2.088  43.204  70.220  1.00 38.66           C  
ATOM   2398  NH1 ARG A 315       1.112  42.566  70.849  1.00 35.67           N  
ATOM   2399  NH2 ARG A 315       2.791  44.130  70.863  1.00 38.38           N  
ATOM   2400  N   VAL A 316       3.079  39.459  63.416  1.00 23.73           N  
ATOM   2401  CA  VAL A 316       4.337  39.260  62.694  1.00 21.35           C  
ATOM   2402  C   VAL A 316       4.189  39.902  61.311  1.00 20.26           C  
ATOM   2403  O   VAL A 316       5.069  40.631  60.860  1.00 20.65           O  
ATOM   2404  CB  VAL A 316       4.684  37.752  62.559  1.00 20.41           C  
ATOM   2405  CG1 VAL A 316       5.828  37.547  61.585  1.00 26.47           C  
ATOM   2406  CG2 VAL A 316       5.074  37.183  63.920  1.00 23.12           C  
ATOM   2407  N   GLU A 317       3.041  39.674  60.676  1.00 21.21           N  
ATOM   2408  CA  GLU A 317       2.753  40.237  59.361  1.00 21.71           C  
ATOM   2409  C   GLU A 317       2.652  41.763  59.423  1.00 23.53           C  
ATOM   2410  O   GLU A 317       2.987  42.457  58.460  1.00 27.97           O  
ATOM   2411  CB  GLU A 317       1.468  39.621  58.799  1.00 17.94           C  
ATOM   2412  CG  GLU A 317       1.609  38.135  58.521  1.00 16.24           C  
ATOM   2413  CD  GLU A 317       0.286  37.408  58.348  1.00 18.62           C  
ATOM   2414  OE1 GLU A 317      -0.764  37.914  58.788  1.00 22.31           O  
ATOM   2415  OE2 GLU A 317       0.303  36.300  57.782  1.00 21.49           O  
ATOM   2416  N   ALA A 318       2.213  42.277  60.569  1.00 25.12           N  
ATOM   2417  CA  ALA A 318       2.082  43.714  60.790  1.00 20.84           C  
ATOM   2418  C   ALA A 318       3.457  44.360  60.980  1.00 20.70           C  
ATOM   2419  O   ALA A 318       3.699  45.480  60.519  1.00 19.62           O  
ATOM   2420  CB  ALA A 318       1.200  43.974  62.006  1.00 23.52           C  
ATOM   2421  N   ALA A 319       4.357  43.645  61.655  1.00 19.50           N  
ATOM   2422  CA  ALA A 319       5.711  44.138  61.899  1.00 20.96           C  
ATOM   2423  C   ALA A 319       6.500  44.275  60.601  1.00 22.75           C  
ATOM   2424  O   ALA A 319       7.332  45.179  60.467  1.00 20.89           O  
ATOM   2425  CB  ALA A 319       6.437  43.221  62.847  1.00 21.46           C  
ATOM   2426  N   VAL A 320       6.247  43.357  59.665  1.00 23.40           N  
ATOM   2427  CA  VAL A 320       6.904  43.348  58.355  1.00 17.89           C  
ATOM   2428  C   VAL A 320       6.421  44.567  57.561  1.00 17.61           C  
ATOM   2429  O   VAL A 320       7.209  45.254  56.906  1.00 18.23           O  
ATOM   2430  CB  VAL A 320       6.595  42.023  57.586  1.00 17.22           C  
ATOM   2431  CG1 VAL A 320       7.152  42.072  56.172  1.00 18.20           C  
ATOM   2432  CG2 VAL A 320       7.188  40.835  58.330  1.00 13.48           C  
ATOM   2433  N   GLN A 321       5.126  44.850  57.654  1.00 17.73           N  
ATOM   2434  CA  GLN A 321       4.548  45.996  56.976  1.00 19.96           C  
ATOM   2435  C   GLN A 321       5.175  47.252  57.586  1.00 22.42           C  
ATOM   2436  O   GLN A 321       5.625  48.151  56.869  1.00 23.36           O  
ATOM   2437  CB  GLN A 321       3.033  46.014  57.186  1.00 23.62           C  
ATOM   2438  CG  GLN A 321       2.297  47.064  56.360  1.00 31.88           C  
ATOM   2439  CD  GLN A 321       2.340  46.777  54.867  1.00 33.00           C  
ATOM   2440  OE1 GLN A 321       1.763  45.795  54.398  1.00 33.67           O  
ATOM   2441  NE2 GLN A 321       3.029  47.631  54.117  1.00 34.75           N  
ATOM   2442  N   ARG A 322       5.266  47.263  58.915  1.00 23.18           N  
ATOM   2443  CA  ARG A 322       5.833  48.381  59.660  1.00 23.70           C  
ATOM   2444  C   ARG A 322       7.282  48.676  59.269  1.00 21.16           C  
ATOM   2445  O   ARG A 322       7.654  49.829  59.078  1.00 22.63           O  
ATOM   2446  CB  ARG A 322       5.733  48.107  61.160  1.00 27.22           C  
ATOM   2447  CG  ARG A 322       5.539  49.348  61.993  1.00 37.45           C  
ATOM   2448  CD  ARG A 322       5.109  48.989  63.401  1.00 50.75           C  
ATOM   2449  NE  ARG A 322       4.189  49.983  63.951  1.00 60.43           N  
ATOM   2450  CZ  ARG A 322       2.886  50.027  63.679  1.00 64.11           C  
ATOM   2451  NH1 ARG A 322       2.345  49.127  62.865  1.00 67.70           N  
ATOM   2452  NH2 ARG A 322       2.126  50.980  64.208  1.00 62.92           N  
ATOM   2453  N   VAL A 323       8.095  47.633  59.145  1.00 22.41           N  
ATOM   2454  CA  VAL A 323       9.498  47.793  58.761  1.00 25.12           C  
ATOM   2455  C   VAL A 323       9.603  48.443  57.372  1.00 27.72           C  
ATOM   2456  O   VAL A 323      10.471  49.289  57.124  1.00 25.47           O  
ATOM   2457  CB  VAL A 323      10.239  46.420  58.810  1.00 26.66           C  
ATOM   2458  CG1 VAL A 323      11.576  46.493  58.119  1.00 23.55           C  
ATOM   2459  CG2 VAL A 323      10.445  46.000  60.257  1.00 24.47           C  
ATOM   2460  N   LEU A 324       8.686  48.072  56.483  1.00 29.80           N  
ATOM   2461  CA  LEU A 324       8.667  48.628  55.138  1.00 31.60           C  
ATOM   2462  C   LEU A 324       8.207  50.085  55.175  1.00 32.78           C  
ATOM   2463  O   LEU A 324       8.811  50.941  54.526  1.00 35.89           O  
ATOM   2464  CB  LEU A 324       7.763  47.800  54.223  1.00 28.52           C  
ATOM   2465  CG  LEU A 324       8.192  46.351  53.980  1.00 27.76           C  
ATOM   2466  CD1 LEU A 324       7.140  45.647  53.154  1.00 22.60           C  
ATOM   2467  CD2 LEU A 324       9.542  46.294  53.288  1.00 22.29           C  
ATOM   2468  N   ASP A 325       7.153  50.362  55.946  1.00 30.83           N  
ATOM   2469  CA  ASP A 325       6.624  51.721  56.081  1.00 30.44           C  
ATOM   2470  C   ASP A 325       7.707  52.682  56.542  1.00 30.45           C  
ATOM   2471  O   ASP A 325       7.769  53.825  56.080  1.00 29.65           O  
ATOM   2472  CB  ASP A 325       5.483  51.769  57.099  1.00 31.34           C  
ATOM   2473  CG  ASP A 325       4.173  51.257  56.543  1.00 34.69           C  
ATOM   2474  OD1 ASP A 325       3.981  51.297  55.308  1.00 39.57           O  
ATOM   2475  OD2 ASP A 325       3.323  50.827  57.352  1.00 36.45           O  
ATOM   2476  N   GLN A 326       8.551  52.212  57.458  1.00 28.14           N  
ATOM   2477  CA  GLN A 326       9.626  53.032  57.992  1.00 30.59           C  
ATOM   2478  C   GLN A 326      10.863  53.070  57.103  1.00 31.44           C  
ATOM   2479  O   GLN A 326      11.949  53.457  57.547  1.00 34.72           O  
ATOM   2480  CB  GLN A 326       9.966  52.631  59.438  1.00 30.12           C  
ATOM   2481  CG  GLN A 326      10.384  51.189  59.642  1.00 39.37           C  
ATOM   2482  CD  GLN A 326      10.377  50.773  61.109  1.00 40.56           C  
ATOM   2483  OE1 GLN A 326      11.224  49.992  61.549  1.00 40.45           O  
ATOM   2484  NE2 GLN A 326       9.408  51.283  61.869  1.00 41.99           N  
ATOM   2485  N   GLY A 327      10.684  52.672  55.843  1.00 28.99           N  
ATOM   2486  CA  GLY A 327      11.765  52.699  54.873  1.00 24.65           C  
ATOM   2487  C   GLY A 327      12.906  51.702  54.960  1.00 24.28           C  
ATOM   2488  O   GLY A 327      13.940  51.916  54.330  1.00 24.09           O  
ATOM   2489  N   LEU A 328      12.744  50.617  55.711  1.00 24.57           N  
ATOM   2490  CA  LEU A 328      13.814  49.622  55.813  1.00 26.17           C  
ATOM   2491  C   LEU A 328      13.811  48.650  54.631  1.00 27.10           C  
ATOM   2492  O   LEU A 328      12.802  48.005  54.343  1.00 27.89           O  
ATOM   2493  CB  LEU A 328      13.724  48.867  57.134  1.00 24.03           C  
ATOM   2494  CG  LEU A 328      14.020  49.740  58.352  1.00 23.43           C  
ATOM   2495  CD1 LEU A 328      13.889  48.916  59.608  1.00 22.65           C  
ATOM   2496  CD2 LEU A 328      15.415  50.329  58.239  1.00 14.27           C  
ATOM   2497  N   ARG A 329      14.953  48.547  53.957  1.00 26.20           N  
ATOM   2498  CA  ARG A 329      15.078  47.688  52.785  1.00 22.82           C  
ATOM   2499  C   ARG A 329      16.370  46.875  52.748  1.00 22.92           C  
ATOM   2500  O   ARG A 329      17.418  47.336  53.190  1.00 18.36           O  
ATOM   2501  CB  ARG A 329      15.044  48.545  51.506  1.00 21.93           C  
ATOM   2502  CG  ARG A 329      13.886  49.534  51.377  1.00 16.75           C  
ATOM   2503  CD  ARG A 329      12.557  48.827  51.230  1.00 11.46           C  
ATOM   2504  NE  ARG A 329      11.443  49.761  51.108  1.00 14.43           N  
ATOM   2505  CZ  ARG A 329      10.719  50.200  52.131  1.00 16.67           C  
ATOM   2506  NH1 ARG A 329      10.990  49.797  53.362  1.00 21.15           N  
ATOM   2507  NH2 ARG A 329       9.695  51.008  51.919  1.00 21.87           N  
ATOM   2508  N   THR A 330      16.274  45.648  52.243  1.00 22.44           N  
ATOM   2509  CA  THR A 330      17.447  44.804  52.062  1.00 23.54           C  
ATOM   2510  C   THR A 330      17.815  45.060  50.603  1.00 23.65           C  
ATOM   2511  O   THR A 330      17.000  45.604  49.854  1.00 22.64           O  
ATOM   2512  CB  THR A 330      17.162  43.299  52.288  1.00 23.52           C  
ATOM   2513  OG1 THR A 330      15.825  42.987  51.886  1.00 24.53           O  
ATOM   2514  CG2 THR A 330      17.366  42.925  53.746  1.00 23.18           C  
ATOM   2515  N   ALA A 331      19.022  44.665  50.207  1.00 22.84           N  
ATOM   2516  CA  ALA A 331      19.529  44.884  48.852  1.00 22.81           C  
ATOM   2517  C   ALA A 331      18.589  44.572  47.690  1.00 26.76           C  
ATOM   2518  O   ALA A 331      18.506  45.341  46.729  1.00 30.63           O  
ATOM   2519  CB  ALA A 331      20.844  44.159  48.670  1.00 24.08           C  
ATOM   2520  N   ASP A 332      17.869  43.462  47.788  1.00 26.23           N  
ATOM   2521  CA  ASP A 332      16.947  43.043  46.738  1.00 24.52           C  
ATOM   2522  C   ASP A 332      15.731  43.942  46.561  1.00 26.16           C  
ATOM   2523  O   ASP A 332      15.175  44.025  45.470  1.00 29.03           O  
ATOM   2524  CB  ASP A 332      16.486  41.604  46.992  1.00 26.52           C  
ATOM   2525  CG  ASP A 332      15.891  41.421  48.374  1.00 26.79           C  
ATOM   2526  OD1 ASP A 332      16.601  41.702  49.361  1.00 25.71           O  
ATOM   2527  OD2 ASP A 332      14.713  41.015  48.476  1.00 26.30           O  
ATOM   2528  N   ILE A 333      15.313  44.615  47.625  1.00 26.41           N  
ATOM   2529  CA  ILE A 333      14.140  45.479  47.538  1.00 28.07           C  
ATOM   2530  C   ILE A 333      14.421  46.985  47.651  1.00 31.39           C  
ATOM   2531  O   ILE A 333      13.495  47.784  47.811  1.00 31.21           O  
ATOM   2532  CB  ILE A 333      13.068  45.057  48.571  1.00 23.31           C  
ATOM   2533  CG1 ILE A 333      13.657  45.057  49.984  1.00 21.09           C  
ATOM   2534  CG2 ILE A 333      12.520  43.680  48.217  1.00 15.47           C  
ATOM   2535  CD1 ILE A 333      12.642  44.777  51.063  1.00 17.23           C  
ATOM   2536  N   ALA A 334      15.691  47.370  47.536  1.00 34.69           N  
ATOM   2537  CA  ALA A 334      16.084  48.775  47.631  1.00 39.12           C  
ATOM   2538  C   ALA A 334      16.496  49.369  46.290  1.00 43.58           C  
ATOM   2539  O   ALA A 334      17.196  48.723  45.504  1.00 46.27           O  
ATOM   2540  CB  ALA A 334      17.212  48.935  48.625  1.00 35.24           C  
ATOM   2541  N   ALA A 335      16.067  50.607  46.044  1.00 47.17           N  
ATOM   2542  CA  ALA A 335      16.396  51.322  44.810  1.00 46.13           C  
ATOM   2543  C   ALA A 335      17.877  51.709  44.827  1.00 47.20           C  
ATOM   2544  O   ALA A 335      18.495  51.758  45.891  1.00 48.76           O  
ATOM   2545  CB  ALA A 335      15.526  52.562  44.685  1.00 45.66           C  
ATOM   2546  N   PRO A 336      18.478  51.943  43.646  1.00 48.41           N  
ATOM   2547  CA  PRO A 336      19.895  52.321  43.569  1.00 48.93           C  
ATOM   2548  C   PRO A 336      20.170  53.635  44.293  1.00 47.82           C  
ATOM   2549  O   PRO A 336      19.497  54.641  44.051  1.00 48.21           O  
ATOM   2550  CB  PRO A 336      20.131  52.456  42.063  1.00 50.73           C  
ATOM   2551  CG  PRO A 336      19.169  51.476  41.482  1.00 50.99           C  
ATOM   2552  CD  PRO A 336      17.923  51.750  42.296  1.00 50.97           C  
ATOM   2553  N   GLY A 337      21.152  53.609  45.191  1.00 47.85           N  
ATOM   2554  CA  GLY A 337      21.500  54.797  45.952  1.00 47.06           C  
ATOM   2555  C   GLY A 337      20.764  54.894  47.276  1.00 44.14           C  
ATOM   2556  O   GLY A 337      21.192  55.615  48.177  1.00 47.71           O  
ATOM   2557  N   THR A 338      19.651  54.172  47.384  1.00 42.04           N  
ATOM   2558  CA  THR A 338      18.826  54.144  48.590  1.00 42.30           C  
ATOM   2559  C   THR A 338      19.476  53.289  49.688  1.00 41.76           C  
ATOM   2560  O   THR A 338      20.185  52.320  49.394  1.00 41.67           O  
ATOM   2561  CB  THR A 338      17.400  53.617  48.252  1.00 42.97           C  
ATOM   2562  OG1 THR A 338      16.663  54.647  47.582  1.00 43.82           O  
ATOM   2563  CG2 THR A 338      16.640  53.161  49.500  1.00 44.09           C  
ATOM   2564  N   PRO A 339      19.292  53.682  50.965  1.00 41.78           N  
ATOM   2565  CA  PRO A 339      19.839  52.980  52.135  1.00 41.01           C  
ATOM   2566  C   PRO A 339      19.405  51.510  52.225  1.00 39.04           C  
ATOM   2567  O   PRO A 339      18.227  51.179  52.048  1.00 37.99           O  
ATOM   2568  CB  PRO A 339      19.286  53.797  53.304  1.00 41.57           C  
ATOM   2569  CG  PRO A 339      19.249  55.178  52.748  1.00 41.99           C  
ATOM   2570  CD  PRO A 339      18.655  54.948  51.377  1.00 41.12           C  
ATOM   2571  N   VAL A 340      20.363  50.643  52.534  1.00 35.96           N  
ATOM   2572  CA  VAL A 340      20.112  49.209  52.636  1.00 34.66           C  
ATOM   2573  C   VAL A 340      20.623  48.619  53.958  1.00 33.80           C  
ATOM   2574  O   VAL A 340      21.663  49.041  54.471  1.00 35.13           O  
ATOM   2575  CB  VAL A 340      20.793  48.466  51.442  1.00 32.99           C  
ATOM   2576  CG1 VAL A 340      20.777  46.962  51.639  1.00 30.80           C  
ATOM   2577  CG2 VAL A 340      20.105  48.829  50.145  1.00 28.97           C  
ATOM   2578  N   ILE A 341      19.869  47.672  54.517  1.00 30.46           N  
ATOM   2579  CA  ILE A 341      20.273  46.996  55.750  1.00 28.79           C  
ATOM   2580  C   ILE A 341      20.420  45.493  55.502  1.00 28.92           C  
ATOM   2581  O   ILE A 341      19.780  44.939  54.609  1.00 28.17           O  
ATOM   2582  CB  ILE A 341      19.296  47.242  56.936  1.00 27.12           C  
ATOM   2583  CG1 ILE A 341      17.885  46.756  56.600  1.00 25.27           C  
ATOM   2584  CG2 ILE A 341      19.297  48.709  57.321  1.00 25.00           C  
ATOM   2585  CD1 ILE A 341      16.957  46.757  57.790  1.00 14.10           C  
ATOM   2586  N   GLY A 342      21.256  44.845  56.311  1.00 28.85           N  
ATOM   2587  CA  GLY A 342      21.500  43.420  56.168  1.00 26.56           C  
ATOM   2588  C   GLY A 342      20.443  42.480  56.714  1.00 24.10           C  
ATOM   2589  O   GLY A 342      19.402  42.913  57.210  1.00 27.57           O  
ATOM   2590  N   THR A 343      20.729  41.183  56.618  1.00 22.38           N  
ATOM   2591  CA  THR A 343      19.838  40.122  57.086  1.00 23.97           C  
ATOM   2592  C   THR A 343      19.612  40.214  58.593  1.00 24.50           C  
ATOM   2593  O   THR A 343      18.477  40.129  59.067  1.00 28.14           O  
ATOM   2594  CB  THR A 343      20.435  38.720  56.809  1.00 22.09           C  
ATOM   2595  OG1 THR A 343      20.951  38.665  55.478  1.00 24.90           O  
ATOM   2596  CG2 THR A 343      19.382  37.644  56.981  1.00 20.93           C  
ATOM   2597  N   LYS A 344      20.709  40.363  59.333  1.00 24.98           N  
ATOM   2598  CA  LYS A 344      20.683  40.453  60.788  1.00 24.37           C  
ATOM   2599  C   LYS A 344      19.875  41.657  61.248  1.00 22.21           C  
ATOM   2600  O   LYS A 344      18.921  41.508  62.003  1.00 25.68           O  
ATOM   2601  CB  LYS A 344      22.115  40.525  61.331  1.00 27.72           C  
ATOM   2602  CG  LYS A 344      22.359  39.759  62.633  1.00 32.61           C  
ATOM   2603  CD  LYS A 344      21.595  40.349  63.815  1.00 38.63           C  
ATOM   2604  CE  LYS A 344      21.855  39.565  65.107  1.00 43.83           C  
ATOM   2605  NZ  LYS A 344      21.038  40.044  66.268  1.00 37.78           N  
ATOM   2606  N   ALA A 345      20.226  42.841  60.757  1.00 20.78           N  
ATOM   2607  CA  ALA A 345      19.522  44.069  61.129  1.00 22.27           C  
ATOM   2608  C   ALA A 345      18.040  44.038  60.758  1.00 21.40           C  
ATOM   2609  O   ALA A 345      17.203  44.593  61.474  1.00 19.30           O  
ATOM   2610  CB  ALA A 345      20.199  45.285  60.493  1.00 22.03           C  
ATOM   2611  N   MET A 346      17.712  43.405  59.634  1.00 20.55           N  
ATOM   2612  CA  MET A 346      16.318  43.325  59.204  1.00 15.44           C  
ATOM   2613  C   MET A 346      15.524  42.433  60.161  1.00 18.61           C  
ATOM   2614  O   MET A 346      14.334  42.664  60.409  1.00 16.90           O  
ATOM   2615  CB  MET A 346      16.224  42.806  57.766  1.00 18.05           C  
ATOM   2616  CG  MET A 346      14.802  42.708  57.227  1.00  9.62           C  
ATOM   2617  SD  MET A 346      13.919  44.282  57.197  1.00 19.32           S  
ATOM   2618  CE  MET A 346      14.305  44.887  55.521  1.00  5.38           C  
ATOM   2619  N   GLY A 347      16.191  41.426  60.716  1.00 15.04           N  
ATOM   2620  CA  GLY A 347      15.523  40.546  61.652  1.00 18.63           C  
ATOM   2621  C   GLY A 347      15.233  41.290  62.941  1.00 18.17           C  
ATOM   2622  O   GLY A 347      14.105  41.299  63.436  1.00 17.62           O  
ATOM   2623  N   ALA A 348      16.262  41.951  63.456  1.00 19.10           N  
ATOM   2624  CA  ALA A 348      16.158  42.717  64.690  1.00 22.35           C  
ATOM   2625  C   ALA A 348      15.180  43.872  64.508  1.00 22.86           C  
ATOM   2626  O   ALA A 348      14.544  44.310  65.463  1.00 24.74           O  
ATOM   2627  CB  ALA A 348      17.530  43.233  65.097  1.00 19.43           C  
ATOM   2628  N   ALA A 349      15.042  44.336  63.269  1.00 26.80           N  
ATOM   2629  CA  ALA A 349      14.130  45.428  62.948  1.00 26.33           C  
ATOM   2630  C   ALA A 349      12.677  44.981  63.072  1.00 26.94           C  
ATOM   2631  O   ALA A 349      11.839  45.726  63.585  1.00 27.08           O  
ATOM   2632  CB  ALA A 349      14.404  45.952  61.554  1.00 27.41           C  
ATOM   2633  N   VAL A 350      12.374  43.772  62.595  1.00 26.32           N  
ATOM   2634  CA  VAL A 350      11.007  43.253  62.684  1.00 25.95           C  
ATOM   2635  C   VAL A 350      10.673  42.963  64.148  1.00 24.61           C  
ATOM   2636  O   VAL A 350       9.531  43.148  64.577  1.00 23.94           O  
ATOM   2637  CB  VAL A 350      10.784  41.972  61.808  1.00 26.13           C  
ATOM   2638  CG1 VAL A 350       9.336  41.480  61.930  1.00 21.41           C  
ATOM   2639  CG2 VAL A 350      11.091  42.265  60.350  1.00 20.01           C  
ATOM   2640  N   VAL A 351      11.673  42.525  64.914  1.00 23.83           N  
ATOM   2641  CA  VAL A 351      11.470  42.242  66.333  1.00 26.78           C  
ATOM   2642  C   VAL A 351      11.063  43.543  67.031  1.00 27.49           C  
ATOM   2643  O   VAL A 351      10.145  43.564  67.849  1.00 23.94           O  
ATOM   2644  CB  VAL A 351      12.746  41.692  67.012  1.00 26.29           C  
ATOM   2645  CG1 VAL A 351      12.449  41.348  68.467  1.00 25.29           C  
ATOM   2646  CG2 VAL A 351      13.256  40.466  66.282  1.00 24.46           C  
ATOM   2647  N   ASN A 352      11.746  44.629  66.687  1.00 31.69           N  
ATOM   2648  CA  ASN A 352      11.440  45.931  67.264  1.00 35.49           C  
ATOM   2649  C   ASN A 352      10.071  46.392  66.766  1.00 36.31           C  
ATOM   2650  O   ASN A 352       9.224  46.796  67.562  1.00 33.94           O  
ATOM   2651  CB  ASN A 352      12.511  46.961  66.881  1.00 39.37           C  
ATOM   2652  CG  ASN A 352      13.916  46.529  67.281  1.00 46.33           C  
ATOM   2653  OD1 ASN A 352      14.902  46.981  66.692  1.00 49.47           O  
ATOM   2654  ND2 ASN A 352      14.015  45.644  68.275  1.00 45.21           N  
ATOM   2655  N   ALA A 353       9.845  46.282  65.455  1.00 35.42           N  
ATOM   2656  CA  ALA A 353       8.578  46.692  64.849  1.00 34.05           C  
ATOM   2657  C   ALA A 353       7.401  45.902  65.397  1.00 32.84           C  
ATOM   2658  O   ALA A 353       6.251  46.169  65.047  1.00 32.30           O  
ATOM   2659  CB  ALA A 353       8.644  46.556  63.345  1.00 36.64           C  
ATOM   2660  N   LEU A 354       7.710  44.913  66.237  1.00 34.13           N  
ATOM   2661  CA  LEU A 354       6.716  44.062  66.889  1.00 33.28           C  
ATOM   2662  C   LEU A 354       6.101  44.860  68.040  1.00 36.81           C  
ATOM   2663  O   LEU A 354       5.035  44.510  68.550  1.00 37.74           O  
ATOM   2664  CB  LEU A 354       7.392  42.797  67.434  1.00 31.07           C  
ATOM   2665  CG  LEU A 354       7.021  41.389  66.950  1.00 25.87           C  
ATOM   2666  CD1 LEU A 354       6.789  41.356  65.468  1.00 28.70           C  
ATOM   2667  CD2 LEU A 354       8.132  40.426  67.322  1.00 22.06           C  
ATOM   2668  N   ASN A 355       6.797  45.931  68.434  1.00 39.92           N  
ATOM   2669  CA  ASN A 355       6.391  46.846  69.508  1.00 41.78           C  
ATOM   2670  C   ASN A 355       6.042  46.118  70.795  1.00 41.44           C  
ATOM   2671  O   ASN A 355       5.061  46.448  71.469  1.00 39.59           O  
ATOM   2672  CB  ASN A 355       5.224  47.733  69.054  1.00 43.55           C  
ATOM   2673  CG  ASN A 355       5.539  48.510  67.782  1.00 46.37           C  
ATOM   2674  OD1 ASN A 355       6.623  49.082  67.638  1.00 47.52           O  
ATOM   2675  ND2 ASN A 355       4.594  48.522  66.848  1.00 47.00           N  
ATOM   2676  N   LEU A 356       6.858  45.118  71.116  1.00 42.93           N  
ATOM   2677  CA  LEU A 356       6.681  44.306  72.311  1.00 46.60           C  
ATOM   2678  C   LEU A 356       6.818  45.173  73.559  1.00 52.97           C  
ATOM   2679  O   LEU A 356       7.753  45.972  73.674  1.00 54.55           O  
ATOM   2680  CB  LEU A 356       7.709  43.172  72.334  1.00 40.06           C  
ATOM   2681  CG  LEU A 356       7.674  42.177  71.171  1.00 36.40           C  
ATOM   2682  CD1 LEU A 356       8.872  41.256  71.246  1.00 35.64           C  
ATOM   2683  CD2 LEU A 356       6.382  41.379  71.194  1.00 33.91           C  
ATOM   2684  N   LYS A 357       5.860  45.023  74.472  1.00 59.90           N  
ATOM   2685  CA  LYS A 357       5.822  45.780  75.724  1.00 64.76           C  
ATOM   2686  C   LYS A 357       7.083  45.523  76.561  1.00 66.97           C  
ATOM   2687  O   LYS A 357       7.399  44.338  76.821  1.00 67.93           O  
ATOM   2688  CB  LYS A 357       4.544  45.413  76.506  1.00 66.44           C  
ATOM   2689  CG  LYS A 357       4.117  46.404  77.593  1.00 67.64           C  
ATOM   2690  CD  LYS A 357       4.883  46.208  78.894  1.00 68.65           C  
ATOM   2691  CE  LYS A 357       4.457  47.226  79.937  1.00 70.54           C  
ATOM   2692  NZ  LYS A 357       5.179  47.049  81.226  1.00 70.06           N  
TER    2693      LYS A 357                                                      
ATOM   2694  N   MET B   1       6.071  21.709  -9.126  1.00 47.46           N  
ATOM   2695  CA  MET B   1       4.687  22.044  -8.684  1.00 48.63           C  
ATOM   2696  C   MET B   1       4.486  21.595  -7.234  1.00 45.21           C  
ATOM   2697  O   MET B   1       4.792  20.452  -6.883  1.00 47.57           O  
ATOM   2698  CB  MET B   1       3.672  21.362  -9.607  1.00 51.15           C  
ATOM   2699  CG  MET B   1       2.240  21.866  -9.474  1.00 58.61           C  
ATOM   2700  SD  MET B   1       1.406  21.370  -7.951  1.00 66.29           S  
ATOM   2701  CE  MET B   1       0.748  19.757  -8.427  1.00 59.67           C  
ATOM   2702  N   LYS B   2       3.984  22.498  -6.394  1.00 39.54           N  
ATOM   2703  CA  LYS B   2       3.759  22.182  -4.986  1.00 32.60           C  
ATOM   2704  C   LYS B   2       2.298  22.125  -4.546  1.00 27.07           C  
ATOM   2705  O   LYS B   2       1.481  22.970  -4.912  1.00 24.08           O  
ATOM   2706  CB  LYS B   2       4.572  23.116  -4.085  1.00 35.65           C  
ATOM   2707  CG  LYS B   2       6.027  22.685  -3.937  1.00 34.36           C  
ATOM   2708  CD  LYS B   2       6.775  23.540  -2.933  1.00 38.44           C  
ATOM   2709  CE  LYS B   2       7.846  22.729  -2.211  1.00 39.81           C  
ATOM   2710  NZ  LYS B   2       8.810  22.073  -3.139  1.00 39.44           N  
ATOM   2711  N   LYS B   3       1.998  21.114  -3.737  1.00 23.50           N  
ATOM   2712  CA  LYS B   3       0.655  20.859  -3.220  1.00 25.48           C  
ATOM   2713  C   LYS B   3       0.474  21.405  -1.807  1.00 22.02           C  
ATOM   2714  O   LYS B   3       1.317  21.198  -0.938  1.00 21.70           O  
ATOM   2715  CB  LYS B   3       0.384  19.347  -3.225  1.00 28.23           C  
ATOM   2716  CG  LYS B   3       0.698  18.673  -4.566  1.00 34.98           C  
ATOM   2717  CD  LYS B   3       0.936  17.170  -4.437  1.00 38.41           C  
ATOM   2718  CE  LYS B   3      -0.356  16.396  -4.234  1.00 43.30           C  
ATOM   2719  NZ  LYS B   3      -0.114  14.921  -4.231  1.00 47.85           N  
ATOM   2720  N   ILE B   4      -0.630  22.107  -1.585  1.00 19.29           N  
ATOM   2721  CA  ILE B   4      -0.929  22.676  -0.275  1.00 20.88           C  
ATOM   2722  C   ILE B   4      -2.284  22.155   0.172  1.00 19.89           C  
ATOM   2723  O   ILE B   4      -3.268  22.282  -0.555  1.00 22.11           O  
ATOM   2724  CB  ILE B   4      -0.968  24.227  -0.323  1.00 23.36           C  
ATOM   2725  CG1 ILE B   4       0.400  24.775  -0.740  1.00 23.79           C  
ATOM   2726  CG2 ILE B   4      -1.356  24.798   1.044  1.00 24.49           C  
ATOM   2727  CD1 ILE B   4       0.414  26.262  -0.937  1.00 24.85           C  
ATOM   2728  N   ALA B   5      -2.314  21.493   1.326  1.00 15.73           N  
ATOM   2729  CA  ALA B   5      -3.562  20.968   1.868  1.00 15.03           C  
ATOM   2730  C   ALA B   5      -4.094  22.017   2.836  1.00 17.19           C  
ATOM   2731  O   ALA B   5      -3.400  22.411   3.775  1.00 16.31           O  
ATOM   2732  CB  ALA B   5      -3.323  19.651   2.586  1.00 12.91           C  
ATOM   2733  N   ILE B   6      -5.312  22.486   2.587  1.00 12.79           N  
ATOM   2734  CA  ILE B   6      -5.914  23.507   3.425  1.00 15.67           C  
ATOM   2735  C   ILE B   6      -7.025  22.978   4.336  1.00 16.59           C  
ATOM   2736  O   ILE B   6      -7.966  22.342   3.876  1.00 16.82           O  
ATOM   2737  CB  ILE B   6      -6.429  24.686   2.565  1.00 15.27           C  
ATOM   2738  CG1 ILE B   6      -5.265  25.287   1.772  1.00 16.46           C  
ATOM   2739  CG2 ILE B   6      -7.059  25.766   3.443  1.00 16.02           C  
ATOM   2740  CD1 ILE B   6      -5.606  26.557   1.043  1.00 16.76           C  
ATOM   2741  N   PHE B   7      -6.884  23.232   5.637  1.00 18.40           N  
ATOM   2742  CA  PHE B   7      -7.862  22.816   6.643  1.00 17.38           C  
ATOM   2743  C   PHE B   7      -8.293  24.042   7.455  1.00 17.97           C  
ATOM   2744  O   PHE B   7      -7.688  24.364   8.481  1.00 18.61           O  
ATOM   2745  CB  PHE B   7      -7.249  21.760   7.568  1.00 16.33           C  
ATOM   2746  CG  PHE B   7      -6.889  20.479   6.876  1.00 16.32           C  
ATOM   2747  CD1 PHE B   7      -7.855  19.519   6.619  1.00 17.24           C  
ATOM   2748  CD2 PHE B   7      -5.581  20.229   6.486  1.00 14.15           C  
ATOM   2749  CE1 PHE B   7      -7.523  18.326   5.986  1.00 18.26           C  
ATOM   2750  CE2 PHE B   7      -5.240  19.040   5.855  1.00 15.52           C  
ATOM   2751  CZ  PHE B   7      -6.211  18.088   5.604  1.00 15.98           C  
ATOM   2752  N   ALA B   8      -9.349  24.713   7.000  1.00 15.80           N  
ATOM   2753  CA  ALA B   8      -9.849  25.924   7.653  1.00 15.30           C  
ATOM   2754  C   ALA B   8     -10.279  25.716   9.110  1.00 19.19           C  
ATOM   2755  O   ALA B   8     -10.082  26.595   9.958  1.00 17.09           O  
ATOM   2756  CB  ALA B   8     -10.987  26.517   6.844  1.00 14.85           C  
ATOM   2757  N   GLY B   9     -10.900  24.572   9.382  1.00 16.55           N  
ATOM   2758  CA  GLY B   9     -11.322  24.263  10.734  1.00 15.27           C  
ATOM   2759  C   GLY B   9     -12.593  24.912  11.249  1.00 14.82           C  
ATOM   2760  O   GLY B   9     -13.523  25.198  10.490  1.00 12.44           O  
ATOM   2761  N   ASP B  10     -12.588  25.196  12.550  1.00 16.80           N  
ATOM   2762  CA  ASP B  10     -13.732  25.767  13.256  1.00 15.72           C  
ATOM   2763  C   ASP B  10     -13.633  27.247  13.598  1.00 14.33           C  
ATOM   2764  O   ASP B  10     -12.570  27.854  13.499  1.00 17.17           O  
ATOM   2765  CB  ASP B  10     -13.935  24.989  14.561  1.00 21.00           C  
ATOM   2766  CG  ASP B  10     -13.861  23.492  14.365  1.00 16.38           C  
ATOM   2767  OD1 ASP B  10     -14.772  22.938  13.732  1.00 21.39           O  
ATOM   2768  OD2 ASP B  10     -12.893  22.868  14.837  1.00 14.92           O  
ATOM   2769  N   GLY B  11     -14.765  27.809  14.012  1.00 13.82           N  
ATOM   2770  CA  GLY B  11     -14.834  29.200  14.420  1.00 15.97           C  
ATOM   2771  C   GLY B  11     -14.412  30.241  13.408  1.00 18.69           C  
ATOM   2772  O   GLY B  11     -15.063  30.424  12.384  1.00 19.38           O  
ATOM   2773  N   ILE B  12     -13.363  30.982  13.751  1.00 14.87           N  
ATOM   2774  CA  ILE B  12     -12.820  32.021  12.886  1.00 18.62           C  
ATOM   2775  C   ILE B  12     -11.878  31.442  11.821  1.00 19.20           C  
ATOM   2776  O   ILE B  12     -11.427  32.158  10.923  1.00 22.90           O  
ATOM   2777  CB  ILE B  12     -12.053  33.084  13.703  1.00 16.86           C  
ATOM   2778  CG1 ILE B  12     -10.858  32.445  14.423  1.00 14.91           C  
ATOM   2779  CG2 ILE B  12     -13.006  33.781  14.668  1.00 19.41           C  
ATOM   2780  CD1 ILE B  12      -9.873  33.443  15.001  1.00 13.14           C  
ATOM   2781  N   GLY B  13     -11.596  30.146  11.918  1.00 16.95           N  
ATOM   2782  CA  GLY B  13     -10.716  29.493  10.964  1.00 18.49           C  
ATOM   2783  C   GLY B  13     -11.077  29.695   9.499  1.00 21.74           C  
ATOM   2784  O   GLY B  13     -10.202  30.043   8.709  1.00 23.92           O  
ATOM   2785  N   PRO B  14     -12.341  29.451   9.094  1.00 22.54           N  
ATOM   2786  CA  PRO B  14     -12.752  29.628   7.697  1.00 22.75           C  
ATOM   2787  C   PRO B  14     -12.520  31.044   7.171  1.00 23.85           C  
ATOM   2788  O   PRO B  14     -12.096  31.214   6.023  1.00 26.59           O  
ATOM   2789  CB  PRO B  14     -14.238  29.277   7.736  1.00 23.04           C  
ATOM   2790  CG  PRO B  14     -14.300  28.237   8.795  1.00 20.15           C  
ATOM   2791  CD  PRO B  14     -13.434  28.844   9.875  1.00 20.84           C  
ATOM   2792  N   GLU B  15     -12.767  32.054   8.008  1.00 23.76           N  
ATOM   2793  CA  GLU B  15     -12.572  33.441   7.589  1.00 23.60           C  
ATOM   2794  C   GLU B  15     -11.129  33.939   7.618  1.00 24.10           C  
ATOM   2795  O   GLU B  15     -10.749  34.760   6.781  1.00 25.28           O  
ATOM   2796  CB  GLU B  15     -13.521  34.410   8.317  1.00 24.24           C  
ATOM   2797  CG  GLU B  15     -13.489  34.384   9.838  1.00 30.02           C  
ATOM   2798  CD  GLU B  15     -14.648  35.154  10.476  1.00 31.39           C  
ATOM   2799  OE1 GLU B  15     -15.547  35.625   9.741  1.00 30.61           O  
ATOM   2800  OE2 GLU B  15     -14.663  35.285  11.721  1.00 33.74           O  
ATOM   2801  N   ILE B  16     -10.312  33.423   8.535  1.00 22.17           N  
ATOM   2802  CA  ILE B  16      -8.913  33.850   8.597  1.00 21.09           C  
ATOM   2803  C   ILE B  16      -8.057  33.186   7.512  1.00 16.91           C  
ATOM   2804  O   ILE B  16      -7.039  33.734   7.081  1.00 15.73           O  
ATOM   2805  CB  ILE B  16      -8.282  33.641  10.008  1.00 20.60           C  
ATOM   2806  CG1 ILE B  16      -8.310  32.164  10.415  1.00 20.11           C  
ATOM   2807  CG2 ILE B  16      -8.989  34.527  11.034  1.00 21.97           C  
ATOM   2808  CD1 ILE B  16      -7.650  31.886  11.755  1.00 15.15           C  
ATOM   2809  N   VAL B  17      -8.481  32.008   7.068  1.00 18.08           N  
ATOM   2810  CA  VAL B  17      -7.768  31.290   6.014  1.00 17.29           C  
ATOM   2811  C   VAL B  17      -8.159  31.877   4.649  1.00 17.74           C  
ATOM   2812  O   VAL B  17      -7.369  31.848   3.705  1.00 17.99           O  
ATOM   2813  CB  VAL B  17      -8.063  29.769   6.049  1.00 15.07           C  
ATOM   2814  CG1 VAL B  17      -7.374  29.070   4.873  1.00 12.40           C  
ATOM   2815  CG2 VAL B  17      -7.580  29.166   7.366  1.00  8.11           C  
ATOM   2816  N   ALA B  18      -9.374  32.420   4.555  1.00 17.57           N  
ATOM   2817  CA  ALA B  18      -9.846  33.037   3.317  1.00 15.29           C  
ATOM   2818  C   ALA B  18      -9.053  34.320   3.089  1.00 19.97           C  
ATOM   2819  O   ALA B  18      -8.596  34.590   1.973  1.00 20.73           O  
ATOM   2820  CB  ALA B  18     -11.329  33.331   3.402  1.00 17.13           C  
ATOM   2821  N   ALA B  19      -8.869  35.095   4.160  1.00 17.14           N  
ATOM   2822  CA  ALA B  19      -8.102  36.335   4.102  1.00 15.77           C  
ATOM   2823  C   ALA B  19      -6.680  35.973   3.710  1.00 19.42           C  
ATOM   2824  O   ALA B  19      -6.122  36.538   2.768  1.00 22.22           O  
ATOM   2825  CB  ALA B  19      -8.115  37.022   5.452  1.00 17.61           C  
ATOM   2826  N   ALA B  20      -6.107  35.005   4.426  1.00 18.36           N  
ATOM   2827  CA  ALA B  20      -4.759  34.528   4.142  1.00 19.99           C  
ATOM   2828  C   ALA B  20      -4.664  33.992   2.700  1.00 20.33           C  
ATOM   2829  O   ALA B  20      -3.624  34.119   2.053  1.00 15.93           O  
ATOM   2830  CB  ALA B  20      -4.364  33.447   5.139  1.00 16.67           C  
ATOM   2831  N   ARG B  21      -5.745  33.381   2.211  1.00 19.78           N  
ATOM   2832  CA  ARG B  21      -5.779  32.858   0.846  1.00 23.57           C  
ATOM   2833  C   ARG B  21      -5.690  34.002  -0.175  1.00 22.72           C  
ATOM   2834  O   ARG B  21      -5.098  33.835  -1.237  1.00 26.23           O  
ATOM   2835  CB  ARG B  21      -7.043  32.037   0.607  1.00 23.86           C  
ATOM   2836  CG  ARG B  21      -6.842  30.529   0.594  1.00 29.49           C  
ATOM   2837  CD  ARG B  21      -8.157  29.839   0.228  1.00 36.74           C  
ATOM   2838  NE  ARG B  21      -8.027  28.407  -0.042  1.00 35.75           N  
ATOM   2839  CZ  ARG B  21      -8.042  27.865  -1.259  1.00 36.24           C  
ATOM   2840  NH1 ARG B  21      -8.142  28.631  -2.336  1.00 37.29           N  
ATOM   2841  NH2 ARG B  21      -7.926  26.552  -1.405  1.00 40.96           N  
ATOM   2842  N   GLN B  22      -6.284  35.154   0.142  1.00 24.91           N  
ATOM   2843  CA  GLN B  22      -6.224  36.322  -0.744  1.00 23.54           C  
ATOM   2844  C   GLN B  22      -4.752  36.631  -0.986  1.00 23.07           C  
ATOM   2845  O   GLN B  22      -4.332  36.885  -2.111  1.00 20.81           O  
ATOM   2846  CB  GLN B  22      -6.831  37.566  -0.081  1.00 25.69           C  
ATOM   2847  CG  GLN B  22      -8.337  37.675  -0.048  1.00 31.41           C  
ATOM   2848  CD  GLN B  22      -8.799  39.015   0.538  1.00 37.44           C  
ATOM   2849  OE1 GLN B  22      -8.759  40.047  -0.140  1.00 37.09           O  
ATOM   2850  NE2 GLN B  22      -9.226  39.003   1.804  1.00 32.47           N  
ATOM   2851  N   VAL B  23      -3.984  36.621   0.101  1.00 20.68           N  
ATOM   2852  CA  VAL B  23      -2.557  36.912   0.060  1.00 18.81           C  
ATOM   2853  C   VAL B  23      -1.717  35.844  -0.641  1.00 18.25           C  
ATOM   2854  O   VAL B  23      -0.784  36.179  -1.376  1.00 17.91           O  
ATOM   2855  CB  VAL B  23      -2.001  37.159   1.483  1.00 17.08           C  
ATOM   2856  CG1 VAL B  23      -0.521  37.439   1.424  1.00 16.91           C  
ATOM   2857  CG2 VAL B  23      -2.730  38.331   2.142  1.00  9.74           C  
ATOM   2858  N   LEU B  24      -2.029  34.570  -0.393  1.00 17.86           N  
ATOM   2859  CA  LEU B  24      -1.301  33.453  -1.002  1.00 18.32           C  
ATOM   2860  C   LEU B  24      -1.504  33.470  -2.524  1.00 21.40           C  
ATOM   2861  O   LEU B  24      -0.557  33.283  -3.287  1.00 23.08           O  
ATOM   2862  CB  LEU B  24      -1.804  32.117  -0.445  1.00 15.11           C  
ATOM   2863  CG  LEU B  24      -0.799  31.008  -0.111  1.00 19.35           C  
ATOM   2864  CD1 LEU B  24      -1.529  29.671  -0.076  1.00 15.44           C  
ATOM   2865  CD2 LEU B  24       0.339  30.950  -1.112  1.00 12.69           C  
ATOM   2866  N   ASP B  25      -2.751  33.677  -2.942  1.00 20.41           N  
ATOM   2867  CA  ASP B  25      -3.123  33.730  -4.353  1.00 25.97           C  
ATOM   2868  C   ASP B  25      -2.442  34.890  -5.071  1.00 24.72           C  
ATOM   2869  O   ASP B  25      -1.980  34.741  -6.200  1.00 25.72           O  
ATOM   2870  CB  ASP B  25      -4.644  33.858  -4.491  1.00 32.15           C  
ATOM   2871  CG  ASP B  25      -5.393  32.615  -4.005  1.00 37.55           C  
ATOM   2872  OD1 ASP B  25      -4.777  31.529  -3.899  1.00 38.99           O  
ATOM   2873  OD2 ASP B  25      -6.612  32.728  -3.741  1.00 39.50           O  
ATOM   2874  N   ALA B  26      -2.379  36.038  -4.401  1.00 23.49           N  
ATOM   2875  CA  ALA B  26      -1.748  37.237  -4.945  1.00 23.57           C  
ATOM   2876  C   ALA B  26      -0.260  37.014  -5.164  1.00 23.66           C  
ATOM   2877  O   ALA B  26       0.318  37.535  -6.115  1.00 27.47           O  
ATOM   2878  CB  ALA B  26      -1.961  38.411  -4.000  1.00 21.38           C  
ATOM   2879  N   VAL B  27       0.351  36.247  -4.262  1.00 23.37           N  
ATOM   2880  CA  VAL B  27       1.775  35.926  -4.321  1.00 20.64           C  
ATOM   2881  C   VAL B  27       2.039  34.826  -5.344  1.00 19.84           C  
ATOM   2882  O   VAL B  27       3.003  34.895  -6.102  1.00 19.70           O  
ATOM   2883  CB  VAL B  27       2.297  35.476  -2.935  1.00 22.50           C  
ATOM   2884  CG1 VAL B  27       3.777  35.103  -3.008  1.00 22.07           C  
ATOM   2885  CG2 VAL B  27       2.086  36.585  -1.913  1.00 20.66           C  
ATOM   2886  N   ASP B  28       1.179  33.812  -5.355  1.00 21.02           N  
ATOM   2887  CA  ASP B  28       1.302  32.698  -6.288  1.00 22.36           C  
ATOM   2888  C   ASP B  28       1.249  33.190  -7.735  1.00 23.29           C  
ATOM   2889  O   ASP B  28       2.069  32.794  -8.563  1.00 23.26           O  
ATOM   2890  CB  ASP B  28       0.190  31.674  -6.039  1.00 24.13           C  
ATOM   2891  CG  ASP B  28       0.268  30.484  -6.980  1.00 27.88           C  
ATOM   2892  OD1 ASP B  28       1.352  29.883  -7.107  1.00 28.57           O  
ATOM   2893  OD2 ASP B  28      -0.761  30.147  -7.598  1.00 34.40           O  
ATOM   2894  N   GLN B  29       0.284  34.059  -8.028  1.00 21.36           N  
ATOM   2895  CA  GLN B  29       0.131  34.613  -9.368  1.00 24.13           C  
ATOM   2896  C   GLN B  29       1.321  35.481  -9.777  1.00 26.14           C  
ATOM   2897  O   GLN B  29       1.873  35.310 -10.870  1.00 28.07           O  
ATOM   2898  CB  GLN B  29      -1.166  35.424  -9.476  1.00 26.18           C  
ATOM   2899  CG  GLN B  29      -2.452  34.588  -9.488  1.00 32.23           C  
ATOM   2900  CD  GLN B  29      -2.554  33.650 -10.688  1.00 34.14           C  
ATOM   2901  OE1 GLN B  29      -3.136  32.561 -10.591  1.00 28.72           O  
ATOM   2902  NE2 GLN B  29      -1.990  34.067 -11.825  1.00 26.79           N  
ATOM   2903  N   ALA B  30       1.708  36.405  -8.896  1.00 26.96           N  
ATOM   2904  CA  ALA B  30       2.832  37.316  -9.136  1.00 25.93           C  
ATOM   2905  C   ALA B  30       4.163  36.581  -9.275  1.00 25.66           C  
ATOM   2906  O   ALA B  30       4.929  36.843 -10.196  1.00 27.64           O  
ATOM   2907  CB  ALA B  30       2.921  38.344  -8.011  1.00 22.66           C  
ATOM   2908  N   ALA B  31       4.416  35.648  -8.361  1.00 24.88           N  
ATOM   2909  CA  ALA B  31       5.647  34.867  -8.347  1.00 22.30           C  
ATOM   2910  C   ALA B  31       5.630  33.673  -9.299  1.00 20.72           C  
ATOM   2911  O   ALA B  31       6.684  33.126  -9.629  1.00 22.90           O  
ATOM   2912  CB  ALA B  31       5.930  34.390  -6.925  1.00 20.34           C  
ATOM   2913  N   HIS B  32       4.438  33.268  -9.732  1.00 19.08           N  
ATOM   2914  CA  HIS B  32       4.276  32.119 -10.623  1.00 23.34           C  
ATOM   2915  C   HIS B  32       4.793  30.854  -9.939  1.00 25.23           C  
ATOM   2916  O   HIS B  32       5.632  30.125 -10.482  1.00 26.76           O  
ATOM   2917  CB  HIS B  32       4.980  32.363 -11.968  1.00 25.67           C  
ATOM   2918  CG  HIS B  32       4.448  33.550 -12.708  1.00 28.12           C  
ATOM   2919  ND1 HIS B  32       3.330  33.486 -13.512  1.00 35.82           N  
ATOM   2920  CD2 HIS B  32       4.829  34.849 -12.700  1.00 31.51           C  
ATOM   2921  CE1 HIS B  32       3.040  34.694 -13.959  1.00 34.17           C  
ATOM   2922  NE2 HIS B  32       3.934  35.541 -13.481  1.00 36.04           N  
ATOM   2923  N   LEU B  33       4.279  30.609  -8.732  1.00 26.81           N  
ATOM   2924  CA  LEU B  33       4.667  29.456  -7.925  1.00 25.08           C  
ATOM   2925  C   LEU B  33       4.035  28.137  -8.359  1.00 22.94           C  
ATOM   2926  O   LEU B  33       4.547  27.069  -8.025  1.00 25.22           O  
ATOM   2927  CB  LEU B  33       4.364  29.713  -6.445  1.00 25.08           C  
ATOM   2928  CG  LEU B  33       5.173  30.803  -5.744  1.00 23.72           C  
ATOM   2929  CD1 LEU B  33       4.674  30.984  -4.328  1.00 23.00           C  
ATOM   2930  CD2 LEU B  33       6.639  30.431  -5.742  1.00 24.97           C  
ATOM   2931  N   GLY B  34       2.922  28.214  -9.086  1.00 21.19           N  
ATOM   2932  CA  GLY B  34       2.246  27.010  -9.547  1.00 24.07           C  
ATOM   2933  C   GLY B  34       1.828  26.085  -8.414  1.00 24.05           C  
ATOM   2934  O   GLY B  34       2.167  24.897  -8.414  1.00 26.90           O  
ATOM   2935  N   LEU B  35       1.105  26.636  -7.439  1.00 24.28           N  
ATOM   2936  CA  LEU B  35       0.639  25.868  -6.286  1.00 17.98           C  
ATOM   2937  C   LEU B  35      -0.719  25.250  -6.555  1.00 18.83           C  
ATOM   2938  O   LEU B  35      -1.573  25.857  -7.204  1.00 17.36           O  
ATOM   2939  CB  LEU B  35       0.540  26.759  -5.051  1.00 15.82           C  
ATOM   2940  CG  LEU B  35       1.786  27.565  -4.703  1.00 15.39           C  
ATOM   2941  CD1 LEU B  35       1.510  28.417  -3.488  1.00 17.56           C  
ATOM   2942  CD2 LEU B  35       2.962  26.638  -4.476  1.00 19.11           C  
ATOM   2943  N   ARG B  36      -0.899  24.035  -6.048  1.00 21.03           N  
ATOM   2944  CA  ARG B  36      -2.139  23.282  -6.186  1.00 28.03           C  
ATOM   2945  C   ARG B  36      -2.733  23.170  -4.782  1.00 24.72           C  
ATOM   2946  O   ARG B  36      -2.193  22.460  -3.936  1.00 27.50           O  
ATOM   2947  CB  ARG B  36      -1.825  21.891  -6.754  1.00 34.10           C  
ATOM   2948  CG  ARG B  36      -2.968  20.872  -6.723  1.00 45.35           C  
ATOM   2949  CD  ARG B  36      -3.715  20.790  -8.045  1.00 51.47           C  
ATOM   2950  NE  ARG B  36      -4.709  21.848  -8.205  1.00 58.67           N  
ATOM   2951  CZ  ARG B  36      -5.710  21.807  -9.083  1.00 62.59           C  
ATOM   2952  NH1 ARG B  36      -5.849  20.761  -9.891  1.00 63.56           N  
ATOM   2953  NH2 ARG B  36      -6.593  22.798  -9.133  1.00 61.91           N  
ATOM   2954  N   CYS B  37      -3.813  23.904  -4.528  1.00 23.77           N  
ATOM   2955  CA  CYS B  37      -4.458  23.897  -3.217  1.00 27.50           C  
ATOM   2956  C   CYS B  37      -5.724  23.063  -3.179  1.00 29.17           C  
ATOM   2957  O   CYS B  37      -6.568  23.136  -4.077  1.00 32.84           O  
ATOM   2958  CB  CYS B  37      -4.799  25.317  -2.753  1.00 28.50           C  
ATOM   2959  SG  CYS B  37      -3.402  26.404  -2.429  1.00 30.19           S  
ATOM   2960  N   THR B  38      -5.869  22.316  -2.093  1.00 28.91           N  
ATOM   2961  CA  THR B  38      -7.021  21.455  -1.868  1.00 26.76           C  
ATOM   2962  C   THR B  38      -7.529  21.707  -0.454  1.00 23.34           C  
ATOM   2963  O   THR B  38      -6.749  21.987   0.456  1.00 20.50           O  
ATOM   2964  CB  THR B  38      -6.628  19.982  -2.001  1.00 29.77           C  
ATOM   2965  OG1 THR B  38      -5.445  19.742  -1.223  1.00 38.55           O  
ATOM   2966  CG2 THR B  38      -6.349  19.627  -3.455  1.00 30.53           C  
ATOM   2967  N   GLU B  39      -8.840  21.629  -0.280  1.00 21.43           N  
ATOM   2968  CA  GLU B  39      -9.441  21.854   1.020  1.00 23.34           C  
ATOM   2969  C   GLU B  39      -9.953  20.580   1.660  1.00 25.95           C  
ATOM   2970  O   GLU B  39     -10.547  19.736   0.995  1.00 27.47           O  
ATOM   2971  CB  GLU B  39     -10.575  22.863   0.915  1.00 24.94           C  
ATOM   2972  CG  GLU B  39     -10.103  24.276   0.680  1.00 36.27           C  
ATOM   2973  CD  GLU B  39     -11.218  25.285   0.824  1.00 44.13           C  
ATOM   2974  OE1 GLU B  39     -11.471  25.728   1.969  1.00 48.47           O  
ATOM   2975  OE2 GLU B  39     -11.840  25.634  -0.206  1.00 47.47           O  
ATOM   2976  N   GLY B  40      -9.727  20.456   2.963  1.00 26.71           N  
ATOM   2977  CA  GLY B  40     -10.184  19.286   3.688  1.00 25.87           C  
ATOM   2978  C   GLY B  40     -10.856  19.673   4.988  1.00 25.45           C  
ATOM   2979  O   GLY B  40     -10.922  20.851   5.343  1.00 24.45           O  
ATOM   2980  N   LEU B  41     -11.377  18.677   5.691  1.00 25.79           N  
ATOM   2981  CA  LEU B  41     -12.038  18.907   6.966  1.00 23.86           C  
ATOM   2982  C   LEU B  41     -11.198  18.426   8.151  1.00 22.58           C  
ATOM   2983  O   LEU B  41     -10.536  17.382   8.100  1.00 17.21           O  
ATOM   2984  CB  LEU B  41     -13.424  18.249   6.986  1.00 23.70           C  
ATOM   2985  CG  LEU B  41     -14.502  18.901   6.108  1.00 29.62           C  
ATOM   2986  CD1 LEU B  41     -15.802  18.119   6.219  1.00 29.86           C  
ATOM   2987  CD2 LEU B  41     -14.720  20.370   6.503  1.00 30.31           C  
ATOM   2988  N   VAL B  42     -11.231  19.218   9.217  1.00 23.67           N  
ATOM   2989  CA  VAL B  42     -10.503  18.921  10.436  1.00 17.48           C  
ATOM   2990  C   VAL B  42     -11.278  19.527  11.603  1.00 18.63           C  
ATOM   2991  O   VAL B  42     -11.994  20.522  11.431  1.00 17.45           O  
ATOM   2992  CB  VAL B  42      -9.089  19.525  10.388  1.00 16.09           C  
ATOM   2993  CG1 VAL B  42      -9.162  21.041  10.435  1.00 14.56           C  
ATOM   2994  CG2 VAL B  42      -8.239  18.964  11.517  1.00 15.92           C  
ATOM   2995  N   GLY B  43     -11.169  18.892  12.769  1.00 17.42           N  
ATOM   2996  CA  GLY B  43     -11.845  19.377  13.960  1.00 12.67           C  
ATOM   2997  C   GLY B  43     -13.343  19.154  13.965  1.00 11.63           C  
ATOM   2998  O   GLY B  43     -13.839  18.161  13.423  1.00  8.09           O  
ATOM   2999  N   GLY B  44     -14.062  20.096  14.571  1.00 12.53           N  
ATOM   3000  CA  GLY B  44     -15.509  20.006  14.655  1.00 15.94           C  
ATOM   3001  C   GLY B  44     -16.205  20.022  13.308  1.00 16.71           C  
ATOM   3002  O   GLY B  44     -17.308  19.486  13.170  1.00 16.80           O  
ATOM   3003  N   ALA B  45     -15.572  20.664  12.327  1.00 14.98           N  
ATOM   3004  CA  ALA B  45     -16.097  20.737  10.970  1.00 12.95           C  
ATOM   3005  C   ALA B  45     -16.128  19.317  10.413  1.00 13.66           C  
ATOM   3006  O   ALA B  45     -17.090  18.913   9.750  1.00 13.47           O  
ATOM   3007  CB  ALA B  45     -15.200  21.617  10.120  1.00 16.98           C  
ATOM   3008  N   ALA B  46     -15.078  18.559  10.726  1.00 12.33           N  
ATOM   3009  CA  ALA B  46     -14.937  17.175  10.301  1.00 13.93           C  
ATOM   3010  C   ALA B  46     -15.882  16.271  11.087  1.00 17.56           C  
ATOM   3011  O   ALA B  46     -16.323  15.235  10.590  1.00 17.34           O  
ATOM   3012  CB  ALA B  46     -13.507  16.728  10.487  1.00 11.56           C  
ATOM   3013  N   LEU B  47     -16.143  16.644  12.339  1.00 19.63           N  
ATOM   3014  CA  LEU B  47     -17.046  15.894  13.198  1.00 15.46           C  
ATOM   3015  C   LEU B  47     -18.454  16.037  12.646  1.00 15.05           C  
ATOM   3016  O   LEU B  47     -19.155  15.045  12.447  1.00 16.43           O  
ATOM   3017  CB  LEU B  47     -16.994  16.437  14.629  1.00 14.29           C  
ATOM   3018  CG  LEU B  47     -15.865  15.888  15.503  1.00 16.11           C  
ATOM   3019  CD1 LEU B  47     -15.790  16.649  16.806  1.00 17.41           C  
ATOM   3020  CD2 LEU B  47     -16.095  14.406  15.763  1.00 15.41           C  
ATOM   3021  N   ASP B  48     -18.852  17.282  12.389  1.00 17.74           N  
ATOM   3022  CA  ASP B  48     -20.176  17.596  11.845  1.00 20.79           C  
ATOM   3023  C   ASP B  48     -20.429  16.879  10.518  1.00 21.37           C  
ATOM   3024  O   ASP B  48     -21.562  16.528  10.193  1.00 21.90           O  
ATOM   3025  CB  ASP B  48     -20.330  19.112  11.638  1.00 19.33           C  
ATOM   3026  CG  ASP B  48     -20.511  19.877  12.944  1.00 21.01           C  
ATOM   3027  OD1 ASP B  48     -20.807  19.239  13.972  1.00 28.13           O  
ATOM   3028  OD2 ASP B  48     -20.366  21.121  12.942  1.00 19.34           O  
ATOM   3029  N   ALA B  49     -19.357  16.647   9.770  1.00 24.15           N  
ATOM   3030  CA  ALA B  49     -19.450  15.992   8.477  1.00 27.09           C  
ATOM   3031  C   ALA B  49     -19.178  14.491   8.509  1.00 28.60           C  
ATOM   3032  O   ALA B  49     -19.831  13.724   7.794  1.00 26.82           O  
ATOM   3033  CB  ALA B  49     -18.499  16.667   7.491  1.00 23.83           C  
ATOM   3034  N   SER B  50     -18.237  14.072   9.352  1.00 26.62           N  
ATOM   3035  CA  SER B  50     -17.861  12.667   9.411  1.00 26.56           C  
ATOM   3036  C   SER B  50     -17.838  12.005  10.776  1.00 27.22           C  
ATOM   3037  O   SER B  50     -17.527  10.820  10.866  1.00 28.55           O  
ATOM   3038  CB  SER B  50     -16.493  12.482   8.754  1.00 28.31           C  
ATOM   3039  OG  SER B  50     -16.511  12.944   7.415  1.00 32.96           O  
ATOM   3040  N   ASP B  51     -18.168  12.748  11.831  1.00 27.53           N  
ATOM   3041  CA  ASP B  51     -18.156  12.201  13.188  1.00 27.00           C  
ATOM   3042  C   ASP B  51     -16.741  11.700  13.502  1.00 23.87           C  
ATOM   3043  O   ASP B  51     -16.552  10.665  14.130  1.00 27.65           O  
ATOM   3044  CB  ASP B  51     -19.196  11.070  13.317  1.00 33.17           C  
ATOM   3045  CG  ASP B  51     -19.341  10.541  14.745  1.00 37.93           C  
ATOM   3046  OD1 ASP B  51     -19.189  11.318  15.712  1.00 44.82           O  
ATOM   3047  OD2 ASP B  51     -19.623   9.334  14.900  1.00 41.01           O  
ATOM   3048  N   ASP B  52     -15.751  12.442  13.023  1.00 18.83           N  
ATOM   3049  CA  ASP B  52     -14.353  12.111  13.236  1.00 16.79           C  
ATOM   3050  C   ASP B  52     -13.597  13.414  12.998  1.00 18.85           C  
ATOM   3051  O   ASP B  52     -13.751  14.039  11.946  1.00 19.26           O  
ATOM   3052  CB  ASP B  52     -13.910  11.030  12.240  1.00 19.04           C  
ATOM   3053  CG  ASP B  52     -12.488  10.513  12.497  1.00 25.81           C  
ATOM   3054  OD1 ASP B  52     -11.663  11.222  13.117  1.00 23.49           O  
ATOM   3055  OD2 ASP B  52     -12.185   9.382  12.059  1.00 29.31           O  
ATOM   3056  N   PRO B  53     -12.797  13.861  13.987  1.00 18.66           N  
ATOM   3057  CA  PRO B  53     -12.019  15.101  13.882  1.00 16.19           C  
ATOM   3058  C   PRO B  53     -10.925  15.101  12.798  1.00 17.36           C  
ATOM   3059  O   PRO B  53     -10.488  16.162  12.362  1.00 20.51           O  
ATOM   3060  CB  PRO B  53     -11.443  15.252  15.290  1.00 11.66           C  
ATOM   3061  CG  PRO B  53     -11.261  13.854  15.725  1.00 15.70           C  
ATOM   3062  CD  PRO B  53     -12.561  13.221  15.293  1.00 17.64           C  
ATOM   3063  N   LEU B  54     -10.482  13.923  12.369  1.00 16.68           N  
ATOM   3064  CA  LEU B  54      -9.460  13.824  11.324  1.00 18.20           C  
ATOM   3065  C   LEU B  54      -9.713  12.564  10.502  1.00 19.27           C  
ATOM   3066  O   LEU B  54      -9.042  11.546  10.688  1.00 18.73           O  
ATOM   3067  CB  LEU B  54      -8.056  13.798  11.940  1.00 13.10           C  
ATOM   3068  CG  LEU B  54      -6.848  14.287  11.133  1.00 15.88           C  
ATOM   3069  CD1 LEU B  54      -6.060  13.126  10.610  1.00 16.22           C  
ATOM   3070  CD2 LEU B  54      -7.261  15.243  10.016  1.00  4.19           C  
ATOM   3071  N   PRO B  55     -10.702  12.615   9.587  1.00 17.32           N  
ATOM   3072  CA  PRO B  55     -11.052  11.473   8.730  1.00 18.61           C  
ATOM   3073  C   PRO B  55      -9.844  10.989   7.937  1.00 17.71           C  
ATOM   3074  O   PRO B  55      -8.913  11.754   7.684  1.00 19.11           O  
ATOM   3075  CB  PRO B  55     -12.133  12.051   7.820  1.00 17.08           C  
ATOM   3076  CG  PRO B  55     -12.759  13.119   8.669  1.00 15.88           C  
ATOM   3077  CD  PRO B  55     -11.553  13.778   9.275  1.00 13.92           C  
ATOM   3078  N   ALA B  56      -9.846   9.710   7.577  1.00 20.74           N  
ATOM   3079  CA  ALA B  56      -8.736   9.120   6.829  1.00 22.80           C  
ATOM   3080  C   ALA B  56      -8.433   9.893   5.557  1.00 19.67           C  
ATOM   3081  O   ALA B  56      -7.279  10.010   5.160  1.00 22.62           O  
ATOM   3082  CB  ALA B  56      -9.030   7.663   6.504  1.00 26.71           C  
ATOM   3083  N   ALA B  57      -9.480  10.441   4.946  1.00 21.32           N  
ATOM   3084  CA  ALA B  57      -9.361  11.223   3.719  1.00 20.43           C  
ATOM   3085  C   ALA B  57      -8.566  12.499   3.958  1.00 19.56           C  
ATOM   3086  O   ALA B  57      -7.759  12.902   3.123  1.00 19.89           O  
ATOM   3087  CB  ALA B  57     -10.740  11.563   3.186  1.00 19.19           C  
ATOM   3088  N   SER B  58      -8.818  13.138   5.097  1.00 20.52           N  
ATOM   3089  CA  SER B  58      -8.124  14.364   5.462  1.00 16.84           C  
ATOM   3090  C   SER B  58      -6.662  14.076   5.736  1.00 14.23           C  
ATOM   3091  O   SER B  58      -5.796  14.864   5.378  1.00 17.36           O  
ATOM   3092  CB  SER B  58      -8.765  14.992   6.693  1.00 13.77           C  
ATOM   3093  OG  SER B  58     -10.104  15.355   6.429  1.00 19.47           O  
ATOM   3094  N   LEU B  59      -6.390  12.933   6.357  1.00 14.31           N  
ATOM   3095  CA  LEU B  59      -5.024  12.552   6.668  1.00 17.25           C  
ATOM   3096  C   LEU B  59      -4.233  12.271   5.394  1.00 19.21           C  
ATOM   3097  O   LEU B  59      -3.076  12.670   5.284  1.00 20.33           O  
ATOM   3098  CB  LEU B  59      -5.003  11.314   7.563  1.00 17.24           C  
ATOM   3099  CG  LEU B  59      -3.886  11.159   8.609  1.00 24.32           C  
ATOM   3100  CD1 LEU B  59      -3.467   9.687   8.667  1.00 16.64           C  
ATOM   3101  CD2 LEU B  59      -2.669  12.058   8.336  1.00 21.66           C  
ATOM   3102  N   GLN B  60      -4.850  11.592   4.431  1.00 22.75           N  
ATOM   3103  CA  GLN B  60      -4.150  11.282   3.187  1.00 29.03           C  
ATOM   3104  C   GLN B  60      -3.902  12.520   2.328  1.00 27.23           C  
ATOM   3105  O   GLN B  60      -2.888  12.603   1.636  1.00 29.32           O  
ATOM   3106  CB  GLN B  60      -4.848  10.164   2.398  1.00 33.26           C  
ATOM   3107  CG  GLN B  60      -6.258  10.451   1.913  1.00 42.32           C  
ATOM   3108  CD  GLN B  60      -6.838   9.281   1.122  1.00 50.23           C  
ATOM   3109  OE1 GLN B  60      -7.968   8.846   1.366  1.00 53.04           O  
ATOM   3110  NE2 GLN B  60      -6.059   8.762   0.174  1.00 52.30           N  
ATOM   3111  N   LEU B  61      -4.813  13.487   2.399  1.00 26.34           N  
ATOM   3112  CA  LEU B  61      -4.665  14.740   1.666  1.00 23.80           C  
ATOM   3113  C   LEU B  61      -3.452  15.476   2.239  1.00 24.25           C  
ATOM   3114  O   LEU B  61      -2.603  15.972   1.501  1.00 21.81           O  
ATOM   3115  CB  LEU B  61      -5.920  15.599   1.837  1.00 25.03           C  
ATOM   3116  CG  LEU B  61      -5.864  17.022   1.279  1.00 25.17           C  
ATOM   3117  CD1 LEU B  61      -5.676  16.959  -0.218  1.00 34.57           C  
ATOM   3118  CD2 LEU B  61      -7.129  17.775   1.616  1.00 24.60           C  
ATOM   3119  N   ALA B  62      -3.368  15.503   3.568  1.00 24.94           N  
ATOM   3120  CA  ALA B  62      -2.273  16.153   4.278  1.00 22.20           C  
ATOM   3121  C   ALA B  62      -0.950  15.421   4.058  1.00 22.47           C  
ATOM   3122  O   ALA B  62       0.102  16.055   3.951  1.00 24.18           O  
ATOM   3123  CB  ALA B  62      -2.592  16.249   5.768  1.00 19.04           C  
ATOM   3124  N   MET B  63      -1.006  14.091   4.005  1.00 24.74           N  
ATOM   3125  CA  MET B  63       0.180  13.257   3.773  1.00 25.78           C  
ATOM   3126  C   MET B  63       0.716  13.409   2.341  1.00 26.95           C  
ATOM   3127  O   MET B  63       1.903  13.197   2.083  1.00 28.06           O  
ATOM   3128  CB  MET B  63      -0.146  11.778   4.021  1.00 28.87           C  
ATOM   3129  CG  MET B  63      -0.177  11.350   5.483  1.00 31.92           C  
ATOM   3130  SD  MET B  63       1.440  11.473   6.256  1.00 33.92           S  
ATOM   3131  CE  MET B  63       2.165   9.904   5.793  1.00 32.98           C  
ATOM   3132  N   ALA B  64      -0.172  13.745   1.411  1.00 24.68           N  
ATOM   3133  CA  ALA B  64       0.207  13.914   0.011  1.00 26.29           C  
ATOM   3134  C   ALA B  64       0.747  15.305  -0.288  1.00 26.22           C  
ATOM   3135  O   ALA B  64       1.510  15.485  -1.235  1.00 27.61           O  
ATOM   3136  CB  ALA B  64      -0.976  13.625  -0.882  1.00 25.10           C  
ATOM   3137  N   ALA B  65       0.350  16.276   0.532  1.00 26.13           N  
ATOM   3138  CA  ALA B  65       0.758  17.664   0.364  1.00 21.39           C  
ATOM   3139  C   ALA B  65       2.208  17.958   0.719  1.00 21.48           C  
ATOM   3140  O   ALA B  65       2.901  17.137   1.322  1.00 20.39           O  
ATOM   3141  CB  ALA B  65      -0.165  18.573   1.157  1.00 20.69           C  
ATOM   3142  N   ASP B  66       2.664  19.127   0.280  1.00 22.49           N  
ATOM   3143  CA  ASP B  66       4.018  19.610   0.538  1.00 22.03           C  
ATOM   3144  C   ASP B  66       3.978  20.515   1.761  1.00 21.38           C  
ATOM   3145  O   ASP B  66       4.941  20.591   2.518  1.00 22.80           O  
ATOM   3146  CB  ASP B  66       4.528  20.423  -0.652  1.00 23.42           C  
ATOM   3147  CG  ASP B  66       4.763  19.575  -1.878  1.00 27.52           C  
ATOM   3148  OD1 ASP B  66       5.860  18.995  -1.981  1.00 27.57           O  
ATOM   3149  OD2 ASP B  66       3.855  19.486  -2.735  1.00 27.42           O  
ATOM   3150  N   ALA B  67       2.852  21.209   1.926  1.00 21.73           N  
ATOM   3151  CA  ALA B  67       2.636  22.126   3.039  1.00 17.06           C  
ATOM   3152  C   ALA B  67       1.173  22.100   3.440  1.00 17.96           C  
ATOM   3153  O   ALA B  67       0.299  21.987   2.585  1.00 24.08           O  
ATOM   3154  CB  ALA B  67       3.028  23.523   2.637  1.00 13.33           C  
ATOM   3155  N   VAL B  68       0.911  22.185   4.742  1.00 16.52           N  
ATOM   3156  CA  VAL B  68      -0.455  22.188   5.260  1.00 15.76           C  
ATOM   3157  C   VAL B  68      -0.755  23.511   5.950  1.00 15.85           C  
ATOM   3158  O   VAL B  68       0.091  24.078   6.634  1.00 14.67           O  
ATOM   3159  CB  VAL B  68      -0.705  21.045   6.278  1.00 15.38           C  
ATOM   3160  CG1 VAL B  68      -2.151  21.047   6.715  1.00 11.19           C  
ATOM   3161  CG2 VAL B  68      -0.354  19.705   5.676  1.00 16.00           C  
ATOM   3162  N   ILE B  69      -1.959  24.015   5.720  1.00 19.33           N  
ATOM   3163  CA  ILE B  69      -2.414  25.254   6.325  1.00 17.61           C  
ATOM   3164  C   ILE B  69      -3.644  24.904   7.142  1.00 17.94           C  
ATOM   3165  O   ILE B  69      -4.574  24.266   6.652  1.00 13.61           O  
ATOM   3166  CB  ILE B  69      -2.753  26.332   5.260  1.00 17.78           C  
ATOM   3167  CG1 ILE B  69      -1.457  26.926   4.699  1.00 16.12           C  
ATOM   3168  CG2 ILE B  69      -3.626  27.428   5.860  1.00 19.28           C  
ATOM   3169  CD1 ILE B  69      -1.670  27.874   3.553  1.00 19.01           C  
ATOM   3170  N   LEU B  70      -3.602  25.275   8.413  1.00 15.38           N  
ATOM   3171  CA  LEU B  70      -4.698  25.007   9.321  1.00 14.92           C  
ATOM   3172  C   LEU B  70      -5.101  26.318   9.988  1.00 10.70           C  
ATOM   3173  O   LEU B  70      -4.246  27.121  10.351  1.00 11.14           O  
ATOM   3174  CB  LEU B  70      -4.271  23.943  10.347  1.00 14.66           C  
ATOM   3175  CG  LEU B  70      -5.343  23.414  11.300  1.00 16.99           C  
ATOM   3176  CD1 LEU B  70      -5.179  21.928  11.497  1.00 21.31           C  
ATOM   3177  CD2 LEU B  70      -5.280  24.153  12.629  1.00 20.89           C  
ATOM   3178  N   GLY B  71      -6.407  26.563  10.067  1.00 10.75           N  
ATOM   3179  CA  GLY B  71      -6.902  27.782  10.679  1.00 15.91           C  
ATOM   3180  C   GLY B  71      -7.017  27.692  12.189  1.00 15.51           C  
ATOM   3181  O   GLY B  71      -6.201  28.254  12.915  1.00 18.68           O  
ATOM   3182  N   ALA B  72      -8.027  26.971  12.660  1.00 17.08           N  
ATOM   3183  CA  ALA B  72      -8.263  26.801  14.092  1.00 17.82           C  
ATOM   3184  C   ALA B  72      -9.186  25.613  14.330  1.00 16.60           C  
ATOM   3185  O   ALA B  72      -9.982  25.271  13.463  1.00 15.78           O  
ATOM   3186  CB  ALA B  72      -8.885  28.063  14.664  1.00 16.19           C  
ATOM   3187  N   VAL B  73      -9.048  24.963  15.487  1.00 17.40           N  
ATOM   3188  CA  VAL B  73      -9.889  23.815  15.841  1.00 17.33           C  
ATOM   3189  C   VAL B  73     -10.387  23.958  17.286  1.00 20.64           C  
ATOM   3190  O   VAL B  73      -9.673  24.487  18.145  1.00 21.21           O  
ATOM   3191  CB  VAL B  73      -9.138  22.450  15.684  1.00 19.56           C  
ATOM   3192  CG1 VAL B  73      -8.528  22.326  14.297  1.00 21.79           C  
ATOM   3193  CG2 VAL B  73      -8.065  22.284  16.742  1.00 20.52           C  
ATOM   3194  N   GLY B  74     -11.623  23.534  17.540  1.00 19.48           N  
ATOM   3195  CA  GLY B  74     -12.165  23.614  18.887  1.00 20.15           C  
ATOM   3196  C   GLY B  74     -13.410  24.458  19.077  1.00 23.43           C  
ATOM   3197  O   GLY B  74     -13.695  25.364  18.287  1.00 23.44           O  
ATOM   3198  N   GLY B  75     -14.145  24.158  20.147  1.00 22.35           N  
ATOM   3199  CA  GLY B  75     -15.365  24.880  20.466  1.00 26.77           C  
ATOM   3200  C   GLY B  75     -16.280  24.084  21.385  1.00 31.14           C  
ATOM   3201  O   GLY B  75     -16.249  22.854  21.362  1.00 34.90           O  
ATOM   3202  N   PRO B  76     -17.119  24.752  22.201  1.00 33.54           N  
ATOM   3203  CA  PRO B  76     -18.048  24.101  23.130  1.00 31.82           C  
ATOM   3204  C   PRO B  76     -19.101  23.232  22.442  1.00 30.70           C  
ATOM   3205  O   PRO B  76     -19.721  22.373  23.072  1.00 31.25           O  
ATOM   3206  CB  PRO B  76     -18.688  25.288  23.848  1.00 33.88           C  
ATOM   3207  CG  PRO B  76     -18.684  26.352  22.808  1.00 34.33           C  
ATOM   3208  CD  PRO B  76     -17.287  26.215  22.253  1.00 36.68           C  
ATOM   3209  N   ARG B  77     -19.294  23.462  21.148  1.00 31.02           N  
ATOM   3210  CA  ARG B  77     -20.256  22.710  20.348  1.00 31.75           C  
ATOM   3211  C   ARG B  77     -20.022  21.205  20.388  1.00 32.18           C  
ATOM   3212  O   ARG B  77     -20.973  20.418  20.308  1.00 31.56           O  
ATOM   3213  CB  ARG B  77     -20.178  23.150  18.888  1.00 29.69           C  
ATOM   3214  CG  ARG B  77     -21.281  24.065  18.433  1.00 36.21           C  
ATOM   3215  CD  ARG B  77     -21.338  24.099  16.907  1.00 43.13           C  
ATOM   3216  NE  ARG B  77     -21.413  22.758  16.315  1.00 46.17           N  
ATOM   3217  CZ  ARG B  77     -22.395  21.884  16.536  1.00 46.09           C  
ATOM   3218  NH1 ARG B  77     -23.407  22.198  17.336  1.00 49.89           N  
ATOM   3219  NH2 ARG B  77     -22.349  20.680  15.985  1.00 43.41           N  
ATOM   3220  N   TRP B  78     -18.755  20.812  20.503  1.00 30.42           N  
ATOM   3221  CA  TRP B  78     -18.385  19.401  20.498  1.00 34.66           C  
ATOM   3222  C   TRP B  78     -18.016  18.806  21.853  1.00 38.05           C  
ATOM   3223  O   TRP B  78     -17.325  17.784  21.927  1.00 38.23           O  
ATOM   3224  CB  TRP B  78     -17.282  19.166  19.452  1.00 29.39           C  
ATOM   3225  CG  TRP B  78     -17.687  19.705  18.096  1.00 23.63           C  
ATOM   3226  CD1 TRP B  78     -18.502  19.096  17.180  1.00 19.12           C  
ATOM   3227  CD2 TRP B  78     -17.409  21.008  17.576  1.00 19.77           C  
ATOM   3228  NE1 TRP B  78     -18.763  19.946  16.137  1.00 21.39           N  
ATOM   3229  CE2 TRP B  78     -18.105  21.128  16.353  1.00 20.64           C  
ATOM   3230  CE3 TRP B  78     -16.643  22.089  18.029  1.00 15.38           C  
ATOM   3231  CZ2 TRP B  78     -18.062  22.288  15.576  1.00 18.35           C  
ATOM   3232  CZ3 TRP B  78     -16.600  23.244  17.256  1.00 22.04           C  
ATOM   3233  CH2 TRP B  78     -17.307  23.332  16.043  1.00 19.45           C  
ATOM   3234  N   ASP B  79     -18.520  19.437  22.915  1.00 42.90           N  
ATOM   3235  CA  ASP B  79     -18.290  18.989  24.289  1.00 45.40           C  
ATOM   3236  C   ASP B  79     -19.029  17.681  24.543  1.00 44.20           C  
ATOM   3237  O   ASP B  79     -18.644  16.889  25.409  1.00 45.11           O  
ATOM   3238  CB  ASP B  79     -18.774  20.044  25.291  1.00 48.14           C  
ATOM   3239  CG  ASP B  79     -17.880  21.275  25.340  1.00 51.96           C  
ATOM   3240  OD1 ASP B  79     -16.774  21.258  24.749  1.00 54.84           O  
ATOM   3241  OD2 ASP B  79     -18.290  22.266  25.986  1.00 53.72           O  
ATOM   3242  N   ALA B  80     -20.102  17.471  23.784  1.00 43.80           N  
ATOM   3243  CA  ALA B  80     -20.916  16.265  23.893  1.00 43.47           C  
ATOM   3244  C   ALA B  80     -20.171  15.064  23.315  1.00 39.79           C  
ATOM   3245  O   ALA B  80     -20.584  13.918  23.499  1.00 39.33           O  
ATOM   3246  CB  ALA B  80     -22.249  16.464  23.168  1.00 44.62           C  
ATOM   3247  N   TYR B  81     -19.068  15.339  22.624  1.00 35.13           N  
ATOM   3248  CA  TYR B  81     -18.258  14.298  22.010  1.00 29.93           C  
ATOM   3249  C   TYR B  81     -17.287  13.625  22.965  1.00 26.95           C  
ATOM   3250  O   TYR B  81     -16.751  14.258  23.873  1.00 27.59           O  
ATOM   3251  CB  TYR B  81     -17.497  14.859  20.806  1.00 27.86           C  
ATOM   3252  CG  TYR B  81     -18.352  14.961  19.575  1.00 25.95           C  
ATOM   3253  CD1 TYR B  81     -19.180  16.062  19.364  1.00 27.88           C  
ATOM   3254  CD2 TYR B  81     -18.352  13.945  18.625  1.00 22.68           C  
ATOM   3255  CE1 TYR B  81     -19.990  16.147  18.233  1.00 30.52           C  
ATOM   3256  CE2 TYR B  81     -19.154  14.017  17.495  1.00 27.36           C  
ATOM   3257  CZ  TYR B  81     -19.970  15.119  17.300  1.00 30.17           C  
ATOM   3258  OH  TYR B  81     -20.758  15.189  16.169  1.00 32.08           O  
ATOM   3259  N   PRO B  82     -17.097  12.310  22.802  1.00 26.38           N  
ATOM   3260  CA  PRO B  82     -16.186  11.517  23.634  1.00 27.54           C  
ATOM   3261  C   PRO B  82     -14.772  12.074  23.483  1.00 28.51           C  
ATOM   3262  O   PRO B  82     -14.397  12.525  22.401  1.00 24.37           O  
ATOM   3263  CB  PRO B  82     -16.308  10.124  23.025  1.00 29.90           C  
ATOM   3264  CG  PRO B  82     -17.747  10.096  22.562  1.00 30.68           C  
ATOM   3265  CD  PRO B  82     -17.881  11.443  21.904  1.00 27.83           C  
ATOM   3266  N   PRO B  83     -13.969  12.044  24.566  1.00 29.73           N  
ATOM   3267  CA  PRO B  83     -12.588  12.546  24.595  1.00 27.59           C  
ATOM   3268  C   PRO B  83     -11.711  12.231  23.380  1.00 24.09           C  
ATOM   3269  O   PRO B  83     -10.950  13.082  22.924  1.00 23.38           O  
ATOM   3270  CB  PRO B  83     -12.033  11.924  25.873  1.00 30.22           C  
ATOM   3271  CG  PRO B  83     -13.217  11.937  26.770  1.00 30.14           C  
ATOM   3272  CD  PRO B  83     -14.325  11.439  25.863  1.00 30.53           C  
ATOM   3273  N   ALA B  84     -11.835  11.024  22.843  1.00 23.31           N  
ATOM   3274  CA  ALA B  84     -11.036  10.621  21.687  1.00 25.26           C  
ATOM   3275  C   ALA B  84     -11.447  11.296  20.370  1.00 24.63           C  
ATOM   3276  O   ALA B  84     -10.684  11.299  19.399  1.00 26.35           O  
ATOM   3277  CB  ALA B  84     -11.074   9.100  21.538  1.00 23.60           C  
ATOM   3278  N   LYS B  85     -12.643  11.881  20.350  1.00 26.45           N  
ATOM   3279  CA  LYS B  85     -13.162  12.541  19.156  1.00 24.11           C  
ATOM   3280  C   LYS B  85     -13.201  14.061  19.210  1.00 23.08           C  
ATOM   3281  O   LYS B  85     -13.603  14.694  18.240  1.00 25.22           O  
ATOM   3282  CB  LYS B  85     -14.561  12.014  18.821  1.00 27.14           C  
ATOM   3283  CG  LYS B  85     -14.571  10.645  18.157  1.00 34.29           C  
ATOM   3284  CD  LYS B  85     -15.955  10.304  17.622  1.00 37.08           C  
ATOM   3285  CE  LYS B  85     -15.936   9.016  16.818  1.00 36.96           C  
ATOM   3286  NZ  LYS B  85     -17.304   8.628  16.382  1.00 38.90           N  
ATOM   3287  N   ARG B  86     -12.779  14.652  20.326  1.00 20.57           N  
ATOM   3288  CA  ARG B  86     -12.791  16.109  20.460  1.00 19.58           C  
ATOM   3289  C   ARG B  86     -11.962  16.711  19.331  1.00 18.61           C  
ATOM   3290  O   ARG B  86     -10.960  16.123  18.920  1.00 17.55           O  
ATOM   3291  CB  ARG B  86     -12.217  16.535  21.815  1.00 22.90           C  
ATOM   3292  CG  ARG B  86     -12.748  15.742  23.006  1.00 29.11           C  
ATOM   3293  CD  ARG B  86     -14.244  15.888  23.191  1.00 31.34           C  
ATOM   3294  NE  ARG B  86     -14.588  17.089  23.942  1.00 42.07           N  
ATOM   3295  CZ  ARG B  86     -15.257  17.086  25.092  1.00 44.27           C  
ATOM   3296  NH1 ARG B  86     -15.670  15.940  25.618  1.00 48.44           N  
ATOM   3297  NH2 ARG B  86     -15.521  18.231  25.712  1.00 40.29           N  
ATOM   3298  N   PRO B  87     -12.375  17.889  18.813  1.00 22.17           N  
ATOM   3299  CA  PRO B  87     -11.720  18.628  17.720  1.00 19.70           C  
ATOM   3300  C   PRO B  87     -10.191  18.688  17.761  1.00 18.82           C  
ATOM   3301  O   PRO B  87      -9.547  18.574  16.715  1.00 14.01           O  
ATOM   3302  CB  PRO B  87     -12.339  20.018  17.838  1.00 20.12           C  
ATOM   3303  CG  PRO B  87     -13.731  19.701  18.246  1.00 21.69           C  
ATOM   3304  CD  PRO B  87     -13.540  18.646  19.313  1.00 15.97           C  
ATOM   3305  N   GLU B  88      -9.626  18.862  18.961  1.00 18.41           N  
ATOM   3306  CA  GLU B  88      -8.171  18.939  19.151  1.00 17.27           C  
ATOM   3307  C   GLU B  88      -7.425  17.644  18.849  1.00 15.55           C  
ATOM   3308  O   GLU B  88      -6.210  17.658  18.666  1.00 18.87           O  
ATOM   3309  CB  GLU B  88      -7.798  19.454  20.555  1.00 19.39           C  
ATOM   3310  CG  GLU B  88      -8.783  19.126  21.659  1.00 26.29           C  
ATOM   3311  CD  GLU B  88      -9.886  20.161  21.785  1.00 31.09           C  
ATOM   3312  OE1 GLU B  88      -9.595  21.284  22.256  1.00 37.12           O  
ATOM   3313  OE2 GLU B  88     -11.043  19.856  21.419  1.00 28.32           O  
ATOM   3314  N   GLN B  89      -8.145  16.527  18.804  1.00 13.18           N  
ATOM   3315  CA  GLN B  89      -7.531  15.248  18.474  1.00 15.62           C  
ATOM   3316  C   GLN B  89      -7.102  15.259  17.004  1.00 16.45           C  
ATOM   3317  O   GLN B  89      -6.080  14.674  16.644  1.00 15.39           O  
ATOM   3318  CB  GLN B  89      -8.506  14.101  18.736  1.00 17.52           C  
ATOM   3319  CG  GLN B  89      -8.816  13.895  20.209  1.00 19.41           C  
ATOM   3320  CD  GLN B  89      -7.560  13.713  21.038  1.00 22.09           C  
ATOM   3321  OE1 GLN B  89      -6.663  12.953  20.671  1.00 22.07           O  
ATOM   3322  NE2 GLN B  89      -7.477  14.433  22.148  1.00 23.49           N  
ATOM   3323  N   GLY B  90      -7.890  15.938  16.168  1.00 17.16           N  
ATOM   3324  CA  GLY B  90      -7.580  16.051  14.753  1.00 15.90           C  
ATOM   3325  C   GLY B  90      -6.249  16.753  14.544  1.00 15.64           C  
ATOM   3326  O   GLY B  90      -5.448  16.355  13.694  1.00 15.73           O  
ATOM   3327  N   LEU B  91      -6.018  17.800  15.334  1.00 15.04           N  
ATOM   3328  CA  LEU B  91      -4.789  18.580  15.285  1.00 12.40           C  
ATOM   3329  C   LEU B  91      -3.590  17.734  15.705  1.00 13.45           C  
ATOM   3330  O   LEU B  91      -2.579  17.690  15.000  1.00 15.08           O  
ATOM   3331  CB  LEU B  91      -4.922  19.795  16.200  1.00 12.01           C  
ATOM   3332  CG  LEU B  91      -3.688  20.635  16.514  1.00 11.91           C  
ATOM   3333  CD1 LEU B  91      -3.121  21.264  15.230  1.00 11.14           C  
ATOM   3334  CD2 LEU B  91      -4.085  21.703  17.519  1.00 12.05           C  
ATOM   3335  N   LEU B  92      -3.706  17.068  16.854  1.00 12.44           N  
ATOM   3336  CA  LEU B  92      -2.638  16.215  17.371  1.00 10.55           C  
ATOM   3337  C   LEU B  92      -2.319  15.072  16.407  1.00 11.39           C  
ATOM   3338  O   LEU B  92      -1.154  14.729  16.204  1.00 12.35           O  
ATOM   3339  CB  LEU B  92      -3.030  15.645  18.745  1.00  9.00           C  
ATOM   3340  CG  LEU B  92      -3.208  16.649  19.890  1.00 11.04           C  
ATOM   3341  CD1 LEU B  92      -3.824  15.957  21.103  1.00  7.99           C  
ATOM   3342  CD2 LEU B  92      -1.875  17.298  20.247  1.00  4.77           C  
ATOM   3343  N   ARG B  93      -3.360  14.480  15.825  1.00 10.99           N  
ATOM   3344  CA  ARG B  93      -3.195  13.379  14.879  1.00 11.84           C  
ATOM   3345  C   ARG B  93      -2.514  13.810  13.582  1.00 14.44           C  
ATOM   3346  O   ARG B  93      -1.854  12.998  12.933  1.00 18.47           O  
ATOM   3347  CB  ARG B  93      -4.536  12.692  14.613  1.00 13.37           C  
ATOM   3348  CG  ARG B  93      -4.935  11.740  15.736  1.00 14.62           C  
ATOM   3349  CD  ARG B  93      -6.440  11.595  15.874  1.00 18.62           C  
ATOM   3350  NE  ARG B  93      -7.069  10.987  14.709  1.00 25.64           N  
ATOM   3351  CZ  ARG B  93      -8.368  10.717  14.623  1.00 32.00           C  
ATOM   3352  NH1 ARG B  93      -9.182  10.995  15.638  1.00 35.66           N  
ATOM   3353  NH2 ARG B  93      -8.855  10.159  13.525  1.00 37.70           N  
ATOM   3354  N   LEU B  94      -2.657  15.086  13.223  1.00 13.44           N  
ATOM   3355  CA  LEU B  94      -2.015  15.637  12.029  1.00 16.88           C  
ATOM   3356  C   LEU B  94      -0.513  15.811  12.287  1.00 20.63           C  
ATOM   3357  O   LEU B  94       0.329  15.379  11.486  1.00 20.80           O  
ATOM   3358  CB  LEU B  94      -2.639  16.988  11.659  1.00 15.52           C  
ATOM   3359  CG  LEU B  94      -3.783  16.957  10.642  1.00 16.48           C  
ATOM   3360  CD1 LEU B  94      -4.414  18.318  10.508  1.00 14.20           C  
ATOM   3361  CD2 LEU B  94      -3.237  16.496   9.300  1.00 18.54           C  
ATOM   3362  N   ARG B  95      -0.189  16.433  13.421  1.00 17.76           N  
ATOM   3363  CA  ARG B  95       1.195  16.666  13.828  1.00 13.73           C  
ATOM   3364  C   ARG B  95       1.927  15.342  13.913  1.00 12.46           C  
ATOM   3365  O   ARG B  95       3.063  15.209  13.463  1.00 14.85           O  
ATOM   3366  CB  ARG B  95       1.234  17.327  15.207  1.00 12.85           C  
ATOM   3367  CG  ARG B  95       0.548  18.670  15.285  1.00 11.45           C  
ATOM   3368  CD  ARG B  95       0.571  19.235  16.700  1.00 13.93           C  
ATOM   3369  NE  ARG B  95       0.183  20.644  16.725  1.00 16.23           N  
ATOM   3370  CZ  ARG B  95      -0.153  21.317  17.820  1.00 16.65           C  
ATOM   3371  NH1 ARG B  95      -0.155  20.717  19.001  1.00 15.78           N  
ATOM   3372  NH2 ARG B  95      -0.498  22.592  17.730  1.00 15.00           N  
ATOM   3373  N   LYS B  96       1.258  14.366  14.512  1.00 12.95           N  
ATOM   3374  CA  LYS B  96       1.807  13.040  14.691  1.00 13.73           C  
ATOM   3375  C   LYS B  96       1.802  12.219  13.405  1.00 16.75           C  
ATOM   3376  O   LYS B  96       2.757  11.499  13.132  1.00 18.96           O  
ATOM   3377  CB  LYS B  96       1.025  12.311  15.784  1.00 13.77           C  
ATOM   3378  CG  LYS B  96       1.624  10.982  16.217  1.00 11.81           C  
ATOM   3379  CD  LYS B  96       2.956  11.179  16.914  1.00 11.11           C  
ATOM   3380  CE  LYS B  96       3.402   9.900  17.581  1.00  9.61           C  
ATOM   3381  NZ  LYS B  96       4.746  10.072  18.170  1.00 18.36           N  
ATOM   3382  N   GLY B  97       0.720  12.314  12.635  1.00 19.08           N  
ATOM   3383  CA  GLY B  97       0.615  11.568  11.390  1.00 19.19           C  
ATOM   3384  C   GLY B  97       1.687  11.957  10.392  1.00 19.19           C  
ATOM   3385  O   GLY B  97       2.280  11.100   9.727  1.00 19.13           O  
ATOM   3386  N   LEU B  98       1.949  13.258  10.311  1.00 14.75           N  
ATOM   3387  CA  LEU B  98       2.955  13.787   9.407  1.00 13.11           C  
ATOM   3388  C   LEU B  98       4.320  13.949  10.080  1.00 13.23           C  
ATOM   3389  O   LEU B  98       5.251  14.466   9.471  1.00 15.73           O  
ATOM   3390  CB  LEU B  98       2.489  15.136   8.844  1.00 12.54           C  
ATOM   3391  CG  LEU B  98       1.557  15.189   7.626  1.00 10.84           C  
ATOM   3392  CD1 LEU B  98       0.258  14.448   7.876  1.00 16.62           C  
ATOM   3393  CD2 LEU B  98       1.274  16.637   7.305  1.00 11.32           C  
ATOM   3394  N   ASP B  99       4.438  13.472  11.320  1.00 13.21           N  
ATOM   3395  CA  ASP B  99       5.668  13.574  12.128  1.00 15.97           C  
ATOM   3396  C   ASP B  99       6.320  14.967  12.099  1.00 13.26           C  
ATOM   3397  O   ASP B  99       7.519  15.115  11.838  1.00 11.26           O  
ATOM   3398  CB  ASP B  99       6.683  12.488  11.754  1.00 16.08           C  
ATOM   3399  CG  ASP B  99       7.743  12.278  12.830  1.00 21.41           C  
ATOM   3400  OD1 ASP B  99       7.493  12.593  14.013  1.00 23.41           O  
ATOM   3401  OD2 ASP B  99       8.837  11.787  12.496  1.00 23.66           O  
ATOM   3402  N   LEU B 100       5.505  15.980  12.379  1.00 12.45           N  
ATOM   3403  CA  LEU B 100       5.945  17.372  12.404  1.00 12.81           C  
ATOM   3404  C   LEU B 100       6.494  17.644  13.804  1.00 15.56           C  
ATOM   3405  O   LEU B 100       5.821  18.228  14.656  1.00 13.58           O  
ATOM   3406  CB  LEU B 100       4.756  18.286  12.091  1.00  8.07           C  
ATOM   3407  CG  LEU B 100       3.973  17.894  10.829  1.00  8.64           C  
ATOM   3408  CD1 LEU B 100       2.757  18.770  10.699  1.00  7.83           C  
ATOM   3409  CD2 LEU B 100       4.849  18.017   9.592  1.00  3.46           C  
ATOM   3410  N   TYR B 101       7.741  17.229  14.012  1.00 14.48           N  
ATOM   3411  CA  TYR B 101       8.413  17.351  15.296  1.00 12.21           C  
ATOM   3412  C   TYR B 101       8.930  18.722  15.739  1.00 15.81           C  
ATOM   3413  O   TYR B 101       9.073  18.960  16.940  1.00 13.82           O  
ATOM   3414  CB  TYR B 101       9.539  16.319  15.372  1.00 12.00           C  
ATOM   3415  CG  TYR B 101      10.711  16.583  14.445  1.00 10.28           C  
ATOM   3416  CD1 TYR B 101      11.756  17.420  14.838  1.00  8.62           C  
ATOM   3417  CD2 TYR B 101      10.795  15.966  13.198  1.00 11.73           C  
ATOM   3418  CE1 TYR B 101      12.851  17.632  14.023  1.00 13.04           C  
ATOM   3419  CE2 TYR B 101      11.891  16.173  12.367  1.00  9.47           C  
ATOM   3420  CZ  TYR B 101      12.918  17.006  12.788  1.00 15.67           C  
ATOM   3421  OH  TYR B 101      14.024  17.213  11.991  1.00 15.79           O  
ATOM   3422  N   ALA B 102       9.209  19.614  14.788  1.00 13.76           N  
ATOM   3423  CA  ALA B 102       9.738  20.943  15.107  1.00 13.73           C  
ATOM   3424  C   ALA B 102       8.714  22.060  15.039  1.00 15.68           C  
ATOM   3425  O   ALA B 102       8.349  22.506  13.952  1.00 18.69           O  
ATOM   3426  CB  ALA B 102      10.926  21.270  14.198  1.00 13.69           C  
ATOM   3427  N   ASN B 103       8.262  22.522  16.203  1.00 13.07           N  
ATOM   3428  CA  ASN B 103       7.285  23.604  16.271  1.00 12.63           C  
ATOM   3429  C   ASN B 103       8.044  24.907  16.499  1.00 16.59           C  
ATOM   3430  O   ASN B 103       8.843  25.021  17.436  1.00 14.50           O  
ATOM   3431  CB  ASN B 103       6.286  23.346  17.398  1.00 13.55           C  
ATOM   3432  CG  ASN B 103       5.148  24.349  17.422  1.00 15.34           C  
ATOM   3433  OD1 ASN B 103       4.891  24.983  18.446  1.00 16.00           O  
ATOM   3434  ND2 ASN B 103       4.437  24.473  16.308  1.00 17.44           N  
ATOM   3435  N   LEU B 104       7.825  25.865  15.601  1.00 16.01           N  
ATOM   3436  CA  LEU B 104       8.487  27.161  15.652  1.00 15.05           C  
ATOM   3437  C   LEU B 104       7.472  28.256  15.919  1.00 14.81           C  
ATOM   3438  O   LEU B 104       6.542  28.451  15.140  1.00 12.98           O  
ATOM   3439  CB  LEU B 104       9.192  27.445  14.321  1.00 16.11           C  
ATOM   3440  CG  LEU B 104      10.169  26.393  13.792  1.00 16.58           C  
ATOM   3441  CD1 LEU B 104      10.708  26.844  12.446  1.00 18.03           C  
ATOM   3442  CD2 LEU B 104      11.304  26.191  14.764  1.00 15.29           C  
ATOM   3443  N   ARG B 105       7.655  28.976  17.021  1.00 14.34           N  
ATOM   3444  CA  ARG B 105       6.739  30.048  17.372  1.00 14.80           C  
ATOM   3445  C   ARG B 105       7.501  31.307  17.782  1.00 20.20           C  
ATOM   3446  O   ARG B 105       7.892  31.452  18.947  1.00 18.11           O  
ATOM   3447  CB  ARG B 105       5.798  29.588  18.493  1.00 17.04           C  
ATOM   3448  CG  ARG B 105       4.835  28.481  18.081  1.00 16.01           C  
ATOM   3449  CD  ARG B 105       4.005  27.984  19.253  1.00 17.20           C  
ATOM   3450  NE  ARG B 105       3.029  26.985  18.835  1.00 22.72           N  
ATOM   3451  CZ  ARG B 105       1.871  26.753  19.452  1.00 25.36           C  
ATOM   3452  NH1 ARG B 105       1.532  27.448  20.533  1.00 26.76           N  
ATOM   3453  NH2 ARG B 105       1.030  25.852  18.961  1.00 21.96           N  
ATOM   3454  N   PRO B 106       7.759  32.215  16.812  1.00 18.85           N  
ATOM   3455  CA  PRO B 106       8.477  33.471  17.051  1.00 15.87           C  
ATOM   3456  C   PRO B 106       7.618  34.471  17.809  1.00 18.26           C  
ATOM   3457  O   PRO B 106       6.477  34.748  17.432  1.00 15.76           O  
ATOM   3458  CB  PRO B 106       8.798  33.959  15.639  1.00 14.88           C  
ATOM   3459  CG  PRO B 106       7.625  33.484  14.857  1.00 17.06           C  
ATOM   3460  CD  PRO B 106       7.426  32.073  15.381  1.00 20.29           C  
ATOM   3461  N   ALA B 107       8.161  34.953  18.922  1.00 20.47           N  
ATOM   3462  CA  ALA B 107       7.487  35.927  19.767  1.00 21.43           C  
ATOM   3463  C   ALA B 107       8.177  37.279  19.622  1.00 20.50           C  
ATOM   3464  O   ALA B 107       9.234  37.533  20.202  1.00 17.71           O  
ATOM   3465  CB  ALA B 107       7.489  35.468  21.227  1.00 16.62           C  
ATOM   3466  N   GLN B 108       7.613  38.097  18.746  1.00 23.95           N  
ATOM   3467  CA  GLN B 108       8.114  39.434  18.499  1.00 27.23           C  
ATOM   3468  C   GLN B 108       6.925  40.365  18.633  1.00 26.00           C  
ATOM   3469  O   GLN B 108       5.777  39.958  18.438  1.00 25.98           O  
ATOM   3470  CB  GLN B 108       8.717  39.545  17.097  1.00 32.36           C  
ATOM   3471  CG  GLN B 108       9.239  40.935  16.764  1.00 43.20           C  
ATOM   3472  CD  GLN B 108      10.250  41.440  17.784  1.00 48.22           C  
ATOM   3473  OE1 GLN B 108      11.355  40.912  17.879  1.00 54.97           O  
ATOM   3474  NE2 GLN B 108       9.872  42.460  18.557  1.00 47.11           N  
ATOM   3475  N   ILE B 109       7.201  41.612  18.979  1.00 25.91           N  
ATOM   3476  CA  ILE B 109       6.156  42.603  19.151  1.00 29.47           C  
ATOM   3477  C   ILE B 109       6.306  43.676  18.066  1.00 28.72           C  
ATOM   3478  O   ILE B 109       7.420  44.109  17.781  1.00 31.25           O  
ATOM   3479  CB  ILE B 109       6.248  43.205  20.579  1.00 32.94           C  
ATOM   3480  CG1 ILE B 109       5.087  44.159  20.842  1.00 39.10           C  
ATOM   3481  CG2 ILE B 109       7.597  43.883  20.789  1.00 28.68           C  
ATOM   3482  CD1 ILE B 109       5.024  44.639  22.275  1.00 44.96           C  
ATOM   3483  N   PHE B 110       5.206  44.038  17.407  1.00 28.23           N  
ATOM   3484  CA  PHE B 110       5.252  45.064  16.357  1.00 29.77           C  
ATOM   3485  C   PHE B 110       5.314  46.446  16.993  1.00 30.34           C  
ATOM   3486  O   PHE B 110       4.543  46.747  17.906  1.00 32.76           O  
ATOM   3487  CB  PHE B 110       4.045  44.966  15.414  1.00 27.95           C  
ATOM   3488  CG  PHE B 110       4.100  43.795  14.461  1.00 27.58           C  
ATOM   3489  CD1 PHE B 110       4.044  42.485  14.931  1.00 30.80           C  
ATOM   3490  CD2 PHE B 110       4.180  44.005  13.089  1.00 32.41           C  
ATOM   3491  CE1 PHE B 110       4.062  41.402  14.048  1.00 30.47           C  
ATOM   3492  CE2 PHE B 110       4.198  42.930  12.197  1.00 31.15           C  
ATOM   3493  CZ  PHE B 110       4.139  41.627  12.679  1.00 30.94           C  
ATOM   3494  N   PRO B 111       6.221  47.310  16.494  1.00 31.70           N  
ATOM   3495  CA  PRO B 111       6.475  48.685  16.943  1.00 31.71           C  
ATOM   3496  C   PRO B 111       5.243  49.545  17.210  1.00 31.49           C  
ATOM   3497  O   PRO B 111       5.215  50.317  18.169  1.00 31.79           O  
ATOM   3498  CB  PRO B 111       7.322  49.255  15.805  1.00 31.41           C  
ATOM   3499  CG  PRO B 111       8.106  48.079  15.365  1.00 32.06           C  
ATOM   3500  CD  PRO B 111       7.053  47.000  15.315  1.00 32.52           C  
ATOM   3501  N   GLN B 112       4.230  49.414  16.363  1.00 29.24           N  
ATOM   3502  CA  GLN B 112       3.010  50.192  16.519  1.00 30.26           C  
ATOM   3503  C   GLN B 112       1.980  49.526  17.427  1.00 30.75           C  
ATOM   3504  O   GLN B 112       0.954  50.130  17.759  1.00 31.08           O  
ATOM   3505  CB  GLN B 112       2.388  50.504  15.150  1.00 34.48           C  
ATOM   3506  CG  GLN B 112       2.221  49.312  14.221  1.00 32.75           C  
ATOM   3507  CD  GLN B 112       3.503  48.943  13.504  1.00 33.55           C  
ATOM   3508  OE1 GLN B 112       3.856  49.556  12.501  1.00 35.35           O  
ATOM   3509  NE2 GLN B 112       4.203  47.936  14.012  1.00 30.90           N  
ATOM   3510  N   LEU B 113       2.276  48.299  17.854  1.00 28.58           N  
ATOM   3511  CA  LEU B 113       1.379  47.535  18.715  1.00 27.95           C  
ATOM   3512  C   LEU B 113       1.959  47.274  20.110  1.00 29.43           C  
ATOM   3513  O   LEU B 113       1.499  46.382  20.827  1.00 29.71           O  
ATOM   3514  CB  LEU B 113       1.040  46.210  18.033  1.00 24.63           C  
ATOM   3515  CG  LEU B 113       0.426  46.296  16.635  1.00 21.38           C  
ATOM   3516  CD1 LEU B 113       0.291  44.905  16.060  1.00 19.21           C  
ATOM   3517  CD2 LEU B 113      -0.926  46.988  16.686  1.00 18.53           C  
ATOM   3518  N   LEU B 114       2.933  48.089  20.506  1.00 34.57           N  
ATOM   3519  CA  LEU B 114       3.603  47.953  21.801  1.00 37.95           C  
ATOM   3520  C   LEU B 114       2.714  48.200  23.027  1.00 39.24           C  
ATOM   3521  O   LEU B 114       2.955  47.630  24.094  1.00 39.68           O  
ATOM   3522  CB  LEU B 114       4.832  48.864  21.841  1.00 40.14           C  
ATOM   3523  CG  LEU B 114       6.106  48.313  22.493  1.00 46.24           C  
ATOM   3524  CD1 LEU B 114       7.307  49.130  22.035  1.00 48.64           C  
ATOM   3525  CD2 LEU B 114       5.994  48.306  24.016  1.00 44.22           C  
ATOM   3526  N   ASP B 115       1.680  49.023  22.867  1.00 38.61           N  
ATOM   3527  CA  ASP B 115       0.754  49.344  23.957  1.00 39.18           C  
ATOM   3528  C   ASP B 115      -0.078  48.150  24.449  1.00 34.14           C  
ATOM   3529  O   ASP B 115      -0.608  48.176  25.563  1.00 32.89           O  
ATOM   3530  CB  ASP B 115      -0.176  50.492  23.534  1.00 49.65           C  
ATOM   3531  CG  ASP B 115      -1.142  50.912  24.639  1.00 59.14           C  
ATOM   3532  OD1 ASP B 115      -0.704  51.594  25.594  1.00 65.43           O  
ATOM   3533  OD2 ASP B 115      -2.343  50.562  24.551  1.00 65.10           O  
ATOM   3534  N   ALA B 116      -0.202  47.118  23.619  1.00 28.09           N  
ATOM   3535  CA  ALA B 116      -0.967  45.925  23.979  1.00 22.94           C  
ATOM   3536  C   ALA B 116      -0.212  45.050  24.985  1.00 22.05           C  
ATOM   3537  O   ALA B 116      -0.818  44.264  25.711  1.00 21.38           O  
ATOM   3538  CB  ALA B 116      -1.310  45.121  22.731  1.00 19.98           C  
ATOM   3539  N   SER B 117       1.111  45.196  25.017  1.00 21.42           N  
ATOM   3540  CA  SER B 117       1.965  44.435  25.925  1.00 23.13           C  
ATOM   3541  C   SER B 117       1.651  44.718  27.396  1.00 24.60           C  
ATOM   3542  O   SER B 117       1.384  45.861  27.778  1.00 23.90           O  
ATOM   3543  CB  SER B 117       3.436  44.741  25.642  1.00 24.73           C  
ATOM   3544  OG  SER B 117       4.272  44.024  26.528  1.00 27.85           O  
ATOM   3545  N   PRO B 118       1.620  43.660  28.225  1.00 25.66           N  
ATOM   3546  CA  PRO B 118       1.339  43.743  29.662  1.00 25.50           C  
ATOM   3547  C   PRO B 118       2.547  44.075  30.548  1.00 25.81           C  
ATOM   3548  O   PRO B 118       2.383  44.452  31.712  1.00 25.76           O  
ATOM   3549  CB  PRO B 118       0.761  42.363  29.965  1.00 24.33           C  
ATOM   3550  CG  PRO B 118       1.532  41.485  29.054  1.00 21.50           C  
ATOM   3551  CD  PRO B 118       1.550  42.263  27.763  1.00 25.73           C  
ATOM   3552  N   LEU B 119       3.750  43.933  29.996  1.00 26.78           N  
ATOM   3553  CA  LEU B 119       4.984  44.225  30.726  1.00 29.41           C  
ATOM   3554  C   LEU B 119       5.308  45.716  30.660  1.00 31.59           C  
ATOM   3555  O   LEU B 119       4.754  46.439  29.832  1.00 33.68           O  
ATOM   3556  CB  LEU B 119       6.164  43.453  30.123  1.00 29.44           C  
ATOM   3557  CG  LEU B 119       6.107  41.938  29.917  1.00 30.50           C  
ATOM   3558  CD1 LEU B 119       7.492  41.446  29.532  1.00 29.09           C  
ATOM   3559  CD2 LEU B 119       5.636  41.239  31.173  1.00 31.05           C  
ATOM   3560  N   ARG B 120       6.207  46.172  31.531  1.00 34.57           N  
ATOM   3561  CA  ARG B 120       6.623  47.574  31.529  1.00 37.16           C  
ATOM   3562  C   ARG B 120       7.368  47.793  30.210  1.00 38.33           C  
ATOM   3563  O   ARG B 120       8.375  47.134  29.946  1.00 38.83           O  
ATOM   3564  CB  ARG B 120       7.546  47.883  32.717  1.00 34.99           C  
ATOM   3565  CG  ARG B 120       6.946  47.596  34.089  1.00 37.37           C  
ATOM   3566  CD  ARG B 120       7.628  48.401  35.199  1.00 41.77           C  
ATOM   3567  NE  ARG B 120       9.089  48.396  35.097  1.00 49.83           N  
ATOM   3568  CZ  ARG B 120       9.883  47.392  35.473  1.00 53.37           C  
ATOM   3569  NH1 ARG B 120       9.379  46.283  35.995  1.00 53.17           N  
ATOM   3570  NH2 ARG B 120      11.195  47.490  35.298  1.00 54.82           N  
ATOM   3571  N   PRO B 121       6.888  48.736  29.375  1.00 41.95           N  
ATOM   3572  CA  PRO B 121       7.439  49.098  28.062  1.00 41.99           C  
ATOM   3573  C   PRO B 121       8.940  48.918  27.849  1.00 42.79           C  
ATOM   3574  O   PRO B 121       9.356  48.433  26.801  1.00 48.38           O  
ATOM   3575  CB  PRO B 121       6.999  50.543  27.910  1.00 41.29           C  
ATOM   3576  CG  PRO B 121       5.622  50.491  28.488  1.00 42.67           C  
ATOM   3577  CD  PRO B 121       5.834  49.695  29.763  1.00 42.82           C  
ATOM   3578  N   GLU B 122       9.743  49.271  28.848  1.00 41.67           N  
ATOM   3579  CA  GLU B 122      11.195  49.140  28.759  1.00 36.18           C  
ATOM   3580  C   GLU B 122      11.686  47.698  28.646  1.00 37.17           C  
ATOM   3581  O   GLU B 122      12.756  47.450  28.082  1.00 37.57           O  
ATOM   3582  CB  GLU B 122      11.865  49.812  29.958  1.00 38.84           C  
ATOM   3583  CG  GLU B 122      11.382  49.320  31.313  1.00 36.97           C  
ATOM   3584  CD  GLU B 122      10.269  50.175  31.895  1.00 38.16           C  
ATOM   3585  OE1 GLU B 122       9.307  50.513  31.173  1.00 39.35           O  
ATOM   3586  OE2 GLU B 122      10.362  50.509  33.092  1.00 41.49           O  
ATOM   3587  N   LEU B 123      10.912  46.756  29.190  1.00 35.11           N  
ATOM   3588  CA  LEU B 123      11.262  45.329  29.156  1.00 36.05           C  
ATOM   3589  C   LEU B 123      10.955  44.670  27.814  1.00 39.15           C  
ATOM   3590  O   LEU B 123      11.817  44.029  27.208  1.00 40.17           O  
ATOM   3591  CB  LEU B 123      10.499  44.557  30.238  1.00 30.17           C  
ATOM   3592  CG  LEU B 123      10.653  44.897  31.718  1.00 29.56           C  
ATOM   3593  CD1 LEU B 123       9.667  44.072  32.512  1.00 28.97           C  
ATOM   3594  CD2 LEU B 123      12.069  44.632  32.188  1.00 28.15           C  
ATOM   3595  N   VAL B 124       9.703  44.815  27.385  1.00 44.16           N  
ATOM   3596  CA  VAL B 124       9.190  44.234  26.144  1.00 49.16           C  
ATOM   3597  C   VAL B 124       9.674  44.876  24.839  1.00 50.37           C  
ATOM   3598  O   VAL B 124       9.756  44.203  23.813  1.00 51.31           O  
ATOM   3599  CB  VAL B 124       7.640  44.240  26.153  1.00 49.79           C  
ATOM   3600  CG1 VAL B 124       7.119  45.671  26.206  1.00 49.33           C  
ATOM   3601  CG2 VAL B 124       7.090  43.504  24.939  1.00 50.43           C  
ATOM   3602  N   ARG B 125      10.006  46.162  24.888  1.00 52.34           N  
ATOM   3603  CA  ARG B 125      10.451  46.909  23.714  1.00 55.50           C  
ATOM   3604  C   ARG B 125      11.375  46.165  22.754  1.00 57.00           C  
ATOM   3605  O   ARG B 125      11.235  46.294  21.536  1.00 59.26           O  
ATOM   3606  CB  ARG B 125      11.108  48.223  24.145  1.00 58.73           C  
ATOM   3607  CG  ARG B 125      11.296  49.228  23.016  1.00 64.83           C  
ATOM   3608  CD  ARG B 125      11.721  50.593  23.547  1.00 69.88           C  
ATOM   3609  NE  ARG B 125      10.729  51.168  24.456  1.00 72.60           N  
ATOM   3610  CZ  ARG B 125      11.009  51.678  25.655  1.00 75.63           C  
ATOM   3611  NH1 ARG B 125      12.260  51.692  26.106  1.00 76.28           N  
ATOM   3612  NH2 ARG B 125      10.033  52.165  26.412  1.00 74.64           N  
ATOM   3613  N   ASP B 126      12.289  45.361  23.293  1.00 57.36           N  
ATOM   3614  CA  ASP B 126      13.241  44.630  22.459  1.00 56.55           C  
ATOM   3615  C   ASP B 126      13.058  43.106  22.440  1.00 53.51           C  
ATOM   3616  O   ASP B 126      13.987  42.378  22.077  1.00 54.56           O  
ATOM   3617  CB  ASP B 126      14.677  44.960  22.895  1.00 62.76           C  
ATOM   3618  CG  ASP B 126      14.921  46.457  23.059  1.00 69.57           C  
ATOM   3619  OD1 ASP B 126      14.573  47.236  22.141  1.00 71.10           O  
ATOM   3620  OD2 ASP B 126      15.468  46.853  24.113  1.00 71.26           O  
ATOM   3621  N   VAL B 127      11.871  42.620  22.807  1.00 46.61           N  
ATOM   3622  CA  VAL B 127      11.627  41.178  22.828  1.00 36.63           C  
ATOM   3623  C   VAL B 127      11.665  40.560  21.435  1.00 33.02           C  
ATOM   3624  O   VAL B 127      10.954  40.996  20.536  1.00 34.38           O  
ATOM   3625  CB  VAL B 127      10.295  40.812  23.532  1.00 32.50           C  
ATOM   3626  CG1 VAL B 127       9.106  41.312  22.746  1.00 35.10           C  
ATOM   3627  CG2 VAL B 127      10.202  39.320  23.710  1.00 27.55           C  
ATOM   3628  N   ASP B 128      12.534  39.566  21.268  1.00 30.08           N  
ATOM   3629  CA  ASP B 128      12.703  38.855  20.004  1.00 29.06           C  
ATOM   3630  C   ASP B 128      13.040  37.410  20.362  1.00 25.98           C  
ATOM   3631  O   ASP B 128      14.204  37.027  20.450  1.00 23.06           O  
ATOM   3632  CB  ASP B 128      13.838  39.483  19.190  1.00 30.24           C  
ATOM   3633  CG  ASP B 128      13.790  39.103  17.713  1.00 35.89           C  
ATOM   3634  OD1 ASP B 128      13.380  37.971  17.376  1.00 35.92           O  
ATOM   3635  OD2 ASP B 128      14.176  39.950  16.880  1.00 42.69           O  
ATOM   3636  N   ILE B 129      12.002  36.610  20.559  1.00 26.28           N  
ATOM   3637  CA  ILE B 129      12.173  35.218  20.952  1.00 26.38           C  
ATOM   3638  C   ILE B 129      11.600  34.225  19.946  1.00 25.47           C  
ATOM   3639  O   ILE B 129      10.614  34.505  19.264  1.00 26.79           O  
ATOM   3640  CB  ILE B 129      11.470  34.958  22.305  1.00 26.24           C  
ATOM   3641  CG1 ILE B 129      11.956  35.958  23.356  1.00 25.41           C  
ATOM   3642  CG2 ILE B 129      11.719  33.526  22.776  1.00 29.35           C  
ATOM   3643  CD1 ILE B 129      11.103  35.971  24.607  1.00 27.83           C  
ATOM   3644  N   LEU B 130      12.256  33.076  19.834  1.00 23.16           N  
ATOM   3645  CA  LEU B 130      11.783  32.007  18.971  1.00 15.99           C  
ATOM   3646  C   LEU B 130      11.698  30.783  19.858  1.00 12.53           C  
ATOM   3647  O   LEU B 130      12.698  30.361  20.433  1.00 12.76           O  
ATOM   3648  CB  LEU B 130      12.747  31.723  17.812  1.00 14.76           C  
ATOM   3649  CG  LEU B 130      12.380  30.498  16.948  1.00 14.26           C  
ATOM   3650  CD1 LEU B 130      11.044  30.704  16.260  1.00  9.15           C  
ATOM   3651  CD2 LEU B 130      13.462  30.218  15.915  1.00 11.67           C  
ATOM   3652  N   VAL B 131      10.490  30.279  20.061  1.00 11.39           N  
ATOM   3653  CA  VAL B 131      10.334  29.072  20.850  1.00 11.96           C  
ATOM   3654  C   VAL B 131      10.317  27.886  19.892  1.00 12.11           C  
ATOM   3655  O   VAL B 131       9.552  27.869  18.923  1.00 13.53           O  
ATOM   3656  CB  VAL B 131       9.044  29.084  21.704  1.00 12.26           C  
ATOM   3657  CG1 VAL B 131       8.787  27.694  22.295  1.00  8.62           C  
ATOM   3658  CG2 VAL B 131       9.179  30.105  22.830  1.00 13.53           C  
ATOM   3659  N   VAL B 132      11.256  26.968  20.099  1.00 11.71           N  
ATOM   3660  CA  VAL B 132      11.356  25.751  19.308  1.00 13.45           C  
ATOM   3661  C   VAL B 132      10.887  24.659  20.277  1.00 14.56           C  
ATOM   3662  O   VAL B 132      11.564  24.342  21.255  1.00 13.41           O  
ATOM   3663  CB  VAL B 132      12.814  25.474  18.831  1.00 14.99           C  
ATOM   3664  CG1 VAL B 132      12.843  24.288  17.877  1.00 13.35           C  
ATOM   3665  CG2 VAL B 132      13.402  26.709  18.153  1.00 14.94           C  
ATOM   3666  N   ARG B 133       9.694  24.140  20.016  1.00 11.75           N  
ATOM   3667  CA  ARG B 133       9.063  23.130  20.840  1.00 10.95           C  
ATOM   3668  C   ARG B 133       8.968  21.782  20.139  1.00 15.28           C  
ATOM   3669  O   ARG B 133       8.508  21.704  18.993  1.00 13.73           O  
ATOM   3670  CB  ARG B 133       7.663  23.641  21.202  1.00  8.51           C  
ATOM   3671  CG  ARG B 133       6.677  22.620  21.700  1.00  7.47           C  
ATOM   3672  CD  ARG B 133       5.288  23.231  21.718  1.00  2.00           C  
ATOM   3673  NE  ARG B 133       4.283  22.270  22.167  1.00  8.80           N  
ATOM   3674  CZ  ARG B 133       2.971  22.460  22.085  1.00  9.17           C  
ATOM   3675  NH1 ARG B 133       2.481  23.584  21.571  1.00  9.11           N  
ATOM   3676  NH2 ARG B 133       2.146  21.508  22.495  1.00  7.63           N  
ATOM   3677  N   GLU B 134       9.428  20.726  20.819  1.00 11.88           N  
ATOM   3678  CA  GLU B 134       9.354  19.373  20.277  1.00 10.62           C  
ATOM   3679  C   GLU B 134       7.850  19.118  20.248  1.00 10.50           C  
ATOM   3680  O   GLU B 134       7.165  19.337  21.240  1.00 13.15           O  
ATOM   3681  CB  GLU B 134      10.091  18.380  21.183  1.00 13.04           C  
ATOM   3682  CG  GLU B 134      10.476  17.061  20.497  1.00 11.94           C  
ATOM   3683  CD  GLU B 134       9.288  16.184  20.163  1.00  6.53           C  
ATOM   3684  OE1 GLU B 134       8.363  16.094  20.990  1.00  9.80           O  
ATOM   3685  OE2 GLU B 134       9.280  15.579  19.073  1.00 13.71           O  
ATOM   3686  N   LEU B 135       7.343  18.620  19.125  1.00 13.96           N  
ATOM   3687  CA  LEU B 135       5.897  18.462  18.953  1.00 12.49           C  
ATOM   3688  C   LEU B 135       5.270  17.074  18.856  1.00 10.55           C  
ATOM   3689  O   LEU B 135       4.054  16.934  19.027  1.00 11.89           O  
ATOM   3690  CB  LEU B 135       5.491  19.278  17.716  1.00  9.12           C  
ATOM   3691  CG  LEU B 135       4.127  19.944  17.633  1.00  9.49           C  
ATOM   3692  CD1 LEU B 135       3.994  20.974  18.734  1.00  4.75           C  
ATOM   3693  CD2 LEU B 135       3.977  20.606  16.274  1.00  8.32           C  
ATOM   3694  N   THR B 136       6.076  16.050  18.598  1.00 13.05           N  
ATOM   3695  CA  THR B 136       5.526  14.707  18.421  1.00 17.04           C  
ATOM   3696  C   THR B 136       5.799  13.663  19.499  1.00 15.45           C  
ATOM   3697  O   THR B 136       5.249  12.564  19.449  1.00 16.06           O  
ATOM   3698  CB  THR B 136       5.889  14.138  17.018  1.00 13.09           C  
ATOM   3699  OG1 THR B 136       7.304  14.213  16.810  1.00 11.01           O  
ATOM   3700  CG2 THR B 136       5.186  14.932  15.936  1.00 18.20           C  
ATOM   3701  N   GLY B 137       6.607  14.019  20.490  1.00 15.86           N  
ATOM   3702  CA  GLY B 137       6.908  13.084  21.558  1.00 15.02           C  
ATOM   3703  C   GLY B 137       6.398  13.583  22.898  1.00 15.61           C  
ATOM   3704  O   GLY B 137       5.339  14.223  22.972  1.00 14.77           O  
ATOM   3705  N   ASP B 138       7.141  13.255  23.956  1.00 13.15           N  
ATOM   3706  CA  ASP B 138       6.811  13.667  25.317  1.00 14.20           C  
ATOM   3707  C   ASP B 138       5.525  12.998  25.821  1.00 15.70           C  
ATOM   3708  O   ASP B 138       4.961  12.102  25.171  1.00 12.33           O  
ATOM   3709  CB  ASP B 138       6.672  15.203  25.383  1.00 12.99           C  
ATOM   3710  CG  ASP B 138       6.958  15.778  26.767  1.00 11.66           C  
ATOM   3711  OD1 ASP B 138       7.244  15.006  27.702  1.00 13.69           O  
ATOM   3712  OD2 ASP B 138       6.900  17.016  26.918  1.00 10.45           O  
ATOM   3713  N   ILE B 139       5.084  13.461  26.988  1.00 13.67           N  
ATOM   3714  CA  ILE B 139       3.891  12.989  27.670  1.00 11.47           C  
ATOM   3715  C   ILE B 139       2.632  13.083  26.796  1.00 12.82           C  
ATOM   3716  O   ILE B 139       1.659  12.367  27.027  1.00 14.36           O  
ATOM   3717  CB  ILE B 139       3.714  13.786  29.000  1.00 11.85           C  
ATOM   3718  CG1 ILE B 139       2.626  13.160  29.880  1.00  7.69           C  
ATOM   3719  CG2 ILE B 139       3.455  15.268  28.708  1.00 10.81           C  
ATOM   3720  CD1 ILE B 139       2.529  13.797  31.257  1.00  2.00           C  
ATOM   3721  N   TYR B 140       2.670  13.953  25.786  1.00 11.94           N  
ATOM   3722  CA  TYR B 140       1.553  14.141  24.860  1.00 14.18           C  
ATOM   3723  C   TYR B 140       1.198  12.864  24.115  1.00 15.23           C  
ATOM   3724  O   TYR B 140       0.019  12.566  23.885  1.00 17.67           O  
ATOM   3725  CB  TYR B 140       1.903  15.197  23.815  1.00 15.61           C  
ATOM   3726  CG  TYR B 140       1.506  16.603  24.172  1.00 14.91           C  
ATOM   3727  CD1 TYR B 140       1.888  17.173  25.387  1.00 13.82           C  
ATOM   3728  CD2 TYR B 140       0.772  17.379  23.278  1.00 11.62           C  
ATOM   3729  CE1 TYR B 140       1.550  18.481  25.697  1.00  9.04           C  
ATOM   3730  CE2 TYR B 140       0.432  18.683  23.581  1.00 11.08           C  
ATOM   3731  CZ  TYR B 140       0.823  19.227  24.790  1.00  6.88           C  
ATOM   3732  OH  TYR B 140       0.486  20.519  25.086  1.00  8.74           O  
ATOM   3733  N   PHE B 141       2.230  12.134  23.704  1.00 13.34           N  
ATOM   3734  CA  PHE B 141       2.037  10.902  22.960  1.00 13.70           C  
ATOM   3735  C   PHE B 141       2.620   9.676  23.666  1.00 13.58           C  
ATOM   3736  O   PHE B 141       2.752   8.611  23.062  1.00 16.01           O  
ATOM   3737  CB  PHE B 141       2.620  11.055  21.544  1.00 11.36           C  
ATOM   3738  CG  PHE B 141       1.979  12.163  20.738  1.00  6.73           C  
ATOM   3739  CD1 PHE B 141       0.777  11.953  20.069  1.00 10.00           C  
ATOM   3740  CD2 PHE B 141       2.574  13.418  20.656  1.00  6.05           C  
ATOM   3741  CE1 PHE B 141       0.185  12.978  19.333  1.00  9.15           C  
ATOM   3742  CE2 PHE B 141       1.989  14.451  19.921  1.00  7.15           C  
ATOM   3743  CZ  PHE B 141       0.795  14.232  19.259  1.00  5.08           C  
ATOM   3744  N   GLY B 142       2.931   9.816  24.954  1.00 10.89           N  
ATOM   3745  CA  GLY B 142       3.496   8.706  25.703  1.00  9.62           C  
ATOM   3746  C   GLY B 142       2.507   7.619  26.075  1.00  6.48           C  
ATOM   3747  O   GLY B 142       1.358   7.891  26.413  1.00 10.13           O  
ATOM   3748  N   GLN B 143       2.976   6.378  26.014  1.00 10.43           N  
ATOM   3749  CA  GLN B 143       2.183   5.197  26.344  1.00 14.13           C  
ATOM   3750  C   GLN B 143       2.909   4.480  27.485  1.00 10.26           C  
ATOM   3751  O   GLN B 143       4.141   4.431  27.495  1.00  9.44           O  
ATOM   3752  CB  GLN B 143       2.119   4.264  25.129  1.00 19.92           C  
ATOM   3753  CG  GLN B 143       0.755   3.658  24.865  1.00 26.49           C  
ATOM   3754  CD  GLN B 143      -0.207   4.657  24.286  1.00 25.85           C  
ATOM   3755  OE1 GLN B 143      -1.420   4.559  24.472  1.00 30.20           O  
ATOM   3756  NE2 GLN B 143       0.328   5.630  23.564  1.00 34.67           N  
ATOM   3757  N   PRO B 144       2.165   3.876  28.431  1.00  8.43           N  
ATOM   3758  CA  PRO B 144       0.704   3.808  28.515  1.00 10.20           C  
ATOM   3759  C   PRO B 144       0.058   5.063  29.083  1.00  9.41           C  
ATOM   3760  O   PRO B 144       0.720   5.919  29.668  1.00 14.49           O  
ATOM   3761  CB  PRO B 144       0.480   2.599  29.407  1.00 13.45           C  
ATOM   3762  CG  PRO B 144       1.606   2.701  30.363  1.00 15.17           C  
ATOM   3763  CD  PRO B 144       2.777   3.023  29.464  1.00 12.89           C  
ATOM   3764  N   ARG B 145      -1.255   5.145  28.939  1.00  6.56           N  
ATOM   3765  CA  ARG B 145      -1.998   6.303  29.396  1.00  6.33           C  
ATOM   3766  C   ARG B 145      -3.440   5.887  29.552  1.00  6.87           C  
ATOM   3767  O   ARG B 145      -3.858   4.882  28.985  1.00 13.45           O  
ATOM   3768  CB  ARG B 145      -1.924   7.393  28.334  1.00 10.04           C  
ATOM   3769  CG  ARG B 145      -2.647   7.008  27.028  1.00  9.98           C  
ATOM   3770  CD  ARG B 145      -2.317   7.950  25.886  1.00 11.26           C  
ATOM   3771  NE  ARG B 145      -2.664   9.343  26.165  1.00 10.18           N  
ATOM   3772  CZ  ARG B 145      -2.118  10.379  25.538  1.00  8.83           C  
ATOM   3773  NH1 ARG B 145      -1.203  10.176  24.601  1.00 14.09           N  
ATOM   3774  NH2 ARG B 145      -2.470  11.616  25.854  1.00 13.25           N  
ATOM   3775  N   GLY B 146      -4.205   6.649  30.319  1.00  6.33           N  
ATOM   3776  CA  GLY B 146      -5.602   6.314  30.466  1.00  7.97           C  
ATOM   3777  C   GLY B 146      -6.186   6.560  31.830  1.00  7.94           C  
ATOM   3778  O   GLY B 146      -5.610   7.251  32.660  1.00  8.47           O  
ATOM   3779  N   LEU B 147      -7.371   6.004  32.028  1.00 12.05           N  
ATOM   3780  CA  LEU B 147      -8.096   6.125  33.276  1.00 16.36           C  
ATOM   3781  C   LEU B 147      -8.594   4.739  33.647  1.00 17.78           C  
ATOM   3782  O   LEU B 147      -9.242   4.065  32.840  1.00 20.66           O  
ATOM   3783  CB  LEU B 147      -9.272   7.098  33.115  1.00 18.65           C  
ATOM   3784  CG  LEU B 147      -9.276   8.361  33.992  1.00 23.17           C  
ATOM   3785  CD1 LEU B 147      -8.027   9.164  33.748  1.00 19.44           C  
ATOM   3786  CD2 LEU B 147     -10.508   9.218  33.704  1.00 26.04           C  
ATOM   3787  N   GLU B 148      -8.255   4.303  34.857  1.00 15.39           N  
ATOM   3788  CA  GLU B 148      -8.671   2.992  35.338  1.00 14.08           C  
ATOM   3789  C   GLU B 148      -9.190   3.077  36.772  1.00 14.40           C  
ATOM   3790  O   GLU B 148      -9.189   4.144  37.384  1.00 12.03           O  
ATOM   3791  CB  GLU B 148      -7.500   2.003  35.266  1.00 10.57           C  
ATOM   3792  CG  GLU B 148      -6.388   2.295  36.258  1.00  7.67           C  
ATOM   3793  CD  GLU B 148      -5.109   1.536  35.976  1.00  7.57           C  
ATOM   3794  OE1 GLU B 148      -5.113   0.629  35.127  1.00  9.65           O  
ATOM   3795  OE2 GLU B 148      -4.089   1.848  36.615  1.00 11.85           O  
ATOM   3796  N   VAL B 149      -9.683   1.951  37.274  1.00 14.15           N  
ATOM   3797  CA  VAL B 149     -10.184   1.863  38.636  1.00 14.68           C  
ATOM   3798  C   VAL B 149      -9.417   0.750  39.330  1.00 16.95           C  
ATOM   3799  O   VAL B 149      -9.395  -0.388  38.856  1.00 18.52           O  
ATOM   3800  CB  VAL B 149     -11.695   1.527  38.685  1.00 11.82           C  
ATOM   3801  CG1 VAL B 149     -12.146   1.340  40.128  1.00 13.38           C  
ATOM   3802  CG2 VAL B 149     -12.502   2.628  38.043  1.00 12.87           C  
ATOM   3803  N   ILE B 150      -8.728   1.098  40.411  1.00 17.76           N  
ATOM   3804  CA  ILE B 150      -7.979   0.116  41.181  1.00 20.10           C  
ATOM   3805  C   ILE B 150      -8.574   0.124  42.583  1.00 23.48           C  
ATOM   3806  O   ILE B 150      -8.676   1.177  43.216  1.00 24.27           O  
ATOM   3807  CB  ILE B 150      -6.473   0.451  41.274  1.00 16.90           C  
ATOM   3808  CG1 ILE B 150      -5.866   0.652  39.875  1.00 16.47           C  
ATOM   3809  CG2 ILE B 150      -5.749  -0.675  42.020  1.00 13.74           C  
ATOM   3810  CD1 ILE B 150      -5.726  -0.618  39.057  1.00  4.60           C  
ATOM   3811  N   ASP B 151      -9.003  -1.049  43.040  1.00 23.83           N  
ATOM   3812  CA  ASP B 151      -9.604  -1.196  44.359  1.00 24.27           C  
ATOM   3813  C   ASP B 151     -10.712  -0.184  44.580  1.00 22.25           C  
ATOM   3814  O   ASP B 151     -10.766   0.479  45.618  1.00 23.62           O  
ATOM   3815  CB  ASP B 151      -8.543  -1.078  45.460  1.00 23.89           C  
ATOM   3816  CG  ASP B 151      -7.549  -2.222  45.435  1.00 24.88           C  
ATOM   3817  OD1 ASP B 151      -7.919  -3.332  44.991  1.00 22.37           O  
ATOM   3818  OD2 ASP B 151      -6.391  -2.010  45.854  1.00 31.74           O  
ATOM   3819  N   GLY B 152     -11.564  -0.039  43.570  1.00 21.16           N  
ATOM   3820  CA  GLY B 152     -12.679   0.888  43.653  1.00 19.66           C  
ATOM   3821  C   GLY B 152     -12.352   2.365  43.531  1.00 17.56           C  
ATOM   3822  O   GLY B 152     -13.248   3.195  43.685  1.00 18.24           O  
ATOM   3823  N   LYS B 153     -11.088   2.702  43.264  1.00 15.85           N  
ATOM   3824  CA  LYS B 153     -10.683   4.103  43.124  1.00 15.78           C  
ATOM   3825  C   LYS B 153     -10.157   4.448  41.732  1.00 11.08           C  
ATOM   3826  O   LYS B 153      -9.320   3.739  41.182  1.00 13.66           O  
ATOM   3827  CB  LYS B 153      -9.607   4.466  44.154  1.00 19.82           C  
ATOM   3828  CG  LYS B 153     -10.013   4.259  45.609  1.00 28.11           C  
ATOM   3829  CD  LYS B 153     -11.087   5.239  46.063  1.00 28.73           C  
ATOM   3830  CE  LYS B 153     -11.369   5.077  47.552  1.00 27.21           C  
ATOM   3831  NZ  LYS B 153     -12.297   6.135  48.026  1.00 31.80           N  
ATOM   3832  N   ARG B 154     -10.633   5.560  41.188  1.00  9.09           N  
ATOM   3833  CA  ARG B 154     -10.204   6.032  39.874  1.00 10.24           C  
ATOM   3834  C   ARG B 154      -8.749   6.498  39.869  1.00 14.87           C  
ATOM   3835  O   ARG B 154      -8.329   7.273  40.732  1.00 13.35           O  
ATOM   3836  CB  ARG B 154     -11.093   7.181  39.408  1.00  6.18           C  
ATOM   3837  CG  ARG B 154     -12.445   6.746  38.907  1.00  7.52           C  
ATOM   3838  CD  ARG B 154     -13.341   7.944  38.768  1.00 12.22           C  
ATOM   3839  NE  ARG B 154     -13.600   8.557  40.065  1.00 14.25           N  
ATOM   3840  CZ  ARG B 154     -14.235   9.711  40.238  1.00 16.36           C  
ATOM   3841  NH1 ARG B 154     -14.684  10.396  39.196  1.00 18.72           N  
ATOM   3842  NH2 ARG B 154     -14.429  10.180  41.462  1.00 20.91           N  
ATOM   3843  N   ARG B 155      -7.999   6.034  38.871  1.00 13.65           N  
ATOM   3844  CA  ARG B 155      -6.592   6.377  38.709  1.00 10.60           C  
ATOM   3845  C   ARG B 155      -6.341   6.876  37.282  1.00 14.03           C  
ATOM   3846  O   ARG B 155      -6.716   6.226  36.307  1.00 14.67           O  
ATOM   3847  CB  ARG B 155      -5.725   5.156  38.992  1.00  6.62           C  
ATOM   3848  CG  ARG B 155      -4.242   5.391  38.840  1.00  3.04           C  
ATOM   3849  CD  ARG B 155      -3.490   4.062  38.880  1.00  8.80           C  
ATOM   3850  NE  ARG B 155      -2.035   4.242  38.879  1.00 14.24           N  
ATOM   3851  CZ  ARG B 155      -1.212   3.825  37.918  1.00 13.92           C  
ATOM   3852  NH1 ARG B 155      -1.691   3.196  36.855  1.00 14.61           N  
ATOM   3853  NH2 ARG B 155       0.097   4.021  38.029  1.00  5.40           N  
ATOM   3854  N   GLY B 156      -5.743   8.057  37.179  1.00 14.54           N  
ATOM   3855  CA  GLY B 156      -5.435   8.637  35.887  1.00 14.59           C  
ATOM   3856  C   GLY B 156      -3.939   8.611  35.702  1.00 15.30           C  
ATOM   3857  O   GLY B 156      -3.190   8.964  36.612  1.00 11.27           O  
ATOM   3858  N   PHE B 157      -3.502   8.205  34.516  1.00 17.50           N  
ATOM   3859  CA  PHE B 157      -2.082   8.108  34.217  1.00 15.16           C  
ATOM   3860  C   PHE B 157      -1.718   8.493  32.769  1.00 19.56           C  
ATOM   3861  O   PHE B 157      -2.550   8.424  31.850  1.00 20.02           O  
ATOM   3862  CB  PHE B 157      -1.582   6.693  34.558  1.00  9.30           C  
ATOM   3863  CG  PHE B 157      -2.392   5.583  33.926  1.00  9.27           C  
ATOM   3864  CD1 PHE B 157      -3.665   5.271  34.403  1.00  7.18           C  
ATOM   3865  CD2 PHE B 157      -1.886   4.859  32.854  1.00  3.48           C  
ATOM   3866  CE1 PHE B 157      -4.417   4.260  33.824  1.00  5.06           C  
ATOM   3867  CE2 PHE B 157      -2.636   3.840  32.265  1.00  5.82           C  
ATOM   3868  CZ  PHE B 157      -3.905   3.542  32.751  1.00  2.94           C  
ATOM   3869  N   ASN B 158      -0.485   8.970  32.605  1.00 16.61           N  
ATOM   3870  CA  ASN B 158       0.082   9.379  31.320  1.00 13.92           C  
ATOM   3871  C   ASN B 158       1.575   9.133  31.413  1.00 13.91           C  
ATOM   3872  O   ASN B 158       2.157   9.236  32.494  1.00 10.20           O  
ATOM   3873  CB  ASN B 158      -0.147  10.866  31.062  1.00 13.60           C  
ATOM   3874  CG  ASN B 158      -1.554  11.171  30.633  1.00 15.77           C  
ATOM   3875  OD1 ASN B 158      -2.362  11.662  31.422  1.00 13.12           O  
ATOM   3876  ND2 ASN B 158      -1.860  10.894  29.368  1.00 13.31           N  
ATOM   3877  N   THR B 159       2.207   8.838  30.284  1.00 12.20           N  
ATOM   3878  CA  THR B 159       3.640   8.587  30.300  1.00 13.66           C  
ATOM   3879  C   THR B 159       4.467   9.631  29.564  1.00 13.41           C  
ATOM   3880  O   THR B 159       4.239   9.901  28.380  1.00 11.39           O  
ATOM   3881  CB  THR B 159       3.978   7.196  29.723  1.00 13.89           C  
ATOM   3882  OG1 THR B 159       3.237   6.197  30.427  1.00 14.55           O  
ATOM   3883  CG2 THR B 159       5.468   6.897  29.872  1.00 13.99           C  
ATOM   3884  N   MET B 160       5.375  10.263  30.304  1.00 11.40           N  
ATOM   3885  CA  MET B 160       6.296  11.238  29.738  1.00 10.84           C  
ATOM   3886  C   MET B 160       7.479  10.398  29.276  1.00 13.53           C  
ATOM   3887  O   MET B 160       7.979   9.561  30.037  1.00 10.34           O  
ATOM   3888  CB  MET B 160       6.763  12.237  30.796  1.00 11.26           C  
ATOM   3889  CG  MET B 160       7.856  13.166  30.294  1.00  7.91           C  
ATOM   3890  SD  MET B 160       8.474  14.361  31.479  1.00 10.75           S  
ATOM   3891  CE  MET B 160       7.306  15.687  31.217  1.00 10.27           C  
ATOM   3892  N   VAL B 161       7.931  10.616  28.041  1.00 14.77           N  
ATOM   3893  CA  VAL B 161       9.033   9.831  27.504  1.00 12.28           C  
ATOM   3894  C   VAL B 161       9.734  10.463  26.299  1.00 12.75           C  
ATOM   3895  O   VAL B 161       9.096  11.087  25.450  1.00  8.91           O  
ATOM   3896  CB  VAL B 161       8.532   8.397  27.118  1.00 15.82           C  
ATOM   3897  CG1 VAL B 161       7.398   8.479  26.093  1.00 12.32           C  
ATOM   3898  CG2 VAL B 161       9.674   7.543  26.584  1.00 16.05           C  
ATOM   3899  N   TYR B 162      11.058  10.308  26.264  1.00 12.66           N  
ATOM   3900  CA  TYR B 162      11.902  10.798  25.169  1.00 12.12           C  
ATOM   3901  C   TYR B 162      13.118   9.886  25.002  1.00 15.02           C  
ATOM   3902  O   TYR B 162      13.631   9.358  25.989  1.00 11.78           O  
ATOM   3903  CB  TYR B 162      12.421  12.217  25.444  1.00 11.80           C  
ATOM   3904  CG  TYR B 162      11.544  13.345  24.944  1.00 13.61           C  
ATOM   3905  CD1 TYR B 162      11.081  13.374  23.622  1.00 12.46           C  
ATOM   3906  CD2 TYR B 162      11.175  14.387  25.797  1.00 12.81           C  
ATOM   3907  CE1 TYR B 162      10.271  14.411  23.164  1.00 11.47           C  
ATOM   3908  CE2 TYR B 162      10.369  15.427  25.351  1.00 16.30           C  
ATOM   3909  CZ  TYR B 162       9.917  15.438  24.035  1.00 14.44           C  
ATOM   3910  OH  TYR B 162       9.111  16.480  23.606  1.00 12.36           O  
ATOM   3911  N   ASP B 163      13.502   9.619  23.752  1.00 12.45           N  
ATOM   3912  CA  ASP B 163      14.705   8.843  23.487  1.00 12.86           C  
ATOM   3913  C   ASP B 163      15.709   9.827  22.877  1.00 12.17           C  
ATOM   3914  O   ASP B 163      15.333  10.944  22.487  1.00 10.85           O  
ATOM   3915  CB  ASP B 163      14.459   7.605  22.598  1.00 16.92           C  
ATOM   3916  CG  ASP B 163      13.944   7.947  21.203  1.00 17.99           C  
ATOM   3917  OD1 ASP B 163      14.582   8.741  20.482  1.00 19.57           O  
ATOM   3918  OD2 ASP B 163      12.901   7.384  20.816  1.00 20.01           O  
ATOM   3919  N   GLU B 164      16.975   9.435  22.805  1.00 11.53           N  
ATOM   3920  CA  GLU B 164      18.001  10.332  22.288  1.00 13.04           C  
ATOM   3921  C   GLU B 164      17.846  10.834  20.854  1.00 14.83           C  
ATOM   3922  O   GLU B 164      18.356  11.902  20.529  1.00 18.95           O  
ATOM   3923  CB  GLU B 164      19.384   9.733  22.484  1.00 13.08           C  
ATOM   3924  CG  GLU B 164      19.591   8.417  21.793  1.00 11.01           C  
ATOM   3925  CD  GLU B 164      20.966   7.869  22.065  1.00 16.97           C  
ATOM   3926  OE1 GLU B 164      21.918   8.302  21.388  1.00 22.17           O  
ATOM   3927  OE2 GLU B 164      21.104   7.021  22.967  1.00 19.41           O  
ATOM   3928  N   ASP B 165      17.161  10.074  20.003  1.00 14.28           N  
ATOM   3929  CA  ASP B 165      16.954  10.487  18.614  1.00 17.35           C  
ATOM   3930  C   ASP B 165      15.943  11.621  18.542  1.00 16.77           C  
ATOM   3931  O   ASP B 165      16.110  12.560  17.763  1.00 18.52           O  
ATOM   3932  CB  ASP B 165      16.479   9.316  17.752  1.00 17.15           C  
ATOM   3933  CG  ASP B 165      17.508   8.199  17.653  1.00 21.55           C  
ATOM   3934  OD1 ASP B 165      18.722   8.469  17.776  1.00 21.70           O  
ATOM   3935  OD2 ASP B 165      17.093   7.040  17.443  1.00 28.53           O  
ATOM   3936  N   GLU B 166      14.895  11.527  19.357  1.00 17.11           N  
ATOM   3937  CA  GLU B 166      13.857  12.553  19.407  1.00 16.18           C  
ATOM   3938  C   GLU B 166      14.431  13.887  19.856  1.00 15.49           C  
ATOM   3939  O   GLU B 166      14.036  14.956  19.371  1.00 12.49           O  
ATOM   3940  CB  GLU B 166      12.763  12.152  20.390  1.00 17.25           C  
ATOM   3941  CG  GLU B 166      11.922  10.981  19.947  1.00 18.89           C  
ATOM   3942  CD  GLU B 166      10.770  10.727  20.890  1.00 21.29           C  
ATOM   3943  OE1 GLU B 166      11.032  10.341  22.046  1.00 20.93           O  
ATOM   3944  OE2 GLU B 166       9.605  10.921  20.481  1.00 21.87           O  
ATOM   3945  N   ILE B 167      15.353  13.819  20.807  1.00 14.67           N  
ATOM   3946  CA  ILE B 167      15.974  15.019  21.350  1.00 15.62           C  
ATOM   3947  C   ILE B 167      17.005  15.567  20.373  1.00 12.80           C  
ATOM   3948  O   ILE B 167      17.089  16.775  20.157  1.00 13.81           O  
ATOM   3949  CB  ILE B 167      16.635  14.730  22.733  1.00 14.03           C  
ATOM   3950  CG1 ILE B 167      15.588  14.154  23.697  1.00 14.78           C  
ATOM   3951  CG2 ILE B 167      17.252  16.005  23.303  1.00 12.76           C  
ATOM   3952  CD1 ILE B 167      16.163  13.476  24.933  1.00 13.65           C  
ATOM   3953  N   ARG B 168      17.756  14.667  19.752  1.00 13.95           N  
ATOM   3954  CA  ARG B 168      18.790  15.056  18.810  1.00 13.50           C  
ATOM   3955  C   ARG B 168      18.213  15.822  17.623  1.00 16.59           C  
ATOM   3956  O   ARG B 168      18.746  16.863  17.243  1.00 17.51           O  
ATOM   3957  CB  ARG B 168      19.550  13.819  18.339  1.00 17.31           C  
ATOM   3958  CG  ARG B 168      20.817  14.108  17.573  1.00 21.84           C  
ATOM   3959  CD  ARG B 168      21.606  12.826  17.331  1.00 26.89           C  
ATOM   3960  NE  ARG B 168      22.198  12.306  18.563  1.00 31.40           N  
ATOM   3961  CZ  ARG B 168      21.921  11.121  19.105  1.00 27.42           C  
ATOM   3962  NH1 ARG B 168      21.050  10.295  18.532  1.00 23.08           N  
ATOM   3963  NH2 ARG B 168      22.511  10.771  20.238  1.00 26.64           N  
ATOM   3964  N   ARG B 169      17.103  15.350  17.061  1.00 15.06           N  
ATOM   3965  CA  ARG B 169      16.529  16.052  15.918  1.00 14.97           C  
ATOM   3966  C   ARG B 169      15.970  17.440  16.238  1.00 12.30           C  
ATOM   3967  O   ARG B 169      16.222  18.388  15.492  1.00 14.04           O  
ATOM   3968  CB  ARG B 169      15.533  15.177  15.135  1.00 11.34           C  
ATOM   3969  CG  ARG B 169      14.275  14.742  15.856  1.00 13.00           C  
ATOM   3970  CD  ARG B 169      13.397  13.865  14.944  1.00  4.52           C  
ATOM   3971  NE  ARG B 169      12.072  13.586  15.509  1.00  8.25           N  
ATOM   3972  CZ  ARG B 169      11.069  13.016  14.837  1.00 11.76           C  
ATOM   3973  NH1 ARG B 169      11.232  12.662  13.576  1.00  8.93           N  
ATOM   3974  NH2 ARG B 169       9.894  12.799  15.416  1.00 10.21           N  
ATOM   3975  N   ILE B 170      15.266  17.585  17.360  1.00  9.37           N  
ATOM   3976  CA  ILE B 170      14.726  18.897  17.728  1.00 12.10           C  
ATOM   3977  C   ILE B 170      15.849  19.840  18.181  1.00 10.57           C  
ATOM   3978  O   ILE B 170      15.767  21.054  17.988  1.00 13.05           O  
ATOM   3979  CB  ILE B 170      13.598  18.812  18.812  1.00 10.88           C  
ATOM   3980  CG1 ILE B 170      12.913  20.176  18.969  1.00 10.89           C  
ATOM   3981  CG2 ILE B 170      14.161  18.375  20.172  1.00  9.67           C  
ATOM   3982  CD1 ILE B 170      12.102  20.627  17.775  1.00  9.27           C  
ATOM   3983  N   ALA B 171      16.915  19.266  18.743  1.00 16.66           N  
ATOM   3984  CA  ALA B 171      18.069  20.038  19.200  1.00 18.28           C  
ATOM   3985  C   ALA B 171      18.773  20.656  18.000  1.00 14.77           C  
ATOM   3986  O   ALA B 171      19.231  21.789  18.054  1.00 17.87           O  
ATOM   3987  CB  ALA B 171      19.039  19.144  19.969  1.00 12.67           C  
ATOM   3988  N   HIS B 172      18.860  19.893  16.918  1.00 19.19           N  
ATOM   3989  CA  HIS B 172      19.504  20.364  15.701  1.00 19.45           C  
ATOM   3990  C   HIS B 172      18.771  21.552  15.098  1.00 20.17           C  
ATOM   3991  O   HIS B 172      19.395  22.540  14.713  1.00 25.02           O  
ATOM   3992  CB  HIS B 172      19.612  19.229  14.694  1.00 15.59           C  
ATOM   3993  CG  HIS B 172      20.786  18.332  14.929  1.00 16.56           C  
ATOM   3994  ND1 HIS B 172      22.075  18.807  15.021  1.00 21.56           N  
ATOM   3995  CD2 HIS B 172      20.872  16.987  15.057  1.00 17.76           C  
ATOM   3996  CE1 HIS B 172      22.907  17.794  15.189  1.00 19.42           C  
ATOM   3997  NE2 HIS B 172      22.201  16.679  15.214  1.00 24.31           N  
ATOM   3998  N   VAL B 173      17.444  21.471  15.053  1.00 19.49           N  
ATOM   3999  CA  VAL B 173      16.637  22.562  14.518  1.00 18.64           C  
ATOM   4000  C   VAL B 173      16.853  23.830  15.342  1.00 18.67           C  
ATOM   4001  O   VAL B 173      17.022  24.918  14.786  1.00 20.91           O  
ATOM   4002  CB  VAL B 173      15.127  22.211  14.518  1.00 16.14           C  
ATOM   4003  CG1 VAL B 173      14.308  23.424  14.110  1.00 20.03           C  
ATOM   4004  CG2 VAL B 173      14.851  21.060  13.565  1.00 16.25           C  
ATOM   4005  N   ALA B 174      16.861  23.675  16.666  1.00 16.25           N  
ATOM   4006  CA  ALA B 174      17.044  24.795  17.583  1.00 11.24           C  
ATOM   4007  C   ALA B 174      18.440  25.386  17.493  1.00  7.55           C  
ATOM   4008  O   ALA B 174      18.591  26.599  17.534  1.00  8.32           O  
ATOM   4009  CB  ALA B 174      16.744  24.375  19.016  1.00  2.00           C  
ATOM   4010  N   PHE B 175      19.460  24.538  17.404  1.00 12.07           N  
ATOM   4011  CA  PHE B 175      20.832  25.036  17.306  1.00 15.94           C  
ATOM   4012  C   PHE B 175      21.036  25.778  15.999  1.00 16.91           C  
ATOM   4013  O   PHE B 175      21.677  26.828  15.968  1.00 17.18           O  
ATOM   4014  CB  PHE B 175      21.853  23.907  17.450  1.00 15.09           C  
ATOM   4015  CG  PHE B 175      22.327  23.700  18.864  1.00 15.54           C  
ATOM   4016  CD1 PHE B 175      23.155  24.637  19.474  1.00 16.05           C  
ATOM   4017  CD2 PHE B 175      21.913  22.594  19.597  1.00 13.95           C  
ATOM   4018  CE1 PHE B 175      23.563  24.480  20.803  1.00 16.34           C  
ATOM   4019  CE2 PHE B 175      22.310  22.422  20.924  1.00 12.96           C  
ATOM   4020  CZ  PHE B 175      23.136  23.369  21.530  1.00 15.08           C  
ATOM   4021  N   ARG B 176      20.458  25.235  14.930  1.00 19.32           N  
ATOM   4022  CA  ARG B 176      20.530  25.837  13.605  1.00 19.26           C  
ATOM   4023  C   ARG B 176      19.790  27.176  13.581  1.00 18.92           C  
ATOM   4024  O   ARG B 176      20.283  28.162  13.030  1.00 18.28           O  
ATOM   4025  CB  ARG B 176      19.926  24.885  12.575  1.00 21.59           C  
ATOM   4026  CG  ARG B 176      20.878  23.801  12.090  1.00 25.58           C  
ATOM   4027  CD  ARG B 176      20.117  22.568  11.623  1.00 36.72           C  
ATOM   4028  NE  ARG B 176      18.853  22.904  10.967  1.00 44.67           N  
ATOM   4029  CZ  ARG B 176      17.780  22.114  10.940  1.00 48.27           C  
ATOM   4030  NH1 ARG B 176      17.806  20.920  11.528  1.00 47.87           N  
ATOM   4031  NH2 ARG B 176      16.663  22.537  10.359  1.00 46.02           N  
ATOM   4032  N   ALA B 177      18.610  27.212  14.191  1.00 16.71           N  
ATOM   4033  CA  ALA B 177      17.820  28.434  14.246  1.00 15.81           C  
ATOM   4034  C   ALA B 177      18.583  29.531  14.991  1.00 16.37           C  
ATOM   4035  O   ALA B 177      18.601  30.684  14.560  1.00 17.36           O  
ATOM   4036  CB  ALA B 177      16.484  28.164  14.915  1.00 17.95           C  
ATOM   4037  N   ALA B 178      19.237  29.156  16.089  1.00 13.64           N  
ATOM   4038  CA  ALA B 178      20.012  30.092  16.896  1.00 14.46           C  
ATOM   4039  C   ALA B 178      21.177  30.692  16.105  1.00 16.98           C  
ATOM   4040  O   ALA B 178      21.476  31.874  16.246  1.00 20.66           O  
ATOM   4041  CB  ALA B 178      20.522  29.408  18.161  1.00  8.59           C  
ATOM   4042  N   GLN B 179      21.839  29.883  15.281  1.00 18.77           N  
ATOM   4043  CA  GLN B 179      22.955  30.370  14.466  1.00 21.80           C  
ATOM   4044  C   GLN B 179      22.534  31.559  13.602  1.00 25.46           C  
ATOM   4045  O   GLN B 179      23.222  32.582  13.555  1.00 28.32           O  
ATOM   4046  CB  GLN B 179      23.478  29.273  13.543  1.00 21.91           C  
ATOM   4047  CG  GLN B 179      24.200  28.148  14.231  1.00 27.69           C  
ATOM   4048  CD  GLN B 179      24.955  27.283  13.245  1.00 32.36           C  
ATOM   4049  OE1 GLN B 179      24.491  27.045  12.125  1.00 36.61           O  
ATOM   4050  NE2 GLN B 179      26.131  26.813  13.650  1.00 27.51           N  
ATOM   4051  N   GLY B 180      21.403  31.403  12.914  1.00 26.63           N  
ATOM   4052  CA  GLY B 180      20.886  32.446  12.048  1.00 24.82           C  
ATOM   4053  C   GLY B 180      20.327  33.639  12.794  1.00 27.44           C  
ATOM   4054  O   GLY B 180      19.899  34.614  12.174  1.00 27.87           O  
ATOM   4055  N   ARG B 181      20.301  33.552  14.123  1.00 26.04           N  
ATOM   4056  CA  ARG B 181      19.805  34.640  14.961  1.00 22.75           C  
ATOM   4057  C   ARG B 181      20.954  35.187  15.824  1.00 24.00           C  
ATOM   4058  O   ARG B 181      22.042  35.453  15.310  1.00 21.50           O  
ATOM   4059  CB  ARG B 181      18.618  34.157  15.810  1.00 21.66           C  
ATOM   4060  CG  ARG B 181      17.391  33.770  14.986  1.00 17.85           C  
ATOM   4061  CD  ARG B 181      16.338  33.013  15.800  1.00 15.60           C  
ATOM   4062  NE  ARG B 181      15.938  33.732  17.007  1.00 14.01           N  
ATOM   4063  CZ  ARG B 181      14.896  34.558  17.102  1.00 19.04           C  
ATOM   4064  NH1 ARG B 181      14.113  34.782  16.056  1.00 23.18           N  
ATOM   4065  NH2 ARG B 181      14.653  35.192  18.244  1.00 17.02           N  
ATOM   4066  N   ARG B 182      20.730  35.341  17.124  1.00 22.27           N  
ATOM   4067  CA  ARG B 182      21.767  35.862  18.007  1.00 25.66           C  
ATOM   4068  C   ARG B 182      22.741  34.817  18.550  1.00 25.98           C  
ATOM   4069  O   ARG B 182      23.555  35.125  19.419  1.00 28.97           O  
ATOM   4070  CB  ARG B 182      21.142  36.645  19.160  1.00 26.15           C  
ATOM   4071  CG  ARG B 182      20.826  38.088  18.822  1.00 34.61           C  
ATOM   4072  CD  ARG B 182      20.041  38.752  19.936  1.00 34.67           C  
ATOM   4073  NE  ARG B 182      18.617  38.453  19.829  1.00 38.09           N  
ATOM   4074  CZ  ARG B 182      17.841  38.069  20.836  1.00 38.22           C  
ATOM   4075  NH1 ARG B 182      18.338  37.921  22.062  1.00 37.14           N  
ATOM   4076  NH2 ARG B 182      16.553  37.859  20.613  1.00 38.77           N  
ATOM   4077  N   LYS B 183      22.668  33.596  18.027  1.00 22.94           N  
ATOM   4078  CA  LYS B 183      23.548  32.502  18.448  1.00 22.46           C  
ATOM   4079  C   LYS B 183      23.495  32.214  19.956  1.00 21.80           C  
ATOM   4080  O   LYS B 183      24.511  31.932  20.599  1.00 16.02           O  
ATOM   4081  CB  LYS B 183      24.980  32.781  17.988  1.00 26.84           C  
ATOM   4082  CG  LYS B 183      25.108  32.946  16.485  1.00 27.91           C  
ATOM   4083  CD  LYS B 183      26.523  33.318  16.094  1.00 35.12           C  
ATOM   4084  CE  LYS B 183      26.621  33.632  14.609  1.00 33.67           C  
ATOM   4085  NZ  LYS B 183      26.299  32.444  13.785  1.00 37.96           N  
ATOM   4086  N   GLN B 184      22.290  32.291  20.508  1.00 22.51           N  
ATOM   4087  CA  GLN B 184      22.058  32.048  21.924  1.00 21.34           C  
ATOM   4088  C   GLN B 184      20.888  31.091  22.092  1.00 18.13           C  
ATOM   4089  O   GLN B 184      19.765  31.371  21.657  1.00 16.18           O  
ATOM   4090  CB  GLN B 184      21.779  33.366  22.645  1.00 25.98           C  
ATOM   4091  CG  GLN B 184      22.966  34.312  22.660  1.00 30.93           C  
ATOM   4092  CD  GLN B 184      22.612  35.682  23.187  1.00 37.89           C  
ATOM   4093  OE1 GLN B 184      21.748  36.370  22.638  1.00 42.44           O  
ATOM   4094  NE2 GLN B 184      23.286  36.095  24.253  1.00 44.84           N  
ATOM   4095  N   LEU B 185      21.161  29.953  22.719  1.00 11.62           N  
ATOM   4096  CA  LEU B 185      20.134  28.952  22.934  1.00 10.83           C  
ATOM   4097  C   LEU B 185      19.952  28.594  24.409  1.00 12.21           C  
ATOM   4098  O   LEU B 185      20.914  28.263  25.102  1.00 11.81           O  
ATOM   4099  CB  LEU B 185      20.473  27.681  22.147  1.00  8.51           C  
ATOM   4100  CG  LEU B 185      19.431  26.561  22.197  1.00  8.00           C  
ATOM   4101  CD1 LEU B 185      18.161  27.037  21.542  1.00  6.27           C  
ATOM   4102  CD2 LEU B 185      19.935  25.324  21.501  1.00 10.66           C  
ATOM   4103  N   CYS B 186      18.708  28.656  24.874  1.00 13.37           N  
ATOM   4104  CA  CYS B 186      18.378  28.292  26.248  1.00 15.24           C  
ATOM   4105  C   CYS B 186      17.507  27.032  26.227  1.00 11.49           C  
ATOM   4106  O   CYS B 186      16.412  27.032  25.661  1.00  8.34           O  
ATOM   4107  CB  CYS B 186      17.629  29.429  26.958  1.00 19.24           C  
ATOM   4108  SG  CYS B 186      17.147  29.063  28.684  1.00 18.71           S  
ATOM   4109  N   SER B 187      18.025  25.947  26.792  1.00 11.29           N  
ATOM   4110  CA  SER B 187      17.282  24.694  26.849  1.00 10.79           C  
ATOM   4111  C   SER B 187      16.580  24.589  28.202  1.00 12.53           C  
ATOM   4112  O   SER B 187      17.212  24.655  29.255  1.00 13.27           O  
ATOM   4113  CB  SER B 187      18.213  23.503  26.627  1.00  9.61           C  
ATOM   4114  OG  SER B 187      17.484  22.291  26.535  1.00 10.07           O  
ATOM   4115  N   VAL B 188      15.261  24.454  28.154  1.00 14.67           N  
ATOM   4116  CA  VAL B 188      14.429  24.359  29.347  1.00 14.70           C  
ATOM   4117  C   VAL B 188      14.030  22.910  29.676  1.00 15.17           C  
ATOM   4118  O   VAL B 188      13.512  22.183  28.819  1.00 13.53           O  
ATOM   4119  CB  VAL B 188      13.165  25.256  29.196  1.00 13.31           C  
ATOM   4120  CG1 VAL B 188      12.250  25.110  30.400  1.00 10.26           C  
ATOM   4121  CG2 VAL B 188      13.578  26.724  29.020  1.00 10.78           C  
ATOM   4122  N   ASP B 189      14.277  22.520  30.931  1.00 12.75           N  
ATOM   4123  CA  ASP B 189      13.973  21.185  31.449  1.00  9.85           C  
ATOM   4124  C   ASP B 189      13.621  21.265  32.950  1.00 12.36           C  
ATOM   4125  O   ASP B 189      13.319  22.339  33.472  1.00 13.54           O  
ATOM   4126  CB  ASP B 189      15.184  20.254  31.245  1.00 10.18           C  
ATOM   4127  CG  ASP B 189      16.465  20.768  31.921  1.00 16.57           C  
ATOM   4128  OD1 ASP B 189      16.438  21.163  33.110  1.00 15.48           O  
ATOM   4129  OD2 ASP B 189      17.525  20.752  31.264  1.00 16.15           O  
ATOM   4130  N   LYS B 190      13.628  20.112  33.615  1.00 10.75           N  
ATOM   4131  CA  LYS B 190      13.379  19.999  35.056  1.00 12.71           C  
ATOM   4132  C   LYS B 190      14.280  18.823  35.417  1.00  9.39           C  
ATOM   4133  O   LYS B 190      13.859  17.856  36.056  1.00 11.40           O  
ATOM   4134  CB  LYS B 190      11.907  19.670  35.344  1.00 10.21           C  
ATOM   4135  CG  LYS B 190      11.528  19.725  36.822  1.00 12.93           C  
ATOM   4136  CD  LYS B 190      11.677  21.132  37.411  1.00 13.59           C  
ATOM   4137  CE  LYS B 190      11.490  21.123  38.933  1.00 17.28           C  
ATOM   4138  NZ  LYS B 190      11.432  22.487  39.529  1.00 13.98           N  
ATOM   4139  N   ALA B 191      15.527  18.924  34.962  1.00  8.49           N  
ATOM   4140  CA  ALA B 191      16.530  17.885  35.134  1.00  9.21           C  
ATOM   4141  C   ALA B 191      16.815  17.442  36.563  1.00 10.56           C  
ATOM   4142  O   ALA B 191      17.341  16.354  36.772  1.00 17.01           O  
ATOM   4143  CB  ALA B 191      17.821  18.285  34.424  1.00  6.92           C  
ATOM   4144  N   ASN B 192      16.438  18.258  37.543  1.00 18.02           N  
ATOM   4145  CA  ASN B 192      16.669  17.915  38.949  1.00 16.01           C  
ATOM   4146  C   ASN B 192      15.522  17.137  39.605  1.00 17.96           C  
ATOM   4147  O   ASN B 192      15.623  16.739  40.769  1.00 19.92           O  
ATOM   4148  CB  ASN B 192      17.039  19.165  39.769  1.00 12.10           C  
ATOM   4149  CG  ASN B 192      15.920  20.201  39.840  1.00 14.59           C  
ATOM   4150  OD1 ASN B 192      14.988  20.206  39.032  1.00 22.74           O  
ATOM   4151  ND2 ASN B 192      16.024  21.101  40.811  1.00 18.67           N  
ATOM   4152  N   VAL B 193      14.444  16.905  38.853  1.00 15.54           N  
ATOM   4153  CA  VAL B 193      13.291  16.167  39.368  1.00 14.74           C  
ATOM   4154  C   VAL B 193      12.810  15.126  38.375  1.00 16.36           C  
ATOM   4155  O   VAL B 193      12.440  14.020  38.764  1.00 17.40           O  
ATOM   4156  CB  VAL B 193      12.089  17.101  39.695  1.00 17.27           C  
ATOM   4157  CG1 VAL B 193      10.883  16.277  40.140  1.00 15.78           C  
ATOM   4158  CG2 VAL B 193      12.462  18.103  40.790  1.00 19.07           C  
ATOM   4159  N   LEU B 194      12.793  15.489  37.095  1.00 14.59           N  
ATOM   4160  CA  LEU B 194      12.327  14.580  36.054  1.00 13.97           C  
ATOM   4161  C   LEU B 194      13.457  14.006  35.208  1.00 14.26           C  
ATOM   4162  O   LEU B 194      14.104  14.726  34.459  1.00 13.72           O  
ATOM   4163  CB  LEU B 194      11.307  15.297  35.169  1.00  9.60           C  
ATOM   4164  CG  LEU B 194       9.812  15.153  35.471  1.00 12.59           C  
ATOM   4165  CD1 LEU B 194       9.535  14.722  36.917  1.00  6.95           C  
ATOM   4166  CD2 LEU B 194       9.117  16.452  35.130  1.00 11.18           C  
ATOM   4167  N   GLU B 195      13.659  12.696  35.303  1.00 15.11           N  
ATOM   4168  CA  GLU B 195      14.712  12.007  34.558  1.00 13.67           C  
ATOM   4169  C   GLU B 195      14.615  12.147  33.035  1.00 13.68           C  
ATOM   4170  O   GLU B 195      15.638  12.220  32.367  1.00 15.39           O  
ATOM   4171  CB  GLU B 195      14.773  10.522  34.940  1.00 10.52           C  
ATOM   4172  CG  GLU B 195      15.135  10.240  36.393  1.00  6.40           C  
ATOM   4173  CD  GLU B 195      13.920  10.050  37.294  1.00 13.23           C  
ATOM   4174  OE1 GLU B 195      12.914  10.782  37.157  1.00  8.65           O  
ATOM   4175  OE2 GLU B 195      13.974   9.158  38.162  1.00 17.31           O  
ATOM   4176  N   THR B 196      13.400  12.166  32.488  1.00 14.19           N  
ATOM   4177  CA  THR B 196      13.220  12.318  31.043  1.00 12.12           C  
ATOM   4178  C   THR B 196      13.902  13.606  30.584  1.00 14.25           C  
ATOM   4179  O   THR B 196      14.602  13.620  29.571  1.00 14.04           O  
ATOM   4180  CB  THR B 196      11.723  12.406  30.648  1.00  9.61           C  
ATOM   4181  OG1 THR B 196      11.011  11.311  31.223  1.00 13.11           O  
ATOM   4182  CG2 THR B 196      11.553  12.341  29.126  1.00  2.48           C  
ATOM   4183  N   THR B 197      13.726  14.671  31.366  1.00 12.19           N  
ATOM   4184  CA  THR B 197      14.308  15.975  31.047  1.00 10.23           C  
ATOM   4185  C   THR B 197      15.794  16.093  31.411  1.00  9.65           C  
ATOM   4186  O   THR B 197      16.443  17.081  31.073  1.00 10.21           O  
ATOM   4187  CB  THR B 197      13.501  17.149  31.666  1.00  8.45           C  
ATOM   4188  OG1 THR B 197      13.851  17.310  33.043  1.00 10.59           O  
ATOM   4189  CG2 THR B 197      12.002  16.892  31.556  1.00  5.35           C  
ATOM   4190  N   ARG B 198      16.327  15.101  32.118  1.00  9.47           N  
ATOM   4191  CA  ARG B 198      17.747  15.113  32.445  1.00 13.61           C  
ATOM   4192  C   ARG B 198      18.460  14.537  31.224  1.00 12.44           C  
ATOM   4193  O   ARG B 198      19.561  14.959  30.886  1.00  8.48           O  
ATOM   4194  CB  ARG B 198      18.061  14.267  33.682  1.00 15.68           C  
ATOM   4195  CG  ARG B 198      19.532  14.366  34.103  1.00 19.59           C  
ATOM   4196  CD  ARG B 198      19.825  13.591  35.373  1.00 26.25           C  
ATOM   4197  NE  ARG B 198      19.860  12.147  35.156  1.00 30.27           N  
ATOM   4198  CZ  ARG B 198      19.299  11.254  35.967  1.00 32.84           C  
ATOM   4199  NH1 ARG B 198      18.650  11.654  37.054  1.00 36.10           N  
ATOM   4200  NH2 ARG B 198      19.391   9.959  35.694  1.00 35.79           N  
ATOM   4201  N   LEU B 199      17.838  13.545  30.588  1.00 14.10           N  
ATOM   4202  CA  LEU B 199      18.402  12.955  29.375  1.00 15.49           C  
ATOM   4203  C   LEU B 199      18.373  14.058  28.316  1.00 15.01           C  
ATOM   4204  O   LEU B 199      19.325  14.221  27.553  1.00 19.59           O  
ATOM   4205  CB  LEU B 199      17.568  11.756  28.909  1.00 11.76           C  
ATOM   4206  CG  LEU B 199      17.956  11.138  27.560  1.00 12.60           C  
ATOM   4207  CD1 LEU B 199      19.360  10.558  27.615  1.00  5.71           C  
ATOM   4208  CD2 LEU B 199      16.947  10.075  27.161  1.00 10.05           C  
ATOM   4209  N   TRP B 200      17.274  14.815  28.295  1.00 15.21           N  
ATOM   4210  CA  TRP B 200      17.087  15.939  27.370  1.00 14.48           C  
ATOM   4211  C   TRP B 200      18.267  16.903  27.486  1.00 16.10           C  
ATOM   4212  O   TRP B 200      18.866  17.286  26.485  1.00 13.67           O  
ATOM   4213  CB  TRP B 200      15.774  16.677  27.692  1.00 13.14           C  
ATOM   4214  CG  TRP B 200      15.526  17.930  26.868  1.00 11.89           C  
ATOM   4215  CD1 TRP B 200      16.151  19.140  27.001  1.00  9.35           C  
ATOM   4216  CD2 TRP B 200      14.598  18.077  25.783  1.00  6.45           C  
ATOM   4217  NE1 TRP B 200      15.676  20.025  26.062  1.00  7.37           N  
ATOM   4218  CE2 TRP B 200      14.722  19.399  25.304  1.00  9.34           C  
ATOM   4219  CE3 TRP B 200      13.676  17.219  25.168  1.00 10.96           C  
ATOM   4220  CZ2 TRP B 200      13.957  19.884  24.236  1.00 10.11           C  
ATOM   4221  CZ3 TRP B 200      12.916  17.701  24.106  1.00  5.41           C  
ATOM   4222  CH2 TRP B 200      13.063  19.023  23.653  1.00  8.92           C  
ATOM   4223  N   ARG B 201      18.593  17.294  28.718  1.00 16.20           N  
ATOM   4224  CA  ARG B 201      19.707  18.199  28.962  1.00 15.33           C  
ATOM   4225  C   ARG B 201      21.016  17.597  28.461  1.00 15.75           C  
ATOM   4226  O   ARG B 201      21.797  18.277  27.805  1.00 15.67           O  
ATOM   4227  CB  ARG B 201      19.829  18.521  30.460  1.00 18.08           C  
ATOM   4228  CG  ARG B 201      21.066  19.352  30.817  1.00  9.99           C  
ATOM   4229  CD  ARG B 201      21.108  19.739  32.280  1.00 10.17           C  
ATOM   4230  NE  ARG B 201      19.959  20.551  32.683  1.00  9.18           N  
ATOM   4231  CZ  ARG B 201      20.020  21.548  33.559  1.00  9.21           C  
ATOM   4232  NH1 ARG B 201      21.178  21.865  34.118  1.00 14.69           N  
ATOM   4233  NH2 ARG B 201      18.922  22.212  33.902  1.00  8.76           N  
ATOM   4234  N   GLU B 202      21.242  16.320  28.765  1.00 16.08           N  
ATOM   4235  CA  GLU B 202      22.464  15.631  28.364  1.00 17.37           C  
ATOM   4236  C   GLU B 202      22.660  15.506  26.865  1.00 16.28           C  
ATOM   4237  O   GLU B 202      23.766  15.716  26.371  1.00 15.96           O  
ATOM   4238  CB  GLU B 202      22.535  14.247  28.998  1.00 22.48           C  
ATOM   4239  CG  GLU B 202      22.613  14.276  30.505  1.00 33.59           C  
ATOM   4240  CD  GLU B 202      22.976  12.932  31.083  1.00 39.27           C  
ATOM   4241  OE1 GLU B 202      24.103  12.465  30.810  1.00 45.64           O  
ATOM   4242  OE2 GLU B 202      22.139  12.345  31.806  1.00 41.90           O  
ATOM   4243  N   VAL B 203      21.604  15.119  26.154  1.00 17.03           N  
ATOM   4244  CA  VAL B 203      21.670  14.978  24.702  1.00 14.98           C  
ATOM   4245  C   VAL B 203      21.883  16.352  24.048  1.00 13.73           C  
ATOM   4246  O   VAL B 203      22.681  16.478  23.126  1.00 16.25           O  
ATOM   4247  CB  VAL B 203      20.393  14.301  24.131  1.00 15.95           C  
ATOM   4248  CG1 VAL B 203      20.498  14.152  22.613  1.00 10.88           C  
ATOM   4249  CG2 VAL B 203      20.196  12.948  24.760  1.00  7.52           C  
ATOM   4250  N   VAL B 204      21.182  17.376  24.540  1.00 16.54           N  
ATOM   4251  CA  VAL B 204      21.322  18.742  24.019  1.00 16.22           C  
ATOM   4252  C   VAL B 204      22.771  19.220  24.217  1.00 18.17           C  
ATOM   4253  O   VAL B 204      23.366  19.821  23.315  1.00 13.37           O  
ATOM   4254  CB  VAL B 204      20.326  19.720  24.704  1.00 12.42           C  
ATOM   4255  CG1 VAL B 204      20.659  21.159  24.353  1.00 12.64           C  
ATOM   4256  CG2 VAL B 204      18.903  19.401  24.268  1.00  7.78           C  
ATOM   4257  N   THR B 205      23.339  18.898  25.382  1.00 19.07           N  
ATOM   4258  CA  THR B 205      24.722  19.241  25.728  1.00 19.70           C  
ATOM   4259  C   THR B 205      25.674  18.565  24.738  1.00 19.98           C  
ATOM   4260  O   THR B 205      26.700  19.133  24.360  1.00 21.91           O  
ATOM   4261  CB  THR B 205      25.072  18.784  27.172  1.00 17.75           C  
ATOM   4262  OG1 THR B 205      24.224  19.462  28.102  1.00 21.76           O  
ATOM   4263  CG2 THR B 205      26.513  19.108  27.515  1.00 21.01           C  
ATOM   4264  N   GLU B 206      25.307  17.362  24.307  1.00 20.13           N  
ATOM   4265  CA  GLU B 206      26.098  16.600  23.345  1.00 22.46           C  
ATOM   4266  C   GLU B 206      26.113  17.254  21.964  1.00 20.56           C  
ATOM   4267  O   GLU B 206      27.177  17.495  21.397  1.00 21.69           O  
ATOM   4268  CB  GLU B 206      25.556  15.174  23.236  1.00 24.26           C  
ATOM   4269  CG  GLU B 206      25.940  14.274  24.400  1.00 24.03           C  
ATOM   4270  CD  GLU B 206      25.110  13.007  24.481  1.00 24.85           C  
ATOM   4271  OE1 GLU B 206      24.541  12.570  23.456  1.00 29.61           O  
ATOM   4272  OE2 GLU B 206      25.016  12.452  25.591  1.00 26.20           O  
ATOM   4273  N   VAL B 207      24.926  17.539  21.436  1.00 20.29           N  
ATOM   4274  CA  VAL B 207      24.771  18.171  20.126  1.00 18.13           C  
ATOM   4275  C   VAL B 207      25.380  19.578  20.104  1.00 19.42           C  
ATOM   4276  O   VAL B 207      25.781  20.078  19.046  1.00 19.10           O  
ATOM   4277  CB  VAL B 207      23.269  18.233  19.731  1.00 17.53           C  
ATOM   4278  CG1 VAL B 207      23.055  19.082  18.482  1.00 15.68           C  
ATOM   4279  CG2 VAL B 207      22.731  16.831  19.520  1.00 16.79           C  
ATOM   4280  N   ALA B 208      25.456  20.206  21.276  1.00 17.15           N  
ATOM   4281  CA  ALA B 208      26.017  21.550  21.407  1.00 17.31           C  
ATOM   4282  C   ALA B 208      27.449  21.617  20.889  1.00 19.81           C  
ATOM   4283  O   ALA B 208      27.929  22.683  20.489  1.00 18.97           O  
ATOM   4284  CB  ALA B 208      25.974  22.005  22.862  1.00 15.45           C  
ATOM   4285  N   ARG B 209      28.123  20.470  20.904  1.00 21.48           N  
ATOM   4286  CA  ARG B 209      29.499  20.381  20.441  1.00 28.30           C  
ATOM   4287  C   ARG B 209      29.598  20.638  18.935  1.00 28.88           C  
ATOM   4288  O   ARG B 209      30.652  21.028  18.434  1.00 32.87           O  
ATOM   4289  CB  ARG B 209      30.077  19.007  20.776  1.00 30.62           C  
ATOM   4290  CG  ARG B 209      29.965  18.613  22.236  1.00 34.10           C  
ATOM   4291  CD  ARG B 209      30.533  17.230  22.434  1.00 40.25           C  
ATOM   4292  NE  ARG B 209      30.016  16.583  23.634  1.00 51.38           N  
ATOM   4293  CZ  ARG B 209      29.648  15.305  23.697  1.00 56.09           C  
ATOM   4294  NH1 ARG B 209      29.737  14.527  22.621  1.00 56.95           N  
ATOM   4295  NH2 ARG B 209      29.197  14.797  24.840  1.00 56.88           N  
ATOM   4296  N   ASP B 210      28.493  20.425  18.226  1.00 28.16           N  
ATOM   4297  CA  ASP B 210      28.443  20.638  16.783  1.00 26.59           C  
ATOM   4298  C   ASP B 210      28.209  22.105  16.428  1.00 25.97           C  
ATOM   4299  O   ASP B 210      28.380  22.508  15.272  1.00 26.69           O  
ATOM   4300  CB  ASP B 210      27.333  19.786  16.158  1.00 27.52           C  
ATOM   4301  CG  ASP B 210      27.578  18.292  16.298  1.00 28.20           C  
ATOM   4302  OD1 ASP B 210      28.658  17.887  16.784  1.00 29.69           O  
ATOM   4303  OD2 ASP B 210      26.679  17.515  15.908  1.00 30.97           O  
ATOM   4304  N   TYR B 211      27.818  22.899  17.421  1.00 20.42           N  
ATOM   4305  CA  TYR B 211      27.541  24.310  17.202  1.00 19.69           C  
ATOM   4306  C   TYR B 211      28.355  25.194  18.128  1.00 20.77           C  
ATOM   4307  O   TYR B 211      27.809  25.841  19.023  1.00 23.30           O  
ATOM   4308  CB  TYR B 211      26.051  24.586  17.394  1.00 17.44           C  
ATOM   4309  CG  TYR B 211      25.174  23.763  16.488  1.00 19.79           C  
ATOM   4310  CD1 TYR B 211      24.894  22.424  16.781  1.00 19.61           C  
ATOM   4311  CD2 TYR B 211      24.659  24.300  15.313  1.00 19.79           C  
ATOM   4312  CE1 TYR B 211      24.130  21.642  15.919  1.00 19.79           C  
ATOM   4313  CE2 TYR B 211      23.888  23.527  14.443  1.00 20.02           C  
ATOM   4314  CZ  TYR B 211      23.630  22.200  14.748  1.00 18.81           C  
ATOM   4315  OH  TYR B 211      22.892  21.430  13.883  1.00 15.53           O  
ATOM   4316  N   PRO B 212      29.674  25.276  17.889  1.00 24.17           N  
ATOM   4317  CA  PRO B 212      30.593  26.087  18.697  1.00 25.86           C  
ATOM   4318  C   PRO B 212      30.325  27.595  18.667  1.00 25.38           C  
ATOM   4319  O   PRO B 212      30.758  28.324  19.554  1.00 25.08           O  
ATOM   4320  CB  PRO B 212      31.958  25.744  18.094  1.00 25.94           C  
ATOM   4321  CG  PRO B 212      31.634  25.466  16.662  1.00 25.85           C  
ATOM   4322  CD  PRO B 212      30.403  24.607  16.796  1.00 21.68           C  
ATOM   4323  N   ASP B 213      29.604  28.051  17.648  1.00 27.51           N  
ATOM   4324  CA  ASP B 213      29.286  29.464  17.493  1.00 28.14           C  
ATOM   4325  C   ASP B 213      28.110  29.908  18.356  1.00 27.69           C  
ATOM   4326  O   ASP B 213      27.938  31.101  18.610  1.00 28.33           O  
ATOM   4327  CB  ASP B 213      29.006  29.783  16.020  1.00 34.62           C  
ATOM   4328  CG  ASP B 213      27.812  29.016  15.463  1.00 38.73           C  
ATOM   4329  OD1 ASP B 213      27.636  27.825  15.803  1.00 42.63           O  
ATOM   4330  OD2 ASP B 213      27.047  29.609  14.676  1.00 44.97           O  
ATOM   4331  N   VAL B 214      27.289  28.955  18.789  1.00 27.15           N  
ATOM   4332  CA  VAL B 214      26.138  29.290  19.623  1.00 26.83           C  
ATOM   4333  C   VAL B 214      26.351  28.971  21.113  1.00 24.87           C  
ATOM   4334  O   VAL B 214      26.879  27.917  21.477  1.00 23.57           O  
ATOM   4335  CB  VAL B 214      24.779  28.717  19.035  1.00 23.05           C  
ATOM   4336  CG1 VAL B 214      25.040  27.757  17.911  1.00 15.73           C  
ATOM   4337  CG2 VAL B 214      23.922  28.064  20.112  1.00 17.36           C  
ATOM   4338  N   ARG B 215      26.014  29.943  21.956  1.00 23.52           N  
ATOM   4339  CA  ARG B 215      26.148  29.819  23.406  1.00 21.65           C  
ATOM   4340  C   ARG B 215      24.945  29.064  23.975  1.00 18.91           C  
ATOM   4341  O   ARG B 215      23.803  29.494  23.807  1.00 17.49           O  
ATOM   4342  CB  ARG B 215      26.231  31.219  24.033  1.00 27.29           C  
ATOM   4343  CG  ARG B 215      26.799  31.268  25.456  1.00 37.98           C  
ATOM   4344  CD  ARG B 215      25.855  31.989  26.412  1.00 43.85           C  
ATOM   4345  NE  ARG B 215      24.589  31.268  26.510  1.00 49.08           N  
ATOM   4346  CZ  ARG B 215      23.395  31.798  26.270  1.00 47.59           C  
ATOM   4347  NH1 ARG B 215      23.288  33.077  25.930  1.00 49.59           N  
ATOM   4348  NH2 ARG B 215      22.317  31.025  26.294  1.00 37.54           N  
ATOM   4349  N   LEU B 216      25.210  27.929  24.622  1.00 16.24           N  
ATOM   4350  CA  LEU B 216      24.163  27.109  25.230  1.00 17.29           C  
ATOM   4351  C   LEU B 216      24.103  27.248  26.754  1.00 17.21           C  
ATOM   4352  O   LEU B 216      25.128  27.196  27.440  1.00 17.20           O  
ATOM   4353  CB  LEU B 216      24.351  25.624  24.878  1.00 15.86           C  
ATOM   4354  CG  LEU B 216      23.473  24.610  25.641  1.00 16.36           C  
ATOM   4355  CD1 LEU B 216      22.037  24.620  25.140  1.00  9.20           C  
ATOM   4356  CD2 LEU B 216      24.049  23.215  25.519  1.00 15.96           C  
ATOM   4357  N   SER B 217      22.892  27.420  27.272  1.00 15.24           N  
ATOM   4358  CA  SER B 217      22.674  27.512  28.708  1.00 17.77           C  
ATOM   4359  C   SER B 217      21.414  26.722  29.050  1.00 16.84           C  
ATOM   4360  O   SER B 217      20.490  26.633  28.241  1.00 17.71           O  
ATOM   4361  CB  SER B 217      22.537  28.972  29.159  1.00 17.10           C  
ATOM   4362  OG  SER B 217      21.328  29.545  28.703  1.00 20.80           O  
ATOM   4363  N   HIS B 218      21.409  26.111  30.231  1.00 18.20           N  
ATOM   4364  CA  HIS B 218      20.274  25.322  30.708  1.00 17.51           C  
ATOM   4365  C   HIS B 218      19.519  26.082  31.791  1.00 17.17           C  
ATOM   4366  O   HIS B 218      20.109  26.864  32.532  1.00 20.00           O  
ATOM   4367  CB  HIS B 218      20.759  23.977  31.236  1.00 11.97           C  
ATOM   4368  CG  HIS B 218      21.500  23.169  30.217  1.00 13.97           C  
ATOM   4369  ND1 HIS B 218      20.875  22.563  29.149  1.00  8.83           N  
ATOM   4370  CD2 HIS B 218      22.821  22.900  30.081  1.00 13.25           C  
ATOM   4371  CE1 HIS B 218      21.777  21.958  28.396  1.00 10.50           C  
ATOM   4372  NE2 HIS B 218      22.966  22.147  28.940  1.00 12.91           N  
ATOM   4373  N   MET B 219      18.215  25.842  31.882  1.00 19.45           N  
ATOM   4374  CA  MET B 219      17.361  26.524  32.854  1.00 16.13           C  
ATOM   4375  C   MET B 219      16.181  25.631  33.201  1.00 15.81           C  
ATOM   4376  O   MET B 219      15.694  24.873  32.360  1.00 11.84           O  
ATOM   4377  CB  MET B 219      16.843  27.846  32.259  1.00 18.67           C  
ATOM   4378  CG  MET B 219      16.143  28.796  33.242  1.00 19.34           C  
ATOM   4379  SD  MET B 219      15.498  30.314  32.442  1.00 25.29           S  
ATOM   4380  CE  MET B 219      16.998  31.230  32.196  1.00 18.89           C  
ATOM   4381  N   TYR B 220      15.743  25.702  34.453  1.00 12.01           N  
ATOM   4382  CA  TYR B 220      14.604  24.914  34.897  1.00  9.94           C  
ATOM   4383  C   TYR B 220      13.339  25.621  34.442  1.00  6.45           C  
ATOM   4384  O   TYR B 220      13.292  26.850  34.423  1.00 10.50           O  
ATOM   4385  CB  TYR B 220      14.638  24.741  36.422  1.00 13.19           C  
ATOM   4386  CG  TYR B 220      15.799  23.885  36.869  1.00  7.33           C  
ATOM   4387  CD1 TYR B 220      16.104  22.702  36.199  1.00  6.73           C  
ATOM   4388  CD2 TYR B 220      16.623  24.276  37.917  1.00 12.74           C  
ATOM   4389  CE1 TYR B 220      17.194  21.935  36.549  1.00  9.54           C  
ATOM   4390  CE2 TYR B 220      17.726  23.507  38.278  1.00 13.01           C  
ATOM   4391  CZ  TYR B 220      18.002  22.337  37.583  1.00 11.49           C  
ATOM   4392  OH  TYR B 220      19.087  21.561  37.910  1.00 15.61           O  
ATOM   4393  N   VAL B 221      12.327  24.833  34.083  1.00  9.99           N  
ATOM   4394  CA  VAL B 221      11.048  25.334  33.578  1.00 10.72           C  
ATOM   4395  C   VAL B 221      10.358  26.383  34.445  1.00 13.67           C  
ATOM   4396  O   VAL B 221       9.759  27.329  33.928  1.00 16.33           O  
ATOM   4397  CB  VAL B 221      10.066  24.168  33.272  1.00  9.88           C  
ATOM   4398  CG1 VAL B 221       9.676  23.427  34.555  1.00  8.81           C  
ATOM   4399  CG2 VAL B 221       8.840  24.689  32.543  1.00  7.49           C  
ATOM   4400  N   ASP B 222      10.403  26.194  35.759  1.00 15.50           N  
ATOM   4401  CA  ASP B 222       9.794  27.145  36.676  1.00  9.11           C  
ATOM   4402  C   ASP B 222      10.544  28.466  36.613  1.00  8.42           C  
ATOM   4403  O   ASP B 222       9.934  29.526  36.506  1.00  8.95           O  
ATOM   4404  CB  ASP B 222       9.764  26.584  38.102  1.00 14.97           C  
ATOM   4405  CG  ASP B 222      11.104  26.014  38.559  1.00 15.21           C  
ATOM   4406  OD1 ASP B 222      12.011  25.764  37.743  1.00 16.16           O  
ATOM   4407  OD2 ASP B 222      11.255  25.800  39.772  1.00 21.97           O  
ATOM   4408  N   ASN B 223      11.872  28.398  36.602  1.00  8.58           N  
ATOM   4409  CA  ASN B 223      12.670  29.611  36.528  1.00 10.70           C  
ATOM   4410  C   ASN B 223      12.449  30.343  35.201  1.00 15.06           C  
ATOM   4411  O   ASN B 223      12.479  31.575  35.164  1.00 15.74           O  
ATOM   4412  CB  ASN B 223      14.154  29.305  36.718  1.00 12.00           C  
ATOM   4413  CG  ASN B 223      15.008  30.562  36.754  1.00 13.02           C  
ATOM   4414  OD1 ASN B 223      16.142  30.563  36.282  1.00 26.03           O  
ATOM   4415  ND2 ASN B 223      14.462  31.640  37.302  1.00 13.36           N  
ATOM   4416  N   ALA B 224      12.238  29.587  34.121  1.00 11.84           N  
ATOM   4417  CA  ALA B 224      11.993  30.174  32.804  1.00  9.90           C  
ATOM   4418  C   ALA B 224      10.691  30.971  32.824  1.00 11.27           C  
ATOM   4419  O   ALA B 224      10.597  32.033  32.210  1.00 13.52           O  
ATOM   4420  CB  ALA B 224      11.934  29.086  31.736  1.00 13.29           C  
ATOM   4421  N   ALA B 225       9.686  30.458  33.533  1.00 11.39           N  
ATOM   4422  CA  ALA B 225       8.404  31.149  33.655  1.00 11.78           C  
ATOM   4423  C   ALA B 225       8.606  32.500  34.342  1.00 13.08           C  
ATOM   4424  O   ALA B 225       7.857  33.438  34.109  1.00 19.02           O  
ATOM   4425  CB  ALA B 225       7.409  30.305  34.432  1.00 12.93           C  
ATOM   4426  N   MET B 226       9.632  32.602  35.178  1.00 14.56           N  
ATOM   4427  CA  MET B 226       9.925  33.858  35.856  1.00 17.57           C  
ATOM   4428  C   MET B 226      10.728  34.758  34.933  1.00 18.20           C  
ATOM   4429  O   MET B 226      10.421  35.939  34.764  1.00 22.44           O  
ATOM   4430  CB  MET B 226      10.778  33.623  37.096  1.00 18.37           C  
ATOM   4431  CG  MET B 226      10.186  32.734  38.143  1.00 21.10           C  
ATOM   4432  SD  MET B 226      11.194  32.875  39.618  1.00 25.10           S  
ATOM   4433  CE  MET B 226      10.405  34.237  40.408  1.00 13.99           C  
ATOM   4434  N   GLN B 227      11.781  34.184  34.363  1.00 18.03           N  
ATOM   4435  CA  GLN B 227      12.694  34.895  33.479  1.00 19.60           C  
ATOM   4436  C   GLN B 227      12.070  35.525  32.249  1.00 20.02           C  
ATOM   4437  O   GLN B 227      12.553  36.557  31.782  1.00 20.59           O  
ATOM   4438  CB  GLN B 227      13.856  33.982  33.086  1.00 18.86           C  
ATOM   4439  CG  GLN B 227      14.721  33.592  34.267  1.00 17.01           C  
ATOM   4440  CD  GLN B 227      15.228  34.800  35.020  1.00 17.55           C  
ATOM   4441  OE1 GLN B 227      14.944  34.975  36.202  1.00 24.69           O  
ATOM   4442  NE2 GLN B 227      15.964  35.656  34.331  1.00 21.14           N  
ATOM   4443  N   LEU B 228      11.009  34.907  31.726  1.00 19.03           N  
ATOM   4444  CA  LEU B 228      10.313  35.428  30.549  1.00 18.46           C  
ATOM   4445  C   LEU B 228       9.736  36.811  30.797  1.00 19.21           C  
ATOM   4446  O   LEU B 228       9.834  37.675  29.934  1.00 20.15           O  
ATOM   4447  CB  LEU B 228       9.200  34.482  30.090  1.00 12.31           C  
ATOM   4448  CG  LEU B 228       9.647  33.282  29.254  1.00 18.31           C  
ATOM   4449  CD1 LEU B 228       8.480  32.338  29.018  1.00 13.47           C  
ATOM   4450  CD2 LEU B 228      10.215  33.774  27.924  1.00 18.99           C  
ATOM   4451  N   ILE B 229       9.136  37.026  31.967  1.00 20.59           N  
ATOM   4452  CA  ILE B 229       8.566  38.339  32.276  1.00 21.69           C  
ATOM   4453  C   ILE B 229       9.542  39.296  32.961  1.00 23.02           C  
ATOM   4454  O   ILE B 229       9.495  40.507  32.723  1.00 21.68           O  
ATOM   4455  CB  ILE B 229       7.243  38.248  33.083  1.00 21.60           C  
ATOM   4456  CG1 ILE B 229       7.406  37.360  34.312  1.00 22.90           C  
ATOM   4457  CG2 ILE B 229       6.129  37.716  32.204  1.00 21.51           C  
ATOM   4458  CD1 ILE B 229       6.162  37.291  35.168  1.00 22.99           C  
ATOM   4459  N   ARG B 230      10.453  38.748  33.764  1.00 22.67           N  
ATOM   4460  CA  ARG B 230      11.439  39.557  34.474  1.00 23.82           C  
ATOM   4461  C   ARG B 230      12.405  40.253  33.516  1.00 25.37           C  
ATOM   4462  O   ARG B 230      12.719  41.433  33.687  1.00 25.45           O  
ATOM   4463  CB  ARG B 230      12.247  38.698  35.449  1.00 25.71           C  
ATOM   4464  CG  ARG B 230      13.202  39.510  36.317  1.00 22.88           C  
ATOM   4465  CD  ARG B 230      14.265  38.645  36.975  1.00 25.50           C  
ATOM   4466  NE  ARG B 230      15.259  38.161  36.020  1.00 26.59           N  
ATOM   4467  CZ  ARG B 230      16.280  38.879  35.558  1.00 26.65           C  
ATOM   4468  NH1 ARG B 230      16.460  40.128  35.959  1.00 29.37           N  
ATOM   4469  NH2 ARG B 230      17.117  38.348  34.675  1.00 29.74           N  
ATOM   4470  N   ALA B 231      12.896  39.506  32.531  1.00 24.18           N  
ATOM   4471  CA  ALA B 231      13.835  40.038  31.550  1.00 23.70           C  
ATOM   4472  C   ALA B 231      13.760  39.245  30.244  1.00 25.37           C  
ATOM   4473  O   ALA B 231      14.689  38.518  29.892  1.00 24.26           O  
ATOM   4474  CB  ALA B 231      15.258  40.004  32.113  1.00 22.21           C
[truncated: 119,233 more chars]
