# Supplementary material for: ProteinShader: illustrative rendering of macromolecules
Source: BMC Struct Biol. 2009 Mar 30;9:19. doi: 10.1186/1472-6807-9-19 (PMC2672931; doi:10.1186/1472-6807-9-19)
Supplement: Additional file 1 — ProteinShader program without source code. This compressed file contains the complete ProteinShader program including associated libraries, but no source code. A README.txt file gives an overview of the ProteinShader distribution, and the index.html file in the help subdirectory has directions on getting started with the program as well as a set of tutorials. [file 1472-6807-9-19-S1.zip › ProteinShader-beta-0_9_4-binary/data/2BNH.pdb]

HEADER    ACETYLATION                             29-JUN-96   2BNH              
TITLE     PORCINE RIBONUCLEASE INHIBITOR                                        
COMPND    MOL_ID: 1;                                                            
COMPND   2 MOLECULE: RIBONUCLEASE INHIBITOR;                                    
COMPND   3 CHAIN: A;                                                            
COMPND   4 SYNONYM: RNASE INHIBITOR, RIBONUCLEASE/ANGIOGENIN INHIBITOR          
SOURCE    MOL_ID: 1;                                                            
SOURCE   2 ORGANISM_SCIENTIFIC: SUS SCROFA;                                     
SOURCE   3 ORGANISM_COMMON: PIG;                                                
SOURCE   4 ORGAN: LIVER                                                         
KEYWDS    ACETYLATION, LEUCINE-RICH REPEATS                                     
EXPDTA    X-RAY DIFFRACTION                                                     
AUTHOR    B.KOBE,J.DEISENHOFER                                                  
REVDAT   1   12-MAR-97 2BNH    0                                                
SPRSDE     12-MAR-97 2BNH      1BNH                                             
JRNL        AUTH   B.KOBE,J.DEISENHOFER                                         
JRNL        TITL   MECHANISM OF RIBONUCLEASE INHIBITION BY                      
JRNL        TITL 2 RIBONUCLEASE INHIBITOR PROTEIN BASED ON THE                  
JRNL        TITL 3 CRYSTAL STRUCTURE OF ITS COMPLEX WITH RIBONUCLEASE           
JRNL        TITL 4 A.                                                           
JRNL        REF    J.MOL.BIOL.                   V. 264  1028 1996              
JRNL        REFN   ASTM JMOBAK  UK ISSN 0022-2836                               
REMARK   1                                                                      
REMARK   1 REFERENCE 1                                                          
REMARK   1  AUTH   B.KOBE,J.DEISENHOFER                                         
REMARK   1  TITL   CRYSTALLIZATION AND PRELIMINARY X-RAY ANALYSIS OF            
REMARK   1  TITL 2 PORCINE RIBONUCLEASE INHIBITOR, A PROTEIN WITH               
REMARK   1  TITL 3 LEUCINE-RICH REPEATS                                         
REMARK   1  REF    J.MOL.BIOL.                   V. 231   137 1993              
REMARK   1  REFN   ASTM JMOBAK  UK ISSN 0022-2836                               
REMARK   1 REFERENCE 2                                                          
REMARK   1  AUTH   B.KOBE,J.DEISENHOFER                                         
REMARK   1  TITL   CRYSTAL STRUCTURE OF PORCINE RIBONUCLEASE                    
REMARK   1  TITL 2 INHIBITOR, A PROTEIN WITH LEUCINE-RICH REPEATS               
REMARK   1  REF    NATURE                        V. 366   751 1993              
REMARK   1  REFN   ASTM NATUAS  UK ISSN 0028-0836                               
REMARK   2                                                                      
REMARK   2 RESOLUTION. 2.30 ANGSTROMS.                                          
REMARK   3                                                                      
REMARK   3 REFINEMENT.                                                          
REMARK   3   PROGRAM     : X-PLOR 3.1                                           
REMARK   3   AUTHORS     : BRUNGER                                              
REMARK   3                                                                      
REMARK   3  DATA USED IN REFINEMENT.                                            
REMARK   3   RESOLUTION RANGE HIGH (ANGSTROMS) : 2.30                           
REMARK   3   RESOLUTION RANGE LOW  (ANGSTROMS) : 40.00                          
REMARK   3   DATA CUTOFF            (SIGMA(F)) : 1.000                          
REMARK   3   DATA CUTOFF HIGH         (ABS(F)) : NULL                           
REMARK   3   DATA CUTOFF LOW          (ABS(F)) : NULL                           
REMARK   3   COMPLETENESS (WORKING+TEST)   (%) : NULL                           
REMARK   3   NUMBER OF REFLECTIONS             : 24468                          
REMARK   3                                                                      
REMARK   3  FIT TO DATA USED IN REFINEMENT.                                     
REMARK   3   CROSS-VALIDATION METHOD          : NULL                            
REMARK   3   FREE R VALUE TEST SET SELECTION  : NULL                            
REMARK   3   R VALUE            (WORKING SET) : 0.200                           
REMARK   3   FREE R VALUE                     : NULL                            
REMARK   3   FREE R VALUE TEST SET SIZE   (%) : NULL                            
REMARK   3   FREE R VALUE TEST SET COUNT      : NULL                            
REMARK   3   ESTIMATED ERROR OF FREE R VALUE  : NULL                            
REMARK   3                                                                      
REMARK   3  FIT IN THE HIGHEST RESOLUTION BIN.                                  
REMARK   3   TOTAL NUMBER OF BINS USED           : NULL                         
REMARK   3   BIN RESOLUTION RANGE HIGH       (A) : NULL                         
REMARK   3   BIN RESOLUTION RANGE LOW        (A) : NULL                         
REMARK   3   BIN COMPLETENESS (WORKING+TEST) (%) : NULL                         
REMARK   3   REFLECTIONS IN BIN    (WORKING SET) : NULL                         
REMARK   3   BIN R VALUE           (WORKING SET) : NULL                         
REMARK   3   BIN FREE R VALUE                    : NULL                         
REMARK   3   BIN FREE R VALUE TEST SET SIZE  (%) : NULL                         
REMARK   3   BIN FREE R VALUE TEST SET COUNT     : NULL                         
REMARK   3   ESTIMATED ERROR OF BIN FREE R VALUE : NULL                         
REMARK   3                                                                      
REMARK   3  NUMBER OF NON-HYDROGEN ATOMS USED IN REFINEMENT.                    
REMARK   3   PROTEIN ATOMS            : 3414                                    
REMARK   3   NUCLEIC ACID ATOMS       : 0                                       
REMARK   3   HETEROGEN ATOMS          : 0                                       
REMARK   3   SOLVENT ATOMS            : 64                                      
REMARK   3                                                                      
REMARK   3  B VALUES.                                                           
REMARK   3   FROM WILSON PLOT           (A**2) : NULL                           
REMARK   3   MEAN B VALUE      (OVERALL, A**2) : 30.40                          
REMARK   3   OVERALL ANISOTROPIC B VALUE.                                       
REMARK   3    B11 (A**2) : NULL                                                 
REMARK   3    B22 (A**2) : NULL                                                 
REMARK   3    B33 (A**2) : NULL                                                 
REMARK   3    B12 (A**2) : NULL                                                 
REMARK   3    B13 (A**2) : NULL                                                 
REMARK   3    B23 (A**2) : NULL                                                 
REMARK   3                                                                      
REMARK   3  ESTIMATED COORDINATE ERROR.                                         
REMARK   3   ESD FROM LUZZATI PLOT        (A) : 0.32                            
REMARK   3   ESD FROM SIGMAA              (A) : 0.49                            
REMARK   3   LOW RESOLUTION CUTOFF        (A) : NULL                            
REMARK   3                                                                      
REMARK   3  CROSS-VALIDATED ESTIMATED COORDINATE ERROR.                         
REMARK   3   ESD FROM C-V LUZZATI PLOT    (A) : NULL                            
REMARK   3   ESD FROM C-V SIGMAA          (A) : NULL                            
REMARK   3                                                                      
REMARK   3  RMS DEVIATIONS FROM IDEAL VALUES.                                   
REMARK   3   BOND LENGTHS                 (A) : 0.012                           
REMARK   3   BOND ANGLES            (DEGREES) : 1.68                            
REMARK   3   DIHEDRAL ANGLES        (DEGREES) : NULL                            
REMARK   3   IMPROPER ANGLES        (DEGREES) : NULL                            
REMARK   3                                                                      
REMARK   3  ISOTROPIC THERMAL MODEL : NULL                                      
REMARK   3                                                                      
REMARK   3  ISOTROPIC THERMAL FACTOR RESTRAINTS.    RMS    SIGMA                
REMARK   3   MAIN-CHAIN BOND              (A**2) : 1.500 ; NULL                 
REMARK   3   MAIN-CHAIN ANGLE             (A**2) : 2.000 ; NULL                 
REMARK   3   SIDE-CHAIN BOND              (A**2) : 2.000 ; NULL                 
REMARK   3   SIDE-CHAIN ANGLE             (A**2) : 2.500 ; NULL                 
REMARK   3                                                                      
REMARK   3  NCS MODEL : NULL                                                    
REMARK   3                                                                      
REMARK   3  NCS RESTRAINTS.                         RMS   SIGMA/WEIGHT          
REMARK   3   GROUP  1  POSITIONAL            (A) : NULL  ; NULL                 
REMARK   3   GROUP  1  B-FACTOR           (A**2) : NULL  ; NULL                 
REMARK   3                                                                      
REMARK   3  PARAMETER FILE  1  : NULL                                           
REMARK   3  TOPOLOGY FILE  1   : NULL                                           
REMARK   3                                                                      
REMARK   3  OTHER REFINEMENT REMARKS: NULL                                      
REMARK   4                                                                      
REMARK   4 2BNH COMPLIES WITH FORMAT V. 3.0, 1-DEC-2006                         
REMARK   4                                                                      
REMARK   4 THIS IS THE REMEDIATED VERSION OF THIS PDB ENTRY.                    
REMARK   4 REMEDIATED DATA FILE REVISION 3.101 (2007-05-29)                     
REMARK 200                                                                      
REMARK 200 EXPERIMENTAL DETAILS                                                 
REMARK 200  EXPERIMENT TYPE                : X-RAY DIFFRACTION                  
REMARK 200  DATE OF DATA COLLECTION        : 1992                               
REMARK 200  TEMPERATURE           (KELVIN) : NULL                               
REMARK 200  PH                             : NULL                               
REMARK 200  NUMBER OF CRYSTALS USED        : NULL                               
REMARK 200                                                                      
REMARK 200  SYNCHROTRON              (Y/N) : N                                  
REMARK 200  RADIATION SOURCE               : NULL                               
REMARK 200  BEAMLINE                       : NULL                               
REMARK 200  X-RAY GENERATOR MODEL          : NULL                               
REMARK 200  MONOCHROMATIC OR LAUE    (M/L) : M                                  
REMARK 200  WAVELENGTH OR RANGE        (A) : 1.5418                             
REMARK 200  MONOCHROMATOR                  : NULL                               
REMARK 200  OPTICS                         : NULL                               
REMARK 200                                                                      
REMARK 200  DETECTOR TYPE                  : MULTIWIRE AREA DETECTOR            
REMARK 200  DETECTOR MANUFACTURER          : XUONG-HAMLIN MULTIWIRE             
REMARK 200  INTENSITY-INTEGRATION SOFTWARE : XENGEN (HOWARD, NIELSEN,           
REMARK 200                                   XUONG)                             
REMARK 200  DATA SCALING SOFTWARE          : NULL                               
REMARK 200                                                                      
REMARK 200  NUMBER OF UNIQUE REFLECTIONS   : 24468                              
REMARK 200  RESOLUTION RANGE HIGH      (A) : NULL                               
REMARK 200  RESOLUTION RANGE LOW       (A) : NULL                               
REMARK 200  REJECTION CRITERIA  (SIGMA(I)) : 1.000                              
REMARK 200                                                                      
REMARK 200 OVERALL.                                                             
REMARK 200  COMPLETENESS FOR RANGE     (%) : 73.2                               
REMARK 200  DATA REDUNDANCY                : 5.700                              
REMARK 200  R MERGE                    (I) : 0.07100                            
REMARK 200  R SYM                      (I) : NULL                               
REMARK 200  <I/SIGMA(I)> FOR THE DATA SET  : NULL                               
REMARK 200                                                                      
REMARK 200 IN THE HIGHEST RESOLUTION SHELL.                                     
REMARK 200  HIGHEST RESOLUTION SHELL, RANGE HIGH (A) : NULL                     
REMARK 200  HIGHEST RESOLUTION SHELL, RANGE LOW  (A) : NULL                     
REMARK 200  COMPLETENESS FOR SHELL     (%) : NULL                               
REMARK 200  DATA REDUNDANCY IN SHELL       : NULL                               
REMARK 200  R MERGE FOR SHELL          (I) : NULL                               
REMARK 200  R SYM FOR SHELL            (I) : NULL                               
REMARK 200  <I/SIGMA(I)> FOR SHELL         : NULL                               
REMARK 200                                                                      
REMARK 200 DIFFRACTION PROTOCOL: NULL                                           
REMARK 200 METHOD USED TO DETERMINE THE STRUCTURE: NULL                         
REMARK 200 SOFTWARE USED: X-PLOR 3.1                                            
REMARK 200 STARTING MODEL: NULL                                                 
REMARK 200                                                                      
REMARK 200 REMARK: NULL                                                         
REMARK 280                                                                      
REMARK 280 CRYSTAL                                                              
REMARK 280 SOLVENT CONTENT, VS   (%): 68.24                                     
REMARK 280 MATTHEWS COEFFICIENT, VM (ANGSTROMS**3/DA): 3.87                     
REMARK 280                                                                      
REMARK 280 CRYSTALLIZATION CONDITIONS: NULL                                     
REMARK 290                                                                      
REMARK 290 CRYSTALLOGRAPHIC SYMMETRY                                            
REMARK 290 SYMMETRY OPERATORS FOR SPACE GROUP: I 4                              
REMARK 290                                                                      
REMARK 290      SYMOP   SYMMETRY                                                
REMARK 290     NNNMMM   OPERATOR                                                
REMARK 290       1555   X,Y,Z                                                   
REMARK 290       2555   -X,-Y,Z                                                 
REMARK 290       3555   -Y,X,Z                                                  
REMARK 290       4555   Y,-X,Z                                                  
REMARK 290       5555   1/2+X,1/2+Y,1/2+Z                                       
REMARK 290       6555   1/2-X,1/2-Y,1/2+Z                                       
REMARK 290       7555   1/2-Y,1/2+X,1/2+Z                                       
REMARK 290       8555   1/2+Y,1/2-X,1/2+Z                                       
REMARK 290                                                                      
REMARK 290     WHERE NNN -> OPERATOR NUMBER                                     
REMARK 290           MMM -> TRANSLATION VECTOR                                  
REMARK 290                                                                      
REMARK 290 CRYSTALLOGRAPHIC SYMMETRY TRANSFORMATIONS                            
REMARK 290 THE FOLLOWING TRANSFORMATIONS OPERATE ON THE ATOM/HETATM             
REMARK 290 RECORDS IN THIS ENTRY TO PRODUCE CRYSTALLOGRAPHICALLY                
REMARK 290 RELATED MOLECULES.                                                   
REMARK 290   SMTRY1   1  1.000000  0.000000  0.000000        0.00000            
REMARK 290   SMTRY2   1  0.000000  1.000000  0.000000        0.00000            
REMARK 290   SMTRY3   1  0.000000  0.000000  1.000000        0.00000            
REMARK 290   SMTRY1   2 -1.000000  0.000000  0.000000        0.00000            
REMARK 290   SMTRY2   2  0.000000 -1.000000  0.000000        0.00000            
REMARK 290   SMTRY3   2  0.000000  0.000000  1.000000        0.00000            
REMARK 290   SMTRY1   3  0.000000 -1.000000  0.000000        0.00000            
REMARK 290   SMTRY2   3  1.000000  0.000000  0.000000        0.00000            
REMARK 290   SMTRY3   3  0.000000  0.000000  1.000000        0.00000            
REMARK 290   SMTRY1   4  0.000000  1.000000  0.000000        0.00000            
REMARK 290   SMTRY2   4 -1.000000  0.000000  0.000000        0.00000            
REMARK 290   SMTRY3   4  0.000000  0.000000  1.000000        0.00000            
REMARK 290   SMTRY1   5  1.000000  0.000000  0.000000       67.45000            
REMARK 290   SMTRY2   5  0.000000  1.000000  0.000000       67.45000            
REMARK 290   SMTRY3   5  0.000000  0.000000  1.000000       41.80000            
REMARK 290   SMTRY1   6 -1.000000  0.000000  0.000000       67.45000            
REMARK 290   SMTRY2   6  0.000000 -1.000000  0.000000       67.45000            
REMARK 290   SMTRY3   6  0.000000  0.000000  1.000000       41.80000            
REMARK 290   SMTRY1   7  0.000000 -1.000000  0.000000       67.45000            
REMARK 290   SMTRY2   7  1.000000  0.000000  0.000000       67.45000            
REMARK 290   SMTRY3   7  0.000000  0.000000  1.000000       41.80000            
REMARK 290   SMTRY1   8  0.000000  1.000000  0.000000       67.45000            
REMARK 290   SMTRY2   8 -1.000000  0.000000  0.000000       67.45000            
REMARK 290   SMTRY3   8  0.000000  0.000000  1.000000       41.80000            
REMARK 290                                                                      
REMARK 290 REMARK: NULL                                                         
REMARK 300                                                                      
REMARK 300 BIOMOLECULE: 1                                                       
REMARK 300 THIS ENTRY CONTAINS THE CRYSTALLOGRAPHIC ASYMMETRIC UNIT             
REMARK 300 WHICH CONSISTS OF 1 CHAIN(S). SEE REMARK 350 FOR                     
REMARK 300 INFORMATION ON GENERATING THE BIOLOGICAL MOLECULE(S).                
REMARK 350                                                                      
REMARK 350 GENERATING THE BIOMOLECULE                                           
REMARK 350 COORDINATES FOR A COMPLETE MULTIMER REPRESENTING THE KNOWN           
REMARK 350 BIOLOGICALLY SIGNIFICANT OLIGOMERIZATION STATE OF THE                
REMARK 350 MOLECULE CAN BE GENERATED BY APPLYING BIOMT TRANSFORMATIONS          
REMARK 350 GIVEN BELOW.  BOTH NON-CRYSTALLOGRAPHIC AND                          
REMARK 350 CRYSTALLOGRAPHIC OPERATIONS ARE GIVEN.                               
REMARK 350                                                                      
REMARK 350 BIOMOLECULE: 1                                                       
REMARK 350 APPLY THE FOLLOWING TO CHAINS: A                                     
REMARK 350   BIOMT1   1  1.000000  0.000000  0.000000        0.00000            
REMARK 350   BIOMT2   1  0.000000  1.000000  0.000000        0.00000            
REMARK 350   BIOMT3   1  0.000000  0.000000  1.000000        0.00000            
REMARK 500                                                                      
REMARK 500 GEOMETRY AND STEREOCHEMISTRY                                         
REMARK 500 SUBTOPIC: COVALENT BOND LENGTHS                                      
REMARK 500                                                                      
REMARK 500 THE STEREOCHEMICAL PARAMETERS OF THE FOLLOWING RESIDUES              
REMARK 500 HAVE VALUES WHICH DEVIATE FROM EXPECTED VALUES BY MORE               
REMARK 500 THAN 6*RMSD (M=MODEL NUMBER; RES=RESIDUE NAME; C=CHAIN               
REMARK 500 IDENTIFIER; SSEQ=SEQUENCE NUMBER; I=INSERTION CODE).                 
REMARK 500                                                                      
REMARK 500 STANDARD TABLE:                                                      
REMARK 500 FORMAT: (10X,I3,1X,2(A3,1X,A1,I4,A1,1X,A4,3X),F6.3)                  
REMARK 500                                                                      
REMARK 500 EXPECTED VALUES: ENGH AND HUBER, 1991                                
REMARK 500                                                                      
REMARK 500  M RES CSSEQI ATM1   RES CSSEQI ATM2   DEVIATION                     
REMARK 500    MET A 331   SD    MET A 331   CE    -0.186                        
REMARK 500                                                                      
REMARK 500 GEOMETRY AND STEREOCHEMISTRY                                         
REMARK 500 SUBTOPIC: COVALENT BOND ANGLES                                       
REMARK 500                                                                      
REMARK 500 THE STEREOCHEMICAL PARAMETERS OF THE FOLLOWING RESIDUES              
REMARK 500 HAVE VALUES WHICH DEVIATE FROM EXPECTED VALUES BY MORE               
REMARK 500 THAN 6*RMSD (M=MODEL NUMBER; RES=RESIDUE NAME; C=CHAIN               
REMARK 500 IDENTIFIER; SSEQ=SEQUENCE NUMBER; I=INSERTION CODE).                 
REMARK 500                                                                      
REMARK 500 STANDARD TABLE:                                                      
REMARK 500 FORMAT: (10X,I3,1X,A3,1X,A1,I4,A1,3(1X,A4,2X),12X,F5.1)              
REMARK 500                                                                      
REMARK 500 EXPECTED VALUES: ENGH AND HUBER, 1991                                
REMARK 500                                                                      
REMARK 500  M RES CSSEQI ATM1   ATM2   ATM3                                     
REMARK 500    ASN A 175   N   -  CA  -  C   ANGL. DEV. =-10.3 DEGREES           
REMARK 500    LEU A 348   CA  -  CB  -  CG  ANGL. DEV. =-10.6 DEGREES           
REMARK 500                                                                      
REMARK 500 GEOMETRY AND STEREOCHEMISTRY                                         
REMARK 500 SUBTOPIC: TORSION ANGLES                                             
REMARK 500                                                                      
REMARK 500 TORSION ANGLES OUTSIDE THE EXPECTED RAMACHANDRAN REGIONS:            
REMARK 500 (M=MODEL NUMBER; RES=RESIDUE NAME; C=CHAIN IDENTIFIER;               
REMARK 500 SSEQ=SEQUENCE NUMBER; I=INSERTION CODE).                             
REMARK 500                                                                      
REMARK 500 STANDARD TABLE:                                                      
REMARK 500 FORMAT:(10X,I3,1X,A3,1X,A1,I4,A1,4X,F7.2,3X,F7.2)                    
REMARK 500                                                                      
REMARK 500  M RES CSSEQI        PSI       PHI                                   
REMARK 500    CYS A   7      -31.03     70.89                                   
DBREF  2BNH A    1   456  UNP    P10775   RINI_PIG         1    456             
SEQRES   1 A  456  MET ASN LEU ASP ILE HIS CYS GLU GLN LEU SER ASP ALA          
SEQRES   2 A  456  ARG TRP THR GLU LEU LEU PRO LEU LEU GLN GLN TYR GLU          
SEQRES   3 A  456  VAL VAL ARG LEU ASP ASP CYS GLY LEU THR GLU GLU HIS          
SEQRES   4 A  456  CYS LYS ASP ILE GLY SER ALA LEU ARG ALA ASN PRO SER          
SEQRES   5 A  456  LEU THR GLU LEU CYS LEU ARG THR ASN GLU LEU GLY ASP          
SEQRES   6 A  456  ALA GLY VAL HIS LEU VAL LEU GLN GLY LEU GLN SER PRO          
SEQRES   7 A  456  THR CYS LYS ILE GLN LYS LEU SER LEU GLN ASN CYS SER          
SEQRES   8 A  456  LEU THR GLU ALA GLY CYS GLY VAL LEU PRO SER THR LEU          
SEQRES   9 A  456  ARG SER LEU PRO THR LEU ARG GLU LEU HIS LEU SER ASP          
SEQRES  10 A  456  ASN PRO LEU GLY ASP ALA GLY LEU ARG LEU LEU CYS GLU          
SEQRES  11 A  456  GLY LEU LEU ASP PRO GLN CYS HIS LEU GLU LYS LEU GLN          
SEQRES  12 A  456  LEU GLU TYR CYS ARG LEU THR ALA ALA SER CYS GLU PRO          
SEQRES  13 A  456  LEU ALA SER VAL LEU ARG ALA THR ARG ALA LEU LYS GLU          
SEQRES  14 A  456  LEU THR VAL SER ASN ASN ASP ILE GLY GLU ALA GLY ALA          
SEQRES  15 A  456  ARG VAL LEU GLY GLN GLY LEU ALA ASP SER ALA CYS GLN          
SEQRES  16 A  456  LEU GLU THR LEU ARG LEU GLU ASN CYS GLY LEU THR PRO          
SEQRES  17 A  456  ALA ASN CYS LYS ASP LEU CYS GLY ILE VAL ALA SER GLN          
SEQRES  18 A  456  ALA SER LEU ARG GLU LEU ASP LEU GLY SER ASN GLY LEU          
SEQRES  19 A  456  GLY ASP ALA GLY ILE ALA GLU LEU CYS PRO GLY LEU LEU          
SEQRES  20 A  456  SER PRO ALA SER ARG LEU LYS THR LEU TRP LEU TRP GLU          
SEQRES  21 A  456  CYS ASP ILE THR ALA SER GLY CYS ARG ASP LEU CYS ARG          
SEQRES  22 A  456  VAL LEU GLN ALA LYS GLU THR LEU LYS GLU LEU SER LEU          
SEQRES  23 A  456  ALA GLY ASN LYS LEU GLY ASP GLU GLY ALA ARG LEU LEU          
SEQRES  24 A  456  CYS GLU SER LEU LEU GLN PRO GLY CYS GLN LEU GLU SER          
SEQRES  25 A  456  LEU TRP VAL LYS SER CYS SER LEU THR ALA ALA CYS CYS          
SEQRES  26 A  456  GLN HIS VAL SER LEU MET LEU THR GLN ASN LYS HIS LEU          
SEQRES  27 A  456  LEU GLU LEU GLN LEU SER SER ASN LYS LEU GLY ASP SER          
SEQRES  28 A  456  GLY ILE GLN GLU LEU CYS GLN ALA LEU SER GLN PRO GLY          
SEQRES  29 A  456  THR THR LEU ARG VAL LEU CYS LEU GLY ASP CYS GLU VAL          
SEQRES  30 A  456  THR ASN SER GLY CYS SER SER LEU ALA SER LEU LEU LEU          
SEQRES  31 A  456  ALA ASN ARG SER LEU ARG GLU LEU ASP LEU SER ASN ASN          
SEQRES  32 A  456  CYS VAL GLY ASP PRO GLY VAL LEU GLN LEU LEU GLY SER          
SEQRES  33 A  456  LEU GLU GLN PRO GLY CYS ALA LEU GLU GLN LEU VAL LEU          
SEQRES  34 A  456  TYR ASP THR TYR TRP THR GLU GLU VAL GLU ASP ARG LEU          
SEQRES  35 A  456  GLN ALA LEU GLU GLY SER LYS PRO GLY LEU ARG VAL ILE          
SEQRES  36 A  456  SER                                                          
HET    ACE  A   1A      3                                                       
HETNAM     ACE ACETYL GROUP                                                     
FORMUL   2  ACE    C2 H4 O                                                      
FORMUL   3  HOH   *64(H2 O)                                                     
HELIX    1   1 ASP A   12  GLN A   23  1                                  12    
HELIX    2   2 GLU A   37  ALA A   49  1                                  13    
HELIX    3   3 GLY A   64  LEU A   75  1                                  12    
HELIX    4   4 GLU A   94  GLY A   98  5                                   5    
HELIX    5   5 LEU A  100  SER A  106  1                                   7    
HELIX    6   6 GLY A  121  LEU A  133  1                                  13    
HELIX    7   7 ALA A  151  ALA A  163  1                                  13    
HELIX    8   8 GLY A  178  ALA A  190  1                                  13    
HELIX    9   9 PRO A  208  SER A  220  1                                  13    
HELIX   10  10 GLY A  235  LEU A  246  1                                  12    
HELIX   11  11 ALA A  265  ALA A  277  1                                  13    
HELIX   12  12 GLY A  292  LEU A  304  1                                  13    
HELIX   13  13 ALA A  322  GLN A  334  5                                  13    
HELIX   14  14 GLY A  349  SER A  361  1                                  13    
HELIX   15  15 ASN A  379  ALA A  391  1                                  13    
HELIX   16  16 ASP A  407  LEU A  417  1                                  11    
HELIX   17  17 GLU A  436  SER A  448  1                                  13    
SHEET    1   A16 VAL A  27  ARG A  29  0                                        
SHEET    2   A16 GLU A  55  CYS A  57  1  N  GLU A  55   O  VAL A  28           
SHEET    3   A16 LYS A  84  SER A  86  1  N  LYS A  84   O  LEU A  56           
SHEET    4   A16 GLU A 112  HIS A 114  1  N  GLU A 112   O  LEU A  85           
SHEET    5   A16 LYS A 141  GLN A 143  1  N  LYS A 141   O  LEU A 113           
SHEET    6   A16 GLU A 169  THR A 171  1  N  GLU A 169   O  LEU A 142           
SHEET    7   A16 THR A 198  ARG A 200  1  N  THR A 198   O  LEU A 170           
SHEET    8   A16 GLU A 226  ASP A 228  1  N  GLU A 226   O  LEU A 199           
SHEET    9   A16 THR A 255  TRP A 257  1  N  THR A 255   O  LEU A 227           
SHEET   10   A16 GLU A 283  SER A 285  1  N  GLU A 283   O  LEU A 256           
SHEET   11   A16 SER A 312  TRP A 314  1  N  SER A 312   O  LEU A 284           
SHEET   12   A16 GLU A 340  GLN A 342  1  N  GLU A 340   O  LEU A 313           
SHEET   13   A16 VAL A 369  CYS A 371  1  N  VAL A 369   O  LEU A 341           
SHEET   14   A16 GLU A 397  ASP A 399  1  N  GLU A 397   O  LEU A 370           
SHEET   15   A16 GLN A 426  VAL A 428  1  N  GLN A 426   O  LEU A 398           
SHEET   16   A16 ARG A 453  ILE A 455  1  N  ARG A 453   O  LEU A 427           
LINK         C   ACE A   1A                N   MET A   1                        
CRYST1  134.900  134.900   83.600  90.00  90.00  90.00 I 4           8          
ORIGX1      1.000000  0.000000  0.000000        0.00000                         
ORIGX2      0.000000  1.000000  0.000000        0.00000                         
ORIGX3      0.000000  0.000000  1.000000        0.00000                         
SCALE1      0.007413  0.000000  0.000000        0.00000                         
SCALE2      0.000000  0.007413  0.000000        0.00000                         
SCALE3      0.000000  0.000000  0.011962        0.00000                         
ATOM      1  N   MET A   1      27.048  27.182  -0.166  1.00 91.30           N  
ATOM      2  CA  MET A   1      27.843  26.197   0.577  1.00 87.72           C  
ATOM      3  C   MET A   1      27.212  25.796   1.911  1.00 84.11           C  
ATOM      4  O   MET A   1      27.895  25.307   2.818  1.00 84.02           O  
ATOM      5  CB  MET A   1      29.279  26.694   0.796  1.00 91.58           C  
ATOM      6  CG  MET A   1      30.190  26.557  -0.428  1.00 97.01           C  
ATOM      7  SD  MET A   1      30.458  24.833  -0.964  1.00101.86           S  
ATOM      8  CE  MET A   1      32.205  24.585  -0.525  1.00 99.79           C  
ATOM      9  N   ASN A   2      25.910  26.026   2.027  1.00 79.88           N  
ATOM     10  CA  ASN A   2      25.159  25.666   3.218  1.00 74.83           C  
ATOM     11  C   ASN A   2      24.450  24.387   2.787  1.00 70.14           C  
ATOM     12  O   ASN A   2      24.418  24.064   1.601  1.00 67.11           O  
ATOM     13  CB  ASN A   2      24.096  26.733   3.538  1.00 76.48           C  
ATOM     14  CG  ASN A   2      24.553  28.152   3.214  1.00 77.16           C  
ATOM     15  OD1 ASN A   2      24.307  28.664   2.116  1.00 76.52           O  
ATOM     16  ND2 ASN A   2      25.202  28.800   4.173  1.00 77.77           N  
ATOM     17  N   LEU A   3      23.925  23.630   3.732  1.00 65.40           N  
ATOM     18  CA  LEU A   3      23.194  22.443   3.352  1.00 64.36           C  
ATOM     19  C   LEU A   3      21.717  22.731   3.616  1.00 65.29           C  
ATOM     20  O   LEU A   3      20.948  22.984   2.687  1.00 66.59           O  
ATOM     21  CB  LEU A   3      23.668  21.229   4.130  1.00 63.14           C  
ATOM     22  CG  LEU A   3      23.085  19.951   3.533  1.00 61.39           C  
ATOM     23  CD1 LEU A   3      23.461  19.863   2.061  1.00 62.24           C  
ATOM     24  CD2 LEU A   3      23.582  18.739   4.290  1.00 61.78           C  
ATOM     25  N   ASP A   4      21.336  22.717   4.889  1.00 63.14           N  
ATOM     26  CA  ASP A   4      19.971  23.016   5.313  1.00 62.70           C  
ATOM     27  C   ASP A   4      18.833  22.099   4.855  1.00 62.27           C  
ATOM     28  O   ASP A   4      18.426  22.101   3.694  1.00 59.98           O  
ATOM     29  CB  ASP A   4      19.631  24.478   4.994  1.00 63.87           C  
ATOM     30  CG  ASP A   4      18.339  24.941   5.655  1.00 67.93           C  
ATOM     31  OD1 ASP A   4      18.082  24.595   6.835  1.00 72.80           O  
ATOM     32  OD2 ASP A   4      17.572  25.663   4.991  1.00 69.55           O  
ATOM     33  N   ILE A   5      18.335  21.311   5.800  1.00 64.99           N  
ATOM     34  CA  ILE A   5      17.214  20.401   5.582  1.00 69.60           C  
ATOM     35  C   ILE A   5      16.249  20.720   6.723  1.00 73.77           C  
ATOM     36  O   ILE A   5      16.683  20.948   7.859  1.00 75.51           O  
ATOM     37  CB  ILE A   5      17.627  18.899   5.659  1.00 67.19           C  
ATOM     38  CG1 ILE A   5      18.348  18.471   4.381  1.00 64.56           C  
ATOM     39  CG2 ILE A   5      16.401  18.010   5.843  1.00 64.90           C  
ATOM     40  CD1 ILE A   5      19.753  18.987   4.253  1.00 65.27           C  
ATOM     41  N   HIS A   6      14.953  20.752   6.417  1.00 77.55           N  
ATOM     42  CA  HIS A   6      13.929  21.064   7.412  1.00 79.14           C  
ATOM     43  C   HIS A   6      12.646  20.221   7.253  1.00 80.26           C  
ATOM     44  O   HIS A   6      12.047  20.176   6.172  1.00 81.38           O  
ATOM     45  CB  HIS A   6      13.618  22.573   7.347  1.00 80.51           C  
ATOM     46  CG  HIS A   6      12.513  23.022   8.258  1.00 84.01           C  
ATOM     47  ND1 HIS A   6      12.336  22.519   9.531  1.00 85.85           N  
ATOM     48  CD2 HIS A   6      11.526  23.932   8.075  1.00 85.38           C  
ATOM     49  CE1 HIS A   6      11.287  23.098  10.091  1.00 86.49           C  
ATOM     50  NE2 HIS A   6      10.778  23.959   9.227  1.00 86.66           N  
ATOM     51  N   CYS A   7      12.274  19.514   8.321  1.00 80.25           N  
ATOM     52  CA  CYS A   7      11.064  18.681   8.377  1.00 83.40           C  
ATOM     53  C   CYS A   7      11.039  17.395   7.566  1.00 85.05           C  
ATOM     54  O   CYS A   7      10.361  16.433   7.948  1.00 86.59           O  
ATOM     55  CB  CYS A   7       9.811  19.503   8.060  1.00 85.25           C  
ATOM     56  SG  CYS A   7       9.366  20.704   9.346  1.00 90.41           S  
ATOM     57  N   GLU A   8      11.736  17.382   6.435  1.00 86.51           N  
ATOM     58  CA  GLU A   8      11.780  16.194   5.588  1.00 87.39           C  
ATOM     59  C   GLU A   8      12.384  15.023   6.348  1.00 85.41           C  
ATOM     60  O   GLU A   8      13.387  15.177   7.041  1.00 83.67           O  
ATOM     61  CB  GLU A   8      12.611  16.457   4.333  1.00 89.76           C  
ATOM     62  CG  GLU A   8      12.049  17.534   3.423  1.00 94.42           C  
ATOM     63  CD  GLU A   8      12.872  17.713   2.156  1.00 98.44           C  
ATOM     64  OE1 GLU A   8      13.367  16.698   1.610  1.00 99.50           O  
ATOM     65  OE2 GLU A   8      13.019  18.870   1.704  1.00100.15           O  
ATOM     66  N   GLN A   9      11.740  13.866   6.261  1.00 86.25           N  
ATOM     67  CA  GLN A   9      12.257  12.686   6.933  1.00 86.38           C  
ATOM     68  C   GLN A   9      13.286  12.050   6.029  1.00 85.73           C  
ATOM     69  O   GLN A   9      13.267  12.249   4.810  1.00 87.22           O  
ATOM     70  CB  GLN A   9      11.140  11.710   7.296  1.00 87.21           C  
ATOM     71  CG  GLN A   9      10.215  12.262   8.373  1.00 90.29           C  
ATOM     72  CD  GLN A   9      10.978  12.875   9.549  1.00 92.12           C  
ATOM     73  OE1 GLN A   9      11.729  12.184  10.242  1.00 94.61           O  
ATOM     74  NE2 GLN A   9      10.803  14.179   9.761  1.00 90.94           N  
ATOM     75  N   LEU A  10      14.195  11.298   6.629  1.00 84.51           N  
ATOM     76  CA  LEU A  10      15.258  10.683   5.863  1.00 82.97           C  
ATOM     77  C   LEU A  10      15.144   9.193   5.657  1.00 82.65           C  
ATOM     78  O   LEU A  10      15.287   8.394   6.594  1.00 81.51           O  
ATOM     79  CB  LEU A  10      16.627  11.004   6.471  1.00 83.54           C  
ATOM     80  CG  LEU A  10      17.034  12.472   6.636  1.00 82.42           C  
ATOM     81  CD1 LEU A  10      16.839  13.233   5.323  1.00 82.74           C  
ATOM     82  CD2 LEU A  10      16.209  13.091   7.744  1.00 82.27           C  
ATOM     83  N   SER A  11      14.875   8.833   4.411  1.00 81.38           N  
ATOM     84  CA  SER A  11      14.791   7.442   4.024  1.00 80.97           C  
ATOM     85  C   SER A  11      16.241   6.968   4.084  1.00 80.63           C  
ATOM     86  O   SER A  11      17.153   7.753   3.791  1.00 80.99           O  
ATOM     87  CB  SER A  11      14.269   7.335   2.582  1.00 80.60           C  
ATOM     88  OG  SER A  11      15.024   8.142   1.682  1.00 79.52           O  
ATOM     89  N   ASP A  12      16.464   5.709   4.456  1.00 79.02           N  
ATOM     90  CA  ASP A  12      17.824   5.166   4.508  1.00 75.98           C  
ATOM     91  C   ASP A  12      18.504   5.319   3.129  1.00 73.28           C  
ATOM     92  O   ASP A  12      19.729   5.309   3.019  1.00 72.12           O  
ATOM     93  CB  ASP A  12      17.807   3.695   4.963  1.00 76.31           C  
ATOM     94  CG  ASP A  12      17.359   3.530   6.414  1.00 75.65           C  
ATOM     95  OD1 ASP A  12      17.608   4.444   7.238  1.00 73.73           O  
ATOM     96  OD2 ASP A  12      16.759   2.477   6.726  1.00 74.79           O  
ATOM     97  N   ALA A  13      17.692   5.508   2.091  1.00 71.24           N  
ATOM     98  CA  ALA A  13      18.176   5.698   0.730  1.00 69.15           C  
ATOM     99  C   ALA A  13      18.907   7.034   0.582  1.00 66.66           C  
ATOM    100  O   ALA A  13      20.045   7.080   0.106  1.00 69.00           O  
ATOM    101  CB  ALA A  13      17.000   5.638  -0.250  1.00 71.39           C  
ATOM    102  N   ARG A  14      18.257   8.117   1.008  1.00 64.15           N  
ATOM    103  CA  ARG A  14      18.837   9.454   0.896  1.00 61.25           C  
ATOM    104  C   ARG A  14      19.906   9.787   1.941  1.00 57.29           C  
ATOM    105  O   ARG A  14      20.801  10.584   1.665  1.00 57.10           O  
ATOM    106  CB  ARG A  14      17.747  10.536   0.868  1.00 64.98           C  
ATOM    107  CG  ARG A  14      18.282  11.870   0.372  1.00 70.62           C  
ATOM    108  CD  ARG A  14      17.260  12.992   0.372  1.00 76.86           C  
ATOM    109  NE  ARG A  14      17.905  14.259   0.001  1.00 83.84           N  
ATOM    110  CZ  ARG A  14      17.423  15.478   0.267  1.00 86.18           C  
ATOM    111  NH1 ARG A  14      16.266  15.623   0.912  1.00 87.56           N  
ATOM    112  NH2 ARG A  14      18.119  16.563  -0.086  1.00 85.25           N  
ATOM    113  N   TRP A  15      19.827   9.178   3.126  1.00 52.89           N  
ATOM    114  CA  TRP A  15      20.825   9.416   4.181  1.00 48.77           C  
ATOM    115  C   TRP A  15      22.197   9.176   3.574  1.00 47.13           C  
ATOM    116  O   TRP A  15      23.131   9.958   3.754  1.00 46.72           O  
ATOM    117  CB  TRP A  15      20.613   8.466   5.368  1.00 42.42           C  
ATOM    118  CG  TRP A  15      21.600   8.668   6.492  1.00 42.07           C  
ATOM    119  CD1 TRP A  15      22.390   7.718   7.058  1.00 41.20           C  
ATOM    120  CD2 TRP A  15      21.930   9.908   7.154  1.00 42.11           C  
ATOM    121  NE1 TRP A  15      23.197   8.281   8.020  1.00 41.53           N  
ATOM    122  CE2 TRP A  15      22.937   9.621   8.098  1.00 39.69           C  
ATOM    123  CE3 TRP A  15      21.478  11.229   7.033  1.00 43.96           C  
ATOM    124  CZ2 TRP A  15      23.502  10.604   8.915  1.00 39.14           C  
ATOM    125  CZ3 TRP A  15      22.044  12.210   7.851  1.00 38.18           C  
ATOM    126  CH2 TRP A  15      23.044  11.886   8.777  1.00 38.72           C  
ATOM    127  N   THR A  16      22.274   8.095   2.814  1.00 47.62           N  
ATOM    128  CA  THR A  16      23.478   7.699   2.113  1.00 51.57           C  
ATOM    129  C   THR A  16      23.873   8.763   1.085  1.00 51.16           C  
ATOM    130  O   THR A  16      25.038   9.139   0.985  1.00 52.97           O  
ATOM    131  CB  THR A  16      23.245   6.363   1.387  1.00 54.69           C  
ATOM    132  OG1 THR A  16      23.072   5.315   2.353  1.00 53.42           O  
ATOM    133  CG2 THR A  16      24.416   6.039   0.454  1.00 57.35           C  
ATOM    134  N   GLU A  17      22.905   9.219   0.301  1.00 51.91           N  
ATOM    135  CA  GLU A  17      23.168  10.242  -0.696  1.00 52.84           C  
ATOM    136  C   GLU A  17      23.776  11.455   0.011  1.00 49.74           C  
ATOM    137  O   GLU A  17      24.657  12.101  -0.533  1.00 51.34           O  
ATOM    138  CB  GLU A  17      21.860  10.629  -1.391  1.00 60.59           C  
ATOM    139  CG  GLU A  17      21.967  11.739  -2.437  1.00 71.62           C  
ATOM    140  CD  GLU A  17      20.619  12.430  -2.710  1.00 79.64           C  
ATOM    141  OE1 GLU A  17      19.620  11.726  -3.016  1.00 81.90           O  
ATOM    142  OE2 GLU A  17      20.564  13.683  -2.608  1.00 83.74           O  
ATOM    143  N   LEU A  18      23.350  11.706   1.249  1.00 46.25           N  
ATOM    144  CA  LEU A  18      23.828  12.845   2.030  1.00 42.80           C  
ATOM    145  C   LEU A  18      25.225  12.778   2.621  1.00 40.15           C  
ATOM    146  O   LEU A  18      26.056  13.649   2.363  1.00 40.57           O  
ATOM    147  CB  LEU A  18      22.867  13.173   3.169  1.00 44.73           C  
ATOM    148  CG  LEU A  18      21.615  13.988   2.862  1.00 47.97           C  
ATOM    149  CD1 LEU A  18      21.022  14.430   4.189  1.00 48.36           C  
ATOM    150  CD2 LEU A  18      21.940  15.194   1.988  1.00 42.41           C  
ATOM    151  N   LEU A  19      25.458  11.797   3.479  1.00 33.93           N  
ATOM    152  CA  LEU A  19      26.741  11.642   4.145  1.00 27.53           C  
ATOM    153  C   LEU A  19      27.963  12.252   3.467  1.00 27.38           C  
ATOM    154  O   LEU A  19      28.677  13.031   4.086  1.00 25.02           O  
ATOM    155  CB  LEU A  19      26.983  10.174   4.477  1.00 27.42           C  
ATOM    156  CG  LEU A  19      26.104   9.676   5.617  1.00 25.24           C  
ATOM    157  CD1 LEU A  19      26.327   8.188   5.805  1.00 14.51           C  
ATOM    158  CD2 LEU A  19      26.443  10.445   6.900  1.00 26.42           C  
ATOM    159  N   PRO A  20      28.229  11.915   2.190  1.00 25.70           N  
ATOM    160  CA  PRO A  20      29.408  12.508   1.542  1.00 22.73           C  
ATOM    161  C   PRO A  20      29.401  14.033   1.454  1.00 25.29           C  
ATOM    162  O   PRO A  20      30.444  14.686   1.588  1.00 24.98           O  
ATOM    163  CB  PRO A  20      29.409  11.862   0.152  1.00 16.64           C  
ATOM    164  CG  PRO A  20      27.999  11.424  -0.062  1.00 24.00           C  
ATOM    165  CD  PRO A  20      27.598  10.921   1.302  1.00 28.04           C  
ATOM    166  N   LEU A  21      28.230  14.606   1.222  1.00 26.47           N  
ATOM    167  CA  LEU A  21      28.106  16.055   1.124  1.00 30.12           C  
ATOM    168  C   LEU A  21      28.330  16.674   2.503  1.00 32.19           C  
ATOM    169  O   LEU A  21      28.822  17.803   2.612  1.00 32.79           O  
ATOM    170  CB  LEU A  21      26.733  16.433   0.573  1.00 32.56           C  
ATOM    171  CG  LEU A  21      26.379  15.716  -0.736  1.00 37.37           C  
ATOM    172  CD1 LEU A  21      24.942  16.072  -1.138  1.00 34.07           C  
ATOM    173  CD2 LEU A  21      27.412  16.055  -1.845  1.00 39.75           C  
ATOM    174  N   LEU A  22      27.990  15.923   3.551  1.00 29.94           N  
ATOM    175  CA  LEU A  22      28.200  16.397   4.910  1.00 29.52           C  
ATOM    176  C   LEU A  22      29.691  16.641   5.165  1.00 27.25           C  
ATOM    177  O   LEU A  22      30.036  17.352   6.099  1.00 24.93           O  
ATOM    178  CB  LEU A  22      27.664  15.400   5.936  1.00 26.16           C  
ATOM    179  CG  LEU A  22      26.253  15.657   6.466  1.00 35.13           C  
ATOM    180  CD1 LEU A  22      25.239  15.066   5.516  1.00 31.18           C  
ATOM    181  CD2 LEU A  22      26.091  15.031   7.848  1.00 40.25           C  
ATOM    182  N   GLN A  23      30.553  16.034   4.341  1.00 28.88           N  
ATOM    183  CA  GLN A  23      32.019  16.162   4.434  1.00 28.32           C  
ATOM    184  C   GLN A  23      32.498  17.358   3.633  1.00 33.30           C  
ATOM    185  O   GLN A  23      33.679  17.693   3.673  1.00 39.07           O  
ATOM    186  CB  GLN A  23      32.718  14.949   3.806  1.00 24.49           C  
ATOM    187  CG  GLN A  23      32.436  13.590   4.427  1.00 27.55           C  
ATOM    188  CD  GLN A  23      33.194  12.465   3.729  1.00 32.42           C  
ATOM    189  OE1 GLN A  23      33.616  12.598   2.584  1.00 34.33           O  
ATOM    190  NE2 GLN A  23      33.364  11.355   4.418  1.00 33.75           N  
ATOM    191  N   GLN A  24      31.603  17.956   2.852  1.00 36.35           N  
ATOM    192  CA  GLN A  24      31.964  19.078   1.985  1.00 38.83           C  
ATOM    193  C   GLN A  24      31.562  20.480   2.435  1.00 39.24           C  
ATOM    194  O   GLN A  24      32.391  21.403   2.432  1.00 38.77           O  
ATOM    195  CB  GLN A  24      31.394  18.865   0.579  1.00 40.74           C  
ATOM    196  CG  GLN A  24      32.062  17.781  -0.279  1.00 45.47           C  
ATOM    197  CD  GLN A  24      31.453  17.721  -1.686  1.00 52.02           C  
ATOM    198  OE1 GLN A  24      30.359  17.171  -1.887  1.00 55.05           O  
ATOM    199  NE2 GLN A  24      32.143  18.317  -2.658  1.00 51.19           N  
ATOM    200  N   TYR A  25      30.282  20.644   2.763  1.00 36.85           N  
ATOM    201  CA  TYR A  25      29.728  21.931   3.155  1.00 35.91           C  
ATOM    202  C   TYR A  25      30.269  22.666   4.386  1.00 35.00           C  
ATOM    203  O   TYR A  25      30.707  22.062   5.365  1.00 31.16           O  
ATOM    204  CB  TYR A  25      28.206  21.819   3.220  1.00 44.75           C  
ATOM    205  CG  TYR A  25      27.576  21.697   1.859  1.00 54.93           C  
ATOM    206  CD1 TYR A  25      27.432  22.813   1.043  1.00 60.55           C  
ATOM    207  CD2 TYR A  25      27.168  20.464   1.364  1.00 59.92           C  
ATOM    208  CE1 TYR A  25      26.906  22.712  -0.230  1.00 64.35           C  
ATOM    209  CE2 TYR A  25      26.638  20.349   0.088  1.00 64.36           C  
ATOM    210  CZ  TYR A  25      26.510  21.479  -0.704  1.00 67.10           C  
ATOM    211  OH  TYR A  25      25.985  21.385  -1.973  1.00 72.33           O  
ATOM    212  N   GLU A  26      30.217  23.993   4.324  1.00 38.61           N  
ATOM    213  CA  GLU A  26      30.669  24.832   5.430  1.00 40.62           C  
ATOM    214  C   GLU A  26      29.587  24.923   6.498  1.00 38.58           C  
ATOM    215  O   GLU A  26      29.882  25.047   7.700  1.00 43.22           O  
ATOM    216  CB  GLU A  26      30.946  26.253   4.948  1.00 45.02           C  
ATOM    217  CG  GLU A  26      32.275  26.493   4.248  1.00 55.71           C  
ATOM    218  CD  GLU A  26      32.535  27.987   4.008  1.00 62.93           C  
ATOM    219  OE1 GLU A  26      32.642  28.745   5.009  1.00 62.92           O  
ATOM    220  OE2 GLU A  26      32.618  28.405   2.823  1.00 68.40           O  
ATOM    221  N   VAL A  27      28.338  24.869   6.043  1.00 31.50           N  
ATOM    222  CA  VAL A  27      27.185  24.999   6.914  1.00 30.83           C  
ATOM    223  C   VAL A  27      26.200  23.854   6.766  1.00 31.36           C  
ATOM    224  O   VAL A  27      25.556  23.695   5.725  1.00 29.67           O  
ATOM    225  CB  VAL A  27      26.443  26.335   6.620  1.00 31.79           C  
ATOM    226  CG1 VAL A  27      25.300  26.539   7.574  1.00 29.41           C  
ATOM    227  CG2 VAL A  27      27.409  27.513   6.707  1.00 33.61           C  
ATOM    228  N   VAL A  28      26.060  23.074   7.829  1.00 33.21           N  
ATOM    229  CA  VAL A  28      25.146  21.950   7.816  1.00 31.96           C  
ATOM    230  C   VAL A  28      24.075  22.203   8.826  1.00 36.25           C  
ATOM    231  O   VAL A  28      24.345  22.440  10.005  1.00 37.16           O  
ATOM    232  CB  VAL A  28      25.850  20.660   8.152  1.00 32.14           C  
ATOM    233  CG1 VAL A  28      24.869  19.492   8.118  1.00 28.67           C  
ATOM    234  CG2 VAL A  28      26.972  20.445   7.175  1.00 30.48           C  
ATOM    235  N   ARG A  29      22.846  22.118   8.358  1.00 38.90           N  
ATOM    236  CA  ARG A  29      21.707  22.370   9.199  1.00 42.60           C  
ATOM    237  C   ARG A  29      20.779  21.187   8.995  1.00 44.31           C  
ATOM    238  O   ARG A  29      20.306  20.954   7.884  1.00 46.45           O  
ATOM    239  CB  ARG A  29      21.069  23.674   8.728  1.00 49.15           C  
ATOM    240  CG  ARG A  29      20.307  24.471   9.768  1.00 62.23           C  
ATOM    241  CD  ARG A  29      20.486  25.988   9.526  1.00 72.16           C  
ATOM    242  NE  ARG A  29      21.674  26.531  10.203  1.00 79.94           N  
ATOM    243  CZ  ARG A  29      22.423  27.542   9.756  1.00 82.35           C  
ATOM    244  NH1 ARG A  29      22.130  28.145   8.607  1.00 84.07           N  
ATOM    245  NH2 ARG A  29      23.449  27.980  10.485  1.00 81.53           N  
ATOM    246  N   LEU A  30      20.603  20.382  10.035  1.00 44.60           N  
ATOM    247  CA  LEU A  30      19.731  19.214   9.965  1.00 45.36           C  
ATOM    248  C   LEU A  30      18.593  19.440  10.949  1.00 46.40           C  
ATOM    249  O   LEU A  30      18.451  18.747  11.955  1.00 48.23           O  
ATOM    250  CB  LEU A  30      20.527  17.951  10.275  1.00 40.66           C  
ATOM    251  CG  LEU A  30      21.765  17.798   9.373  1.00 43.58           C  
ATOM    252  CD1 LEU A  30      22.417  16.449   9.596  1.00 41.86           C  
ATOM    253  CD2 LEU A  30      21.396  17.959   7.904  1.00 39.12           C  
ATOM    254  N   ASP A  31      17.783  20.431  10.604  1.00 49.25           N  
ATOM    255  CA  ASP A  31      16.645  20.895  11.381  1.00 52.18           C  
ATOM    256  C   ASP A  31      15.419  19.991  11.293  1.00 51.62           C  
ATOM    257  O   ASP A  31      14.833  19.838  10.227  1.00 53.35           O  
ATOM    258  CB  ASP A  31      16.295  22.299  10.867  1.00 58.43           C  
ATOM    259  CG  ASP A  31      15.395  23.086  11.806  1.00 64.26           C  
ATOM    260  OD1 ASP A  31      14.962  22.551  12.851  1.00 70.88           O  
ATOM    261  OD2 ASP A  31      15.121  24.266  11.484  1.00 67.45           O  
ATOM    262  N   ASP A  32      15.018  19.426  12.425  1.00 52.27           N  
ATOM    263  CA  ASP A  32      13.839  18.562  12.519  1.00 55.09           C  
ATOM    264  C   ASP A  32      13.750  17.468  11.470  1.00 57.55           C  
ATOM    265  O   ASP A  32      12.793  17.397  10.689  1.00 58.96           O  
ATOM    266  CB  ASP A  32      12.535  19.392  12.532  1.00 57.79           C  
ATOM    267  CG  ASP A  32      11.273  18.552  12.874  1.00 58.59           C  
ATOM    268  OD1 ASP A  32      11.374  17.353  13.241  1.00 57.38           O  
ATOM    269  OD2 ASP A  32      10.160  19.117  12.783  1.00 60.40           O  
ATOM    270  N   CYS A  33      14.750  16.605  11.465  1.00 58.23           N  
ATOM    271  CA  CYS A  33      14.774  15.476  10.557  1.00 55.60           C  
ATOM    272  C   CYS A  33      14.413  14.313  11.477  1.00 56.50           C  
ATOM    273  O   CYS A  33      13.859  14.541  12.555  1.00 59.81           O  
ATOM    274  CB  CYS A  33      16.166  15.358   9.963  1.00 54.61           C  
ATOM    275  SG  CYS A  33      16.584  16.811   8.939  1.00 51.55           S  
ATOM    276  N   GLY A  34      14.667  13.075  11.088  1.00 53.05           N  
ATOM    277  CA  GLY A  34      14.317  12.001  12.003  1.00 51.08           C  
ATOM    278  C   GLY A  34      15.549  11.448  12.679  1.00 48.20           C  
ATOM    279  O   GLY A  34      15.558  10.302  13.115  1.00 49.43           O  
ATOM    280  N   LEU A  35      16.563  12.290  12.838  1.00 44.97           N  
ATOM    281  CA  LEU A  35      17.839  11.859  13.401  1.00 40.99           C  
ATOM    282  C   LEU A  35      17.878  11.266  14.803  1.00 41.67           C  
ATOM    283  O   LEU A  35      17.532  11.934  15.778  1.00 42.93           O  
ATOM    284  CB  LEU A  35      18.867  12.985  13.284  1.00 38.15           C  
ATOM    285  CG  LEU A  35      19.148  13.495  11.864  1.00 33.67           C  
ATOM    286  CD1 LEU A  35      20.233  14.549  11.890  1.00 33.64           C  
ATOM    287  CD2 LEU A  35      19.569  12.360  10.965  1.00 34.13           C  
ATOM    288  N   THR A  36      18.318  10.011  14.890  1.00 41.04           N  
ATOM    289  CA  THR A  36      18.461   9.304  16.167  1.00 46.12           C  
ATOM    290  C   THR A  36      19.915   8.901  16.295  1.00 47.48           C  
ATOM    291  O   THR A  36      20.671   9.031  15.332  1.00 52.19           O  
ATOM    292  CB  THR A  36      17.666   7.985  16.207  1.00 47.26           C  
ATOM    293  OG1 THR A  36      18.056   7.148  15.101  1.00 44.73           O  
ATOM    294  CG2 THR A  36      16.162   8.251  16.207  1.00 47.45           C  
ATOM    295  N   GLU A  37      20.277   8.315  17.431  1.00 47.64           N  
ATOM    296  CA  GLU A  37      21.641   7.856  17.661  1.00 49.32           C  
ATOM    297  C   GLU A  37      22.187   7.105  16.454  1.00 51.06           C  
ATOM    298  O   GLU A  37      23.340   7.298  16.072  1.00 52.57           O  
ATOM    299  CB  GLU A  37      21.700   6.921  18.865  1.00 51.59           C  
ATOM    300  CG  GLU A  37      21.589   7.605  20.207  1.00 60.74           C  
ATOM    301  CD  GLU A  37      21.555   6.627  21.385  1.00 67.97           C  
ATOM    302  OE1 GLU A  37      22.276   5.597  21.348  1.00 68.01           O  
ATOM    303  OE2 GLU A  37      20.804   6.901  22.357  1.00 74.92           O  
ATOM    304  N   GLU A  38      21.339   6.299  15.817  1.00 50.50           N  
ATOM    305  CA  GLU A  38      21.761   5.514  14.665  1.00 47.15           C  
ATOM    306  C   GLU A  38      22.488   6.343  13.602  1.00 42.69           C  
ATOM    307  O   GLU A  38      23.408   5.875  12.939  1.00 46.02           O  
ATOM    308  CB  GLU A  38      20.572   4.767  14.039  1.00 52.74           C  
ATOM    309  CG  GLU A  38      21.036   3.633  13.105  1.00 64.12           C  
ATOM    310  CD  GLU A  38      19.929   2.991  12.269  1.00 70.97           C  
ATOM    311  OE1 GLU A  38      19.367   3.685  11.380  1.00 73.10           O  
ATOM    312  OE2 GLU A  38      19.663   1.776  12.474  1.00 72.43           O  
ATOM    313  N   HIS A  39      22.121   7.601  13.480  1.00 35.60           N  
ATOM    314  CA  HIS A  39      22.741   8.442  12.489  1.00 30.17           C  
ATOM    315  C   HIS A  39      23.991   9.117  12.987  1.00 28.05           C  
ATOM    316  O   HIS A  39      24.899   9.388  12.219  1.00 35.76           O  
ATOM    317  CB  HIS A  39      21.746   9.481  12.037  1.00 29.05           C  
ATOM    318  CG  HIS A  39      20.431   8.898  11.633  1.00 29.11           C  
ATOM    319  ND1 HIS A  39      19.590   8.274  12.527  1.00 31.20           N  
ATOM    320  CD2 HIS A  39      19.824   8.822  10.427  1.00 29.89           C  
ATOM    321  CE1 HIS A  39      18.521   7.836  11.889  1.00 30.28           C  
ATOM    322  NE2 HIS A  39      18.638   8.156  10.613  1.00 30.58           N  
ATOM    323  N   CYS A  40      24.042   9.392  14.275  1.00 27.18           N  
ATOM    324  CA  CYS A  40      25.192  10.061  14.872  1.00 26.18           C  
ATOM    325  C   CYS A  40      26.541   9.398  14.597  1.00 26.26           C  
ATOM    326  O   CYS A  40      27.543  10.087  14.385  1.00 18.97           O  
ATOM    327  CB  CYS A  40      24.987  10.217  16.378  1.00 30.46           C  
ATOM    328  SG  CYS A  40      23.623  11.322  16.831  1.00 24.68           S  
ATOM    329  N   LYS A  41      26.564   8.068  14.609  1.00 29.78           N  
ATOM    330  CA  LYS A  41      27.787   7.301  14.332  1.00 30.89           C  
ATOM    331  C   LYS A  41      28.293   7.825  12.991  1.00 28.81           C  
ATOM    332  O   LYS A  41      29.436   8.284  12.869  1.00 31.23           O  
ATOM    333  CB  LYS A  41      27.447   5.799  14.202  1.00 40.18           C  
ATOM    334  CG  LYS A  41      28.414   4.793  14.886  1.00 47.99           C  
ATOM    335  CD  LYS A  41      29.771   4.597  14.166  1.00 49.97           C  
ATOM    336  CE  LYS A  41      30.645   3.570  14.905  1.00 54.16           C  
ATOM    337  NZ  LYS A  41      31.935   3.254  14.220  1.00 51.91           N  
ATOM    338  N   ASP A  42      27.391   7.841  12.017  1.00 24.38           N  
ATOM    339  CA  ASP A  42      27.711   8.314  10.691  1.00 24.04           C  
ATOM    340  C   ASP A  42      28.059   9.787  10.698  1.00 23.47           C  
ATOM    341  O   ASP A  42      29.017  10.202  10.061  1.00 29.99           O  
ATOM    342  CB  ASP A  42      26.556   8.024   9.737  1.00 25.79           C  
ATOM    343  CG  ASP A  42      26.279   6.533   9.588  1.00 27.12           C  
ATOM    344  OD1 ASP A  42      27.102   5.697  10.005  1.00 33.76           O  
ATOM    345  OD2 ASP A  42      25.226   6.183   9.037  1.00 37.00           O  
ATOM    346  N   ILE A  43      27.329  10.588  11.451  1.00 24.42           N  
ATOM    347  CA  ILE A  43      27.656  11.994  11.467  1.00 23.71           C  
ATOM    348  C   ILE A  43      29.073  12.205  11.942  1.00 19.69           C  
ATOM    349  O   ILE A  43      29.850  12.854  11.257  1.00 22.01           O  
ATOM    350  CB  ILE A  43      26.692  12.780  12.295  1.00 23.12           C  
ATOM    351  CG1 ILE A  43      25.375  12.897  11.533  1.00 25.68           C  
ATOM    352  CG2 ILE A  43      27.231  14.152  12.545  1.00 30.49           C  
ATOM    353  CD1 ILE A  43      24.363  13.798  12.222  1.00 18.91           C  
ATOM    354  N   GLY A  44      29.410  11.616  13.086  1.00 21.08           N  
ATOM    355  CA  GLY A  44      30.754  11.720  13.640  1.00 19.77           C  
ATOM    356  C   GLY A  44      31.761  11.445  12.541  1.00 21.63           C  
ATOM    357  O   GLY A  44      32.526  12.316  12.159  1.00 20.35           O  
ATOM    358  N   SER A  45      31.657  10.278  11.927  1.00 17.36           N  
ATOM    359  CA  SER A  45      32.555   9.901  10.858  1.00 17.43           C  
ATOM    360  C   SER A  45      32.521  10.837   9.655  1.00 18.54           C  
ATOM    361  O   SER A  45      33.535  11.024   8.998  1.00 15.71           O  
ATOM    362  CB  SER A  45      32.243   8.484  10.404  1.00 18.75           C  
ATOM    363  OG  SER A  45      32.059   7.650  11.533  1.00 20.46           O  
ATOM    364  N   ALA A  46      31.392  11.464   9.354  1.00 16.69           N  
ATOM    365  CA  ALA A  46      31.401  12.337   8.189  1.00 15.71           C  
ATOM    366  C   ALA A  46      31.905  13.725   8.548  1.00 19.94           C  
ATOM    367  O   ALA A  46      32.552  14.386   7.754  1.00 20.17           O  
ATOM    368  CB  ALA A  46      30.029  12.398   7.549  1.00 15.33           C  
ATOM    369  N   LEU A  47      31.675  14.158   9.774  1.00 21.90           N  
ATOM    370  CA  LEU A  47      32.128  15.483  10.147  1.00 22.05           C  
ATOM    371  C   LEU A  47      33.645  15.593  10.301  1.00 21.14           C  
ATOM    372  O   LEU A  47      34.229  16.655  10.044  1.00 24.86           O  
ATOM    373  CB  LEU A  47      31.420  15.954  11.414  1.00 20.88           C  
ATOM    374  CG  LEU A  47      29.894  16.140  11.314  1.00 29.36           C  
ATOM    375  CD1 LEU A  47      29.390  16.800  12.594  1.00 31.95           C  
ATOM    376  CD2 LEU A  47      29.516  16.993  10.113  1.00 18.27           C  
ATOM    377  N   ARG A  48      34.298  14.498  10.673  1.00 16.48           N  
ATOM    378  CA  ARG A  48      35.747  14.528  10.865  1.00 15.23           C  
ATOM    379  C   ARG A  48      36.520  14.684   9.549  1.00 17.56           C  
ATOM    380  O   ARG A  48      37.677  15.114   9.565  1.00 19.14           O  
ATOM    381  CB  ARG A  48      36.214  13.279  11.608  1.00 13.85           C  
ATOM    382  CG  ARG A  48      35.800  11.984  10.915  1.00 17.43           C  
ATOM    383  CD  ARG A  48      36.324  10.776  11.645  1.00 19.02           C  
ATOM    384  NE  ARG A  48      35.681  10.583  12.946  1.00 26.31           N  
ATOM    385  CZ  ARG A  48      36.099   9.703  13.850  1.00 30.45           C  
ATOM    386  NH1 ARG A  48      37.160   8.944  13.593  1.00 35.41           N  
ATOM    387  NH2 ARG A  48      35.464   9.573  15.006  1.00 33.10           N  
ATOM    388  N   ALA A  49      35.880  14.319   8.432  1.00 14.58           N  
ATOM    389  CA  ALA A  49      36.460  14.415   7.097  1.00 15.86           C  
ATOM    390  C   ALA A  49      36.143  15.750   6.440  1.00 25.81           C  
ATOM    391  O   ALA A  49      36.454  15.964   5.253  1.00 29.95           O  
ATOM    392  CB  ALA A  49      35.936  13.293   6.217  1.00 14.87           C  
ATOM    393  N   ASN A  50      35.511  16.643   7.197  1.00 31.45           N  
ATOM    394  CA  ASN A  50      35.128  17.944   6.676  1.00 34.32           C  
ATOM    395  C   ASN A  50      36.106  18.996   7.161  1.00 37.45           C  
ATOM    396  O   ASN A  50      36.003  19.510   8.277  1.00 37.68           O  
ATOM    397  CB  ASN A  50      33.704  18.277   7.103  1.00 35.26           C  
ATOM    398  CG  ASN A  50      33.099  19.393   6.287  1.00 35.35           C  
ATOM    399  OD1 ASN A  50      33.798  20.310   5.843  1.00 31.80           O  
ATOM    400  ND2 ASN A  50      31.792  19.340   6.101  1.00 29.81           N  
ATOM    401  N   PRO A  51      37.056  19.359   6.295  1.00 41.43           N  
ATOM    402  CA  PRO A  51      38.092  20.347   6.581  1.00 44.12           C  
ATOM    403  C   PRO A  51      37.593  21.785   6.540  1.00 46.68           C  
ATOM    404  O   PRO A  51      38.378  22.712   6.684  1.00 49.85           O  
ATOM    405  CB  PRO A  51      39.084  20.097   5.450  1.00 44.18           C  
ATOM    406  CG  PRO A  51      38.163  19.860   4.289  1.00 41.88           C  
ATOM    407  CD  PRO A  51      37.135  18.916   4.887  1.00 40.74           C  
ATOM    408  N   SER A  52      36.296  21.986   6.357  1.00 48.89           N  
ATOM    409  CA  SER A  52      35.790  23.344   6.264  1.00 49.65           C  
ATOM    410  C   SER A  52      34.436  23.659   6.923  1.00 50.01           C  
ATOM    411  O   SER A  52      33.764  24.626   6.532  1.00 49.67           O  
ATOM    412  CB  SER A  52      35.772  23.751   4.787  1.00 51.69           C  
ATOM    413  OG  SER A  52      35.254  22.708   3.974  1.00 50.58           O  
ATOM    414  N   LEU A  53      34.035  22.883   7.931  1.00 45.37           N  
ATOM    415  CA  LEU A  53      32.754  23.160   8.580  1.00 39.92           C  
ATOM    416  C   LEU A  53      32.931  24.301   9.568  1.00 37.65           C  
ATOM    417  O   LEU A  53      33.841  24.281  10.400  1.00 34.47           O  
ATOM    418  CB  LEU A  53      32.208  21.930   9.309  1.00 35.11           C  
ATOM    419  CG  LEU A  53      30.756  22.107   9.747  1.00 31.45           C  
ATOM    420  CD1 LEU A  53      29.845  21.289   8.868  1.00 25.30           C  
ATOM    421  CD2 LEU A  53      30.605  21.700  11.188  1.00 30.04           C  
ATOM    422  N   THR A  54      32.107  25.329   9.432  1.00 38.00           N  
ATOM    423  CA  THR A  54      32.186  26.452  10.346  1.00 35.17           C  
ATOM    424  C   THR A  54      30.979  26.409  11.273  1.00 32.57           C  
ATOM    425  O   THR A  54      31.027  26.919  12.399  1.00 31.14           O  
ATOM    426  CB  THR A  54      32.270  27.795   9.601  1.00 35.28           C  
ATOM    427  OG1 THR A  54      31.298  27.830   8.555  1.00 39.82           O  
ATOM    428  CG2 THR A  54      33.643  27.980   9.002  1.00 36.66           C  
ATOM    429  N   GLU A  55      29.910  25.766  10.814  1.00 27.98           N  
ATOM    430  CA  GLU A  55      28.717  25.647  11.638  1.00 27.73           C  
ATOM    431  C   GLU A  55      27.811  24.436  11.403  1.00 26.73           C  
ATOM    432  O   GLU A  55      27.424  24.108  10.263  1.00 30.43           O  
ATOM    433  CB  GLU A  55      27.906  26.955  11.630  1.00 31.23           C  
ATOM    434  CG  GLU A  55      27.612  27.573  10.283  1.00 36.03           C  
ATOM    435  CD  GLU A  55      27.074  28.994  10.415  1.00 41.87           C  
ATOM    436  OE1 GLU A  55      25.999  29.141  11.056  1.00 43.10           O  
ATOM    437  OE2 GLU A  55      27.730  29.944   9.892  1.00 37.82           O  
ATOM    438  N   LEU A  56      27.484  23.778  12.507  1.00 21.74           N  
ATOM    439  CA  LEU A  56      26.634  22.609  12.496  1.00 19.72           C  
ATOM    440  C   LEU A  56      25.456  22.985  13.344  1.00 22.90           C  
ATOM    441  O   LEU A  56      25.603  23.585  14.410  1.00 22.52           O  
ATOM    442  CB  LEU A  56      27.340  21.404  13.141  1.00 18.41           C  
ATOM    443  CG  LEU A  56      26.398  20.240  13.494  1.00 19.14           C  
ATOM    444  CD1 LEU A  56      26.095  19.436  12.254  1.00 11.94           C  
ATOM    445  CD2 LEU A  56      27.004  19.356  14.562  1.00 18.71           C  
ATOM    446  N   CYS A  57      24.289  22.558  12.914  1.00 23.75           N  
ATOM    447  CA  CYS A  57      23.101  22.858  13.651  1.00 27.01           C  
ATOM    448  C   CYS A  57      22.202  21.649  13.522  1.00 28.17           C  
ATOM    449  O   CYS A  57      21.680  21.393  12.446  1.00 27.58           O  
ATOM    450  CB  CYS A  57      22.452  24.085  13.034  1.00 26.79           C  
ATOM    451  SG  CYS A  57      20.797  24.398  13.649  1.00 36.04           S  
ATOM    452  N   LEU A  58      22.048  20.894  14.606  1.00 27.34           N  
ATOM    453  CA  LEU A  58      21.224  19.695  14.600  1.00 29.27           C  
ATOM    454  C   LEU A  58      19.935  19.865  15.409  1.00 32.70           C  
ATOM    455  O   LEU A  58      19.596  19.006  16.229  1.00 34.03           O  
ATOM    456  CB  LEU A  58      22.023  18.534  15.179  1.00 30.43           C  
ATOM    457  CG  LEU A  58      23.298  18.081  14.489  1.00 27.09           C  
ATOM    458  CD1 LEU A  58      23.764  16.877  15.211  1.00 27.65           C  
ATOM    459  CD2 LEU A  58      23.056  17.736  13.033  1.00 27.05           C  
ATOM    460  N   ARG A  59      19.198  20.938  15.137  1.00 31.32           N  
ATOM    461  CA  ARG A  59      17.958  21.252  15.847  1.00 35.10           C  
ATOM    462  C   ARG A  59      16.917  20.167  15.767  1.00 34.92           C  
ATOM    463  O   ARG A  59      16.824  19.448  14.777  1.00 38.24           O  
ATOM    464  CB  ARG A  59      17.293  22.518  15.289  1.00 38.07           C  
ATOM    465  CG  ARG A  59      18.091  23.800  15.389  1.00 49.58           C  
ATOM    466  CD  ARG A  59      17.417  24.973  14.630  1.00 60.15           C  
ATOM    467  NE  ARG A  59      18.223  26.210  14.655  1.00 69.05           N  
ATOM    468  CZ  ARG A  59      18.567  26.935  13.582  1.00 73.27           C  
ATOM    469  NH1 ARG A  59      18.182  26.573  12.355  1.00 76.50           N  
ATOM    470  NH2 ARG A  59      19.330  28.018  13.732  1.00 73.68           N  
ATOM    471  N   THR A  60      16.092  20.118  16.806  1.00 35.96           N  
ATOM    472  CA  THR A  60      14.956  19.204  16.910  1.00 33.07           C  
ATOM    473  C   THR A  60      15.223  17.787  16.382  1.00 30.94           C  
ATOM    474  O   THR A  60      14.943  17.476  15.216  1.00 27.17           O  
ATOM    475  CB  THR A  60      13.714  19.827  16.180  1.00 31.62           C  
ATOM    476  OG1 THR A  60      13.533  21.196  16.584  1.00 31.66           O  
ATOM    477  CG2 THR A  60      12.466  19.056  16.507  1.00 29.72           C  
ATOM    478  N   ASN A  61      15.769  16.947  17.256  1.00 30.45           N  
ATOM    479  CA  ASN A  61      16.119  15.553  16.953  1.00 30.56           C  
ATOM    480  C   ASN A  61      16.325  14.870  18.286  1.00 34.03           C  
ATOM    481  O   ASN A  61      16.856  15.475  19.224  1.00 40.71           O  
ATOM    482  CB  ASN A  61      17.441  15.452  16.172  1.00 23.20           C  
ATOM    483  CG  ASN A  61      17.323  15.938  14.730  1.00 23.42           C  
ATOM    484  OD1 ASN A  61      16.419  15.501  13.984  1.00  8.41           O  
ATOM    485  ND2 ASN A  61      18.231  16.852  14.323  1.00  9.75           N  
ATOM    486  N   GLU A  62      15.901  13.623  18.392  1.00 32.33           N  
ATOM    487  CA  GLU A  62      16.081  12.912  19.639  1.00 33.52           C  
ATOM    488  C   GLU A  62      17.393  12.138  19.577  1.00 28.86           C  
ATOM    489  O   GLU A  62      17.397  10.924  19.442  1.00 37.63           O  
ATOM    490  CB  GLU A  62      14.893  11.981  19.883  1.00 39.94           C  
ATOM    491  CG  GLU A  62      14.790  11.475  21.317  1.00 48.71           C  
ATOM    492  CD  GLU A  62      13.380  11.016  21.675  1.00 58.98           C  
ATOM    493  OE1 GLU A  62      12.402  11.625  21.176  1.00 62.29           O  
ATOM    494  OE2 GLU A  62      13.247  10.050  22.461  1.00 61.22           O  
ATOM    495  N   LEU A  63      18.516  12.837  19.638  1.00 25.03           N  
ATOM    496  CA  LEU A  63      19.810  12.164  19.570  1.00 21.68           C  
ATOM    497  C   LEU A  63      20.139  11.529  20.909  1.00 25.18           C  
ATOM    498  O   LEU A  63      20.460  10.349  20.978  1.00 32.34           O  
ATOM    499  CB  LEU A  63      20.915  13.136  19.160  1.00 18.15           C  
ATOM    500  CG  LEU A  63      20.562  14.073  18.005  1.00 23.31           C  
ATOM    501  CD1 LEU A  63      21.626  15.149  17.830  1.00 16.18           C  
ATOM    502  CD2 LEU A  63      20.343  13.283  16.732  1.00 18.15           C  
ATOM    503  N   GLY A  64      20.040  12.299  21.982  1.00 21.47           N  
ATOM    504  CA  GLY A  64      20.329  11.747  23.288  1.00 20.68           C  
ATOM    505  C   GLY A  64      21.771  11.999  23.628  1.00 25.64           C  
ATOM    506  O   GLY A  64      22.571  12.388  22.769  1.00 28.85           O  
ATOM    507  N   ASP A  65      22.112  11.764  24.883  1.00 25.57           N  
ATOM    508  CA  ASP A  65      23.474  11.968  25.378  1.00 33.25           C  
ATOM    509  C   ASP A  65      24.534  11.234  24.550  1.00 33.41           C  
ATOM    510  O   ASP A  65      25.579  11.804  24.206  1.00 36.34           O  
ATOM    511  CB  ASP A  65      23.569  11.513  26.836  1.00 34.02           C  
ATOM    512  CG  ASP A  65      22.392  11.981  27.668  1.00 38.19           C  
ATOM    513  OD1 ASP A  65      21.285  11.443  27.481  1.00 44.30           O  
ATOM    514  OD2 ASP A  65      22.568  12.880  28.509  1.00 43.05           O  
ATOM    515  N   ALA A  66      24.273   9.959  24.269  1.00 32.98           N  
ATOM    516  CA  ALA A  66      25.188   9.130  23.492  1.00 33.64           C  
ATOM    517  C   ALA A  66      25.327   9.668  22.075  1.00 30.60           C  
ATOM    518  O   ALA A  66      26.429   9.719  21.529  1.00 33.50           O  
ATOM    519  CB  ALA A  66      24.702   7.696  23.473  1.00 34.61           C  
ATOM    520  N   GLY A  67      24.207  10.079  21.489  1.00 27.25           N  
ATOM    521  CA  GLY A  67      24.238  10.629  20.148  1.00 26.48           C  
ATOM    522  C   GLY A  67      25.088  11.884  20.171  1.00 26.75           C  
ATOM    523  O   GLY A  67      26.056  12.009  19.406  1.00 28.35           O  
ATOM    524  N   VAL A  68      24.755  12.789  21.089  1.00 19.77           N  
ATOM    525  CA  VAL A  68      25.484  14.034  21.246  1.00 16.49           C  
ATOM    526  C   VAL A  68      26.979  13.761  21.388  1.00 19.38           C  
ATOM    527  O   VAL A  68      27.800  14.303  20.648  1.00 16.90           O  
ATOM    528  CB  VAL A  68      24.998  14.796  22.496  1.00 14.50           C  
ATOM    529  CG1 VAL A  68      25.916  15.956  22.800  1.00  7.39           C  
ATOM    530  CG2 VAL A  68      23.599  15.268  22.288  1.00 13.44           C  
ATOM    531  N   HIS A  69      27.308  12.902  22.343  1.00 26.40           N  
ATOM    532  CA  HIS A  69      28.681  12.526  22.647  1.00 34.74           C  
ATOM    533  C   HIS A  69      29.487  12.196  21.397  1.00 31.77           C  
ATOM    534  O   HIS A  69      30.651  12.602  21.264  1.00 30.58           O  
ATOM    535  CB  HIS A  69      28.676  11.327  23.603  1.00 41.94           C  
ATOM    536  CG  HIS A  69      30.031  10.952  24.113  1.00 48.02           C  
ATOM    537  ND1 HIS A  69      30.459  11.253  25.390  1.00 52.32           N  
ATOM    538  CD2 HIS A  69      31.057  10.291  23.524  1.00 50.26           C  
ATOM    539  CE1 HIS A  69      31.685  10.796  25.565  1.00 49.88           C  
ATOM    540  NE2 HIS A  69      32.072  10.207  24.447  1.00 48.80           N  
ATOM    541  N   LEU A  70      28.871  11.432  20.504  1.00 27.71           N  
ATOM    542  CA  LEU A  70      29.528  11.044  19.269  1.00 26.17           C  
ATOM    543  C   LEU A  70      29.747  12.256  18.436  1.00 27.94           C  
ATOM    544  O   LEU A  70      30.842  12.472  17.926  1.00 40.22           O  
ATOM    545  CB  LEU A  70      28.685  10.077  18.446  1.00 20.47           C  
ATOM    546  CG  LEU A  70      28.459   8.670  18.981  1.00 25.47           C  
ATOM    547  CD1 LEU A  70      27.955   7.814  17.836  1.00 20.27           C  
ATOM    548  CD2 LEU A  70      29.759   8.080  19.548  1.00 24.22           C  
ATOM    549  N   VAL A  71      28.695  13.041  18.285  1.00 23.15           N  
ATOM    550  CA  VAL A  71      28.767  14.240  17.489  1.00 18.18           C  
ATOM    551  C   VAL A  71      29.943  15.080  17.912  1.00 19.47           C  
ATOM    552  O   VAL A  71      30.756  15.471  17.078  1.00 22.02           O  
ATOM    553  CB  VAL A  71      27.478  15.058  17.606  1.00 16.53           C  
ATOM    554  CG1 VAL A  71      27.778  16.566  17.681  1.00 13.20           C  
ATOM    555  CG2 VAL A  71      26.606  14.767  16.422  1.00 10.22           C  
ATOM    556  N   LEU A  72      30.071  15.298  19.214  1.00 20.10           N  
ATOM    557  CA  LEU A  72      31.143  16.126  19.729  1.00 16.92           C  
ATOM    558  C   LEU A  72      32.502  15.512  19.467  1.00 21.97           C  
ATOM    559  O   LEU A  72      33.470  16.229  19.225  1.00 25.09           O  
ATOM    560  CB  LEU A  72      30.922  16.439  21.204  1.00 18.84           C  
ATOM    561  CG  LEU A  72      29.557  17.102  21.453  1.00 18.83           C  
ATOM    562  CD1 LEU A  72      29.489  17.615  22.875  1.00 21.44           C  
ATOM    563  CD2 LEU A  72      29.319  18.252  20.448  1.00 11.14           C  
ATOM    564  N   GLN A  73      32.563  14.190  19.402  1.00 22.57           N  
ATOM    565  CA  GLN A  73      33.835  13.535  19.130  1.00 26.48           C  
ATOM    566  C   GLN A  73      34.340  13.819  17.731  1.00 24.38           C  
ATOM    567  O   GLN A  73      35.500  14.153  17.543  1.00 28.55           O  
ATOM    568  CB  GLN A  73      33.727  12.033  19.317  1.00 29.94           C  
ATOM    569  CG  GLN A  73      33.632  11.606  20.761  1.00 40.72           C  
ATOM    570  CD  GLN A  73      33.828  10.103  20.939  1.00 46.74           C  
ATOM    571  OE1 GLN A  73      34.064   9.619  22.058  1.00 50.03           O  
ATOM    572  NE2 GLN A  73      33.725   9.351  19.838  1.00 48.57           N  
ATOM    573  N   GLY A  74      33.454  13.731  16.754  1.00 23.35           N  
ATOM    574  CA  GLY A  74      33.852  13.960  15.384  1.00 24.88           C  
ATOM    575  C   GLY A  74      34.262  15.378  15.082  1.00 28.62           C  
ATOM    576  O   GLY A  74      34.798  15.637  14.010  1.00 31.09           O  
ATOM    577  N   LEU A  75      33.966  16.298  15.998  1.00 30.08           N  
ATOM    578  CA  LEU A  75      34.321  17.706  15.831  1.00 29.57           C  
ATOM    579  C   LEU A  75      35.679  17.931  16.432  1.00 32.49           C  
ATOM    580  O   LEU A  75      36.323  18.954  16.182  1.00 29.43           O  
ATOM    581  CB  LEU A  75      33.351  18.611  16.575  1.00 25.85           C  
ATOM    582  CG  LEU A  75      31.861  18.570  16.262  1.00 22.73           C  
ATOM    583  CD1 LEU A  75      31.129  19.521  17.227  1.00 11.66           C  
ATOM    584  CD2 LEU A  75      31.652  18.964  14.821  1.00  5.43           C  
ATOM    585  N   GLN A  76      36.044  17.041  17.347  1.00 36.15           N  
ATOM    586  CA  GLN A  76      37.337  17.119  17.995  1.00 38.19           C  
ATOM    587  C   GLN A  76      38.356  16.495  17.031  1.00 38.11           C  
ATOM    588  O   GLN A  76      38.902  15.419  17.288  1.00 36.46           O  
ATOM    589  CB  GLN A  76      37.316  16.383  19.341  1.00 42.37           C  
ATOM    590  CG  GLN A  76      36.408  16.990  20.405  1.00 49.50           C  
ATOM    591  CD  GLN A  76      36.468  16.232  21.733  1.00 55.69           C  
ATOM    592  OE1 GLN A  76      35.611  15.397  22.030  1.00 60.60           O  
ATOM    593  NE2 GLN A  76      37.482  16.524  22.536  1.00 58.42           N  
ATOM    594  N   SER A  77      38.565  17.151  15.894  1.00 35.91           N  
ATOM    595  CA  SER A  77      39.512  16.667  14.903  1.00 38.51           C  
ATOM    596  C   SER A  77      40.513  17.767  14.559  1.00 38.89           C  
ATOM    597  O   SER A  77      40.321  18.926  14.911  1.00 40.79           O  
ATOM    598  CB  SER A  77      38.776  16.193  13.651  1.00 37.71           C  
ATOM    599  OG  SER A  77      38.380  17.293  12.855  1.00 47.53           O  
ATOM    600  N   PRO A  78      41.600  17.413  13.870  1.00 41.02           N  
ATOM    601  CA  PRO A  78      42.664  18.325  13.458  1.00 44.20           C  
ATOM    602  C   PRO A  78      42.240  19.417  12.493  1.00 47.35           C  
ATOM    603  O   PRO A  78      42.856  20.475  12.431  1.00 50.68           O  
ATOM    604  CB  PRO A  78      43.645  17.389  12.776  1.00 40.37           C  
ATOM    605  CG  PRO A  78      43.450  16.117  13.481  1.00 43.04           C  
ATOM    606  CD  PRO A  78      41.966  16.034  13.526  1.00 41.93           C  
ATOM    607  N   THR A  79      41.216  19.147  11.703  1.00 47.29           N  
ATOM    608  CA  THR A  79      40.767  20.129  10.741  1.00 50.97           C  
ATOM    609  C   THR A  79      39.504  20.881  11.146  1.00 52.23           C  
ATOM    610  O   THR A  79      38.701  21.277  10.279  1.00 54.56           O  
ATOM    611  CB  THR A  79      40.534  19.468   9.396  1.00 52.76           C  
ATOM    612  OG1 THR A  79      39.769  18.266   9.581  1.00 53.02           O  
ATOM    613  CG2 THR A  79      41.868  19.146   8.747  1.00 53.37           C  
ATOM    614  N   CYS A  80      39.304  21.071  12.448  1.00 51.14           N  
ATOM    615  CA  CYS A  80      38.117  21.783  12.878  1.00 49.59           C  
ATOM    616  C   CYS A  80      38.363  23.219  13.246  1.00 49.37           C  
ATOM    617  O   CYS A  80      39.323  23.575  13.938  1.00 49.38           O  
ATOM    618  CB  CYS A  80      37.325  21.040  13.953  1.00 51.22           C  
ATOM    619  SG  CYS A  80      35.682  20.515  13.302  1.00 54.75           S  
ATOM    620  N   LYS A  81      37.487  24.039  12.696  1.00 48.83           N  
ATOM    621  CA  LYS A  81      37.505  25.472  12.864  1.00 46.69           C  
ATOM    622  C   LYS A  81      36.050  25.901  13.056  1.00 41.62           C  
ATOM    623  O   LYS A  81      35.661  27.010  12.696  1.00 47.06           O  
ATOM    624  CB  LYS A  81      38.076  26.072  11.578  1.00 50.15           C  
ATOM    625  CG  LYS A  81      37.437  25.482  10.311  1.00 53.20           C  
ATOM    626  CD  LYS A  81      38.362  25.567   9.102  1.00 62.78           C  
ATOM    627  CE  LYS A  81      39.625  24.709   9.309  1.00 68.89           C  
ATOM    628  NZ  LYS A  81      40.576  24.693   8.139  1.00 73.26           N  
ATOM    629  N   ILE A  82      35.242  25.006  13.608  1.00 33.42           N  
ATOM    630  CA  ILE A  82      33.834  25.291  13.809  1.00 29.53           C  
ATOM    631  C   ILE A  82      33.657  26.464  14.746  1.00 30.34           C  
ATOM    632  O   ILE A  82      34.402  26.602  15.732  1.00 27.28           O  
ATOM    633  CB  ILE A  82      33.064  24.070  14.341  1.00 23.84           C  
ATOM    634  CG1 ILE A  82      31.572  24.354  14.284  1.00 21.67           C  
ATOM    635  CG2 ILE A  82      33.485  23.748  15.742  1.00 21.36           C  
ATOM    636  CD1 ILE A  82      30.728  23.240  14.738  1.00 22.42           C  
ATOM    637  N   GLN A  83      32.705  27.327  14.387  1.00 29.38           N  
ATOM    638  CA  GLN A  83      32.388  28.533  15.143  1.00 34.03           C  
ATOM    639  C   GLN A  83      31.024  28.537  15.798  1.00 34.26           C  
ATOM    640  O   GLN A  83      30.892  28.971  16.937  1.00 36.85           O  
ATOM    641  CB  GLN A  83      32.510  29.754  14.254  1.00 32.09           C  
ATOM    642  CG  GLN A  83      33.926  30.093  13.922  1.00 38.25           C  
ATOM    643  CD  GLN A  83      34.037  31.067  12.764  1.00 48.49           C  
ATOM    644  OE1 GLN A  83      33.192  31.967  12.595  1.00 49.79           O  
ATOM    645  NE2 GLN A  83      35.083  30.890  11.942  1.00 50.48           N  
ATOM    646  N   LYS A  84      30.004  28.114  15.068  1.00 34.47           N  
ATOM    647  CA  LYS A  84      28.667  28.064  15.627  1.00 31.26           C  
ATOM    648  C   LYS A  84      28.226  26.600  15.784  1.00 28.16           C  
ATOM    649  O   LYS A  84      28.403  25.797  14.874  1.00 31.20           O  
ATOM    650  CB  LYS A  84      27.686  28.835  14.731  1.00 31.13           C  
ATOM    651  CG  LYS A  84      26.284  29.032  15.353  1.00 46.42           C  
ATOM    652  CD  LYS A  84      25.098  28.604  14.449  1.00 52.77           C  
ATOM    653  CE  LYS A  84      23.752  28.754  15.183  1.00 56.90           C  
ATOM    654  NZ  LYS A  84      22.591  28.339  14.344  1.00 60.22           N  
ATOM    655  N   LEU A  85      27.684  26.251  16.946  1.00 22.90           N  
ATOM    656  CA  LEU A  85      27.197  24.898  17.200  1.00 16.36           C  
ATOM    657  C   LEU A  85      25.841  24.934  17.903  1.00 20.09           C  
ATOM    658  O   LEU A  85      25.712  25.476  19.005  1.00 24.47           O  
ATOM    659  CB  LEU A  85      28.173  24.132  18.079  1.00 14.29           C  
ATOM    660  CG  LEU A  85      27.655  22.769  18.531  1.00  5.23           C  
ATOM    661  CD1 LEU A  85      27.244  21.956  17.315  1.00  8.11           C  
ATOM    662  CD2 LEU A  85      28.755  22.051  19.302  1.00 10.06           C  
ATOM    663  N   SER A  86      24.845  24.300  17.302  1.00 18.79           N  
ATOM    664  CA  SER A  86      23.524  24.292  17.888  1.00 18.21           C  
ATOM    665  C   SER A  86      22.983  22.891  18.093  1.00 21.08           C  
ATOM    666  O   SER A  86      22.695  22.160  17.136  1.00 23.00           O  
ATOM    667  CB  SER A  86      22.585  25.104  17.017  1.00 17.40           C  
ATOM    668  OG  SER A  86      21.236  24.871  17.366  1.00 27.44           O  
ATOM    669  N   LEU A  87      22.888  22.516  19.357  1.00 20.87           N  
ATOM    670  CA  LEU A  87      22.379  21.217  19.731  1.00 26.26           C  
ATOM    671  C   LEU A  87      21.070  21.462  20.414  1.00 26.67           C  
ATOM    672  O   LEU A  87      20.721  20.784  21.386  1.00 31.51           O  
ATOM    673  CB  LEU A  87      23.331  20.529  20.700  1.00 24.92           C  
ATOM    674  CG  LEU A  87      24.660  20.124  20.075  1.00 23.78           C  
ATOM    675  CD1 LEU A  87      25.575  19.590  21.166  1.00 20.72           C  
ATOM    676  CD2 LEU A  87      24.436  19.105  18.984  1.00 14.73           C  
ATOM    677  N   GLN A  88      20.347  22.448  19.902  1.00 26.86           N  
ATOM    678  CA  GLN A  88      19.061  22.833  20.464  1.00 26.68           C  
ATOM    679  C   GLN A  88      18.042  21.725  20.349  1.00 25.96           C  
ATOM    680  O   GLN A  88      17.793  21.218  19.254  1.00 29.70           O  
ATOM    681  CB  GLN A  88      18.522  24.087  19.761  1.00 29.99           C  
ATOM    682  CG  GLN A  88      17.232  24.656  20.383  1.00 34.16           C  
ATOM    683  CD  GLN A  88      16.676  25.878  19.656  1.00 33.32           C  
ATOM    684  OE1 GLN A  88      17.400  26.837  19.378  1.00 34.87           O  
ATOM    685  NE2 GLN A  88      15.375  25.855  19.374  1.00 31.88           N  
ATOM    686  N   ASN A  89      17.468  21.345  21.484  1.00 24.74           N  
ATOM    687  CA  ASN A  89      16.433  20.321  21.521  1.00 27.02           C  
ATOM    688  C   ASN A  89      16.914  18.967  20.998  1.00 30.40           C  
ATOM    689  O   ASN A  89      16.432  18.465  19.974  1.00 31.77           O  
ATOM    690  CB  ASN A  89      15.217  20.841  20.746  1.00 28.12           C  
ATOM    691  CG  ASN A  89      13.961  19.975  20.894  1.00 30.12           C  
ATOM    692  OD1 ASN A  89      13.165  19.890  19.944  1.00 23.81           O  
ATOM    693  ND2 ASN A  89      13.731  19.403  22.081  1.00 24.22           N  
ATOM    694  N   CYS A  90      17.865  18.375  21.718  1.00 29.20           N  
ATOM    695  CA  CYS A  90      18.387  17.065  21.358  1.00 27.03           C  
ATOM    696  C   CYS A  90      18.388  16.147  22.549  1.00 27.65           C  
ATOM    697  O   CYS A  90      19.068  15.142  22.579  1.00 31.11           O  
ATOM    698  CB  CYS A  90      19.778  17.185  20.774  1.00 21.95           C  
ATOM    699  SG  CYS A  90      19.720  18.117  19.265  1.00 27.84           S  
ATOM    700  N   SER A  91      17.614  16.497  23.556  1.00 33.06           N  
ATOM    701  CA  SER A  91      17.519  15.662  24.741  1.00 33.21           C  
ATOM    702  C   SER A  91      18.852  15.498  25.458  1.00 32.24           C  
ATOM    703  O   SER A  91      19.089  14.472  26.088  1.00 34.87           O  
ATOM    704  CB  SER A  91      16.952  14.286  24.367  1.00 32.54           C  
ATOM    705  OG  SER A  91      15.901  14.416  23.411  1.00 43.12           O  
ATOM    706  N   LEU A  92      19.742  16.473  25.338  1.00 31.44           N  
ATOM    707  CA  LEU A  92      21.007  16.366  26.039  1.00 31.56           C  
ATOM    708  C   LEU A  92      20.600  16.539  27.485  1.00 36.52           C  
ATOM    709  O   LEU A  92      20.001  17.554  27.839  1.00 40.21           O  
ATOM    710  CB  LEU A  92      21.963  17.474  25.626  1.00 27.20           C  
ATOM    711  CG  LEU A  92      23.279  17.643  26.386  1.00 20.06           C  
ATOM    712  CD1 LEU A  92      24.077  16.366  26.314  1.00 24.16           C  
ATOM    713  CD2 LEU A  92      24.088  18.787  25.780  1.00  7.91           C  
ATOM    714  N   THR A  93      20.821  15.493  28.272  1.00 35.81           N  
ATOM    715  CA  THR A  93      20.497  15.460  29.690  1.00 37.37           C  
ATOM    716  C   THR A  93      21.789  15.656  30.484  1.00 39.63           C  
ATOM    717  O   THR A  93      22.870  15.559  29.911  1.00 41.40           O  
ATOM    718  CB  THR A  93      19.850  14.096  30.006  1.00 41.39           C  
ATOM    719  OG1 THR A  93      18.458  14.153  29.673  1.00 40.34           O  
ATOM    720  CG2 THR A  93      20.043  13.665  31.460  1.00 42.35           C  
ATOM    721  N   GLU A  94      21.688  15.901  31.791  1.00 40.78           N  
ATOM    722  CA  GLU A  94      22.872  16.110  32.622  1.00 42.80           C  
ATOM    723  C   GLU A  94      23.918  15.012  32.494  1.00 44.30           C  
ATOM    724  O   GLU A  94      25.117  15.274  32.628  1.00 45.56           O  
ATOM    725  CB  GLU A  94      22.494  16.302  34.087  1.00 47.60           C  
ATOM    726  CG  GLU A  94      21.848  15.108  34.751  1.00 56.22           C  
ATOM    727  CD  GLU A  94      21.522  15.383  36.214  1.00 63.22           C  
ATOM    728  OE1 GLU A  94      20.585  16.178  36.476  1.00 68.79           O  
ATOM    729  OE2 GLU A  94      22.213  14.826  37.103  1.00 63.38           O  
ATOM    730  N   ALA A  95      23.463  13.789  32.217  1.00 44.20           N  
ATOM    731  CA  ALA A  95      24.355  12.637  32.041  1.00 40.17           C  
ATOM    732  C   ALA A  95      25.355  12.933  30.923  1.00 41.88           C  
ATOM    733  O   ALA A  95      26.573  12.799  31.090  1.00 45.91           O  
ATOM    734  CB  ALA A  95      23.542  11.401  31.687  1.00 39.81           C  
ATOM    735  N   GLY A  96      24.832  13.407  29.802  1.00 38.63           N  
ATOM    736  CA  GLY A  96      25.682  13.710  28.675  1.00 40.73           C  
ATOM    737  C   GLY A  96      26.473  14.979  28.856  1.00 39.96           C  
ATOM    738  O   GLY A  96      27.354  15.259  28.052  1.00 41.50           O  
ATOM    739  N   CYS A  97      26.223  15.710  29.935  1.00 38.15           N  
ATOM    740  CA  CYS A  97      26.927  16.960  30.132  1.00 42.89           C  
ATOM    741  C   CYS A  97      28.356  16.875  30.622  1.00 45.50           C  
ATOM    742  O   CYS A  97      29.110  17.845  30.498  1.00 47.13           O  
ATOM    743  CB  CYS A  97      26.105  17.922  30.977  1.00 43.21           C  
ATOM    744  SG  CYS A  97      24.719  18.621  30.051  1.00 46.67           S  
ATOM    745  N   GLY A  98      28.759  15.702  31.101  1.00 48.42           N  
ATOM    746  CA  GLY A  98      30.133  15.530  31.570  1.00 49.15           C  
ATOM    747  C   GLY A  98      31.187  15.650  30.471  1.00 47.47           C  
ATOM    748  O   GLY A  98      32.393  15.763  30.736  1.00 47.47           O  
ATOM    749  N   VAL A  99      30.714  15.621  29.230  1.00 46.74           N  
ATOM    750  CA  VAL A  99      31.561  15.723  28.049  1.00 44.24           C  
ATOM    751  C   VAL A  99      31.994  17.174  27.807  1.00 45.16           C  
ATOM    752  O   VAL A  99      33.171  17.459  27.568  1.00 44.65           O  
ATOM    753  CB  VAL A  99      30.796  15.252  26.807  1.00 42.48           C  
ATOM    754  CG1 VAL A  99      31.749  14.986  25.674  1.00 43.99           C  
ATOM    755  CG2 VAL A  99      29.983  14.016  27.122  1.00 47.19           C  
ATOM    756  N   LEU A 100      31.037  18.090  27.925  1.00 44.76           N  
ATOM    757  CA  LEU A 100      31.263  19.513  27.695  1.00 39.98           C  
ATOM    758  C   LEU A 100      32.627  20.112  28.051  1.00 38.34           C  
ATOM    759  O   LEU A 100      33.235  20.769  27.219  1.00 38.34           O  
ATOM    760  CB  LEU A 100      30.145  20.329  28.328  1.00 35.51           C  
ATOM    761  CG  LEU A 100      28.736  19.933  27.898  1.00 32.37           C  
ATOM    762  CD1 LEU A 100      27.744  20.845  28.570  1.00 28.96           C  
ATOM    763  CD2 LEU A 100      28.590  20.002  26.396  1.00 31.10           C  
ATOM    764  N   PRO A 101      33.131  19.897  29.277  1.00 35.82           N  
ATOM    765  CA  PRO A 101      34.439  20.466  29.640  1.00 35.22           C  
ATOM    766  C   PRO A 101      35.543  20.011  28.684  1.00 39.80           C  
ATOM    767  O   PRO A 101      36.316  20.821  28.160  1.00 34.87           O  
ATOM    768  CB  PRO A 101      34.685  19.899  31.036  1.00 33.48           C  
ATOM    769  CG  PRO A 101      33.322  19.692  31.571  1.00 35.70           C  
ATOM    770  CD  PRO A 101      32.572  19.124  30.395  1.00 37.01           C  
ATOM    771  N   SER A 102      35.592  18.700  28.461  1.00 43.29           N  
ATOM    772  CA  SER A 102      36.575  18.098  27.585  1.00 46.25           C  
ATOM    773  C   SER A 102      36.357  18.559  26.155  1.00 47.43           C  
ATOM    774  O   SER A 102      37.309  18.621  25.380  1.00 50.28           O  
ATOM    775  CB  SER A 102      36.485  16.578  27.666  1.00 47.67           C  
ATOM    776  OG  SER A 102      36.315  16.187  29.013  1.00 55.47           O  
ATOM    777  N   THR A 103      35.115  18.889  25.802  1.00 45.20           N  
ATOM    778  CA  THR A 103      34.835  19.347  24.444  1.00 45.18           C  
ATOM    779  C   THR A 103      35.144  20.836  24.308  1.00 46.37           C  
ATOM    780  O   THR A 103      35.908  21.236  23.437  1.00 50.84           O  
ATOM    781  CB  THR A 103      33.381  19.088  24.020  1.00 41.69           C  
ATOM    782  OG1 THR A 103      33.011  17.764  24.387  1.00 34.24           O  
ATOM    783  CG2 THR A 103      33.246  19.209  22.508  1.00 43.16           C  
ATOM    784  N   LEU A 104      34.529  21.652  25.156  1.00 45.29           N  
ATOM    785  CA  LEU A 104      34.739  23.088  25.145  1.00 44.94           C  
ATOM    786  C   LEU A 104      36.212  23.455  25.162  1.00 45.89           C  
ATOM    787  O   LEU A 104      36.635  24.368  24.462  1.00 49.04           O  
ATOM    788  CB  LEU A 104      34.039  23.734  26.333  1.00 41.91           C  
ATOM    789  CG  LEU A 104      32.525  23.855  26.241  1.00 36.86           C  
ATOM    790  CD1 LEU A 104      32.023  24.770  27.357  1.00 28.97           C  
ATOM    791  CD2 LEU A 104      32.176  24.414  24.890  1.00 29.32           C  
ATOM    792  N   ARG A 105      36.984  22.758  25.983  1.00 49.11           N  
ATOM    793  CA  ARG A 105      38.417  22.999  26.084  1.00 52.13           C  
ATOM    794  C   ARG A 105      39.079  22.661  24.744  1.00 52.10           C  
ATOM    795  O   ARG A 105      39.954  23.390  24.260  1.00 54.80           O  
ATOM    796  CB  ARG A 105      38.999  22.113  27.189  1.00 57.41           C  
ATOM    797  CG  ARG A 105      40.522  22.164  27.343  1.00 67.17           C  
ATOM    798  CD  ARG A 105      41.013  21.115  28.346  1.00 74.18           C  
ATOM    799  NE  ARG A 105      40.172  21.097  29.542  1.00 81.14           N  
ATOM    800  CZ  ARG A 105      39.309  20.128  29.843  1.00 85.72           C  
ATOM    801  NH1 ARG A 105      39.175  19.074  29.045  1.00 89.02           N  
ATOM    802  NH2 ARG A 105      38.523  20.245  30.909  1.00 87.57           N  
ATOM    803  N   SER A 106      38.633  21.562  24.140  1.00 48.54           N  
ATOM    804  CA  SER A 106      39.172  21.095  22.870  1.00 44.21           C  
ATOM    805  C   SER A 106      38.838  21.948  21.648  1.00 44.28           C  
ATOM    806  O   SER A 106      39.476  21.787  20.600  1.00 43.23           O  
ATOM    807  CB  SER A 106      38.723  19.651  22.607  1.00 44.34           C  
ATOM    808  OG  SER A 106      39.253  18.735  23.563  1.00 40.12           O  
ATOM    809  N   LEU A 107      37.856  22.846  21.771  1.00 44.81           N  
ATOM    810  CA  LEU A 107      37.429  23.688  20.648  1.00 45.39           C  
ATOM    811  C   LEU A 107      37.627  25.167  20.883  1.00 45.36           C  
ATOM    812  O   LEU A 107      36.713  25.857  21.303  1.00 49.45           O  
ATOM    813  CB  LEU A 107      35.956  23.443  20.341  1.00 44.18           C  
ATOM    814  CG  LEU A 107      35.541  22.039  19.920  1.00 44.33           C  
ATOM    815  CD1 LEU A 107      34.115  21.834  20.353  1.00 46.23           C  
ATOM    816  CD2 LEU A 107      35.711  21.830  18.412  1.00 43.39           C  
ATOM    817  N   PRO A 108      38.805  25.685  20.562  1.00 45.51           N  
ATOM    818  CA  PRO A 108      39.081  27.106  20.756  1.00 44.59           C  
ATOM    819  C   PRO A 108      38.537  28.007  19.627  1.00 46.04           C  
ATOM    820  O   PRO A 108      38.683  29.236  19.685  1.00 47.75           O  
ATOM    821  CB  PRO A 108      40.595  27.127  20.812  1.00 44.03           C  
ATOM    822  CG  PRO A 108      40.956  26.093  19.809  1.00 42.95           C  
ATOM    823  CD  PRO A 108      40.004  24.971  20.102  1.00 45.11           C  
ATOM    824  N   THR A 109      37.980  27.395  18.579  1.00 43.56           N  
ATOM    825  CA  THR A 109      37.421  28.137  17.441  1.00 40.47           C  
ATOM    826  C   THR A 109      35.956  28.491  17.652  1.00 37.71           C  
ATOM    827  O   THR A 109      35.399  29.291  16.901  1.00 36.38           O  
ATOM    828  CB  THR A 109      37.475  27.319  16.101  1.00 42.38           C  
ATOM    829  OG1 THR A 109      37.764  25.936  16.360  1.00 46.01           O  
ATOM    830  CG2 THR A 109      38.518  27.888  15.153  1.00 43.22           C  
ATOM    831  N   LEU A 110      35.345  27.898  18.675  1.00 33.49           N  
ATOM    832  CA  LEU A 110      33.931  28.102  18.955  1.00 31.92           C  
ATOM    833  C   LEU A 110      33.580  29.481  19.470  1.00 31.54           C  
ATOM    834  O   LEU A 110      34.131  29.921  20.472  1.00 30.34           O  
ATOM    835  CB  LEU A 110      33.437  27.057  19.948  1.00 27.31           C  
ATOM    836  CG  LEU A 110      31.932  26.814  19.997  1.00 23.86           C  
ATOM    837  CD1 LEU A 110      31.432  26.380  18.652  1.00 19.34           C  
ATOM    838  CD2 LEU A 110      31.665  25.729  20.986  1.00 24.02           C  
ATOM    839  N   ARG A 111      32.616  30.132  18.819  1.00 33.60           N  
ATOM    840  CA  ARG A 111      32.175  31.470  19.223  1.00 34.67           C  
ATOM    841  C   ARG A 111      30.828  31.452  19.954  1.00 32.23           C  
ATOM    842  O   ARG A 111      30.732  31.912  21.095  1.00 32.84           O  
ATOM    843  CB  ARG A 111      32.133  32.417  18.015  1.00 37.74           C  
ATOM    844  CG  ARG A 111      33.503  32.717  17.418  1.00 44.34           C  
ATOM    845  CD  ARG A 111      34.513  33.199  18.485  1.00 52.79           C  
ATOM    846  NE  ARG A 111      35.900  33.056  18.018  1.00 62.67           N  
ATOM    847  CZ  ARG A 111      36.871  32.428  18.686  1.00 64.45           C  
ATOM    848  NH1 ARG A 111      36.637  31.877  19.870  1.00 63.70           N  
ATOM    849  NH2 ARG A 111      38.076  32.306  18.145  1.00 70.05           N  
ATOM    850  N   GLU A 112      29.804  30.886  19.323  1.00 30.34           N  
ATOM    851  CA  GLU A 112      28.476  30.807  19.938  1.00 29.00           C  
ATOM    852  C   GLU A 112      28.008  29.356  20.074  1.00 23.81           C  
ATOM    853  O   GLU A 112      28.293  28.554  19.183  1.00 27.61           O  
ATOM    854  CB  GLU A 112      27.466  31.619  19.120  1.00 30.44           C  
ATOM    855  CG  GLU A 112      27.601  31.494  17.619  1.00 37.08           C  
ATOM    856  CD  GLU A 112      26.653  32.428  16.854  1.00 43.79           C  
ATOM    857  OE1 GLU A 112      25.400  32.241  16.934  1.00 39.07           O  
ATOM    858  OE2 GLU A 112      27.178  33.337  16.161  1.00 41.62           O  
ATOM    859  N   LEU A 113      27.317  29.031  21.177  1.00 15.24           N  
ATOM    860  CA  LEU A 113      26.795  27.679  21.460  1.00 12.22           C  
ATOM    861  C   LEU A 113      25.324  27.706  21.870  1.00  7.89           C  
ATOM    862  O   LEU A 113      24.928  28.517  22.713  1.00  5.51           O  
ATOM    863  CB  LEU A 113      27.594  26.980  22.580  1.00  9.22           C  
ATOM    864  CG  LEU A 113      27.075  25.583  22.956  1.00  4.73           C  
ATOM    865  CD1 LEU A 113      27.224  24.661  21.751  1.00 17.87           C  
ATOM    866  CD2 LEU A 113      27.787  24.969  24.152  1.00 10.00           C  
ATOM    867  N   HIS A 114      24.518  26.798  21.317  1.00  7.47           N  
ATOM    868  CA  HIS A 114      23.085  26.759  21.659  1.00 13.51           C  
ATOM    869  C   HIS A 114      22.676  25.452  22.294  1.00 12.97           C  
ATOM    870  O   HIS A 114      22.693  24.407  21.638  1.00 18.82           O  
ATOM    871  CB  HIS A 114      22.202  26.966  20.420  1.00 18.72           C  
ATOM    872  CG  HIS A 114      22.329  28.317  19.777  1.00 25.19           C  
ATOM    873  ND1 HIS A 114      23.116  29.330  20.292  1.00 21.98           N  
ATOM    874  CD2 HIS A 114      21.808  28.802  18.621  1.00 26.69           C  
ATOM    875  CE1 HIS A 114      23.081  30.370  19.475  1.00 30.07           C  
ATOM    876  NE2 HIS A 114      22.292  30.075  18.453  1.00 20.30           N  
ATOM    877  N   LEU A 115      22.267  25.496  23.551  1.00 14.10           N  
ATOM    878  CA  LEU A 115      21.843  24.270  24.229  1.00 19.53           C  
ATOM    879  C   LEU A 115      20.376  24.297  24.640  1.00 19.65           C  
ATOM    880  O   LEU A 115      19.899  23.370  25.283  1.00 25.60           O  
ATOM    881  CB  LEU A 115      22.732  23.992  25.442  1.00 17.47           C  
ATOM    882  CG  LEU A 115      24.204  23.732  25.084  1.00 21.08           C  
ATOM    883  CD1 LEU A 115      25.005  23.369  26.332  1.00 13.66           C  
ATOM    884  CD2 LEU A 115      24.291  22.635  24.033  1.00 15.19           C  
ATOM    885  N   SER A 116      19.664  25.337  24.214  1.00 17.85           N  
ATOM    886  CA  SER A 116      18.254  25.551  24.536  1.00 19.63           C  
ATOM    887  C   SER A 116      17.357  24.316  24.397  1.00 20.30           C  
ATOM    888  O   SER A 116      17.694  23.380  23.681  1.00 26.90           O  
ATOM    889  CB  SER A 116      17.722  26.700  23.682  1.00 22.30           C  
ATOM    890  OG  SER A 116      18.466  27.888  23.919  1.00 22.53           O  
ATOM    891  N   ASP A 117      16.225  24.312  25.093  1.00 23.58           N  
ATOM    892  CA  ASP A 117      15.295  23.187  25.063  1.00 29.33           C  
ATOM    893  C   ASP A 117      15.961  21.848  25.382  1.00 30.99           C  
ATOM    894  O   ASP A 117      15.615  20.819  24.792  1.00 33.12           O  
ATOM    895  CB  ASP A 117      14.603  23.079  23.707  1.00 38.76           C  
ATOM    896  CG  ASP A 117      13.527  24.103  23.523  1.00 47.41           C  
ATOM    897  OD1 ASP A 117      13.852  25.229  23.064  1.00 47.03           O  
ATOM    898  OD2 ASP A 117      12.358  23.766  23.833  1.00 54.09           O  
ATOM    899  N   ASN A 118      16.973  21.870  26.237  1.00 28.97           N  
ATOM    900  CA  ASN A 118      17.644  20.647  26.634  1.00 26.10           C  
ATOM    901  C   ASN A 118      17.623  20.669  28.139  1.00 29.60           C  
ATOM    902  O   ASN A 118      18.013  21.646  28.760  1.00 32.99           O  
ATOM    903  CB  ASN A 118      19.087  20.607  26.147  1.00 24.12           C  
ATOM    904  CG  ASN A 118      19.200  20.150  24.726  1.00 24.58           C  
ATOM    905  OD1 ASN A 118      18.889  19.007  24.410  1.00 24.48           O  
ATOM    906  ND2 ASN A 118      19.644  21.037  23.851  1.00 17.38           N  
ATOM    907  N   PRO A 119      17.080  19.625  28.751  1.00 28.68           N  
ATOM    908  CA  PRO A 119      17.023  19.563  30.204  1.00 25.64           C  
ATOM    909  C   PRO A 119      18.387  19.340  30.835  1.00 22.44           C  
ATOM    910  O   PRO A 119      18.637  18.291  31.413  1.00 29.01           O  
ATOM    911  CB  PRO A 119      16.082  18.379  30.447  1.00 25.66           C  
ATOM    912  CG  PRO A 119      16.330  17.504  29.278  1.00 21.41           C  
ATOM    913  CD  PRO A 119      16.347  18.499  28.148  1.00 31.64           C  
ATOM    914  N   LEU A 120      19.257  20.335  30.763  1.00 19.34           N  
ATOM    915  CA  LEU A 120      20.584  20.206  31.348  1.00 21.66           C  
ATOM    916  C   LEU A 120      20.497  20.152  32.868  1.00 23.88           C  
ATOM    917  O   LEU A 120      21.286  19.469  33.530  1.00 28.92           O  
ATOM    918  CB  LEU A 120      21.481  21.377  30.929  1.00 20.85           C  
ATOM    919  CG  LEU A 120      21.504  21.720  29.436  1.00 23.10           C  
ATOM    920  CD1 LEU A 120      22.522  22.826  29.157  1.00 19.90           C  
ATOM    921  CD2 LEU A 120      21.811  20.463  28.602  1.00 21.81           C  
ATOM    922  N   GLY A 121      19.546  20.883  33.424  1.00 16.11           N  
ATOM    923  CA  GLY A 121      19.410  20.917  34.862  1.00 23.32           C  
ATOM    924  C   GLY A 121      20.562  21.707  35.428  1.00 21.76           C  
ATOM    925  O   GLY A 121      21.520  22.041  34.731  1.00 22.50           O  
ATOM    926  N   ASP A 122      20.472  22.026  36.702  1.00 23.86           N  
ATOM    927  CA  ASP A 122      21.538  22.783  37.343  1.00 27.44           C  
ATOM    928  C   ASP A 122      22.809  21.958  37.302  1.00 30.85           C  
ATOM    929  O   ASP A 122      23.918  22.495  37.211  1.00 34.50           O  
ATOM    930  CB  ASP A 122      21.172  23.084  38.792  1.00 24.85           C  
ATOM    931  CG  ASP A 122      19.784  23.680  38.921  1.00 31.93           C  
ATOM    932  OD1 ASP A 122      19.617  24.891  38.656  1.00 34.98           O  
ATOM    933  OD2 ASP A 122      18.848  22.923  39.248  1.00 34.34           O  
ATOM    934  N   ALA A 123      22.631  20.640  37.350  1.00 35.71           N  
ATOM    935  CA  ALA A 123      23.750  19.701  37.337  1.00 36.62           C  
ATOM    936  C   ALA A 123      24.507  19.782  36.017  1.00 35.00           C  
ATOM    937  O   ALA A 123      25.731  19.774  36.002  1.00 32.66           O  
ATOM    938  CB  ALA A 123      23.247  18.296  37.579  1.00 33.92           C  
ATOM    939  N   GLY A 124      23.760  19.875  34.920  1.00 39.13           N  
ATOM    940  CA  GLY A 124      24.364  19.986  33.606  1.00 39.37           C  
ATOM    941  C   GLY A 124      25.005  21.346  33.379  1.00 39.62           C  
ATOM    942  O   GLY A 124      26.034  21.440  32.699  1.00 40.98           O  
ATOM    943  N   LEU A 125      24.413  22.406  33.923  1.00 36.56           N  
ATOM    944  CA  LEU A 125      24.991  23.727  33.733  1.00 36.91           C  
ATOM    945  C   LEU A 125      26.317  23.797  34.456  1.00 37.67           C  
ATOM    946  O   LEU A 125      27.322  24.261  33.898  1.00 33.73           O  
ATOM    947  CB  LEU A 125      24.079  24.829  34.265  1.00 38.15           C  
ATOM    948  CG  LEU A 125      24.697  26.215  34.047  1.00 37.14           C  
ATOM    949  CD1 LEU A 125      24.691  26.620  32.573  1.00 33.79           C  
ATOM    950  CD2 LEU A 125      23.947  27.213  34.838  1.00 40.55           C  
ATOM    951  N   ARG A 126      26.306  23.325  35.698  1.00 37.34           N  
ATOM    952  CA  ARG A 126      27.491  23.311  36.549  1.00 41.59           C  
ATOM    953  C   ARG A 126      28.733  22.837  35.771  1.00 40.77           C  
ATOM    954  O   ARG A 126      29.823  23.373  35.942  1.00 38.83           O  
ATOM    955  CB  ARG A 126      27.215  22.421  37.766  1.00 43.79           C  
ATOM    956  CG  ARG A 126      28.157  22.602  38.947  1.00 49.28           C  
ATOM    957  CD  ARG A 126      27.987  21.449  39.971  1.00 57.26           C  
ATOM    958  NE  ARG A 126      28.109  20.103  39.368  1.00 62.88           N  
ATOM    959  CZ  ARG A 126      28.567  19.008  39.992  1.00 64.16           C  
ATOM    960  NH1 ARG A 126      28.965  19.065  41.266  1.00 66.85           N  
ATOM    961  NH2 ARG A 126      28.631  17.847  39.336  1.00 60.74           N  
ATOM    962  N   LEU A 127      28.544  21.872  34.871  1.00 45.14           N  
ATOM    963  CA  LEU A 127      29.636  21.343  34.047  1.00 44.71           C  
ATOM    964  C   LEU A 127      29.936  22.208  32.824  1.00 46.87           C  
ATOM    965  O   LEU A 127      31.089  22.339  32.413  1.00 47.95           O  
ATOM    966  CB  LEU A 127      29.338  19.908  33.621  1.00 46.16           C  
ATOM    967  CG  LEU A 127      29.393  18.872  34.756  1.00 44.70           C  
ATOM    968  CD1 LEU A 127      28.935  17.516  34.244  1.00 40.07           C  
ATOM    969  CD2 LEU A 127      30.820  18.793  35.337  1.00 46.94           C  
ATOM    970  N   LEU A 128      28.905  22.819  32.251  1.00 47.69           N  
ATOM    971  CA  LEU A 128      29.082  23.695  31.101  1.00 43.60           C  
ATOM    972  C   LEU A 128      29.921  24.883  31.521  1.00 45.68           C  
ATOM    973  O   LEU A 128      30.726  25.399  30.748  1.00 44.42           O  
ATOM    974  CB  LEU A 128      27.736  24.215  30.637  1.00 39.69           C  
ATOM    975  CG  LEU A 128      27.893  25.241  29.531  1.00 35.24           C  
ATOM    976  CD1 LEU A 128      28.311  24.553  28.265  1.00 23.71           C  
ATOM    977  CD2 LEU A 128      26.580  25.959  29.351  1.00 36.24           C  
ATOM    978  N   CYS A 129      29.671  25.341  32.742  1.00 45.64           N  
ATOM    979  CA  CYS A 129      30.370  26.480  33.303  1.00 49.57           C  
ATOM    980  C   CYS A 129      31.822  26.123  33.535  1.00 52.12           C  
ATOM    981  O   CYS A 129      32.735  26.859  33.135  1.00 50.18           O  
ATOM    982  CB  CYS A 129      29.721  26.904  34.622  1.00 48.39           C  
ATOM    983  SG  CYS A 129      27.952  27.197  34.504  1.00 41.13           S  
ATOM    984  N   GLU A 130      32.035  24.975  34.167  1.00 54.95           N  
ATOM    985  CA  GLU A 130      33.383  24.503  34.456  1.00 57.18           C  
ATOM    986  C   GLU A 130      34.158  24.489  33.134  1.00 53.81           C  
ATOM    987  O   GLU A 130      35.361  24.750  33.098  1.00 57.80           O  
ATOM    988  CB  GLU A 130      33.323  23.106  35.093  1.00 62.44           C  
ATOM    989  CG  GLU A 130      34.563  22.703  35.880  1.00 70.48           C  
ATOM    990  CD  GLU A 130      34.394  21.361  36.567  1.00 76.84           C  
ATOM    991  OE1 GLU A 130      33.707  21.318  37.614  1.00 81.97           O  
ATOM    992  OE2 GLU A 130      34.939  20.352  36.057  1.00 80.05           O  
ATOM    993  N   GLY A 131      33.440  24.241  32.045  1.00 49.00           N  
ATOM    994  CA  GLY A 131      34.064  24.239  30.738  1.00 42.47           C  
ATOM    995  C   GLY A 131      34.377  25.659  30.310  1.00 42.05           C  
ATOM    996  O   GLY A 131      35.497  25.963  29.935  1.00 39.84           O  
ATOM    997  N   LEU A 132      33.394  26.545  30.398  1.00 41.81           N  
ATOM    998  CA  LEU A 132      33.583  27.938  30.009  1.00 41.74           C  
ATOM    999  C   LEU A 132      34.715  28.654  30.752  1.00 42.46           C  
ATOM   1000  O   LEU A 132      35.282  29.622  30.237  1.00 42.87           O  
ATOM   1001  CB  LEU A 132      32.285  28.702  30.222  1.00 34.08           C  
ATOM   1002  CG  LEU A 132      31.151  28.362  29.273  1.00 32.64           C  
ATOM   1003  CD1 LEU A 132      29.830  28.521  29.992  1.00 22.44           C  
ATOM   1004  CD2 LEU A 132      31.251  29.258  28.031  1.00 27.21           C  
ATOM   1005  N   LEU A 133      35.020  28.195  31.964  1.00 45.57           N  
ATOM   1006  CA  LEU A 133      36.068  28.804  32.790  1.00 49.31           C  
ATOM   1007  C   LEU A 133      37.496  28.622  32.242  1.00 54.34           C  
ATOM   1008  O   LEU A 133      38.334  29.527  32.353  1.00 57.72           O  
ATOM   1009  CB  LEU A 133      35.958  28.312  34.246  1.00 44.32           C  
ATOM   1010  CG  LEU A 133      34.793  28.862  35.097  1.00 43.00           C  
ATOM   1011  CD1 LEU A 133      34.403  27.901  36.221  1.00 41.66           C  
ATOM   1012  CD2 LEU A 133      35.146  30.229  35.667  1.00 37.43           C  
ATOM   1013  N   ASP A 134      37.767  27.474  31.628  1.00 57.24           N  
ATOM   1014  CA  ASP A 134      39.083  27.196  31.050  1.00 61.25           C  
ATOM   1015  C   ASP A 134      39.433  28.308  30.029  1.00 63.96           C  
ATOM   1016  O   ASP A 134      38.639  28.625  29.133  1.00 64.67           O  
ATOM   1017  CB  ASP A 134      39.064  25.806  30.380  1.00 64.13           C  
ATOM   1018  CG  ASP A 134      40.460  25.284  30.026  1.00 67.60           C  
ATOM   1019  OD1 ASP A 134      41.051  25.765  29.029  1.00 68.45           O  
ATOM   1020  OD2 ASP A 134      40.953  24.370  30.729  1.00 66.38           O  
ATOM   1021  N   PRO A 135      40.640  28.896  30.142  1.00 65.08           N  
ATOM   1022  CA  PRO A 135      41.142  29.973  29.268  1.00 65.11           C  
ATOM   1023  C   PRO A 135      41.173  29.702  27.757  1.00 64.21           C  
ATOM   1024  O   PRO A 135      41.315  30.634  26.954  1.00 63.79           O  
ATOM   1025  CB  PRO A 135      42.542  30.238  29.823  1.00 67.51           C  
ATOM   1026  CG  PRO A 135      42.927  28.904  30.446  1.00 67.02           C  
ATOM   1027  CD  PRO A 135      41.656  28.524  31.145  1.00 65.19           C  
ATOM   1028  N   GLN A 136      41.064  28.437  27.366  1.00 63.28           N  
ATOM   1029  CA  GLN A 136      41.064  28.089  25.949  1.00 65.52           C  
ATOM   1030  C   GLN A 136      39.676  28.265  25.303  1.00 61.84           C  
ATOM   1031  O   GLN A 136      39.536  28.200  24.078  1.00 59.63           O  
ATOM   1032  CB  GLN A 136      41.617  26.673  25.754  1.00 70.72           C  
ATOM   1033  CG  GLN A 136      43.138  26.581  25.978  1.00 77.44           C  
ATOM   1034  CD  GLN A 136      43.565  25.350  26.783  1.00 81.04           C  
ATOM   1035  OE1 GLN A 136      44.222  25.471  27.819  1.00 82.33           O  
ATOM   1036  NE2 GLN A 136      43.192  24.165  26.309  1.00 82.09           N  
ATOM   1037  N   CYS A 137      38.673  28.554  26.134  1.00 61.04           N  
ATOM   1038  CA  CYS A 137      37.301  28.775  25.686  1.00 55.58           C  
ATOM   1039  C   CYS A 137      37.044  30.258  25.487  1.00 51.94           C  
ATOM   1040  O   CYS A 137      37.065  31.042  26.441  1.00 50.99           O  
ATOM   1041  CB  CYS A 137      36.299  28.225  26.700  1.00 54.91           C  
ATOM   1042  SG  CYS A 137      34.670  28.983  26.565  1.00 59.74           S  
ATOM   1043  N   HIS A 138      36.804  30.636  24.236  1.00 49.22           N  
ATOM   1044  CA  HIS A 138      36.528  32.024  23.892  1.00 46.98           C  
ATOM   1045  C   HIS A 138      35.068  32.112  23.432  1.00 42.76           C  
ATOM   1046  O   HIS A 138      34.783  32.621  22.349  1.00 38.11           O  
ATOM   1047  CB  HIS A 138      37.452  32.505  22.760  1.00 53.45           C  
ATOM   1048  CG  HIS A 138      38.824  31.892  22.772  1.00 61.76           C  
ATOM   1049  ND1 HIS A 138      39.753  32.143  23.762  1.00 63.31           N  
ATOM   1050  CD2 HIS A 138      39.425  31.045  21.900  1.00 62.59           C  
ATOM   1051  CE1 HIS A 138      40.863  31.476  23.499  1.00 64.33           C  
ATOM   1052  NE2 HIS A 138      40.691  30.800  22.377  1.00 63.96           N  
ATOM   1053  N   LEU A 139      34.144  31.611  24.251  1.00 39.54           N  
ATOM   1054  CA  LEU A 139      32.736  31.637  23.883  1.00 36.75           C  
ATOM   1055  C   LEU A 139      32.140  33.023  24.078  1.00 35.36           C  
ATOM   1056  O   LEU A 139      32.205  33.597  25.165  1.00 37.45           O  
ATOM   1057  CB  LEU A 139      31.941  30.597  24.666  1.00 33.17           C  
ATOM   1058  CG  LEU A 139      30.617  30.232  23.997  1.00 32.17           C  
ATOM   1059  CD1 LEU A 139      30.879  29.371  22.791  1.00 35.15           C  
ATOM   1060  CD2 LEU A 139      29.729  29.492  24.960  1.00 31.13           C  
ATOM   1061  N   GLU A 140      31.587  33.554  22.995  1.00 33.27           N  
ATOM   1062  CA  GLU A 140      30.980  34.875  22.965  1.00 30.81           C  
ATOM   1063  C   GLU A 140      29.450  34.871  23.109  1.00 32.11           C  
ATOM   1064  O   GLU A 140      28.879  35.812  23.669  1.00 34.08           O  
ATOM   1065  CB  GLU A 140      31.330  35.589  21.658  1.00 31.44           C  
ATOM   1066  CG  GLU A 140      32.792  35.624  21.301  1.00 33.26           C  
ATOM   1067  CD  GLU A 140      33.076  36.534  20.112  1.00 39.97           C  
ATOM   1068  OE1 GLU A 140      32.323  36.482  19.102  1.00 33.27           O  
ATOM   1069  OE2 GLU A 140      34.056  37.313  20.204  1.00 40.68           O  
ATOM   1070  N   LYS A 141      28.772  33.867  22.555  1.00 25.72           N  
ATOM   1071  CA  LYS A 141      27.315  33.821  22.665  1.00 19.81           C  
ATOM   1072  C   LYS A 141      26.843  32.493  23.230  1.00 16.01           C  
ATOM   1073  O   LYS A 141      27.076  31.447  22.635  1.00 15.31           O  
ATOM   1074  CB  LYS A 141      26.656  34.048  21.313  1.00  8.67           C  
ATOM   1075  CG  LYS A 141      27.002  35.340  20.642  1.00 25.94           C  
ATOM   1076  CD  LYS A 141      26.067  35.563  19.436  1.00 27.38           C  
ATOM   1077  CE  LYS A 141      26.305  36.904  18.764  1.00 30.65           C  
ATOM   1078  NZ  LYS A 141      27.584  36.866  17.996  1.00 39.35           N  
ATOM   1079  N   LEU A 142      26.072  32.550  24.305  1.00 15.24           N  
ATOM   1080  CA  LEU A 142      25.582  31.347  24.947  1.00 17.76           C  
ATOM   1081  C   LEU A 142      24.085  31.361  25.150  1.00 18.92           C  
ATOM   1082  O   LEU A 142      23.555  32.218  25.857  1.00 18.74           O  
ATOM   1083  CB  LEU A 142      26.257  31.218  26.294  1.00 20.80           C  
ATOM   1084  CG  LEU A 142      25.822  30.070  27.172  1.00 18.47           C  
ATOM   1085  CD1 LEU A 142      26.426  28.838  26.610  1.00 14.35           C  
ATOM   1086  CD2 LEU A 142      26.297  30.307  28.586  1.00 20.47           C  
ATOM   1087  N   GLN A 143      23.399  30.397  24.555  1.00 19.17           N  
ATOM   1088  CA  GLN A 143      21.949  30.313  24.710  1.00 21.42           C  
ATOM   1089  C   GLN A 143      21.523  29.105  25.523  1.00 21.42           C  
ATOM   1090  O   GLN A 143      21.671  27.965  25.091  1.00 17.03           O  
ATOM   1091  CB  GLN A 143      21.250  30.292  23.360  1.00 25.85           C  
ATOM   1092  CG  GLN A 143      21.028  31.666  22.767  1.00 29.38           C  
ATOM   1093  CD  GLN A 143      20.134  31.627  21.537  1.00 33.48           C  
ATOM   1094  OE1 GLN A 143      20.308  32.419  20.618  1.00 22.35           O  
ATOM   1095  NE2 GLN A 143      19.179  30.690  21.509  1.00 40.55           N  
ATOM   1096  N   LEU A 144      20.917  29.377  26.671  1.00 22.43           N  
ATOM   1097  CA  LEU A 144      20.471  28.340  27.590  1.00 21.66           C  
ATOM   1098  C   LEU A 144      18.975  28.447  27.915  1.00 21.35           C  
ATOM   1099  O   LEU A 144      18.571  28.264  29.043  1.00 22.27           O  
ATOM   1100  CB  LEU A 144      21.309  28.443  28.865  1.00 19.99           C  
ATOM   1101  CG  LEU A 144      22.781  28.169  28.584  1.00 18.39           C  
ATOM   1102  CD1 LEU A 144      23.652  28.556  29.757  1.00 18.50           C  
ATOM   1103  CD2 LEU A 144      22.938  26.706  28.253  1.00  2.00           C  
ATOM   1104  N   GLU A 145      18.150  28.716  26.910  1.00 24.09           N  
ATOM   1105  CA  GLU A 145      16.700  28.859  27.089  1.00 20.27           C  
ATOM   1106  C   GLU A 145      16.040  27.538  27.432  1.00 24.83           C  
ATOM   1107  O   GLU A 145      16.452  26.509  26.923  1.00 29.60           O  
ATOM   1108  CB  GLU A 145      16.114  29.373  25.787  1.00 24.44           C  
ATOM   1109  CG  GLU A 145      14.913  30.263  25.925  1.00 34.29           C  
ATOM   1110  CD  GLU A 145      14.659  31.067  24.662  1.00 39.41           C  
ATOM   1111  OE1 GLU A 145      15.600  31.222  23.851  1.00 36.25           O  
ATOM   1112  OE2 GLU A 145      13.518  31.546  24.485  1.00 39.05           O  
ATOM   1113  N   TYR A 146      14.990  27.559  28.248  1.00 30.32           N  
ATOM   1114  CA  TYR A 146      14.268  26.335  28.613  1.00 29.19           C  
ATOM   1115  C   TYR A 146      15.216  25.202  28.984  1.00 30.69           C  
ATOM   1116  O   TYR A 146      15.141  24.133  28.377  1.00 31.18           O  
ATOM   1117  CB  TYR A 146      13.428  25.844  27.432  1.00 29.36           C  
ATOM   1118  CG  TYR A 146      12.170  26.624  27.144  1.00 31.32           C  
ATOM   1119  CD1 TYR A 146      11.097  26.598  28.030  1.00 34.59           C  
ATOM   1120  CD2 TYR A 146      12.039  27.366  25.973  1.00 30.16           C  
ATOM   1121  CE1 TYR A 146       9.921  27.294  27.765  1.00 33.63           C  
ATOM   1122  CE2 TYR A 146      10.875  28.066  25.693  1.00 33.61           C  
ATOM   1123  CZ  TYR A 146       9.813  28.030  26.597  1.00 38.48           C  
ATOM   1124  OH  TYR A 146       8.656  28.759  26.357  1.00 46.60           O  
ATOM   1125  N   CYS A 147      16.115  25.416  29.944  1.00 28.70           N  
ATOM   1126  CA  CYS A 147      17.070  24.360  30.308  1.00 29.66           C  
ATOM   1127  C   CYS A 147      16.892  23.783  31.701  1.00 31.81           C  
ATOM   1128  O   CYS A 147      17.827  23.243  32.294  1.00 32.21           O  
ATOM   1129  CB  CYS A 147      18.512  24.834  30.120  1.00 27.80           C  
ATOM   1130  SG  CYS A 147      19.042  24.924  28.398  1.00 25.23           S  
ATOM   1131  N   ARG A 148      15.676  23.879  32.211  1.00 34.04           N  
ATOM   1132  CA  ARG A 148      15.344  23.373  33.530  1.00 31.50           C  
ATOM   1133  C   ARG A 148      16.300  23.831  34.632  1.00 30.08           C  
ATOM   1134  O   ARG A 148      16.442  23.151  35.646  1.00 31.97           O  
ATOM   1135  CB  ARG A 148      15.237  21.854  33.510  1.00 33.21           C  
ATOM   1136  CG  ARG A 148      14.324  21.294  32.437  1.00 40.50           C  
ATOM   1137  CD  ARG A 148      12.889  21.742  32.581  1.00 49.73           C  
ATOM   1138  NE  ARG A 148      12.007  20.885  31.783  1.00 61.55           N  
ATOM   1139  CZ  ARG A 148      10.890  21.291  31.171  1.00 66.59           C  
ATOM   1140  NH1 ARG A 148      10.499  22.566  31.242  1.00 66.62           N  
ATOM   1141  NH2 ARG A 148      10.127  20.401  30.530  1.00 69.16           N  
ATOM   1142  N   LEU A 149      16.967  24.968  34.433  1.00 28.23           N  
ATOM   1143  CA  LEU A 149      17.861  25.511  35.460  1.00 22.65           C  
ATOM   1144  C   LEU A 149      16.954  26.107  36.530  1.00 24.20           C  
ATOM   1145  O   LEU A 149      15.736  26.256  36.319  1.00 25.46           O  
ATOM   1146  CB  LEU A 149      18.668  26.669  34.925  1.00 11.22           C  
ATOM   1147  CG  LEU A 149      19.274  26.436  33.568  1.00 16.43           C  
ATOM   1148  CD1 LEU A 149      19.999  27.688  33.174  1.00  3.50           C  
ATOM   1149  CD2 LEU A 149      20.214  25.236  33.618  1.00 22.47           C  
ATOM   1150  N   THR A 150      17.567  26.538  37.623  1.00 13.74           N  
ATOM   1151  CA  THR A 150      16.848  27.151  38.725  1.00 19.88           C  
ATOM   1152  C   THR A 150      17.834  28.106  39.397  1.00 22.45           C  
ATOM   1153  O   THR A 150      18.946  28.330  38.890  1.00 21.00           O  
ATOM   1154  CB  THR A 150      16.288  26.092  39.757  1.00 21.74           C  
ATOM   1155  OG1 THR A 150      17.326  25.179  40.151  1.00 12.96           O  
ATOM   1156  CG2 THR A 150      15.092  25.294  39.158  1.00 23.90           C  
ATOM   1157  N   ALA A 151      17.459  28.661  40.539  1.00 22.15           N  
ATOM   1158  CA  ALA A 151      18.355  29.600  41.191  1.00 25.25           C  
ATOM   1159  C   ALA A 151      19.780  29.061  41.386  1.00 27.12           C  
ATOM   1160  O   ALA A 151      20.751  29.804  41.261  1.00 29.55           O  
ATOM   1161  CB  ALA A 151      17.763  30.061  42.493  1.00 27.04           C  
ATOM   1162  N   ALA A 152      19.910  27.755  41.601  1.00 31.14           N  
ATOM   1163  CA  ALA A 152      21.231  27.149  41.795  1.00 34.39           C  
ATOM   1164  C   ALA A 152      22.216  27.480  40.663  1.00 35.50           C  
ATOM   1165  O   ALA A 152      23.389  27.787  40.895  1.00 34.87           O  
ATOM   1166  CB  ALA A 152      21.092  25.643  41.947  1.00 35.21           C  
ATOM   1167  N   SER A 153      21.709  27.465  39.438  1.00 38.35           N  
ATOM   1168  CA  SER A 153      22.519  27.740  38.263  1.00 38.19           C  
ATOM   1169  C   SER A 153      23.132  29.143  38.258  1.00 39.61           C  
ATOM   1170  O   SER A 153      24.258  29.343  37.781  1.00 39.16           O  
ATOM   1171  CB  SER A 153      21.670  27.536  37.009  1.00 40.21           C  
ATOM   1172  OG  SER A 153      21.403  26.159  36.771  1.00 39.98           O  
ATOM   1173  N   CYS A 154      22.443  30.102  38.861  1.00 38.10           N  
ATOM   1174  CA  CYS A 154      22.946  31.471  38.847  1.00 39.00           C  
ATOM   1175  C   CYS A 154      24.337  31.729  39.427  1.00 36.89           C  
ATOM   1176  O   CYS A 154      25.073  32.559  38.888  1.00 38.43           O  
ATOM   1177  CB  CYS A 154      21.902  32.424  39.417  1.00 35.25           C  
ATOM   1178  SG  CYS A 154      20.298  32.278  38.566  1.00 33.30           S  
ATOM   1179  N   GLU A 155      24.738  30.970  40.447  1.00 36.57           N  
ATOM   1180  CA  GLU A 155      26.058  31.166  41.051  1.00 37.35           C  
ATOM   1181  C   GLU A 155      27.179  30.821  40.054  1.00 31.79           C  
ATOM   1182  O   GLU A 155      28.079  31.623  39.818  1.00 25.81           O  
ATOM   1183  CB  GLU A 155      26.186  30.405  42.382  1.00 44.29           C  
ATOM   1184  CG  GLU A 155      27.312  30.932  43.299  1.00 56.61           C  
ATOM   1185  CD  GLU A 155      26.920  31.028  44.795  1.00 63.54           C  
ATOM   1186  OE1 GLU A 155      25.832  30.532  45.191  1.00 61.82           O  
ATOM   1187  OE2 GLU A 155      27.714  31.616  45.579  1.00 66.52           O  
ATOM   1188  N   PRO A 156      27.161  29.612  39.482  1.00 31.48           N  
ATOM   1189  CA  PRO A 156      28.229  29.319  38.521  1.00 29.16           C  
ATOM   1190  C   PRO A 156      28.175  30.264  37.321  1.00 31.75           C  
ATOM   1191  O   PRO A 156      29.216  30.664  36.784  1.00 27.05           O  
ATOM   1192  CB  PRO A 156      27.940  27.875  38.100  1.00 24.62           C  
ATOM   1193  CG  PRO A 156      26.549  27.575  38.634  1.00 26.45           C  
ATOM   1194  CD  PRO A 156      26.465  28.377  39.885  1.00 31.15           C  
ATOM   1195  N   LEU A 157      26.962  30.618  36.903  1.00 31.61           N  
ATOM   1196  CA  LEU A 157      26.796  31.527  35.779  1.00 29.42           C  
ATOM   1197  C   LEU A 157      27.464  32.816  36.146  1.00 29.31           C  
ATOM   1198  O   LEU A 157      28.235  33.351  35.371  1.00 31.78           O  
ATOM   1199  CB  LEU A 157      25.325  31.766  35.478  1.00 22.15           C  
ATOM   1200  CG  LEU A 157      24.836  30.823  34.385  1.00 23.31           C  
ATOM   1201  CD1 LEU A 157      23.361  30.994  34.152  1.00 21.21           C  
ATOM   1202  CD2 LEU A 157      25.609  31.099  33.115  1.00 21.40           C  
ATOM   1203  N   ALA A 158      27.235  33.253  37.376  1.00 27.74           N  
ATOM   1204  CA  ALA A 158      27.818  34.482  37.881  1.00 30.17           C  
ATOM   1205  C   ALA A 158      29.330  34.346  37.913  1.00 33.83           C  
ATOM   1206  O   ALA A 158      30.047  35.261  37.514  1.00 35.76           O  
ATOM   1207  CB  ALA A 158      27.295  34.771  39.273  1.00 29.73           C  
ATOM   1208  N   SER A 159      29.804  33.185  38.356  1.00 32.99           N  
ATOM   1209  CA  SER A 159      31.234  32.901  38.460  1.00 36.77           C  
ATOM   1210  C   SER A 159      31.923  32.877  37.098  1.00 34.32           C  
ATOM   1211  O   SER A 159      33.054  33.343  36.946  1.00 32.75           O  
ATOM   1212  CB  SER A 159      31.438  31.579  39.192  1.00 41.93           C  
ATOM   1213  OG  SER A 159      30.863  31.636  40.492  1.00 55.25           O  
ATOM   1214  N   VAL A 160      31.229  32.320  36.114  1.00 33.54           N  
ATOM   1215  CA  VAL A 160      31.726  32.261  34.748  1.00 34.02           C  
ATOM   1216  C   VAL A 160      31.858  33.709  34.338  1.00 37.52           C  
ATOM   1217  O   VAL A 160      32.899  34.156  33.844  1.00 35.82           O  
ATOM   1218  CB  VAL A 160      30.662  31.654  33.808  1.00 27.52           C  
ATOM   1219  CG1 VAL A 160      30.915  32.077  32.377  1.00 25.61           C  
ATOM   1220  CG2 VAL A 160      30.643  30.154  33.926  1.00 31.71           C  
ATOM   1221  N   LEU A 161      30.766  34.417  34.619  1.00 39.76           N  
ATOM   1222  CA  LEU A 161      30.547  35.819  34.313  1.00 40.03           C  
ATOM   1223  C   LEU A 161      31.612  36.783  34.814  1.00 41.94           C  
ATOM   1224  O   LEU A 161      32.082  37.627  34.050  1.00 43.24           O  
ATOM   1225  CB  LEU A 161      29.156  36.208  34.817  1.00 34.01           C  
ATOM   1226  CG  LEU A 161      28.329  37.261  34.086  1.00 31.81           C  
ATOM   1227  CD1 LEU A 161      28.563  37.198  32.573  1.00 23.49           C  
ATOM   1228  CD2 LEU A 161      26.856  37.069  34.452  1.00 21.90           C  
ATOM   1229  N   ARG A 162      32.016  36.656  36.075  1.00 47.14           N  
ATOM   1230  CA  ARG A 162      33.042  37.557  36.616  1.00 49.51           C  
ATOM   1231  C   ARG A 162      34.397  37.245  35.988  1.00 51.11           C  
ATOM   1232  O   ARG A 162      35.190  38.154  35.714  1.00 51.90           O  
ATOM   1233  CB  ARG A 162      33.183  37.427  38.148  1.00 48.59           C  
ATOM   1234  CG  ARG A 162      31.887  37.286  38.931  1.00 56.12           C  
ATOM   1235  CD  ARG A 162      32.101  37.449  40.449  1.00 62.85           C  
ATOM   1236  NE  ARG A 162      31.168  36.628  41.236  1.00 72.27           N  
ATOM   1237  CZ  ARG A 162      30.508  37.032  42.326  1.00 76.35           C  
ATOM   1238  NH1 ARG A 162      30.660  38.272  42.790  1.00 76.40           N  
ATOM   1239  NH2 ARG A 162      29.697  36.182  42.964  1.00 78.91           N  
ATOM   1240  N   ALA A 163      34.635  35.958  35.733  1.00 51.84           N  
ATOM   1241  CA  ALA A 163      35.905  35.489  35.198  1.00 50.18           C  
ATOM   1242  C   ALA A 163      36.190  35.709  33.725  1.00 51.43           C  
ATOM   1243  O   ALA A 163      37.251  36.222  33.369  1.00 53.71           O  
ATOM   1244  CB  ALA A 163      36.098  34.035  35.552  1.00 50.31           C  
ATOM   1245  N   THR A 164      35.284  35.254  32.868  1.00 52.67           N  
ATOM   1246  CA  THR A 164      35.473  35.385  31.430  1.00 52.06           C  
ATOM   1247  C   THR A 164      35.569  36.855  31.018  1.00 51.88           C  
ATOM   1248  O   THR A 164      35.346  37.770  31.816  1.00 53.63           O  
ATOM   1249  CB  THR A 164      34.358  34.608  30.630  1.00 52.28           C  
ATOM   1250  OG1 THR A 164      34.566  34.725  29.211  1.00 57.90           O  
ATOM   1251  CG2 THR A 164      32.984  35.113  30.975  1.00 52.87           C  
ATOM   1252  N   ARG A 165      35.980  37.072  29.780  1.00 53.38           N  
ATOM   1253  CA  ARG A 165      36.116  38.415  29.241  1.00 54.35           C  
ATOM   1254  C   ARG A 165      35.577  38.451  27.814  1.00 51.58           C  
ATOM   1255  O   ARG A 165      35.459  39.524  27.226  1.00 54.45           O  
ATOM   1256  CB  ARG A 165      37.594  38.839  29.226  1.00 59.69           C  
ATOM   1257  CG  ARG A 165      38.173  39.270  30.575  1.00 66.99           C  
ATOM   1258  CD  ARG A 165      39.643  39.727  30.450  1.00 74.33           C  
ATOM   1259  NE  ARG A 165      39.834  40.808  29.471  1.00 80.97           N  
ATOM   1260  CZ  ARG A 165      40.311  42.024  29.753  1.00 84.15           C  
ATOM   1261  NH1 ARG A 165      40.657  42.341  31.000  1.00 84.52           N  
ATOM   1262  NH2 ARG A 165      40.449  42.929  28.782  1.00 85.09           N  
ATOM   1263  N   ALA A 166      35.189  37.293  27.286  1.00 42.96           N  
ATOM   1264  CA  ALA A 166      34.728  37.215  25.908  1.00 39.97           C  
ATOM   1265  C   ALA A 166      33.224  37.201  25.666  1.00 37.92           C  
ATOM   1266  O   ALA A 166      32.768  37.609  24.601  1.00 37.51           O  
ATOM   1267  CB  ALA A 166      35.366  36.013  25.235  1.00 38.24           C  
ATOM   1268  N   LEU A 167      32.465  36.680  26.618  1.00 35.06           N  
ATOM   1269  CA  LEU A 167      31.016  36.584  26.478  1.00 30.65           C  
ATOM   1270  C   LEU A 167      30.344  37.931  26.139  1.00 31.69           C  
ATOM   1271  O   LEU A 167      30.570  38.934  26.820  1.00 29.34           O  
ATOM   1272  CB  LEU A 167      30.439  36.000  27.766  1.00 27.14           C  
ATOM   1273  CG  LEU A 167      29.038  35.410  27.731  1.00 28.57           C  
ATOM   1274  CD1 LEU A 167      28.926  34.369  26.618  1.00 27.87           C  
ATOM   1275  CD2 LEU A 167      28.739  34.788  29.087  1.00 25.22           C  
ATOM   1276  N   LYS A 168      29.596  37.968  25.036  1.00 28.86           N  
ATOM   1277  CA  LYS A 168      28.882  39.171  24.610  1.00 27.76           C  
ATOM   1278  C   LYS A 168      27.378  38.996  24.761  1.00 29.15           C  
ATOM   1279  O   LYS A 168      26.668  39.943  25.073  1.00 33.31           O  
ATOM   1280  CB  LYS A 168      29.205  39.517  23.159  1.00 25.87           C  
ATOM   1281  CG  LYS A 168      30.684  39.846  22.920  1.00 38.18           C  
ATOM   1282  CD  LYS A 168      31.233  40.862  23.945  1.00 44.87           C  
ATOM   1283  CE  LYS A 168      32.780  40.842  24.051  1.00 49.43           C  
ATOM   1284  NZ  LYS A 168      33.306  41.197  25.437  1.00 40.41           N  
ATOM   1285  N   GLU A 169      26.893  37.777  24.574  1.00 25.01           N  
ATOM   1286  CA  GLU A 169      25.481  37.507  24.683  1.00 20.15           C  
ATOM   1287  C   GLU A 169      25.124  36.426  25.707  1.00 23.28           C  
ATOM   1288  O   GLU A 169      25.668  35.326  25.667  1.00 26.95           O  
ATOM   1289  CB  GLU A 169      24.952  37.100  23.314  1.00 22.49           C  
ATOM   1290  CG  GLU A 169      23.603  36.368  23.366  1.00 19.53           C  
ATOM   1291  CD  GLU A 169      22.941  36.173  21.989  1.00 26.72           C  
ATOM   1292  OE1 GLU A 169      23.431  36.764  20.972  1.00 22.18           O  
ATOM   1293  OE2 GLU A 169      21.914  35.435  21.952  1.00 19.88           O  
ATOM   1294  N   LEU A 170      24.202  36.733  26.611  1.00 19.70           N  
ATOM   1295  CA  LEU A 170      23.752  35.762  27.588  1.00 20.01           C  
ATOM   1296  C   LEU A 170      22.240  35.704  27.555  1.00 17.57           C  
ATOM   1297  O   LEU A 170      21.559  36.686  27.822  1.00 16.39           O  
ATOM   1298  CB  LEU A 170      24.203  36.108  29.007  1.00 23.70           C  
ATOM   1299  CG  LEU A 170      23.726  35.023  29.976  1.00 21.88           C  
ATOM   1300  CD1 LEU A 170      24.224  33.675  29.488  1.00 22.91           C  
ATOM   1301  CD2 LEU A 170      24.224  35.285  31.370  1.00 25.16           C  
ATOM   1302  N   THR A 171      21.723  34.520  27.314  1.00 13.09           N  
ATOM   1303  CA  THR A 171      20.293  34.326  27.240  1.00 13.79           C  
ATOM   1304  C   THR A 171      19.893  33.193  28.147  1.00 16.21           C  
ATOM   1305  O   THR A 171      20.301  32.035  27.946  1.00 14.17           O  
ATOM   1306  CB  THR A 171      19.900  33.933  25.833  1.00 11.17           C  
ATOM   1307  OG1 THR A 171      20.538  34.823  24.916  1.00 16.10           O  
ATOM   1308  CG2 THR A 171      18.419  34.016  25.658  1.00  3.99           C  
ATOM   1309  N   VAL A 172      19.071  33.507  29.133  1.00 14.91           N  
ATOM   1310  CA  VAL A 172      18.632  32.486  30.044  1.00 15.93           C  
ATOM   1311  C   VAL A 172      17.132  32.538  30.199  1.00 16.65           C  
ATOM   1312  O   VAL A 172      16.593  32.185  31.249  1.00 20.17           O  
ATOM   1313  CB  VAL A 172      19.333  32.618  31.403  1.00 19.95           C  
ATOM   1314  CG1 VAL A 172      20.847  32.724  31.193  1.00 25.67           C  
ATOM   1315  CG2 VAL A 172      18.823  33.815  32.143  1.00 12.14           C  
ATOM   1316  N   SER A 173      16.452  32.898  29.115  1.00 15.38           N  
ATOM   1317  CA  SER A 173      14.997  32.995  29.124  1.00 10.16           C  
ATOM   1318  C   SER A 173      14.353  31.647  29.456  1.00 16.59           C  
ATOM   1319  O   SER A 173      14.956  30.585  29.289  1.00 15.67           O  
ATOM   1320  CB  SER A 173      14.500  33.454  27.748  1.00 13.21           C  
ATOM   1321  OG  SER A 173      15.071  34.694  27.318  1.00 13.16           O  
ATOM   1322  N   ASN A 174      13.125  31.688  29.946  1.00 18.32           N  
ATOM   1323  CA  ASN A 174      12.367  30.484  30.235  1.00 16.86           C  
ATOM   1324  C   ASN A 174      12.997  29.474  31.193  1.00 22.72           C  
ATOM   1325  O   ASN A 174      12.891  28.246  31.020  1.00 28.94           O  
ATOM   1326  CB  ASN A 174      11.935  29.823  28.919  1.00 14.70           C  
ATOM   1327  CG  ASN A 174      10.984  30.701  28.100  1.00 16.21           C  
ATOM   1328  OD1 ASN A 174       9.841  30.994  28.517  1.00 24.71           O  
ATOM   1329  ND2 ASN A 174      11.432  31.104  26.926  1.00 16.43           N  
ATOM   1330  N   ASN A 175      13.703  29.996  32.181  1.00 26.40           N  
ATOM   1331  CA  ASN A 175      14.291  29.173  33.228  1.00 29.32           C  
ATOM   1332  C   ASN A 175      13.771  29.872  34.467  1.00 31.00           C  
ATOM   1333  O   ASN A 175      13.711  31.098  34.492  1.00 31.62           O  
ATOM   1334  CB  ASN A 175      15.811  29.225  33.191  1.00 25.64           C  
ATOM   1335  CG  ASN A 175      16.386  28.313  32.147  1.00 25.93           C  
ATOM   1336  OD1 ASN A 175      16.295  27.093  32.251  1.00 39.29           O  
ATOM   1337  ND2 ASN A 175      16.972  28.889  31.127  1.00 23.32           N  
ATOM   1338  N   ASP A 176      13.337  29.123  35.469  1.00 32.45           N  
ATOM   1339  CA  ASP A 176      12.834  29.775  36.661  1.00 34.35           C  
ATOM   1340  C   ASP A 176      13.913  30.111  37.706  1.00 35.36           C  
ATOM   1341  O   ASP A 176      13.932  29.556  38.809  1.00 36.87           O  
ATOM   1342  CB  ASP A 176      11.701  28.973  37.274  1.00 44.45           C  
ATOM   1343  CG  ASP A 176      10.904  29.789  38.267  1.00 51.80           C  
ATOM   1344  OD1 ASP A 176      10.069  30.626  37.827  1.00 57.80           O  
ATOM   1345  OD2 ASP A 176      11.141  29.616  39.487  1.00 53.37           O  
ATOM   1346  N   ILE A 177      14.789  31.054  37.365  1.00 32.91           N  
ATOM   1347  CA  ILE A 177      15.857  31.454  38.261  1.00 30.36           C  
ATOM   1348  C   ILE A 177      15.350  32.211  39.490  1.00 36.15           C  
ATOM   1349  O   ILE A 177      16.053  32.303  40.509  1.00 38.74           O  
ATOM   1350  CB  ILE A 177      16.940  32.273  37.538  1.00 29.78           C  
ATOM   1351  CG1 ILE A 177      16.370  33.581  37.001  1.00 25.89           C  
ATOM   1352  CG2 ILE A 177      17.555  31.457  36.410  1.00 20.86           C  
ATOM   1353  CD1 ILE A 177      17.402  34.404  36.253  1.00 25.88           C  
ATOM   1354  N   GLY A 178      14.137  32.753  39.394  1.00 33.37           N  
ATOM   1355  CA  GLY A 178      13.542  33.477  40.509  1.00 30.80           C  
ATOM   1356  C   GLY A 178      14.220  34.784  40.899  1.00 29.28           C  
ATOM   1357  O   GLY A 178      15.316  35.106  40.412  1.00 27.56           O  
ATOM   1358  N   GLU A 179      13.570  35.523  41.796  1.00 25.78           N  
ATOM   1359  CA  GLU A 179      14.081  36.799  42.284  1.00 30.85           C  
ATOM   1360  C   GLU A 179      15.480  36.628  42.860  1.00 32.71           C  
ATOM   1361  O   GLU A 179      16.408  37.372  42.522  1.00 35.90           O  
ATOM   1362  CB  GLU A 179      13.155  37.370  43.369  1.00 35.09           C  
ATOM   1363  CG  GLU A 179      13.703  38.644  44.030  1.00 41.18           C  
ATOM   1364  CD  GLU A 179      12.833  39.193  45.159  1.00 40.84           C  
ATOM   1365  OE1 GLU A 179      11.600  38.975  45.151  1.00 40.59           O  
ATOM   1366  OE2 GLU A 179      13.400  39.862  46.051  1.00 37.84           O  
ATOM   1367  N   ALA A 180      15.630  35.629  43.718  1.00 30.75           N  
ATOM   1368  CA  ALA A 180      16.906  35.366  44.360  1.00 32.35           C  
ATOM   1369  C   ALA A 180      18.020  35.061  43.350  1.00 32.19           C  
ATOM   1370  O   ALA A 180      19.135  35.574  43.463  1.00 30.05           O  
ATOM   1371  CB  ALA A 180      16.750  34.213  45.345  1.00 31.65           C  
ATOM   1372  N   GLY A 181      17.703  34.218  42.371  1.00 30.70           N  
ATOM   1373  CA  GLY A 181      18.678  33.844  41.367  1.00 31.86           C  
ATOM   1374  C   GLY A 181      19.092  35.026  40.528  1.00 29.90           C  
ATOM   1375  O   GLY A 181      20.285  35.283  40.372  1.00 31.47           O  
ATOM   1376  N   ALA A 182      18.107  35.729  39.975  1.00 27.71           N  
ATOM   1377  CA  ALA A 182      18.351  36.906  39.159  1.00 26.73           C  
ATOM   1378  C   ALA A 182      19.245  37.881  39.916  1.00 29.21           C  
ATOM   1379  O   ALA A 182      20.123  38.516  39.321  1.00 27.53           O  
ATOM   1380  CB  ALA A 182      17.049  37.565  38.818  1.00 25.71           C  
ATOM   1381  N   ARG A 183      19.012  38.002  41.226  1.00 32.13           N  
ATOM   1382  CA  ARG A 183      19.807  38.883  42.080  1.00 32.75           C  
ATOM   1383  C   ARG A 183      21.261  38.434  42.112  1.00 32.73           C  
ATOM   1384  O   ARG A 183      22.178  39.258  42.102  1.00 33.07           O  
ATOM   1385  CB  ARG A 183      19.230  38.948  43.493  1.00 40.03           C  
ATOM   1386  CG  ARG A 183      20.166  39.616  44.483  1.00 49.39           C  
ATOM   1387  CD  ARG A 183      19.417  40.385  45.538  1.00 61.61           C  
ATOM   1388  NE  ARG A 183      19.094  41.746  45.105  1.00 69.13           N  
ATOM   1389  CZ  ARG A 183      17.884  42.302  45.213  1.00 74.60           C  
ATOM   1390  NH1 ARG A 183      16.867  41.611  45.733  1.00 75.46           N  
ATOM   1391  NH2 ARG A 183      17.698  43.570  44.850  1.00 74.02           N  
ATOM   1392  N   VAL A 184      21.478  37.125  42.115  1.00 30.98           N  
ATOM   1393  CA  VAL A 184      22.837  36.582  42.097  1.00 31.53           C  
ATOM   1394  C   VAL A 184      23.460  36.825  40.712  1.00 30.55           C  
ATOM   1395  O   VAL A 184      24.556  37.374  40.584  1.00 31.35           O  
ATOM   1396  CB  VAL A 184      22.818  35.050  42.374  1.00 32.89           C  
ATOM   1397  CG1 VAL A 184      24.207  34.439  42.208  1.00 31.37           C  
ATOM   1398  CG2 VAL A 184      22.262  34.770  43.771  1.00 38.54           C  
ATOM   1399  N   LEU A 185      22.731  36.413  39.686  1.00 27.66           N  
ATOM   1400  CA  LEU A 185      23.165  36.537  38.318  1.00 26.95           C  
ATOM   1401  C   LEU A 185      23.574  37.944  37.998  1.00 28.46           C  
ATOM   1402  O   LEU A 185      24.662  38.182  37.493  1.00 30.54           O  
ATOM   1403  CB  LEU A 185      22.032  36.112  37.400  1.00 28.44           C  
ATOM   1404  CG  LEU A 185      22.306  36.135  35.904  1.00 27.67           C  
ATOM   1405  CD1 LEU A 185      23.674  35.531  35.618  1.00 27.44           C  
ATOM   1406  CD2 LEU A 185      21.178  35.377  35.184  1.00 29.65           C  
ATOM   1407  N   GLY A 186      22.693  38.881  38.315  1.00 34.14           N  
ATOM   1408  CA  GLY A 186      22.951  40.279  38.037  1.00 34.63           C  
ATOM   1409  C   GLY A 186      24.123  40.776  38.843  1.00 33.29           C  
ATOM   1410  O   GLY A 186      24.913  41.600  38.375  1.00 32.20           O  
ATOM   1411  N   GLN A 187      24.242  40.271  40.063  1.00 31.65           N  
ATOM   1412  CA  GLN A 187      25.335  40.681  40.920  1.00 34.82           C  
ATOM   1413  C   GLN A 187      26.657  40.366  40.226  1.00 36.15           C  
ATOM   1414  O   GLN A 187      27.570  41.187  40.225  1.00 39.74           O  
ATOM   1415  CB  GLN A 187      25.245  39.980  42.278  1.00 38.51           C  
ATOM   1416  CG  GLN A 187      25.247  40.924  43.487  1.00 47.47           C  
ATOM   1417  CD  GLN A 187      23.884  41.614  43.769  1.00 61.52           C  
ATOM   1418  OE1 GLN A 187      23.523  41.820  44.935  1.00 64.67           O  
ATOM   1419  NE2 GLN A 187      23.144  41.993  42.711  1.00 62.92           N  
ATOM   1420  N   GLY A 188      26.719  39.206  39.575  1.00 37.90           N  
ATOM   1421  CA  GLY A 188      27.927  38.792  38.881  1.00 35.05           C  
ATOM   1422  C   GLY A 188      28.212  39.698  37.713  1.00 37.19           C  
ATOM   1423  O   GLY A 188      29.359  39.941  37.362  1.00 35.98           O  
ATOM   1424  N   LEU A 189      27.151  40.213  37.113  1.00 41.25           N  
ATOM   1425  CA  LEU A 189      27.287  41.101  35.973  1.00 45.70           C  
ATOM   1426  C   LEU A 189      27.921  42.423  36.387  1.00 48.25           C  
ATOM   1427  O   LEU A 189      28.861  42.900  35.737  1.00 47.32           O  
ATOM   1428  CB  LEU A 189      25.919  41.325  35.311  1.00 46.92           C  
ATOM   1429  CG  LEU A 189      25.767  40.690  33.926  1.00 49.32           C  
ATOM   1430  CD1 LEU A 189      24.393  40.084  33.748  1.00 48.70           C  
ATOM   1431  CD2 LEU A 189      26.067  41.735  32.857  1.00 50.45           C  
ATOM   1432  N   ALA A 190      27.451  42.969  37.508  1.00 50.27           N  
ATOM   1433  CA  ALA A 190      27.931  44.248  38.029  1.00 52.60           C  
ATOM   1434  C   ALA A 190      29.450  44.371  38.126  1.00 55.64           C  
ATOM   1435  O   ALA A 190      30.047  45.351  37.667  1.00 56.61           O  
ATOM   1436  CB  ALA A 190      27.304  44.508  39.371  1.00 51.52           C  
ATOM   1437  N   ASP A 191      30.070  43.367  38.726  1.00 61.54           N  
ATOM   1438  CA  ASP A 191      31.519  43.349  38.890  1.00 66.41           C  
ATOM   1439  C   ASP A 191      32.245  42.417  37.905  1.00 65.71           C  
ATOM   1440  O   ASP A 191      33.289  41.842  38.228  1.00 67.25           O  
ATOM   1441  CB  ASP A 191      31.882  43.005  40.343  1.00 70.05           C  
ATOM   1442  CG  ASP A 191      31.104  41.807  40.886  1.00 75.01           C  
ATOM   1443  OD1 ASP A 191      30.611  40.977  40.082  1.00 76.47           O  
ATOM   1444  OD2 ASP A 191      30.986  41.700  42.129  1.00 79.41           O  
ATOM   1445  N   SER A 192      31.680  42.260  36.714  1.00 64.04           N  
ATOM   1446  CA  SER A 192      32.288  41.426  35.686  1.00 61.45           C  
ATOM   1447  C   SER A 192      33.294  42.254  34.896  1.00 60.67           C  
ATOM   1448  O   SER A 192      33.338  43.486  35.006  1.00 59.11           O  
ATOM   1449  CB  SER A 192      31.228  40.876  34.729  1.00 62.87           C  
ATOM   1450  OG  SER A 192      31.822  40.386  33.529  1.00 65.96           O  
ATOM   1451  N   ALA A 193      34.052  41.570  34.048  1.00 60.63           N  
ATOM   1452  CA  ALA A 193      35.061  42.215  33.229  1.00 58.88           C  
ATOM   1453  C   ALA A 193      34.710  42.200  31.753  1.00 57.07           C  
ATOM   1454  O   ALA A 193      35.296  42.959  30.978  1.00 56.93           O  
ATOM   1455  CB  ALA A 193      36.420  41.551  33.450  1.00 60.85           C  
ATOM   1456  N   CYS A 194      33.776  41.339  31.351  1.00 54.29           N  
ATOM   1457  CA  CYS A 194      33.404  41.261  29.936  1.00 53.26           C  
ATOM   1458  C   CYS A 194      32.405  42.342  29.563  1.00 50.85           C  
ATOM   1459  O   CYS A 194      31.557  42.717  30.380  1.00 56.16           O  
ATOM   1460  CB  CYS A 194      32.813  39.899  29.601  1.00 49.26           C  
ATOM   1461  SG  CYS A 194      31.291  39.585  30.456  1.00 53.80           S  
ATOM   1462  N   GLN A 195      32.507  42.850  28.339  1.00 44.18           N  
ATOM   1463  CA  GLN A 195      31.589  43.878  27.891  1.00 38.22           C  
ATOM   1464  C   GLN A 195      30.365  43.236  27.237  1.00 33.06           C  
ATOM   1465  O   GLN A 195      30.239  43.198  26.010  1.00 30.31           O  
ATOM   1466  CB  GLN A 195      32.279  44.847  26.933  1.00 44.51           C  
ATOM   1467  CG  GLN A 195      33.457  45.601  27.518  1.00 54.42           C  
ATOM   1468  CD  GLN A 195      34.793  45.061  27.025  1.00 64.25           C  
ATOM   1469  OE1 GLN A 195      34.871  43.948  26.493  1.00 66.57           O  
ATOM   1470  NE2 GLN A 195      35.854  45.850  27.196  1.00 70.31           N  
ATOM   1471  N   LEU A 196      29.454  42.757  28.077  1.00 28.25           N  
ATOM   1472  CA  LEU A 196      28.220  42.110  27.636  1.00 20.10           C  
ATOM   1473  C   LEU A 196      27.405  43.068  26.776  1.00 18.25           C  
ATOM   1474  O   LEU A 196      27.318  44.252  27.071  1.00 25.42           O  
ATOM   1475  CB  LEU A 196      27.393  41.709  28.858  1.00 19.55           C  
ATOM   1476  CG  LEU A 196      26.360  40.631  28.589  1.00 16.62           C  
ATOM   1477  CD1 LEU A 196      27.110  39.421  28.167  1.00 17.42           C  
ATOM   1478  CD2 LEU A 196      25.539  40.322  29.810  1.00 17.04           C  
ATOM   1479  N   GLU A 197      26.715  42.529  25.792  1.00 13.24           N  
ATOM   1480  CA  GLU A 197      25.912  43.312  24.875  1.00 11.60           C  
ATOM   1481  C   GLU A 197      24.437  42.923  24.841  1.00 14.15           C  
ATOM   1482  O   GLU A 197      23.561  43.784  24.745  1.00 18.93           O  
ATOM   1483  CB  GLU A 197      26.464  43.161  23.470  1.00 15.69           C  
ATOM   1484  CG  GLU A 197      27.765  43.901  23.238  1.00 29.71           C  
ATOM   1485  CD  GLU A 197      28.333  43.706  21.834  1.00 34.80           C  
ATOM   1486  OE1 GLU A 197      27.582  43.277  20.903  1.00 30.86           O  
ATOM   1487  OE2 GLU A 197      29.553  43.989  21.682  1.00 37.43           O  
ATOM   1488  N   THR A 198      24.162  41.627  24.872  1.00  9.05           N  
ATOM   1489  CA  THR A 198      22.802  41.156  24.803  1.00  8.62           C  
ATOM   1490  C   THR A 198      22.485  40.338  26.028  1.00  9.22           C  
ATOM   1491  O   THR A 198      23.160  39.351  26.298  1.00 11.19           O  
ATOM   1492  CB  THR A 198      22.600  40.302  23.527  1.00  7.17           C  
ATOM   1493  OG1 THR A 198      22.784  41.119  22.349  1.00 13.31           O  
ATOM   1494  CG2 THR A 198      21.204  39.714  23.510  1.00  9.60           C  
ATOM   1495  N   LEU A 199      21.448  40.728  26.757  1.00 11.80           N  
ATOM   1496  CA  LEU A 199      21.078  40.017  27.973  1.00  7.31           C  
ATOM   1497  C   LEU A 199      19.582  39.737  27.924  1.00 11.05           C  
ATOM   1498  O   LEU A 199      18.766  40.647  28.006  1.00 20.03           O  
ATOM   1499  CB  LEU A 199      21.427  40.878  29.188  1.00 11.59           C  
ATOM   1500  CG  LEU A 199      20.943  40.355  30.539  1.00 12.86           C  
ATOM   1501  CD1 LEU A 199      21.483  38.952  30.767  1.00 10.70           C  
ATOM   1502  CD2 LEU A 199      21.361  41.273  31.665  1.00  9.35           C  
ATOM   1503  N   ARG A 200      19.211  38.477  27.820  1.00  9.12           N  
ATOM   1504  CA  ARG A 200      17.821  38.128  27.733  1.00  6.21           C  
ATOM   1505  C   ARG A 200      17.339  37.344  28.938  1.00  9.79           C  
ATOM   1506  O   ARG A 200      17.855  36.279  29.225  1.00  9.05           O  
ATOM   1507  CB  ARG A 200      17.616  37.406  26.418  1.00  7.51           C  
ATOM   1508  CG  ARG A 200      18.054  38.333  25.269  1.00 12.89           C  
ATOM   1509  CD  ARG A 200      18.012  37.673  23.918  1.00 12.82           C  
ATOM   1510  NE  ARG A 200      16.641  37.454  23.507  1.00 16.67           N  
ATOM   1511  CZ  ARG A 200      16.155  37.825  22.331  1.00 27.12           C  
ATOM   1512  NH1 ARG A 200      16.960  38.434  21.451  1.00 31.05           N  
ATOM   1513  NH2 ARG A 200      14.857  37.613  22.051  1.00 20.25           N  
ATOM   1514  N   LEU A 201      16.402  37.933  29.686  1.00 11.95           N  
ATOM   1515  CA  LEU A 201      15.844  37.326  30.900  1.00 13.00           C  
ATOM   1516  C   LEU A 201      14.333  37.125  30.819  1.00 11.19           C  
ATOM   1517  O   LEU A 201      13.600  37.405  31.768  1.00 16.96           O  
ATOM   1518  CB  LEU A 201      16.154  38.210  32.108  1.00 14.60           C  
ATOM   1519  CG  LEU A 201      17.636  38.431  32.356  1.00 17.77           C  
ATOM   1520  CD1 LEU A 201      17.841  39.148  33.658  1.00 15.87           C  
ATOM   1521  CD2 LEU A 201      18.290  37.090  32.418  1.00 19.62           C  
ATOM   1522  N   GLU A 202      13.874  36.552  29.726  1.00  7.33           N  
ATOM   1523  CA  GLU A 202      12.448  36.352  29.522  1.00 11.76           C  
ATOM   1524  C   GLU A 202      11.842  35.248  30.400  1.00 14.50           C  
ATOM   1525  O   GLU A 202      12.438  34.192  30.590  1.00 20.09           O  
ATOM   1526  CB  GLU A 202      12.221  36.013  28.051  1.00 11.32           C  
ATOM   1527  CG  GLU A 202      10.815  35.657  27.667  1.00 20.18           C  
ATOM   1528  CD  GLU A 202      10.732  35.105  26.253  1.00 28.99           C  
ATOM   1529  OE1 GLU A 202      11.492  35.594  25.370  1.00 34.52           O  
ATOM   1530  OE2 GLU A 202       9.919  34.169  26.041  1.00 27.05           O  
ATOM   1531  N   ASN A 203      10.660  35.504  30.935  1.00  8.73           N  
ATOM   1532  CA  ASN A 203       9.938  34.533  31.745  1.00 11.48           C  
ATOM   1533  C   ASN A 203      10.828  33.839  32.763  1.00 14.97           C  
ATOM   1534  O   ASN A 203      10.919  32.609  32.780  1.00  8.87           O  
ATOM   1535  CB  ASN A 203       9.311  33.500  30.806  1.00 12.25           C  
ATOM   1536  CG  ASN A 203       8.252  32.671  31.471  1.00 20.92           C  
ATOM   1537  OD1 ASN A 203       7.731  33.042  32.522  1.00 35.59           O  
ATOM   1538  ND2 ASN A 203       7.904  31.545  30.853  1.00 27.88           N  
ATOM   1539  N   CYS A 204      11.584  34.615  33.531  1.00 18.52           N  
ATOM   1540  CA  CYS A 204      12.435  34.019  34.545  1.00 22.50           C  
ATOM   1541  C   CYS A 204      11.878  34.344  35.926  1.00 29.74           C  
ATOM   1542  O   CYS A 204      12.551  34.160  36.943  1.00 34.41           O  
ATOM   1543  CB  CYS A 204      13.861  34.519  34.412  1.00 22.58           C  
ATOM   1544  SG  CYS A 204      14.543  34.186  32.811  1.00 26.00           S  
ATOM   1545  N   GLY A 205      10.641  34.825  35.963  1.00 30.22           N  
ATOM   1546  CA  GLY A 205      10.046  35.158  37.234  1.00 34.75           C  
ATOM   1547  C   GLY A 205      10.736  36.312  37.942  1.00 38.48           C  
ATOM   1548  O   GLY A 205      10.983  36.234  39.141  1.00 39.14           O  
ATOM   1549  N   LEU A 206      11.095  37.363  37.210  1.00 39.00           N  
ATOM   1550  CA  LEU A 206      11.705  38.520  37.852  1.00 34.68           C  
ATOM   1551  C   LEU A 206      10.565  39.241  38.582  1.00 32.10           C  
ATOM   1552  O   LEU A 206       9.371  39.016  38.305  1.00 32.49           O  
ATOM   1553  CB  LEU A 206      12.337  39.471  36.829  1.00 34.11           C  
ATOM   1554  CG  LEU A 206      13.589  39.092  36.048  1.00 35.19           C  
ATOM   1555  CD1 LEU A 206      14.030  40.270  35.222  1.00 33.77           C  
ATOM   1556  CD2 LEU A 206      14.686  38.701  36.983  1.00 21.15           C  
ATOM   1557  N   THR A 207      10.938  40.118  39.500  1.00 27.06           N  
ATOM   1558  CA  THR A 207       9.985  40.882  40.287  1.00 23.97           C  
ATOM   1559  C   THR A 207      10.514  42.316  40.370  1.00 25.82           C  
ATOM   1560  O   THR A 207      11.728  42.545  40.187  1.00 27.79           O  
ATOM   1561  CB  THR A 207       9.910  40.308  41.694  1.00 27.43           C  
ATOM   1562  OG1 THR A 207      11.209  40.379  42.308  1.00 24.47           O  
ATOM   1563  CG2 THR A 207       9.438  38.853  41.644  1.00 29.45           C  
ATOM   1564  N   PRO A 208       9.645  43.287  40.736  1.00 21.09           N  
ATOM   1565  CA  PRO A 208      10.071  44.682  40.832  1.00 21.44           C  
ATOM   1566  C   PRO A 208      11.398  44.869  41.560  1.00 21.19           C  
ATOM   1567  O   PRO A 208      12.216  45.703  41.162  1.00 24.26           O  
ATOM   1568  CB  PRO A 208       8.906  45.339  41.562  1.00 20.07           C  
ATOM   1569  CG  PRO A 208       7.739  44.571  41.062  1.00 13.86           C  
ATOM   1570  CD  PRO A 208       8.231  43.149  41.133  1.00 17.82           C  
ATOM   1571  N   ALA A 209      11.633  44.066  42.593  1.00 19.32           N  
ATOM   1572  CA  ALA A 209      12.888  44.148  43.345  1.00 21.20           C  
ATOM   1573  C   ALA A 209      14.114  43.997  42.445  1.00 18.06           C  
ATOM   1574  O   ALA A 209      15.102  44.701  42.632  1.00 19.91           O  
ATOM   1575  CB  ALA A 209      12.927  43.101  44.428  1.00 25.35           C  
ATOM   1576  N   ASN A 210      14.052  43.068  41.490  1.00 14.39           N  
ATOM   1577  CA  ASN A 210      15.157  42.847  40.566  1.00 14.05           C  
ATOM   1578  C   ASN A 210      15.396  44.135  39.764  1.00 17.94           C  
ATOM   1579  O   ASN A 210      16.501  44.377  39.238  1.00 18.71           O  
ATOM   1580  CB  ASN A 210      14.838  41.684  39.616  1.00  9.63           C  
ATOM   1581  CG  ASN A 210      14.719  40.350  40.343  1.00 10.99           C  
ATOM   1582  OD1 ASN A 210      13.757  39.584  40.155  1.00  2.32           O  
ATOM   1583  ND2 ASN A 210      15.702  40.052  41.164  1.00  9.22           N  
ATOM   1584  N   CYS A 211      14.356  44.956  39.650  1.00 10.43           N  
ATOM   1585  CA  CYS A 211      14.500  46.188  38.923  1.00 12.93           C  
ATOM   1586  C   CYS A 211      15.476  47.067  39.665  1.00 19.32           C  
ATOM   1587  O   CYS A 211      16.219  47.818  39.036  1.00 18.23           O  
ATOM   1588  CB  CYS A 211      13.166  46.883  38.712  1.00  8.14           C  
ATOM   1589  SG  CYS A 211      12.127  45.978  37.534  1.00 11.92           S  
ATOM   1590  N   LYS A 212      15.551  46.933  40.988  1.00 15.62           N  
ATOM   1591  CA  LYS A 212      16.496  47.763  41.721  1.00 18.47           C  
ATOM   1592  C   LYS A 212      17.930  47.499  41.272  1.00 21.89           C  
ATOM   1593  O   LYS A 212      18.758  48.411  41.196  1.00 17.20           O  
ATOM   1594  CB  LYS A 212      16.396  47.536  43.232  1.00 25.32           C  
ATOM   1595  CG  LYS A 212      15.348  48.423  43.940  1.00 38.58           C  
ATOM   1596  CD  LYS A 212      15.720  48.726  45.424  1.00 42.88           C  
ATOM   1597  CE  LYS A 212      14.763  49.762  46.103  1.00 48.10           C  
ATOM   1598  NZ  LYS A 212      13.344  49.300  46.368  1.00 48.44           N  
ATOM   1599  N   ASP A 213      18.203  46.244  40.941  1.00 24.48           N  
ATOM   1600  CA  ASP A 213      19.530  45.816  40.545  1.00 21.90           C  
ATOM   1601  C   ASP A 213      19.787  46.147  39.111  1.00 24.37           C  
ATOM   1602  O   ASP A 213      20.792  46.773  38.787  1.00 28.48           O  
ATOM   1603  CB  ASP A 213      19.668  44.311  40.750  1.00 25.64           C  
ATOM   1604  CG  ASP A 213      19.145  43.867  42.085  1.00 34.56           C  
ATOM   1605  OD1 ASP A 213      19.699  44.306  43.123  1.00 41.05           O  
ATOM   1606  OD2 ASP A 213      18.155  43.100  42.099  1.00 42.23           O  
ATOM   1607  N   LEU A 214      18.897  45.694  38.238  1.00 22.07           N  
ATOM   1608  CA  LEU A 214      19.057  45.971  36.830  1.00 17.86           C  
ATOM   1609  C   LEU A 214      19.273  47.484  36.648  1.00 22.12           C  
ATOM   1610  O   LEU A 214      20.092  47.911  35.815  1.00 22.45           O  
ATOM   1611  CB  LEU A 214      17.820  45.504  36.058  1.00 19.90           C  
ATOM   1612  CG  LEU A 214      17.441  44.028  36.076  1.00 17.30           C  
ATOM   1613  CD1 LEU A 214      16.853  43.676  34.721  1.00 13.86           C  
ATOM   1614  CD2 LEU A 214      18.685  43.173  36.306  1.00 21.73           C  
ATOM   1615  N   CYS A 215      18.629  48.284  37.501  1.00 16.09           N  
ATOM   1616  CA  CYS A 215      18.744  49.737  37.400  1.00 22.81           C  
ATOM   1617  C   CYS A 215      20.206  50.103  37.427  1.00 24.62           C  
ATOM   1618  O   CYS A 215      20.698  50.742  36.523  1.00 28.16           O  
ATOM   1619  CB  CYS A 215      17.991  50.429  38.540  1.00 26.90           C  
ATOM   1620  SG  CYS A 215      17.916  52.237  38.453  1.00 21.73           S  
ATOM   1621  N   GLY A 216      20.926  49.524  38.375  1.00 29.39           N  
ATOM   1622  CA  GLY A 216      22.337  49.810  38.513  1.00 29.24           C  
ATOM   1623  C   GLY A 216      23.169  49.306  37.366  1.00 31.18           C  
ATOM   1624  O   GLY A 216      23.922  50.070  36.773  1.00 33.71           O  
ATOM   1625  N   ILE A 217      23.043  48.020  37.057  1.00 29.05           N  
ATOM   1626  CA  ILE A 217      23.814  47.430  35.982  1.00 24.39           C  
ATOM   1627  C   ILE A 217      23.571  48.254  34.708  1.00 24.53           C  
ATOM   1628  O   ILE A 217      24.510  48.746  34.081  1.00 26.95           O  
ATOM   1629  CB  ILE A 217      23.413  45.941  35.753  1.00 24.71           C  
ATOM   1630  CG1 ILE A 217      23.970  45.041  36.857  1.00 24.53           C  
ATOM   1631  CG2 ILE A 217      23.927  45.437  34.399  1.00 24.56           C  
ATOM   1632  CD1 ILE A 217      23.275  45.185  38.204  1.00 32.57           C  
ATOM   1633  N   VAL A 218      22.311  48.411  34.342  1.00 17.94           N  
ATOM   1634  CA  VAL A 218      21.943  49.182  33.172  1.00 21.19           C  
ATOM   1635  C   VAL A 218      22.637  50.541  33.161  1.00 21.76           C  
ATOM   1636  O   VAL A 218      23.186  50.968  32.141  1.00 21.75           O  
ATOM   1637  CB  VAL A 218      20.427  49.401  33.138  1.00 19.44           C  
ATOM   1638  CG1 VAL A 218      20.093  50.629  32.339  1.00 22.90           C  
ATOM   1639  CG2 VAL A 218      19.749  48.189  32.552  1.00 13.92           C  
ATOM   1640  N   ALA A 219      22.602  51.214  34.305  1.00 17.01           N  
ATOM   1641  CA  ALA A 219      23.199  52.533  34.454  1.00 15.43           C  
ATOM   1642  C   ALA A 219      24.669  52.638  34.055  1.00 16.22           C  
ATOM   1643  O   ALA A 219      25.078  53.669  33.505  1.00  7.41           O  
ATOM   1644  CB  ALA A 219      23.040  53.014  35.897  1.00 17.40           C  
ATOM   1645  N   SER A 220      25.468  51.623  34.422  1.00 15.25           N  
ATOM   1646  CA  SER A 220      26.922  51.614  34.144  1.00 15.09           C  
ATOM   1647  C   SER A 220      27.379  50.663  33.056  1.00 14.22           C  
ATOM   1648  O   SER A 220      28.557  50.703  32.667  1.00 21.26           O  
ATOM   1649  CB  SER A 220      27.737  51.334  35.416  1.00  4.10           C  
ATOM   1650  OG  SER A 220      27.285  50.153  36.060  1.00 16.48           O  
ATOM   1651  N   GLN A 221      26.502  49.760  32.606  1.00 12.32           N  
ATOM   1652  CA  GLN A 221      26.915  48.860  31.532  1.00 11.06           C  
ATOM   1653  C   GLN A 221      26.833  49.574  30.182  1.00  4.69           C  
ATOM   1654  O   GLN A 221      25.811  49.592  29.517  1.00  5.28           O  
ATOM   1655  CB  GLN A 221      26.129  47.561  31.536  1.00 18.01           C  
ATOM   1656  CG  GLN A 221      26.621  46.547  32.570  1.00 21.77           C  
ATOM   1657  CD  GLN A 221      28.111  46.263  32.469  1.00 36.84           C  
ATOM   1658  OE1 GLN A 221      28.622  45.922  31.394  1.00 34.95           O  
ATOM   1659  NE2 GLN A 221      28.821  46.399  33.599  1.00 40.71           N  
ATOM   1660  N   ALA A 222      27.918  50.243  29.846  1.00  2.99           N  
ATOM   1661  CA  ALA A 222      28.034  50.979  28.606  1.00  4.51           C  
ATOM   1662  C   ALA A 222      27.961  50.097  27.383  1.00 10.46           C  
ATOM   1663  O   ALA A 222      27.552  50.570  26.309  1.00 16.75           O  
ATOM   1664  CB  ALA A 222      29.330  51.708  28.575  1.00  7.82           C  
ATOM   1665  N   SER A 223      28.421  48.853  27.514  1.00  6.99           N  
ATOM   1666  CA  SER A 223      28.453  47.906  26.384  1.00 14.05           C  
ATOM   1667  C   SER A 223      27.114  47.310  25.969  1.00 15.38           C  
ATOM   1668  O   SER A 223      26.982  46.815  24.855  1.00 21.21           O  
ATOM   1669  CB  SER A 223      29.407  46.766  26.692  1.00  3.14           C  
ATOM   1670  OG  SER A 223      29.016  46.133  27.906  1.00 10.17           O  
ATOM   1671  N   LEU A 224      26.162  47.302  26.894  1.00 13.46           N  
ATOM   1672  CA  LEU A 224      24.824  46.763  26.682  1.00 12.17           C  
ATOM   1673  C   LEU A 224      24.129  47.360  25.454  1.00 13.29           C  
ATOM   1674  O   LEU A 224      24.183  48.555  25.246  1.00 13.40           O  
ATOM   1675  CB  LEU A 224      23.978  47.061  27.919  1.00 11.32           C  
ATOM   1676  CG  LEU A 224      23.001  45.958  28.301  1.00  8.68           C  
ATOM   1677  CD1 LEU A 224      23.755  44.688  28.546  1.00  5.10           C  
ATOM   1678  CD2 LEU A 224      22.223  46.337  29.538  1.00  6.50           C  
ATOM   1679  N   ARG A 225      23.458  46.533  24.656  1.00 12.39           N  
ATOM   1680  CA  ARG A 225      22.762  47.035  23.469  1.00  9.92           C  
ATOM   1681  C   ARG A 225      21.351  46.524  23.348  1.00  9.39           C  
ATOM   1682  O   ARG A 225      20.493  47.209  22.792  1.00 13.81           O  
ATOM   1683  CB  ARG A 225      23.518  46.738  22.174  1.00 11.42           C  
ATOM   1684  CG  ARG A 225      24.800  47.563  22.004  1.00 15.82           C  
ATOM   1685  CD  ARG A 225      24.537  49.069  22.120  1.00 21.23           C  
ATOM   1686  NE  ARG A 225      25.562  49.882  21.453  1.00 34.78           N  
ATOM   1687  CZ  ARG A 225      26.592  50.491  22.059  1.00 43.47           C  
ATOM   1688  NH1 ARG A 225      26.768  50.404  23.376  1.00 37.73           N  
ATOM   1689  NH2 ARG A 225      27.483  51.168  21.332  1.00 48.76           N  
ATOM   1690  N   GLU A 226      21.065  45.351  23.888  1.00  5.83           N  
ATOM   1691  CA  GLU A 226      19.699  44.840  23.778  1.00 13.15           C  
ATOM   1692  C   GLU A 226      19.315  44.195  25.094  1.00  3.92           C  
ATOM   1693  O   GLU A 226      20.018  43.340  25.595  1.00 12.65           O  
ATOM   1694  CB  GLU A 226      19.576  43.857  22.578  1.00 12.69           C  
ATOM   1695  CG  GLU A 226      20.441  44.310  21.341  1.00 30.60           C  
ATOM   1696  CD  GLU A 226      20.270  43.495  20.042  1.00 39.63           C  
ATOM   1697  OE1 GLU A 226      20.694  42.304  20.003  1.00 33.53           O  
ATOM   1698  OE2 GLU A 226      19.764  44.094  19.046  1.00 38.38           O  
ATOM   1699  N   LEU A 227      18.191  44.584  25.651  1.00  4.63           N  
ATOM   1700  CA  LEU A 227      17.804  44.018  26.921  1.00  9.18           C  
ATOM   1701  C   LEU A 227      16.392  43.522  26.853  1.00  3.03           C  
ATOM   1702  O   LEU A 227      15.474  44.297  26.663  1.00 18.29           O  
ATOM   1703  CB  LEU A 227      17.970  45.064  28.022  1.00  8.22           C  
ATOM   1704  CG  LEU A 227      17.419  44.808  29.420  1.00 10.29           C  
ATOM   1705  CD1 LEU A 227      18.082  43.606  30.097  1.00  8.50           C  
ATOM   1706  CD2 LEU A 227      17.642  46.055  30.231  1.00 10.83           C  
ATOM   1707  N   ASP A 228      16.243  42.206  26.919  1.00  5.40           N  
ATOM   1708  CA  ASP A 228      14.948  41.526  26.887  1.00  3.24           C  
ATOM   1709  C   ASP A 228      14.533  41.180  28.329  1.00  7.15           C  
ATOM   1710  O   ASP A 228      15.294  40.545  29.056  1.00  6.71           O  
ATOM   1711  CB  ASP A 228      15.090  40.221  26.115  1.00  5.16           C  
ATOM   1712  CG  ASP A 228      13.764  39.687  25.618  1.00 11.68           C  
ATOM   1713  OD1 ASP A 228      12.729  39.979  26.254  1.00  9.87           O  
ATOM   1714  OD2 ASP A 228      13.747  38.958  24.592  1.00 13.03           O  
ATOM   1715  N   LEU A 229      13.334  41.585  28.731  1.00  6.33           N  
ATOM   1716  CA  LEU A 229      12.824  41.307  30.077  1.00  3.50           C  
ATOM   1717  C   LEU A 229      11.335  40.977  30.027  1.00  5.62           C  
ATOM   1718  O   LEU A 229      10.658  40.968  31.037  1.00  9.82           O  
ATOM   1719  CB  LEU A 229      13.026  42.519  30.958  1.00  2.00           C  
ATOM   1720  CG  LEU A 229      14.440  42.900  31.357  1.00  8.54           C  
ATOM   1721  CD1 LEU A 229      14.355  44.166  32.171  1.00  6.34           C  
ATOM   1722  CD2 LEU A 229      15.106  41.762  32.144  1.00 11.81           C  
ATOM   1723  N   GLY A 230      10.839  40.632  28.853  1.00  2.15           N  
ATOM   1724  CA  GLY A 230       9.438  40.326  28.724  1.00  6.45           C  
ATOM   1725  C   GLY A 230       8.943  39.231  29.640  1.00 11.26           C  
ATOM   1726  O   GLY A 230       9.710  38.550  30.305  1.00  8.61           O  
ATOM   1727  N   SER A 231       7.638  39.025  29.584  1.00 10.45           N  
ATOM   1728  CA  SER A 231       6.934  38.035  30.375  1.00 12.81           C  
ATOM   1729  C   SER A 231       7.454  37.920  31.793  1.00 12.32           C  
ATOM   1730  O   SER A 231       7.788  36.835  32.252  1.00 17.34           O  
ATOM   1731  CB  SER A 231       6.922  36.676  29.667  1.00 18.53           C  
ATOM   1732  OG  SER A 231       5.887  35.838  30.164  1.00 27.40           O  
ATOM   1733  N   ASN A 232       7.607  39.065  32.441  1.00  8.88           N  
ATOM   1734  CA  ASN A 232       8.020  39.123  33.831  1.00 10.86           C  
ATOM   1735  C   ASN A 232       7.044  40.113  34.486  1.00 13.25           C  
ATOM   1736  O   ASN A 232       6.616  41.083  33.854  1.00 15.91           O  
ATOM   1737  CB  ASN A 232       9.451  39.612  33.962  1.00  6.05           C  
ATOM   1738  CG  ASN A 232      10.440  38.582  33.556  1.00 12.92           C  
ATOM   1739  OD1 ASN A 232      10.410  37.453  34.061  1.00 18.35           O  
ATOM   1740  ND2 ASN A 232      11.353  38.951  32.654  1.00  2.00           N  
ATOM   1741  N   GLY A 233       6.636  39.841  35.716  1.00  8.83           N  
ATOM   1742  CA  GLY A 233       5.698  40.720  36.379  1.00 13.02           C  
ATOM   1743  C   GLY A 233       6.357  41.885  37.076  1.00 17.13           C  
ATOM   1744  O   GLY A 233       6.295  41.975  38.306  1.00 28.61           O  
ATOM   1745  N   LEU A 234       6.943  42.803  36.310  1.00 14.02           N  
ATOM   1746  CA  LEU A 234       7.627  43.941  36.912  1.00 15.85           C  
ATOM   1747  C   LEU A 234       6.673  45.058  37.274  1.00 19.83           C  
ATOM   1748  O   LEU A 234       6.895  45.767  38.260  1.00 22.73           O  
ATOM   1749  CB  LEU A 234       8.736  44.481  36.021  1.00  2.00           C  
ATOM   1750  CG  LEU A 234       9.582  43.571  35.120  1.00  8.63           C  
ATOM   1751  CD1 LEU A 234      10.490  44.452  34.227  1.00  6.32           C  
ATOM   1752  CD2 LEU A 234      10.420  42.604  35.922  1.00  4.65           C  
ATOM   1753  N   GLY A 235       5.649  45.241  36.445  1.00 15.31           N  
ATOM   1754  CA  GLY A 235       4.647  46.252  36.703  1.00 12.84           C  
ATOM   1755  C   GLY A 235       5.184  47.658  36.626  1.00 14.67           C  
ATOM   1756  O   GLY A 235       6.389  47.863  36.452  1.00 20.54           O  
ATOM   1757  N   ASP A 236       4.305  48.643  36.789  1.00 14.93           N  
ATOM   1758  CA  ASP A 236       4.750  50.033  36.734  1.00 13.11           C  
ATOM   1759  C   ASP A 236       5.796  50.277  37.822  1.00 14.69           C  
ATOM   1760  O   ASP A 236       6.741  51.042  37.633  1.00 19.39           O  
ATOM   1761  CB  ASP A 236       3.586  51.009  36.934  1.00 16.30           C  
ATOM   1762  CG  ASP A 236       2.347  50.669  36.097  1.00 17.86           C  
ATOM   1763  OD1 ASP A 236       2.451  50.445  34.869  1.00 18.43           O  
ATOM   1764  OD2 ASP A 236       1.241  50.669  36.688  1.00 11.24           O  
ATOM   1765  N   ALA A 237       5.650  49.611  38.961  1.00 13.43           N  
ATOM   1766  CA  ALA A 237       6.621  49.812  40.040  1.00 16.94           C  
ATOM   1767  C   ALA A 237       8.036  49.519  39.555  1.00 15.20           C  
ATOM   1768  O   ALA A 237       8.953  50.333  39.736  1.00 21.56           O  
ATOM   1769  CB  ALA A 237       6.277  48.938  41.258  1.00 16.61           C  
ATOM   1770  N   GLY A 238       8.205  48.368  38.907  1.00 17.69           N  
ATOM   1771  CA  GLY A 238       9.512  47.977  38.414  1.00 14.45           C  
ATOM   1772  C   GLY A 238      10.013  48.936  37.365  1.00 16.33           C  
ATOM   1773  O   GLY A 238      11.184  49.306  37.362  1.00 13.76           O  
ATOM   1774  N   ILE A 239       9.116  49.363  36.478  1.00 15.74           N  
ATOM   1775  CA  ILE A 239       9.518  50.279  35.430  1.00 16.30           C  
ATOM   1776  C   ILE A 239      10.091  51.549  36.024  1.00 19.25           C  
ATOM   1777  O   ILE A 239      11.140  52.032  35.572  1.00 18.94           O  
ATOM   1778  CB  ILE A 239       8.352  50.652  34.493  1.00 11.15           C  
ATOM   1779  CG1 ILE A 239       7.928  49.440  33.667  1.00 11.49           C  
ATOM   1780  CG2 ILE A 239       8.788  51.702  33.544  1.00  2.00           C  
ATOM   1781  CD1 ILE A 239       9.051  48.919  32.746  1.00 20.74           C  
ATOM   1782  N   ALA A 240       9.434  52.074  37.055  1.00 15.10           N  
ATOM   1783  CA  ALA A 240       9.908  53.305  37.665  1.00 16.00           C  
ATOM   1784  C   ALA A 240      11.321  53.179  38.152  1.00 19.69           C  
ATOM   1785  O   ALA A 240      12.107  54.101  37.956  1.00 27.08           O  
ATOM   1786  CB  ALA A 240       9.009  53.743  38.783  1.00 19.12           C  
ATOM   1787  N   GLU A 241      11.651  52.040  38.768  1.00 23.27           N  
ATOM   1788  CA  GLU A 241      13.005  51.793  39.292  1.00 17.36           C  
ATOM   1789  C   GLU A 241      13.952  51.691  38.113  1.00 14.12           C  
ATOM   1790  O   GLU A 241      15.016  52.278  38.091  1.00 20.39           O  
ATOM   1791  CB  GLU A 241      13.068  50.479  40.062  1.00 19.13           C  
ATOM   1792  CG  GLU A 241      11.884  50.192  40.995  1.00 37.71           C  
ATOM   1793  CD  GLU A 241      11.873  51.055  42.264  1.00 43.95           C  
ATOM   1794  OE1 GLU A 241      12.941  51.603  42.640  1.00 44.86           O  
ATOM   1795  OE2 GLU A 241      10.784  51.179  42.883  1.00 50.21           O  
ATOM   1796  N   LEU A 242      13.529  50.967  37.099  1.00 15.02           N  
ATOM   1797  CA  LEU A 242      14.347  50.784  35.926  1.00 12.58           C  
ATOM   1798  C   LEU A 242      14.689  52.083  35.212  1.00 18.64           C  
ATOM   1799  O   LEU A 242      15.832  52.305  34.790  1.00 24.20           O  
ATOM   1800  CB  LEU A 242      13.622  49.860  34.978  1.00  7.91           C  
ATOM   1801  CG  LEU A 242      14.559  48.982  34.154  1.00 14.70           C  
ATOM   1802  CD1 LEU A 242      15.317  48.049  35.106  1.00 11.68           C  
ATOM   1803  CD2 LEU A 242      13.763  48.211  33.101  1.00  7.90           C  
ATOM   1804  N   CYS A 243      13.725  52.983  35.144  1.00 15.28           N  
ATOM   1805  CA  CYS A 243      13.926  54.219  34.423  1.00 16.09           C  
ATOM   1806  C   CYS A 243      15.130  55.093  34.687  1.00 17.01           C  
ATOM   1807  O   CYS A 243      15.798  55.521  33.755  1.00 24.22           O  
ATOM   1808  CB  CYS A 243      12.654  55.019  34.414  1.00 19.04           C  
ATOM   1809  SG  CYS A 243      11.455  54.161  33.438  1.00 24.15           S  
ATOM   1810  N   PRO A 244      15.403  55.431  35.939  1.00 12.99           N  
ATOM   1811  CA  PRO A 244      16.591  56.273  36.117  1.00  8.34           C  
ATOM   1812  C   PRO A 244      17.861  55.585  35.589  1.00 10.78           C  
ATOM   1813  O   PRO A 244      18.811  56.248  35.133  1.00 12.56           O  
ATOM   1814  CB  PRO A 244      16.622  56.517  37.633  1.00  4.45           C  
ATOM   1815  CG  PRO A 244      15.819  55.386  38.213  1.00 12.18           C  
ATOM   1816  CD  PRO A 244      14.692  55.222  37.206  1.00 13.36           C  
ATOM   1817  N   GLY A 245      17.870  54.255  35.617  1.00 14.08           N  
ATOM   1818  CA  GLY A 245      19.004  53.528  35.080  1.00 12.17           C  
ATOM   1819  C   GLY A 245      19.076  53.805  33.578  1.00  9.94           C  
ATOM   1820  O   GLY A 245      20.128  54.069  33.025  1.00  2.00           O  
ATOM   1821  N   LEU A 246      17.936  53.803  32.906  1.00 13.16           N  
ATOM   1822  CA  LEU A 246      17.964  54.075  31.477  1.00 16.05           C  
ATOM   1823  C   LEU A 246      18.343  55.514  31.086  1.00 15.91           C  
ATOM   1824  O   LEU A 246      18.644  55.773  29.921  1.00 14.56           O  
ATOM   1825  CB  LEU A 246      16.637  53.704  30.834  1.00 14.81           C  
ATOM   1826  CG  LEU A 246      16.054  52.359  31.205  1.00 14.80           C  
ATOM   1827  CD1 LEU A 246      14.718  52.211  30.500  1.00  7.49           C  
ATOM   1828  CD2 LEU A 246      17.025  51.251  30.840  1.00 10.56           C  
ATOM   1829  N   LEU A 247      18.274  56.462  32.018  1.00 15.25           N  
ATOM   1830  CA  LEU A 247      18.645  57.838  31.663  1.00 16.64           C  
ATOM   1831  C   LEU A 247      20.127  58.116  31.865  1.00 17.37           C  
ATOM   1832  O   LEU A 247      20.584  59.248  31.667  1.00 20.35           O  
ATOM   1833  CB  LEU A 247      17.855  58.878  32.452  1.00 10.33           C  
ATOM   1834  CG  LEU A 247      16.337  58.827  32.392  1.00 18.20           C  
ATOM   1835  CD1 LEU A 247      15.760  59.776  33.431  1.00 25.99           C  
ATOM   1836  CD2 LEU A 247      15.858  59.186  31.015  1.00 13.86           C  
ATOM   1837  N   SER A 248      20.898  57.108  32.250  1.00 13.97           N  
ATOM   1838  CA  SER A 248      22.315  57.356  32.456  1.00 13.02           C  
ATOM   1839  C   SER A 248      22.994  57.731  31.168  1.00 14.61           C  
ATOM   1840  O   SER A 248      22.774  57.109  30.133  1.00 21.12           O  
ATOM   1841  CB  SER A 248      22.997  56.135  33.009  1.00 14.37           C  
ATOM   1842  OG  SER A 248      24.376  56.381  33.006  1.00 20.70           O  
ATOM   1843  N   PRO A 249      23.838  58.753  31.198  1.00 17.60           N  
ATOM   1844  CA  PRO A 249      24.523  59.137  29.964  1.00 17.73           C  
ATOM   1845  C   PRO A 249      25.498  58.063  29.486  1.00 20.23           C  
ATOM   1846  O   PRO A 249      26.197  58.254  28.479  1.00 26.63           O  
ATOM   1847  CB  PRO A 249      25.251  60.414  30.370  1.00 11.66           C  
ATOM   1848  CG  PRO A 249      25.464  60.231  31.827  1.00 15.77           C  
ATOM   1849  CD  PRO A 249      24.137  59.704  32.274  1.00 18.46           C  
ATOM   1850  N   ALA A 250      25.584  56.958  30.223  1.00 17.53           N  
ATOM   1851  CA  ALA A 250      26.492  55.868  29.855  1.00 19.03           C  
ATOM   1852  C   ALA A 250      25.752  54.698  29.250  1.00 23.81           C  
ATOM   1853  O   ALA A 250      26.380  53.755  28.757  1.00 26.38           O  
ATOM   1854  CB  ALA A 250      27.246  55.386  31.057  1.00 11.40           C  
ATOM   1855  N   SER A 251      24.429  54.724  29.366  1.00 21.10           N  
ATOM   1856  CA  SER A 251      23.583  53.666  28.845  1.00 20.58           C  
ATOM   1857  C   SER A 251      23.277  53.940  27.385  1.00 22.90           C  
ATOM   1858  O   SER A 251      22.665  54.951  27.069  1.00 25.79           O  
ATOM   1859  CB  SER A 251      22.287  53.595  29.656  1.00 15.27           C  
ATOM   1860  OG  SER A 251      21.353  52.728  29.048  1.00  7.07           O  
ATOM   1861  N   ARG A 252      23.740  53.057  26.504  1.00 25.54           N  
ATOM   1862  CA  ARG A 252      23.536  53.167  25.059  1.00 21.97           C  
ATOM   1863  C   ARG A 252      22.524  52.121  24.640  1.00 18.40           C  
ATOM   1864  O   ARG A 252      22.561  51.655  23.515  1.00 13.00           O  
ATOM   1865  CB  ARG A 252      24.846  52.883  24.300  1.00 32.48           C  
ATOM   1866  CG  ARG A 252      25.998  53.843  24.568  1.00 44.13           C  
ATOM   1867  CD  ARG A 252      25.867  55.130  23.777  1.00 52.15           C  
ATOM   1868  NE  ARG A 252      26.654  56.213  24.371  1.00 60.15           N  
ATOM   1869  CZ  ARG A 252      26.132  57.266  25.007  1.00 63.77           C  
ATOM   1870  NH1 ARG A 252      24.811  57.391  25.134  1.00 62.31           N  
ATOM   1871  NH2 ARG A 252      26.935  58.194  25.530  1.00 65.18           N  
ATOM   1872  N   LEU A 253      21.652  51.714  25.560  1.00 20.30           N  
ATOM   1873  CA  LEU A 253      20.644  50.697  25.282  1.00 14.19           C  
ATOM   1874  C   LEU A 253      19.890  51.063  24.029  1.00 16.71           C  
ATOM   1875  O   LEU A 253      19.382  52.174  23.930  1.00 24.75           O  
ATOM   1876  CB  LEU A 253      19.670  50.585  26.447  1.00 13.02           C  
ATOM   1877  CG  LEU A 253      19.463  49.147  26.893  1.00 11.15           C  
ATOM   1878  CD1 LEU A 253      18.440  49.047  28.016  1.00 16.05           C  
ATOM   1879  CD2 LEU A 253      19.017  48.359  25.703  1.00 15.07           C  
ATOM   1880  N   LYS A 254      19.861  50.137  23.068  1.00 17.60           N  
ATOM   1881  CA  LYS A 254      19.208  50.313  21.775  1.00 10.39           C  
ATOM   1882  C   LYS A 254      17.898  49.571  21.659  1.00 12.43           C  
ATOM   1883  O   LYS A 254      16.911  50.102  21.147  1.00  9.33           O  
ATOM   1884  CB  LYS A 254      20.148  49.843  20.685  1.00 18.27           C  
ATOM   1885  CG  LYS A 254      19.514  49.644  19.326  1.00 23.05           C  
ATOM   1886  CD  LYS A 254      20.569  49.178  18.325  1.00 28.98           C  
ATOM   1887  CE  LYS A 254      20.012  48.993  16.910  1.00 34.06           C  
ATOM   1888  NZ  LYS A 254      21.080  48.570  15.930  1.00 42.98           N  
ATOM   1889  N   THR A 255      17.879  48.324  22.106  1.00 12.32           N  
ATOM   1890  CA  THR A 255      16.654  47.549  22.026  1.00  8.39           C  
ATOM   1891  C   THR A 255      16.173  47.230  23.442  1.00 11.40           C  
ATOM   1892  O   THR A 255      16.925  46.660  24.208  1.00 18.23           O  
ATOM   1893  CB  THR A 255      16.907  46.257  21.269  1.00 12.07           C  
ATOM   1894  OG1 THR A 255      17.387  46.552  19.942  1.00 15.38           O  
ATOM   1895  CG2 THR A 255      15.623  45.426  21.216  1.00  2.00           C  
ATOM   1896  N   LEU A 256      14.929  47.589  23.769  1.00 12.25           N  
ATOM   1897  CA  LEU A 256      14.339  47.371  25.086  1.00  5.83           C  
ATOM   1898  C   LEU A 256      13.084  46.555  24.882  1.00 13.79           C  
ATOM   1899  O   LEU A 256      12.131  47.008  24.264  1.00 17.04           O  
ATOM   1900  CB  LEU A 256      13.988  48.717  25.721  1.00  2.75           C  
ATOM   1901  CG  LEU A 256      13.364  48.630  27.121  1.00 12.42           C  
ATOM   1902  CD1 LEU A 256      14.202  47.727  28.010  1.00  2.00           C  
ATOM   1903  CD2 LEU A 256      13.183  50.044  27.707  1.00  2.00           C  
ATOM   1904  N   TRP A 257      13.075  45.340  25.394  1.00 16.75           N  
ATOM   1905  CA  TRP A 257      11.935  44.467  25.199  1.00 15.07           C  
ATOM   1906  C   TRP A 257      11.223  44.329  26.533  1.00 13.74           C  
ATOM   1907  O   TRP A 257      11.708  43.666  27.432  1.00 14.58           O  
ATOM   1908  CB  TRP A 257      12.458  43.108  24.733  1.00 19.60           C  
ATOM   1909  CG  TRP A 257      12.029  42.634  23.398  1.00 26.08           C  
ATOM   1910  CD1 TRP A 257      11.653  41.357  23.075  1.00 32.65           C  
ATOM   1911  CD2 TRP A 257      11.962  43.388  22.185  1.00 30.85           C  
ATOM   1912  NE1 TRP A 257      11.361  41.271  21.737  1.00 36.18           N  
ATOM   1913  CE2 TRP A 257      11.541  42.504  21.163  1.00 33.94           C  
ATOM   1914  CE3 TRP A 257      12.208  44.723  21.855  1.00 34.62           C  
ATOM   1915  CZ2 TRP A 257      11.362  42.915  19.832  1.00 39.16           C  
ATOM   1916  CZ3 TRP A 257      12.024  45.139  20.517  1.00 37.73           C  
ATOM   1917  CH2 TRP A 257      11.607  44.233  19.530  1.00 38.91           C  
ATOM   1918  N   LEU A 258      10.049  44.928  26.638  1.00 15.70           N  
ATOM   1919  CA  LEU A 258       9.258  44.906  27.849  1.00  7.02           C  
ATOM   1920  C   LEU A 258       7.850  44.400  27.582  1.00 10.12           C  
ATOM   1921  O   LEU A 258       6.879  44.981  28.086  1.00 15.29           O  
ATOM   1922  CB  LEU A 258       9.160  46.331  28.404  1.00  7.52           C  
ATOM   1923  CG  LEU A 258      10.443  46.843  29.035  1.00 11.24           C  
ATOM   1924  CD1 LEU A 258      10.317  48.306  29.225  1.00  4.11           C  
ATOM   1925  CD2 LEU A 258      10.701  46.161  30.370  1.00  9.30           C  
ATOM   1926  N   TRP A 259       7.718  43.331  26.796  1.00 11.03           N  
ATOM   1927  CA  TRP A 259       6.384  42.786  26.485  1.00  7.18           C  
ATOM   1928  C   TRP A 259       5.771  42.002  27.672  1.00  6.05           C  
ATOM   1929  O   TRP A 259       6.498  41.482  28.511  1.00 16.84           O  
ATOM   1930  CB  TRP A 259       6.415  41.956  25.189  1.00 11.59           C  
ATOM   1931  CG  TRP A 259       7.261  40.712  25.238  1.00 17.17           C  
ATOM   1932  CD1 TRP A 259       8.634  40.632  25.158  1.00 16.02           C  
ATOM   1933  CD2 TRP A 259       6.792  39.376  25.442  1.00 15.69           C  
ATOM   1934  NE1 TRP A 259       9.041  39.324  25.313  1.00 12.71           N  
ATOM   1935  CE2 TRP A 259       7.938  38.535  25.497  1.00 11.68           C  
ATOM   1936  CE3 TRP A 259       5.514  38.802  25.594  1.00 14.10           C  
ATOM   1937  CZ2 TRP A 259       7.838  37.153  25.702  1.00  3.71           C  
ATOM   1938  CZ3 TRP A 259       5.416  37.423  25.792  1.00 10.11           C  
ATOM   1939  CH2 TRP A 259       6.573  36.617  25.848  1.00  7.64           C  
ATOM   1940  N   GLU A 260       4.444  41.922  27.741  1.00  7.79           N  
ATOM   1941  CA  GLU A 260       3.752  41.253  28.829  1.00  4.32           C  
ATOM   1942  C   GLU A 260       4.485  41.496  30.163  1.00  7.75           C  
ATOM   1943  O   GLU A 260       4.972  40.571  30.784  1.00 11.48           O  
ATOM   1944  CB  GLU A 260       3.653  39.768  28.540  1.00  3.29           C  
ATOM   1945  CG  GLU A 260       2.252  39.289  28.242  1.00 20.33           C  
ATOM   1946  CD  GLU A 260       2.252  38.183  27.202  1.00 31.49           C  
ATOM   1947  OE1 GLU A 260       2.684  37.061  27.554  1.00 37.96           O  
ATOM   1948  OE2 GLU A 260       1.861  38.440  26.030  1.00 33.66           O  
ATOM   1949  N   CYS A 261       4.640  42.753  30.551  1.00 11.18           N  
ATOM   1950  CA  CYS A 261       5.318  43.063  31.785  1.00  8.28           C  
ATOM   1951  C   CYS A 261       4.423  43.715  32.823  1.00 13.84           C  
ATOM   1952  O   CYS A 261       4.912  44.324  33.792  1.00 13.29           O  
ATOM   1953  CB  CYS A 261       6.547  43.913  31.527  1.00  3.82           C  
ATOM   1954  SG  CYS A 261       8.041  42.946  31.129  1.00 13.84           S  
ATOM   1955  N   ASP A 262       3.118  43.519  32.652  1.00 12.11           N  
ATOM   1956  CA  ASP A 262       2.105  44.055  33.564  1.00 21.54           C  
ATOM   1957  C   ASP A 262       2.311  45.557  33.776  1.00 20.96           C  
ATOM   1958  O   ASP A 262       2.315  46.061  34.894  1.00 23.31           O  
ATOM   1959  CB  ASP A 262       2.093  43.256  34.899  1.00 21.41           C  
ATOM   1960  CG  ASP A 262       1.277  41.937  34.805  1.00 34.29           C  
ATOM   1961  OD1 ASP A 262       0.022  42.004  34.859  1.00 44.14           O  
ATOM   1962  OD2 ASP A 262       1.875  40.833  34.683  1.00 36.38           O  
ATOM   1963  N   ILE A 263       2.558  46.252  32.675  1.00 20.60           N  
ATOM   1964  CA  ILE A 263       2.771  47.693  32.685  1.00 19.21           C  
ATOM   1965  C   ILE A 263       1.407  48.268  32.304  1.00 18.15           C  
ATOM   1966  O   ILE A 263       0.574  47.525  31.743  1.00 14.09           O  
ATOM   1967  CB  ILE A 263       3.790  48.073  31.584  1.00 21.08           C  
ATOM   1968  CG1 ILE A 263       5.182  47.601  31.970  1.00 24.82           C  
ATOM   1969  CG2 ILE A 263       3.784  49.557  31.317  1.00 11.64           C  
ATOM   1970  CD1 ILE A 263       6.125  47.595  30.799  1.00 29.50           C  
ATOM   1971  N   THR A 264       1.159  49.546  32.635  1.00  9.01           N  
ATOM   1972  CA  THR A 264      -0.109  50.207  32.284  1.00 10.65           C  
ATOM   1973  C   THR A 264       0.245  51.644  31.950  1.00  9.38           C  
ATOM   1974  O   THR A 264       1.423  52.026  32.015  1.00  6.93           O  
ATOM   1975  CB  THR A 264      -1.140  50.270  33.451  1.00  8.87           C  
ATOM   1976  OG1 THR A 264      -0.732  51.259  34.399  1.00 15.71           O  
ATOM   1977  CG2 THR A 264      -1.240  48.946  34.182  1.00 16.07           C  
ATOM   1978  N   ALA A 265      -0.771  52.451  31.660  1.00  2.00           N  
ATOM   1979  CA  ALA A 265      -0.553  53.859  31.378  1.00  6.78           C  
ATOM   1980  C   ALA A 265       0.322  54.547  32.465  1.00  9.82           C  
ATOM   1981  O   ALA A 265       1.257  55.299  32.156  1.00  7.50           O  
ATOM   1982  CB  ALA A 265      -1.878  54.547  31.268  1.00  2.00           C  
ATOM   1983  N   SER A 266       0.073  54.224  33.732  1.00 12.12           N  
ATOM   1984  CA  SER A 266       0.831  54.837  34.807  1.00 14.27           C  
ATOM   1985  C   SER A 266       2.292  54.607  34.513  1.00 17.75           C  
ATOM   1986  O   SER A 266       3.067  55.539  34.500  1.00 13.95           O  
ATOM   1987  CB  SER A 266       0.449  54.230  36.159  1.00 25.84           C  
ATOM   1988  OG  SER A 266      -0.973  54.156  36.324  1.00 37.23           O  
ATOM   1989  N   GLY A 267       2.640  53.382  34.126  1.00 21.46           N  
ATOM   1990  CA  GLY A 267       4.032  53.081  33.857  1.00 18.54           C  
ATOM   1991  C   GLY A 267       4.567  53.753  32.620  1.00 21.72           C  
ATOM   1992  O   GLY A 267       5.679  54.288  32.591  1.00 26.16           O  
ATOM   1993  N   CYS A 268       3.739  53.745  31.597  1.00 20.00           N  
ATOM   1994  CA  CYS A 268       4.066  54.308  30.314  1.00 20.98           C  
ATOM   1995  C   CYS A 268       4.524  55.772  30.415  1.00 26.68           C  
ATOM   1996  O   CYS A 268       5.309  56.244  29.600  1.00 28.31           O  
ATOM   1997  CB  CYS A 268       2.826  54.180  29.456  1.00 17.25           C  
ATOM   1998  SG  CYS A 268       3.156  54.039  27.744  1.00 28.98           S  
ATOM   1999  N   ARG A 269       4.063  56.480  31.440  1.00 29.31           N  
ATOM   2000  CA  ARG A 269       4.438  57.876  31.624  1.00 35.52           C  
ATOM   2001  C   ARG A 269       5.911  57.884  31.896  1.00 33.54           C  
ATOM   2002  O   ARG A 269       6.660  58.624  31.281  1.00 36.71           O  
ATOM   2003  CB  ARG A 269       3.690  58.491  32.814  1.00 41.38           C  
ATOM   2004  CG  ARG A 269       3.634  60.026  32.835  1.00 51.23           C  
ATOM   2005  CD  ARG A 269       2.989  60.569  34.132  1.00 56.22           C  
ATOM   2006  NE  ARG A 269       1.608  60.108  34.310  1.00 64.23           N  
ATOM   2007  CZ  ARG A 269       0.548  60.629  33.687  1.00 66.89           C  
ATOM   2008  NH1 ARG A 269       0.700  61.644  32.840  1.00 67.55           N  
ATOM   2009  NH2 ARG A 269      -0.665  60.112  33.879  1.00 65.22           N  
ATOM   2010  N   ASP A 270       6.322  56.992  32.783  1.00 34.78           N  
ATOM   2011  CA  ASP A 270       7.714  56.882  33.157  1.00 33.94           C  
ATOM   2012  C   ASP A 270       8.544  56.560  31.939  1.00 32.51           C  
ATOM   2013  O   ASP A 270       9.571  57.186  31.727  1.00 34.78           O  
ATOM   2014  CB  ASP A 270       7.913  55.831  34.253  1.00 39.97           C  
ATOM   2015  CG  ASP A 270       7.304  56.247  35.609  1.00 46.08           C  
ATOM   2016  OD1 ASP A 270       7.794  57.234  36.222  1.00 48.24           O  
ATOM   2017  OD2 ASP A 270       6.355  55.563  36.073  1.00 46.93           O  
ATOM   2018  N   LEU A 271       8.079  55.636  31.107  1.00 30.87           N  
ATOM   2019  CA  LEU A 271       8.815  55.288  29.896  1.00 30.89           C  
ATOM   2020  C   LEU A 271       9.079  56.476  29.001  1.00 28.90           C  
ATOM   2021  O   LEU A 271      10.176  56.617  28.451  1.00 33.42           O  
ATOM   2022  CB  LEU A 271       8.071  54.264  29.065  1.00 30.22           C  
ATOM   2023  CG  LEU A 271       8.241  52.840  29.522  1.00 28.17           C  
ATOM   2024  CD1 LEU A 271       7.718  51.954  28.425  1.00 27.83           C  
ATOM   2025  CD2 LEU A 271       9.705  52.575  29.793  1.00 24.57           C  
ATOM   2026  N   CYS A 272       8.073  57.326  28.847  1.00 26.45           N  
ATOM   2027  CA  CYS A 272       8.181  58.512  27.998  1.00 19.24           C  
ATOM   2028  C   CYS A 272       9.315  59.491  28.320  1.00 21.27           C  
ATOM   2029  O   CYS A 272       9.841  60.148  27.413  1.00 20.76           O  
ATOM   2030  CB  CYS A 272       6.861  59.250  27.982  1.00 22.19           C  
ATOM   2031  SG  CYS A 272       5.514  58.261  27.347  1.00 24.05           S  
ATOM   2032  N   ARG A 273       9.664  59.657  29.593  1.00 19.53           N  
ATOM   2033  CA  ARG A 273      10.758  60.564  29.910  1.00 18.65           C  
ATOM   2034  C   ARG A 273      12.005  59.980  29.253  1.00 19.27           C  
ATOM   2035  O   ARG A 273      12.740  60.678  28.577  1.00 20.67           O  
ATOM   2036  CB  ARG A 273      10.911  60.736  31.427  1.00 27.99           C  
ATOM   2037  CG  ARG A 273       9.658  61.362  32.058  1.00 38.96           C  
ATOM   2038  CD  ARG A 273       9.803  61.795  33.517  1.00 46.73           C  
ATOM   2039  NE  ARG A 273       8.729  62.731  33.880  1.00 60.45           N  
ATOM   2040  CZ  ARG A 273       7.537  62.384  34.378  1.00 67.27           C  
ATOM   2041  NH1 ARG A 273       7.234  61.107  34.601  1.00 69.23           N  
ATOM   2042  NH2 ARG A 273       6.619  63.319  34.610  1.00 72.19           N  
ATOM   2043  N   VAL A 274      12.169  58.671  29.364  1.00 19.83           N  
ATOM   2044  CA  VAL A 274      13.292  57.966  28.764  1.00 22.51           C  
ATOM   2045  C   VAL A 274      13.228  58.152  27.257  1.00 25.12           C  
ATOM   2046  O   VAL A 274      14.201  58.537  26.611  1.00 31.66           O  
ATOM   2047  CB  VAL A 274      13.195  56.429  29.059  1.00 19.83           C  
ATOM   2048  CG1 VAL A 274      14.208  55.641  28.260  1.00 28.85           C  
ATOM   2049  CG2 VAL A 274      13.439  56.160  30.497  1.00 23.86           C  
ATOM   2050  N   LEU A 275      12.045  57.924  26.717  1.00 24.59           N  
ATOM   2051  CA  LEU A 275      11.810  57.993  25.281  1.00 25.96           C  
ATOM   2052  C   LEU A 275      12.172  59.303  24.654  1.00 25.03           C  
ATOM   2053  O   LEU A 275      12.505  59.365  23.485  1.00 28.69           O  
ATOM   2054  CB  LEU A 275      10.350  57.692  25.000  1.00 25.50           C  
ATOM   2055  CG  LEU A 275      10.098  56.851  23.771  1.00 25.24           C  
ATOM   2056  CD1 LEU A 275      11.172  55.762  23.715  1.00 17.32           C  
ATOM   2057  CD2 LEU A 275       8.682  56.280  23.865  1.00 17.23           C  
ATOM   2058  N   GLN A 276      12.064  60.359  25.435  1.00 31.60           N  
ATOM   2059  CA  GLN A 276      12.382  61.696  24.967  1.00 33.14           C  
ATOM   2060  C   GLN A 276      13.877  62.001  25.066  1.00 32.94           C  
ATOM   2061  O   GLN A 276      14.461  62.578  24.151  1.00 35.82           O  
ATOM   2062  CB  GLN A 276      11.606  62.726  25.787  1.00 38.50           C  
ATOM   2063  CG  GLN A 276      10.092  62.743  25.572  1.00 43.07           C  
ATOM   2064  CD  GLN A 276       9.373  63.635  26.581  1.00 46.20           C  
ATOM   2065  OE1 GLN A 276      10.006  64.246  27.446  1.00 46.64           O  
ATOM   2066  NE2 GLN A 276       8.045  63.693  26.491  1.00 47.13           N  
ATOM   2067  N   ALA A 277      14.498  61.593  26.166  1.00 29.59           N  
ATOM   2068  CA  ALA A 277      15.910  61.869  26.383  1.00 22.82           C  
ATOM   2069  C   ALA A 277      16.922  60.996  25.677  1.00 21.56           C  
ATOM   2070  O   ALA A 277      17.982  61.476  25.288  1.00 19.50           O  
ATOM   2071  CB  ALA A 277      16.205  61.851  27.849  1.00 22.36           C  
ATOM   2072  N   LYS A 278      16.631  59.709  25.544  1.00 19.61           N  
ATOM   2073  CA  LYS A 278      17.606  58.812  24.951  1.00 15.65           C  
ATOM   2074  C   LYS A 278      17.549  58.752  23.451  1.00 13.86           C  
ATOM   2075  O   LYS A 278      16.673  58.106  22.894  1.00 12.61           O  
ATOM   2076  CB  LYS A 278      17.483  57.405  25.540  1.00 10.56           C  
ATOM   2077  CG  LYS A 278      17.689  57.325  27.062  1.00 18.69           C  
ATOM   2078  CD  LYS A 278      18.967  57.960  27.554  1.00  4.88           C  
ATOM   2079  CE  LYS A 278      20.198  57.171  27.160  1.00 16.09           C  
ATOM   2080  NZ  LYS A 278      21.472  58.007  27.336  1.00 18.20           N  
ATOM   2081  N   GLU A 279      18.503  59.395  22.788  1.00 18.46           N  
ATOM   2082  CA  GLU A 279      18.511  59.366  21.329  1.00 22.79           C  
ATOM   2083  C   GLU A 279      18.924  57.998  20.780  1.00 24.36           C  
ATOM   2084  O   GLU A 279      18.621  57.685  19.628  1.00 31.62           O  
ATOM   2085  CB  GLU A 279      19.368  60.502  20.726  1.00 27.06           C  
ATOM   2086  CG  GLU A 279      20.870  60.224  20.553  1.00 36.46           C  
ATOM   2087  CD  GLU A 279      21.742  60.746  21.699  1.00 44.31           C  
ATOM   2088  OE1 GLU A 279      21.254  61.578  22.516  1.00 46.38           O  
ATOM   2089  OE2 GLU A 279      22.930  60.328  21.764  1.00 44.73           O  
ATOM   2090  N   THR A 280      19.574  57.174  21.610  1.00 26.25           N  
ATOM   2091  CA  THR A 280      20.017  55.845  21.190  1.00 21.18           C  
ATOM   2092  C   THR A 280      18.972  54.762  21.230  1.00 19.27           C  
ATOM   2093  O   THR A 280      19.009  53.881  20.397  1.00 23.78           O  
ATOM   2094  CB  THR A 280      21.246  55.360  21.968  1.00 22.29           C  
ATOM   2095  OG1 THR A 280      21.334  56.042  23.226  1.00 19.28           O  
ATOM   2096  CG2 THR A 280      22.513  55.621  21.157  1.00 30.10           C  
ATOM   2097  N   LEU A 281      18.097  54.773  22.236  1.00 22.51           N  
ATOM   2098  CA  LEU A 281      17.039  53.761  22.352  1.00 17.56           C  
ATOM   2099  C   LEU A 281      16.326  53.871  21.026  1.00 15.60           C  
ATOM   2100  O   LEU A 281      15.899  54.963  20.658  1.00 21.72           O  
ATOM   2101  CB  LEU A 281      16.066  54.093  23.505  1.00 16.44           C  
ATOM   2102  CG  LEU A 281      14.815  53.224  23.709  1.00 11.64           C  
ATOM   2103  CD1 LEU A 281      15.193  51.835  24.163  1.00 10.52           C  
ATOM   2104  CD2 LEU A 281      13.931  53.851  24.760  1.00 18.28           C  
ATOM   2105  N   LYS A 282      16.287  52.764  20.287  1.00 14.64           N  
ATOM   2106  CA  LYS A 282      15.683  52.708  18.964  1.00  8.79           C  
ATOM   2107  C   LYS A 282      14.585  51.685  18.758  1.00  9.93           C  
ATOM   2108  O   LYS A 282      13.892  51.758  17.745  1.00  3.73           O  
ATOM   2109  CB  LYS A 282      16.756  52.461  17.909  1.00 16.54           C  
ATOM   2110  CG  LYS A 282      17.868  53.516  17.878  1.00 25.08           C  
ATOM   2111  CD  LYS A 282      17.988  54.219  16.522  1.00 22.45           C  
ATOM   2112  CE  LYS A 282      19.230  55.122  16.442  1.00 24.32           C  
ATOM   2113  NZ  LYS A 282      19.273  56.182  17.509  1.00 26.76           N  
ATOM   2114  N   GLU A 283      14.436  50.721  19.668  1.00  3.73           N  
ATOM   2115  CA  GLU A 283      13.406  49.696  19.524  1.00  4.47           C  
ATOM   2116  C   GLU A 283      12.764  49.397  20.864  1.00  8.48           C  
ATOM   2117  O   GLU A 283      13.449  49.068  21.838  1.00 13.02           O  
ATOM   2118  CB  GLU A 283      13.965  48.422  18.881  1.00 10.97           C  
ATOM   2119  CG  GLU A 283      14.555  48.620  17.468  1.00 24.32           C  
ATOM   2120  CD  GLU A 283      15.335  47.408  16.928  1.00 34.88           C  
ATOM   2121  OE1 GLU A 283      15.610  46.450  17.688  1.00 36.11           O  
ATOM   2122  OE2 GLU A 283      15.702  47.431  15.728  1.00 42.21           O  
ATOM   2123  N   LEU A 284      11.441  49.489  20.903  1.00  4.87           N  
ATOM   2124  CA  LEU A 284      10.706  49.304  22.132  1.00  7.28           C  
ATOM   2125  C   LEU A 284       9.518  48.457  21.852  1.00 10.38           C  
ATOM   2126  O   LEU A 284       8.719  48.753  20.953  1.00  2.05           O  
ATOM   2127  CB  LEU A 284      10.200  50.649  22.644  1.00  6.17           C  
ATOM   2128  CG  LEU A 284       9.389  50.429  23.899  1.00  8.21           C  
ATOM   2129  CD1 LEU A 284      10.366  50.042  24.965  1.00 14.33           C  
ATOM   2130  CD2 LEU A 284       8.640  51.641  24.300  1.00  2.00           C  
ATOM   2131  N   SER A 285       9.425  47.345  22.560  1.00  8.95           N  
ATOM   2132  CA  SER A 285       8.279  46.492  22.370  1.00  4.56           C  
ATOM   2133  C   SER A 285       7.567  46.576  23.681  1.00  2.00           C  
ATOM   2134  O   SER A 285       8.175  46.375  24.735  1.00  7.36           O  
ATOM   2135  CB  SER A 285       8.690  45.072  22.082  1.00  2.00           C  
ATOM   2136  OG  SER A 285       7.573  44.205  22.206  1.00  2.82           O  
ATOM   2137  N   LEU A 286       6.294  46.914  23.612  1.00  8.01           N  
ATOM   2138  CA  LEU A 286       5.465  47.061  24.782  1.00  8.39           C  
ATOM   2139  C   LEU A 286       4.261  46.227  24.609  1.00  5.71           C  
ATOM   2140  O   LEU A 286       3.318  46.375  25.384  1.00  7.60           O  
ATOM   2141  CB  LEU A 286       5.046  48.524  24.973  1.00  8.50           C  
ATOM   2142  CG  LEU A 286       6.056  49.353  25.764  1.00 14.29           C  
ATOM   2143  CD1 LEU A 286       5.445  50.685  26.192  1.00  7.01           C  
ATOM   2144  CD2 LEU A 286       6.467  48.557  26.979  1.00 14.26           C  
ATOM   2145  N   ALA A 287       4.293  45.351  23.601  1.00  5.62           N  
ATOM   2146  CA  ALA A 287       3.166  44.468  23.274  1.00  8.62           C  
ATOM   2147  C   ALA A 287       2.677  43.691  24.473  1.00  9.66           C  
ATOM   2148  O   ALA A 287       3.444  43.479  25.409  1.00  4.97           O  
ATOM   2149  CB  ALA A 287       3.540  43.519  22.196  1.00  8.91           C  
ATOM   2150  N   GLY A 288       1.394  43.307  24.471  1.00  7.77           N  
ATOM   2151  CA  GLY A 288       0.834  42.546  25.587  1.00  7.51           C  
ATOM   2152  C   GLY A 288       0.573  43.266  26.907  1.00  7.91           C  
ATOM   2153  O   GLY A 288       0.033  42.681  27.847  1.00 16.72           O  
ATOM   2154  N   ASN A 289       0.966  44.524  27.009  1.00 10.81           N  
ATOM   2155  CA  ASN A 289       0.720  45.281  28.219  1.00 10.77           C  
ATOM   2156  C   ASN A 289      -0.635  45.938  28.058  1.00 15.13           C  
ATOM   2157  O   ASN A 289      -0.985  46.353  26.951  1.00 18.80           O  
ATOM   2158  CB  ASN A 289       1.813  46.322  28.405  1.00  2.00           C  
ATOM   2159  CG  ASN A 289       3.122  45.709  28.886  1.00 20.67           C  
ATOM   2160  OD1 ASN A 289       3.162  44.991  29.904  1.00 16.69           O  
ATOM   2161  ND2 ASN A 289       4.201  45.984  28.160  1.00 22.13           N  
ATOM   2162  N   LYS A 290      -1.423  46.027  29.126  1.00 20.29           N  
ATOM   2163  CA  LYS A 290      -2.723  46.673  28.987  1.00 23.44           C  
ATOM   2164  C   LYS A 290      -2.595  48.186  29.065  1.00 21.50           C  
ATOM   2165  O   LYS A 290      -3.109  48.817  29.979  1.00 26.86           O  
ATOM   2166  CB  LYS A 290      -3.730  46.154  30.013  1.00 28.93           C  
ATOM   2167  CG  LYS A 290      -4.513  44.905  29.561  1.00 40.53           C  
ATOM   2168  CD  LYS A 290      -3.682  43.601  29.668  1.00 48.33           C  
ATOM   2169  CE  LYS A 290      -4.325  42.432  28.895  1.00 52.93           C  
ATOM   2170  NZ  LYS A 290      -4.297  42.637  27.398  1.00 57.37           N  
ATOM   2171  N   LEU A 291      -1.947  48.769  28.067  1.00 20.33           N  
ATOM   2172  CA  LEU A 291      -1.720  50.208  28.036  1.00 15.72           C  
ATOM   2173  C   LEU A 291      -2.964  51.035  27.800  1.00 19.31           C  
ATOM   2174  O   LEU A 291      -3.085  52.148  28.330  1.00 23.68           O  
ATOM   2175  CB  LEU A 291      -0.718  50.583  26.957  1.00  8.17           C  
ATOM   2176  CG  LEU A 291       0.669  49.978  26.828  1.00 10.86           C  
ATOM   2177  CD1 LEU A 291       1.434  50.887  25.863  1.00 10.10           C  
ATOM   2178  CD2 LEU A 291       1.402  49.939  28.173  1.00 16.17           C  
ATOM   2179  N   GLY A 292      -3.838  50.547  26.928  1.00 16.49           N  
ATOM   2180  CA  GLY A 292      -5.060  51.272  26.624  1.00 13.01           C  
ATOM   2181  C   GLY A 292      -4.825  52.526  25.803  1.00 13.53           C  
ATOM   2182  O   GLY A 292      -3.675  52.913  25.541  1.00 17.78           O  
ATOM   2183  N   ASP A 293      -5.915  53.147  25.365  1.00 13.16           N  
ATOM   2184  CA  ASP A 293      -5.831  54.369  24.573  1.00 15.66           C  
ATOM   2185  C   ASP A 293      -5.163  55.508  25.335  1.00 13.88           C  
ATOM   2186  O   ASP A 293      -4.623  56.429  24.717  1.00 12.74           O  
ATOM   2187  CB  ASP A 293      -7.219  54.829  24.133  1.00 25.35           C  
ATOM   2188  CG  ASP A 293      -7.994  53.753  23.422  1.00 32.84           C  
ATOM   2189  OD1 ASP A 293      -7.589  53.371  22.303  1.00 35.44           O  
ATOM   2190  OD2 ASP A 293      -9.011  53.298  23.981  1.00 37.55           O  
ATOM   2191  N   GLU A 294      -5.191  55.482  26.666  1.00 10.79           N  
ATOM   2192  CA  GLU A 294      -4.557  56.585  27.369  1.00 12.81           C  
ATOM   2193  C   GLU A 294      -3.055  56.464  27.137  1.00 18.30           C  
ATOM   2194  O   GLU A 294      -2.368  57.449  26.850  1.00 21.37           O  
ATOM   2195  CB  GLU A 294      -4.881  56.546  28.857  1.00 24.23           C  
ATOM   2196  CG  GLU A 294      -4.134  57.591  29.697  1.00 37.38           C  
ATOM   2197  CD  GLU A 294      -4.501  59.052  29.366  1.00 47.28           C  
ATOM   2198  OE1 GLU A 294      -5.311  59.283  28.426  1.00 49.20           O  
ATOM   2199  OE2 GLU A 294      -3.979  59.967  30.065  1.00 42.62           O  
ATOM   2200  N   GLY A 295      -2.582  55.219  27.155  1.00 15.62           N  
ATOM   2201  CA  GLY A 295      -1.180  54.932  26.976  1.00 15.40           C  
ATOM   2202  C   GLY A 295      -0.711  55.204  25.583  1.00 13.63           C  
ATOM   2203  O   GLY A 295       0.397  55.689  25.385  1.00 20.49           O  
ATOM   2204  N   ALA A 296      -1.546  54.869  24.614  1.00 16.19           N  
ATOM   2205  CA  ALA A 296      -1.225  55.092  23.228  1.00  9.77           C  
ATOM   2206  C   ALA A 296      -0.973  56.570  23.055  1.00 15.68           C  
ATOM   2207  O   ALA A 296       0.009  56.970  22.422  1.00 13.49           O  
ATOM   2208  CB  ALA A 296      -2.368  54.688  22.388  1.00 20.50           C  
ATOM   2209  N   ARG A 297      -1.821  57.368  23.701  1.00 19.09           N  
ATOM   2210  CA  ARG A 297      -1.742  58.817  23.630  1.00 17.67           C  
ATOM   2211  C   ARG A 297      -0.405  59.280  24.123  1.00 16.95           C  
ATOM   2212  O   ARG A 297       0.286  60.044  23.453  1.00 15.37           O  
ATOM   2213  CB  ARG A 297      -2.817  59.464  24.490  1.00 21.72           C  
ATOM   2214  CG  ARG A 297      -2.830  60.993  24.348  1.00 29.84           C  
ATOM   2215  CD  ARG A 297      -3.758  61.691  25.359  1.00 32.18           C  
ATOM   2216  NE  ARG A 297      -3.032  62.097  26.571  1.00 41.75           N  
ATOM   2217  CZ  ARG A 297      -3.538  62.059  27.803  1.00 40.13           C  
ATOM   2218  NH1 ARG A 297      -4.781  61.635  27.995  1.00 42.01           N  
ATOM   2219  NH2 ARG A 297      -2.801  62.439  28.842  1.00 41.02           N  
ATOM   2220  N   LEU A 298      -0.054  58.832  25.320  1.00 14.78           N  
ATOM   2221  CA  LEU A 298       1.227  59.184  25.909  1.00 13.99           C  
ATOM   2222  C   LEU A 298       2.363  58.805  24.956  1.00 11.28           C  
ATOM   2223  O   LEU A 298       3.259  59.605  24.684  1.00 11.13           O  
ATOM   2224  CB  LEU A 298       1.430  58.444  27.222  1.00 13.54           C  
ATOM   2225  CG  LEU A 298       0.405  58.698  28.324  1.00 14.29           C  
ATOM   2226  CD1 LEU A 298       0.525  57.618  29.393  1.00 11.82           C  
ATOM   2227  CD2 LEU A 298       0.629  60.081  28.921  1.00 10.46           C  
ATOM   2228  N   LEU A 299       2.342  57.583  24.444  1.00  6.47           N  
ATOM   2229  CA  LEU A 299       3.391  57.207  23.525  1.00  4.54           C  
ATOM   2230  C   LEU A 299       3.447  58.254  22.407  1.00  3.20           C  
ATOM   2231  O   LEU A 299       4.487  58.843  22.179  1.00  6.85           O  
ATOM   2232  CB  LEU A 299       3.160  55.789  23.011  1.00  8.26           C  
ATOM   2233  CG  LEU A 299       3.245  54.714  24.104  1.00  4.85           C  
ATOM   2234  CD1 LEU A 299       2.482  53.480  23.675  1.00  4.22           C  
ATOM   2235  CD2 LEU A 299       4.690  54.378  24.397  1.00  2.00           C  
ATOM   2236  N   CYS A 300       2.303  58.622  21.845  1.00  3.15           N  
ATOM   2237  CA  CYS A 300       2.301  59.613  20.768  1.00 13.04           C  
ATOM   2238  C   CYS A 300       2.800  60.976  21.216  1.00 15.39           C  
ATOM   2239  O   CYS A 300       3.527  61.656  20.492  1.00 12.28           O  
ATOM   2240  CB  CYS A 300       0.921  59.698  20.139  1.00  5.35           C  
ATOM   2241  SG  CYS A 300       0.415  58.060  19.592  1.00 22.29           S  
ATOM   2242  N   GLU A 301       2.437  61.356  22.431  1.00 17.29           N  
ATOM   2243  CA  GLU A 301       2.867  62.623  22.979  1.00 19.60           C  
ATOM   2244  C   GLU A 301       4.371  62.665  22.786  1.00 16.72           C  
ATOM   2245  O   GLU A 301       4.907  63.629  22.284  1.00 13.51           O  
ATOM   2246  CB  GLU A 301       2.569  62.650  24.470  1.00 33.39           C  
ATOM   2247  CG  GLU A 301       2.985  63.913  25.192  1.00 47.59           C  
ATOM   2248  CD  GLU A 301       1.985  65.030  24.996  1.00 58.99           C  
ATOM   2249  OE1 GLU A 301       0.808  64.727  24.660  1.00 62.26           O  
ATOM   2250  OE2 GLU A 301       2.374  66.208  25.189  1.00 62.28           O  
ATOM   2251  N   SER A 302       5.033  61.580  23.168  1.00 17.50           N  
ATOM   2252  CA  SER A 302       6.475  61.467  23.074  1.00 12.65           C  
ATOM   2253  C   SER A 302       6.929  61.443  21.642  1.00 19.34           C  
ATOM   2254  O   SER A 302       7.808  62.208  21.254  1.00 16.94           O  
ATOM   2255  CB  SER A 302       6.942  60.181  23.744  1.00 14.60           C  
ATOM   2256  OG  SER A 302       6.442  60.093  25.063  1.00 28.99           O  
ATOM   2257  N   LEU A 303       6.324  60.567  20.845  1.00 20.89           N  
ATOM   2258  CA  LEU A 303       6.722  60.442  19.459  1.00 25.25           C  
ATOM   2259  C   LEU A 303       6.642  61.729  18.649  1.00 25.40           C  
ATOM   2260  O   LEU A 303       7.163  61.789  17.537  1.00 24.15           O  
ATOM   2261  CB  LEU A 303       5.957  59.303  18.794  1.00 30.76           C  
ATOM   2262  CG  LEU A 303       6.393  57.963  19.380  1.00 25.78           C  
ATOM   2263  CD1 LEU A 303       5.347  56.926  19.131  1.00 23.48           C  
ATOM   2264  CD2 LEU A 303       7.699  57.574  18.768  1.00 27.08           C  
ATOM   2265  N   LEU A 304       6.004  62.757  19.199  1.00 26.90           N  
ATOM   2266  CA  LEU A 304       5.895  64.051  18.520  1.00 24.62           C  
ATOM   2267  C   LEU A 304       7.063  64.971  18.833  1.00 30.37           C  
ATOM   2268  O   LEU A 304       7.328  65.925  18.106  1.00 33.09           O  
ATOM   2269  CB  LEU A 304       4.578  64.736  18.866  1.00 24.19           C  
ATOM   2270  CG  LEU A 304       3.465  64.255  17.935  1.00 25.58           C  
ATOM   2271  CD1 LEU A 304       2.175  64.951  18.252  1.00 27.89           C  
ATOM   2272  CD2 LEU A 304       3.868  64.523  16.477  1.00 26.60           C  
ATOM   2273  N   GLN A 305       7.740  64.702  19.939  1.00 33.57           N  
ATOM   2274  CA  GLN A 305       8.902  65.473  20.313  1.00 37.63           C  
ATOM   2275  C   GLN A 305       9.956  65.115  19.278  1.00 45.25           C  
ATOM   2276  O   GLN A 305      10.266  63.937  19.078  1.00 45.19           O  
ATOM   2277  CB  GLN A 305       9.391  65.060  21.705  1.00 38.27           C  
ATOM   2278  CG  GLN A 305       8.381  65.287  22.821  1.00 40.32           C  
ATOM   2279  CD  GLN A 305       7.773  66.703  22.807  1.00 49.96           C  
ATOM   2280  OE1 GLN A 305       6.555  66.868  22.655  1.00 46.55           O  
ATOM   2281  NE2 GLN A 305       8.623  67.729  22.976  1.00 52.36           N  
ATOM   2282  N   PRO A 306      10.508  66.123  18.583  1.00 50.29           N  
ATOM   2283  CA  PRO A 306      11.540  65.910  17.553  1.00 49.34           C  
ATOM   2284  C   PRO A 306      12.873  65.340  18.091  1.00 46.58           C  
ATOM   2285  O   PRO A 306      13.709  64.827  17.317  1.00 40.57           O  
ATOM   2286  CB  PRO A 306      11.690  67.303  16.928  1.00 50.05           C  
ATOM   2287  CG  PRO A 306      11.316  68.226  18.056  1.00 52.46           C  
ATOM   2288  CD  PRO A 306      10.100  67.537  18.626  1.00 51.46           C  
ATOM   2289  N   GLY A 307      13.057  65.435  19.410  1.00 41.54           N  
ATOM   2290  CA  GLY A 307      14.251  64.891  20.039  1.00 41.46           C  
ATOM   2291  C   GLY A 307      14.143  63.384  20.294  1.00 40.99           C  
ATOM   2292  O   GLY A 307      15.079  62.768  20.835  1.00 41.86           O  
ATOM   2293  N   CYS A 308      12.988  62.810  19.929  1.00 35.94           N  
ATOM   2294  CA  CYS A 308      12.695  61.385  20.083  1.00 31.88           C  
ATOM   2295  C   CYS A 308      13.074  60.646  18.813  1.00 30.45           C  
ATOM   2296  O   CYS A 308      12.545  60.931  17.733  1.00 37.41           O  
ATOM   2297  CB  CYS A 308      11.209  61.168  20.330  1.00 29.13           C  
ATOM   2298  SG  CYS A 308      10.803  59.425  20.382  1.00 33.67           S  
ATOM   2299  N   GLN A 309      13.911  59.628  18.946  1.00 25.67           N  
ATOM   2300  CA  GLN A 309      14.371  58.912  17.776  1.00 18.31           C  
ATOM   2301  C   GLN A 309      14.011  57.440  17.638  1.00 12.55           C  
ATOM   2302  O   GLN A 309      14.613  56.754  16.833  1.00 15.19           O  
ATOM   2303  CB  GLN A 309      15.871  59.117  17.625  1.00 17.84           C  
ATOM   2304  CG  GLN A 309      16.254  60.580  17.747  1.00 23.06           C  
ATOM   2305  CD  GLN A 309      17.376  61.004  16.821  1.00 25.21           C  
ATOM   2306  OE1 GLN A 309      17.751  62.181  16.790  1.00 25.86           O  
ATOM   2307  NE2 GLN A 309      17.912  60.056  16.046  1.00 27.18           N  
ATOM   2308  N   LEU A 310      12.943  57.004  18.304  1.00 13.08           N  
ATOM   2309  CA  LEU A 310      12.477  55.615  18.270  1.00  5.56           C  
ATOM   2310  C   LEU A 310      12.215  55.202  16.842  1.00 11.72           C  
ATOM   2311  O   LEU A 310      11.562  55.927  16.095  1.00 16.94           O  
ATOM   2312  CB  LEU A 310      11.174  55.450  19.067  1.00  2.00           C  
ATOM   2313  CG  LEU A 310      10.825  53.985  19.316  1.00  7.27           C  
ATOM   2314  CD1 LEU A 310      11.787  53.407  20.341  1.00  4.86           C  
ATOM   2315  CD2 LEU A 310       9.403  53.857  19.822  1.00 10.96           C  
ATOM   2316  N   GLU A 311      12.712  54.035  16.450  1.00 13.81           N  
ATOM   2317  CA  GLU A 311      12.474  53.553  15.101  1.00  8.78           C  
ATOM   2318  C   GLU A 311      11.419  52.481  14.995  1.00  6.94           C  
ATOM   2319  O   GLU A 311      10.746  52.402  13.965  1.00 14.90           O  
ATOM   2320  CB  GLU A 311      13.759  53.095  14.456  1.00 11.24           C  
ATOM   2321  CG  GLU A 311      14.556  54.258  13.989  1.00 15.37           C  
ATOM   2322  CD  GLU A 311      15.890  53.860  13.451  1.00 19.65           C  
ATOM   2323  OE1 GLU A 311      16.177  52.649  13.456  1.00 20.64           O  
ATOM   2324  OE2 GLU A 311      16.651  54.766  13.031  1.00 26.62           O  
ATOM   2325  N   SER A 312      11.292  51.639  16.023  1.00  7.89           N  
ATOM   2326  CA  SER A 312      10.295  50.580  16.041  1.00  2.00           C  
ATOM   2327  C   SER A 312       9.516  50.566  17.339  1.00  6.41           C  
ATOM   2328  O   SER A 312      10.077  50.582  18.440  1.00 10.72           O  
ATOM   2329  CB  SER A 312      10.927  49.218  15.823  1.00  3.72           C  
ATOM   2330  OG  SER A 312      11.608  49.133  14.582  1.00 18.69           O  
ATOM   2331  N   LEU A 313       8.211  50.530  17.210  1.00  5.75           N  
ATOM   2332  CA  LEU A 313       7.378  50.506  18.376  1.00  9.68           C  
ATOM   2333  C   LEU A 313       6.434  49.368  18.151  1.00 13.44           C  
ATOM   2334  O   LEU A 313       5.859  49.238  17.054  1.00 18.92           O  
ATOM   2335  CB  LEU A 313       6.608  51.824  18.488  1.00  6.24           C  
ATOM   2336  CG  LEU A 313       5.675  51.973  19.671  1.00 11.65           C  
ATOM   2337  CD1 LEU A 313       6.317  51.542  21.011  1.00  7.29           C  
ATOM   2338  CD2 LEU A 313       5.284  53.421  19.693  1.00 21.02           C  
ATOM   2339  N   TRP A 314       6.387  48.478  19.129  1.00  7.25           N  
ATOM   2340  CA  TRP A 314       5.486  47.336  19.099  1.00  9.89           C  
ATOM   2341  C   TRP A 314       4.468  47.520  20.221  1.00  9.74           C  
ATOM   2342  O   TRP A 314       4.849  47.669  21.390  1.00  2.00           O  
ATOM   2343  CB  TRP A 314       6.250  46.046  19.360  1.00 13.71           C  
ATOM   2344  CG  TRP A 314       7.108  45.545  18.219  1.00 16.90           C  
ATOM   2345  CD1 TRP A 314       7.975  46.275  17.457  1.00 22.96           C  
ATOM   2346  CD2 TRP A 314       7.262  44.180  17.800  1.00 21.62           C  
ATOM   2347  NE1 TRP A 314       8.671  45.452  16.612  1.00 25.87           N  
ATOM   2348  CE2 TRP A 314       8.257  44.160  16.802  1.00 24.08           C  
ATOM   2349  CE3 TRP A 314       6.656  42.966  18.179  1.00 29.03           C  
ATOM   2350  CZ2 TRP A 314       8.667  42.969  16.174  1.00 32.06           C  
ATOM   2351  CZ3 TRP A 314       7.069  41.773  17.548  1.00 32.04           C  
ATOM   2352  CH2 TRP A 314       8.065  41.791  16.561  1.00 30.58           C  
ATOM   2353  N   VAL A 315       3.190  47.561  19.862  1.00  2.32           N  
ATOM   2354  CA  VAL A 315       2.137  47.718  20.846  1.00  2.00           C  
ATOM   2355  C   VAL A 315       0.987  46.807  20.500  1.00  5.49           C  
ATOM   2356  O   VAL A 315      -0.187  47.178  20.541  1.00  9.33           O  
ATOM   2357  CB  VAL A 315       1.694  49.192  21.041  1.00  2.00           C  
ATOM   2358  CG1 VAL A 315       2.855  49.986  21.596  1.00  5.14           C  
ATOM   2359  CG2 VAL A 315       1.253  49.809  19.755  1.00  6.66           C  
ATOM   2360  N   LYS A 316       1.374  45.591  20.141  1.00  2.00           N  
ATOM   2361  CA  LYS A 316       0.485  44.505  19.780  1.00  4.28           C  
ATOM   2362  C   LYS A 316      -0.304  44.037  21.036  1.00  8.72           C  
ATOM   2363  O   LYS A 316       0.242  43.962  22.141  1.00  5.31           O  
ATOM   2364  CB  LYS A 316       1.390  43.382  19.243  1.00  4.54           C  
ATOM   2365  CG  LYS A 316       0.803  41.993  19.072  1.00 14.74           C  
ATOM   2366  CD  LYS A 316       1.917  41.054  18.552  1.00 25.09           C  
ATOM   2367  CE  LYS A 316       1.673  39.553  18.831  1.00 30.55           C  
ATOM   2368  NZ  LYS A 316       2.981  38.774  18.915  1.00 31.65           N  
ATOM   2369  N   SER A 317      -1.583  43.739  20.863  1.00  5.25           N  
ATOM   2370  CA  SER A 317      -2.384  43.258  21.964  1.00 12.60           C  
ATOM   2371  C   SER A 317      -2.225  44.147  23.174  1.00 14.11           C  
ATOM   2372  O   SER A 317      -1.791  43.668  24.223  1.00 13.66           O  
ATOM   2373  CB  SER A 317      -1.904  41.873  22.347  1.00 11.90           C  
ATOM   2374  OG  SER A 317      -2.915  40.927  22.117  1.00 15.17           O  
ATOM   2375  N   CYS A 318      -2.503  45.438  23.011  1.00 10.03           N  
ATOM   2376  CA  CYS A 318      -2.381  46.379  24.111  1.00  7.18           C  
ATOM   2377  C   CYS A 318      -3.724  47.027  24.485  1.00  5.28           C  
ATOM   2378  O   CYS A 318      -3.764  48.081  25.108  1.00  3.25           O  
ATOM   2379  CB  CYS A 318      -1.361  47.458  23.778  1.00  2.00           C  
ATOM   2380  SG  CYS A 318       0.330  46.926  23.720  1.00 15.63           S  
ATOM   2381  N   SER A 319      -4.833  46.406  24.115  1.00  7.43           N  
ATOM   2382  CA  SER A 319      -6.148  46.967  24.457  1.00 10.45           C  
ATOM   2383  C   SER A 319      -6.300  48.352  23.876  1.00 10.87           C  
ATOM   2384  O   SER A 319      -6.618  49.302  24.582  1.00 18.29           O  
ATOM   2385  CB  SER A 319      -6.320  47.075  25.972  1.00  2.00           C  
ATOM   2386  OG  SER A 319      -6.126  45.818  26.600  1.00 24.82           O  
ATOM   2387  N   LEU A 320      -6.004  48.508  22.606  1.00 13.81           N  
ATOM   2388  CA  LEU A 320      -6.138  49.826  22.039  1.00  8.62           C  
ATOM   2389  C   LEU A 320      -7.368  49.687  21.191  1.00  6.73           C  
ATOM   2390  O   LEU A 320      -7.664  48.579  20.743  1.00 10.63           O  
ATOM   2391  CB  LEU A 320      -4.897  50.188  21.228  1.00  6.93           C  
ATOM   2392  CG  LEU A 320      -3.581  50.156  22.000  1.00 12.15           C  
ATOM   2393  CD1 LEU A 320      -2.453  50.396  21.025  1.00 11.86           C  
ATOM   2394  CD2 LEU A 320      -3.539  51.188  23.121  1.00  2.00           C  
ATOM   2395  N   THR A 321      -8.168  50.749  21.139  1.00  6.85           N  
ATOM   2396  CA  THR A 321      -9.399  50.791  20.338  1.00 11.36           C  
ATOM   2397  C   THR A 321      -9.227  51.773  19.175  1.00  8.01           C  
ATOM   2398  O   THR A 321      -8.170  52.374  19.005  1.00  5.48           O  
ATOM   2399  CB  THR A 321     -10.614  51.311  21.152  1.00 18.09           C  
ATOM   2400  OG1 THR A 321     -10.380  52.669  21.577  1.00 19.36           O  
ATOM   2401  CG2 THR A 321     -10.877  50.437  22.356  1.00 15.89           C  
ATOM   2402  N   ALA A 322     -10.280  51.967  18.403  1.00  8.09           N  
ATOM   2403  CA  ALA A 322     -10.217  52.900  17.304  1.00  6.21           C  
ATOM   2404  C   ALA A 322     -10.093  54.299  17.886  1.00  3.79           C  
ATOM   2405  O   ALA A 322      -9.643  55.210  17.190  1.00  6.92           O  
ATOM   2406  CB  ALA A 322     -11.467  52.797  16.447  1.00  6.72           C  
ATOM   2407  N   ALA A 323     -10.419  54.471  19.175  1.00  2.00           N  
ATOM   2408  CA  ALA A 323     -10.354  55.812  19.816  1.00  3.09           C  
ATOM   2409  C   ALA A 323      -8.990  56.510  19.814  1.00  3.39           C  
ATOM   2410  O   ALA A 323      -8.933  57.724  19.982  1.00  8.47           O  
ATOM   2411  CB  ALA A 323     -10.912  55.779  21.275  1.00  2.00           C  
ATOM   2412  N   CYS A 324      -7.912  55.758  19.615  1.00  3.82           N  
ATOM   2413  CA  CYS A 324      -6.558  56.318  19.621  1.00  7.08           C  
ATOM   2414  C   CYS A 324      -6.004  56.533  18.218  1.00 11.79           C  
ATOM   2415  O   CYS A 324      -4.898  57.070  18.049  1.00  4.63           O  
ATOM   2416  CB  CYS A 324      -5.609  55.371  20.352  1.00  2.00           C  
ATOM   2417  SG  CYS A 324      -5.230  53.853  19.451  1.00 21.62           S  
ATOM   2418  N   CYS A 325      -6.748  56.109  17.208  1.00  3.80           N  
ATOM   2419  CA  CYS A 325      -6.245  56.268  15.877  1.00 10.43           C  
ATOM   2420  C   CYS A 325      -5.947  57.703  15.503  1.00 10.61           C  
ATOM   2421  O   CYS A 325      -4.929  57.970  14.870  1.00 10.30           O  
ATOM   2422  CB  CYS A 325      -7.161  55.571  14.895  1.00 14.47           C  
ATOM   2423  SG  CYS A 325      -7.022  53.840  15.173  1.00 12.62           S  
ATOM   2424  N   GLN A 326      -6.716  58.637  16.052  1.00 18.80           N  
ATOM   2425  CA  GLN A 326      -6.509  60.057  15.781  1.00 22.32           C  
ATOM   2426  C   GLN A 326      -5.119  60.489  16.174  1.00 22.47           C  
ATOM   2427  O   GLN A 326      -4.469  61.211  15.450  1.00 23.08           O  
ATOM   2428  CB  GLN A 326      -7.536  60.902  16.511  1.00 28.60           C  
ATOM   2429  CG  GLN A 326      -7.718  60.541  17.970  1.00 38.49           C  
ATOM   2430  CD  GLN A 326      -8.935  61.218  18.575  1.00 45.81           C  
ATOM   2431  OE1 GLN A 326      -9.177  62.409  18.343  1.00 47.68           O  
ATOM   2432  NE2 GLN A 326      -9.710  60.463  19.353  1.00 50.28           N  
ATOM   2433  N   HIS A 327      -4.634  59.989  17.297  1.00 20.41           N  
ATOM   2434  CA  HIS A 327      -3.298  60.350  17.734  1.00 20.42           C  
ATOM   2435  C   HIS A 327      -2.267  59.609  16.895  1.00 19.22           C  
ATOM   2436  O   HIS A 327      -1.422  60.242  16.282  1.00 18.75           O  
ATOM   2437  CB  HIS A 327      -3.132  60.062  19.212  1.00 16.31           C  
ATOM   2438  CG  HIS A 327      -4.236  60.641  20.050  1.00 27.60           C  
ATOM   2439  ND1 HIS A 327      -4.579  60.147  21.292  1.00 29.13           N  
ATOM   2440  CD2 HIS A 327      -5.096  61.657  19.802  1.00 24.77           C  
ATOM   2441  CE1 HIS A 327      -5.604  60.833  21.773  1.00 29.76           C  
ATOM   2442  NE2 HIS A 327      -5.935  61.754  20.886  1.00 27.63           N  
ATOM   2443  N   VAL A 328      -2.371  58.287  16.789  1.00 13.34           N  
ATOM   2444  CA  VAL A 328      -1.405  57.553  15.981  1.00 11.94           C  
ATOM   2445  C   VAL A 328      -1.307  58.206  14.586  1.00 12.20           C  
ATOM   2446  O   VAL A 328      -0.224  58.343  14.024  1.00  8.73           O  
ATOM   2447  CB  VAL A 328      -1.794  56.087  15.832  1.00  8.35           C  
ATOM   2448  CG1 VAL A 328      -0.807  55.386  14.932  1.00  2.00           C  
ATOM   2449  CG2 VAL A 328      -1.841  55.427  17.181  1.00  2.00           C  
ATOM   2450  N   SER A 329      -2.444  58.698  14.109  1.00 10.88           N  
ATOM   2451  CA  SER A 329      -2.570  59.366  12.825  1.00 15.28           C  
ATOM   2452  C   SER A 329      -1.775  60.645  12.785  1.00 15.36           C  
ATOM   2453  O   SER A 329      -0.933  60.852  11.920  1.00 15.72           O  
ATOM   2454  CB  SER A 329      -4.026  59.706  12.592  1.00 13.51           C  
ATOM   2455  OG  SER A 329      -4.749  58.516  12.362  1.00 22.98           O  
ATOM   2456  N   LEU A 330      -2.107  61.531  13.701  1.00 12.90           N  
ATOM   2457  CA  LEU A 330      -1.429  62.801  13.825  1.00 14.20           C  
ATOM   2458  C   LEU A 330       0.072  62.565  13.963  1.00 15.88           C  
ATOM   2459  O   LEU A 330       0.845  63.100  13.189  1.00 24.29           O  
ATOM   2460  CB  LEU A 330      -1.963  63.517  15.054  1.00 14.80           C  
ATOM   2461  CG  LEU A 330      -1.251  64.743  15.584  1.00 13.04           C  
ATOM   2462  CD1 LEU A 330      -0.970  65.712  14.447  1.00 12.92           C  
ATOM   2463  CD2 LEU A 330      -2.151  65.379  16.613  1.00 12.76           C  
ATOM   2464  N   MET A 331       0.490  61.761  14.940  1.00 14.77           N  
ATOM   2465  CA  MET A 331       1.915  61.468  15.141  1.00  8.29           C  
ATOM   2466  C   MET A 331       2.536  60.986  13.830  1.00 11.49           C  
ATOM   2467  O   MET A 331       3.588  61.461  13.426  1.00 12.63           O  
ATOM   2468  CB  MET A 331       2.078  60.389  16.206  1.00  4.08           C  
ATOM   2469  CG  MET A 331       3.482  59.887  16.352  1.00  2.95           C  
ATOM   2470  SD  MET A 331       3.739  58.232  15.772  1.00 14.33           S  
ATOM   2471  CE  MET A 331       4.813  58.532  14.617  1.00  8.67           C  
ATOM   2472  N   LEU A 332       1.845  60.071  13.158  1.00  3.14           N  
ATOM   2473  CA  LEU A 332       2.305  59.540  11.890  1.00  9.93           C  
ATOM   2474  C   LEU A 332       2.513  60.613  10.834  1.00 12.42           C  
ATOM   2475  O   LEU A 332       3.244  60.410   9.875  1.00 14.39           O  
ATOM   2476  CB  LEU A 332       1.315  58.499  11.358  1.00  5.16           C  
ATOM   2477  CG  LEU A 332       1.466  57.112  11.989  1.00  7.19           C  
ATOM   2478  CD1 LEU A 332       0.297  56.243  11.681  1.00  2.00           C  
ATOM   2479  CD2 LEU A 332       2.766  56.508  11.498  1.00  3.58           C  
ATOM   2480  N   THR A 333       1.837  61.739  10.973  1.00 17.36           N  
ATOM   2481  CA  THR A 333       1.988  62.783   9.969  1.00 21.39           C  
ATOM   2482  C   THR A 333       3.151  63.707  10.232  1.00 23.20           C  
ATOM   2483  O   THR A 333       3.692  64.286   9.298  1.00 25.13           O  
ATOM   2484  CB  THR A 333       0.721  63.638   9.816  1.00 17.08           C  
ATOM   2485  OG1 THR A 333       0.212  63.975  11.101  1.00 26.00           O  
ATOM   2486  CG2 THR A 333      -0.344  62.895   9.070  1.00 19.68           C  
ATOM   2487  N   GLN A 334       3.581  63.805  11.487  1.00 27.64           N  
ATOM   2488  CA  GLN A 334       4.667  64.714  11.819  1.00 26.02           C  
ATOM   2489  C   GLN A 334       5.970  64.093  12.265  1.00 24.02           C  
ATOM   2490  O   GLN A 334       6.921  64.808  12.555  1.00 20.39           O  
ATOM   2491  CB  GLN A 334       4.198  65.711  12.878  1.00 31.17           C  
ATOM   2492  CG  GLN A 334       3.034  66.583  12.439  1.00 38.13           C  
ATOM   2493  CD  GLN A 334       3.298  67.343  11.136  1.00 47.97           C  
ATOM   2494  OE1 GLN A 334       2.376  67.573  10.341  1.00 51.89           O  
ATOM   2495  NE2 GLN A 334       4.552  67.743  10.915  1.00 51.11           N  
ATOM   2496  N   ASN A 335       6.040  62.772  12.294  1.00 23.78           N  
ATOM   2497  CA  ASN A 335       7.243  62.091  12.751  1.00 16.70           C  
ATOM   2498  C   ASN A 335       8.076  61.516  11.620  1.00 22.16           C  
ATOM   2499  O   ASN A 335       7.597  60.680  10.845  1.00 21.48           O  
ATOM   2500  CB  ASN A 335       6.852  60.986  13.749  1.00 18.40           C  
ATOM   2501  CG  ASN A 335       8.032  60.155  14.217  1.00 11.18           C  
ATOM   2502  OD1 ASN A 335       8.806  59.640  13.414  1.00 16.06           O  
ATOM   2503  ND2 ASN A 335       8.166  60.007  15.525  1.00  9.67           N  
ATOM   2504  N   LYS A 336       9.360  61.875  11.595  1.00 27.00           N  
ATOM   2505  CA  LYS A 336      10.255  61.388  10.541  1.00 32.71           C  
ATOM   2506  C   LYS A 336      11.372  60.449  11.020  1.00 32.36           C  
ATOM   2507  O   LYS A 336      12.500  60.494  10.527  1.00 37.86           O  
ATOM   2508  CB  LYS A 336      10.806  62.558   9.699  1.00 33.90           C  
ATOM   2509  CG  LYS A 336      10.795  63.941  10.392  1.00 43.26           C  
ATOM   2510  CD  LYS A 336       9.386  64.562  10.465  1.00 48.42           C  
ATOM   2511  CE  LYS A 336       8.723  64.695   9.085  1.00 55.02           C  
ATOM   2512  NZ  LYS A 336       7.227  64.870   9.172  1.00 59.26           N  
ATOM   2513  N   HIS A 337      11.036  59.581  11.972  1.00 32.45           N  
ATOM   2514  CA  HIS A 337      11.971  58.612  12.521  1.00 24.57           C  
ATOM   2515  C   HIS A 337      11.352  57.238  12.686  1.00 25.83           C  
ATOM   2516  O   HIS A 337      12.028  56.245  12.439  1.00 28.40           O  
ATOM   2517  CB  HIS A 337      12.518  59.079  13.847  1.00 22.47           C  
ATOM   2518  CG  HIS A 337      13.289  60.346  13.751  1.00 27.50           C  
ATOM   2519  ND1 HIS A 337      13.061  61.422  14.586  1.00 29.54           N  
ATOM   2520  CD2 HIS A 337      14.245  60.740  12.875  1.00 25.48           C  
ATOM   2521  CE1 HIS A 337      13.835  62.426  14.223  1.00 30.53           C  
ATOM   2522  NE2 HIS A 337      14.561  62.039  13.189  1.00 35.13           N  
ATOM   2523  N   LEU A 338      10.085  57.175  13.105  1.00 21.80           N  
ATOM   2524  CA  LEU A 338       9.401  55.896  13.283  1.00 14.17           C  
ATOM   2525  C   LEU A 338       9.297  55.249  11.905  1.00 15.50           C  
ATOM   2526  O   LEU A 338       8.702  55.816  10.983  1.00 10.68           O  
ATOM   2527  CB  LEU A 338       8.007  56.107  13.876  1.00 11.06           C  
ATOM   2528  CG  LEU A 338       7.347  54.853  14.466  1.00 15.25           C  
ATOM   2529  CD1 LEU A 338       8.130  54.386  15.697  1.00  4.65           C  
ATOM   2530  CD2 LEU A 338       5.910  55.171  14.852  1.00 12.50           C  
ATOM   2531  N   LEU A 339       9.915  54.083  11.760  1.00 13.75           N  
ATOM   2532  CA  LEU A 339       9.910  53.363  10.488  1.00 12.90           C  
ATOM   2533  C   LEU A 339       9.032  52.133  10.523  1.00 17.47           C  
ATOM   2534  O   LEU A 339       8.530  51.679   9.482  1.00 18.34           O  
ATOM   2535  CB  LEU A 339      11.322  52.902  10.132  1.00  7.91           C  
ATOM   2536  CG  LEU A 339      12.359  53.943   9.679  1.00 12.41           C  
ATOM   2537  CD1 LEU A 339      13.655  53.253   9.210  1.00  3.63           C  
ATOM   2538  CD2 LEU A 339      11.746  54.751   8.532  1.00  8.59           C  
ATOM   2539  N   GLU A 340       8.825  51.615  11.724  1.00  6.35           N  
ATOM   2540  CA  GLU A 340       8.065  50.405  11.911  1.00  9.60           C  
ATOM   2541  C   GLU A 340       7.107  50.515  13.106  1.00  7.03           C  
ATOM   2542  O   GLU A 340       7.534  50.869  14.211  1.00  6.03           O  
ATOM   2543  CB  GLU A 340       9.074  49.289  12.125  1.00 16.88           C  
ATOM   2544  CG  GLU A 340       8.497  47.944  12.455  1.00 37.99           C  
ATOM   2545  CD  GLU A 340       9.558  46.852  12.450  1.00 50.02           C  
ATOM   2546  OE1 GLU A 340      10.662  47.089  11.884  1.00 54.49           O  
ATOM   2547  OE2 GLU A 340       9.281  45.752  12.997  1.00 55.00           O  
ATOM   2548  N   LEU A 341       5.815  50.292  12.859  1.00  4.12           N  
ATOM   2549  CA  LEU A 341       4.788  50.347  13.897  1.00  6.95           C  
ATOM   2550  C   LEU A 341       3.979  49.064  13.802  1.00  7.43           C  
ATOM   2551  O   LEU A 341       3.471  48.698  12.744  1.00  7.33           O  
ATOM   2552  CB  LEU A 341       3.864  51.569  13.744  1.00  8.70           C  
ATOM   2553  CG  LEU A 341       2.768  51.787  14.808  1.00  8.04           C  
ATOM   2554  CD1 LEU A 341       3.377  52.290  16.082  1.00 10.20           C  
ATOM   2555  CD2 LEU A 341       1.768  52.812  14.342  1.00  4.96           C  
ATOM   2556  N   GLN A 342       3.850  48.408  14.945  1.00 10.04           N  
ATOM   2557  CA  GLN A 342       3.162  47.146  15.105  1.00  7.11           C  
ATOM   2558  C   GLN A 342       1.899  47.337  15.945  1.00 10.53           C  
ATOM   2559  O   GLN A 342       1.957  47.451  17.194  1.00  8.30           O  
ATOM   2560  CB  GLN A 342       4.156  46.221  15.798  1.00 14.37           C  
ATOM   2561  CG  GLN A 342       3.629  44.920  16.311  1.00 29.84           C  
ATOM   2562  CD  GLN A 342       3.014  44.093  15.238  1.00 31.08           C  
ATOM   2563  OE1 GLN A 342       3.664  43.246  14.627  1.00 42.41           O  
ATOM   2564  NE2 GLN A 342       1.739  44.324  15.000  1.00 42.02           N  
ATOM   2565  N   LEU A 343       0.755  47.320  15.266  1.00  7.12           N  
ATOM   2566  CA  LEU A 343      -0.532  47.525  15.921  1.00  3.29           C  
ATOM   2567  C   LEU A 343      -1.478  46.308  15.885  1.00  7.11           C  
ATOM   2568  O   LEU A 343      -2.667  46.407  16.178  1.00  4.60           O  
ATOM   2569  CB  LEU A 343      -1.225  48.754  15.321  1.00  9.34           C  
ATOM   2570  CG  LEU A 343      -0.692  50.155  15.620  1.00 11.83           C  
ATOM   2571  CD1 LEU A 343      -1.562  51.149  14.950  1.00  5.64           C  
ATOM   2572  CD2 LEU A 343      -0.703  50.443  17.113  1.00 13.11           C  
ATOM   2573  N   SER A 344      -0.948  45.133  15.600  1.00  5.95           N  
ATOM   2574  CA  SER A 344      -1.793  43.952  15.538  1.00  5.59           C  
ATOM   2575  C   SER A 344      -2.502  43.542  16.827  1.00 10.39           C  
ATOM   2576  O   SER A 344      -2.073  43.888  17.934  1.00 14.22           O  
ATOM   2577  CB  SER A 344      -0.968  42.799  15.026  1.00  7.02           C  
ATOM   2578  OG  SER A 344      -0.352  43.187  13.816  1.00 14.06           O  
ATOM   2579  N   SER A 345      -3.547  42.735  16.660  1.00 11.75           N  
ATOM   2580  CA  SER A 345      -4.359  42.217  17.757  1.00 10.72           C  
ATOM   2581  C   SER A 345      -4.959  43.305  18.629  1.00 15.06           C  
ATOM   2582  O   SER A 345      -4.972  43.222  19.857  1.00 13.67           O  
ATOM   2583  CB  SER A 345      -3.576  41.194  18.564  1.00 11.37           C  
ATOM   2584  OG  SER A 345      -3.664  39.925  17.914  1.00 14.10           O  
ATOM   2585  N   ASN A 346      -5.440  44.342  17.951  1.00 16.15           N  
ATOM   2586  CA  ASN A 346      -6.057  45.471  18.589  1.00 11.91           C  
ATOM   2587  C   ASN A 346      -7.354  45.670  17.835  1.00 16.61           C  
ATOM   2588  O   ASN A 346      -7.464  45.309  16.657  1.00 20.44           O  
ATOM   2589  CB  ASN A 346      -5.151  46.707  18.486  1.00 10.06           C  
ATOM   2590  CG  ASN A 346      -4.079  46.745  19.569  1.00  8.67           C  
ATOM   2591  OD1 ASN A 346      -4.387  46.786  20.770  1.00  6.12           O  
ATOM   2592  ND2 ASN A 346      -2.818  46.726  19.153  1.00  2.00           N  
ATOM   2593  N   LYS A 347      -8.358  46.169  18.542  1.00 19.24           N  
ATOM   2594  CA  LYS A 347      -9.681  46.408  17.974  1.00 19.44           C  
ATOM   2595  C   LYS A 347      -9.799  47.779  17.275  1.00 19.73           C  
ATOM   2596  O   LYS A 347     -10.521  48.669  17.740  1.00 23.33           O  
ATOM   2597  CB  LYS A 347     -10.733  46.300  19.079  1.00 23.54           C  
ATOM   2598  CG  LYS A 347     -11.158  44.884  19.460  1.00 34.68           C  
ATOM   2599  CD  LYS A 347     -12.032  44.903  20.733  1.00 43.61           C  
ATOM   2600  CE  LYS A 347     -12.697  43.547  21.021  1.00 48.06           C  
ATOM   2601  NZ  LYS A 347     -14.019  43.360  20.317  1.00 48.57           N  
ATOM   2602  N   LEU A 348      -9.092  47.949  16.164  1.00 14.16           N  
ATOM   2603  CA  LEU A 348      -9.134  49.208  15.436  1.00 12.36           C  
ATOM   2604  C   LEU A 348     -10.359  49.316  14.514  1.00 11.36           C  
ATOM   2605  O   LEU A 348     -10.978  50.374  14.412  1.00 15.30           O  
ATOM   2606  CB  LEU A 348      -7.788  49.440  14.729  1.00  6.87           C  
ATOM   2607  CG  LEU A 348      -6.716  49.472  15.863  1.00  3.89           C  
ATOM   2608  CD1 LEU A 348      -5.295  49.425  15.395  1.00  2.59           C  
ATOM   2609  CD2 LEU A 348      -6.905  50.684  16.698  1.00  2.00           C  
ATOM   2610  N   GLY A 349     -10.771  48.198  13.934  1.00  6.92           N  
ATOM   2611  CA  GLY A 349     -11.939  48.191  13.077  1.00  5.71           C  
ATOM   2612  C   GLY A 349     -11.749  49.064  11.859  1.00  4.08           C  
ATOM   2613  O   GLY A 349     -10.744  49.759  11.752  1.00  4.77           O  
ATOM   2614  N   ASP A 350     -12.733  49.068  10.969  1.00  9.33           N  
ATOM   2615  CA  ASP A 350     -12.650  49.856   9.741  1.00 17.44           C  
ATOM   2616  C   ASP A 350     -12.575  51.329   9.976  1.00 15.41           C  
ATOM   2617  O   ASP A 350     -11.936  52.027   9.224  1.00 17.93           O  
ATOM   2618  CB  ASP A 350     -13.827  49.575   8.831  1.00 19.74           C  
ATOM   2619  CG  ASP A 350     -13.841  48.165   8.350  1.00 23.50           C  
ATOM   2620  OD1 ASP A 350     -13.111  47.343   8.946  1.00 20.03           O  
ATOM   2621  OD2 ASP A 350     -14.580  47.880   7.381  1.00 21.15           O  
ATOM   2622  N   SER A 351     -13.214  51.804  11.030  1.00 12.21           N  
ATOM   2623  CA  SER A 351     -13.191  53.218  11.295  1.00 14.39           C  
ATOM   2624  C   SER A 351     -11.835  53.642  11.814  1.00 15.09           C  
ATOM   2625  O   SER A 351     -11.339  54.679  11.428  1.00 21.53           O  
ATOM   2626  CB  SER A 351     -14.265  53.566  12.290  1.00 16.82           C  
ATOM   2627  OG  SER A 351     -14.148  52.673  13.367  1.00 13.94           O  
ATOM   2628  N   GLY A 352     -11.225  52.843  12.682  1.00 21.46           N  
ATOM   2629  CA  GLY A 352      -9.913  53.201  13.201  1.00 13.92           C  
ATOM   2630  C   GLY A 352      -8.891  53.125  12.082  1.00 17.03           C  
ATOM   2631  O   GLY A 352      -8.049  53.992  11.942  1.00 17.52           O  
ATOM   2632  N   ILE A 353      -9.004  52.112  11.232  1.00 18.61           N  
ATOM   2633  CA  ILE A 353      -8.075  51.909  10.129  1.00 16.64           C  
ATOM   2634  C   ILE A 353      -8.107  53.008   9.057  1.00 23.78           C  
ATOM   2635  O   ILE A 353      -7.083  53.351   8.487  1.00 28.48           O  
ATOM   2636  CB  ILE A 353      -8.313  50.524   9.516  1.00 17.54           C  
ATOM   2637  CG1 ILE A 353      -7.933  49.432  10.527  1.00  7.91           C  
ATOM   2638  CG2 ILE A 353      -7.632  50.394   8.203  1.00 10.36           C  
ATOM   2639  CD1 ILE A 353      -6.448  49.295  10.815  1.00  2.00           C  
ATOM   2640  N   GLN A 354      -9.268  53.592   8.799  1.00 29.40           N  
ATOM   2641  CA  GLN A 354      -9.370  54.677   7.805  1.00 32.74           C  
ATOM   2642  C   GLN A 354      -8.596  55.915   8.276  1.00 28.89           C  
ATOM   2643  O   GLN A 354      -7.965  56.618   7.488  1.00 28.83           O  
ATOM   2644  CB  GLN A 354     -10.844  55.045   7.574  1.00 37.86           C  
ATOM   2645  CG  GLN A 354     -11.083  56.391   6.892  1.00 45.08           C  
ATOM   2646  CD  GLN A 354     -12.175  57.207   7.585  1.00 52.30           C  
ATOM   2647  OE1 GLN A 354     -13.189  56.658   8.031  1.00 53.53           O  
ATOM   2648  NE2 GLN A 354     -11.963  58.524   7.694  1.00 55.93           N  
ATOM   2649  N   GLU A 355      -8.645  56.173   9.575  1.00 26.70           N  
ATOM   2650  CA  GLU A 355      -7.951  57.311  10.128  1.00 22.61           C  
ATOM   2651  C   GLU A 355      -6.475  57.158   9.853  1.00 19.80           C  
ATOM   2652  O   GLU A 355      -5.827  58.116   9.442  1.00 24.03           O  
ATOM   2653  CB  GLU A 355      -8.209  57.468  11.633  1.00 26.19           C  
ATOM   2654  CG  GLU A 355      -9.680  57.536  12.055  1.00 33.44           C  
ATOM   2655  CD  GLU A 355      -9.875  58.179  13.426  1.00 46.54           C  
ATOM   2656  OE1 GLU A 355      -9.573  59.392  13.538  1.00 49.65           O  
ATOM   2657  OE2 GLU A 355     -10.336  57.485  14.377  1.00 48.56           O  
ATOM   2658  N   LEU A 356      -5.942  55.952  10.014  1.00 23.30           N  
ATOM   2659  CA  LEU A 356      -4.518  55.770   9.757  1.00 20.51           C  
ATOM   2660  C   LEU A 356      -4.286  55.923   8.298  1.00 19.70           C  
ATOM   2661  O   LEU A 356      -3.245  56.424   7.877  1.00 21.67           O  
ATOM   2662  CB  LEU A 356      -4.041  54.397  10.130  1.00 17.09           C  
ATOM   2663  CG  LEU A 356      -4.329  53.937  11.532  1.00 16.09           C  
ATOM   2664  CD1 LEU A 356      -3.614  52.632  11.658  1.00  9.26           C  
ATOM   2665  CD2 LEU A 356      -3.837  54.954  12.548  1.00 22.59           C  
ATOM   2666  N   CYS A 357      -5.245  55.425   7.528  1.00 24.13           N  
ATOM   2667  CA  CYS A 357      -5.178  55.457   6.073  1.00 21.61           C  
ATOM   2668  C   CYS A 357      -5.134  56.861   5.510  1.00 19.90           C  
ATOM   2669  O   CYS A 357      -4.456  57.083   4.503  1.00 13.66           O  
ATOM   2670  CB  CYS A 357      -6.358  54.712   5.450  1.00 24.96           C  
ATOM   2671  SG  CYS A 357      -6.025  53.017   5.080  1.00 33.85           S  
ATOM   2672  N   GLN A 358      -5.843  57.807   6.135  1.00 19.59           N  
ATOM   2673  CA  GLN A 358      -5.844  59.180   5.610  1.00 25.60           C  
ATOM   2674  C   GLN A 358      -4.545  59.880   5.969  1.00 25.34           C  
ATOM   2675  O   GLN A 358      -3.955  60.558   5.126  1.00 24.90           O  
ATOM   2676  CB  GLN A 358      -7.065  59.981   6.083  1.00 31.72           C  
ATOM   2677  CG  GLN A 358      -7.036  60.314   7.551  1.00 44.33           C  
ATOM   2678  CD  GLN A 358      -8.267  61.060   8.014  1.00 53.24           C  
ATOM   2679  OE1 GLN A 358      -9.400  60.730   7.632  1.00 57.76           O  
ATOM   2680  NE2 GLN A 358      -8.060  62.065   8.864  1.00 58.72           N  
ATOM   2681  N   ALA A 359      -4.096  59.695   7.211  1.00 21.01           N  
ATOM   2682  CA  ALA A 359      -2.834  60.270   7.670  1.00 21.30           C  
ATOM   2683  C   ALA A 359      -1.721  59.850   6.727  1.00 20.06           C  
ATOM   2684  O   ALA A 359      -1.135  60.691   6.055  1.00 25.01           O  
ATOM   2685  CB  ALA A 359      -2.493  59.805   9.084  1.00 17.46           C  
ATOM   2686  N   LEU A 360      -1.507  58.548   6.585  1.00 13.32           N  
ATOM   2687  CA  LEU A 360      -0.423  58.055   5.734  1.00 18.55           C  
ATOM   2688  C   LEU A 360      -0.552  58.418   4.280  1.00 21.24           C  
ATOM   2689  O   LEU A 360       0.379  58.192   3.501  1.00 28.17           O  
ATOM   2690  CB  LEU A 360      -0.263  56.538   5.840  1.00 10.47           C  
ATOM   2691  CG  LEU A 360       0.120  55.995   7.201  1.00  5.42           C  
ATOM   2692  CD1 LEU A 360      -0.024  54.493   7.189  1.00  8.79           C  
ATOM   2693  CD2 LEU A 360       1.534  56.418   7.570  1.00 10.75           C  
ATOM   2694  N   SER A 361      -1.704  58.959   3.910  1.00 23.96           N  
ATOM   2695  CA  SER A 361      -1.952  59.354   2.533  1.00 28.19           C  
ATOM   2696  C   SER A 361      -1.243  60.644   2.149  1.00 29.81           C  
ATOM   2697  O   SER A 361      -0.940  60.861   0.975  1.00 32.34           O  
ATOM   2698  CB  SER A 361      -3.452  59.444   2.266  1.00 25.54           C  
ATOM   2699  OG  SER A 361      -3.969  58.140   2.052  1.00 32.18           O  
ATOM   2700  N   GLN A 362      -0.962  61.485   3.134  1.00 27.19           N  
ATOM   2701  CA  GLN A 362      -0.252  62.729   2.885  1.00 30.05           C  
ATOM   2702  C   GLN A 362       1.167  62.398   2.383  1.00 32.34           C  
ATOM   2703  O   GLN A 362       1.603  61.242   2.410  1.00 30.73           O  
ATOM   2704  CB  GLN A 362      -0.128  63.511   4.190  1.00 27.45           C  
ATOM   2705  CG  GLN A 362      -1.413  63.582   5.004  1.00 33.20           C  
ATOM   2706  CD  GLN A 362      -2.291  64.762   4.645  1.00 47.75           C  
ATOM   2707  OE1 GLN A 362      -3.217  64.651   3.830  1.00 57.59           O  
ATOM   2708  NE2 GLN A 362      -2.018  65.909   5.271  1.00 52.73           N  
ATOM   2709  N   PRO A 363       1.847  63.380   1.775  1.00 34.31           N  
ATOM   2710  CA  PRO A 363       3.200  63.051   1.327  1.00 28.26           C  
ATOM   2711  C   PRO A 363       4.146  63.438   2.474  1.00 26.15           C  
ATOM   2712  O   PRO A 363       3.736  64.094   3.447  1.00 15.39           O  
ATOM   2713  CB  PRO A 363       3.376  63.950   0.109  1.00 32.32           C  
ATOM   2714  CG  PRO A 363       2.630  65.188   0.505  1.00 34.52           C  
ATOM   2715  CD  PRO A 363       1.372  64.640   1.165  1.00 33.69           C  
ATOM   2716  N   GLY A 364       5.395  63.006   2.375  1.00 24.00           N  
ATOM   2717  CA  GLY A 364       6.344  63.337   3.413  1.00 23.61           C  
ATOM   2718  C   GLY A 364       6.112  62.527   4.673  1.00 28.67           C  
ATOM   2719  O   GLY A 364       6.255  63.046   5.798  1.00 30.46           O  
ATOM   2720  N   THR A 365       5.656  61.290   4.489  1.00 24.21           N  
ATOM   2721  CA  THR A 365       5.453  60.391   5.611  1.00 18.33           C  
ATOM   2722  C   THR A 365       6.605  59.414   5.548  1.00 19.00           C  
ATOM   2723  O   THR A 365       7.080  59.069   4.467  1.00 23.01           O  
ATOM   2724  CB  THR A 365       4.103  59.657   5.531  1.00 18.69           C  
ATOM   2725  OG1 THR A 365       3.815  59.333   4.159  1.00 23.85           O  
ATOM   2726  CG2 THR A 365       2.973  60.542   6.140  1.00  7.87           C  
ATOM   2727  N   THR A 366       7.053  58.952   6.697  1.00 21.03           N  
ATOM   2728  CA  THR A 366       8.168  58.052   6.722  1.00 20.83           C  
ATOM   2729  C   THR A 366       7.892  56.623   7.123  1.00 18.17           C  
ATOM   2730  O   THR A 366       8.736  55.768   6.858  1.00 21.56           O  
ATOM   2731  CB  THR A 366       9.228  58.609   7.621  1.00 21.03           C  
ATOM   2732  OG1 THR A 366       8.659  58.780   8.921  1.00 30.65           O  
ATOM   2733  CG2 THR A 366       9.687  59.953   7.093  1.00 26.10           C  
ATOM   2734  N   LEU A 367       6.754  56.339   7.759  1.00 16.29           N  
ATOM   2735  CA  LEU A 367       6.459  54.951   8.168  1.00 11.89           C  
ATOM   2736  C   LEU A 367       6.726  53.982   7.020  1.00  9.52           C  
ATOM   2737  O   LEU A 367       6.138  54.126   5.956  1.00 10.26           O  
ATOM   2738  CB  LEU A 367       5.009  54.766   8.616  1.00  9.99           C  
ATOM   2739  CG  LEU A 367       4.816  53.448   9.380  1.00 12.66           C  
ATOM   2740  CD1 LEU A 367       5.495  53.570  10.781  1.00  2.00           C  
ATOM   2741  CD2 LEU A 367       3.360  53.109   9.546  1.00  2.00           C  
ATOM   2742  N   ARG A 368       7.542  52.959   7.282  1.00  8.92           N  
ATOM   2743  CA  ARG A 368       7.943  51.961   6.302  1.00  5.19           C  
ATOM   2744  C   ARG A 368       7.298  50.577   6.482  1.00  9.64           C  
ATOM   2745  O   ARG A 368       7.121  49.831   5.507  1.00  6.81           O  
ATOM   2746  CB  ARG A 368       9.473  51.828   6.312  1.00 10.75           C  
ATOM   2747  CG  ARG A 368      10.037  50.998   5.163  1.00 25.46           C  
ATOM   2748  CD  ARG A 368      11.575  50.827   5.197  1.00 37.97           C  
ATOM   2749  NE  ARG A 368      12.037  49.989   4.079  1.00 49.86           N  
ATOM   2750  CZ  ARG A 368      12.319  48.684   4.163  1.00 55.72           C  
ATOM   2751  NH1 ARG A 368      12.208  48.043   5.322  1.00 54.41           N  
ATOM   2752  NH2 ARG A 368      12.657  48.000   3.070  1.00 56.64           N  
ATOM   2753  N   VAL A 369       6.974  50.201   7.713  1.00  8.79           N  
ATOM   2754  CA  VAL A 369       6.345  48.904   7.944  1.00  2.00           C  
ATOM   2755  C   VAL A 369       5.173  49.095   8.847  1.00  4.55           C  
ATOM   2756  O   VAL A 369       5.344  49.528   9.988  1.00  5.09           O  
ATOM   2757  CB  VAL A 369       7.259  47.960   8.659  1.00  3.92           C  
ATOM   2758  CG1 VAL A 369       6.519  46.673   8.982  1.00  2.00           C  
ATOM   2759  CG2 VAL A 369       8.449  47.697   7.855  1.00  2.00           C  
ATOM   2760  N   LEU A 370       3.994  48.730   8.372  1.00  3.55           N  
ATOM   2761  CA  LEU A 370       2.811  48.901   9.166  1.00  7.87           C  
ATOM   2762  C   LEU A 370       2.090  47.584   9.326  1.00 13.40           C  
ATOM   2763  O   LEU A 370       1.656  47.002   8.328  1.00 14.59           O  
ATOM   2764  CB  LEU A 370       1.901  49.900   8.478  1.00  9.84           C  
ATOM   2765  CG  LEU A 370       0.570  50.077   9.194  1.00 19.11           C  
ATOM   2766  CD1 LEU A 370       0.801  50.505  10.630  1.00  2.00           C  
ATOM   2767  CD2 LEU A 370      -0.277  51.092   8.464  1.00  6.45           C  
ATOM   2768  N   CYS A 371       1.954  47.119  10.570  1.00  6.55           N  
ATOM   2769  CA  CYS A 371       1.264  45.865  10.842  1.00  7.12           C  
ATOM   2770  C   CYS A 371      -0.154  46.008  11.414  1.00  8.18           C  
ATOM   2771  O   CYS A 371      -0.363  46.631  12.453  1.00  9.22           O  
ATOM   2772  CB  CYS A 371       2.105  44.973  11.744  1.00 11.67           C  
ATOM   2773  SG  CYS A 371       3.770  44.631  11.104  1.00 21.74           S  
ATOM   2774  N   LEU A 372      -1.107  45.328  10.786  1.00  4.78           N  
ATOM   2775  CA  LEU A 372      -2.500  45.400  11.178  1.00  9.43           C  
ATOM   2776  C   LEU A 372      -3.200  44.054  11.278  1.00  7.61           C  
ATOM   2777  O   LEU A 372      -4.407  43.932  11.019  1.00  6.74           O  
ATOM   2778  CB  LEU A 372      -3.238  46.272  10.181  1.00  9.81           C  
ATOM   2779  CG  LEU A 372      -2.718  47.701  10.151  1.00 10.67           C  
ATOM   2780  CD1 LEU A 372      -3.412  48.476   9.034  1.00 13.38           C  
ATOM   2781  CD2 LEU A 372      -2.997  48.336  11.466  1.00  2.00           C  
ATOM   2782  N   GLY A 373      -2.441  43.032  11.628  1.00  8.82           N  
ATOM   2783  CA  GLY A 373      -3.032  41.724  11.775  1.00 10.49           C  
ATOM   2784  C   GLY A 373      -4.042  41.731  12.913  1.00  9.06           C  
ATOM   2785  O   GLY A 373      -3.870  42.483  13.881  1.00 13.19           O  
ATOM   2786  N   ASP A 374      -5.129  40.976  12.761  1.00  6.84           N  
ATOM   2787  CA  ASP A 374      -6.178  40.847  13.791  1.00  6.37           C  
ATOM   2788  C   ASP A 374      -6.703  42.180  14.347  1.00  3.49           C  
ATOM   2789  O   ASP A 374      -6.697  42.405  15.556  1.00  2.00           O  
ATOM   2790  CB  ASP A 374      -5.622  39.987  14.930  1.00 11.95           C  
ATOM   2791  CG  ASP A 374      -6.703  39.347  15.784  1.00 22.33           C  
ATOM   2792  OD1 ASP A 374      -7.889  39.336  15.374  1.00 26.29           O  
ATOM   2793  OD2 ASP A 374      -6.339  38.839  16.873  1.00 25.84           O  
ATOM   2794  N   CYS A 375      -7.097  43.090  13.471  1.00  3.92           N  
ATOM   2795  CA  CYS A 375      -7.598  44.374  13.927  1.00  2.81           C  
ATOM   2796  C   CYS A 375      -9.051  44.563  13.585  1.00  5.28           C  
ATOM   2797  O   CYS A 375      -9.618  45.593  13.848  1.00 11.24           O  
ATOM   2798  CB  CYS A 375      -6.759  45.489  13.350  1.00 11.48           C  
ATOM   2799  SG  CYS A 375      -5.129  45.550  14.110  1.00 13.87           S  
ATOM   2800  N   GLU A 376      -9.663  43.526  13.042  1.00  9.81           N  
ATOM   2801  CA  GLU A 376     -11.064  43.525  12.665  1.00 14.36           C  
ATOM   2802  C   GLU A 376     -11.347  44.292  11.392  1.00 13.78           C  
ATOM   2803  O   GLU A 376     -12.401  44.896  11.227  1.00 10.92           O  
ATOM   2804  CB  GLU A 376     -11.941  44.017  13.808  1.00  8.31           C  
ATOM   2805  CG  GLU A 376     -11.874  43.106  15.024  1.00 12.34           C  
ATOM   2806  CD  GLU A 376     -12.932  43.436  16.055  1.00 25.18           C  
ATOM   2807  OE1 GLU A 376     -13.489  44.565  16.025  1.00 34.68           O  
ATOM   2808  OE2 GLU A 376     -13.229  42.559  16.890  1.00 32.27           O  
ATOM   2809  N   VAL A 377     -10.397  44.248  10.474  1.00 13.33           N  
ATOM   2810  CA  VAL A 377     -10.584  44.922   9.204  1.00  8.46           C  
ATOM   2811  C   VAL A 377     -11.558  44.013   8.443  1.00  9.10           C  
ATOM   2812  O   VAL A 377     -11.567  42.806   8.644  1.00  9.72           O  
ATOM   2813  CB  VAL A 377      -9.220  45.094   8.481  1.00  4.17           C  
ATOM   2814  CG1 VAL A 377      -9.399  45.720   7.105  1.00  5.69           C  
ATOM   2815  CG2 VAL A 377      -8.299  45.954   9.333  1.00  2.00           C  
ATOM   2816  N   THR A 378     -12.480  44.612   7.710  1.00 14.22           N  
ATOM   2817  CA  THR A 378     -13.448  43.850   6.925  1.00 17.30           C  
ATOM   2818  C   THR A 378     -13.159  44.156   5.459  1.00 13.82           C  
ATOM   2819  O   THR A 378     -12.206  44.865   5.143  1.00 13.73           O  
ATOM   2820  CB  THR A 378     -14.865  44.313   7.226  1.00 22.31           C  
ATOM   2821  OG1 THR A 378     -15.161  45.469   6.416  1.00 19.87           O  
ATOM   2822  CG2 THR A 378     -14.978  44.687   8.717  1.00 19.41           C  
ATOM   2823  N   ASN A 379     -14.034  43.717   4.569  1.00 14.20           N  
ATOM   2824  CA  ASN A 379     -13.794  43.970   3.166  1.00 18.20           C  
ATOM   2825  C   ASN A 379     -13.866  45.466   2.850  1.00 19.06           C  
ATOM   2826  O   ASN A 379     -13.138  45.952   1.994  1.00 22.71           O  
ATOM   2827  CB  ASN A 379     -14.742  43.145   2.293  1.00 20.99           C  
ATOM   2828  CG  ASN A 379     -14.365  41.656   2.241  1.00 17.41           C  
ATOM   2829  OD1 ASN A 379     -13.186  41.288   2.162  1.00 20.19           O  
ATOM   2830  ND2 ASN A 379     -15.374  40.800   2.241  1.00 19.73           N  
ATOM   2831  N   SER A 380     -14.666  46.203   3.613  1.00 19.23           N  
ATOM   2832  CA  SER A 380     -14.832  47.642   3.440  1.00 18.50           C  
ATOM   2833  C   SER A 380     -13.565  48.350   3.861  1.00 18.51           C  
ATOM   2834  O   SER A 380     -13.181  49.363   3.277  1.00 19.79           O  
ATOM   2835  CB  SER A 380     -15.988  48.152   4.306  1.00 21.23           C  
ATOM   2836  OG  SER A 380     -17.124  47.299   4.207  1.00 32.29           O  
ATOM   2837  N   GLY A 381     -12.914  47.814   4.886  1.00 20.32           N  
ATOM   2838  CA  GLY A 381     -11.694  48.424   5.379  1.00 15.47           C  
ATOM   2839  C   GLY A 381     -10.696  48.366   4.265  1.00 13.97           C  
ATOM   2840  O   GLY A 381     -10.014  49.352   3.994  1.00 16.53           O  
ATOM   2841  N   CYS A 382     -10.663  47.231   3.564  1.00 15.15           N  
ATOM   2842  CA  CYS A 382      -9.730  47.043   2.448  1.00 18.41           C  
ATOM   2843  C   CYS A 382      -9.802  48.167   1.419  1.00 18.57           C  
ATOM   2844  O   CYS A 382      -8.799  48.493   0.778  1.00 25.61           O  
ATOM   2845  CB  CYS A 382      -9.945  45.690   1.769  1.00 19.31           C  
ATOM   2846  SG  CYS A 382      -9.483  44.341   2.819  1.00 29.06           S  
ATOM   2847  N   SER A 383     -10.956  48.817   1.316  1.00 18.27           N  
ATOM   2848  CA  SER A 383     -11.131  49.905   0.367  1.00 17.61           C  
ATOM   2849  C   SER A 383     -10.178  51.044   0.726  1.00 19.26           C  
ATOM   2850  O   SER A 383      -9.393  51.508  -0.106  1.00 16.85           O  
ATOM   2851  CB  SER A 383     -12.586  50.384   0.388  1.00 18.87           C  
ATOM   2852  OG  SER A 383     -13.488  49.363  -0.022  1.00 21.42           O  
ATOM   2853  N   SER A 384     -10.234  51.451   1.987  1.00 20.50           N  
ATOM   2854  CA  SER A 384      -9.390  52.508   2.518  1.00 18.93           C  
ATOM   2855  C   SER A 384      -7.954  52.187   2.223  1.00 15.62           C  
ATOM   2856  O   SER A 384      -7.257  52.946   1.566  1.00 14.80           O  
ATOM   2857  CB  SER A 384      -9.577  52.558   4.011  1.00 15.44           C  
ATOM   2858  OG  SER A 384     -10.958  52.454   4.283  1.00 31.64           O  
ATOM   2859  N   LEU A 385      -7.542  51.004   2.651  1.00 15.54           N  
ATOM   2860  CA  LEU A 385      -6.179  50.563   2.447  1.00 12.18           C  
ATOM   2861  C   LEU A 385      -5.806  50.529   0.990  1.00 13.30           C  
ATOM   2862  O   LEU A 385      -4.725  50.962   0.620  1.00 24.33           O  
ATOM   2863  CB  LEU A 385      -5.967  49.192   3.060  1.00  9.24           C  
ATOM   2864  CG  LEU A 385      -5.957  49.091   4.590  1.00  7.47           C  
ATOM   2865  CD1 LEU A 385      -6.057  47.654   4.995  1.00  2.91           C  
ATOM   2866  CD2 LEU A 385      -4.678  49.682   5.173  1.00 14.04           C  
ATOM   2867  N   ALA A 386      -6.686  50.022   0.149  1.00 13.32           N  
ATOM   2868  CA  ALA A 386      -6.361  49.956  -1.263  1.00 12.90           C  
ATOM   2869  C   ALA A 386      -6.047  51.361  -1.809  1.00 16.61           C  
ATOM   2870  O   ALA A 386      -5.073  51.556  -2.551  1.00 17.32           O  
ATOM   2871  CB  ALA A 386      -7.469  49.319  -2.019  1.00  9.33           C  
ATOM   2872  N   SER A 387      -6.816  52.362  -1.397  1.00 18.48           N  
ATOM   2873  CA  SER A 387      -6.543  53.713  -1.873  1.00 17.81           C  
ATOM   2874  C   SER A 387      -5.190  54.147  -1.366  1.00 20.54           C  
ATOM   2875  O   SER A 387      -4.362  54.607  -2.147  1.00 26.67           O  
ATOM   2876  CB  SER A 387      -7.615  54.688  -1.416  1.00 18.94           C  
ATOM   2877  OG  SER A 387      -8.834  54.432  -2.090  1.00 27.21           O  
ATOM   2878  N   LEU A 388      -4.954  53.928  -0.072  1.00 21.51           N  
ATOM   2879  CA  LEU A 388      -3.708  54.284   0.585  1.00 17.43           C  
ATOM   2880  C   LEU A 388      -2.540  53.835  -0.250  1.00 22.67           C  
ATOM   2881  O   LEU A 388      -1.671  54.627  -0.619  1.00 23.25           O  
ATOM   2882  CB  LEU A 388      -3.636  53.598   1.935  1.00 24.34           C  
ATOM   2883  CG  LEU A 388      -2.314  53.659   2.694  1.00 25.15           C  
ATOM   2884  CD1 LEU A 388      -2.025  55.091   2.989  1.00 28.25           C  
ATOM   2885  CD2 LEU A 388      -2.374  52.854   4.000  1.00 22.35           C  
ATOM   2886  N   LEU A 389      -2.563  52.566  -0.613  1.00 18.60           N  
ATOM   2887  CA  LEU A 389      -1.490  52.019  -1.400  1.00 17.85           C  
ATOM   2888  C   LEU A 389      -1.192  52.775  -2.688  1.00 19.31           C  
ATOM   2889  O   LEU A 389      -0.109  52.611  -3.249  1.00 27.39           O  
ATOM   2890  CB  LEU A 389      -1.740  50.542  -1.716  1.00  7.12           C  
ATOM   2891  CG  LEU A 389      -1.583  49.547  -0.572  1.00  9.22           C  
ATOM   2892  CD1 LEU A 389      -1.405  48.173  -1.153  1.00  3.10           C  
ATOM   2893  CD2 LEU A 389      -0.358  49.887   0.281  1.00  2.00           C  
ATOM   2894  N   LEU A 390      -2.141  53.551  -3.193  1.00 16.51           N  
ATOM   2895  CA  LEU A 390      -1.901  54.293  -4.441  1.00 19.08           C  
ATOM   2896  C   LEU A 390      -1.363  55.692  -4.181  1.00 21.81           C  
ATOM   2897  O   LEU A 390      -0.741  56.303  -5.052  1.00 25.10           O  
ATOM   2898  CB  LEU A 390      -3.191  54.472  -5.244  1.00 18.42           C  
ATOM   2899  CG  LEU A 390      -4.093  53.350  -5.773  1.00 26.07           C  
ATOM   2900  CD1 LEU A 390      -5.379  53.937  -6.391  1.00 24.03           C  
ATOM   2901  CD2 LEU A 390      -3.340  52.515  -6.791  1.00 26.15           C  
ATOM   2902  N   ALA A 391      -1.654  56.217  -3.002  1.00 22.11           N  
ATOM   2903  CA  ALA A 391      -1.267  57.573  -2.643  1.00 25.21           C  
ATOM   2904  C   ALA A 391       0.034  57.689  -1.899  1.00 28.98           C  
ATOM   2905  O   ALA A 391       0.871  58.539  -2.206  1.00 36.25           O  
ATOM   2906  CB  ALA A 391      -2.356  58.203  -1.805  1.00 23.81           C  
ATOM   2907  N   ASN A 392       0.141  56.899  -0.849  1.00 26.49           N  
ATOM   2908  CA  ASN A 392       1.303  56.893   0.011  1.00 24.95           C  
ATOM   2909  C   ASN A 392       2.545  56.317  -0.676  1.00 26.12           C  
ATOM   2910  O   ASN A 392       2.425  55.322  -1.392  1.00 28.19           O  
ATOM   2911  CB  ASN A 392       0.936  56.070   1.234  1.00 22.42           C  
ATOM   2912  CG  ASN A 392       2.122  55.666   2.016  1.00 21.39           C  
ATOM   2913  OD1 ASN A 392       2.829  54.732   1.632  1.00 20.23           O  
ATOM   2914  ND2 ASN A 392       2.402  56.397   3.093  1.00 11.59           N  
ATOM   2915  N   ARG A 393       3.727  56.917  -0.464  1.00 26.50           N  
ATOM   2916  CA  ARG A 393       4.962  56.404  -1.085  1.00 28.34           C  
ATOM   2917  C   ARG A 393       6.010  55.826  -0.127  1.00 27.54           C  
ATOM   2918  O   ARG A 393       7.016  55.285  -0.581  1.00 18.42           O  
ATOM   2919  CB  ARG A 393       5.649  57.472  -1.939  1.00 36.75           C  
ATOM   2920  CG  ARG A 393       4.764  58.124  -2.995  1.00 49.98           C  
ATOM   2921  CD  ARG A 393       4.333  59.557  -2.585  1.00 59.91           C  
ATOM   2922  NE  ARG A 393       5.421  60.533  -2.718  1.00 71.05           N  
ATOM   2923  CZ  ARG A 393       5.840  61.347  -1.749  1.00 76.61           C  
ATOM   2924  NH1 ARG A 393       5.265  61.321  -0.548  1.00 80.25           N  
ATOM   2925  NH2 ARG A 393       6.854  62.178  -1.978  1.00 77.78           N  
ATOM   2926  N   SER A 394       5.778  55.909   1.183  1.00 24.62           N  
ATOM   2927  CA  SER A 394       6.754  55.401   2.148  1.00 22.52           C  
ATOM   2928  C   SER A 394       6.715  53.929   2.513  1.00 23.63           C  
ATOM   2929  O   SER A 394       7.752  53.340   2.795  1.00 33.78           O  
ATOM   2930  CB  SER A 394       6.746  56.236   3.434  1.00 26.39           C  
ATOM   2931  OG  SER A 394       5.430  56.525   3.881  1.00 22.16           O  
ATOM   2932  N   LEU A 395       5.538  53.320   2.485  1.00 26.29           N  
ATOM   2933  CA  LEU A 395       5.407  51.909   2.860  1.00 16.72           C  
ATOM   2934  C   LEU A 395       6.089  50.873   2.014  1.00 19.92           C  
ATOM   2935  O   LEU A 395       6.134  50.979   0.794  1.00 24.97           O  
ATOM   2936  CB  LEU A 395       3.951  51.539   3.052  1.00  7.45           C  
ATOM   2937  CG  LEU A 395       3.420  52.168   4.343  1.00 10.08           C  
ATOM   2938  CD1 LEU A 395       1.965  52.036   4.472  1.00  2.00           C  
ATOM   2939  CD2 LEU A 395       4.072  51.512   5.522  1.00 14.08           C  
ATOM   2940  N   ARG A 396       6.619  49.851   2.682  1.00 21.02           N  
ATOM   2941  CA  ARG A 396       7.293  48.762   2.011  1.00 17.81           C  
ATOM   2942  C   ARG A 396       6.696  47.408   2.351  1.00 21.90           C  
ATOM   2943  O   ARG A 396       6.543  46.556   1.462  1.00 28.14           O  
ATOM   2944  CB  ARG A 396       8.801  48.792   2.289  1.00 20.78           C  
ATOM   2945  CG  ARG A 396       9.534  49.891   1.544  1.00 11.51           C  
ATOM   2946  CD  ARG A 396       8.975  50.058   0.122  1.00 19.34           C  
ATOM   2947  NE  ARG A 396       9.809  50.985  -0.637  1.00 19.38           N  
ATOM   2948  CZ  ARG A 396       9.448  52.206  -1.012  1.00 24.66           C  
ATOM   2949  NH1 ARG A 396       8.232  52.672  -0.743  1.00 25.87           N  
ATOM   2950  NH2 ARG A 396      10.362  53.026  -1.519  1.00 29.94           N  
ATOM   2951  N   GLU A 397       6.318  47.226   3.614  1.00 20.96           N  
ATOM   2952  CA  GLU A 397       5.711  45.990   4.096  1.00 16.85           C  
ATOM   2953  C   GLU A 397       4.369  46.341   4.772  1.00 13.35           C  
ATOM   2954  O   GLU A 397       4.286  47.288   5.546  1.00 13.53           O  
ATOM   2955  CB  GLU A 397       6.646  45.312   5.116  1.00 25.44           C  
ATOM   2956  CG  GLU A 397       6.207  43.888   5.536  1.00 38.98           C  
ATOM   2957  CD  GLU A 397       7.030  43.271   6.686  1.00 47.92           C  
ATOM   2958  OE1 GLU A 397       8.279  43.222   6.588  1.00 49.85           O  
ATOM   2959  OE2 GLU A 397       6.418  42.800   7.681  1.00 46.05           O  
ATOM   2960  N   LEU A 398       3.304  45.638   4.425  1.00 10.59           N  
ATOM   2961  CA  LEU A 398       2.018  45.876   5.051  1.00 11.43           C  
ATOM   2962  C   LEU A 398       1.506  44.497   5.446  1.00 14.44           C  
ATOM   2963  O   LEU A 398       1.455  43.583   4.609  1.00  7.12           O  
ATOM   2964  CB  LEU A 398       1.037  46.522   4.093  1.00 12.18           C  
ATOM   2965  CG  LEU A 398      -0.390  46.595   4.672  1.00 17.16           C  
ATOM   2966  CD1 LEU A 398      -0.440  47.577   5.853  1.00  5.37           C  
ATOM   2967  CD2 LEU A 398      -1.405  46.990   3.609  1.00  2.00           C  
ATOM   2968  N   ASP A 399       1.193  44.321   6.729  1.00 13.12           N  
ATOM   2969  CA  ASP A 399       0.695  43.037   7.210  1.00  6.02           C  
ATOM   2970  C   ASP A 399      -0.769  43.178   7.525  1.00  6.17           C  
ATOM   2971  O   ASP A 399      -1.128  43.990   8.366  1.00  6.40           O  
ATOM   2972  CB  ASP A 399       1.453  42.590   8.464  1.00 12.96           C  
ATOM   2973  CG  ASP A 399       0.960  41.245   9.024  1.00 14.37           C  
ATOM   2974  OD1 ASP A 399      -0.037  40.701   8.515  1.00 21.25           O  
ATOM   2975  OD2 ASP A 399       1.562  40.723   9.989  1.00 23.79           O  
ATOM   2976  N   LEU A 400      -1.602  42.360   6.872  1.00  7.35           N  
ATOM   2977  CA  LEU A 400      -3.045  42.375   7.070  1.00  2.87           C  
ATOM   2978  C   LEU A 400      -3.582  41.014   7.514  1.00  3.58           C  
ATOM   2979  O   LEU A 400      -4.787  40.716   7.467  1.00  5.46           O  
ATOM   2980  CB  LEU A 400      -3.752  42.896   5.825  1.00 11.50           C  
ATOM   2981  CG  LEU A 400      -3.645  44.421   5.767  1.00 21.89           C  
ATOM   2982  CD1 LEU A 400      -4.095  44.902   4.425  1.00 21.31           C  
ATOM   2983  CD2 LEU A 400      -4.467  45.067   6.899  1.00 18.48           C  
ATOM   2984  N   SER A 401      -2.662  40.201   7.986  1.00  2.00           N  
ATOM   2985  CA  SER A 401      -2.978  38.883   8.495  1.00  6.53           C  
ATOM   2986  C   SER A 401      -4.110  38.824   9.499  1.00  6.25           C  
ATOM   2987  O   SER A 401      -4.349  39.768  10.276  1.00  2.83           O  
ATOM   2988  CB  SER A 401      -1.742  38.286   9.121  1.00  2.00           C  
ATOM   2989  OG  SER A 401      -0.736  38.174   8.133  1.00 20.05           O  
ATOM   2990  N   ASN A 402      -4.844  37.723   9.384  1.00 11.76           N  
ATOM   2991  CA  ASN A 402      -5.970  37.351  10.235  1.00 11.08           C  
ATOM   2992  C   ASN A 402      -7.081  38.354  10.465  1.00 12.29           C  
ATOM   2993  O   ASN A 402      -7.484  38.568  11.612  1.00 13.88           O  
ATOM   2994  CB  ASN A 402      -5.440  36.885  11.593  1.00 12.66           C  
ATOM   2995  CG  ASN A 402      -6.243  35.753  12.173  1.00 14.00           C  
ATOM   2996  OD1 ASN A 402      -7.223  35.292  11.584  1.00 20.01           O  
ATOM   2997  ND2 ASN A 402      -5.814  35.269  13.323  1.00 24.04           N  
ATOM   2998  N   ASN A 403      -7.562  39.000   9.412  1.00 17.76           N  
ATOM   2999  CA  ASN A 403      -8.656  39.947   9.586  1.00 15.84           C  
ATOM   3000  C   ASN A 403      -9.902  39.334   8.971  1.00 17.06           C  
ATOM   3001  O   ASN A 403      -9.916  38.154   8.616  1.00 19.57           O  
ATOM   3002  CB  ASN A 403      -8.324  41.313   8.980  1.00 15.14           C  
ATOM   3003  CG  ASN A 403      -7.312  42.087   9.808  1.00 10.36           C  
ATOM   3004  OD1 ASN A 403      -7.609  42.529  10.915  1.00 11.60           O  
ATOM   3005  ND2 ASN A 403      -6.123  42.268   9.271  1.00  8.69           N  
ATOM   3006  N   CYS A 404     -10.954  40.122   8.862  1.00 15.02           N  
ATOM   3007  CA  CYS A 404     -12.205  39.652   8.324  1.00 14.38           C  
ATOM   3008  C   CYS A 404     -12.264  39.999   6.871  1.00 15.93           C  
ATOM   3009  O   CYS A 404     -13.163  40.707   6.433  1.00 22.72           O  
ATOM   3010  CB  CYS A 404     -13.311  40.332   9.090  1.00 16.88           C  
ATOM   3011  SG  CYS A 404     -12.979  40.172  10.832  1.00 13.70           S  
ATOM   3012  N   VAL A 405     -11.353  39.398   6.124  1.00 13.11           N  
ATOM   3013  CA  VAL A 405     -11.191  39.655   4.726  1.00 13.94           C  
ATOM   3014  C   VAL A 405     -11.393  38.445   3.836  1.00 21.91           C  
ATOM   3015  O   VAL A 405     -10.777  37.399   4.043  1.00 23.18           O  
ATOM   3016  CB  VAL A 405      -9.781  40.188   4.487  1.00 12.77           C  
ATOM   3017  CG1 VAL A 405      -9.467  40.217   3.009  1.00 19.69           C  
ATOM   3018  CG2 VAL A 405      -9.642  41.564   5.083  1.00 13.62           C  
ATOM   3019  N   GLY A 406     -12.199  38.624   2.795  1.00 21.16           N  
ATOM   3020  CA  GLY A 406     -12.451  37.549   1.854  1.00 20.47           C  
ATOM   3021  C   GLY A 406     -12.071  38.042   0.477  1.00 19.58           C  
ATOM   3022  O   GLY A 406     -11.492  39.124   0.355  1.00 27.31           O  
ATOM   3023  N   ASP A 407     -12.481  37.312  -0.551  1.00 16.18           N  
ATOM   3024  CA  ASP A 407     -12.173  37.644  -1.941  1.00 17.57           C  
ATOM   3025  C   ASP A 407     -12.231  39.106  -2.364  1.00 16.69           C  
ATOM   3026  O   ASP A 407     -11.274  39.637  -2.931  1.00 14.82           O  
ATOM   3027  CB  ASP A 407     -13.092  36.882  -2.880  1.00 18.87           C  
ATOM   3028  CG  ASP A 407     -12.730  35.444  -3.004  1.00 25.33           C  
ATOM   3029  OD1 ASP A 407     -12.279  34.829  -2.011  1.00 21.27           O  
ATOM   3030  OD2 ASP A 407     -12.915  34.931  -4.118  1.00 24.09           O  
ATOM   3031  N   PRO A 408     -13.383  39.760  -2.164  1.00 13.02           N  
ATOM   3032  CA  PRO A 408     -13.465  41.159  -2.571  1.00 10.31           C  
ATOM   3033  C   PRO A 408     -12.384  42.038  -1.980  1.00 14.12           C  
ATOM   3034  O   PRO A 408     -11.681  42.712  -2.735  1.00 16.03           O  
ATOM   3035  CB  PRO A 408     -14.864  41.557  -2.140  1.00 12.18           C  
ATOM   3036  CG  PRO A 408     -15.193  40.586  -1.049  1.00 15.83           C  
ATOM   3037  CD  PRO A 408     -14.642  39.316  -1.555  1.00  8.60           C  
ATOM   3038  N   GLY A 409     -12.226  41.999  -0.658  1.00  6.53           N  
ATOM   3039  CA  GLY A 409     -11.202  42.792   0.006  1.00 12.16           C  
ATOM   3040  C   GLY A 409      -9.855  42.566  -0.647  1.00 15.74           C  
ATOM   3041  O   GLY A 409      -9.223  43.499  -1.167  1.00 20.18           O  
ATOM   3042  N   VAL A 410      -9.452  41.308  -0.725  1.00 11.58           N  
ATOM   3043  CA  VAL A 410      -8.180  40.999  -1.346  1.00  8.68           C  
ATOM   3044  C   VAL A 410      -8.087  41.540  -2.768  1.00 10.68           C  
ATOM   3045  O   VAL A 410      -7.072  42.146  -3.140  1.00 11.55           O  
ATOM   3046  CB  VAL A 410      -7.950  39.526  -1.476  1.00  8.21           C  
ATOM   3047  CG1 VAL A 410      -6.544  39.320  -1.901  1.00  2.00           C  
ATOM   3048  CG2 VAL A 410      -8.275  38.817  -0.191  1.00  5.03           C  
ATOM   3049  N   LEU A 411      -9.124  41.290  -3.569  1.00  2.00           N  
ATOM   3050  CA  LEU A 411      -9.133  41.744  -4.971  1.00 10.16           C  
ATOM   3051  C   LEU A 411      -8.815  43.216  -5.125  1.00  9.96           C  
ATOM   3052  O   LEU A 411      -8.005  43.612  -5.964  1.00 16.05           O  
ATOM   3053  CB  LEU A 411     -10.435  41.371  -5.663  1.00  9.11           C  
ATOM   3054  CG  LEU A 411     -10.375  39.873  -6.000  1.00 10.30           C  
ATOM   3055  CD1 LEU A 411     -11.704  39.325  -6.389  1.00  5.44           C  
ATOM   3056  CD2 LEU A 411      -9.386  39.685  -7.138  1.00 10.57           C  
ATOM   3057  N   GLN A 412      -9.387  44.009  -4.248  1.00  6.96           N  
ATOM   3058  CA  GLN A 412      -9.114  45.425  -4.225  1.00 14.70           C  
ATOM   3059  C   GLN A 412      -7.615  45.622  -3.961  1.00 22.14           C  
ATOM   3060  O   GLN A 412      -6.947  46.331  -4.700  1.00 32.00           O  
ATOM   3061  CB  GLN A 412      -9.966  46.072  -3.141  1.00 12.78           C  
ATOM   3062  CG  GLN A 412     -11.414  46.145  -3.567  1.00  2.00           C  
ATOM   3063  CD  GLN A 412     -12.397  46.341  -2.421  1.00 21.12           C  
ATOM   3064  OE1 GLN A 412     -12.932  47.455  -2.180  1.00 10.44           O  
ATOM   3065  NE2 GLN A 412     -12.698  45.235  -1.736  1.00 22.28           N  
ATOM   3066  N   LEU A 413      -7.066  44.947  -2.961  1.00 18.92           N  
ATOM   3067  CA  LEU A 413      -5.648  45.078  -2.691  1.00 12.79           C  
ATOM   3068  C   LEU A 413      -4.890  44.804  -3.963  1.00 14.32           C  
ATOM   3069  O   LEU A 413      -4.021  45.578  -4.337  1.00 18.56           O  
ATOM   3070  CB  LEU A 413      -5.196  44.088  -1.614  1.00  2.60           C  
ATOM   3071  CG  LEU A 413      -5.814  44.519  -0.295  1.00  5.64           C  
ATOM   3072  CD1 LEU A 413      -5.333  43.645   0.809  1.00  9.23           C  
ATOM   3073  CD2 LEU A 413      -5.480  45.978  -0.021  1.00  2.00           C  
ATOM   3074  N   LEU A 414      -5.249  43.736  -4.662  1.00  8.46           N  
ATOM   3075  CA  LEU A 414      -4.544  43.409  -5.894  1.00 13.90           C  
ATOM   3076  C   LEU A 414      -4.618  44.508  -6.931  1.00  9.53           C  
ATOM   3077  O   LEU A 414      -3.624  44.861  -7.536  1.00 16.17           O  
ATOM   3078  CB  LEU A 414      -5.043  42.102  -6.479  1.00 14.85           C  
ATOM   3079  CG  LEU A 414      -4.858  40.971  -5.471  1.00 19.60           C  
ATOM   3080  CD1 LEU A 414      -5.154  39.660  -6.120  1.00  8.84           C  
ATOM   3081  CD2 LEU A 414      -3.432  40.981  -4.927  1.00 22.71           C  
ATOM   3082  N   GLY A 415      -5.780  45.107  -7.062  1.00  7.78           N  
ATOM   3083  CA  GLY A 415      -5.927  46.177  -8.013  1.00 14.67           C  
ATOM   3084  C   GLY A 415      -4.872  47.214  -7.744  1.00 18.74           C  
ATOM   3085  O   GLY A 415      -4.178  47.632  -8.651  1.00 26.02           O  
ATOM   3086  N   SER A 416      -4.708  47.593  -6.486  1.00 17.89           N  
ATOM   3087  CA  SER A 416      -3.696  48.576  -6.124  1.00 13.28           C  
ATOM   3088  C   SER A 416      -2.303  48.091  -6.461  1.00 15.72           C  
ATOM   3089  O   SER A 416      -1.473  48.843  -6.958  1.00 15.22           O  
ATOM   3090  CB  SER A 416      -3.716  48.840  -4.618  1.00 12.24           C  
ATOM   3091  OG  SER A 416      -4.755  49.721  -4.260  1.00 13.87           O  
ATOM   3092  N   LEU A 417      -2.046  46.819  -6.207  1.00 15.58           N  
ATOM   3093  CA  LEU A 417      -0.719  46.324  -6.426  1.00 15.46           C  
ATOM   3094  C   LEU A 417      -0.306  46.198  -7.841  1.00 16.71           C  
ATOM   3095  O   LEU A 417       0.866  46.242  -8.119  1.00 21.87           O  
ATOM   3096  CB  LEU A 417      -0.500  45.026  -5.679  1.00 14.33           C  
ATOM   3097  CG  LEU A 417      -0.661  45.143  -4.166  1.00  2.66           C  
ATOM   3098  CD1 LEU A 417      -0.784  43.769  -3.536  1.00  8.09           C  
ATOM   3099  CD2 LEU A 417       0.514  45.854  -3.591  1.00 15.01           C  
ATOM   3100  N   GLU A 418      -1.255  46.061  -8.751  1.00 28.37           N  
ATOM   3101  CA  GLU A 418      -0.905  45.915 -10.167  1.00 31.94           C  
ATOM   3102  C   GLU A 418      -0.427  47.217 -10.816  1.00 31.48           C  
ATOM   3103  O   GLU A 418      -0.006  47.217 -11.980  1.00 35.55           O  
ATOM   3104  CB  GLU A 418      -2.084  45.362 -10.976  1.00 36.81           C  
ATOM   3105  CG  GLU A 418      -2.526  43.969 -10.612  1.00 42.08           C  
ATOM   3106  CD  GLU A 418      -3.546  43.419 -11.582  1.00 48.38           C  
ATOM   3107  OE1 GLU A 418      -4.028  44.185 -12.449  1.00 50.69           O  
ATOM   3108  OE2 GLU A 418      -3.860  42.211 -11.485  1.00 57.31           O  
ATOM   3109  N   GLN A 419      -0.507  48.322 -10.082  1.00 26.27           N  
ATOM   3110  CA  GLN A 419      -0.086  49.613 -10.620  1.00 26.34           C  
ATOM   3111  C   GLN A 419       1.443  49.814 -10.587  1.00 29.61           C  
ATOM   3112  O   GLN A 419       2.142  49.333  -9.684  1.00 29.11           O  
ATOM   3113  CB  GLN A 419      -0.822  50.743  -9.892  1.00 25.63           C  
ATOM   3114  CG  GLN A 419      -2.326  50.534  -9.817  1.00 27.06           C  
ATOM   3115  CD  GLN A 419      -2.947  50.177 -11.168  1.00 37.79           C  
ATOM   3116  OE1 GLN A 419      -3.679  49.188 -11.289  1.00 39.70           O  
ATOM   3117  NE2 GLN A 419      -2.646  50.976 -12.195  1.00 43.46           N  
ATOM   3118  N   PRO A 420       1.985  50.556 -11.562  1.00 32.71           N  
ATOM   3119  CA  PRO A 420       3.438  50.744 -11.547  1.00 36.19           C  
ATOM   3120  C   PRO A 420       3.881  51.686 -10.442  1.00 36.87           C  
ATOM   3121  O   PRO A 420       4.975  51.559  -9.900  1.00 34.21           O  
ATOM   3122  CB  PRO A 420       3.719  51.309 -12.942  1.00 37.04           C  
ATOM   3123  CG  PRO A 420       2.534  50.808 -13.774  1.00 36.71           C  
ATOM   3124  CD  PRO A 420       1.409  51.070 -12.810  1.00 35.36           C  
ATOM   3125  N   GLY A 421       3.008  52.618 -10.094  1.00 38.39           N  
ATOM   3126  CA  GLY A 421       3.348  53.562  -9.054  1.00 44.81           C  
ATOM   3127  C   GLY A 421       3.449  52.918  -7.687  1.00 47.93           C  
ATOM   3128  O   GLY A 421       4.199  53.396  -6.837  1.00 54.19           O  
ATOM   3129  N   CYS A 422       2.698  51.841  -7.470  1.00 46.76           N  
ATOM   3130  CA  CYS A 422       2.695  51.137  -6.187  1.00 44.17           C  
ATOM   3131  C   CYS A 422       4.057  50.516  -5.871  1.00 38.82           C  
ATOM   3132  O   CYS A 422       4.570  49.709  -6.646  1.00 35.84           O  
ATOM   3133  CB  CYS A 422       1.617  50.061  -6.196  1.00 46.52           C  
ATOM   3134  SG  CYS A 422       1.697  48.972  -4.811  1.00 46.78           S  
ATOM   3135  N   ALA A 423       4.618  50.868  -4.712  1.00 35.66           N  
ATOM   3136  CA  ALA A 423       5.933  50.366  -4.307  1.00 33.14           C  
ATOM   3137  C   ALA A 423       5.988  49.485  -3.060  1.00 31.98           C  
ATOM   3138  O   ALA A 423       7.039  49.374  -2.421  1.00 35.21           O  
ATOM   3139  CB  ALA A 423       6.893  51.525  -4.146  1.00 38.92           C  
ATOM   3140  N   LEU A 424       4.868  48.869  -2.704  1.00 25.71           N  
ATOM   3141  CA  LEU A 424       4.834  48.002  -1.545  1.00 17.09           C  
ATOM   3142  C   LEU A 424       5.668  46.809  -1.981  1.00 18.87           C  
ATOM   3143  O   LEU A 424       5.559  46.361  -3.107  1.00 21.02           O  
ATOM   3144  CB  LEU A 424       3.391  47.602  -1.229  1.00  2.00           C  
ATOM   3145  CG  LEU A 424       3.146  46.930   0.121  1.00 13.68           C  
ATOM   3146  CD1 LEU A 424       3.125  47.956   1.287  1.00  2.00           C  
ATOM   3147  CD2 LEU A 424       1.866  46.157   0.084  1.00  2.00           C  
ATOM   3148  N   GLU A 425       6.595  46.371  -1.146  1.00 21.88           N  
ATOM   3149  CA  GLU A 425       7.405  45.230  -1.513  1.00 22.27           C  
ATOM   3150  C   GLU A 425       6.931  43.964  -0.844  1.00 24.03           C  
ATOM   3151  O   GLU A 425       7.492  42.899  -1.077  1.00 31.11           O  
ATOM   3152  CB  GLU A 425       8.863  45.478  -1.158  1.00 24.09           C  
ATOM   3153  CG  GLU A 425       9.600  46.255  -2.234  1.00 38.89           C  
ATOM   3154  CD  GLU A 425      10.915  46.867  -1.766  1.00 39.79           C  
ATOM   3155  OE1 GLU A 425      11.485  46.412  -0.743  1.00 44.53           O  
ATOM   3156  OE2 GLU A 425      11.375  47.812  -2.443  1.00 38.47           O  
ATOM   3157  N   GLN A 426       5.877  44.051  -0.044  1.00 17.90           N  
ATOM   3158  CA  GLN A 426       5.425  42.871   0.660  1.00  9.46           C  
ATOM   3159  C   GLN A 426       4.070  43.088   1.289  1.00  9.30           C  
ATOM   3160  O   GLN A 426       3.883  44.072   2.025  1.00 10.69           O  
ATOM   3161  CB  GLN A 426       6.430  42.589   1.745  1.00 13.72           C  
ATOM   3162  CG  GLN A 426       6.451  41.168   2.209  1.00 24.07           C  
ATOM   3163  CD  GLN A 426       7.829  40.758   2.695  1.00 36.03           C  
ATOM   3164  OE1 GLN A 426       8.830  40.955   1.992  1.00 39.75           O  
ATOM   3165  NE2 GLN A 426       7.894  40.191   3.904  1.00 37.55           N  
ATOM   3166  N   LEU A 427       3.112  42.227   0.939  1.00  3.07           N  
ATOM   3167  CA  LEU A 427       1.754  42.292   1.487  1.00  2.34           C  
ATOM   3168  C   LEU A 427       1.645  40.982   2.213  1.00  6.12           C  
ATOM   3169  O   LEU A 427       1.760  39.918   1.607  1.00 16.69           O  
ATOM   3170  CB  LEU A 427       0.670  42.369   0.393  1.00  2.00           C  
ATOM   3171  CG  LEU A 427      -0.691  42.336   1.073  1.00  7.44           C  
ATOM   3172  CD1 LEU A 427      -0.779  43.494   2.071  1.00  3.04           C  
ATOM   3173  CD2 LEU A 427      -1.820  42.401   0.084  1.00  4.48           C  
ATOM   3174  N   VAL A 428       1.489  41.039   3.517  1.00  7.39           N  
ATOM   3175  CA  VAL A 428       1.415  39.823   4.314  1.00  7.19           C  
ATOM   3176  C   VAL A 428      -0.021  39.457   4.638  1.00  9.69           C  
ATOM   3177  O   VAL A 428      -0.744  40.197   5.333  1.00  6.43           O  
ATOM   3178  CB  VAL A 428       2.267  39.954   5.622  1.00  3.53           C  
ATOM   3179  CG1 VAL A 428       2.100  38.759   6.484  1.00  2.00           C  
ATOM   3180  CG2 VAL A 428       3.756  40.047   5.281  1.00  6.48           C  
ATOM   3181  N   LEU A 429      -0.423  38.295   4.146  1.00  6.56           N  
ATOM   3182  CA  LEU A 429      -1.775  37.838   4.353  1.00  5.83           C  
ATOM   3183  C   LEU A 429      -1.986  36.452   4.945  1.00  5.69           C  
ATOM   3184  O   LEU A 429      -2.847  35.733   4.499  1.00  4.21           O  
ATOM   3185  CB  LEU A 429      -2.567  37.992   3.066  1.00  2.00           C  
ATOM   3186  CG  LEU A 429      -2.939  39.440   2.782  1.00 10.37           C  
ATOM   3187  CD1 LEU A 429      -3.617  39.530   1.418  1.00 16.70           C  
ATOM   3188  CD2 LEU A 429      -3.856  39.996   3.887  1.00 15.79           C  
ATOM   3189  N   TYR A 430      -1.287  36.112   6.022  1.00 13.91           N  
ATOM   3190  CA  TYR A 430      -1.496  34.807   6.630  1.00 14.50           C  
ATOM   3191  C   TYR A 430      -2.909  34.711   7.188  1.00 16.39           C  
ATOM   3192  O   TYR A 430      -3.537  35.724   7.530  1.00 17.01           O  
ATOM   3193  CB  TYR A 430      -0.545  34.547   7.802  1.00 15.38           C  
ATOM   3194  CG  TYR A 430       0.929  34.496   7.486  1.00 16.98           C  
ATOM   3195  CD1 TYR A 430       1.508  33.398   6.833  1.00 19.32           C  
ATOM   3196  CD2 TYR A 430       1.770  35.498   7.947  1.00 15.25           C  
ATOM   3197  CE1 TYR A 430       2.899  33.321   6.666  1.00 19.45           C  
ATOM   3198  CE2 TYR A 430       3.134  35.429   7.790  1.00 13.64           C  
ATOM   3199  CZ  TYR A 430       3.701  34.354   7.161  1.00 20.79           C  
ATOM   3200  OH  TYR A 430       5.074  34.346   7.078  1.00 27.34           O  
ATOM   3201  N   ASP A 431      -3.383  33.475   7.315  1.00 15.27           N  
ATOM   3202  CA  ASP A 431      -4.696  33.193   7.869  1.00 18.90           C  
ATOM   3203  C   ASP A 431      -5.811  33.949   7.153  1.00 20.31           C  
ATOM   3204  O   ASP A 431      -6.772  34.398   7.763  1.00 22.55           O  
ATOM   3205  CB  ASP A 431      -4.698  33.470   9.382  1.00 20.26           C  
ATOM   3206  CG  ASP A 431      -3.497  32.821  10.107  1.00 27.60           C  
ATOM   3207  OD1 ASP A 431      -3.054  31.731   9.674  1.00 22.32           O  
ATOM   3208  OD2 ASP A 431      -2.984  33.407  11.104  1.00 30.49           O  
ATOM   3209  N   THR A 432      -5.683  34.034   5.840  1.00 20.90           N  
ATOM   3210  CA  THR A 432      -6.662  34.683   4.991  1.00 25.31           C  
ATOM   3211  C   THR A 432      -6.867  33.669   3.881  1.00 27.92           C  
ATOM   3212  O   THR A 432      -5.907  33.004   3.453  1.00 34.61           O  
ATOM   3213  CB  THR A 432      -6.106  35.963   4.373  1.00 20.65           C  
ATOM   3214  OG1 THR A 432      -5.501  36.754   5.392  1.00 17.23           O  
ATOM   3215  CG2 THR A 432      -7.204  36.756   3.721  1.00 19.56           C  
ATOM   3216  N   TYR A 433      -8.097  33.556   3.397  1.00 26.81           N  
ATOM   3217  CA  TYR A 433      -8.395  32.584   2.359  1.00 25.87           C  
ATOM   3218  C   TYR A 433      -9.126  33.164   1.172  1.00 23.54           C  
ATOM   3219  O   TYR A 433      -9.739  34.221   1.265  1.00 22.95           O  
ATOM   3220  CB  TYR A 433      -9.197  31.452   2.968  1.00 26.20           C  
ATOM   3221  CG  TYR A 433      -8.502  30.883   4.161  1.00 21.72           C  
ATOM   3222  CD1 TYR A 433      -7.311  30.186   4.010  1.00 25.50           C  
ATOM   3223  CD2 TYR A 433      -8.992  31.090   5.438  1.00 21.50           C  
ATOM   3224  CE1 TYR A 433      -6.609  29.702   5.109  1.00 24.96           C  
ATOM   3225  CE2 TYR A 433      -8.299  30.622   6.552  1.00 24.97           C  
ATOM   3226  CZ  TYR A 433      -7.097  29.924   6.386  1.00 25.49           C  
ATOM   3227  OH  TYR A 433      -6.368  29.461   7.493  1.00 26.46           O  
ATOM   3228  N   TRP A 434      -9.080  32.458   0.053  1.00 26.29           N  
ATOM   3229  CA  TRP A 434      -9.747  32.957  -1.132  1.00 25.22           C  
ATOM   3230  C   TRP A 434      -9.980  31.882  -2.147  1.00 26.73           C  
ATOM   3231  O   TRP A 434      -9.271  30.874  -2.162  1.00 26.23           O  
ATOM   3232  CB  TRP A 434      -8.955  34.102  -1.746  1.00 20.65           C  
ATOM   3233  CG  TRP A 434      -7.543  33.779  -2.047  1.00 15.00           C  
ATOM   3234  CD1 TRP A 434      -7.079  33.089  -3.116  1.00 22.45           C  
ATOM   3235  CD2 TRP A 434      -6.392  34.216  -1.315  1.00 14.04           C  
ATOM   3236  NE1 TRP A 434      -5.706  33.079  -3.109  1.00 26.84           N  
ATOM   3237  CE2 TRP A 434      -5.261  33.763  -2.009  1.00 18.52           C  
ATOM   3238  CE3 TRP A 434      -6.211  34.952  -0.135  1.00 15.43           C  
ATOM   3239  CZ2 TRP A 434      -3.954  34.021  -1.567  1.00 21.10           C  
ATOM   3240  CZ3 TRP A 434      -4.907  35.207   0.304  1.00 14.12           C  
ATOM   3241  CH2 TRP A 434      -3.802  34.744  -0.410  1.00 15.27           C  
ATOM   3242  N   THR A 435     -10.983  32.102  -2.990  1.00 29.08           N  
ATOM   3243  CA  THR A 435     -11.349  31.141  -4.018  1.00 37.28           C  
ATOM   3244  C   THR A 435     -10.274  30.966  -5.073  1.00 40.39           C  
ATOM   3245  O   THR A 435      -9.417  31.829  -5.252  1.00 40.74           O  
ATOM   3246  CB  THR A 435     -12.615  31.560  -4.742  1.00 36.52           C  
ATOM   3247  OG1 THR A 435     -12.386  32.822  -5.371  1.00 33.93           O  
ATOM   3248  CG2 THR A 435     -13.784  31.663  -3.780  1.00 36.02           C  
ATOM   3249  N   GLU A 436     -10.389  29.872  -5.820  1.00 46.87           N  
ATOM   3250  CA  GLU A 436      -9.441  29.550  -6.877  1.00 49.39           C  
ATOM   3251  C   GLU A 436      -9.256  30.721  -7.825  1.00 48.04           C  
ATOM   3252  O   GLU A 436      -8.148  30.988  -8.281  1.00 48.62           O  
ATOM   3253  CB  GLU A 436      -9.907  28.317  -7.662  1.00 54.60           C  
ATOM   3254  CG  GLU A 436      -9.918  27.009  -6.851  1.00 64.34           C  
ATOM   3255  CD  GLU A 436     -10.040  25.738  -7.722  1.00 71.25           C  
ATOM   3256  OE1 GLU A 436      -9.636  25.766  -8.915  1.00 71.83           O  
ATOM   3257  OE2 GLU A 436     -10.525  24.699  -7.198  1.00 74.74           O  
ATOM   3258  N   GLU A 437     -10.336  31.447  -8.086  1.00 46.67           N  
ATOM   3259  CA  GLU A 437     -10.280  32.589  -8.994  1.00 47.88           C  
ATOM   3260  C   GLU A 437      -9.293  33.666  -8.517  1.00 43.18           C  
ATOM   3261  O   GLU A 437      -8.391  34.071  -9.270  1.00 41.25           O  
ATOM   3262  CB  GLU A 437     -11.678  33.206  -9.200  1.00 54.40           C  
ATOM   3263  CG  GLU A 437     -12.759  32.245  -9.733  1.00 66.05           C  
ATOM   3264  CD  GLU A 437     -13.618  31.611  -8.622  1.00 74.01           C  
ATOM   3265  OE1 GLU A 437     -14.627  32.243  -8.209  1.00 75.63           O  
ATOM   3266  OE2 GLU A 437     -13.291  30.479  -8.176  1.00 75.60           O  
ATOM   3267  N   VAL A 438      -9.446  34.102  -7.266  1.00 35.14           N  
ATOM   3268  CA  VAL A 438      -8.579  35.129  -6.709  1.00 28.23           C  
ATOM   3269  C   VAL A 438      -7.137  34.686  -6.783  1.00 32.22           C  
ATOM   3270  O   VAL A 438      -6.270  35.455  -7.183  1.00 25.75           O  
ATOM   3271  CB  VAL A 438      -8.945  35.455  -5.255  1.00 25.64           C  
ATOM   3272  CG1 VAL A 438      -7.862  36.301  -4.606  1.00  8.13           C  
ATOM   3273  CG2 VAL A 438     -10.256  36.207  -5.221  1.00 27.45           C  
ATOM   3274  N   GLU A 439      -6.889  33.439  -6.402  1.00 38.50           N  
ATOM   3275  CA  GLU A 439      -5.545  32.872  -6.441  1.00 43.76           C  
ATOM   3276  C   GLU A 439      -4.928  32.975  -7.833  1.00 46.27           C  
ATOM   3277  O   GLU A 439      -3.776  33.373  -7.962  1.00 48.63           O  
ATOM   3278  CB  GLU A 439      -5.580  31.404  -6.012  1.00 44.80           C  
ATOM   3279  CG  GLU A 439      -4.286  30.625  -6.268  1.00 44.75           C  
ATOM   3280  CD  GLU A 439      -3.172  30.988  -5.319  1.00 47.22           C  
ATOM   3281  OE1 GLU A 439      -3.481  31.415  -4.189  1.00 52.36           O  
ATOM   3282  OE2 GLU A 439      -1.984  30.826  -5.688  1.00 50.93           O  
ATOM   3283  N   ASP A 440      -5.681  32.602  -8.868  1.00 49.34           N  
ATOM   3284  CA  ASP A 440      -5.161  32.663 -10.229  1.00 51.12           C  
ATOM   3285  C   ASP A 440      -4.846  34.100 -10.595  1.00 51.66           C  
ATOM   3286  O   ASP A 440      -3.833  34.366 -11.240  1.00 54.24           O  
ATOM   3287  CB  ASP A 440      -6.108  31.998 -11.241  1.00 57.52           C  
ATOM   3288  CG  ASP A 440      -5.813  30.492 -11.431  1.00 64.06           C  
ATOM   3289  OD1 ASP A 440      -4.641  30.073 -11.254  1.00 65.16           O  
ATOM   3290  OD2 ASP A 440      -6.751  29.727 -11.767  1.00 66.99           O  
ATOM   3291  N   ARG A 441      -5.662  35.037 -10.128  1.00 48.35           N  
ATOM   3292  CA  ARG A 441      -5.389  36.446 -10.392  1.00 47.17           C  
ATOM   3293  C   ARG A 441      -4.093  36.827  -9.668  1.00 45.21           C  
ATOM   3294  O   ARG A 441      -3.294  37.601 -10.182  1.00 46.60           O  
ATOM   3295  CB  ARG A 441      -6.540  37.326  -9.891  1.00 47.46           C  
ATOM   3296  CG  ARG A 441      -7.417  37.886 -10.981  1.00 51.31           C  
ATOM   3297  CD  ARG A 441      -8.007  36.771 -11.799  1.00 61.98           C  
ATOM   3298  NE  ARG A 441      -8.723  37.271 -12.962  1.00 69.48           N  
ATOM   3299  CZ  ARG A 441     -10.003  37.016 -13.208  1.00 76.16           C  
ATOM   3300  NH1 ARG A 441     -10.718  36.266 -12.367  1.00 78.44           N  
ATOM   3301  NH2 ARG A 441     -10.565  37.506 -14.303  1.00 79.83           N  
ATOM   3302  N   LEU A 442      -3.891  36.236  -8.491  1.00 46.28           N  
ATOM   3303  CA  LEU A 442      -2.734  36.469  -7.630  1.00 45.09           C  
ATOM   3304  C   LEU A 442      -1.434  35.947  -8.197  1.00 46.37           C  
ATOM   3305  O   LEU A 442      -0.420  36.630  -8.146  1.00 45.88           O  
ATOM   3306  CB  LEU A 442      -2.963  35.822  -6.268  1.00 44.42           C  
ATOM   3307  CG  LEU A 442      -1.819  35.964  -5.278  1.00 44.86           C  
ATOM   3308  CD1 LEU A 442      -1.727  37.399  -4.856  1.00 47.36           C  
ATOM   3309  CD2 LEU A 442      -2.068  35.104  -4.074  1.00 48.39           C  
ATOM   3310  N   GLN A 443      -1.455  34.711  -8.686  1.00 51.32           N  
ATOM   3311  CA  GLN A 443      -0.268  34.090  -9.263  1.00 54.33           C  
ATOM   3312  C   GLN A 443       0.180  34.905 -10.464  1.00 54.67           C  
ATOM   3313  O   GLN A 443       1.372  34.977 -10.769  1.00 55.57           O  
ATOM   3314  CB  GLN A 443      -0.552  32.643  -9.677  1.00 58.89           C  
ATOM   3315  CG  GLN A 443      -0.204  31.590  -8.614  1.00 67.84           C  
ATOM   3316  CD  GLN A 443      -0.657  30.162  -8.985  1.00 73.86           C  
ATOM   3317  OE1 GLN A 443      -0.632  29.252  -8.144  1.00 78.92           O  
ATOM   3318  NE2 GLN A 443      -1.072  29.964 -10.239  1.00 74.98           N  
ATOM   3319  N   ALA A 444      -0.784  35.522 -11.140  1.00 52.96           N  
ATOM   3320  CA  ALA A 444      -0.495  36.356 -12.299  1.00 51.02           C  
ATOM   3321  C   ALA A 444       0.319  37.571 -11.853  1.00 51.61           C  
ATOM   3322  O   ALA A 444       1.425  37.817 -12.346  1.00 49.43           O  
ATOM   3323  CB  ALA A 444      -1.792  36.802 -12.958  1.00 49.07           C  
ATOM   3324  N   LEU A 445      -0.231  38.319 -10.903  1.00 55.18           N  
ATOM   3325  CA  LEU A 445       0.426  39.505 -10.366  1.00 56.61           C  
ATOM   3326  C   LEU A 445       1.883  39.214 -10.006  1.00 59.39           C  
ATOM   3327  O   LEU A 445       2.769  39.985 -10.365  1.00 63.57           O  
ATOM   3328  CB  LEU A 445      -0.328  40.013  -9.132  1.00 52.59           C  
ATOM   3329  CG  LEU A 445       0.374  41.049  -8.250  1.00 49.41           C  
ATOM   3330  CD1 LEU A 445       0.447  42.386  -8.959  1.00 47.38           C  
ATOM   3331  CD2 LEU A 445      -0.361  41.187  -6.936  1.00 48.45           C  
ATOM   3332  N   GLU A 446       2.136  38.066  -9.378  1.00 62.47           N  
ATOM   3333  CA  GLU A 446       3.489  37.675  -8.968  1.00 64.12           C  
ATOM   3334  C   GLU A 446       4.431  37.401 -10.148  1.00 64.51           C  
ATOM   3335  O   GLU A 446       5.606  37.074  -9.958  1.00 65.45           O  
ATOM   3336  CB  GLU A 446       3.428  36.465  -8.018  1.00 69.07           C  
ATOM   3337  CG  GLU A 446       2.647  36.733  -6.707  1.00 75.98           C  
ATOM   3338  CD  GLU A 446       2.583  35.525  -5.756  1.00 79.84           C  
ATOM   3339  OE1 GLU A 446       2.013  34.469  -6.137  1.00 82.29           O  
ATOM   3340  OE2 GLU A 446       3.087  35.647  -4.614  1.00 80.15           O  
ATOM   3341  N   GLY A 447       3.909  37.555 -11.362  1.00 65.49           N  
ATOM   3342  CA  GLY A 447       4.692  37.339 -12.564  1.00 67.34           C  
ATOM   3343  C   GLY A 447       4.837  38.599 -13.394  1.00 67.40           C  
ATOM   3344  O   GLY A 447       5.694  38.671 -14.266  1.00 69.82           O  
ATOM   3345  N   SER A 448       3.991  39.588 -13.133  1.00 65.82           N  
ATOM   3346  CA  SER A 448       4.032  40.853 -13.857  1.00 65.01           C  
ATOM   3347  C   SER A 448       4.945  41.832 -13.138  1.00 63.68           C  
ATOM   3348  O   SER A 448       5.432  42.795 -13.735  1.00 66.22           O  
ATOM   3349  CB  SER A 448       2.636  41.452 -13.951  1.00 65.43           C  
ATOM   3350  OG  SER A 448       1.715  40.473 -14.390  1.00 72.32           O  
ATOM   3351  N   LYS A 449       5.130  41.603 -11.841  1.00 61.92           N  
ATOM   3352  CA  LYS A 449       5.980  42.438 -10.989  1.00 59.68           C  
ATOM   3353  C   LYS A 449       6.722  41.522  -9.999  1.00 61.50           C  
ATOM   3354  O   LYS A 449       6.181  41.178  -8.950  1.00 61.79           O  
ATOM   3355  CB  LYS A 449       5.125  43.455 -10.197  1.00 53.40           C  
ATOM   3356  CG  LYS A 449       4.450  44.568 -11.007  1.00 49.77           C  
ATOM   3357  CD  LYS A 449       3.715  45.581 -10.109  1.00 45.35           C  
ATOM   3358  CE  LYS A 449       4.656  46.306  -9.134  1.00 49.46           C  
ATOM   3359  NZ  LYS A 449       3.994  47.306  -8.240  1.00 42.67           N  
ATOM   3360  N   PRO A 450       7.949  41.078 -10.338  1.00 62.81           N  
ATOM   3361  CA  PRO A 450       8.660  40.203  -9.392  1.00 63.73           C  
ATOM   3362  C   PRO A 450       9.198  40.883  -8.121  1.00 62.64           C  
ATOM   3363  O   PRO A 450       9.533  40.194  -7.150  1.00 65.10           O  
ATOM   3364  CB  PRO A 450       9.785  39.608 -10.252  1.00 64.96           C  
ATOM   3365  CG  PRO A 450       9.193  39.609 -11.631  1.00 64.57           C  
ATOM   3366  CD  PRO A 450       8.568  40.994 -11.670  1.00 64.41           C  
ATOM   3367  N   GLY A 451       9.286  42.217  -8.119  1.00 60.23           N  
ATOM   3368  CA  GLY A 451       9.780  42.937  -6.944  1.00 57.98           C  
ATOM   3369  C   GLY A 451       8.700  43.165  -5.891  1.00 55.12           C  
ATOM   3370  O   GLY A 451       8.623  44.234  -5.267  1.00 55.44           O  
ATOM   3371  N   LEU A 452       7.869  42.143  -5.707  1.00 50.25           N  
ATOM   3372  CA  LEU A 452       6.755  42.163  -4.774  1.00 45.87           C  
ATOM   3373  C   LEU A 452       6.315  40.746  -4.481  1.00 40.63           C  
ATOM   3374  O   LEU A 452       6.166  39.920  -5.376  1.00 38.99           O  
ATOM   3375  CB  LEU A 452       5.566  42.938  -5.355  1.00 42.44           C  
ATOM   3376  CG  LEU A 452       4.239  42.839  -4.580  1.00 44.24           C  
ATOM   3377  CD1 LEU A 452       3.474  44.138  -4.621  1.00 41.49           C  
ATOM   3378  CD2 LEU A 452       3.386  41.725  -5.140  1.00 47.49           C  
ATOM   3379  N   ARG A 453       6.097  40.472  -3.210  1.00 36.15           N  
ATOM   3380  CA  ARG A 453       5.645  39.165  -2.807  1.00 37.53           C  
ATOM   3381  C   ARG A 453       4.447  39.310  -1.879  1.00 32.57           C  
ATOM   3382  O   ARG A 453       4.412  40.188  -1.015  1.00 30.54           O  
ATOM   3383  CB  ARG A 453       6.763  38.384  -2.122  1.00 42.41           C  
ATOM   3384  CG  ARG A 453       7.926  38.006  -3.033  1.00 56.25           C  
ATOM   3385  CD  ARG A 453       9.152  38.902  -2.800  1.00 66.92           C  
ATOM   3386  NE  ARG A 453       9.564  38.981  -1.391  1.00 73.86           N  
ATOM   3387  CZ  ARG A 453       9.987  37.951  -0.654  1.00 79.39           C  
ATOM   3388  NH1 ARG A 453      10.061  36.725  -1.169  1.00 81.40           N  
ATOM   3389  NH2 ARG A 453      10.365  38.152   0.604  1.00 83.58           N  
ATOM   3390  N   VAL A 454       3.412  38.542  -2.184  1.00 27.58           N  
ATOM   3391  CA  VAL A 454       2.207  38.512  -1.398  1.00 23.26           C  
ATOM   3392  C   VAL A 454       2.359  37.243  -0.563  1.00 24.85           C  
ATOM   3393  O   VAL A 454       2.227  36.150  -1.079  1.00 25.90           O  
ATOM   3394  CB  VAL A 454       1.011  38.399  -2.303  1.00 22.25           C  
ATOM   3395  CG1 VAL A 454      -0.247  38.300  -1.481  1.00 16.04           C  
ATOM   3396  CG2 VAL A 454       0.963  39.601  -3.235  1.00 23.82           C  
ATOM   3397  N   ILE A 455       2.751  37.395   0.695  1.00 27.09           N  
ATOM   3398  CA  ILE A 455       2.966  36.263   1.598  1.00 27.57           C  
ATOM   3399  C   ILE A 455       1.673  35.743   2.200  1.00 29.84           C  
ATOM   3400  O   ILE A 455       0.772  36.527   2.485  1.00 30.62           O  
ATOM   3401  CB  ILE A 455       3.885  36.666   2.732  1.00 23.31           C  
ATOM   3402  CG1 ILE A 455       5.170  37.211   2.150  1.00 25.83           C  
ATOM   3403  CG2 ILE A 455       4.192  35.494   3.609  1.00 22.97           C  
ATOM   3404  CD1 ILE A 455       6.221  37.429   3.171  1.00 33.80           C  
ATOM   3405  N   SER A 456       1.607  34.430   2.420  1.00 32.59           N  
ATOM   3406  CA  SER A 456       0.433  33.790   2.992  1.00 35.73           C  
ATOM   3407  C   SER A 456       0.770  32.405   3.499  1.00 38.06           C  
ATOM   3408  O   SER A 456      -0.099  31.786   4.154  1.00 42.66           O  
ATOM   3409  CB  SER A 456      -0.651  33.688   1.939  1.00 38.51           C  
ATOM   3410  OG  SER A 456      -0.092  33.261   0.709  1.00 48.29           O  
ATOM   3411  OXT SER A 456       1.902  31.955   3.224  1.00 43.93           O  
TER    3412      SER A 456                                                      
HETATM 3413  C   ACE A   1A     26.114  26.831  -1.052  1.00 93.57           C  
HETATM 3414  O   ACE A   1A     25.846  25.652  -1.320  1.00 94.60           O  
HETATM 3415  CH3 ACE A   1A     25.366  27.969  -1.749  1.00 94.25           C  
HETATM 3416  O   HOH  1001      35.266   9.899   5.550  1.00  8.52           O  
HETATM 3417  O   HOH  1002      35.308   9.418   8.061  1.00  5.14           O  
HETATM 3418  O   HOH  1003      28.373   4.038   7.978  1.00 68.29           O  
HETATM 3419  O   HOH  1004      34.693  14.037   0.525  1.00 27.64           O  
HETATM 3420  O   HOH  1005      37.764  16.041   2.281  1.00 31.55           O  
HETATM 3421  O   HOH  1006      41.696  19.479  18.076  1.00 61.62           O  
HETATM 3422  O   HOH  1007      35.941  28.143  21.336  1.00 55.04           O  
HETATM 3423  O   HOH  1008      31.828  34.040  14.559  1.00 73.11           O  
HETATM 3424  O   HOH  1009      21.734  39.892  18.760  1.00 20.38           O  
HETATM 3425  O   HOH  1010      19.148  36.723  21.024  1.00 24.24           O  
HETATM 3426  O   HOH  1011      12.984  45.527  13.491  1.00 58.03           O  
HETATM 3427  O   HOH  1012      16.358  49.884  13.910  1.00 23.35           O  
HETATM 3428  O   HOH  1013      20.960  57.954  15.798  1.00 52.98           O  
HETATM 3429  O   HOH  1014      14.459  58.104  21.166  1.00 32.08           O  
HETATM 3430  O   HOH  1015      10.255  58.213  16.212  1.00 30.47           O  
HETATM 3431  O   HOH  1016       6.920  57.800  10.755  1.00 28.69           O  
HETATM 3432  O   HOH  1017       5.083  58.403   8.863  1.00 17.69           O  
HETATM 3433  O   HOH  1018       6.948  61.316   8.365  1.00 21.10           O  
HETATM 3434  O   HOH  1019       7.305  67.462  11.382  1.00 35.52           O  
HETATM 3435  O   HOH  1020       3.323  59.417   0.770  1.00 30.55           O  
HETATM 3436  O   HOH  1021       3.220  52.644  -0.573  1.00 31.80           O  
HETATM 3437  O   HOH  1022      10.785  44.434   2.433  1.00 38.15           O  
HETATM 3438  O   HOH  1023       9.525  44.432   4.693  1.00 10.30           O  
HETATM 3439  O   HOH  1024       6.407  38.650  -7.649  1.00 49.59           O  
HETATM 3440  O   HOH  1025      -4.129  31.070   1.269  1.00 36.11           O  
HETATM 3441  O   HOH  1026      -3.469  31.683   4.090  1.00 53.35           O  
HETATM 3442  O   HOH  1027      -6.635  38.962   6.622  1.00 30.08           O  
HETATM 3443  O   HOH  1028      -9.470  40.851  13.238  1.00 19.77           O  
HETATM 3444  O   HOH  1029     -12.576  38.581  15.149  1.00 16.98           O  
HETATM 3445  O   HOH  1030     -11.265  40.118  17.264  1.00 62.26           O  
HETATM 3446  O   HOH  1031      -8.346  42.224  17.668  1.00  9.62           O  
HETATM 3447  O   HOH  1032      -8.055  41.789  20.117  1.00 22.37           O  
HETATM 3448  O   HOH  1033      -5.792  44.246  22.342  1.00 18.30           O  
HETATM 3449  O   HOH  1034     -14.941  45.972  18.435  1.00 39.73           O  
HETATM 3450  O   HOH  1035     -15.205  47.078  15.060  1.00 37.89           O  
HETATM 3451  O   HOH  1036     -14.229  46.608  12.079  1.00 28.32           O  
HETATM 3452  O   HOH  1037     -15.558  50.021  12.114  1.00 16.86           O  
HETATM 3453  O   HOH  1038      -9.131  57.815  17.074  1.00 36.31           O  
HETATM 3454  O   HOH  1039      -7.891  60.460  28.650  1.00 50.78           O  
HETATM 3455  O   HOH  1040      -7.051  54.175  28.469  1.00 29.90           O  
HETATM 3456  O   HOH  1041      10.620  58.684  34.937  1.00 60.27           O  
HETATM 3457  O   HOH  1042      11.260  57.150  38.040  1.00 31.83           O  
HETATM 3458  O   HOH  1043       8.788  57.371  39.411  1.00 45.28           O  
HETATM 3459  O   HOH  1044      15.934  51.912  40.439  1.00 31.68           O  
HETATM 3460  O   HOH  1045      18.666  58.886  35.373  1.00 20.20           O  
HETATM 3461  O   HOH  1046      21.194  61.457  29.029  1.00 58.46           O  
HETATM 3462  O   HOH  1047      19.237  54.107  27.723  1.00 10.21           O  
HETATM 3463  O   HOH  1048      19.870  54.715  24.849  1.00 14.71           O  
HETATM 3464  O   HOH  1049      23.734  51.807  21.138  1.00 17.06           O  
HETATM 3465  O   HOH  1050      24.344  50.483  27.284  1.00 40.79           O  
HETATM 3466  O   HOH  1051      22.770  50.307  29.361  1.00  2.00           O  
HETATM 3467  O   HOH  1052      31.865  45.546  33.757  1.00 53.82           O  
HETATM 3468  O   HOH  1053      34.046  46.737  35.735  1.00 28.60           O  
HETATM 3469  O   HOH  1054      30.251  33.600  45.572  1.00 63.27           O  
HETATM 3470  O   HOH  1055      17.926  41.334  40.044  1.00 19.40           O  
HETATM 3471  O   HOH  1056       7.577  37.437  37.259  1.00 39.84           O  
HETATM 3472  O   HOH  1057       7.686  32.896  27.305  1.00 24.17           O  
HETATM 3473  O   HOH  1058      12.554  25.297  32.645  1.00 46.65           O  
HETATM 3474  O   HOH  1059      13.733  14.908  15.309  1.00 16.88           O  
HETATM 3475  O   HOH  1060      14.300  12.350  15.825  1.00 49.94           O  
HETATM 3476  O   HOH  1061      11.048  14.173  14.977  1.00 41.05           O  
HETATM 3477  O   HOH  1062      28.779  11.232  27.651  1.00 53.43           O  
HETATM 3478  O   HOH  1063     -11.592  54.741  -0.571  1.00 19.28           O  
HETATM 3479  O   HOH  1064     -12.760  36.716 -16.742  1.00 55.39           O  
CONECT    1 3413                                                                
CONECT 3413    1 3414 3415                                                      
CONECT 3414 3413                                                                
CONECT 3415 3413                                                                
MASTER      274    0    1   17   16    0    0    6 3478    1    4   36          
END                                                                             
