# Supplementary material for: ProteinShader: illustrative rendering of macromolecules
Source: BMC Struct Biol. 2009 Mar 30;9:19. doi: 10.1186/1472-6807-9-19 (PMC2672931; doi:10.1186/1472-6807-9-19)
Supplement: Additional file 1 — ProteinShader program without source code. This compressed file contains the complete ProteinShader program including associated libraries, but no source code. A README.txt file gives an overview of the ProteinShader distribution, and the index.html file in the help subdirectory has directions on getting started with the program as well as a set of tutorials. [file 1472-6807-9-19-S1.zip › ProteinShader-beta-0_9_4-binary/data/1HEZ.pdb]

HEADER    ANTIBODY                                24-NOV-00   1HEZ              
TITLE     ANTIBODY-ANTIGEN COMPLEX                                              
COMPND    MOL_ID: 1;                                                            
COMPND   2 MOLECULE: KAPPA LIGHT CHAIN OF IG;                                   
COMPND   3 CHAIN: A, C;                                                         
COMPND   4 FRAGMENT: 1-214;                                                     
COMPND   5 MOL_ID: 2;                                                           
COMPND   6 MOLECULE: HEAVY CHAIN OF IG;                                         
COMPND   7 CHAIN: B, D;                                                         
COMPND   8 FRAGMENT: 501-724;                                                   
COMPND   9 MOL_ID: 3;                                                           
COMPND  10 MOLECULE: PROTEIN L;                                                 
COMPND  11 CHAIN: E;                                                            
COMPND  12 FRAGMENT: 820-880                                                    
SOURCE    MOL_ID: 1;                                                            
SOURCE   2 ORGANISM_SCIENTIFIC: HOMO SAPIENS;                                   
SOURCE   3 ORGANISM_COMMON: HUMAN;                                              
SOURCE   4 CELL: B-LYMPHOCYTE;                                                  
SOURCE   5 MOL_ID: 2;                                                           
SOURCE   6 ORGANISM_SCIENTIFIC: HOMO SAPIENS;                                   
SOURCE   7 ORGANISM_COMMON: HUMAN;                                              
SOURCE   8 CELL: B-LYMPHOCYTE;                                                  
SOURCE   9 MOL_ID: 3;                                                           
SOURCE  10 ORGANISM_SCIENTIFIC: PEPTOSTREPTOCOCCUS MAGNUS                       
SOURCE  11 STRAIN: 3316                                                         
SOURCE  12 PLASMID: PKK223-3                                                    
KEYWDS    ANTIBODY, SUPERANTIGEN                                                
EXPDTA    X-RAY DIFFRACTION                                                     
AUTHOR    M.GRAILLE,E.A.STURA,N.G.HOUSDEN,S.P.BOTTOMLEY,M.J.TAUSSIG,            
AUTHOR   2 B.J.SUTTON,M.G.GORE,J.B.CHARBONNIER                                  
REVDAT   2   18-JUL-03 1HEZ    1       REMARK                                   
REVDAT   1   10-AUG-01 1HEZ    0                                                
JRNL        AUTH   M.GRAILLE,E.A.STURA,N.G.HOUSDEN,J.A.BECKINGHAM,              
JRNL        AUTH 2 S.P.BOTTOMLEY,D.BEALE,M.J.TAUSSIG,B.J.SUTTON,                
JRNL        AUTH 3 M.G.GORE,J.B.CHARBONNIER                                     
JRNL        TITL   COMPLEX BETWEEN PEPTOSTREPTOCOCCUS MAGNUS                    
JRNL        TITL 2 PROTEIN L AND A HUMAN ANTIBODY REVEALS STRUCTURAL            
JRNL        TITL 3 CONVERGENCE IN THE INTERACTION MODES OF FAB                  
JRNL        TITL 4 BINDING MODES                                                
JRNL        REF    STRUCTURE (LONDON)            V.   9   679 2001              
JRNL        REFN   ASTM STRUE6  UK ISSN 0969-2126                               
REMARK   1                                                                      
REMARK   1 REFERENCE 1                                                          
REMARK   1  AUTH   J.A.BECKINGHAM,S.P.BOTTOMLEY,R.HINTON,B.J.SUTTON,            
REMARK   1  AUTH 2 M.G.GORE                                                     
REMARK   1  TITL   INTERACTIONS BETWEEN A SINGLE IMMUNOGLOBULIN-                
REMARK   1  TITL 2 BINDING DOMAIN OF PROTEIN L FROM PEPTOSTREPTOCOCCUS          
REMARK   1  TITL 3 MAGNUS AND A HUMAN KAPPA LIGHT CHAIN                         
REMARK   1  REF    BIOCHEM.J.                    V. 340   193 1999              
REMARK   1  REFN   ASTM BIJOAK  UK ISSN 0264-6021                               
REMARK   1 REFERENCE 2                                                          
REMARK   1  AUTH   M.GRAILLE,E.A.STURA,A.L.CORPER,B.J.SUTTON,                   
REMARK   1  AUTH 2 M.J.TAUSSIG,J.B.CHARBONNIER,G.J.SILVERMAN                    
REMARK   1  TITL   CRYSTAL STRUCTURE OF A STAPHYLOCOCCUS AUREUS                 
REMARK   1  TITL 2 PROTEIN A DOMAIN COMPLEXED WITH THE FAB FRAGMENT OF          
REMARK   1  TITL 3 A HUMAN IGM ANTIBODY: STRUCTURAL BASIS FOR                   
REMARK   1  TITL 4 RECOGNITION OF B-CELL RECEPTORS AND SUPERANTIGEN             
REMARK   1  TITL 5 ACTIVITY                                                     
REMARK   1  REF    PROC.NAT.ACAD.SCI.USA         V.  97  5399 2000              
REMARK   1  REFN   ASTM PNASA6  US ISSN 0027-8424                               
REMARK   1 REFERENCE 3                                                          
REMARK   1  AUTH   J.A.BECKINGHAM,S.P.BOTTOMLEY,R.G.HINTON,                     
REMARK   1  AUTH 2 B.J.SUTTON,M.G.GORE                                          
REMARK   1  TITL   INTERACTIONS BETWEEN A SINGLE IMMUNOGLOBULIN                 
REMARK   1  TITL 2 BINDING DOMAIN OF PROTEIN L FROM PEPTOSTREPTOCOCCUS          
REMARK   1  TITL 3 MAGNUS AND A HUMAN K LIGHT CHAIN                             
REMARK   1  REF    BIOCHEM.J.                    V. 340   193 1999              
REMARK   1  REFN   ASTM BIJOAK  UK ISSN 0306-3275                               
REMARK   1 REFERENCE 4                                                          
REMARK   1  AUTH   S.P.BOTTOMLEY,J.A.BECKINGHAM,J.P.MURPHY,                     
REMARK   1  AUTH 2 M.ATKINSON,T.ATKINSON,R.J.HINTON,M.G.GORE                    
REMARK   1  TITL   CLONING, EXPRESSION AND PURIFICATION OF PPL-1, A             
REMARK   1  TITL 2 KAPPA-CHAIN BINDING PROTEIN, BASED UPON PROTEIN L            
REMARK   1  TITL 3 FROM PEPTOSTREPTOCOCCUS MAGNUS                               
REMARK   1  REF    BIOSEPARATION                 V.   5   359 1995              
REMARK   1  REFN                                                                
REMARK   2                                                                      
REMARK   2 RESOLUTION. 2.7  ANGSTROMS.                                          
REMARK   3                                                                      
REMARK   3 REFINEMENT.                                                          
REMARK   3   PROGRAM     : CNS    1.0                                           
REMARK   3   AUTHORS     : BRUNGER,ADAMS,CLORE,DELANO,GROS,                     
REMARK   3                 GROSSE-KUNSTLEVE,JIANG,KUSZEWSKI,NILGES,             
REMARK   3                 PANNU,READ,RICE,SIMONSON,WARREN                      
REMARK   3                                                                      
REMARK   3  REFINEMENT TARGET : NULL                                            
REMARK   3                                                                      
REMARK   3  DATA USED IN REFINEMENT.                                            
REMARK   3   RESOLUTION RANGE HIGH (ANGSTROMS) : 2.7                            
REMARK   3   RESOLUTION RANGE LOW  (ANGSTROMS) : 20.0                           
REMARK   3   DATA CUTOFF            (SIGMA(F)) : 2                              
REMARK   3   OUTLIER CUTOFF HIGH (RMS(ABS(F))) : 10000                          
REMARK   3   COMPLETENESS (WORKING+TEST)   (%) : 84.5                           
REMARK   3   NUMBER OF REFLECTIONS             : 24298                          
REMARK   3                                                                      
REMARK   3  FIT TO DATA USED IN REFINEMENT.                                     
REMARK   3   CROSS-VALIDATION METHOD          : THROUGHOUT                      
REMARK   3   FREE R VALUE TEST SET SELECTION  : RANDOM                          
REMARK   3   R VALUE            (WORKING SET) : 0.215                           
REMARK   3   FREE R VALUE                     : 0.278                           
REMARK   3   FREE R VALUE TEST SET SIZE   (%) :  5.0                            
REMARK   3   FREE R VALUE TEST SET COUNT      : 1192                            
REMARK   3   ESTIMATED ERROR OF FREE R VALUE  : 0.008                           
REMARK   3                                                                      
REMARK   3  FIT IN THE HIGHEST RESOLUTION BIN.                                  
REMARK   3   TOTAL NUMBER OF BINS USED           : 23                           
REMARK   3   BIN RESOLUTION RANGE HIGH       (A) : 2.7                          
REMARK   3   BIN RESOLUTION RANGE LOW        (A) : 2.74                         
REMARK   3   BIN COMPLETENESS (WORKING+TEST) (%) : NULL                         
REMARK   3   REFLECTIONS IN BIN    (WORKING SET) : 819                          
REMARK   3   BIN R VALUE           (WORKING SET) : 0.3132                       
REMARK   3   BIN FREE R VALUE                    : 0.348                        
REMARK   3   BIN FREE R VALUE TEST SET SIZE  (%) : 5                            
REMARK   3   BIN FREE R VALUE TEST SET COUNT     : 42                           
REMARK   3   ESTIMATED ERROR OF BIN FREE R VALUE : NULL                         
REMARK   3                                                                      
REMARK   3  NUMBER OF NON-HYDROGEN ATOMS USED IN REFINEMENT.                    
REMARK   3   PROTEIN ATOMS            : 6936                                    
REMARK   3   NUCLEIC ACID ATOMS       : 0                                       
REMARK   3   HETEROGEN ATOMS          : 10                                      
REMARK   3   SOLVENT ATOMS            : 112                                     
REMARK   3                                                                      
REMARK   3  B VALUES.                                                           
REMARK   3   FROM WILSON PLOT           (A**2) : 59.53                          
REMARK   3   MEAN B VALUE      (OVERALL, A**2) : 45.5                           
REMARK   3   OVERALL ANISOTROPIC B VALUE.                                       
REMARK   3    B11 (A**2) : NULL                                                 
REMARK   3    B22 (A**2) : NULL                                                 
REMARK   3    B33 (A**2) : NULL                                                 
REMARK   3    B12 (A**2) : NULL                                                 
REMARK   3    B13 (A**2) : NULL                                                 
REMARK   3    B23 (A**2) : NULL                                                 
REMARK   3                                                                      
REMARK   3  ESTIMATED COORDINATE ERROR.                                         
REMARK   3   ESD FROM LUZZATI PLOT        (A) : 0.34                            
REMARK   3   ESD FROM SIGMAA              (A) : NULL                            
REMARK   3   LOW RESOLUTION CUTOFF        (A) : 6.00                            
REMARK   3                                                                      
REMARK   3  CROSS-VALIDATED ESTIMATED COORDINATE ERROR.                         
REMARK   3   ESD FROM C-V LUZZATI PLOT    (A) : NULL                            
REMARK   3   ESD FROM C-V SIGMAA          (A) : NULL                            
REMARK   3                                                                      
REMARK   3  RMS DEVIATIONS FROM IDEAL VALUES.                                   
REMARK   3   BOND LENGTHS                 (A) : 0.0074                          
REMARK   3   BOND ANGLES            (DEGREES) : 1.423                           
REMARK   3   DIHEDRAL ANGLES        (DEGREES) : NULL                            
REMARK   3   IMPROPER ANGLES        (DEGREES) : NULL                            
REMARK   3                                                                      
REMARK   3  ISOTROPIC THERMAL MODEL : NULL                                      
REMARK   3                                                                      
REMARK   3  ISOTROPIC THERMAL FACTOR RESTRAINTS.    RMS    SIGMA                
REMARK   3   MAIN-CHAIN BOND              (A**2) : NULL  ; NULL                 
REMARK   3   MAIN-CHAIN ANGLE             (A**2) : NULL  ; NULL                 
REMARK   3   SIDE-CHAIN BOND              (A**2) : NULL  ; NULL                 
REMARK   3   SIDE-CHAIN ANGLE             (A**2) : NULL  ; NULL                 
REMARK   3                                                                      
REMARK   3  BULK SOLVENT MODELING.                                              
REMARK   3   METHOD USED : NULL                                                 
REMARK   3   KSOL        : 0.293557                                             
REMARK   3   BSOL        : 22.3753                                              
REMARK   3                                                                      
REMARK   3  NCS MODEL : NULL                                                    
REMARK   3                                                                      
REMARK   3  NCS RESTRAINTS.                         RMS   SIGMA/WEIGHT          
REMARK   3   GROUP  1  POSITIONAL            (A) : NULL  ; NULL                 
REMARK   3   GROUP  1  B-FACTOR           (A**2) : NULL  ; NULL                 
REMARK   3                                                                      
REMARK   3  PARAMETER FILE  1  : PROTEIN_REP.PARAM                              
REMARK   3  PARAMETER FILE  2  : WATER_REP.PARAM                                
REMARK   3  PARAMETER FILE  3  : IMIDAZOLE.PARAM                                
REMARK   3  TOPOLOGY FILE  1   : NULL                                           
REMARK   3                                                                      
REMARK   3  OTHER REFINEMENT REMARKS: SIDE CHAIN ATOMS FROM RESIDUES            
REMARK   3   LYS A 45, LYS A 169, GLU B 89, LEU C 54, LYS C 107,                
REMARK   3   GLU D 89, GLN D 113, GLU D 136, ARG D 181, LYS E 833               
REMARK   3   AND LYS E 878 ARE NOT DEFINED BY ELECTRONIC DENSITY                
REMARK   4                                                                      
REMARK   4 1HEZ COMPLIES WITH FORMAT V. 2.3, 09-JULY-1998                       
REMARK 100                                                                      
REMARK 100 THIS ENTRY HAS BEEN PROCESSED BY EBI  ON 27-NOV-2000.                
REMARK 100 THE EBI ID CODE IS EBI-5583.                                         
REMARK 200                                                                      
REMARK 200 EXPERIMENTAL DETAILS                                                 
REMARK 200  EXPERIMENT TYPE                : X-RAY DIFFRACTION                  
REMARK 200  DATE OF DATA COLLECTION        : 15-OCT-1999                        
REMARK 200  TEMPERATURE           (KELVIN) : 120                                
REMARK 200  PH                             : 8.5                                
REMARK 200  NUMBER OF CRYSTALS USED        : 1                                  
REMARK 200                                                                      
REMARK 200  SYNCHROTRON              (Y/N) : Y                                  
REMARK 200  RADIATION SOURCE               : LURE BEAMLINE W32                  
REMARK 200  BEAMLINE                       : DW32                               
REMARK 200  X-RAY GENERATOR MODEL          : NULL                               
REMARK 200  MONOCHROMATIC OR LAUE    (M/L) : M                                  
REMARK 200  WAVELENGTH OR RANGE        (A) : 0.962                              
REMARK 200  MONOCHROMATOR                  : NULL                               
REMARK 200  OPTICS                         : NULL                               
REMARK 200                                                                      
REMARK 200  DETECTOR TYPE                  : 345 IMAGE PLATE                    
REMARK 200  DETECTOR MANUFACTURER          : MARRESEARCH                        
REMARK 200  INTENSITY-INTEGRATION SOFTWARE : HKL                                
REMARK 200  DATA SCALING SOFTWARE          : SCALEPACK                          
REMARK 200                                                                      
REMARK 200  NUMBER OF UNIQUE REFLECTIONS   : 26811                              
REMARK 200  RESOLUTION RANGE HIGH      (A) : 2.7                                
REMARK 200  RESOLUTION RANGE LOW       (A) : 20                                 
REMARK 200  REJECTION CRITERIA  (SIGMA(I)) : NONE                               
REMARK 200                                                                      
REMARK 200 OVERALL.                                                             
REMARK 200  COMPLETENESS FOR RANGE     (%) : 95.2                               
REMARK 200  DATA REDUNDANCY                : 4.66                               
REMARK 200  R MERGE                    (I) : NULL                               
REMARK 200  R SYM                      (I) : 0.112                              
REMARK 200  <I/SIGMA(I)> FOR THE DATA SET  : 12.7                               
REMARK 200                                                                      
REMARK 200 IN THE HIGHEST RESOLUTION SHELL.                                     
REMARK 200  HIGHEST RESOLUTION SHELL, RANGE HIGH (A) : 2.7                      
REMARK 200  HIGHEST RESOLUTION SHELL, RANGE LOW  (A) : 2.78                     
REMARK 200  COMPLETENESS FOR SHELL     (%) : 97.6                               
REMARK 200  DATA REDUNDANCY IN SHELL       : 5.0                                
REMARK 200  R MERGE FOR SHELL          (I) : NULL                               
REMARK 200  R SYM FOR SHELL            (I) : 0.374                              
REMARK 200  <I/SIGMA(I)> FOR SHELL         : 2.9                                
REMARK 200                                                                      
REMARK 200 DIFFRACTION PROTOCOL: SINGLE WAVELENGTH                              
REMARK 200 METHOD USED TO DETERMINE THE STRUCTURE: MOLECULAR REPLACEMENT        
REMARK 200 SOFTWARE USED: AMORE                                                 
REMARK 200 STARTING MODEL: 1DEE                                                 
REMARK 200                                                                      
REMARK 200 REMARK: NULL                                                         
REMARK 280                                                                      
REMARK 280 CRYSTAL                                                              
REMARK 280 SOLVENT CONTENT, VS  (%): 63.1                                       
REMARK 280 MATTHEWS COEFFICIENT, VM (ANGSTROMS**3/DA): 2.13                     
REMARK 280                                                                      
REMARK 280 CRYSTALLIZATION CONDITIONS: 13-16% MPEG 5000,                        
REMARK 280  100MM IMIDAZOLE MALATE, PH8.5                                       
REMARK 290                                                                      
REMARK 290 CRYSTALLOGRAPHIC SYMMETRY                                            
REMARK 290 SYMMETRY OPERATORS FOR SPACE GROUP:  P 21 21 21                      
REMARK 290                                                                      
REMARK 290      SYMOP   SYMMETRY                                                
REMARK 290     NNNMMM   OPERATOR                                                
REMARK 290       1555   X,Y,Z                                                   
REMARK 290       2555   1/2-X,-Y,1/2+Z                                          
REMARK 290       3555   -X,1/2+Y,1/2-Z                                          
REMARK 290       4555   1/2+X,1/2-Y,-Z                                          
REMARK 290                                                                      
REMARK 290     WHERE NNN -> OPERATOR NUMBER                                     
REMARK 290           MMM -> TRANSLATION VECTOR                                  
REMARK 290                                                                      
REMARK 290 CRYSTALLOGRAPHIC SYMMETRY TRANSFORMATIONS                            
REMARK 290 THE FOLLOWING TRANSFORMATIONS OPERATE ON THE ATOM/HETATM             
REMARK 290 RECORDS IN THIS ENTRY TO PRODUCE CRYSTALLOGRAPHICALLY                
REMARK 290 RELATED MOLECULES.                                                   
REMARK 290   SMTRY1   1  1.000000  0.000000  0.000000        0.00000            
REMARK 290   SMTRY2   1  0.000000  1.000000  0.000000        0.00000            
REMARK 290   SMTRY3   1  0.000000  0.000000  1.000000        0.00000            
REMARK 290   SMTRY1   2 -1.000000  0.000000  0.000000       27.59250            
REMARK 290   SMTRY2   2  0.000000 -1.000000  0.000000        0.00000            
REMARK 290   SMTRY3   2  0.000000  0.000000  1.000000      105.26900            
REMARK 290   SMTRY1   3 -1.000000  0.000000  0.000000        0.00000            
REMARK 290   SMTRY2   3  0.000000  1.000000  0.000000       43.66750            
REMARK 290   SMTRY3   3  0.000000  0.000000 -1.000000      105.26900            
REMARK 290   SMTRY1   4  1.000000  0.000000  0.000000       27.59250            
REMARK 290   SMTRY2   4  0.000000 -1.000000  0.000000       43.66750            
REMARK 290   SMTRY3   4  0.000000  0.000000 -1.000000        0.00000            
REMARK 290                                                                      
REMARK 290 REMARK: NULL                                                         
REMARK 300                                                                      
REMARK 300 BIOMOLECULE: 1                                                       
REMARK 300 THIS ENTRY CONTAINS THE CRYSTALLOGRAPHIC ASYMMETRIC UNIT             
REMARK 300 WHICH CONSISTS OF 5 CHAIN(S). SEE REMARK 350 FOR                     
REMARK 300 INFORMATION ON GENERATING THE BIOLOGICAL MOLECULE(S).                
REMARK 300                                                                      
REMARK 300 THE HETERO-ASSEMBLY DESCRIBED BY REMARK 350 APPEARS                  
REMARK 300 TO BE A CASE OF STRONG CRYSTAL PACKING WITH                          
REMARK 300 THE MEAN DIFFERENCE IN ACCESSIBLE SURFACE AREA PER                   
REMARK 300 CHAIN BETWEEN THE ISOLATED CHAIN AND THAT FOR                        
REMARK 300 THE CHAIN IN THE COMPLEX IS  1988.0 ANGSTROM**2                      
REMARK 350                                                                      
REMARK 350 GENERATING THE BIOMOLECULE                                           
REMARK 350 COORDINATES FOR A COMPLETE MULTIMER REPRESENTING THE KNOWN           
REMARK 350 BIOLOGICALLY SIGNIFICANT OLIGOMERIZATION STATE OF THE                
REMARK 350 MOLECULE CAN BE GENERATED BY APPLYING BIOMT TRANSFORMATIONS          
REMARK 350 GIVEN BELOW.  BOTH NON-CRYSTALLOGRAPHIC AND                          
REMARK 350 CRYSTALLOGRAPHIC OPERATIONS ARE GIVEN.                               
REMARK 350                                                                      
REMARK 350 BIOMOLECULE:  1                                                      
REMARK 350 APPLY THE FOLLOWING TO CHAINS: A, B, E, C, D                         
REMARK 350   BIOMT1   1  1.000000  0.000000  0.000000        0.00000            
REMARK 350   BIOMT2   1  0.000000  1.000000  0.000000        0.00000            
REMARK 350   BIOMT3   1  0.000000  0.000000  1.000000        0.00000            
REMARK 465                                                                      
REMARK 465 MISSING RESIDUES                                                     
REMARK 465 THE FOLLOWING RESIDUES WERE NOT LOCATED IN THE                       
REMARK 465 EXPERIMENT. (M=MODEL NUMBER; RES=RESIDUE NAME; C=CHAIN               
REMARK 465 IDENTIFIER; SSSEQ=SEQUENCE NUMBER; I=INSERTION CODE.)                
REMARK 465                                                                      
REMARK 465   M RES C SSSEQI                                                     
REMARK 465     GLU B   136                                                      
REMARK 465     ASN B   137                                                      
REMARK 465     SER B   138                                                      
REMARK 465     ASN B   139                                                      
REMARK 465     PRO B   140                                                      
REMARK 465     SER B   141                                                      
REMARK 465     SER B   142                                                      
REMARK 465     THR B   143                                                      
REMARK 465     LYS B   196                                                      
REMARK 465     ASP B   197                                                      
REMARK 465     VAL B   198                                                      
REMARK 465     ALA B   199                                                      
REMARK 465     GLN B   200                                                      
REMARK 465     GLY B   201                                                      
REMARK 465     THR B   202                                                      
REMARK 465     ASN B   203                                                      
REMARK 465     GLU B   204                                                      
REMARK 465     SER D   138                                                      
REMARK 465     ASN D   139                                                      
REMARK 465     PRO D   140                                                      
REMARK 465     SER D   141                                                      
REMARK 465     LYS D   196                                                      
REMARK 465     ASP D   197                                                      
REMARK 465     VAL D   198                                                      
REMARK 465     ALA D   199                                                      
REMARK 465     GLN D   200                                                      
REMARK 465     GLY D   201                                                      
REMARK 465     THR D   202                                                      
REMARK 470                                                                      
REMARK 470 MISSING ATOM                                                         
REMARK 470 THE FOLLOWING RESIDUES HAVE MISSING ATOMS (M=MODEL NUMBER;           
REMARK 470 RES=RESIDUE NAME; C=CHAIN IDENTIFIER; SSEQ=SEQUENCE NUMBER;          
REMARK 470 I=INSERTION CODE):                                                   
REMARK 470   M RES CSSEQI  ATOMS                                                
REMARK 470     LYS A  45    CG   CD   CE   NZ                                   
REMARK 470     LYS A 169    CG   CD   CE   NZ                                   
REMARK 470     GLU B  89    CG   CD   OE1  OE2                                  
REMARK 470     LEU C 154    CG   CD1  CD2                                       
REMARK 470     LYS C 207    CG   CD   CE   NZ                                   
REMARK 470     GLU D  89    CG   CD   OE1  OE2                                  
REMARK 470     GLN D 113    CG   CD   OE1  NE2                                  
REMARK 470     GLU D 136    CG   CD   OE1  OE2                                  
REMARK 470     ARG D 181    CG   CD   NE   CZ   NH1  NH2                        
REMARK 470     LYS E 833    CG   CD   CE   NZ                                   
REMARK 470     LYS E 878    CG   CD   CE   NZ                                   
REMARK 500                                                                      
REMARK 500 GEOMETRY AND STEREOCHEMISTRY                                         
REMARK 500 SUBTOPIC: COVALENT BOND ANGLES                                       
REMARK 500                                                                      
REMARK 500 THE STEREOCHEMICAL PARAMETERS OF THE FOLLOWING RESIDUES              
REMARK 500 HAVE VALUES WHICH DEVIATE FROM EXPECTED VALUES BY MORE               
REMARK 500 THAN 6*RMSD (M=MODEL NUMBER; RES=RESIDUE NAME; C=CHAIN               
REMARK 500 IDENTIFIER; SSEQ=SEQUENCE NUMBER; I=INSERTION CODE).                 
REMARK 500                                                                      
REMARK 500 STANDARD TABLE:                                                      
REMARK 500 FORMAT: (10X,I3,1X,A3,1X,A1,I4,A1,3(1X,A4,2X),12X,F5.1)              
REMARK 500                                                                      
REMARK 500 EXPECTED VALUES: ENGH AND HUBER, 1991                                
REMARK 500                                                                      
REMARK 500  M RES CSSEQI ATM1   ATM2   ATM3                                     
REMARK 500    SER A 114   N   -  CA  -  C   ANGL. DEV. =  -8.7 DEGREES          
REMARK 500    GLY B 114   N   -  CA  -  C   ANGL. DEV. =   9.7 DEGREES          
REMARK 500    ASP B 152   N   -  CA  -  C   ANGL. DEV. =   9.1 DEGREES          
REMARK 500    ASN B 167   N   -  CA  -  C   ANGL. DEV. =   9.6 DEGREES          
REMARK 500    SER B 168   N   -  CA  -  C   ANGL. DEV. =  -9.2 DEGREES          
REMARK 500    ASP B 169   N   -  CA  -  C   ANGL. DEV. =   9.8 DEGREES          
REMARK 500    LEU C  73   N   -  CA  -  C   ANGL. DEV. = -10.4 DEGREES          
REMARK 500    THR C 102   N   -  CA  -  C   ANGL. DEV. =  -8.9 DEGREES          
REMARK 500    SER C 114   N   -  CA  -  C   ANGL. DEV. = -12.5 DEGREES          
REMARK 500    ASN C 138   N   -  CA  -  C   ANGL. DEV. =   9.8 DEGREES          
REMARK 500    GLU C 165   N   -  CA  -  C   ANGL. DEV. = -11.5 DEGREES          
REMARK 500    TRP D  36   N   -  CA  -  C   ANGL. DEV. =  -8.7 DEGREES          
REMARK 500    GLY E 832   N   -  CA  -  C   ANGL. DEV. =   9.6 DEGREES          
REMARK 500    THR E 842   N   -  CA  -  C   ANGL. DEV. =  -9.9 DEGREES          
REMARK 500                                                                      
REMARK 500 REMARK: NULL                                                         
REMARK 500                                                                      
REMARK 500 GEOMETRY AND STEREOCHEMISTRY                                         
REMARK 500 SUBTOPIC: TORSION ANGLES                                             
REMARK 500                                                                      
REMARK 500 TORSION ANGLES OUTSIDE THE EXPECTED RAMACHANDRAN REGIONS:            
REMARK 500 (M=MODEL NUMBER; RES=RESIDUE NAME; C=CHAIN IDENTIFIER;               
REMARK 500 SSEQ=SEQUENCE NUMBER; I=INSERTION CODE).                             
REMARK 500 STANDARD TABLE:                                                      
REMARK 500 FORMAT:(10X,I3,1X,A3,1X,A1,I4,A1,4X,F7.2,3X,F7.2)                    
REMARK 500                                                                      
REMARK 500  M RES CSSEQI        PSI       PHI                                   
REMARK 500                                                                      
REMARK 500    SER A  30       59.75   -109.04                                   
REMARK 500    SER C  30       63.12   -108.42                                   
REMARK 500    ALA C  51       71.45    -30.44                                   
REMARK 525                                                                      
REMARK 525 SOLVENT                                                              
REMARK 525                                                                      
REMARK 525 THE SOLVENT MOLECULES ARE GIVEN CHAIN IDENTIFIERS TO                 
REMARK 525 INDICATE THE PROTEIN CHAIN TO WHICH THEY ARE MOST CLOSELY            
REMARK 525 ASSOCIATED WITH:                                                     
REMARK 525   PROTEIN CHAIN  SOLVENT CHAIN                                       
REMARK 525     A              Z                                                 
REMARK 525     B              Y                                                 
REMARK 525     C              X                                                 
REMARK 525     D              W                                                 
REMARK 525     E              V                                                 
REMARK 800                                                                      
REMARK 800 SITE                                                                 
REMARK 800 SITE_IDENTIFIER: AC1                                                 
REMARK 800 SITE_DESCRIPTION: IMD BINDING SITE FOR CHAIN A                       
REMARK 800                                                                      
REMARK 800 SITE_IDENTIFIER: AC2                                                 
REMARK 800 SITE_DESCRIPTION: IMD BINDING SITE FOR CHAIN C                       
DBREF  1HEZ A    1   214  PDB    1HEZ     1HEZ             1    214             
DBREF  1HEZ B    1   224  PDB    1HEZ     1HEZ             1    224             
DBREF  1HEZ C    1   214  PDB    1HEZ     1HEZ             1    214             
DBREF  1HEZ D    1   224  PDB    1HEZ     1HEZ             1    224             
DBREF  1HEZ E  820   880  SWS    Q51918   Q51918         476    536             
SEQADV 1HEZ ILE E  834  SWS  Q51918    THR   490 CONFLICT                       
SEQADV 1HEZ ASN E  873  SWS  Q51918    TYR   529 CONFLICT                       
SEQADV 1HEZ HIS E  874  SWS  Q51918    THR   530 CONFLICT                       
SEQADV 1HEZ MET E  875  SWS  Q51918    ILE   531 CONFLICT                       
SEQRES   1 A  214  ASP ILE GLN MET THR GLN SER PRO SER SER LEU SER ALA          
SEQRES   2 A  214  SER VAL GLY ASP ARG VAL THR ILE THR CYS ARG THR SER          
SEQRES   3 A  214  GLN SER ILE SER SER TYR LEU ASN TRP TYR GLN GLN LYS          
SEQRES   4 A  214  PRO GLY LYS ALA PRO LYS LEU LEU ILE TYR ALA ALA SER          
SEQRES   5 A  214  SER LEU GLN SER GLY VAL PRO SER ARG PHE SER GLY SER          
SEQRES   6 A  214  GLY SER GLY THR ASP PHE THR LEU THR ILE SER SER LEU          
SEQRES   7 A  214  GLN PRO GLU ASP PHE ALA THR TYR TYR CYS GLN GLN SER          
SEQRES   8 A  214  TYR SER THR PRO ARG THR PHE GLY GLN GLY THR LYS VAL          
SEQRES   9 A  214  GLU ILE LYS ARG THR VAL ALA ALA PRO SER VAL PHE ILE          
SEQRES  10 A  214  PHE PRO PRO SER ASP GLU GLN LEU LYS SER GLY THR ALA          
SEQRES  11 A  214  SER VAL VAL CYS LEU LEU ASN ASN PHE TYR PRO ARG GLU          
SEQRES  12 A  214  ALA LYS VAL GLN TRP LYS VAL ASP ASN ALA LEU GLN SER          
SEQRES  13 A  214  GLY ASN SER GLN GLU SER VAL THR GLU GLN ASP SER LYS          
SEQRES  14 A  214  ASP SER THR TYR SER LEU SER SER THR LEU THR LEU SER          
SEQRES  15 A  214  LYS ALA ASP TYR GLU LYS HIS LYS VAL TYR ALA CYS GLU          
SEQRES  16 A  214  VAL THR HIS GLN GLY LEU SER SER PRO VAL THR LYS SER          
SEQRES  17 A  214  PHE ASN ARG GLY GLU CYS                                      
SEQRES   1 B  224  GLN VAL GLN LEU VAL GLU SER GLY GLY GLY VAL VAL GLN          
SEQRES   2 B  224  PRO GLY ARG SER LEU ARG LEU SER CYS ALA ALA SER GLY          
SEQRES   3 B  224  PHE THR PHE SER GLY TYR GLY MET HIS TRP VAL ARG GLN          
SEQRES   4 B  224  ALA PRO GLY LYS GLY LEU GLU TRP VAL ALA LEU ILE SER          
SEQRES   5 B  224  TYR ASP GLU SER ASN LYS TYR TYR ALA ASP SER VAL LYS          
SEQRES   6 B  224  GLY ARG PHE THR ILE SER ARG ASP ASN SER LYS ASN THR          
SEQRES   7 B  224  LEU TYR LEU GLN MET ASN SER LEU ARG ALA GLU ASP THR          
SEQRES   8 B  224  ALA VAL TYR TYR CYS ALA LYS VAL LYS PHE TYR ASP PRO          
SEQRES   9 B  224  THR ALA PRO ASN ASP TYR TRP GLY GLN GLY THR LEU VAL          
SEQRES  10 B  224  THR VAL SER SER GLY SER ALA SER ALA PRO THR LEU PHE          
SEQRES  11 B  224  PRO LEU VAL SER CYS GLU ASN SER ASN PRO SER SER THR          
SEQRES  12 B  224  VAL ALA VAL GLY CYS LEU ALA GLN ASP PHE LEU PRO ASP          
SEQRES  13 B  224  SER ILE THR PHE SER TRP LYS TYR LYS ASN ASN SER ASP          
SEQRES  14 B  224  ILE SER SER THR ARG GLY PHE PRO SER VAL LEU ARG GLY          
SEQRES  15 B  224  GLY LYS TYR ALA ALA THR SER GLN VAL LEU LEU PRO SER          
SEQRES  16 B  224  LYS ASP VAL ALA GLN GLY THR ASN GLU HIS VAL VAL CYS          
SEQRES  17 B  224  LYS VAL GLN HIS PRO ASN GLY ASN LYS GLU LYS ASP VAL          
SEQRES  18 B  224  PRO LEU PRO                                                  
SEQRES   1 C  214  ASP ILE GLN MET THR GLN SER PRO SER SER LEU SER ALA          
SEQRES   2 C  214  SER VAL GLY ASP ARG VAL THR ILE THR CYS ARG THR SER          
SEQRES   3 C  214  GLN SER ILE SER SER TYR LEU ASN TRP TYR GLN GLN LYS          
SEQRES   4 C  214  PRO GLY LYS ALA PRO LYS LEU LEU ILE TYR ALA ALA SER          
SEQRES   5 C  214  SER LEU GLN SER GLY VAL PRO SER ARG PHE SER GLY SER          
SEQRES   6 C  214  GLY SER GLY THR ASP PHE THR LEU THR ILE SER SER LEU          
SEQRES   7 C  214  GLN PRO GLU ASP PHE ALA THR TYR TYR CYS GLN GLN SER          
SEQRES   8 C  214  TYR SER THR PRO ARG THR PHE GLY GLN GLY THR LYS VAL          
SEQRES   9 C  214  GLU ILE LYS ARG THR VAL ALA ALA PRO SER VAL PHE ILE          
SEQRES  10 C  214  PHE PRO PRO SER ASP GLU GLN LEU LYS SER GLY THR ALA          
SEQRES  11 C  214  SER VAL VAL CYS LEU LEU ASN ASN PHE TYR PRO ARG GLU          
SEQRES  12 C  214  ALA LYS VAL GLN TRP LYS VAL ASP ASN ALA LEU GLN SER          
SEQRES  13 C  214  GLY ASN SER GLN GLU SER VAL THR GLU GLN ASP SER LYS          
SEQRES  14 C  214  ASP SER THR TYR SER LEU SER SER THR LEU THR LEU SER          
SEQRES  15 C  214  LYS ALA ASP TYR GLU LYS HIS LYS VAL TYR ALA CYS GLU          
SEQRES  16 C  214  VAL THR HIS GLN GLY LEU SER SER PRO VAL THR LYS SER          
SEQRES  17 C  214  PHE ASN ARG GLY GLU CYS                                      
SEQRES   1 D  224  GLN VAL GLN LEU VAL GLU SER GLY GLY GLY VAL VAL GLN          
SEQRES   2 D  224  PRO GLY ARG SER LEU ARG LEU SER CYS ALA ALA SER GLY          
SEQRES   3 D  224  PHE THR PHE SER GLY TYR GLY MET HIS TRP VAL ARG GLN          
SEQRES   4 D  224  ALA PRO GLY LYS GLY LEU GLU TRP VAL ALA LEU ILE SER          
SEQRES   5 D  224  TYR ASP GLU SER ASN LYS TYR TYR ALA ASP SER VAL LYS          
SEQRES   6 D  224  GLY ARG PHE THR ILE SER ARG ASP ASN SER LYS ASN THR          
SEQRES   7 D  224  LEU TYR LEU GLN MET ASN SER LEU ARG ALA GLU ASP THR          
SEQRES   8 D  224  ALA VAL TYR TYR CYS ALA LYS VAL LYS PHE TYR ASP PRO          
SEQRES   9 D  224  THR ALA PRO ASN ASP TYR TRP GLY GLN GLY THR LEU VAL          
SEQRES  10 D  224  THR VAL SER SER GLY SER ALA SER ALA PRO THR LEU PHE          
SEQRES  11 D  224  PRO LEU VAL SER CYS GLU ASN SER ASN PRO SER SER THR          
SEQRES  12 D  224  VAL ALA VAL GLY CYS LEU ALA GLN ASP PHE LEU PRO ASP          
SEQRES  13 D  224  SER ILE THR PHE SER TRP LYS TYR LYS ASN ASN SER ASP          
SEQRES  14 D  224  ILE SER SER THR ARG GLY PHE PRO SER VAL LEU ARG GLY          
SEQRES  15 D  224  GLY LYS TYR ALA ALA THR SER GLN VAL LEU LEU PRO SER          
SEQRES  16 D  224  LYS ASP VAL ALA GLN GLY THR ASN GLU HIS VAL VAL CYS          
SEQRES  17 D  224  LYS VAL GLN HIS PRO ASN GLY ASN LYS GLU LYS ASP VAL          
SEQRES  18 D  224  PRO LEU PRO                                                  
SEQRES   1 E   61  GLU VAL THR ILE LYS VAL ASN LEU ILE PHE ALA ASP GLY          
SEQRES   2 E   61  LYS ILE GLN THR ALA GLU PHE LYS GLY THR PHE GLU GLU          
SEQRES   3 E   61  ALA THR ALA GLU ALA TYR ARG TYR ALA ASP LEU LEU ALA          
SEQRES   4 E   61  LYS VAL ASN GLY GLU TYR THR ALA ASP LEU GLU ASP GLY          
SEQRES   5 E   61  GLY ASN HIS MET ASN ILE LYS PHE ALA                          
HET    IMD  A 401       5                                                       
HET    IMD  C 401       5                                                       
HETNAM     IMD IMIDAZOLE                                                        
FORMUL   6  IMD    2(C3 H5 N2 1+)                                               
FORMUL   7  HOH   *112(H2 O1)                                                   
HELIX    1   1 GLN A   79  PHE A   83  5                                   5    
HELIX    2   2 SER A  121  LYS A  126  1                                   6    
HELIX    3   3 LYS A  183  GLU A  187  1                                   5    
HELIX    4   4 THR B   28  TYR B   32  5                                   5    
HELIX    5   5 ASN B   74  LYS B   76  5                                   3    
HELIX    6   6 ARG B   87  THR B   91  5                                   5    
HELIX    7   7 GLN C   79  PHE C   83  5                                   5    
HELIX    8   8 SER C  121  SER C  127  1                                   7    
HELIX    9   9 LYS C  183  GLU C  187  1                                   5    
HELIX   10  10 THR D   28  TYR D   32  5                                   5    
HELIX   11  11 ASN D   74  LYS D   76  5                                   3    
HELIX   12  12 ARG D   87  THR D   91  5                                   5    
HELIX   13  13 THR E  842  GLY E  862  1                                  21    
HELIX   14  14 ASP E  870  GLY E  872  5                                   3    
SHEET    1  AA 4 MET A   4  SER A   7  0                                        
SHEET    2  AA 4 VAL A  19  THR A  25 -1  O  THR A  22   N  SER A   7           
SHEET    3  AA 4 ASP A  70  ILE A  75 -1  O  PHE A  71   N  CYS A  23           
SHEET    4  AA 4 PHE A  62  SER A  67 -1  O  SER A  63   N  THR A  74           
SHEET    1  AB16 SER A  53  LEU A  54  0                                        
SHEET    2  AB16 LYS A  45  TYR A  49 -1  O  TYR A  49   N  SER A  53           
SHEET    3  AB16 LEU A  33  GLN A  38 -1  O  TRP A  35   N  LEU A  47           
SHEET    4  AB16 ALA A  84  GLN A  90 -1  O  THR A  85   N  GLN A  38           
SHEET    5  AB16 THR A 102  ILE A 106 -1  O  THR A 102   N  TYR A  86           
SHEET    6  AB16 SER A  10  ALA A  13  1  O  LEU A  11   N  GLU A 105           
SHEET    7  EB16 ILE E 834  GLY E 841 -1  O  THR E 836   N  SER A  12           
SHEET    8  EB16 VAL E 821  ILE E 828 -1  O  VAL E 821   N  GLY E 841           
SHEET    9  EB16 HIS E 874  PHE E 879  1  O  MET E 875   N  ASN E 826           
SHEET   10  EB16 TYR E 864  GLU E 869 -1  O  THR E 865   N  LYS E 878           
SHEET   11  CB16 SER C  10  ALA C  13  1  O  SER C  10   N  ALA E 866           
SHEET   12  CB16 THR C 102  ILE C 106  1  O  LYS C 103   N  LEU C  11           
SHEET   13  CB16 THR C  85  GLN C  90 -1  O  TYR C  86   N  THR C 102           
SHEET   14  CB16 LEU C  33  GLN C  38 -1  O  ASN C  34   N  GLN C  89           
SHEET   15  CB16 LYS C  45  TYR C  49 -1  O  LYS C  45   N  GLN C  37           
SHEET   16  CB16 SER C  53  LEU C  54 -1  O  SER C  53   N  TYR C  49           
SHEET    1  AC 5 SER A  53  LEU A  54  0                                        
SHEET    2  AC 5 LYS A  45  TYR A  49 -1  O  TYR A  49   N  SER A  53           
SHEET    3  AC 5 LEU A  33  GLN A  38 -1  O  TRP A  35   N  LEU A  47           
SHEET    4  AC 5 ALA A  84  GLN A  90 -1  O  THR A  85   N  GLN A  38           
SHEET    5  AC 5 THR A  97  PHE A  98 -1  O  THR A  97   N  GLN A  90           
SHEET    1  AD 4 SER A 114  PHE A 118  0                                        
SHEET    2  AD 4 THR A 129  PHE A 139 -1  O  VAL A 133   N  PHE A 118           
SHEET    3  AD 4 TYR A 173  SER A 182 -1  O  TYR A 173   N  PHE A 139           
SHEET    4  AD 4 SER A 159  VAL A 163 -1  O  GLN A 160   N  THR A 178           
SHEET    1  AE 4 ALA A 153  LEU A 154  0                                        
SHEET    2  AE 4 ALA A 144  VAL A 150 -1  O  VAL A 150   N  ALA A 153           
SHEET    3  AE 4 VAL A 191  HIS A 198 -1  O  ALA A 193   N  LYS A 149           
SHEET    4  AE 4 VAL A 205  ASN A 210 -1  O  VAL A 205   N  VAL A 196           
SHEET    1  BA 4 GLN B   3  SER B   7  0                                        
SHEET    2  BA 4 SER B  17  SER B  25 -1  O  SER B  21   N  SER B   7           
SHEET    3  BA 4 THR B  78  ASN B  84 -1  O  LEU B  79   N  CYS B  22           
SHEET    4  BA 4 PHE B  68  ASP B  73 -1  O  THR B  69   N  GLN B  82           
SHEET    1  BB 6 GLY B  10  VAL B  12  0                                        
SHEET    2  BB 6 THR B 115  VAL B 119  1  O  LEU B 116   N  GLY B  10           
SHEET    3  BB 6 ALA B  92  LYS B  98 -1  O  ALA B  92   N  VAL B 117           
SHEET    4  BB 6 MET B  34  GLN B  39 -1  O  HIS B  35   N  ALA B  97           
SHEET    5  BB 6 GLU B  46  ILE B  51 -1  O  GLU B  46   N  ARG B  38           
SHEET    6  BB 6 LYS B  58  TYR B  60 -1  O  TYR B  59   N  LEU B  50           
SHEET    1  BC 4 THR B 128  LEU B 132  0                                        
SHEET    2  BC 4 ALA B 145  PHE B 153 -1  O  GLY B 147   N  LEU B 132           
SHEET    3  BC 4 LYS B 184  LEU B 192 -1  O  TYR B 185   N  PHE B 153           
SHEET    4  BC 4 THR B 173  GLY B 175 -1  O  ARG B 174   N  GLN B 190           
SHEET    1  BD 4 THR B 128  LEU B 132  0                                        
SHEET    2  BD 4 ALA B 145  PHE B 153 -1  O  GLY B 147   N  LEU B 132           
SHEET    3  BD 4 LYS B 184  LEU B 192 -1  O  TYR B 185   N  PHE B 153           
SHEET    4  BD 4 VAL B 179  ARG B 181 -1  O  VAL B 179   N  ALA B 186           
SHEET    1  BE 3 THR B 159  LYS B 163  0                                        
SHEET    2  BE 3 VAL B 206  GLN B 211 -1  O  VAL B 207   N  LYS B 163           
SHEET    3  BE 3 LYS B 217  VAL B 221 -1  O  LYS B 217   N  VAL B 210           
SHEET    1  CA 4 MET C   4  SER C   7  0                                        
SHEET    2  CA 4 VAL C  19  THR C  25 -1  O  THR C  22   N  SER C   7           
SHEET    3  CA 4 ASP C  70  ILE C  75 -1  O  PHE C  71   N  CYS C  23           
SHEET    4  CA 4 PHE C  62  SER C  67 -1  O  SER C  63   N  THR C  74           
SHEET    1  CB 4 ILE C 117  PHE C 118  0                                        
SHEET    2  CB 4 THR C 129  PHE C 139 -1  O  VAL C 133   N  PHE C 118           
SHEET    3  CB 4 TYR C 173  SER C 182 -1  O  TYR C 173   N  PHE C 139           
SHEET    4  CB 4 SER C 159  GLN C 160 -1  O  GLN C 160   N  THR C 178           
SHEET    1  CC 3 LYS C 145  VAL C 150  0                                        
SHEET    2  CC 3 VAL C 191  THR C 197 -1  O  ALA C 193   N  LYS C 149           
SHEET    3  CC 3 VAL C 205  ASN C 210 -1  O  VAL C 205   N  VAL C 196           
SHEET    1  DA 4 GLN D   3  SER D   7  0                                        
SHEET    2  DA 4 LEU D  18  SER D  25 -1  O  SER D  21   N  SER D   7           
SHEET    3  DA 4 THR D  78  MET D  83 -1  O  LEU D  79   N  CYS D  22           
SHEET    4  DA 4 PHE D  68  ASP D  73 -1  O  THR D  69   N  GLN D  82           
SHEET    1  DB 6 VAL D  11  VAL D  12  0                                        
SHEET    2  DB 6 THR D 115  VAL D 119  1  O  THR D 118   N  VAL D  12           
SHEET    3  DB 6 ALA D  92  VAL D  99 -1  O  ALA D  92   N  VAL D 117           
SHEET    4  DB 6 MET D  34  GLN D  39 -1  O  HIS D  35   N  ALA D  97           
SHEET    5  DB 6 LEU D  45  ILE D  51 -1  O  GLU D  46   N  ARG D  38           
SHEET    6  DB 6 LYS D  58  TYR D  60 -1  O  TYR D  59   N  LEU D  50           
SHEET    1  DC 4 VAL D  11  VAL D  12  0                                        
SHEET    2  DC 4 THR D 115  VAL D 119  1  O  THR D 118   N  VAL D  12           
SHEET    3  DC 4 ALA D  92  VAL D  99 -1  O  ALA D  92   N  VAL D 117           
SHEET    4  DC 4 ASN D 108  TRP D 111 -1  O  TYR D 110   N  LYS D  98           
SHEET    1  DD 4 THR D 128  LEU D 132  0                                        
SHEET    2  DD 4 ALA D 145  PHE D 153 -1  O  GLY D 147   N  LEU D 132           
SHEET    3  DD 4 TYR D 185  LEU D 192 -1  O  TYR D 185   N  PHE D 153           
SHEET    4  DD 4 VAL D 179  LEU D 180 -1  O  VAL D 179   N  ALA D 186           
SHEET    1  DE 3 THR D 159  LYS D 163  0                                        
SHEET    2  DE 3 HIS D 205  GLN D 211 -1  O  VAL D 207   N  LYS D 163           
SHEET    3  DE 3 LYS D 217  PRO D 222 -1  O  LYS D 217   N  VAL D 210           
SSBOND   1 CYS A   23    CYS A   88                          1555   1555        
SSBOND   2 CYS A  134    CYS A  194                          1555   1555        
SSBOND   3 CYS A  214    CYS B  135                          1555   1555        
SSBOND   4 CYS B   22    CYS B   96                          1555   1555        
SSBOND   5 CYS B  148    CYS B  208                          1555   1555        
SSBOND   6 CYS C   23    CYS C   88                          1555   1555        
SSBOND   7 CYS C  134    CYS C  194                          1555   1555        
SSBOND   8 CYS C  214    CYS D  135                          1555   1555        
SSBOND   9 CYS D   22    CYS D   96                          1555   1555        
SSBOND  10 CYS D  148    CYS D  208                          1555   1555        
CISPEP   1 SER A    7    PRO A    8          0         0.21                     
CISPEP   2 THR A   94    PRO A   95          0        -0.20                     
CISPEP   3 TYR A  140    PRO A  141          0        -0.13                     
CISPEP   4 LEU B  154    PRO B  155          0         0.36                     
CISPEP   5 SER C    7    PRO C    8          0        -0.43                     
CISPEP   6 THR C   94    PRO C   95          0         0.02                     
CISPEP   7 TYR C  140    PRO C  141          0        -0.19                     
CISPEP   8 LEU D  154    PRO D  155          0         0.09                     
SITE     1 AC1  6 ARG A  96  THR A  97  PHE A  98  LEU B  45                    
SITE     2 AC1  6 GLU B  46  TRP B  47                                          
SITE     1 AC2  5 ARG C  96  THR C  97  PHE C  98  LEU D  45                    
SITE     2 AC2  5 TRP D  47                                                     
CRYST1   55.185   87.335  210.538  90.00  90.00  90.00 P 21 21 21    8          
ORIGX1      1.000000  0.000000  0.000000        0.00000                         
ORIGX2      0.000000  1.000000  0.000000        0.00000                         
ORIGX3      0.000000  0.000000  1.000000        0.00000                         
SCALE1      0.018121  0.000000  0.000000        0.00000                         
SCALE2      0.000000  0.011450  0.000000        0.00000                         
SCALE3      0.000000  0.000000  0.004750        0.00000                         
ATOM      1  N   ASP A   1      12.374  18.164  29.942  1.00 54.65           N  
ATOM      2  CA  ASP A   1      12.853  19.179  30.918  1.00 54.49           C  
ATOM      3  C   ASP A   1      13.515  20.328  30.164  1.00 53.06           C  
ATOM      4  O   ASP A   1      14.657  20.211  29.718  1.00 52.79           O  
ATOM      5  CB  ASP A   1      13.852  18.542  31.889  1.00 57.34           C  
ATOM      6  CG  ASP A   1      13.609  18.948  33.339  1.00 60.92           C  
ATOM      7  OD1 ASP A   1      14.168  19.976  33.788  1.00 63.85           O  
ATOM      8  OD2 ASP A   1      12.842  18.238  34.029  1.00 62.03           O  
ATOM      9  N   ILE A   2      12.779  21.431  30.026  1.00 51.61           N  
ATOM     10  CA  ILE A   2      13.243  22.631  29.325  1.00 47.93           C  
ATOM     11  C   ILE A   2      14.188  23.462  30.183  1.00 48.69           C  
ATOM     12  O   ILE A   2      13.793  24.005  31.216  1.00 49.17           O  
ATOM     13  CB  ILE A   2      12.045  23.488  28.910  1.00 44.66           C  
ATOM     14  CG1 ILE A   2      11.242  22.744  27.843  1.00 42.47           C  
ATOM     15  CG2 ILE A   2      12.508  24.841  28.434  1.00 42.28           C  
ATOM     16  CD1 ILE A   2       9.923  23.391  27.506  1.00 41.18           C  
ATOM     17  N   GLN A   3      15.437  23.560  29.736  1.00 48.33           N  
ATOM     18  CA  GLN A   3      16.478  24.296  30.452  1.00 49.57           C  
ATOM     19  C   GLN A   3      16.280  25.820  30.509  1.00 47.79           C  
ATOM     20  O   GLN A   3      16.063  26.468  29.482  1.00 46.44           O  
ATOM     21  CB  GLN A   3      17.848  23.976  29.829  1.00 52.22           C  
ATOM     22  CG  GLN A   3      18.354  22.562  30.105  1.00 54.66           C  
ATOM     23  CD  GLN A   3      18.983  22.428  31.485  1.00 57.67           C  
ATOM     24  OE1 GLN A   3      18.361  22.748  32.502  1.00 59.76           O  
ATOM     25  NE2 GLN A   3      20.223  21.946  31.525  1.00 58.74           N  
ATOM     26  N   MET A   4      16.383  26.374  31.719  1.00 45.38           N  
ATOM     27  CA  MET A   4      16.228  27.811  31.957  1.00 43.45           C  
ATOM     28  C   MET A   4      17.540  28.502  32.318  1.00 42.70           C  
ATOM     29  O   MET A   4      18.171  28.172  33.319  1.00 43.08           O  
ATOM     30  CB  MET A   4      15.238  28.057  33.102  1.00 42.46           C  
ATOM     31  CG  MET A   4      13.852  27.528  32.852  1.00 42.49           C  
ATOM     32  SD  MET A   4      13.066  28.361  31.473  1.00 40.53           S  
ATOM     33  CE  MET A   4      11.860  29.300  32.306  1.00 41.38           C  
ATOM     34  N   THR A   5      17.958  29.466  31.513  1.00 41.54           N  
ATOM     35  CA  THR A   5      19.176  30.187  31.832  1.00 40.16           C  
ATOM     36  C   THR A   5      18.794  31.625  32.106  1.00 39.12           C  
ATOM     37  O   THR A   5      18.489  32.377  31.181  1.00 40.21           O  
ATOM     38  CB  THR A   5      20.169  30.144  30.681  1.00 40.49           C  
ATOM     39  OG1 THR A   5      20.418  28.781  30.338  1.00 40.49           O  
ATOM     40  CG2 THR A   5      21.481  30.802  31.092  1.00 38.24           C  
ATOM     41  N   GLN A   6      18.785  31.991  33.382  1.00 36.64           N  
ATOM     42  CA  GLN A   6      18.424  33.337  33.790  1.00 36.44           C  
ATOM     43  C   GLN A   6      19.710  34.082  34.122  1.00 36.98           C  
ATOM     44  O   GLN A   6      20.532  33.581  34.880  1.00 36.28           O  
ATOM     45  CB  GLN A   6      17.517  33.296  35.031  1.00 35.74           C  
ATOM     46  CG  GLN A   6      16.605  34.513  35.187  1.00 36.26           C  
ATOM     47  CD  GLN A   6      16.042  34.672  36.596  1.00 37.47           C  
ATOM     48  OE1 GLN A   6      15.517  33.724  37.187  1.00 36.70           O  
ATOM     49  NE2 GLN A   6      16.144  35.887  37.139  1.00 36.70           N  
ATOM     50  N   SER A   7      19.901  35.266  33.548  1.00 37.97           N  
ATOM     51  CA  SER A   7      21.103  36.041  33.839  1.00 39.36           C  
ATOM     52  C   SER A   7      20.840  37.551  33.846  1.00 38.58           C  
ATOM     53  O   SER A   7      19.951  38.051  33.149  1.00 37.84           O  
ATOM     54  CB  SER A   7      22.229  35.690  32.850  1.00 39.91           C  
ATOM     55  OG  SER A   7      22.005  36.235  31.563  1.00 42.69           O  
ATOM     56  N   PRO A   8      21.619  38.303  34.639  1.00 38.30           N  
ATOM     57  CA  PRO A   8      22.720  37.894  35.525  1.00 37.43           C  
ATOM     58  C   PRO A   8      22.282  37.155  36.792  1.00 35.64           C  
ATOM     59  O   PRO A   8      21.094  36.968  37.036  1.00 34.43           O  
ATOM     60  CB  PRO A   8      23.401  39.224  35.879  1.00 38.33           C  
ATOM     61  CG  PRO A   8      22.979  40.156  34.772  1.00 38.89           C  
ATOM     62  CD  PRO A   8      21.541  39.770  34.573  1.00 39.16           C  
ATOM     63  N   SER A   9      23.268  36.755  37.590  1.00 34.29           N  
ATOM     64  CA  SER A   9      23.038  36.064  38.856  1.00 34.38           C  
ATOM     65  C   SER A   9      22.669  37.135  39.872  1.00 34.14           C  
ATOM     66  O   SER A   9      21.738  36.989  40.664  1.00 32.94           O  
ATOM     67  CB  SER A   9      24.319  35.369  39.310  1.00 35.00           C  
ATOM     68  OG  SER A   9      24.901  34.644  38.237  1.00 38.32           O  
ATOM     69  N   SER A  10      23.438  38.215  39.840  1.00 34.79           N  
ATOM     70  CA  SER A  10      23.224  39.364  40.708  1.00 34.78           C  
ATOM     71  C   SER A  10      23.580  40.625  39.920  1.00 34.58           C  
ATOM     72  O   SER A  10      24.381  40.591  38.978  1.00 31.81           O  
ATOM     73  CB  SER A  10      24.057  39.261  41.997  1.00 34.31           C  
ATOM     74  OG  SER A  10      25.390  38.832  41.749  1.00 35.72           O  
ATOM     75  N   LEU A  11      22.954  41.730  40.302  1.00 35.61           N  
ATOM     76  CA  LEU A  11      23.162  43.003  39.633  1.00 35.83           C  
ATOM     77  C   LEU A  11      23.049  44.133  40.640  1.00 36.00           C  
ATOM     78  O   LEU A  11      22.126  44.158  41.455  1.00 36.07           O  
ATOM     79  CB  LEU A  11      22.114  43.180  38.530  1.00 34.51           C  
ATOM     80  CG  LEU A  11      22.123  44.523  37.810  1.00 35.89           C  
ATOM     81  CD1 LEU A  11      23.498  44.783  37.242  1.00 35.40           C  
ATOM     82  CD2 LEU A  11      21.082  44.524  36.713  1.00 38.41           C  
ATOM     83  N   SER A  12      23.994  45.064  40.592  1.00 36.62           N  
ATOM     84  CA  SER A  12      23.971  46.203  41.500  1.00 39.06           C  
ATOM     85  C   SER A  12      23.621  47.502  40.771  1.00 39.46           C  
ATOM     86  O   SER A  12      24.350  47.949  39.882  1.00 40.44           O  
ATOM     87  CB  SER A  12      25.315  46.332  42.200  1.00 39.12           C  
ATOM     88  OG  SER A  12      25.541  45.197  43.020  1.00 42.13           O  
ATOM     89  N   ALA A  13      22.491  48.092  41.147  1.00 38.28           N  
ATOM     90  CA  ALA A  13      22.041  49.330  40.536  1.00 37.58           C  
ATOM     91  C   ALA A  13      21.658  50.311  41.628  1.00 37.21           C  
ATOM     92  O   ALA A  13      21.626  49.965  42.812  1.00 36.95           O  
ATOM     93  CB  ALA A  13      20.843  49.074  39.635  1.00 36.75           C  
ATOM     94  N   SER A  14      21.368  51.539  41.209  1.00 36.16           N  
ATOM     95  CA  SER A  14      20.974  52.604  42.116  1.00 34.83           C  
ATOM     96  C   SER A  14      19.603  53.142  41.725  1.00 34.07           C  
ATOM     97  O   SER A  14      19.279  53.252  40.539  1.00 33.86           O  
ATOM     98  CB  SER A  14      22.028  53.719  42.105  1.00 34.53           C  
ATOM     99  OG  SER A  14      22.706  53.776  40.860  1.00 32.98           O  
ATOM    100  N   VAL A  15      18.792  53.449  42.735  1.00 33.34           N  
ATOM    101  CA  VAL A  15      17.441  53.964  42.531  1.00 32.75           C  
ATOM    102  C   VAL A  15      17.342  54.891  41.308  1.00 34.09           C  
ATOM    103  O   VAL A  15      18.057  55.896  41.209  1.00 33.34           O  
ATOM    104  CB  VAL A  15      16.970  54.727  43.784  1.00 32.03           C  
ATOM    105  CG1 VAL A  15      15.518  55.143  43.628  1.00 34.06           C  
ATOM    106  CG2 VAL A  15      17.156  53.863  45.018  1.00 30.09           C  
ATOM    107  N   GLY A  16      16.465  54.541  40.372  1.00 34.42           N  
ATOM    108  CA  GLY A  16      16.299  55.359  39.185  1.00 36.04           C  
ATOM    109  C   GLY A  16      16.795  54.765  37.874  1.00 38.80           C  
ATOM    110  O   GLY A  16      16.278  55.117  36.808  1.00 39.03           O  
ATOM    111  N   ASP A  17      17.789  53.875  37.930  1.00 39.99           N  
ATOM    112  CA  ASP A  17      18.335  53.255  36.716  1.00 39.74           C  
ATOM    113  C   ASP A  17      17.369  52.328  36.006  1.00 40.17           C  
ATOM    114  O   ASP A  17      16.326  51.945  36.541  1.00 40.20           O  
ATOM    115  CB  ASP A  17      19.572  52.412  37.017  1.00 40.92           C  
ATOM    116  CG  ASP A  17      20.679  53.199  37.639  1.00 41.01           C  
ATOM    117  OD1 ASP A  17      20.788  54.407  37.340  1.00 41.12           O  
ATOM    118  OD2 ASP A  17      21.447  52.593  38.415  1.00 41.57           O  
ATOM    119  N   ARG A  18      17.741  51.962  34.786  1.00 40.33           N  
ATOM    120  CA  ARG A  18      16.952  51.034  34.004  1.00 39.59           C  
ATOM    121  C   ARG A  18      17.605  49.681  34.260  1.00 40.32           C  
ATOM    122  O   ARG A  18      18.841  49.552  34.195  1.00 41.24           O  
ATOM    123  CB  ARG A  18      17.039  51.356  32.521  1.00 38.70           C  
ATOM    124  CG  ARG A  18      16.192  50.433  31.681  1.00 38.98           C  
ATOM    125  CD  ARG A  18      16.399  50.642  30.194  1.00 38.53           C  
ATOM    126  NE  ARG A  18      15.440  49.852  29.437  1.00 39.99           N  
ATOM    127  CZ  ARG A  18      15.318  49.875  28.115  1.00 42.50           C  
ATOM    128  NH1 ARG A  18      16.106  50.656  27.383  1.00 42.29           N  
ATOM    129  NH2 ARG A  18      14.394  49.120  27.524  1.00 42.57           N  
ATOM    130  N   VAL A  19      16.779  48.686  34.569  1.00 38.93           N  
ATOM    131  CA  VAL A  19      17.266  47.340  34.842  1.00 36.85           C  
ATOM    132  C   VAL A  19      16.730  46.339  33.817  1.00 36.74           C  
ATOM    133  O   VAL A  19      15.548  46.375  33.448  1.00 35.29           O  
ATOM    134  CB  VAL A  19      16.846  46.872  36.245  1.00 36.18           C  
ATOM    135  CG1 VAL A  19      17.200  45.412  36.420  1.00 35.24           C  
ATOM    136  CG2 VAL A  19      17.526  47.721  37.312  1.00 33.78           C  
ATOM    137  N   THR A  20      17.610  45.450  33.368  1.00 35.93           N  
ATOM    138  CA  THR A  20      17.255  44.431  32.393  1.00 35.50           C  
ATOM    139  C   THR A  20      17.719  43.034  32.821  1.00 36.09           C  
ATOM    140  O   THR A  20      18.918  42.782  32.976  1.00 38.27           O  
ATOM    141  CB  THR A  20      17.848  44.779  31.033  1.00 35.52           C  
ATOM    142  OG1 THR A  20      17.284  46.024  30.601  1.00 34.91           O  
ATOM    143  CG2 THR A  20      17.542  43.685  30.008  1.00 34.32           C  
ATOM    144  N   ILE A  21      16.750  42.144  33.028  1.00 33.92           N  
ATOM    145  CA  ILE A  21      17.002  40.767  33.425  1.00 31.91           C  
ATOM    146  C   ILE A  21      16.506  39.878  32.289  1.00 33.63           C  
ATOM    147  O   ILE A  21      15.326  39.934  31.914  1.00 33.09           O  
ATOM    148  CB  ILE A  21      16.218  40.371  34.697  1.00 29.80           C  
ATOM    149  CG1 ILE A  21      16.470  41.375  35.820  1.00 26.52           C  
ATOM    150  CG2 ILE A  21      16.653  38.976  35.147  1.00 30.06           C  
ATOM    151  CD1 ILE A  21      15.735  41.067  37.109  1.00 19.84           C  
ATOM    152  N   THR A  22      17.399  39.055  31.745  1.00 34.13           N  
ATOM    153  CA  THR A  22      17.024  38.179  30.645  1.00 34.49           C  
ATOM    154  C   THR A  22      16.854  36.724  31.056  1.00 34.38           C  
ATOM    155  O   THR A  22      17.484  36.242  31.999  1.00 33.76           O  
ATOM    156  CB  THR A  22      18.060  38.227  29.499  1.00 35.30           C  
ATOM    157  OG1 THR A  22      19.296  37.642  29.935  1.00 34.03           O  
ATOM    158  CG2 THR A  22      18.309  39.672  29.067  1.00 34.17           C  
ATOM    159  N   CYS A  23      15.984  36.029  30.334  1.00 35.16           N  
ATOM    160  CA  CYS A  23      15.731  34.623  30.591  1.00 36.88           C  
ATOM    161  C   CYS A  23      15.703  33.907  29.239  1.00 37.33           C  
ATOM    162  O   CYS A  23      14.965  34.302  28.332  1.00 35.58           O  
ATOM    163  CB  CYS A  23      14.402  34.462  31.322  1.00 37.01           C  
ATOM    164  SG  CYS A  23      14.033  32.797  31.971  1.00 39.00           S  
ATOM    165  N   ARG A  24      16.540  32.875  29.108  1.00 38.01           N  
ATOM    166  CA  ARG A  24      16.634  32.092  27.878  1.00 38.32           C  
ATOM    167  C   ARG A  24      16.224  30.640  28.115  1.00 38.37           C  
ATOM    168  O   ARG A  24      16.631  30.022  29.103  1.00 39.97           O  
ATOM    169  CB  ARG A  24      18.060  32.155  27.328  1.00 38.60           C  
ATOM    170  CG  ARG A  24      18.317  31.234  26.148  1.00 39.80           C  
ATOM    171  CD  ARG A  24      19.603  31.608  25.418  1.00 40.96           C  
ATOM    172  NE  ARG A  24      19.343  32.540  24.317  1.00 41.20           N  
ATOM    173  CZ  ARG A  24      20.276  33.035  23.506  1.00 40.18           C  
ATOM    174  NH1 ARG A  24      21.549  32.700  23.664  1.00 37.58           N  
ATOM    175  NH2 ARG A  24      19.926  33.847  22.515  1.00 41.77           N  
ATOM    176  N   THR A  25      15.413  30.104  27.206  1.00 37.82           N  
ATOM    177  CA  THR A  25      14.926  28.728  27.305  1.00 37.39           C  
ATOM    178  C   THR A  25      15.606  27.797  26.302  1.00 38.25           C  
ATOM    179  O   THR A  25      15.997  28.232  25.218  1.00 38.14           O  
ATOM    180  CB  THR A  25      13.394  28.650  27.065  1.00 36.08           C  
ATOM    181  OG1 THR A  25      13.062  29.277  25.821  1.00 33.05           O  
ATOM    182  CG2 THR A  25      12.643  29.333  28.185  1.00 35.28           C  
ATOM    183  N   SER A  26      15.742  26.521  26.673  1.00 38.19           N  
ATOM    184  CA  SER A  26      16.361  25.516  25.804  1.00 39.35           C  
ATOM    185  C   SER A  26      15.565  25.332  24.515  1.00 40.56           C  
ATOM    186  O   SER A  26      16.133  25.357  23.428  1.00 40.21           O  
ATOM    187  CB  SER A  26      16.476  24.176  26.532  1.00 39.12           C  
ATOM    188  OG  SER A  26      15.204  23.675  26.905  1.00 39.18           O  
ATOM    189  N   GLN A  27      14.252  25.138  24.633  1.00 42.94           N  
ATOM    190  CA  GLN A  27      13.398  24.984  23.450  1.00 45.17           C  
ATOM    191  C   GLN A  27      12.230  25.986  23.491  1.00 44.88           C  
ATOM    192  O   GLN A  27      11.914  26.546  24.546  1.00 44.82           O  
ATOM    193  CB  GLN A  27      12.868  23.545  23.342  1.00 45.76           C  
ATOM    194  CG  GLN A  27      12.122  23.052  24.569  1.00 48.78           C  
ATOM    195  CD  GLN A  27      11.397  21.731  24.330  1.00 50.97           C  
ATOM    196  OE1 GLN A  27      10.527  21.644  23.464  1.00 50.97           O  
ATOM    197  NE2 GLN A  27      11.746  20.705  25.103  1.00 51.16           N  
ATOM    198  N   SER A  28      11.597  26.216  22.344  1.00 43.80           N  
ATOM    199  CA  SER A  28      10.493  27.162  22.285  1.00 44.52           C  
ATOM    200  C   SER A  28       9.435  26.894  23.346  1.00 44.87           C  
ATOM    201  O   SER A  28       9.189  25.746  23.721  1.00 45.38           O  
ATOM    202  CB  SER A  28       9.831  27.144  20.910  1.00 45.49           C  
ATOM    203  OG  SER A  28       8.816  28.136  20.847  1.00 44.70           O  
ATOM    204  N   ILE A  29       8.798  27.969  23.801  1.00 43.96           N  
ATOM    205  CA  ILE A  29       7.775  27.906  24.837  1.00 42.88           C  
ATOM    206  C   ILE A  29       6.671  28.896  24.517  1.00 43.07           C  
ATOM    207  O   ILE A  29       5.826  29.230  25.358  1.00 40.23           O  
ATOM    208  CB  ILE A  29       8.429  28.233  26.186  1.00 42.79           C  
ATOM    209  CG1 ILE A  29       9.443  27.131  26.514  1.00 43.19           C  
ATOM    210  CG2 ILE A  29       7.401  28.389  27.277  1.00 44.65           C  
ATOM    211  CD1 ILE A  29       9.905  27.085  27.946  1.00 44.10           C  
ATOM    212  N   SER A  30       6.682  29.341  23.264  1.00 43.78           N  
ATOM    213  CA  SER A  30       5.717  30.312  22.789  1.00 44.61           C  
ATOM    214  C   SER A  30       5.899  31.553  23.659  1.00 44.07           C  
ATOM    215  O   SER A  30       6.924  32.229  23.576  1.00 44.42           O  
ATOM    216  CB  SER A  30       4.280  29.772  22.920  1.00 46.16           C  
ATOM    217  OG  SER A  30       3.328  30.635  22.306  1.00 45.98           O  
ATOM    218  N   SER A  31       4.933  31.819  24.527  1.00 42.97           N  
ATOM    219  CA  SER A  31       4.995  33.001  25.366  1.00 42.71           C  
ATOM    220  C   SER A  31       4.743  32.699  26.831  1.00 41.62           C  
ATOM    221  O   SER A  31       4.665  33.614  27.654  1.00 40.66           O  
ATOM    222  CB  SER A  31       3.951  33.996  24.876  1.00 44.40           C  
ATOM    223  OG  SER A  31       2.681  33.364  24.768  1.00 46.28           O  
ATOM    224  N   TYR A  32       4.628  31.419  27.159  1.00 40.21           N  
ATOM    225  CA  TYR A  32       4.334  31.029  28.531  1.00 38.75           C  
ATOM    226  C   TYR A  32       5.472  31.165  29.532  1.00 38.10           C  
ATOM    227  O   TYR A  32       5.960  30.186  30.100  1.00 39.49           O  
ATOM    228  CB  TYR A  32       3.741  29.619  28.541  1.00 36.51           C  
ATOM    229  CG  TYR A  32       2.514  29.563  27.659  1.00 34.03           C  
ATOM    230  CD1 TYR A  32       2.597  29.089  26.351  1.00 33.62           C  
ATOM    231  CD2 TYR A  32       1.301  30.102  28.087  1.00 32.25           C  
ATOM    232  CE1 TYR A  32       1.514  29.157  25.494  1.00 31.35           C  
ATOM    233  CE2 TYR A  32       0.211  30.177  27.238  1.00 31.55           C  
ATOM    234  CZ  TYR A  32       0.322  29.701  25.941  1.00 31.71           C  
ATOM    235  OH  TYR A  32      -0.759  29.752  25.093  1.00 30.75           O  
ATOM    236  N   LEU A  33       5.872  32.412  29.751  1.00 36.54           N  
ATOM    237  CA  LEU A  33       6.926  32.734  30.692  1.00 34.63           C  
ATOM    238  C   LEU A  33       6.379  33.708  31.752  1.00 34.50           C  
ATOM    239  O   LEU A  33       5.694  34.682  31.431  1.00 34.66           O  
ATOM    240  CB  LEU A  33       8.119  33.336  29.950  1.00 31.62           C  
ATOM    241  CG  LEU A  33       9.325  33.516  30.864  1.00 30.26           C  
ATOM    242  CD1 LEU A  33       9.844  32.169  31.317  1.00 27.79           C  
ATOM    243  CD2 LEU A  33      10.387  34.258  30.133  1.00 31.77           C  
ATOM    244  N   ASN A  34       6.697  33.438  33.012  1.00 33.33           N  
ATOM    245  CA  ASN A  34       6.212  34.246  34.114  1.00 32.03           C  
ATOM    246  C   ASN A  34       7.350  34.786  34.970  1.00 31.32           C  
ATOM    247  O   ASN A  34       8.365  34.115  35.155  1.00 30.23           O  
ATOM    248  CB  ASN A  34       5.266  33.395  34.963  1.00 34.10           C  
ATOM    249  CG  ASN A  34       4.338  32.533  34.112  1.00 36.56           C  
ATOM    250  OD1 ASN A  34       3.689  33.021  33.179  1.00 35.55           O  
ATOM    251  ND2 ASN A  34       4.275  31.243  34.430  1.00 38.50           N  
ATOM    252  N   TRP A  35       7.181  36.004  35.484  1.00 29.84           N  
ATOM    253  CA  TRP A  35       8.203  36.630  36.324  1.00 28.21           C  
ATOM    254  C   TRP A  35       7.692  36.816  37.741  1.00 28.43           C  
ATOM    255  O   TRP A  35       6.606  37.355  37.940  1.00 31.03           O  
ATOM    256  CB  TRP A  35       8.605  37.994  35.772  1.00 26.48           C  
ATOM    257  CG  TRP A  35       9.357  37.953  34.503  1.00 24.25           C  
ATOM    258  CD1 TRP A  35       8.873  38.214  33.262  1.00 25.15           C  
ATOM    259  CD2 TRP A  35      10.740  37.617  34.335  1.00 26.19           C  
ATOM    260  NE1 TRP A  35       9.867  38.063  32.319  1.00 26.33           N  
ATOM    261  CE2 TRP A  35      11.022  37.694  32.953  1.00 25.59           C  
ATOM    262  CE3 TRP A  35      11.768  37.256  35.219  1.00 27.37           C  
ATOM    263  CZ2 TRP A  35      12.290  37.421  32.432  1.00 24.28           C  
ATOM    264  CZ3 TRP A  35      13.030  36.987  34.700  1.00 25.25           C  
ATOM    265  CH2 TRP A  35      13.277  37.071  33.316  1.00 26.32           C  
ATOM    266  N   TYR A  36       8.490  36.382  38.713  1.00 26.68           N  
ATOM    267  CA  TYR A  36       8.148  36.481  40.122  1.00 25.67           C  
ATOM    268  C   TYR A  36       9.209  37.273  40.879  1.00 25.86           C  
ATOM    269  O   TYR A  36      10.388  37.204  40.563  1.00 23.70           O  
ATOM    270  CB  TYR A  36       8.048  35.081  40.734  1.00 27.08           C  
ATOM    271  CG  TYR A  36       7.009  34.187  40.108  1.00 27.83           C  
ATOM    272  CD1 TYR A  36       5.742  34.035  40.691  1.00 29.16           C  
ATOM    273  CD2 TYR A  36       7.272  33.516  38.910  1.00 27.13           C  
ATOM    274  CE1 TYR A  36       4.753  33.230  40.083  1.00 28.93           C  
ATOM    275  CE2 TYR A  36       6.300  32.723  38.297  1.00 27.57           C  
ATOM    276  CZ  TYR A  36       5.046  32.587  38.885  1.00 27.73           C  
ATOM    277  OH  TYR A  36       4.087  31.839  38.249  1.00 27.68           O  
ATOM    278  N   GLN A  37       8.780  38.015  41.892  1.00 28.50           N  
ATOM    279  CA  GLN A  37       9.688  38.810  42.719  1.00 31.31           C  
ATOM    280  C   GLN A  37       9.605  38.287  44.147  1.00 32.89           C  
ATOM    281  O   GLN A  37       8.509  38.044  44.660  1.00 34.24           O  
ATOM    282  CB  GLN A  37       9.268  40.286  42.695  1.00 32.26           C  
ATOM    283  CG  GLN A  37       9.979  41.197  43.702  1.00 32.60           C  
ATOM    284  CD  GLN A  37       9.247  42.533  43.918  1.00 35.06           C  
ATOM    285  OE1 GLN A  37       8.163  42.569  44.513  1.00 35.26           O  
ATOM    286  NE2 GLN A  37       9.836  43.630  43.428  1.00 32.49           N  
ATOM    287  N   GLN A  38      10.753  38.117  44.794  1.00 33.73           N  
ATOM    288  CA  GLN A  38      10.767  37.627  46.172  1.00 34.61           C  
ATOM    289  C   GLN A  38      11.687  38.467  47.067  1.00 34.97           C  
ATOM    290  O   GLN A  38      12.712  38.981  46.622  1.00 34.71           O  
ATOM    291  CB  GLN A  38      11.198  36.149  46.200  1.00 33.90           C  
ATOM    292  CG  GLN A  38      11.420  35.585  47.596  1.00 34.89           C  
ATOM    293  CD  GLN A  38      11.828  34.120  47.591  1.00 36.66           C  
ATOM    294  OE1 GLN A  38      12.807  33.735  46.946  1.00 35.83           O  
ATOM    295  NE2 GLN A  38      11.074  33.292  48.315  1.00 37.30           N  
ATOM    296  N   LYS A  39      11.297  38.611  48.328  1.00 36.21           N  
ATOM    297  CA  LYS A  39      12.072  39.370  49.303  1.00 37.45           C  
ATOM    298  C   LYS A  39      12.432  38.467  50.473  1.00 37.25           C  
ATOM    299  O   LYS A  39      11.737  37.489  50.757  1.00 36.94           O  
ATOM    300  CB  LYS A  39      11.274  40.572  49.819  1.00 39.23           C  
ATOM    301  CG  LYS A  39      11.047  41.658  48.781  1.00 42.94           C  
ATOM    302  CD  LYS A  39      10.681  42.990  49.413  1.00 44.10           C  
ATOM    303  CE  LYS A  39      10.356  44.007  48.339  1.00 46.49           C  
ATOM    304  NZ  LYS A  39       9.228  43.506  47.493  1.00 49.88           N  
ATOM    305  N   PRO A  40      13.525  38.788  51.174  1.00 36.67           N  
ATOM    306  CA  PRO A  40      13.978  37.999  52.320  1.00 37.10           C  
ATOM    307  C   PRO A  40      12.870  37.456  53.213  1.00 38.75           C  
ATOM    308  O   PRO A  40      12.017  38.203  53.710  1.00 38.51           O  
ATOM    309  CB  PRO A  40      14.901  38.967  53.040  1.00 35.22           C  
ATOM    310  CG  PRO A  40      15.598  39.617  51.876  1.00 34.65           C  
ATOM    311  CD  PRO A  40      14.441  39.913  50.921  1.00 34.85           C  
ATOM    312  N   GLY A  41      12.891  36.139  53.400  1.00 40.37           N  
ATOM    313  CA  GLY A  41      11.906  35.482  54.240  1.00 41.47           C  
ATOM    314  C   GLY A  41      10.461  35.738  53.855  1.00 42.81           C  
ATOM    315  O   GLY A  41       9.596  35.812  54.730  1.00 43.48           O  
ATOM    316  N   LYS A  42      10.186  35.864  52.558  1.00 42.75           N  
ATOM    317  CA  LYS A  42       8.821  36.110  52.098  1.00 42.95           C  
ATOM    318  C   LYS A  42       8.437  35.262  50.884  1.00 41.27           C  
ATOM    319  O   LYS A  42       9.294  34.831  50.107  1.00 41.07           O  
ATOM    320  CB  LYS A  42       8.646  37.599  51.778  1.00 45.33           C  
ATOM    321  CG  LYS A  42       8.792  38.504  52.999  1.00 48.63           C  
ATOM    322  CD  LYS A  42       7.553  38.435  53.881  1.00 51.53           C  
ATOM    323  CE  LYS A  42       7.787  39.087  55.248  1.00 54.72           C  
ATOM    324  NZ  LYS A  42       8.589  38.231  56.180  1.00 57.56           N  
ATOM    325  N   ALA A  43       7.141  35.012  50.731  1.00 38.76           N  
ATOM    326  CA  ALA A  43       6.668  34.223  49.607  1.00 37.29           C  
ATOM    327  C   ALA A  43       6.738  35.076  48.368  1.00 36.89           C  
ATOM    328  O   ALA A  43       6.435  36.267  48.405  1.00 38.04           O  
ATOM    329  CB  ALA A  43       5.247  33.791  49.830  1.00 37.25           C  
ATOM    330  N   PRO A  44       7.144  34.481  47.245  1.00 35.54           N  
ATOM    331  CA  PRO A  44       7.234  35.234  45.993  1.00 34.06           C  
ATOM    332  C   PRO A  44       5.902  35.837  45.563  1.00 32.74           C  
ATOM    333  O   PRO A  44       4.846  35.470  46.070  1.00 32.38           O  
ATOM    334  CB  PRO A  44       7.751  34.189  45.000  1.00 33.66           C  
ATOM    335  CG  PRO A  44       7.307  32.888  45.602  1.00 32.69           C  
ATOM    336  CD  PRO A  44       7.592  33.094  47.054  1.00 33.99           C  
ATOM    337  N   LYS A  45       5.969  36.773  44.629  1.00 32.57           N  
ATOM    338  CA  LYS A  45       4.779  37.422  44.108  1.00 33.21           C  
ATOM    339  C   LYS A  45       4.849  37.402  42.582  1.00 33.09           C  
ATOM    340  O   LYS A  45       5.919  37.611  41.991  1.00 31.17           O  
ATOM    341  CB  LYS A  45       4.691  38.858  44.626  1.00 32.11           C  
ATOM    342  N   LEU A  46       3.711  37.135  41.947  1.00 33.48           N  
ATOM    343  CA  LEU A  46       3.655  37.084  40.485  1.00 34.97           C  
ATOM    344  C   LEU A  46       3.751  38.506  39.939  1.00 35.23           C  
ATOM    345  O   LEU A  46       3.039  39.399  40.399  1.00 35.02           O  
ATOM    346  CB  LEU A  46       2.335  36.459  40.021  1.00 34.08           C  
ATOM    347  CG  LEU A  46       2.307  35.695  38.694  1.00 36.76           C  
ATOM    348  CD1 LEU A  46       0.925  35.864  38.082  1.00 37.33           C  
ATOM    349  CD2 LEU A  46       3.374  36.192  37.723  1.00 37.89           C  
ATOM    350  N   LEU A  47       4.624  38.722  38.965  1.00 35.39           N  
ATOM    351  CA  LEU A  47       4.762  40.050  38.402  1.00 36.78           C  
ATOM    352  C   LEU A  47       4.160  40.128  37.017  1.00 37.38           C  
ATOM    353  O   LEU A  47       3.267  40.928  36.760  1.00 38.31           O  
ATOM    354  CB  LEU A  47       6.232  40.465  38.358  1.00 37.02           C  
ATOM    355  CG  LEU A  47       6.889  40.699  39.726  1.00 38.40           C  
ATOM    356  CD1 LEU A  47       8.197  41.430  39.538  1.00 39.26           C  
ATOM    357  CD2 LEU A  47       5.978  41.525  40.617  1.00 38.28           C  
ATOM    358  N   ILE A  48       4.644  39.284  36.127  1.00 37.62           N  
ATOM    359  CA  ILE A  48       4.156  39.269  34.763  1.00 38.43           C  
ATOM    360  C   ILE A  48       4.035  37.829  34.321  1.00 39.22           C  
ATOM    361  O   ILE A  48       4.806  36.975  34.771  1.00 40.49           O  
ATOM    362  CB  ILE A  48       5.145  39.967  33.835  1.00 39.69           C  
ATOM    363  CG1 ILE A  48       5.175  41.461  34.138  1.00 39.61           C  
ATOM    364  CG2 ILE A  48       4.798  39.666  32.383  1.00 39.48           C  
ATOM    365  CD1 ILE A  48       6.259  42.197  33.363  1.00 41.06           C  
ATOM    366  N   TYR A  49       3.073  37.558  33.449  1.00 38.42           N  
ATOM    367  CA  TYR A  49       2.876  36.211  32.934  1.00 39.09           C  
ATOM    368  C   TYR A  49       2.619  36.345  31.447  1.00 37.59           C  
ATOM    369  O   TYR A  49       2.563  37.447  30.934  1.00 38.04           O  
ATOM    370  CB  TYR A  49       1.696  35.531  33.628  1.00 42.53           C  
ATOM    371  CG  TYR A  49       0.391  36.282  33.514  1.00 46.43           C  
ATOM    372  CD1 TYR A  49       0.140  37.416  34.290  1.00 47.81           C  
ATOM    373  CD2 TYR A  49      -0.592  35.861  32.619  1.00 48.02           C  
ATOM    374  CE1 TYR A  49      -1.073  38.116  34.178  1.00 49.11           C  
ATOM    375  CE2 TYR A  49      -1.800  36.547  32.493  1.00 48.78           C  
ATOM    376  CZ  TYR A  49      -2.039  37.669  33.273  1.00 50.04           C  
ATOM    377  OH  TYR A  49      -3.249  38.320  33.144  1.00 50.94           O  
ATOM    378  N   ALA A  50       2.475  35.235  30.744  1.00 37.70           N  
ATOM    379  CA  ALA A  50       2.251  35.309  29.307  1.00 37.37           C  
ATOM    380  C   ALA A  50       3.317  36.204  28.674  1.00 37.87           C  
ATOM    381  O   ALA A  50       3.088  36.831  27.637  1.00 39.09           O  
ATOM    382  CB  ALA A  50       0.866  35.862  29.021  1.00 37.55           C  
ATOM    383  N   ALA A  51       4.482  36.265  29.317  1.00 37.26           N  
ATOM    384  CA  ALA A  51       5.620  37.054  28.835  1.00 35.52           C  
ATOM    385  C   ALA A  51       5.463  38.560  28.920  1.00 35.04           C  
ATOM    386  O   ALA A  51       6.462  39.262  29.074  1.00 33.41           O  
ATOM    387  CB  ALA A  51       5.964  36.671  27.394  1.00 35.25           C  
ATOM    388  N   SER A  52       4.232  39.066  28.816  1.00 35.21           N  
ATOM    389  CA  SER A  52       4.031  40.516  28.868  1.00 35.50           C  
ATOM    390  C   SER A  52       2.843  41.066  29.666  1.00 36.13           C  
ATOM    391  O   SER A  52       2.866  42.225  30.062  1.00 37.92           O  
ATOM    392  CB  SER A  52       3.976  41.083  27.454  1.00 33.72           C  
ATOM    393  OG  SER A  52       2.839  40.607  26.773  1.00 34.45           O  
ATOM    394  N   SER A  53       1.813  40.263  29.912  1.00 36.97           N  
ATOM    395  CA  SER A  53       0.664  40.745  30.681  1.00 38.69           C  
ATOM    396  C   SER A  53       1.014  40.985  32.151  1.00 39.87           C  
ATOM    397  O   SER A  53       1.585  40.113  32.811  1.00 40.77           O  
ATOM    398  CB  SER A  53      -0.481  39.739  30.593  1.00 39.37           C  
ATOM    399  OG  SER A  53      -0.779  39.450  29.241  1.00 43.93           O  
ATOM    400  N   LEU A  54       0.665  42.158  32.675  1.00 40.48           N  
ATOM    401  CA  LEU A  54       0.969  42.452  34.071  1.00 42.31           C  
ATOM    402  C   LEU A  54      -0.148  42.005  35.014  1.00 42.79           C  
ATOM    403  O   LEU A  54      -1.314  41.972  34.625  1.00 42.71           O  
ATOM    404  CB  LEU A  54       1.209  43.948  34.276  1.00 43.95           C  
ATOM    405  CG  LEU A  54       2.036  44.757  33.277  1.00 46.31           C  
ATOM    406  CD1 LEU A  54       2.441  46.071  33.950  1.00 46.86           C  
ATOM    407  CD2 LEU A  54       3.270  43.983  32.847  1.00 49.29           C  
ATOM    408  N   GLN A  55       0.225  41.665  36.251  1.00 42.74           N  
ATOM    409  CA  GLN A  55      -0.724  41.233  37.281  1.00 42.58           C  
ATOM    410  C   GLN A  55      -1.290  42.484  37.918  1.00 42.87           C  
ATOM    411  O   GLN A  55      -0.565  43.468  38.083  1.00 44.51           O  
ATOM    412  CB  GLN A  55      -0.004  40.400  38.349  1.00 42.92           C  
ATOM    413  CG  GLN A  55      -0.852  40.020  39.580  1.00 41.38           C  
ATOM    414  CD  GLN A  55      -1.891  38.944  39.298  1.00 40.66           C  
ATOM    415  OE1 GLN A  55      -2.066  38.507  38.159  1.00 40.96           O  
ATOM    416  NE2 GLN A  55      -2.589  38.513  40.343  1.00 40.42           N  
ATOM    417  N   SER A  56      -2.570  42.467  38.285  1.00 42.04           N  
ATOM    418  CA  SER A  56      -3.157  43.663  38.891  1.00 41.33           C  
ATOM    419  C   SER A  56      -2.370  44.080  40.127  1.00 39.98           C  
ATOM    420  O   SER A  56      -1.884  43.240  40.885  1.00 38.83           O  
ATOM    421  CB  SER A  56      -4.631  43.435  39.256  1.00 42.78           C  
ATOM    422  OG  SER A  56      -4.801  42.316  40.118  1.00 46.76           O  
ATOM    423  N   GLY A  57      -2.224  45.386  40.311  1.00 39.12           N  
ATOM    424  CA  GLY A  57      -1.492  45.880  41.461  1.00 37.65           C  
ATOM    425  C   GLY A  57      -0.010  46.007  41.184  1.00 35.96           C  
ATOM    426  O   GLY A  57       0.782  46.247  42.094  1.00 36.38           O  
ATOM    427  N   VAL A  58       0.376  45.839  39.925  1.00 34.42           N  
ATOM    428  CA  VAL A  58       1.785  45.950  39.577  1.00 34.44           C  
ATOM    429  C   VAL A  58       2.053  47.220  38.780  1.00 34.74           C  
ATOM    430  O   VAL A  58       1.405  47.466  37.762  1.00 34.47           O  
ATOM    431  CB  VAL A  58       2.264  44.723  38.770  1.00 33.59           C  
ATOM    432  CG1 VAL A  58       3.657  44.982  38.192  1.00 31.38           C  
ATOM    433  CG2 VAL A  58       2.282  43.494  39.674  1.00 32.48           C  
ATOM    434  N   PRO A  59       3.008  48.047  39.252  1.00 35.29           N  
ATOM    435  CA  PRO A  59       3.404  49.312  38.622  1.00 35.46           C  
ATOM    436  C   PRO A  59       3.969  49.200  37.205  1.00 36.99           C  
ATOM    437  O   PRO A  59       4.956  48.503  36.953  1.00 36.98           O  
ATOM    438  CB  PRO A  59       4.404  49.894  39.615  1.00 35.16           C  
ATOM    439  CG  PRO A  59       4.966  48.683  40.302  1.00 36.74           C  
ATOM    440  CD  PRO A  59       3.737  47.845  40.517  1.00 35.97           C  
ATOM    441  N   SER A  60       3.326  49.919  36.291  1.00 37.55           N  
ATOM    442  CA  SER A  60       3.693  49.938  34.886  1.00 37.91           C  
ATOM    443  C   SER A  60       5.183  50.041  34.568  1.00 36.44           C  
ATOM    444  O   SER A  60       5.566  49.895  33.402  1.00 35.33           O  
ATOM    445  CB  SER A  60       2.950  51.080  34.187  1.00 41.87           C  
ATOM    446  OG  SER A  60       3.192  52.317  34.846  1.00 45.44           O  
ATOM    447  N   ARG A  61       6.029  50.305  35.561  1.00 34.12           N  
ATOM    448  CA  ARG A  61       7.458  50.389  35.264  1.00 34.34           C  
ATOM    449  C   ARG A  61       8.008  48.992  34.967  1.00 35.04           C  
ATOM    450  O   ARG A  61       9.153  48.831  34.517  1.00 35.45           O  
ATOM    451  CB  ARG A  61       8.241  51.045  36.412  1.00 32.77           C  
ATOM    452  CG  ARG A  61       8.152  50.368  37.763  1.00 30.26           C  
ATOM    453  CD  ARG A  61       9.034  51.112  38.733  1.00 28.40           C  
ATOM    454  NE  ARG A  61       9.032  50.554  40.083  1.00 27.99           N  
ATOM    455  CZ  ARG A  61       8.001  50.605  40.916  1.00 27.85           C  
ATOM    456  NH1 ARG A  61       6.876  51.187  40.545  1.00 29.45           N  
ATOM    457  NH2 ARG A  61       8.098  50.086  42.128  1.00 29.39           N  
ATOM    458  N   PHE A  62       7.165  47.989  35.219  1.00 34.70           N  
ATOM    459  CA  PHE A  62       7.498  46.588  34.974  1.00 33.71           C  
ATOM    460  C   PHE A  62       6.873  46.119  33.658  1.00 34.09           C  
ATOM    461  O   PHE A  62       5.650  46.061  33.528  1.00 34.21           O  
ATOM    462  CB  PHE A  62       6.963  45.702  36.102  1.00 32.39           C  
ATOM    463  CG  PHE A  62       7.738  45.800  37.379  1.00 31.54           C  
ATOM    464  CD1 PHE A  62       7.183  46.417  38.500  1.00 31.71           C  
ATOM    465  CD2 PHE A  62       9.007  45.241  37.479  1.00 31.46           C  
ATOM    466  CE1 PHE A  62       7.882  46.475  39.712  1.00 31.31           C  
ATOM    467  CE2 PHE A  62       9.719  45.293  38.684  1.00 31.70           C  
ATOM    468  CZ  PHE A  62       9.149  45.913  39.807  1.00 32.46           C  
ATOM    469  N   SER A  63       7.706  45.776  32.688  1.00 33.82           N  
ATOM    470  CA  SER A  63       7.187  45.306  31.417  1.00 35.01           C  
ATOM    471  C   SER A  63       7.877  44.019  31.010  1.00 37.07           C  
ATOM    472  O   SER A  63       8.922  43.650  31.560  1.00 35.90           O  
ATOM    473  CB  SER A  63       7.390  46.353  30.323  1.00 34.71           C  
ATOM    474  OG  SER A  63       8.756  46.714  30.215  1.00 36.30           O  
ATOM    475  N   GLY A  64       7.283  43.346  30.033  1.00 39.04           N  
ATOM    476  CA  GLY A  64       7.832  42.099  29.544  1.00 38.68           C  
ATOM    477  C   GLY A  64       7.783  42.056  28.036  1.00 38.78           C  
ATOM    478  O   GLY A  64       6.928  42.688  27.409  1.00 36.65           O  
ATOM    479  N   SER A  65       8.714  41.303  27.460  1.00 40.16           N  
ATOM    480  CA  SER A  65       8.815  41.153  26.016  1.00 40.82           C  
ATOM    481  C   SER A  65       9.407  39.791  25.696  1.00 42.13           C  
ATOM    482  O   SER A  65       9.913  39.101  26.587  1.00 40.16           O  
ATOM    483  CB  SER A  65       9.722  42.237  25.443  1.00 39.36           C  
ATOM    484  OG  SER A  65      10.994  42.197  26.065  1.00 37.58           O  
ATOM    485  N   GLY A  66       9.333  39.405  24.425  1.00 43.87           N  
ATOM    486  CA  GLY A  66       9.906  38.135  24.015  1.00 46.83           C  
ATOM    487  C   GLY A  66       8.968  37.005  23.623  1.00 47.64           C  
ATOM    488  O   GLY A  66       7.809  36.931  24.041  1.00 48.00           O  
ATOM    489  N   SER A  67       9.493  36.103  22.808  1.00 47.93           N  
ATOM    490  CA  SER A  67       8.723  34.963  22.356  1.00 47.41           C  
ATOM    491  C   SER A  67       9.686  33.859  21.967  1.00 46.18           C  
ATOM    492  O   SER A  67      10.835  34.123  21.596  1.00 46.68           O  
ATOM    493  CB  SER A  67       7.868  35.350  21.153  1.00 48.69           C  
ATOM    494  OG  SER A  67       6.881  34.364  20.900  1.00 51.71           O  
ATOM    495  N   GLY A  68       9.220  32.623  22.072  1.00 44.12           N  
ATOM    496  CA  GLY A  68      10.049  31.493  21.705  1.00 43.21           C  
ATOM    497  C   GLY A  68      11.049  31.038  22.749  1.00 42.79           C  
ATOM    498  O   GLY A  68      10.694  30.308  23.683  1.00 41.37           O  
ATOM    499  N   THR A  69      12.301  31.469  22.592  1.00 41.46           N  
ATOM    500  CA  THR A  69      13.369  31.074  23.509  1.00 40.73           C  
ATOM    501  C   THR A  69      14.072  32.201  24.255  1.00 41.12           C  
ATOM    502  O   THR A  69      14.885  31.948  25.141  1.00 41.41           O  
ATOM    503  CB  THR A  69      14.429  30.259  22.770  1.00 39.73           C  
ATOM    504  OG1 THR A  69      14.696  30.868  21.501  1.00 38.54           O  
ATOM    505  CG2 THR A  69      13.943  28.832  22.561  1.00 39.85           C  
ATOM    506  N   ASP A  70      13.761  33.442  23.902  1.00 41.66           N  
ATOM    507  CA  ASP A  70      14.380  34.575  24.570  1.00 41.25           C  
ATOM    508  C   ASP A  70      13.366  35.578  25.102  1.00 41.63           C  
ATOM    509  O   ASP A  70      12.437  35.983  24.399  1.00 42.59           O  
ATOM    510  CB  ASP A  70      15.359  35.253  23.623  1.00 39.84           C  
ATOM    511  CG  ASP A  70      16.600  34.426  23.396  1.00 39.59           C  
ATOM    512  OD1 ASP A  70      17.265  34.075  24.397  1.00 37.13           O  
ATOM    513  OD2 ASP A  70      16.907  34.129  22.221  1.00 39.97           O  
ATOM    514  N   PHE A  71      13.556  35.963  26.361  1.00 41.98           N  
ATOM    515  CA  PHE A  71      12.671  36.906  27.031  1.00 41.51           C  
ATOM    516  C   PHE A  71      13.449  37.917  27.864  1.00 41.15           C  
ATOM    517  O   PHE A  71      14.611  37.696  28.222  1.00 41.16           O  
ATOM    518  CB  PHE A  71      11.674  36.154  27.917  1.00 41.36           C  
ATOM    519  CG  PHE A  71      10.894  35.101  27.184  1.00 42.99           C  
ATOM    520  CD1 PHE A  71      11.397  33.817  27.052  1.00 44.75           C  
ATOM    521  CD2 PHE A  71       9.684  35.406  26.579  1.00 44.55           C  
ATOM    522  CE1 PHE A  71      10.710  32.842  26.321  1.00 46.06           C  
ATOM    523  CE2 PHE A  71       8.984  34.443  25.843  1.00 46.73           C  
ATOM    524  CZ  PHE A  71       9.504  33.155  25.715  1.00 46.20           C  
ATOM    525  N   THR A  72      12.794  39.030  28.173  1.00 40.48           N  
ATOM    526  CA  THR A  72      13.424  40.093  28.943  1.00 39.52           C  
ATOM    527  C   THR A  72      12.427  40.713  29.911  1.00 38.97           C  
ATOM    528  O   THR A  72      11.270  40.912  29.557  1.00 39.53           O  
ATOM    529  CB  THR A  72      13.922  41.230  28.014  1.00 38.26           C  
ATOM    530  OG1 THR A  72      14.598  40.677  26.883  1.00 37.65           O  
ATOM    531  CG2 THR A  72      14.883  42.137  28.754  1.00 39.68           C  
ATOM    532  N   LEU A  73      12.873  40.991  31.134  1.00 38.55           N  
ATOM    533  CA  LEU A  73      12.037  41.655  32.134  1.00 39.19           C  
ATOM    534  C   LEU A  73      12.667  43.049  32.269  1.00 40.86           C  
ATOM    535  O   LEU A  73      13.883  43.161  32.443  1.00 41.16           O  
ATOM    536  CB  LEU A  73      12.083  40.924  33.485  1.00 36.68           C  
ATOM    537  CG  LEU A  73      11.501  41.682  34.693  1.00 36.15           C  
ATOM    538  CD1 LEU A  73      10.044  41.982  34.474  1.00 35.02           C  
ATOM    539  CD2 LEU A  73      11.667  40.862  35.953  1.00 36.60           C  
ATOM    540  N   THR A  74      11.870  44.112  32.173  1.00 41.41           N  
ATOM    541  CA  THR A  74      12.453  45.451  32.271  1.00 41.86           C  
ATOM    542  C   THR A  74      11.828  46.384  33.297  1.00 41.95           C  
ATOM    543  O   THR A  74      10.617  46.635  33.286  1.00 41.76           O  
ATOM    544  CB  THR A  74      12.434  46.203  30.899  1.00 41.98           C  
ATOM    545  OG1 THR A  74      13.016  45.380  29.873  1.00 40.75           O  
ATOM    546  CG2 THR A  74      13.233  47.494  31.002  1.00 38.89           C  
ATOM    547  N   ILE A  75      12.670  46.896  34.183  1.00 41.31           N  
ATOM    548  CA  ILE A  75      12.220  47.849  35.183  1.00 42.86           C  
ATOM    549  C   ILE A  75      12.666  49.218  34.657  1.00 43.99           C  
ATOM    550  O   ILE A  75      13.842  49.574  34.756  1.00 43.12           O  
ATOM    551  CB  ILE A  75      12.875  47.587  36.546  1.00 42.36           C  
ATOM    552  CG1 ILE A  75      12.406  46.234  37.088  1.00 42.51           C  
ATOM    553  CG2 ILE A  75      12.519  48.702  37.517  1.00 42.06           C  
ATOM    554  CD1 ILE A  75      12.925  45.906  38.487  1.00 40.76           C  
ATOM    555  N   SER A  76      11.723  49.966  34.083  1.00 44.59           N  
ATOM    556  CA  SER A  76      12.012  51.279  33.502  1.00 45.50           C  
ATOM    557  C   SER A  76      12.848  52.194  34.400  1.00 45.86           C  
ATOM    558  O   SER A  76      13.775  52.857  33.926  1.00 45.45           O  
ATOM    559  CB  SER A  76      10.705  51.978  33.099  1.00 45.35           C  
ATOM    560  OG  SER A  76       9.837  52.149  34.203  1.00 44.96           O  
ATOM    561  N   SER A  77      12.529  52.224  35.689  1.00 45.97           N  
ATOM    562  CA  SER A  77      13.276  53.056  36.627  1.00 46.82           C  
ATOM    563  C   SER A  77      13.216  52.448  38.031  1.00 45.68           C  
ATOM    564  O   SER A  77      12.175  52.454  38.688  1.00 44.39           O  
ATOM    565  CB  SER A  77      12.711  54.478  36.627  1.00 49.33           C  
ATOM    566  OG  SER A  77      13.550  55.347  37.370  1.00 53.91           O  
ATOM    567  N   LEU A  78      14.357  51.940  38.481  1.00 44.67           N  
ATOM    568  CA  LEU A  78      14.475  51.277  39.770  1.00 44.25           C  
ATOM    569  C   LEU A  78      14.044  52.082  40.997  1.00 44.33           C  
ATOM    570  O   LEU A  78      14.561  53.165  41.256  1.00 43.72           O  
ATOM    571  CB  LEU A  78      15.915  50.784  39.940  1.00 43.19           C  
ATOM    572  CG  LEU A  78      16.139  49.607  40.891  1.00 42.16           C  
ATOM    573  CD1 LEU A  78      15.251  48.441  40.492  1.00 39.74           C  
ATOM    574  CD2 LEU A  78      17.600  49.203  40.848  1.00 42.91           C  
ATOM    575  N   GLN A  79      13.101  51.516  41.750  1.00 45.61           N  
ATOM    576  CA  GLN A  79      12.554  52.116  42.967  1.00 47.08           C  
ATOM    577  C   GLN A  79      13.042  51.362  44.204  1.00 48.09           C  
ATOM    578  O   GLN A  79      13.420  50.197  44.115  1.00 48.87           O  
ATOM    579  CB  GLN A  79      11.020  52.062  42.939  1.00 48.17           C  
ATOM    580  CG  GLN A  79      10.361  52.908  41.864  1.00 50.69           C  
ATOM    581  CD  GLN A  79      10.748  54.380  41.958  1.00 52.66           C  
ATOM    582  OE1 GLN A  79      11.321  54.940  41.018  1.00 52.58           O  
ATOM    583  NE2 GLN A  79      10.440  55.013  43.095  1.00 51.63           N  
ATOM    584  N   PRO A  80      13.028  52.017  45.383  1.00 49.00           N  
ATOM    585  CA  PRO A  80      13.474  51.380  46.629  1.00 48.34           C  
ATOM    586  C   PRO A  80      12.841  50.020  46.908  1.00 48.40           C  
ATOM    587  O   PRO A  80      13.516  49.106  47.384  1.00 49.16           O  
ATOM    588  CB  PRO A  80      13.108  52.416  47.691  1.00 46.95           C  
ATOM    589  CG  PRO A  80      13.368  53.693  46.980  1.00 46.87           C  
ATOM    590  CD  PRO A  80      12.735  53.445  45.613  1.00 48.70           C  
ATOM    591  N   GLU A  81      11.550  49.883  46.617  1.00 47.67           N  
ATOM    592  CA  GLU A  81      10.863  48.615  46.855  1.00 47.71           C  
ATOM    593  C   GLU A  81      11.227  47.569  45.805  1.00 46.44           C  
ATOM    594  O   GLU A  81      10.945  46.383  45.972  1.00 47.36           O  
ATOM    595  CB  GLU A  81       9.339  48.800  46.854  1.00 48.96           C  
ATOM    596  CG  GLU A  81       8.860  50.227  47.061  1.00 54.18           C  
ATOM    597  CD  GLU A  81       8.618  50.974  45.749  1.00 55.41           C  
ATOM    598  OE1 GLU A  81       7.701  50.578  44.987  1.00 53.97           O  
ATOM    599  OE2 GLU A  81       9.348  51.958  45.484  1.00 56.72           O  
ATOM    600  N   ASP A  82      11.858  48.009  44.725  1.00 43.55           N  
ATOM    601  CA  ASP A  82      12.224  47.102  43.653  1.00 41.67           C  
ATOM    602  C   ASP A  82      13.414  46.199  43.965  1.00 41.05           C  
ATOM    603  O   ASP A  82      13.679  45.233  43.239  1.00 41.56           O  
ATOM    604  CB  ASP A  82      12.490  47.894  42.385  1.00 39.62           C  
ATOM    605  CG  ASP A  82      11.242  48.545  41.864  1.00 39.43           C  
ATOM    606  OD1 ASP A  82      10.163  48.280  42.445  1.00 38.97           O  
ATOM    607  OD2 ASP A  82      11.321  49.318  40.887  1.00 39.66           O  
ATOM    608  N   PHE A  83      14.129  46.489  45.044  1.00 40.20           N  
ATOM    609  CA  PHE A  83      15.276  45.663  45.400  1.00 39.31           C  
ATOM    610  C   PHE A  83      14.783  44.336  45.940  1.00 38.87           C  
ATOM    611  O   PHE A  83      14.052  44.291  46.929  1.00 39.53           O  
ATOM    612  CB  PHE A  83      16.153  46.405  46.402  1.00 37.67           C  
ATOM    613  CG  PHE A  83      16.903  47.538  45.775  1.00 39.62           C  
ATOM    614  CD1 PHE A  83      18.063  47.293  45.032  1.00 39.72           C  
ATOM    615  CD2 PHE A  83      16.383  48.832  45.801  1.00 39.38           C  
ATOM    616  CE1 PHE A  83      18.681  48.309  44.316  1.00 38.77           C  
ATOM    617  CE2 PHE A  83      16.992  49.855  45.085  1.00 38.46           C  
ATOM    618  CZ  PHE A  83      18.147  49.593  44.337  1.00 39.34           C  
ATOM    619  N   ALA A  84      15.179  43.263  45.260  1.00 38.51           N  
ATOM    620  CA  ALA A  84      14.778  41.901  45.615  1.00 37.55           C  
ATOM    621  C   ALA A  84      15.411  40.883  44.673  1.00 36.35           C  
ATOM    622  O   ALA A  84      16.380  41.180  43.977  1.00 37.28           O  
ATOM    623  CB  ALA A  84      13.268  41.780  45.537  1.00 36.70           C  
ATOM    624  N   THR A  85      14.855  39.677  44.648  1.00 34.61           N  
ATOM    625  CA  THR A  85      15.359  38.652  43.754  1.00 32.24           C  
ATOM    626  C   THR A  85      14.242  38.331  42.782  1.00 32.08           C  
ATOM    627  O   THR A  85      13.074  38.246  43.171  1.00 30.51           O  
ATOM    628  CB  THR A  85      15.766  37.367  44.506  1.00 31.91           C  
ATOM    629  OG1 THR A  85      16.882  37.625  45.376  1.00 34.29           O  
ATOM    630  CG2 THR A  85      16.171  36.301  43.520  1.00 31.73           C  
ATOM    631  N   TYR A  86      14.616  38.166  41.518  1.00 32.10           N  
ATOM    632  CA  TYR A  86      13.670  37.874  40.464  1.00 32.25           C  
ATOM    633  C   TYR A  86      13.881  36.499  39.808  1.00 31.90           C  
ATOM    634  O   TYR A  86      15.018  36.080  39.527  1.00 31.45           O  
ATOM    635  CB  TYR A  86      13.736  38.982  39.411  1.00 33.90           C  
ATOM    636  CG  TYR A  86      13.345  40.333  39.971  1.00 38.46           C  
ATOM    637  CD1 TYR A  86      14.295  41.173  40.567  1.00 38.69           C  
ATOM    638  CD2 TYR A  86      12.002  40.746  39.976  1.00 39.07           C  
ATOM    639  CE1 TYR A  86      13.916  42.392  41.163  1.00 38.64           C  
ATOM    640  CE2 TYR A  86      11.613  41.958  40.565  1.00 38.23           C  
ATOM    641  CZ  TYR A  86      12.572  42.773  41.158  1.00 38.77           C  
ATOM    642  OH  TYR A  86      12.183  43.957  41.752  1.00 37.80           O  
ATOM    643  N   TYR A  87      12.768  35.812  39.557  1.00 29.43           N  
ATOM    644  CA  TYR A  87      12.791  34.491  38.944  1.00 28.28           C  
ATOM    645  C   TYR A  87      11.897  34.378  37.722  1.00 28.49           C  
ATOM    646  O   TYR A  87      10.783  34.880  37.731  1.00 26.87           O  
ATOM    647  CB  TYR A  87      12.304  33.440  39.939  1.00 25.40           C  
ATOM    648  CG  TYR A  87      13.146  33.264  41.169  1.00 24.83           C  
ATOM    649  CD1 TYR A  87      14.432  32.728  41.094  1.00 24.19           C  
ATOM    650  CD2 TYR A  87      12.655  33.627  42.413  1.00 24.34           C  
ATOM    651  CE1 TYR A  87      15.204  32.559  42.234  1.00 22.80           C  
ATOM    652  CE2 TYR A  87      13.415  33.460  43.559  1.00 24.10           C  
ATOM    653  CZ  TYR A  87      14.683  32.927  43.468  1.00 24.22           C  
ATOM    654  OH  TYR A  87      15.416  32.748  44.623  1.00 26.60           O  
ATOM    655  N   CYS A  88      12.381  33.719  36.670  1.00 30.19           N  
ATOM    656  CA  CYS A  88      11.533  33.484  35.507  1.00 31.65           C  
ATOM    657  C   CYS A  88      11.056  32.042  35.593  1.00 32.26           C  
ATOM    658  O   CYS A  88      11.654  31.222  36.288  1.00 31.66           O  
ATOM    659  CB  CYS A  88      12.256  33.722  34.184  1.00 30.88           C  
ATOM    660  SG  CYS A  88      13.936  33.064  33.982  1.00 35.71           S  
ATOM    661  N   GLN A  89       9.970  31.737  34.897  1.00 32.62           N  
ATOM    662  CA  GLN A  89       9.407  30.399  34.934  1.00 32.67           C  
ATOM    663  C   GLN A  89       8.625  30.135  33.673  1.00 33.17           C  
ATOM    664  O   GLN A  89       7.893  31.002  33.209  1.00 35.00           O  
ATOM    665  CB  GLN A  89       8.458  30.261  36.120  1.00 31.67           C  
ATOM    666  CG  GLN A  89       7.623  29.001  36.089  1.00 32.16           C  
ATOM    667  CD  GLN A  89       6.522  29.002  37.126  1.00 33.94           C  
ATOM    668  OE1 GLN A  89       5.515  29.711  36.992  1.00 34.62           O  
ATOM    669  NE2 GLN A  89       6.706  28.212  38.174  1.00 33.12           N  
ATOM    670  N   GLN A  90       8.776  28.940  33.116  1.00 31.74           N  
ATOM    671  CA  GLN A  90       8.032  28.595  31.922  1.00 30.13           C  
ATOM    672  C   GLN A  90       6.912  27.682  32.394  1.00 31.19           C  
ATOM    673  O   GLN A  90       7.090  26.905  33.332  1.00 32.38           O  
ATOM    674  CB  GLN A  90       8.950  27.905  30.893  1.00 29.00           C  
ATOM    675  CG  GLN A  90       9.592  26.563  31.297  1.00 25.33           C  
ATOM    676  CD  GLN A  90       8.619  25.404  31.237  1.00 22.86           C  
ATOM    677  OE1 GLN A  90       7.898  25.222  30.255  1.00 23.92           O  
ATOM    678  NE2 GLN A  90       8.587  24.619  32.290  1.00 23.95           N  
ATOM    679  N   SER A  91       5.745  27.804  31.784  1.00 31.64           N  
ATOM    680  CA  SER A  91       4.621  26.969  32.169  1.00 32.90           C  
ATOM    681  C   SER A  91       3.984  26.430  30.903  1.00 33.89           C  
ATOM    682  O   SER A  91       2.774  26.281  30.805  1.00 35.08           O  
ATOM    683  CB  SER A  91       3.613  27.774  33.009  1.00 33.43           C  
ATOM    684  OG  SER A  91       3.235  28.994  32.383  1.00 32.48           O  
ATOM    685  N   TYR A  92       4.830  26.146  29.924  1.00 36.07           N  
ATOM    686  CA  TYR A  92       4.392  25.600  28.648  1.00 37.68           C  
ATOM    687  C   TYR A  92       4.167  24.111  28.815  1.00 38.71           C  
ATOM    688  O   TYR A  92       3.161  23.558  28.364  1.00 37.19           O  
ATOM    689  CB  TYR A  92       5.481  25.806  27.606  1.00 38.57           C  
ATOM    690  CG  TYR A  92       5.209  25.194  26.252  1.00 39.67           C  
ATOM    691  CD1 TYR A  92       4.216  25.704  25.416  1.00 40.12           C  
ATOM    692  CD2 TYR A  92       6.012  24.165  25.765  1.00 41.06           C  
ATOM    693  CE1 TYR A  92       4.039  25.217  24.126  1.00 41.21           C  
ATOM    694  CE2 TYR A  92       5.848  23.667  24.474  1.00 41.71           C  
ATOM    695  CZ  TYR A  92       4.864  24.199  23.658  1.00 42.29           C  
ATOM    696  OH  TYR A  92       4.729  23.734  22.370  1.00 44.37           O  
ATOM    697  N   SER A  93       5.125  23.464  29.469  1.00 39.49           N  
ATOM    698  CA  SER A  93       5.038  22.029  29.678  1.00 39.82           C  
ATOM    699  C   SER A  93       5.654  21.558  30.985  1.00 40.80           C  
ATOM    700  O   SER A  93       6.629  22.120  31.490  1.00 41.02           O  
ATOM    701  CB  SER A  93       5.721  21.296  28.523  1.00 38.71           C  
ATOM    702  OG  SER A  93       7.112  21.573  28.499  1.00 33.31           O  
ATOM    703  N   THR A  94       5.063  20.506  31.527  1.00 41.24           N  
ATOM    704  CA  THR A  94       5.549  19.901  32.749  1.00 41.09           C  
ATOM    705  C   THR A  94       6.785  19.092  32.378  1.00 39.13           C  
ATOM    706  O   THR A  94       6.878  18.557  31.280  1.00 39.56           O  
ATOM    707  CB  THR A  94       4.500  18.974  33.335  1.00 41.82           C  
ATOM    708  OG1 THR A  94       4.102  18.021  32.340  1.00 45.64           O  
ATOM    709  CG2 THR A  94       3.287  19.773  33.763  1.00 42.63           C  
ATOM    710  N   PRO A  95       7.778  19.047  33.267  1.00 38.30           N  
ATOM    711  CA  PRO A  95       7.791  19.710  34.571  1.00 38.29           C  
ATOM    712  C   PRO A  95       8.064  21.213  34.439  1.00 38.18           C  
ATOM    713  O   PRO A  95       8.820  21.661  33.569  1.00 36.78           O  
ATOM    714  CB  PRO A  95       8.924  19.003  35.288  1.00 38.46           C  
ATOM    715  CG  PRO A  95       9.916  18.849  34.176  1.00 38.91           C  
ATOM    716  CD  PRO A  95       9.040  18.324  33.044  1.00 38.77           C  
ATOM    717  N   ARG A  96       7.438  21.995  35.300  1.00 38.30           N  
ATOM    718  CA  ARG A  96       7.666  23.423  35.274  1.00 38.43           C  
ATOM    719  C   ARG A  96       9.071  23.679  35.808  1.00 37.55           C  
ATOM    720  O   ARG A  96       9.485  23.079  36.800  1.00 37.86           O  
ATOM    721  CB  ARG A  96       6.640  24.140  36.148  1.00 38.77           C  
ATOM    722  CG  ARG A  96       5.251  24.109  35.577  1.00 39.81           C  
ATOM    723  CD  ARG A  96       4.410  25.212  36.160  1.00 40.43           C  
ATOM    724  NE  ARG A  96       3.113  25.269  35.507  1.00 42.16           N  
ATOM    725  CZ  ARG A  96       2.168  26.148  35.806  1.00 43.12           C  
ATOM    726  NH1 ARG A  96       2.383  27.051  36.752  1.00 43.21           N  
ATOM    727  NH2 ARG A  96       0.998  26.105  35.177  1.00 42.69           N  
ATOM    728  N   THR A  97       9.803  24.562  35.144  1.00 35.68           N  
ATOM    729  CA  THR A  97      11.146  24.890  35.582  1.00 35.32           C  
ATOM    730  C   THR A  97      11.279  26.387  35.791  1.00 35.04           C  
ATOM    731  O   THR A  97      10.703  27.184  35.044  1.00 35.78           O  
ATOM    732  CB  THR A  97      12.220  24.432  34.566  1.00 34.96           C  
ATOM    733  OG1 THR A  97      11.871  24.891  33.254  1.00 35.08           O  
ATOM    734  CG2 THR A  97      12.354  22.908  34.578  1.00 35.87           C  
ATOM    735  N   PHE A  98      12.034  26.744  36.830  1.00 34.81           N  
ATOM    736  CA  PHE A  98      12.314  28.126  37.213  1.00 31.85           C  
ATOM    737  C   PHE A  98      13.717  28.502  36.769  1.00 31.61           C  
ATOM    738  O   PHE A  98      14.559  27.638  36.505  1.00 30.64           O  
ATOM    739  CB  PHE A  98      12.299  28.302  38.732  1.00 28.57           C  
ATOM    740  CG  PHE A  98      10.936  28.418  39.331  1.00 30.13           C  
ATOM    741  CD1 PHE A  98      10.230  27.287  39.720  1.00 27.89           C  
ATOM    742  CD2 PHE A  98      10.377  29.674  39.566  1.00 30.99           C  
ATOM    743  CE1 PHE A  98       8.994  27.396  40.340  1.00 31.11           C  
ATOM    744  CE2 PHE A  98       9.134  29.800  40.188  1.00 32.62           C  
ATOM    745  CZ  PHE A  98       8.438  28.655  40.579  1.00 32.40           C  
ATOM    746  N   GLY A  99      13.960  29.806  36.699  1.00 31.26           N  
ATOM    747  CA  GLY A  99      15.290  30.283  36.387  1.00 30.00           C  
ATOM    748  C   GLY A  99      16.083  30.201  37.699  1.00 29.58           C  
ATOM    749  O   GLY A  99      15.533  29.940  38.794  1.00 23.36           O  
ATOM    750  N   GLN A 100      17.387  30.426  37.604  1.00 30.71           N  
ATOM    751  CA  GLN A 100      18.226  30.363  38.787  1.00 32.58           C  
ATOM    752  C   GLN A 100      18.085  31.627  39.632  1.00 33.01           C  
ATOM    753  O   GLN A 100      18.515  31.657  40.784  1.00 32.88           O  
ATOM    754  CB  GLN A 100      19.684  30.108  38.384  1.00 32.74           C  
ATOM    755  CG  GLN A 100      20.113  30.755  37.073  1.00 36.60           C  
ATOM    756  CD  GLN A 100      19.677  29.981  35.828  1.00 37.13           C  
ATOM    757  OE1 GLN A 100      18.483  29.770  35.592  1.00 37.41           O  
ATOM    758  NE2 GLN A 100      20.651  29.570  35.017  1.00 38.30           N  
ATOM    759  N   GLY A 101      17.462  32.656  39.051  1.00 33.19           N  
ATOM    760  CA  GLY A 101      17.231  33.907  39.758  1.00 32.91           C  
ATOM    761  C   GLY A 101      18.286  35.002  39.631  1.00 33.15           C  
ATOM    762  O   GLY A 101      19.481  34.722  39.448  1.00 30.27           O  
ATOM    763  N   THR A 102      17.828  36.254  39.721  1.00 32.56           N  
ATOM    764  CA  THR A 102      18.709  37.416  39.649  1.00 31.92           C  
ATOM    765  C   THR A 102      18.449  38.280  40.866  1.00 32.49           C  
ATOM    766  O   THR A 102      17.316  38.701  41.096  1.00 30.49           O  
ATOM    767  CB  THR A 102      18.432  38.274  38.420  1.00 30.86           C  
ATOM    768  OG1 THR A 102      18.319  37.439  37.264  1.00 32.53           O  
ATOM    769  CG2 THR A 102      19.558  39.258  38.208  1.00 27.23           C  
ATOM    770  N   LYS A 103      19.502  38.522  41.644  1.00 34.65           N  
ATOM    771  CA  LYS A 103      19.441  39.341  42.857  1.00 36.14           C  
ATOM    772  C   LYS A 103      19.838  40.784  42.548  1.00 37.21           C  
ATOM    773  O   LYS A 103      20.989  41.059  42.200  1.00 38.30           O  
ATOM    774  CB  LYS A 103      20.388  38.773  43.909  1.00 37.46           C  
ATOM    775  CG  LYS A 103      20.655  39.694  45.090  1.00 40.84           C  
ATOM    776  CD  LYS A 103      19.990  39.173  46.350  1.00 42.55           C  
ATOM    777  CE  LYS A 103      20.914  39.296  47.558  1.00 42.38           C  
ATOM    778  NZ  LYS A 103      20.630  38.193  48.536  1.00 42.76           N  
ATOM    779  N   VAL A 104      18.884  41.703  42.683  1.00 37.58           N  
ATOM    780  CA  VAL A 104      19.118  43.118  42.406  1.00 36.52           C  
ATOM    781  C   VAL A 104      19.407  43.912  43.681  1.00 35.13           C  
ATOM    782  O   VAL A 104      18.508  44.213  44.449  1.00 32.00           O  
ATOM    783  CB  VAL A 104      17.904  43.721  41.677  1.00 37.29           C  
ATOM    784  CG1 VAL A 104      18.179  45.162  41.295  1.00 38.16           C  
ATOM    785  CG2 VAL A 104      17.591  42.896  40.437  1.00 35.24           C  
ATOM    786  N   GLU A 105      20.680  44.234  43.888  1.00 37.69           N  
ATOM    787  CA  GLU A 105      21.142  44.977  45.062  1.00 40.66           C  
ATOM    788  C   GLU A 105      21.374  46.487  44.825  1.00 40.67           C  
ATOM    789  O   GLU A 105      21.644  46.940  43.699  1.00 40.03           O  
ATOM    790  CB  GLU A 105      22.455  44.375  45.578  1.00 44.27           C  
ATOM    791  CG  GLU A 105      23.685  45.199  45.154  1.00 47.54           C  
ATOM    792  CD  GLU A 105      24.999  44.637  45.668  1.00 50.49           C  
ATOM    793  OE1 GLU A 105      26.037  45.317  45.507  1.00 49.52           O  
ATOM    794  OE2 GLU A 105      24.996  43.516  46.226  1.00 53.39           O  
ATOM    795  N   ILE A 106      21.312  47.236  45.926  1.00 39.30           N  
ATOM    796  CA  ILE A 106      21.500  48.682  45.948  1.00 36.83           C  
ATOM    797  C   ILE A 106      22.983  49.068  45.882  1.00 35.79           C  
ATOM    798  O   ILE A 106      23.712  48.888  46.854  1.00 35.42           O  
ATOM    799  CB  ILE A 106      20.943  49.258  47.242  1.00 36.35           C  
ATOM    800  CG1 ILE A 106      19.555  48.667  47.518  1.00 34.60           C  
ATOM    801  CG2 ILE A 106      20.935  50.767  47.148  1.00 37.38           C  
ATOM    802  CD1 ILE A 106      19.067  48.853  48.946  1.00 31.82           C  
ATOM    803  N   LYS A 107      23.437  49.613  44.760  1.00 34.80           N  
ATOM    804  CA  LYS A 107      24.839  49.996  44.671  1.00 34.43           C  
ATOM    805  C   LYS A 107      25.140  51.233  45.515  1.00 34.27           C  
ATOM    806  O   LYS A 107      24.418  52.233  45.435  1.00 36.98           O  
ATOM    807  CB  LYS A 107      25.230  50.266  43.223  1.00 35.38           C  
ATOM    808  CG  LYS A 107      26.705  50.560  43.068  1.00 37.73           C  
ATOM    809  CD  LYS A 107      27.112  50.683  41.601  1.00 42.38           C  
ATOM    810  CE  LYS A 107      28.618  50.994  41.454  1.00 44.43           C  
ATOM    811  NZ  LYS A 107      29.027  52.343  41.997  1.00 44.69           N  
ATOM    812  N   ARG A 108      26.190  51.155  46.332  1.00 31.47           N  
ATOM    813  CA  ARG A 108      26.609  52.266  47.181  1.00 28.67           C  
ATOM    814  C   ARG A 108      28.109  52.469  46.934  1.00 27.90           C  
ATOM    815  O   ARG A 108      28.622  52.015  45.918  1.00 29.16           O  
ATOM    816  CB  ARG A 108      26.307  51.960  48.657  1.00 26.97           C  
ATOM    817  CG  ARG A 108      27.467  51.427  49.457  1.00 30.62           C  
ATOM    818  CD  ARG A 108      27.078  51.018  50.876  1.00 33.38           C  
ATOM    819  NE  ARG A 108      27.136  52.090  51.883  1.00 36.60           N  
ATOM    820  CZ  ARG A 108      28.196  52.865  52.122  1.00 37.89           C  
ATOM    821  NH1 ARG A 108      29.310  52.727  51.422  1.00 39.16           N  
ATOM    822  NH2 ARG A 108      28.163  53.750  53.104  1.00 38.33           N  
ATOM    823  N   THR A 109      28.816  53.146  47.832  1.00 27.51           N  
ATOM    824  CA  THR A 109      30.256  53.375  47.634  1.00 28.12           C  
ATOM    825  C   THR A 109      31.117  52.479  48.524  1.00 28.33           C  
ATOM    826  O   THR A 109      30.645  51.962  49.533  1.00 28.72           O  
ATOM    827  CB  THR A 109      30.644  54.878  47.901  1.00 28.09           C  
ATOM    828  OG1 THR A 109      30.473  55.199  49.295  1.00 22.88           O  
ATOM    829  CG2 THR A 109      29.773  55.803  47.046  1.00 24.96           C  
ATOM    830  N   VAL A 110      32.379  52.295  48.153  1.00 27.56           N  
ATOM    831  CA  VAL A 110      33.268  51.455  48.942  1.00 28.28           C  
ATOM    832  C   VAL A 110      33.207  51.833  50.426  1.00 31.46           C  
ATOM    833  O   VAL A 110      32.990  52.996  50.771  1.00 33.18           O  
ATOM    834  CB  VAL A 110      34.719  51.562  48.439  1.00 27.72           C  
ATOM    835  CG1 VAL A 110      35.669  50.954  49.453  1.00 26.29           C  
ATOM    836  CG2 VAL A 110      34.850  50.858  47.079  1.00 26.72           C  
ATOM    837  N   ALA A 111      33.398  50.843  51.295  1.00 33.71           N  
ATOM    838  CA  ALA A 111      33.361  51.046  52.742  1.00 34.48           C  
ATOM    839  C   ALA A 111      34.089  49.899  53.456  1.00 35.45           C  
ATOM    840  O   ALA A 111      33.712  48.734  53.317  1.00 36.92           O  
ATOM    841  CB  ALA A 111      31.922  51.118  53.204  1.00 33.32           C  
ATOM    842  N   ALA A 112      35.125  50.230  54.221  1.00 35.54           N  
ATOM    843  CA  ALA A 112      35.905  49.223  54.930  1.00 35.24           C  
ATOM    844  C   ALA A 112      35.207  48.672  56.169  1.00 36.62           C  
ATOM    845  O   ALA A 112      34.448  49.373  56.841  1.00 37.36           O  
ATOM    846  CB  ALA A 112      37.261  49.785  55.301  1.00 33.33           C  
ATOM    847  N   PRO A 113      35.449  47.387  56.479  1.00 38.01           N  
ATOM    848  CA  PRO A 113      34.862  46.692  57.632  1.00 38.40           C  
ATOM    849  C   PRO A 113      35.520  46.972  58.986  1.00 39.06           C  
ATOM    850  O   PRO A 113      36.738  47.135  59.069  1.00 39.67           O  
ATOM    851  CB  PRO A 113      35.003  45.227  57.240  1.00 37.49           C  
ATOM    852  CG  PRO A 113      36.292  45.225  56.499  1.00 35.85           C  
ATOM    853  CD  PRO A 113      36.134  46.424  55.596  1.00 35.98           C  
ATOM    854  N   SER A 114      34.704  47.027  60.038  1.00 39.70           N  
ATOM    855  CA  SER A 114      35.196  47.235  61.406  1.00 40.67           C  
ATOM    856  C   SER A 114      35.276  45.809  61.949  1.00 41.94           C  
ATOM    857  O   SER A 114      34.274  45.091  61.958  1.00 41.60           O  
ATOM    858  CB  SER A 114      34.194  48.039  62.248  1.00 39.41           C  
ATOM    859  OG  SER A 114      33.619  49.093  61.500  1.00 40.18           O  
ATOM    860  N   VAL A 115      36.454  45.404  62.405  1.00 43.32           N  
ATOM    861  CA  VAL A 115      36.653  44.047  62.898  1.00 43.59           C  
ATOM    862  C   VAL A 115      36.778  43.892  64.422  1.00 45.78           C  
ATOM    863  O   VAL A 115      37.354  44.728  65.110  1.00 46.04           O  
ATOM    864  CB  VAL A 115      37.899  43.422  62.211  1.00 42.75           C  
ATOM    865  CG1 VAL A 115      38.014  41.946  62.553  1.00 41.17           C  
ATOM    866  CG2 VAL A 115      37.813  43.622  60.700  1.00 40.29           C  
ATOM    867  N   PHE A 116      36.211  42.810  64.940  1.00 48.55           N  
ATOM    868  CA  PHE A 116      36.266  42.502  66.365  1.00 49.91           C  
ATOM    869  C   PHE A 116      36.509  41.003  66.507  1.00 50.57           C  
ATOM    870  O   PHE A 116      36.101  40.205  65.656  1.00 48.43           O  
ATOM    871  CB  PHE A 116      34.951  42.858  67.059  1.00 50.68           C  
ATOM    872  CG  PHE A 116      34.569  44.302  66.934  1.00 51.63           C  
ATOM    873  CD1 PHE A 116      34.578  45.133  68.049  1.00 51.27           C  
ATOM    874  CD2 PHE A 116      34.174  44.829  65.704  1.00 52.10           C  
ATOM    875  CE1 PHE A 116      34.196  46.469  67.946  1.00 51.11           C  
ATOM    876  CE2 PHE A 116      33.791  46.162  65.586  1.00 52.37           C  
ATOM    877  CZ  PHE A 116      33.801  46.985  66.712  1.00 51.57           C  
ATOM    878  N   ILE A 117      37.176  40.624  67.589  1.00 51.90           N  
ATOM    879  CA  ILE A 117      37.466  39.223  67.838  1.00 52.83           C  
ATOM    880  C   ILE A 117      37.010  38.886  69.251  1.00 53.44           C  
ATOM    881  O   ILE A 117      37.174  39.696  70.162  1.00 53.85           O  
ATOM    882  CB  ILE A 117      38.965  38.957  67.677  1.00 53.79           C  
ATOM    883  CG1 ILE A 117      39.209  37.455  67.571  1.00 53.71           C  
ATOM    884  CG2 ILE A 117      39.735  39.588  68.833  1.00 52.30           C  
ATOM    885  CD1 ILE A 117      40.562  37.115  67.010  1.00 54.40           C  
ATOM    886  N   PHE A 118      36.426  37.701  69.428  1.00 53.87           N  
ATOM    887  CA  PHE A 118      35.920  37.278  70.737  1.00 54.27           C  
ATOM    888  C   PHE A 118      36.466  35.915  71.180  1.00 55.82           C  
ATOM    889  O   PHE A 118      36.423  34.942  70.421  1.00 55.94           O  
ATOM    890  CB  PHE A 118      34.388  37.200  70.708  1.00 52.17           C  
ATOM    891  CG  PHE A 118      33.703  38.506  70.378  1.00 51.03           C  
ATOM    892  CD1 PHE A 118      33.404  39.430  71.377  1.00 51.29           C  
ATOM    893  CD2 PHE A 118      33.343  38.803  69.071  1.00 49.50           C  
ATOM    894  CE1 PHE A 118      32.752  40.634  71.077  1.00 49.66           C  
ATOM    895  CE2 PHE A 118      32.694  40.002  68.762  1.00 50.06           C  
ATOM    896  CZ  PHE A 118      32.397  40.920  69.767  1.00 49.19           C  
ATOM    897  N   PRO A 119      36.997  35.833  72.413  1.00 56.96           N  
ATOM    898  CA  PRO A 119      37.532  34.565  72.912  1.00 57.51           C  
ATOM    899  C   PRO A 119      36.362  33.697  73.337  1.00 58.56           C  
ATOM    900  O   PRO A 119      35.327  34.209  73.769  1.00 57.22           O  
ATOM    901  CB  PRO A 119      38.369  34.985  74.122  1.00 56.26           C  
ATOM    902  CG  PRO A 119      38.693  36.410  73.853  1.00 57.07           C  
ATOM    903  CD  PRO A 119      37.403  36.936  73.298  1.00 57.33           C  
ATOM    904  N   PRO A 120      36.502  32.375  73.223  1.00 60.21           N  
ATOM    905  CA  PRO A 120      35.381  31.534  73.636  1.00 62.14           C  
ATOM    906  C   PRO A 120      35.086  31.750  75.118  1.00 64.39           C  
ATOM    907  O   PRO A 120      36.004  31.781  75.943  1.00 64.51           O  
ATOM    908  CB  PRO A 120      35.882  30.129  73.330  1.00 62.00           C  
ATOM    909  CG  PRO A 120      37.370  30.258  73.519  1.00 61.09           C  
ATOM    910  CD  PRO A 120      37.662  31.561  72.825  1.00 60.17           C  
ATOM    911  N   SER A 121      33.807  31.917  75.452  1.00 66.58           N  
ATOM    912  CA  SER A 121      33.411  32.123  76.840  1.00 68.28           C  
ATOM    913  C   SER A 121      33.849  30.908  77.642  1.00 69.64           C  
ATOM    914  O   SER A 121      33.798  29.781  77.149  1.00 69.05           O  
ATOM    915  CB  SER A 121      31.890  32.291  76.952  1.00 68.22           C  
ATOM    916  OG  SER A 121      31.205  31.092  76.631  1.00 67.95           O  
ATOM    917  N   ASP A 122      34.285  31.135  78.875  1.00 71.53           N  
ATOM    918  CA  ASP A 122      34.720  30.039  79.722  1.00 73.18           C  
ATOM    919  C   ASP A 122      33.567  29.093  80.044  1.00 74.37           C  
ATOM    920  O   ASP A 122      33.769  27.885  80.189  1.00 74.60           O  
ATOM    921  CB  ASP A 122      35.336  30.578  81.012  1.00 74.06           C  
ATOM    922  CG  ASP A 122      36.809  30.913  80.860  1.00 75.52           C  
ATOM    923  OD1 ASP A 122      37.599  29.995  80.542  1.00 75.50           O  
ATOM    924  OD2 ASP A 122      37.175  32.091  81.065  1.00 77.45           O  
ATOM    925  N   GLU A 123      32.358  29.634  80.150  1.00 75.11           N  
ATOM    926  CA  GLU A 123      31.202  28.802  80.456  1.00 76.51           C  
ATOM    927  C   GLU A 123      31.029  27.758  79.361  1.00 76.73           C  
ATOM    928  O   GLU A 123      30.529  26.663  79.612  1.00 76.72           O  
ATOM    929  CB  GLU A 123      29.936  29.653  80.560  1.00 77.77           C  
ATOM    930  CG  GLU A 123      28.741  28.901  81.126  1.00 79.59           C  
ATOM    931  CD  GLU A 123      27.425  29.605  80.849  1.00 81.24           C  
ATOM    932  OE1 GLU A 123      27.257  30.769  81.275  1.00 81.38           O  
ATOM    933  OE2 GLU A 123      26.553  28.988  80.198  1.00 82.11           O  
ATOM    934  N   GLN A 124      31.450  28.113  78.149  1.00 77.20           N  
ATOM    935  CA  GLN A 124      31.362  27.232  76.985  1.00 77.79           C  
ATOM    936  C   GLN A 124      32.567  26.290  76.906  1.00 78.62           C  
ATOM    937  O   GLN A 124      32.469  25.163  76.416  1.00 78.80           O  
ATOM    938  CB  GLN A 124      31.302  28.068  75.700  1.00 77.24           C  
ATOM    939  CG  GLN A 124      31.280  27.236  74.419  1.00 76.88           C  
ATOM    940  CD  GLN A 124      31.643  28.040  73.180  1.00 76.44           C  
ATOM    941  OE1 GLN A 124      31.674  27.507  72.069  1.00 74.70           O  
ATOM    942  NE2 GLN A 124      31.931  29.326  73.368  1.00 76.21           N  
ATOM    943  N   LEU A 125      33.703  26.766  77.395  1.00 79.01           N  
ATOM    944  CA  LEU A 125      34.939  26.001  77.370  1.00 79.30           C  
ATOM    945  C   LEU A 125      34.883  24.742  78.240  1.00 79.54           C  
ATOM    946  O   LEU A 125      35.780  23.898  78.188  1.00 80.25           O  
ATOM    947  CB  LEU A 125      36.094  26.897  77.820  1.00 79.28           C  
ATOM    948  CG  LEU A 125      37.447  26.624  77.165  1.00 79.52           C  
ATOM    949  CD1 LEU A 125      37.274  26.657  75.657  1.00 79.11           C  
ATOM    950  CD2 LEU A 125      38.472  27.664  77.615  1.00 78.86           C  
ATOM    951  N   LYS A 126      33.830  24.619  79.042  1.00 79.02           N  
ATOM    952  CA  LYS A 126      33.665  23.461  79.912  1.00 78.12           C  
ATOM    953  C   LYS A 126      32.866  22.403  79.152  1.00 78.43           C  
ATOM    954  O   LYS A 126      32.960  21.210  79.448  1.00 79.20           O  
ATOM    955  CB  LYS A 126      32.932  23.874  81.201  1.00 77.17           C  
ATOM    956  CG  LYS A 126      33.432  23.206  82.493  1.00 77.17           C  
ATOM    957  CD  LYS A 126      32.972  21.754  82.632  1.00 75.96           C  
ATOM    958  CE  LYS A 126      33.460  21.119  83.933  1.00 73.99           C  
ATOM    959  NZ  LYS A 126      34.931  20.883  83.979  1.00 70.56           N  
ATOM    960  N   SER A 127      32.092  22.851  78.164  1.00 77.92           N  
ATOM    961  CA  SER A 127      31.272  21.958  77.347  1.00 77.28           C  
ATOM    962  C   SER A 127      32.099  21.229  76.293  1.00 76.59           C  
ATOM    963  O   SER A 127      31.552  20.523  75.444  1.00 75.94           O  
ATOM    964  CB  SER A 127      30.147  22.738  76.654  1.00 78.20           C  
ATOM    965  OG  SER A 127      29.225  23.268  77.587  1.00 78.17           O  
ATOM    966  N   GLY A 128      33.416  21.417  76.346  1.00 76.20           N  
ATOM    967  CA  GLY A 128      34.308  20.753  75.409  1.00 75.06           C  
ATOM    968  C   GLY A 128      34.706  21.559  74.184  1.00 74.37           C  
ATOM    969  O   GLY A 128      35.868  21.519  73.754  1.00 73.41           O  
ATOM    970  N   THR A 129      33.747  22.289  73.619  1.00 73.19           N  
ATOM    971  CA  THR A 129      34.011  23.090  72.430  1.00 71.76           C  
ATOM    972  C   THR A 129      34.378  24.540  72.741  1.00 69.83           C  
ATOM    973  O   THR A 129      34.060  25.069  73.809  1.00 68.95           O  
ATOM    974  CB  THR A 129      32.801  23.058  71.457  1.00 72.36           C  
ATOM    975  OG1 THR A 129      32.572  21.708  71.026  1.00 72.29           O  
ATOM    976  CG2 THR A 129      33.069  23.924  70.229  1.00 72.22           C  
ATOM    977  N   ALA A 130      35.072  25.163  71.795  1.00 68.20           N  
ATOM    978  CA  ALA A 130      35.513  26.544  71.922  1.00 66.85           C  
ATOM    979  C   ALA A 130      35.468  27.207  70.555  1.00 65.38           C  
ATOM    980  O   ALA A 130      36.267  26.876  69.673  1.00 65.64           O  
ATOM    981  CB  ALA A 130      36.941  26.592  72.465  1.00 66.80           C  
ATOM    982  N   SER A 131      34.533  28.131  70.366  1.00 62.43           N  
ATOM    983  CA  SER A 131      34.450  28.819  69.087  1.00 59.70           C  
ATOM    984  C   SER A 131      34.980  30.240  69.233  1.00 58.11           C  
ATOM    985  O   SER A 131      34.647  30.947  70.190  1.00 57.10           O  
ATOM    986  CB  SER A 131      33.005  28.814  68.552  1.00 59.44           C  
ATOM    987  OG  SER A 131      32.062  29.238  69.518  1.00 57.90           O  
ATOM    988  N   VAL A 132      35.838  30.633  68.294  1.00 55.65           N  
ATOM    989  CA  VAL A 132      36.430  31.965  68.289  1.00 53.08           C  
ATOM    990  C   VAL A 132      35.716  32.766  67.215  1.00 51.38           C  
ATOM    991  O   VAL A 132      35.787  32.429  66.037  1.00 50.39           O  
ATOM    992  CB  VAL A 132      37.934  31.910  67.956  1.00 52.73           C  
ATOM    993  CG1 VAL A 132      38.562  33.278  68.160  1.00 53.40           C  
ATOM    994  CG2 VAL A 132      38.618  30.895  68.831  1.00 51.78           C  
ATOM    995  N   VAL A 133      35.027  33.823  67.619  1.00 49.78           N  
ATOM    996  CA  VAL A 133      34.288  34.623  66.661  1.00 49.95           C  
ATOM    997  C   VAL A 133      34.976  35.900  66.229  1.00 48.84           C  
ATOM    998  O   VAL A 133      35.642  36.561  67.018  1.00 49.77           O  
ATOM    999  CB  VAL A 133      32.889  34.981  67.207  1.00 50.03           C  
ATOM   1000  CG1 VAL A 133      32.188  35.967  66.279  1.00 49.79           C  
ATOM   1001  CG2 VAL A 133      32.055  33.718  67.339  1.00 51.37           C  
ATOM   1002  N   CYS A 134      34.808  36.235  64.957  1.00 47.48           N  
ATOM   1003  CA  CYS A 134      35.379  37.450  64.413  1.00 47.87           C  
ATOM   1004  C   CYS A 134      34.318  38.112  63.524  1.00 46.32           C  
ATOM   1005  O   CYS A 134      33.959  37.581  62.476  1.00 46.42           O  
ATOM   1006  CB  CYS A 134      36.641  37.116  63.617  1.00 51.31           C  
ATOM   1007  SG  CYS A 134      37.669  38.570  63.250  1.00 55.35           S  
ATOM   1008  N   LEU A 135      33.810  39.264  63.962  1.00 44.08           N  
ATOM   1009  CA  LEU A 135      32.779  40.004  63.231  1.00 41.45           C  
ATOM   1010  C   LEU A 135      33.352  41.140  62.379  1.00 39.23           C  
ATOM   1011  O   LEU A 135      34.297  41.800  62.793  1.00 38.05           O  
ATOM   1012  CB  LEU A 135      31.769  40.587  64.230  1.00 42.25           C  
ATOM   1013  CG  LEU A 135      31.017  39.612  65.156  1.00 44.16           C  
ATOM   1014  CD1 LEU A 135      30.413  40.376  66.328  1.00 42.82           C  
ATOM   1015  CD2 LEU A 135      29.923  38.872  64.384  1.00 42.18           C  
ATOM   1016  N   LEU A 136      32.784  41.350  61.191  1.00 37.70           N  
ATOM   1017  CA  LEU A 136      33.202  42.436  60.290  1.00 37.31           C  
ATOM   1018  C   LEU A 136      31.964  43.290  60.039  1.00 37.79           C  
ATOM   1019  O   LEU A 136      31.005  42.801  59.431  1.00 39.63           O  
ATOM   1020  CB  LEU A 136      33.696  41.909  58.943  1.00 35.47           C  
ATOM   1021  CG  LEU A 136      34.504  40.614  58.858  1.00 34.33           C  
ATOM   1022  CD1 LEU A 136      35.223  40.596  57.519  1.00 31.87           C  
ATOM   1023  CD2 LEU A 136      35.498  40.503  59.992  1.00 33.07           C  
ATOM   1024  N   ASN A 137      31.983  44.554  60.476  1.00 36.83           N  
ATOM   1025  CA  ASN A 137      30.812  45.435  60.335  1.00 35.72           C  
ATOM   1026  C   ASN A 137      30.747  46.390  59.159  1.00 35.34           C  
ATOM   1027  O   ASN A 137      31.758  46.859  58.636  1.00 36.98           O  
ATOM   1028  CB  ASN A 137      30.610  46.257  61.609  1.00 37.56           C  
ATOM   1029  CG  ASN A 137      30.106  45.423  62.779  1.00 39.24           C  
ATOM   1030  OD1 ASN A 137      30.044  45.902  63.916  1.00 39.23           O  
ATOM   1031  ND2 ASN A 137      29.739  44.173  62.509  1.00 40.20           N  
ATOM   1032  N   ASN A 138      29.515  46.671  58.765  1.00 34.63           N  
ATOM   1033  CA  ASN A 138      29.179  47.575  57.676  1.00 34.78           C  
ATOM   1034  C   ASN A 138      30.248  47.821  56.624  1.00 36.03           C  
ATOM   1035  O   ASN A 138      30.978  48.811  56.692  1.00 38.72           O  
ATOM   1036  CB  ASN A 138      28.761  48.926  58.247  1.00 35.25           C  
ATOM   1037  CG  ASN A 138      28.217  48.823  59.664  1.00 34.89           C  
ATOM   1038  OD1 ASN A 138      28.962  48.563  60.614  1.00 32.44           O  
ATOM   1039  ND2 ASN A 138      26.911  49.025  59.811  1.00 34.09           N  
ATOM   1040  N   PHE A 139      30.327  46.946  55.631  1.00 35.34           N  
ATOM   1041  CA  PHE A 139      31.298  47.129  54.574  1.00 34.83           C  
ATOM   1042  C   PHE A 139      30.628  46.953  53.224  1.00 34.88           C  
ATOM   1043  O   PHE A 139      29.537  46.397  53.134  1.00 35.06           O  
ATOM   1044  CB  PHE A 139      32.446  46.137  54.730  1.00 36.37           C  
ATOM   1045  CG  PHE A 139      32.004  44.703  54.789  1.00 38.75           C  
ATOM   1046  CD1 PHE A 139      31.658  44.116  56.009  1.00 37.67           C  
ATOM   1047  CD2 PHE A 139      31.894  43.946  53.620  1.00 37.93           C  
ATOM   1048  CE1 PHE A 139      31.205  42.809  56.064  1.00 36.11           C  
ATOM   1049  CE2 PHE A 139      31.439  42.636  53.666  1.00 36.80           C  
ATOM   1050  CZ  PHE A 139      31.094  42.067  54.891  1.00 37.29           C  
ATOM   1051  N   TYR A 140      31.277  47.442  52.175  1.00 34.79           N  
ATOM   1052  CA  TYR A 140      30.735  47.327  50.827  1.00 35.87           C  
ATOM   1053  C   TYR A 140      31.879  47.521  49.832  1.00 38.69           C  
ATOM   1054  O   TYR A 140      32.743  48.363  50.049  1.00 38.11           O  
ATOM   1055  CB  TYR A 140      29.660  48.390  50.588  1.00 32.32           C  
ATOM   1056  CG  TYR A 140      29.079  48.335  49.208  1.00 29.81           C  
ATOM   1057  CD1 TYR A 140      27.866  47.699  48.962  1.00 31.14           C  
ATOM   1058  CD2 TYR A 140      29.779  48.852  48.127  1.00 31.64           C  
ATOM   1059  CE1 TYR A 140      27.369  47.573  47.675  1.00 31.35           C  
ATOM   1060  CE2 TYR A 140      29.295  48.730  46.831  1.00 32.91           C  
ATOM   1061  CZ  TYR A 140      28.091  48.086  46.611  1.00 32.68           C  
ATOM   1062  OH  TYR A 140      27.646  47.918  45.318  1.00 33.11           O  
ATOM   1063  N   PRO A 141      31.915  46.731  48.734  1.00 41.58           N  
ATOM   1064  CA  PRO A 141      30.984  45.665  48.332  1.00 42.32           C  
ATOM   1065  C   PRO A 141      31.021  44.422  49.231  1.00 43.55           C  
ATOM   1066  O   PRO A 141      31.798  44.362  50.190  1.00 44.00           O  
ATOM   1067  CB  PRO A 141      31.418  45.351  46.902  1.00 41.78           C  
ATOM   1068  CG  PRO A 141      31.945  46.646  46.421  1.00 41.81           C  
ATOM   1069  CD  PRO A 141      32.785  47.086  47.600  1.00 41.73           C  
ATOM   1070  N   ARG A 142      30.189  43.434  48.883  1.00 44.14           N  
ATOM   1071  CA  ARG A 142      30.029  42.172  49.626  1.00 43.36           C  
ATOM   1072  C   ARG A 142      31.248  41.253  49.743  1.00 42.32           C  
ATOM   1073  O   ARG A 142      31.381  40.497  50.702  1.00 41.20           O  
ATOM   1074  CB  ARG A 142      28.865  41.377  49.021  1.00 44.10           C  
ATOM   1075  CG  ARG A 142      28.267  40.327  49.945  1.00 46.33           C  
ATOM   1076  CD  ARG A 142      27.122  39.587  49.263  1.00 48.93           C  
ATOM   1077  NE  ARG A 142      27.122  38.177  49.635  1.00 52.27           N  
ATOM   1078  CZ  ARG A 142      26.305  37.625  50.527  1.00 55.14           C  
ATOM   1079  NH1 ARG A 142      25.389  38.362  51.155  1.00 55.63           N  
ATOM   1080  NH2 ARG A 142      26.420  36.329  50.805  1.00 55.35           N  
ATOM   1081  N   GLU A 143      32.130  41.314  48.760  1.00 42.90           N  
ATOM   1082  CA  GLU A 143      33.310  40.472  48.766  1.00 43.79           C  
ATOM   1083  C   GLU A 143      34.257  40.850  49.896  1.00 44.93           C  
ATOM   1084  O   GLU A 143      34.761  41.970  49.968  1.00 44.71           O  
ATOM   1085  CB  GLU A 143      34.030  40.578  47.421  1.00 44.83           C  
ATOM   1086  CG  GLU A 143      34.478  39.257  46.810  1.00 47.53           C  
ATOM   1087  CD  GLU A 143      35.780  38.736  47.393  1.00 49.20           C  
ATOM   1088  OE1 GLU A 143      36.635  38.277  46.599  1.00 51.71           O  
ATOM   1089  OE2 GLU A 143      35.951  38.781  48.630  1.00 48.76           O  
ATOM   1090  N   ALA A 144      34.477  39.893  50.783  1.00 46.39           N  
ATOM   1091  CA  ALA A 144      35.371  40.051  51.912  1.00 47.93           C  
ATOM   1092  C   ALA A 144      35.917  38.654  52.210  1.00 49.13           C  
ATOM   1093  O   ALA A 144      35.240  37.652  51.960  1.00 49.92           O  
ATOM   1094  CB  ALA A 144      34.611  40.586  53.103  1.00 48.28           C  
ATOM   1095  N   LYS A 145      37.135  38.586  52.732  1.00 49.27           N  
ATOM   1096  CA  LYS A 145      37.750  37.306  53.043  1.00 50.91           C  
ATOM   1097  C   LYS A 145      38.392  37.300  54.436  1.00 51.38           C  
ATOM   1098  O   LYS A 145      39.136  38.215  54.800  1.00 53.06           O  
ATOM   1099  CB  LYS A 145      38.813  36.965  51.988  1.00 53.16           C  
ATOM   1100  CG  LYS A 145      38.304  36.908  50.543  1.00 57.24           C  
ATOM   1101  CD  LYS A 145      37.198  35.862  50.358  1.00 60.33           C  
ATOM   1102  CE  LYS A 145      36.660  35.856  48.919  1.00 60.80           C  
ATOM   1103  NZ  LYS A 145      35.164  35.996  48.853  1.00 60.11           N  
ATOM   1104  N   VAL A 146      38.103  36.262  55.212  1.00 49.75           N  
ATOM   1105  CA  VAL A 146      38.659  36.133  56.549  1.00 47.80           C  
ATOM   1106  C   VAL A 146      39.561  34.904  56.595  1.00 48.08           C  
ATOM   1107  O   VAL A 146      39.162  33.816  56.179  1.00 47.88           O  
ATOM   1108  CB  VAL A 146      37.540  35.994  57.602  1.00 46.34           C  
ATOM   1109  CG1 VAL A 146      38.135  35.780  58.982  1.00 44.98           C  
ATOM   1110  CG2 VAL A 146      36.677  37.234  57.590  1.00 45.24           C  
ATOM   1111  N   GLN A 147      40.779  35.087  57.096  1.00 48.08           N  
ATOM   1112  CA  GLN A 147      41.753  34.006  57.192  1.00 47.89           C  
ATOM   1113  C   GLN A 147      42.253  33.862  58.632  1.00 48.38           C  
ATOM   1114  O   GLN A 147      42.886  34.778  59.158  1.00 47.70           O  
ATOM   1115  CB  GLN A 147      42.924  34.294  56.244  1.00 46.94           C  
ATOM   1116  CG  GLN A 147      44.051  33.276  56.302  1.00 48.10           C  
ATOM   1117  CD  GLN A 147      43.580  31.857  56.015  1.00 48.64           C  
ATOM   1118  OE1 GLN A 147      43.093  31.558  54.916  1.00 45.28           O  
ATOM   1119  NE2 GLN A 147      43.722  30.973  57.006  1.00 47.22           N  
ATOM   1120  N   TRP A 148      41.969  32.714  59.259  1.00 49.05           N  
ATOM   1121  CA  TRP A 148      42.372  32.458  60.649  1.00 49.27           C  
ATOM   1122  C   TRP A 148      43.795  31.947  60.833  1.00 50.73           C  
ATOM   1123  O   TRP A 148      44.287  31.159  60.028  1.00 51.74           O  
ATOM   1124  CB  TRP A 148      41.437  31.450  61.309  1.00 48.40           C  
ATOM   1125  CG  TRP A 148      40.083  31.963  61.596  1.00 47.14           C  
ATOM   1126  CD1 TRP A 148      38.998  31.934  60.766  1.00 46.73           C  
ATOM   1127  CD2 TRP A 148      39.653  32.605  62.800  1.00 46.67           C  
ATOM   1128  NE1 TRP A 148      37.918  32.519  61.385  1.00 47.49           N  
ATOM   1129  CE2 TRP A 148      38.293  32.939  62.632  1.00 46.74           C  
ATOM   1130  CE3 TRP A 148      40.287  32.932  64.000  1.00 46.24           C  
ATOM   1131  CZ2 TRP A 148      37.554  33.586  63.627  1.00 46.99           C  
ATOM   1132  CZ3 TRP A 148      39.553  33.576  64.987  1.00 46.91           C  
ATOM   1133  CH2 TRP A 148      38.199  33.896  64.794  1.00 46.33           C  
ATOM   1134  N   LYS A 149      44.438  32.389  61.912  1.00 51.34           N  
ATOM   1135  CA  LYS A 149      45.802  31.977  62.232  1.00 53.44           C  
ATOM   1136  C   LYS A 149      46.007  31.647  63.701  1.00 55.02           C  
ATOM   1137  O   LYS A 149      45.848  32.513  64.568  1.00 55.25           O  
ATOM   1138  CB  LYS A 149      46.806  33.063  61.858  1.00 53.61           C  
ATOM   1139  CG  LYS A 149      47.260  33.030  60.429  1.00 55.33           C  
ATOM   1140  CD  LYS A 149      48.341  34.068  60.228  1.00 58.03           C  
ATOM   1141  CE  LYS A 149      48.849  34.067  58.801  1.00 60.95           C  
ATOM   1142  NZ  LYS A 149      49.889  35.115  58.602  1.00 63.66           N  
ATOM   1143  N   VAL A 150      46.375  30.395  63.972  1.00 55.87           N  
ATOM   1144  CA  VAL A 150      46.637  29.946  65.338  1.00 55.61           C  
ATOM   1145  C   VAL A 150      48.150  29.801  65.452  1.00 55.51           C  
ATOM   1146  O   VAL A 150      48.741  28.943  64.795  1.00 56.35           O  
ATOM   1147  CB  VAL A 150      45.985  28.584  65.616  1.00 55.51           C  
ATOM   1148  CG1 VAL A 150      46.029  28.289  67.108  1.00 54.99           C  
ATOM   1149  CG2 VAL A 150      44.554  28.566  65.095  1.00 55.93           C  
ATOM   1150  N   ASP A 151      48.777  30.637  66.275  1.00 54.58           N  
ATOM   1151  CA  ASP A 151      50.229  30.603  66.420  1.00 54.03           C  
ATOM   1152  C   ASP A 151      50.877  30.726  65.036  1.00 54.06           C  
ATOM   1153  O   ASP A 151      51.891  30.083  64.757  1.00 53.81           O  
ATOM   1154  CB  ASP A 151      50.686  29.296  67.074  1.00 54.47           C  
ATOM   1155  CG  ASP A 151      50.248  29.181  68.514  1.00 54.99           C  
ATOM   1156  OD1 ASP A 151      49.992  30.228  69.143  1.00 55.13           O  
ATOM   1157  OD2 ASP A 151      50.176  28.043  69.024  1.00 55.12           O  
ATOM   1158  N   ASN A 152      50.272  31.548  64.179  1.00 53.73           N  
ATOM   1159  CA  ASN A 152      50.747  31.789  62.811  1.00 52.84           C  
ATOM   1160  C   ASN A 152      50.481  30.638  61.852  1.00 52.72           C  
ATOM   1161  O   ASN A 152      51.029  30.594  60.748  1.00 52.10           O  
ATOM   1162  CB  ASN A 152      52.240  32.119  62.800  1.00 51.41           C  
ATOM   1163  CG  ASN A 152      52.523  33.496  63.335  1.00 51.22           C  
ATOM   1164  OD1 ASN A 152      52.280  33.780  64.506  1.00 50.61           O  
ATOM   1165  ND2 ASN A 152      53.034  34.371  62.475  1.00 52.28           N  
ATOM   1166  N   ALA A 153      49.617  29.723  62.273  1.00 52.62           N  
ATOM   1167  CA  ALA A 153      49.275  28.562  61.470  1.00 52.62           C  
ATOM   1168  C   ALA A 153      48.001  28.774  60.651  1.00 53.23           C  
ATOM   1169  O   ALA A 153      46.907  28.907  61.218  1.00 53.50           O  
ATOM   1170  CB  ALA A 153      49.116  27.350  62.385  1.00 51.24           C  
ATOM   1171  N   LEU A 154      48.138  28.812  59.324  1.00 52.61           N  
ATOM   1172  CA  LEU A 154      46.976  28.982  58.456  1.00 53.67           C  
ATOM   1173  C   LEU A 154      45.970  27.895  58.824  1.00 53.90           C  
ATOM   1174  O   LEU A 154      46.354  26.792  59.194  1.00 54.04           O  
ATOM   1175  CB  LEU A 154      47.371  28.851  56.979  1.00 54.27           C  
ATOM   1176  CG  LEU A 154      48.179  30.001  56.357  1.00 55.17           C  
ATOM   1177  CD1 LEU A 154      48.454  29.709  54.893  1.00 55.26           C  
ATOM   1178  CD2 LEU A 154      47.405  31.307  56.485  1.00 56.00           C  
ATOM   1179  N   GLN A 155      44.684  28.203  58.732  1.00 53.96           N  
ATOM   1180  CA  GLN A 155      43.664  27.235  59.092  1.00 54.16           C  
ATOM   1181  C   GLN A 155      42.725  26.960  57.934  1.00 54.66           C  
ATOM   1182  O   GLN A 155      42.364  27.867  57.189  1.00 54.34           O  
ATOM   1183  CB  GLN A 155      42.847  27.761  60.270  1.00 54.38           C  
ATOM   1184  CG  GLN A 155      43.665  28.204  61.475  1.00 55.77           C  
ATOM   1185  CD  GLN A 155      44.191  27.042  62.296  1.00 56.28           C  
ATOM   1186  OE1 GLN A 155      43.432  26.161  62.707  1.00 54.27           O  
ATOM   1187  NE2 GLN A 155      45.496  27.043  62.557  1.00 55.79           N  
ATOM   1188  N   SER A 156      42.330  25.701  57.787  1.00 55.97           N  
ATOM   1189  CA  SER A 156      41.398  25.314  56.734  1.00 57.62           C  
ATOM   1190  C   SER A 156      40.323  24.401  57.300  1.00 57.95           C  
ATOM   1191  O   SER A 156      40.518  23.789  58.352  1.00 59.63           O  
ATOM   1192  CB  SER A 156      42.125  24.596  55.593  1.00 57.84           C  
ATOM   1193  OG  SER A 156      42.829  25.511  54.776  1.00 60.13           O  
ATOM   1194  N   GLY A 157      39.191  24.327  56.600  1.00 57.28           N  
ATOM   1195  CA  GLY A 157      38.085  23.472  57.007  1.00 56.28           C  
ATOM   1196  C   GLY A 157      37.698  23.449  58.477  1.00 55.76           C  
ATOM   1197  O   GLY A 157      37.348  22.393  59.007  1.00 56.51           O  
ATOM   1198  N   ASN A 158      37.741  24.602  59.139  1.00 55.03           N  
ATOM   1199  CA  ASN A 158      37.387  24.682  60.555  1.00 53.63           C  
ATOM   1200  C   ASN A 158      36.798  26.056  60.879  1.00 52.51           C  
ATOM   1201  O   ASN A 158      36.684  26.450  62.047  1.00 52.01           O  
ATOM   1202  CB  ASN A 158      38.626  24.410  61.409  1.00 52.51           C  
ATOM   1203  CG  ASN A 158      39.733  25.412  61.161  1.00 52.93           C  
ATOM   1204  OD1 ASN A 158      39.882  25.943  60.054  1.00 51.77           O  
ATOM   1205  ND2 ASN A 158      40.534  25.664  62.189  1.00 53.39           N  
ATOM   1206  N   SER A 159      36.417  26.774  59.827  1.00 51.39           N  
ATOM   1207  CA  SER A 159      35.835  28.104  59.959  1.00 50.84           C  
ATOM   1208  C   SER A 159      34.564  28.214  59.125  1.00 50.48           C  
ATOM   1209  O   SER A 159      34.502  27.700  58.011  1.00 49.30           O  
ATOM   1210  CB  SER A 159      36.818  29.165  59.471  1.00 49.42           C  
ATOM   1211  OG  SER A 159      36.925  29.122  58.056  1.00 47.19           O  
ATOM   1212  N   GLN A 160      33.563  28.897  59.669  1.00 50.77           N  
ATOM   1213  CA  GLN A 160      32.298  29.113  58.976  1.00 51.35           C  
ATOM   1214  C   GLN A 160      31.913  30.586  59.080  1.00 51.28           C  
ATOM   1215  O   GLN A 160      32.193  31.240  60.085  1.00 51.95           O  
ATOM   1216  CB  GLN A 160      31.189  28.279  59.601  1.00 52.72           C  
ATOM   1217  CG  GLN A 160      31.208  26.808  59.261  1.00 53.88           C  
ATOM   1218  CD  GLN A 160      30.024  26.088  59.872  1.00 55.42           C  
ATOM   1219  OE1 GLN A 160      29.887  26.023  61.099  1.00 56.20           O  
ATOM   1220  NE2 GLN A 160      29.151  25.553  59.020  1.00 55.32           N  
ATOM   1221  N   GLU A 161      31.265  31.114  58.049  1.00 51.24           N  
ATOM   1222  CA  GLU A 161      30.864  32.514  58.079  1.00 52.20           C  
ATOM   1223  C   GLU A 161      29.482  32.774  57.509  1.00 50.74           C  
ATOM   1224  O   GLU A 161      28.972  32.008  56.695  1.00 50.53           O  
ATOM   1225  CB  GLU A 161      31.896  33.380  57.354  1.00 53.24           C  
ATOM   1226  CG  GLU A 161      32.281  32.865  55.998  1.00 54.00           C  
ATOM   1227  CD  GLU A 161      33.628  33.388  55.573  1.00 56.24           C  
ATOM   1228  OE1 GLU A 161      34.519  33.498  56.453  1.00 55.49           O  
ATOM   1229  OE2 GLU A 161      33.802  33.673  54.367  1.00 57.21           O  
ATOM   1230  N   SER A 162      28.886  33.873  57.952  1.00 49.62           N  
ATOM   1231  CA  SER A 162      27.556  34.244  57.518  1.00 48.92           C  
ATOM   1232  C   SER A 162      27.533  35.723  57.176  1.00 47.55           C  
ATOM   1233  O   SER A 162      28.123  36.547  57.879  1.00 47.96           O  
ATOM   1234  CB  SER A 162      26.545  33.945  58.629  1.00 50.20           C  
ATOM   1235  OG  SER A 162      25.341  33.432  58.086  1.00 51.72           O  
ATOM   1236  N   VAL A 163      26.843  36.046  56.091  1.00 44.61           N  
ATOM   1237  CA  VAL A 163      26.737  37.413  55.629  1.00 42.39           C  
ATOM   1238  C   VAL A 163      25.299  37.874  55.720  1.00 40.88           C  
ATOM   1239  O   VAL A 163      24.398  37.213  55.208  1.00 40.72           O  
ATOM   1240  CB  VAL A 163      27.217  37.530  54.171  1.00 42.87           C  
ATOM   1241  CG1 VAL A 163      27.063  38.955  53.676  1.00 43.53           C  
ATOM   1242  CG2 VAL A 163      28.668  37.092  54.080  1.00 43.23           C  
ATOM   1243  N   THR A 164      25.100  39.007  56.385  1.00 40.19           N  
ATOM   1244  CA  THR A 164      23.779  39.606  56.563  1.00 39.98           C  
ATOM   1245  C   THR A 164      23.279  40.144  55.234  1.00 40.07           C  
ATOM   1246  O   THR A 164      24.030  40.167  54.257  1.00 40.71           O  
ATOM   1247  CB  THR A 164      23.829  40.795  57.560  1.00 40.19           C  
ATOM   1248  OG1 THR A 164      24.646  41.848  57.019  1.00 39.40           O  
ATOM   1249  CG2 THR A 164      24.401  40.350  58.897  1.00 39.56           C  
ATOM   1250  N   GLU A 165      22.011  40.557  55.190  1.00 40.76           N  
ATOM   1251  CA  GLU A 165      21.448  41.141  53.970  1.00 42.12           C  
ATOM   1252  C   GLU A 165      21.842  42.631  53.987  1.00 42.00           C  
ATOM   1253  O   GLU A 165      22.313  43.134  55.010  1.00 41.25           O  
ATOM   1254  CB  GLU A 165      19.917  41.009  53.941  1.00 42.03           C  
ATOM   1255  CG  GLU A 165      19.368  39.580  53.926  1.00 45.43           C  
ATOM   1256  CD  GLU A 165      19.781  38.770  52.694  1.00 48.48           C  
ATOM   1257  OE1 GLU A 165      20.793  38.032  52.764  1.00 48.24           O  
ATOM   1258  OE2 GLU A 165      19.095  38.873  51.651  1.00 49.75           O  
ATOM   1259  N   GLN A 166      21.665  43.329  52.867  1.00 42.02           N  
ATOM   1260  CA  GLN A 166      22.010  44.751  52.795  1.00 41.32           C  
ATOM   1261  C   GLN A 166      21.251  45.514  53.868  1.00 42.60           C  
ATOM   1262  O   GLN A 166      20.045  45.340  54.021  1.00 42.99           O  
ATOM   1263  CB  GLN A 166      21.650  45.314  51.420  1.00 38.98           C  
ATOM   1264  CG  GLN A 166      22.839  45.779  50.614  1.00 35.62           C  
ATOM   1265  CD  GLN A 166      22.496  46.026  49.155  1.00 35.30           C  
ATOM   1266  OE1 GLN A 166      23.326  46.505  48.389  1.00 34.68           O  
ATOM   1267  NE2 GLN A 166      21.272  45.685  48.764  1.00 34.61           N  
ATOM   1268  N   ASP A 167      21.951  46.355  54.618  1.00 44.57           N  
ATOM   1269  CA  ASP A 167      21.297  47.117  55.665  1.00 48.22           C  
ATOM   1270  C   ASP A 167      20.314  48.126  55.077  1.00 50.37           C  
ATOM   1271  O   ASP A 167      20.575  48.755  54.039  1.00 50.53           O  
ATOM   1272  CB  ASP A 167      22.336  47.820  56.536  1.00 50.17           C  
ATOM   1273  CG  ASP A 167      21.711  48.561  57.704  1.00 51.53           C  
ATOM   1274  OD1 ASP A 167      20.789  48.003  58.338  1.00 53.30           O  
ATOM   1275  OD2 ASP A 167      22.153  49.696  57.991  1.00 52.62           O  
ATOM   1276  N   SER A 168      19.178  48.266  55.755  1.00 51.75           N  
ATOM   1277  CA  SER A 168      18.105  49.167  55.334  1.00 53.71           C  
ATOM   1278  C   SER A 168      18.527  50.634  55.237  1.00 53.50           C  
ATOM   1279  O   SER A 168      18.050  51.367  54.367  1.00 52.83           O  
ATOM   1280  CB  SER A 168      16.923  49.044  56.302  1.00 53.76           C  
ATOM   1281  OG  SER A 168      17.325  49.373  57.625  1.00 55.50           O  
ATOM   1282  N   LYS A 169      19.419  51.055  56.131  1.00 53.34           N  
ATOM   1283  CA  LYS A 169      19.890  52.438  56.153  1.00 52.22           C  
ATOM   1284  C   LYS A 169      21.075  52.721  55.230  1.00 51.60           C  
ATOM   1285  O   LYS A 169      20.930  53.425  54.224  1.00 51.63           O  
ATOM   1286  CB  LYS A 169      20.244  52.843  57.582  1.00 52.01           C  
ATOM   1287  N   ASP A 170      22.238  52.163  55.563  1.00 50.01           N  
ATOM   1288  CA  ASP A 170      23.457  52.402  54.792  1.00 48.19           C  
ATOM   1289  C   ASP A 170      23.817  51.443  53.655  1.00 46.84           C  
ATOM   1290  O   ASP A 170      24.927  51.523  53.125  1.00 44.85           O  
ATOM   1291  CB  ASP A 170      24.643  52.494  55.754  1.00 50.32           C  
ATOM   1292  CG  ASP A 170      24.904  51.189  56.489  1.00 51.32           C  
ATOM   1293  OD1 ASP A 170      25.745  51.183  57.416  1.00 52.93           O  
ATOM   1294  OD2 ASP A 170      24.279  50.168  56.136  1.00 51.52           O  
ATOM   1295  N   SER A 171      22.902  50.545  53.282  1.00 45.49           N  
ATOM   1296  CA  SER A 171      23.142  49.587  52.193  1.00 44.13           C  
ATOM   1297  C   SER A 171      24.509  48.907  52.227  1.00 43.25           C  
ATOM   1298  O   SER A 171      25.136  48.734  51.183  1.00 42.14           O  
ATOM   1299  CB  SER A 171      22.990  50.272  50.834  1.00 43.59           C  
ATOM   1300  OG  SER A 171      21.682  50.791  50.665  1.00 45.54           O  
ATOM   1301  N   THR A 172      24.956  48.523  53.422  1.00 42.53           N  
ATOM   1302  CA  THR A 172      26.243  47.855  53.612  1.00 42.59           C  
ATOM   1303  C   THR A 172      25.987  46.433  54.123  1.00 42.02           C  
ATOM   1304  O   THR A 172      24.842  46.075  54.399  1.00 41.99           O  
ATOM   1305  CB  THR A 172      27.110  48.587  54.672  1.00 44.55           C  
ATOM   1306  OG1 THR A 172      26.557  48.368  55.979  1.00 46.31           O  
ATOM   1307  CG2 THR A 172      27.149  50.086  54.403  1.00 44.83           C  
ATOM   1308  N   TYR A 173      27.052  45.635  54.264  1.00 40.58           N  
ATOM   1309  CA  TYR A 173      26.938  44.252  54.747  1.00 39.03           C  
ATOM   1310  C   TYR A 173      27.765  44.038  56.010  1.00 38.97           C  
ATOM   1311  O   TYR A 173      28.632  44.837  56.338  1.00 38.48           O  
ATOM   1312  CB  TYR A 173      27.461  43.243  53.711  1.00 37.22           C  
ATOM   1313  CG  TYR A 173      26.860  43.306  52.330  1.00 36.00           C  
ATOM   1314  CD1 TYR A 173      25.548  42.887  52.082  1.00 36.49           C  
ATOM   1315  CD2 TYR A 173      27.611  43.770  51.261  1.00 36.09           C  
ATOM   1316  CE1 TYR A 173      25.006  42.931  50.787  1.00 34.65           C  
ATOM   1317  CE2 TYR A 173      27.082  43.819  49.978  1.00 36.53           C  
ATOM   1318  CZ  TYR A 173      25.789  43.397  49.744  1.00 35.04           C  
ATOM   1319  OH  TYR A 173      25.314  43.427  48.454  1.00 34.74           O  
ATOM   1320  N   SER A 174      27.496  42.933  56.696  1.00 39.36           N  
ATOM   1321  CA  SER A 174      28.237  42.545  57.892  1.00 39.51           C  
ATOM   1322  C   SER A 174      28.583  41.042  57.769  1.00 39.71           C  
ATOM   1323  O   SER A 174      27.943  40.307  57.010  1.00 39.03           O  
ATOM   1324  CB  SER A 174      27.409  42.820  59.145  1.00 40.06           C  
ATOM   1325  OG  SER A 174      27.191  44.212  59.294  1.00 40.48           O  
ATOM   1326  N   LEU A 175      29.597  40.587  58.499  1.00 38.18           N  
ATOM   1327  CA  LEU A 175      30.009  39.195  58.404  1.00 36.91           C  
ATOM   1328  C   LEU A 175      30.538  38.625  59.711  1.00 38.19           C  
ATOM   1329  O   LEU A 175      31.346  39.257  60.397  1.00 37.52           O  
ATOM   1330  CB  LEU A 175      31.072  39.054  57.315  1.00 34.92           C  
ATOM   1331  CG  LEU A 175      31.833  37.734  57.142  1.00 34.58           C  
ATOM   1332  CD1 LEU A 175      32.550  37.773  55.807  1.00 32.89           C  
ATOM   1333  CD2 LEU A 175      32.828  37.493  58.275  1.00 30.89           C  
ATOM   1334  N   SER A 176      30.079  37.419  60.038  1.00 39.14           N  
ATOM   1335  CA  SER A 176      30.481  36.716  61.252  1.00 39.90           C  
ATOM   1336  C   SER A 176      31.208  35.447  60.849  1.00 40.72           C  
ATOM   1337  O   SER A 176      30.675  34.633  60.101  1.00 41.18           O  
ATOM   1338  CB  SER A 176      29.250  36.357  62.085  1.00 39.99           C  
ATOM   1339  OG  SER A 176      29.312  35.009  62.513  1.00 42.02           O  
ATOM   1340  N   SER A 177      32.427  35.279  61.341  1.00 41.60           N  
ATOM   1341  CA  SER A 177      33.206  34.095  61.012  1.00 42.32           C  
ATOM   1342  C   SER A 177      33.560  33.370  62.300  1.00 42.54           C  
ATOM   1343  O   SER A 177      34.002  33.985  63.270  1.00 41.51           O  
ATOM   1344  CB  SER A 177      34.484  34.486  60.256  1.00 42.03           C  
ATOM   1345  OG  SER A 177      35.068  33.366  59.610  1.00 39.71           O  
ATOM   1346  N   THR A 178      33.347  32.061  62.317  1.00 43.92           N  
ATOM   1347  CA  THR A 178      33.664  31.301  63.508  1.00 47.20           C  
ATOM   1348  C   THR A 178      34.653  30.173  63.253  1.00 49.14           C  
ATOM   1349  O   THR A 178      34.495  29.361  62.334  1.00 49.38           O  
ATOM   1350  CB  THR A 178      32.400  30.732  64.161  1.00 47.32           C  
ATOM   1351  OG1 THR A 178      31.473  31.799  64.401  1.00 48.95           O  
ATOM   1352  CG2 THR A 178      32.747  30.069  65.493  1.00 45.27           C  
ATOM   1353  N   LEU A 179      35.695  30.161  64.078  1.00 50.68           N  
ATOM   1354  CA  LEU A 179      36.750  29.165  64.019  1.00 51.55           C  
ATOM   1355  C   LEU A 179      36.437  28.220  65.158  1.00 51.81           C  
ATOM   1356  O   LEU A 179      36.836  28.449  66.300  1.00 52.20           O  
ATOM   1357  CB  LEU A 179      38.100  29.829  64.261  1.00 52.24           C  
ATOM   1358  CG  LEU A 179      39.332  28.932  64.246  1.00 52.59           C  
ATOM   1359  CD1 LEU A 179      39.591  28.446  62.828  1.00 51.97           C  
ATOM   1360  CD2 LEU A 179      40.519  29.722  64.770  1.00 53.78           C  
ATOM   1361  N   THR A 180      35.705  27.162  64.854  1.00 52.24           N  
ATOM   1362  CA  THR A 180      35.327  26.226  65.892  1.00 53.34           C  
ATOM   1363  C   THR A 180      36.379  25.136  66.048  1.00 54.15           C  
ATOM   1364  O   THR A 180      36.858  24.566  65.069  1.00 53.22           O  
ATOM   1365  CB  THR A 180      33.950  25.620  65.580  1.00 53.61           C  
ATOM   1366  OG1 THR A 180      33.308  26.403  64.560  1.00 54.32           O  
ATOM   1367  CG2 THR A 180      33.069  25.644  66.821  1.00 53.76           C  
ATOM   1368  N   LEU A 181      36.748  24.883  67.298  1.00 56.09           N  
ATOM   1369  CA  LEU A 181      37.742  23.877  67.643  1.00 58.49           C  
ATOM   1370  C   LEU A 181      37.434  23.313  69.030  1.00 60.27           C  
ATOM   1371  O   LEU A 181      36.382  23.592  69.607  1.00 59.87           O  
ATOM   1372  CB  LEU A 181      39.136  24.495  67.638  1.00 60.10           C  
ATOM   1373  CG  LEU A 181      39.591  25.214  66.370  1.00 60.22           C  
ATOM   1374  CD1 LEU A 181      40.952  25.852  66.640  1.00 59.41           C  
ATOM   1375  CD2 LEU A 181      39.649  24.238  65.193  1.00 61.07           C  
ATOM   1376  N   SER A 182      38.367  22.542  69.578  1.00 62.84           N  
ATOM   1377  CA  SER A 182      38.163  21.914  70.880  1.00 65.01           C  
ATOM   1378  C   SER A 182      39.158  22.321  71.960  1.00 67.46           C  
ATOM   1379  O   SER A 182      40.324  22.570  71.672  1.00 68.03           O  
ATOM   1380  CB  SER A 182      38.226  20.401  70.713  1.00 62.46           C  
ATOM   1381  OG  SER A 182      39.476  20.039  70.161  1.00 58.25           O  
ATOM   1382  N   LYS A 183      38.691  22.361  73.207  1.00 69.92           N  
ATOM   1383  CA  LYS A 183      39.540  22.703  74.346  1.00 72.35           C  
ATOM   1384  C   LYS A 183      40.768  21.795  74.313  1.00 73.82           C  
ATOM   1385  O   LYS A 183      41.768  22.040  75.000  1.00 74.79           O  
ATOM   1386  CB  LYS A 183      38.759  22.506  75.649  1.00 73.19           C  
ATOM   1387  CG  LYS A 183      39.595  22.486  76.917  1.00 74.70           C  
ATOM   1388  CD  LYS A 183      38.710  22.233  78.131  1.00 76.80           C  
ATOM   1389  CE  LYS A 183      39.538  21.883  79.364  1.00 78.25           C  
ATOM   1390  NZ  LYS A 183      38.692  21.739  80.587  1.00 78.54           N  
ATOM   1391  N   ALA A 184      40.674  20.745  73.503  1.00 74.88           N  
ATOM   1392  CA  ALA A 184      41.759  19.789  73.325  1.00 75.75           C  
ATOM   1393  C   ALA A 184      42.840  20.416  72.440  1.00 76.37           C  
ATOM   1394  O   ALA A 184      44.028  20.159  72.618  1.00 76.25           O  
ATOM   1395  CB  ALA A 184      41.220  18.511  72.680  1.00 75.57           C  
ATOM   1396  N   ASP A 185      42.414  21.243  71.491  1.00 77.70           N  
ATOM   1397  CA  ASP A 185      43.326  21.921  70.569  1.00 78.24           C  
ATOM   1398  C   ASP A 185      43.518  23.382  70.977  1.00 78.35           C  
ATOM   1399  O   ASP A 185      44.605  23.945  70.838  1.00 78.10           O  
ATOM   1400  CB  ASP A 185      42.767  21.870  69.145  1.00 78.24           C  
ATOM   1401  CG  ASP A 185      42.630  20.456  68.620  1.00 79.07           C  
ATOM   1402  OD1 ASP A 185      42.183  20.294  67.465  1.00 80.49           O  
ATOM   1403  OD2 ASP A 185      42.965  19.505  69.358  1.00 79.17           O  
ATOM   1404  N   TYR A 186      42.444  23.985  71.478  1.00 79.19           N  
ATOM   1405  CA  TYR A 186      42.444  25.375  71.914  1.00 79.68           C  
ATOM   1406  C   TYR A 186      43.503  25.647  72.976  1.00 80.46           C  
ATOM   1407  O   TYR A 186      44.384  26.489  72.791  1.00 80.82           O  
ATOM   1408  CB  TYR A 186      41.059  25.747  72.466  1.00 79.84           C  
ATOM   1409  CG  TYR A 186      40.938  27.198  72.878  1.00 81.03           C  
ATOM   1410  CD1 TYR A 186      40.959  28.218  71.923  1.00 80.52           C  
ATOM   1411  CD2 TYR A 186      40.849  27.557  74.224  1.00 80.81           C  
ATOM   1412  CE1 TYR A 186      40.901  29.562  72.294  1.00 79.44           C  
ATOM   1413  CE2 TYR A 186      40.788  28.898  74.608  1.00 80.71           C  
ATOM   1414  CZ  TYR A 186      40.818  29.894  73.637  1.00 80.21           C  
ATOM   1415  OH  TYR A 186      40.786  31.219  74.009  1.00 79.25           O  
ATOM   1416  N   GLU A 187      43.417  24.928  74.090  1.00 80.73           N  
ATOM   1417  CA  GLU A 187      44.362  25.122  75.179  1.00 81.41           C  
ATOM   1418  C   GLU A 187      45.818  24.819  74.817  1.00 82.05           C  
ATOM   1419  O   GLU A 187      46.720  25.069  75.619  1.00 82.21           O  
ATOM   1420  CB  GLU A 187      43.956  24.282  76.391  1.00 81.20           C  
ATOM   1421  CG  GLU A 187      42.537  24.512  76.851  1.00 82.01           C  
ATOM   1422  CD  GLU A 187      42.297  23.993  78.260  1.00 83.21           C  
ATOM   1423  OE1 GLU A 187      42.638  22.821  78.540  1.00 83.97           O  
ATOM   1424  OE2 GLU A 187      41.764  24.762  79.089  1.00 82.71           O  
ATOM   1425  N   LYS A 188      46.060  24.297  73.617  1.00 82.17           N  
ATOM   1426  CA  LYS A 188      47.430  23.976  73.218  1.00 82.18           C  
ATOM   1427  C   LYS A 188      48.077  25.004  72.295  1.00 81.37           C  
ATOM   1428  O   LYS A 188      49.075  24.725  71.627  1.00 81.58           O  
ATOM   1429  CB  LYS A 188      47.499  22.588  72.571  1.00 84.17           C  
ATOM   1430  CG  LYS A 188      47.067  21.418  73.475  1.00 86.61           C  
ATOM   1431  CD  LYS A 188      47.107  21.731  74.989  1.00 88.28           C  
ATOM   1432  CE  LYS A 188      48.523  21.984  75.545  1.00 89.49           C  
ATOM   1433  NZ  LYS A 188      48.501  22.444  76.990  1.00 89.58           N  
ATOM   1434  N   HIS A 189      47.498  26.196  72.252  1.00 79.99           N  
ATOM   1435  CA  HIS A 189      48.042  27.267  71.439  1.00 78.69           C  
ATOM   1436  C   HIS A 189      47.832  28.562  72.211  1.00 78.29           C  
ATOM   1437  O   HIS A 189      47.046  28.600  73.162  1.00 77.43           O  
ATOM   1438  CB  HIS A 189      47.343  27.319  70.083  1.00 78.88           C  
ATOM   1439  CG  HIS A 189      47.512  26.070  69.268  1.00 79.28           C  
ATOM   1440  ND1 HIS A 189      46.651  24.999  69.360  1.00 79.35           N  
ATOM   1441  CD2 HIS A 189      48.436  25.734  68.334  1.00 79.25           C  
ATOM   1442  CE1 HIS A 189      47.031  24.057  68.512  1.00 78.46           C  
ATOM   1443  NE2 HIS A 189      48.110  24.477  67.879  1.00 78.34           N  
ATOM   1444  N   LYS A 190      48.539  29.616  71.813  1.00 77.90           N  
ATOM   1445  CA  LYS A 190      48.444  30.914  72.488  1.00 77.67           C  
ATOM   1446  C   LYS A 190      47.858  32.045  71.643  1.00 75.76           C  
ATOM   1447  O   LYS A 190      46.850  32.654  72.009  1.00 75.78           O  
ATOM   1448  CB  LYS A 190      49.832  31.344  72.978  1.00 79.39           C  
ATOM   1449  CG  LYS A 190      49.905  32.787  73.476  1.00 81.90           C  
ATOM   1450  CD  LYS A 190      51.347  33.301  73.438  1.00 84.37           C  
ATOM   1451  CE  LYS A 190      51.467  34.767  73.870  1.00 84.92           C  
ATOM   1452  NZ  LYS A 190      51.187  34.994  75.324  1.00 86.07           N  
ATOM   1453  N   VAL A 191      48.512  32.317  70.518  1.00 73.12           N  
ATOM   1454  CA  VAL A 191      48.128  33.387  69.600  1.00 70.24           C  
ATOM   1455  C   VAL A 191      46.978  33.066  68.652  1.00 67.50           C  
ATOM   1456  O   VAL A 191      47.141  32.284  67.714  1.00 66.50           O  
ATOM   1457  CB  VAL A 191      49.348  33.814  68.743  1.00 71.58           C  
ATOM   1458  CG1 VAL A 191      48.979  34.977  67.830  1.00 72.19           C  
ATOM   1459  CG2 VAL A 191      50.517  34.182  69.654  1.00 71.16           C  
ATOM   1460  N   TYR A 192      45.822  33.686  68.894  1.00 64.78           N  
ATOM   1461  CA  TYR A 192      44.645  33.499  68.045  1.00 63.38           C  
ATOM   1462  C   TYR A 192      44.408  34.767  67.215  1.00 62.43           C  
ATOM   1463  O   TYR A 192      43.997  35.789  67.759  1.00 62.55           O  
ATOM   1464  CB  TYR A 192      43.407  33.192  68.901  1.00 63.48           C  
ATOM   1465  CG  TYR A 192      43.422  31.809  69.513  1.00 64.08           C  
ATOM   1466  CD1 TYR A 192      44.025  31.574  70.749  1.00 65.06           C  
ATOM   1467  CD2 TYR A 192      42.906  30.718  68.815  1.00 64.01           C  
ATOM   1468  CE1 TYR A 192      44.122  30.282  71.271  1.00 65.90           C  
ATOM   1469  CE2 TYR A 192      42.997  29.424  69.325  1.00 65.97           C  
ATOM   1470  CZ  TYR A 192      43.609  29.211  70.552  1.00 66.76           C  
ATOM   1471  OH  TYR A 192      43.714  27.921  71.037  1.00 65.78           O  
ATOM   1472  N   ALA A 193      44.653  34.701  65.904  1.00 60.83           N  
ATOM   1473  CA  ALA A 193      44.486  35.874  65.038  1.00 60.15           C  
ATOM   1474  C   ALA A 193      43.502  35.766  63.854  1.00 59.40           C  
ATOM   1475  O   ALA A 193      43.394  34.730  63.193  1.00 59.54           O  
ATOM   1476  CB  ALA A 193      45.852  36.325  64.523  1.00 60.11           C  
ATOM   1477  N   CYS A 194      42.824  36.882  63.585  1.00 58.16           N  
ATOM   1478  CA  CYS A 194      41.825  37.022  62.517  1.00 55.51           C  
ATOM   1479  C   CYS A 194      42.313  38.010  61.436  1.00 53.44           C  
ATOM   1480  O   CYS A 194      42.494  39.190  61.711  1.00 53.36           O  
ATOM   1481  CB  CYS A 194      40.514  37.518  63.152  1.00 55.27           C  
ATOM   1482  SG  CYS A 194      39.145  37.911  62.023  1.00 56.87           S  
ATOM   1483  N   GLU A 195      42.523  37.531  60.213  1.00 51.91           N  
ATOM   1484  CA  GLU A 195      43.002  38.395  59.130  1.00 50.98           C  
ATOM   1485  C   GLU A 195      41.921  38.707  58.104  1.00 50.51           C  
ATOM   1486  O   GLU A 195      41.448  37.813  57.399  1.00 50.34           O  
ATOM   1487  CB  GLU A 195      44.184  37.752  58.395  1.00 52.04           C  
ATOM   1488  CG  GLU A 195      45.438  37.526  59.222  1.00 52.70           C  
ATOM   1489  CD  GLU A 195      46.616  37.078  58.364  1.00 53.35           C  
ATOM   1490  OE1 GLU A 195      47.694  36.782  58.927  1.00 53.06           O  
ATOM   1491  OE2 GLU A 195      46.467  37.030  57.121  1.00 52.62           O  
ATOM   1492  N   VAL A 196      41.566  39.986  58.001  1.00 49.19           N  
ATOM   1493  CA  VAL A 196      40.530  40.433  57.074  1.00 46.39           C  
ATOM   1494  C   VAL A 196      41.061  41.101  55.812  1.00 45.07           C  
ATOM   1495  O   VAL A 196      42.084  41.772  55.838  1.00 45.75           O  
ATOM   1496  CB  VAL A 196      39.590  41.420  57.769  1.00 45.70           C  
ATOM   1497  CG1 VAL A 196      38.378  41.680  56.909  1.00 45.65           C  
ATOM   1498  CG2 VAL A 196      39.185  40.875  59.117  1.00 46.67           C  
ATOM   1499  N   THR A 197      40.345  40.907  54.711  1.00 44.08           N  
ATOM   1500  CA  THR A 197      40.690  41.488  53.421  1.00 43.09           C  
ATOM   1501  C   THR A 197      39.415  42.024  52.787  1.00 42.69           C  
ATOM   1502  O   THR A 197      38.365  41.386  52.864  1.00 40.53           O  
ATOM   1503  CB  THR A 197      41.321  40.436  52.475  1.00 44.85           C  
ATOM   1504  OG1 THR A 197      42.715  40.318  52.774  1.00 46.40           O  
ATOM   1505  CG2 THR A 197      41.157  40.837  51.000  1.00 43.90           C  
ATOM   1506  N   HIS A 198      39.520  43.196  52.165  1.00 42.50           N  
ATOM   1507  CA  HIS A 198      38.387  43.847  51.508  1.00 41.34           C  
ATOM   1508  C   HIS A 198      38.915  44.904  50.548  1.00 40.25           C  
ATOM   1509  O   HIS A 198      40.005  45.435  50.742  1.00 39.80           O  
ATOM   1510  CB  HIS A 198      37.493  44.513  52.549  1.00 41.75           C  
ATOM   1511  CG  HIS A 198      36.238  45.096  51.987  1.00 44.27           C  
ATOM   1512  ND1 HIS A 198      35.124  44.334  51.712  1.00 47.20           N  
ATOM   1513  CD2 HIS A 198      35.919  46.366  51.646  1.00 45.35           C  
ATOM   1514  CE1 HIS A 198      34.169  45.110  51.228  1.00 45.69           C  
ATOM   1515  NE2 HIS A 198      34.627  46.347  51.177  1.00 46.69           N  
ATOM   1516  N   GLN A 199      38.143  45.214  49.517  1.00 40.11           N  
ATOM   1517  CA  GLN A 199      38.550  46.214  48.538  1.00 40.71           C  
ATOM   1518  C   GLN A 199      38.813  47.562  49.213  1.00 43.20           C  
ATOM   1519  O   GLN A 199      39.535  48.416  48.680  1.00 44.16           O  
ATOM   1520  CB  GLN A 199      37.467  46.361  47.479  1.00 39.77           C  
ATOM   1521  CG  GLN A 199      37.795  47.355  46.391  1.00 41.45           C  
ATOM   1522  CD  GLN A 199      36.591  47.657  45.506  1.00 44.13           C  
ATOM   1523  OE1 GLN A 199      36.631  48.566  44.672  1.00 43.87           O  
ATOM   1524  NE2 GLN A 199      35.513  46.888  45.684  1.00 43.74           N  
ATOM   1525  N   GLY A 200      38.227  47.751  50.393  1.00 43.56           N  
ATOM   1526  CA  GLY A 200      38.423  48.988  51.122  1.00 43.67           C  
ATOM   1527  C   GLY A 200      39.709  48.988  51.928  1.00 44.07           C  
ATOM   1528  O   GLY A 200      40.063  49.988  52.549  1.00 44.78           O  
ATOM   1529  N   LEU A 201      40.413  47.863  51.924  1.00 44.40           N  
ATOM   1530  CA  LEU A 201      41.664  47.745  52.670  1.00 44.51           C  
ATOM   1531  C   LEU A 201      42.869  47.688  51.736  1.00 45.25           C  
ATOM   1532  O   LEU A 201      42.849  46.973  50.725  1.00 46.67           O  
ATOM   1533  CB  LEU A 201      41.632  46.497  53.542  1.00 43.04           C  
ATOM   1534  CG  LEU A 201      40.561  46.518  54.631  1.00 44.62           C  
ATOM   1535  CD1 LEU A 201      40.553  45.193  55.380  1.00 44.16           C  
ATOM   1536  CD2 LEU A 201      40.832  47.666  55.586  1.00 44.31           C  
ATOM   1537  N   SER A 202      43.914  48.438  52.074  1.00 44.07           N  
ATOM   1538  CA  SER A 202      45.125  48.481  51.254  1.00 44.30           C  
ATOM   1539  C   SER A 202      45.990  47.251  51.532  1.00 44.00           C  
ATOM   1540  O   SER A 202      46.652  46.725  50.639  1.00 43.44           O  
ATOM   1541  CB  SER A 202      45.914  49.757  51.563  1.00 44.34           C  
ATOM   1542  OG  SER A 202      46.510  50.272  50.391  1.00 43.55           O  
ATOM   1543  N   SER A 203      45.959  46.811  52.784  1.00 43.24           N  
ATOM   1544  CA  SER A 203      46.695  45.652  53.260  1.00 44.33           C  
ATOM   1545  C   SER A 203      45.779  44.982  54.302  1.00 45.39           C  
ATOM   1546  O   SER A 203      45.020  45.663  54.992  1.00 44.32           O  
ATOM   1547  CB  SER A 203      48.016  46.110  53.896  1.00 44.83           C  
ATOM   1548  OG  SER A 203      48.345  45.346  55.051  1.00 45.59           O  
ATOM   1549  N   PRO A 204      45.838  43.644  54.424  1.00 46.39           N  
ATOM   1550  CA  PRO A 204      45.007  42.891  55.380  1.00 45.92           C  
ATOM   1551  C   PRO A 204      45.011  43.334  56.847  1.00 45.63           C  
ATOM   1552  O   PRO A 204      46.051  43.351  57.498  1.00 46.46           O  
ATOM   1553  CB  PRO A 204      45.490  41.450  55.201  1.00 46.27           C  
ATOM   1554  CG  PRO A 204      46.884  41.607  54.602  1.00 47.36           C  
ATOM   1555  CD  PRO A 204      46.688  42.732  53.637  1.00 45.83           C  
ATOM   1556  N   VAL A 205      43.829  43.684  57.352  1.00 44.71           N  
ATOM   1557  CA  VAL A 205      43.649  44.121  58.737  1.00 45.10           C  
ATOM   1558  C   VAL A 205      43.639  42.917  59.669  1.00 47.91           C  
ATOM   1559  O   VAL A 205      43.029  41.886  59.358  1.00 49.20           O  
ATOM   1560  CB  VAL A 205      42.306  44.870  58.939  1.00 42.54           C  
ATOM   1561  CG1 VAL A 205      41.976  44.952  60.421  1.00 38.88           C  
ATOM   1562  CG2 VAL A 205      42.393  46.257  58.353  1.00 43.34           C  
ATOM   1563  N   THR A 206      44.277  43.050  60.826  1.00 48.50           N  
ATOM   1564  CA  THR A 206      44.320  41.938  61.756  1.00 49.77           C  
ATOM   1565  C   THR A 206      43.831  42.259  63.164  1.00 51.68           C  
ATOM   1566  O   THR A 206      44.005  43.360  63.681  1.00 52.41           O  
ATOM   1567  CB  THR A 206      45.752  41.337  61.823  1.00 48.20           C  
ATOM   1568  OG1 THR A 206      46.049  40.676  60.588  1.00 47.55           O  
ATOM   1569  CG2 THR A 206      45.870  40.329  62.945  1.00 47.98           C  
ATOM   1570  N   LYS A 207      43.200  41.268  63.770  1.00 52.65           N  
ATOM   1571  CA  LYS A 207      42.702  41.381  65.123  1.00 54.64           C  
ATOM   1572  C   LYS A 207      42.986  40.035  65.764  1.00 55.81           C  
ATOM   1573  O   LYS A 207      42.643  38.998  65.208  1.00 54.41           O  
ATOM   1574  CB  LYS A 207      41.208  41.667  65.112  1.00 55.69           C  
ATOM   1575  CG  LYS A 207      40.867  43.126  64.890  1.00 56.45           C  
ATOM   1576  CD  LYS A 207      41.177  43.955  66.137  1.00 57.29           C  
ATOM   1577  CE  LYS A 207      40.554  45.345  66.056  1.00 55.75           C  
ATOM   1578  NZ  LYS A 207      41.053  46.095  64.871  1.00 56.76           N  
ATOM   1579  N   SER A 208      43.630  40.056  66.925  1.00 58.14           N  
ATOM   1580  CA  SER A 208      43.972  38.823  67.619  1.00 60.60           C  
ATOM   1581  C   SER A 208      43.875  38.980  69.129  1.00 62.20           C  
ATOM   1582  O   SER A 208      43.309  39.951  69.625  1.00 62.17           O  
ATOM   1583  CB  SER A 208      45.394  38.386  67.230  1.00 59.56           C  
ATOM   1584  OG  SER A 208      46.329  39.447  67.378  1.00 56.87           O  
ATOM   1585  N   PHE A 209      44.417  38.005  69.849  1.00 65.16           N  
ATOM   1586  CA  PHE A 209      44.425  38.015  71.305  1.00 69.19           C  
ATOM   1587  C   PHE A 209      45.133  36.767  71.786  1.00 71.22           C  
ATOM   1588  O   PHE A 209      44.786  35.654  71.395  1.00 72.53           O  
ATOM   1589  CB  PHE A 209      42.991  38.076  71.868  1.00 70.93           C  
ATOM   1590  CG  PHE A 209      42.171  36.821  71.641  1.00 72.96           C  
ATOM   1591  CD1 PHE A 209      42.299  35.716  72.481  1.00 73.39           C  
ATOM   1592  CD2 PHE A 209      41.258  36.754  70.591  1.00 73.46           C  
ATOM   1593  CE1 PHE A 209      41.530  34.561  72.277  1.00 73.82           C  
ATOM   1594  CE2 PHE A 209      40.486  35.606  70.379  1.00 73.49           C  
ATOM   1595  CZ  PHE A 209      40.624  34.510  71.224  1.00 73.64           C  
ATOM   1596  N   ASN A 210      46.153  36.948  72.614  1.00 73.81           N  
ATOM   1597  CA  ASN A 210      46.886  35.803  73.140  1.00 75.35           C  
ATOM   1598  C   ASN A 210      46.050  35.236  74.279  1.00 75.92           C  
ATOM   1599  O   ASN A 210      45.602  35.970  75.154  1.00 75.44           O  
ATOM   1600  CB  ASN A 210      48.267  36.233  73.646  1.00 75.25           C  
ATOM   1601  CG  ASN A 210      49.118  36.867  72.551  1.00 75.30           C  
ATOM   1602  OD1 ASN A 210      49.072  36.447  71.391  1.00 75.29           O  
ATOM   1603  ND2 ASN A 210      49.902  37.875  72.917  1.00 75.77           N  
ATOM   1604  N   ARG A 211      45.822  33.930  74.259  1.00 77.62           N  
ATOM   1605  CA  ARG A 211      45.018  33.284  75.287  1.00 80.37           C  
ATOM   1606  C   ARG A 211      45.499  33.622  76.700  1.00 81.56           C  
ATOM   1607  O   ARG A 211      46.670  33.951  76.907  1.00 81.47           O  
ATOM   1608  CB  ARG A 211      45.046  31.772  75.071  1.00 81.79           C  
ATOM   1609  CG  ARG A 211      44.228  30.956  76.072  1.00 83.69           C  
ATOM   1610  CD  ARG A 211      44.024  29.518  75.579  1.00 84.23           C  
ATOM   1611  NE  ARG A 211      44.928  28.525  76.172  1.00 85.52           N  
ATOM   1612  CZ  ARG A 211      46.253  28.658  76.277  1.00 86.17           C  
ATOM   1613  NH1 ARG A 211      46.872  29.749  75.839  1.00 87.47           N  
ATOM   1614  NH2 ARG A 211      46.978  27.685  76.816  1.00 86.57           N  
ATOM   1615  N   GLY A 212      44.584  33.545  77.664  1.00 82.56           N  
ATOM   1616  CA  GLY A 212      44.928  33.839  79.041  1.00 83.59           C  
ATOM   1617  C   GLY A 212      45.626  35.173  79.156  1.00 85.06           C  
ATOM   1618  O   GLY A 212      46.619  35.307  79.860  1.00 85.69           O  
ATOM   1619  N   GLU A 213      45.107  36.167  78.444  1.00 86.73           N  
ATOM   1620  CA  GLU A 213      45.676  37.512  78.467  1.00 88.66           C  
ATOM   1621  C   GLU A 213      44.587  38.552  78.558  1.00 89.21           C  
ATOM   1622  O   GLU A 213      44.712  39.665  78.046  1.00 90.01           O  
ATOM   1623  CB  GLU A 213      46.537  37.763  77.230  1.00 89.82           C  
ATOM   1624  CG  GLU A 213      48.003  37.445  77.443  1.00 92.01           C  
ATOM   1625  CD  GLU A 213      48.890  38.671  77.319  1.00 93.99           C  
ATOM   1626  OE1 GLU A 213      49.081  39.161  76.181  1.00 94.45           O  
ATOM   1627  OE2 GLU A 213      49.391  39.147  78.361  1.00 95.44           O  
ATOM   1628  N   CYS A 214      43.488  38.178  79.196  1.00 89.39           N  
ATOM   1629  CA  CYS A 214      42.357  39.101  79.382  1.00 89.61           C  
ATOM   1630  C   CYS A 214      41.290  38.464  80.246  1.00 89.66           C  
ATOM   1631  O   CYS A 214      41.299  37.260  80.437  1.00 89.79           O  
ATOM   1632  CB  CYS A 214      41.720  39.523  78.050  1.00 89.39           C  
ATOM   1633  SG  CYS A 214      40.807  38.274  77.026  1.00 88.09           S  
ATOM   1634  OXT CYS A 214      40.417  39.203  80.729  1.00 89.91           O  
TER    1635      CYS A 214                                                      
HETATM 1636  N1  IMD A 401      12.560  23.479  38.645  1.00 57.29           N  
HETATM 1637  C2  IMD A 401      12.278  24.641  39.168  1.00 56.10           C  
HETATM 1638  N3  IMD A 401      13.349  25.475  39.042  1.00 56.57           N  
HETATM 1639  C4  IMD A 401      14.337  24.788  38.411  1.00 57.38           C  
HETATM 1640  C5  IMD A 401      13.886  23.545  38.147  1.00 58.67           C  
ATOM   1641  N   GLN B   1      -8.999  38.288  48.271  1.00 59.34           N  
ATOM   1642  CA  GLN B   1      -8.708  37.921  49.687  1.00 58.13           C  
ATOM   1643  C   GLN B   1      -8.196  36.502  49.808  1.00 56.08           C  
ATOM   1644  O   GLN B   1      -8.378  35.848  50.837  1.00 56.48           O  
ATOM   1645  CB  GLN B   1      -9.962  38.100  50.540  1.00 59.66           C  
ATOM   1646  CG  GLN B   1      -9.976  39.411  51.297  1.00 62.27           C  
ATOM   1647  CD  GLN B   1      -9.291  40.530  50.527  1.00 64.54           C  
ATOM   1648  OE1 GLN B   1      -8.073  40.494  50.299  1.00 64.29           O  
ATOM   1649  NE2 GLN B   1     -10.069  41.530  50.123  1.00 65.50           N  
ATOM   1650  N   VAL B   2      -7.546  36.041  48.744  1.00 54.09           N  
ATOM   1651  CA  VAL B   2      -6.978  34.699  48.676  1.00 51.35           C  
ATOM   1652  C   VAL B   2      -5.980  34.434  49.799  1.00 49.41           C  
ATOM   1653  O   VAL B   2      -5.186  35.304  50.157  1.00 48.02           O  
ATOM   1654  CB  VAL B   2      -6.260  34.475  47.320  1.00 50.55           C  
ATOM   1655  CG1 VAL B   2      -5.550  33.132  47.317  1.00 50.60           C  
ATOM   1656  CG2 VAL B   2      -7.265  34.553  46.178  1.00 49.50           C  
ATOM   1657  N   GLN B   3      -6.040  33.228  50.354  1.00 48.35           N  
ATOM   1658  CA  GLN B   3      -5.126  32.814  51.416  1.00 47.19           C  
ATOM   1659  C   GLN B   3      -4.805  31.338  51.287  1.00 44.68           C  
ATOM   1660  O   GLN B   3      -5.679  30.521  50.988  1.00 43.90           O  
ATOM   1661  CB  GLN B   3      -5.728  33.069  52.795  1.00 48.93           C  
ATOM   1662  CG  GLN B   3      -5.729  34.513  53.207  1.00 50.91           C  
ATOM   1663  CD  GLN B   3      -6.092  34.690  54.662  1.00 53.37           C  
ATOM   1664  OE1 GLN B   3      -7.219  34.401  55.068  1.00 55.67           O  
ATOM   1665  NE2 GLN B   3      -5.137  35.159  55.461  1.00 52.46           N  
ATOM   1666  N   LEU B   4      -3.540  31.007  51.508  1.00 42.95           N  
ATOM   1667  CA  LEU B   4      -3.065  29.630  51.435  1.00 40.26           C  
ATOM   1668  C   LEU B   4      -2.168  29.439  52.638  1.00 40.76           C  
ATOM   1669  O   LEU B   4      -1.139  30.096  52.754  1.00 40.94           O  
ATOM   1670  CB  LEU B   4      -2.275  29.407  50.145  1.00 37.63           C  
ATOM   1671  CG  LEU B   4      -3.085  29.460  48.843  1.00 36.42           C  
ATOM   1672  CD1 LEU B   4      -2.182  29.179  47.640  1.00 36.70           C  
ATOM   1673  CD2 LEU B   4      -4.204  28.437  48.909  1.00 36.03           C  
ATOM   1674  N   VAL B   5      -2.570  28.550  53.540  1.00 42.16           N  
ATOM   1675  CA  VAL B   5      -1.807  28.290  54.761  1.00 43.98           C  
ATOM   1676  C   VAL B   5      -1.109  26.934  54.793  1.00 44.36           C  
ATOM   1677  O   VAL B   5      -1.733  25.915  55.105  1.00 46.22           O  
ATOM   1678  CB  VAL B   5      -2.712  28.349  56.017  1.00 44.56           C  
ATOM   1679  CG1 VAL B   5      -1.856  28.286  57.282  1.00 43.81           C  
ATOM   1680  CG2 VAL B   5      -3.571  29.595  55.990  1.00 44.17           C  
ATOM   1681  N   GLU B   6       0.180  26.910  54.482  1.00 44.27           N  
ATOM   1682  CA  GLU B   6       0.907  25.649  54.529  1.00 44.57           C  
ATOM   1683  C   GLU B   6       1.223  25.323  55.989  1.00 44.96           C  
ATOM   1684  O   GLU B   6       1.531  26.220  56.778  1.00 45.80           O  
ATOM   1685  CB  GLU B   6       2.222  25.736  53.748  1.00 43.13           C  
ATOM   1686  CG  GLU B   6       2.078  26.019  52.269  1.00 42.37           C  
ATOM   1687  CD  GLU B   6       2.295  27.474  51.939  1.00 42.51           C  
ATOM   1688  OE1 GLU B   6       2.358  27.811  50.738  1.00 42.40           O  
ATOM   1689  OE2 GLU B   6       2.404  28.283  52.883  1.00 40.66           O  
ATOM   1690  N   SER B   7       1.135  24.045  56.345  1.00 44.79           N  
ATOM   1691  CA  SER B   7       1.445  23.594  57.702  1.00 45.90           C  
ATOM   1692  C   SER B   7       1.913  22.141  57.664  1.00 45.13           C  
ATOM   1693  O   SER B   7       1.722  21.448  56.664  1.00 44.53           O  
ATOM   1694  CB  SER B   7       0.218  23.725  58.615  1.00 45.63           C  
ATOM   1695  OG  SER B   7      -0.838  22.904  58.161  1.00 47.01           O  
ATOM   1696  N   GLY B   8       2.542  21.685  58.741  1.00 43.59           N  
ATOM   1697  CA  GLY B   8       2.987  20.306  58.774  1.00 44.42           C  
ATOM   1698  C   GLY B   8       4.486  20.099  58.749  1.00 44.82           C  
ATOM   1699  O   GLY B   8       4.964  18.964  58.816  1.00 45.62           O  
ATOM   1700  N   GLY B   9       5.234  21.190  58.641  1.00 44.27           N  
ATOM   1701  CA  GLY B   9       6.678  21.077  58.622  1.00 41.44           C  
ATOM   1702  C   GLY B   9       7.187  20.757  60.013  1.00 40.57           C  
ATOM   1703  O   GLY B   9       6.444  20.842  60.993  1.00 38.90           O  
ATOM   1704  N   GLY B  10       8.459  20.390  60.097  1.00 40.20           N  
ATOM   1705  CA  GLY B  10       9.058  20.053  61.375  1.00 41.09           C  
ATOM   1706  C   GLY B  10      10.304  19.222  61.147  1.00 42.52           C  
ATOM   1707  O   GLY B  10      10.593  18.822  60.014  1.00 43.68           O  
ATOM   1708  N   VAL B  11      11.047  18.955  62.215  1.00 41.75           N  
ATOM   1709  CA  VAL B  11      12.275  18.168  62.106  1.00 40.45           C  
ATOM   1710  C   VAL B  11      11.958  16.687  61.894  1.00 40.29           C  
ATOM   1711  O   VAL B  11      11.159  16.097  62.613  1.00 40.54           O  
ATOM   1712  CB  VAL B  11      13.128  18.313  63.374  1.00 38.14           C  
ATOM   1713  CG1 VAL B  11      14.535  17.869  63.103  1.00 36.84           C  
ATOM   1714  CG2 VAL B  11      13.101  19.741  63.848  1.00 38.74           C  
ATOM   1715  N   VAL B  12      12.595  16.087  60.900  1.00 40.22           N  
ATOM   1716  CA  VAL B  12      12.365  14.685  60.603  1.00 39.12           C  
ATOM   1717  C   VAL B  12      13.675  13.973  60.269  1.00 39.14           C  
ATOM   1718  O   VAL B  12      14.610  14.592  59.757  1.00 38.68           O  
ATOM   1719  CB  VAL B  12      11.402  14.545  59.421  1.00 38.73           C  
ATOM   1720  CG1 VAL B  12      12.088  15.020  58.149  1.00 37.69           C  
ATOM   1721  CG2 VAL B  12      10.933  13.106  59.296  1.00 38.98           C  
ATOM   1722  N   GLN B  13      13.737  12.674  60.567  1.00 39.55           N  
ATOM   1723  CA  GLN B  13      14.929  11.869  60.293  1.00 39.45           C  
ATOM   1724  C   GLN B  13      14.946  11.387  58.850  1.00 39.57           C  
ATOM   1725  O   GLN B  13      13.897  11.256  58.215  1.00 39.36           O  
ATOM   1726  CB  GLN B  13      14.964  10.633  61.173  1.00 39.10           C  
ATOM   1727  CG  GLN B  13      14.931  10.884  62.647  1.00 41.09           C  
ATOM   1728  CD  GLN B  13      14.697   9.598  63.422  1.00 39.49           C  
ATOM   1729  OE1 GLN B  13      15.465   8.643  63.309  1.00 39.96           O  
ATOM   1730  NE2 GLN B  13      13.627   9.567  64.205  1.00 38.35           N  
ATOM   1731  N   PRO B  14      16.144  11.103  58.319  1.00 40.01           N  
ATOM   1732  CA  PRO B  14      16.278  10.623  56.939  1.00 40.41           C  
ATOM   1733  C   PRO B  14      15.508   9.307  56.811  1.00 40.87           C  
ATOM   1734  O   PRO B  14      15.559   8.469  57.708  1.00 41.64           O  
ATOM   1735  CB  PRO B  14      17.786  10.412  56.788  1.00 39.71           C  
ATOM   1736  CG  PRO B  14      18.389  11.388  57.781  1.00 39.96           C  
ATOM   1737  CD  PRO B  14      17.462  11.264  58.964  1.00 40.83           C  
ATOM   1738  N   GLY B  15      14.786   9.127  55.713  1.00 40.94           N  
ATOM   1739  CA  GLY B  15      14.049   7.892  55.528  1.00 41.07           C  
ATOM   1740  C   GLY B  15      12.613   7.893  56.018  1.00 41.19           C  
ATOM   1741  O   GLY B  15      11.756   7.250  55.410  1.00 41.50           O  
ATOM   1742  N   ARG B  16      12.330   8.594  57.111  1.00 41.66           N  
ATOM   1743  CA  ARG B  16      10.961   8.628  57.619  1.00 43.25           C  
ATOM   1744  C   ARG B  16      10.033   9.336  56.617  1.00 43.42           C  
ATOM   1745  O   ARG B  16      10.380   9.506  55.447  1.00 41.64           O  
ATOM   1746  CB  ARG B  16      10.909   9.324  58.983  1.00 44.94           C  
ATOM   1747  CG  ARG B  16      11.693   8.642  60.105  1.00 49.24           C  
ATOM   1748  CD  ARG B  16      11.070   7.308  60.596  1.00 54.94           C  
ATOM   1749  NE  ARG B  16       9.711   7.415  61.150  1.00 59.51           N  
ATOM   1750  CZ  ARG B  16       9.331   8.258  62.115  1.00 62.46           C  
ATOM   1751  NH1 ARG B  16      10.203   9.098  62.660  1.00 64.83           N  
ATOM   1752  NH2 ARG B  16       8.073   8.264  62.547  1.00 63.07           N  
ATOM   1753  N   SER B  17       8.853   9.752  57.074  1.00 44.84           N  
ATOM   1754  CA  SER B  17       7.897  10.416  56.190  1.00 45.20           C  
ATOM   1755  C   SER B  17       7.159  11.589  56.849  1.00 45.90           C  
ATOM   1756  O   SER B  17       7.144  11.730  58.074  1.00 45.45           O  
ATOM   1757  CB  SER B  17       6.887   9.390  55.675  1.00 44.89           C  
ATOM   1758  OG  SER B  17       6.078   9.939  54.654  1.00 47.63           O  
ATOM   1759  N   LEU B  18       6.546  12.430  56.018  1.00 46.20           N  
ATOM   1760  CA  LEU B  18       5.803  13.599  56.482  1.00 45.04           C  
ATOM   1761  C   LEU B  18       4.717  13.973  55.487  1.00 45.05           C  
ATOM   1762  O   LEU B  18       4.877  13.791  54.276  1.00 44.48           O  
ATOM   1763  CB  LEU B  18       6.732  14.805  56.622  1.00 45.25           C  
ATOM   1764  CG  LEU B  18       7.252  15.309  57.968  1.00 44.14           C  
ATOM   1765  CD1 LEU B  18       8.014  16.583  57.700  1.00 43.93           C  
ATOM   1766  CD2 LEU B  18       6.123  15.593  58.941  1.00 43.04           C  
ATOM   1767  N   ARG B  19       3.610  14.498  55.998  1.00 45.25           N  
ATOM   1768  CA  ARG B  19       2.531  14.944  55.131  1.00 47.13           C  
ATOM   1769  C   ARG B  19       2.364  16.440  55.407  1.00 47.55           C  
ATOM   1770  O   ARG B  19       2.342  16.876  56.567  1.00 46.93           O  
ATOM   1771  CB  ARG B  19       1.224  14.204  55.426  1.00 49.12           C  
ATOM   1772  CG  ARG B  19       0.166  14.343  54.320  1.00 52.30           C  
ATOM   1773  CD  ARG B  19      -1.233  14.533  54.883  1.00 54.84           C  
ATOM   1774  NE  ARG B  19      -1.330  15.772  55.655  1.00 59.74           N  
ATOM   1775  CZ  ARG B  19      -0.958  15.907  56.932  1.00 61.65           C  
ATOM   1776  NH1 ARG B  19      -0.465  14.873  57.606  1.00 62.54           N  
ATOM   1777  NH2 ARG B  19      -1.058  17.087  57.535  1.00 61.80           N  
ATOM   1778  N   LEU B  20       2.271  17.219  54.334  1.00 46.78           N  
ATOM   1779  CA  LEU B  20       2.122  18.658  54.434  1.00 46.77           C  
ATOM   1780  C   LEU B  20       0.702  19.092  54.129  1.00 48.18           C  
ATOM   1781  O   LEU B  20       0.020  18.469  53.316  1.00 49.70           O  
ATOM   1782  CB  LEU B  20       3.104  19.339  53.478  1.00 46.33           C  
ATOM   1783  CG  LEU B  20       4.504  19.617  54.029  1.00 44.70           C  
ATOM   1784  CD1 LEU B  20       4.991  18.421  54.812  1.00 45.99           C  
ATOM   1785  CD2 LEU B  20       5.449  19.951  52.900  1.00 42.31           C  
ATOM   1786  N   SER B  21       0.270  20.169  54.782  1.00 49.69           N  
ATOM   1787  CA  SER B  21      -1.077  20.716  54.608  1.00 50.40           C  
ATOM   1788  C   SER B  21      -1.066  22.178  54.152  1.00 50.72           C  
ATOM   1789  O   SER B  21      -0.172  22.949  54.517  1.00 50.96           O  
ATOM   1790  CB  SER B  21      -1.843  20.615  55.922  1.00 50.79           C  
ATOM   1791  OG  SER B  21      -1.740  19.311  56.456  1.00 53.22           O  
ATOM   1792  N   CYS B  22      -2.079  22.553  53.374  1.00 49.91           N  
ATOM   1793  CA  CYS B  22      -2.214  23.910  52.844  1.00 49.01           C  
ATOM   1794  C   CYS B  22      -3.698  24.261  52.712  1.00 49.20           C  
ATOM   1795  O   CYS B  22      -4.381  23.770  51.819  1.00 49.61           O  
ATOM   1796  CB  CYS B  22      -1.494  23.976  51.489  1.00 47.24           C  
ATOM   1797  SG  CYS B  22      -2.040  25.180  50.228  1.00 45.80           S  
ATOM   1798  N   ALA B  23      -4.197  25.089  53.624  1.00 48.95           N  
ATOM   1799  CA  ALA B  23      -5.600  25.501  53.603  1.00 49.57           C  
ATOM   1800  C   ALA B  23      -5.820  26.636  52.602  1.00 51.19           C  
ATOM   1801  O   ALA B  23      -5.018  27.568  52.518  1.00 52.09           O  
ATOM   1802  CB  ALA B  23      -6.035  25.943  54.994  1.00 47.09           C  
ATOM   1803  N   ALA B  24      -6.908  26.551  51.840  1.00 52.11           N  
ATOM   1804  CA  ALA B  24      -7.231  27.568  50.845  1.00 52.42           C  
ATOM   1805  C   ALA B  24      -8.553  28.265  51.168  1.00 53.64           C  
ATOM   1806  O   ALA B  24      -9.536  27.625  51.552  1.00 53.09           O  
ATOM   1807  CB  ALA B  24      -7.294  26.940  49.452  1.00 49.92           C  
ATOM   1808  N   SER B  25      -8.566  29.584  51.011  1.00 55.08           N  
ATOM   1809  CA  SER B  25      -9.760  30.380  51.273  1.00 55.70           C  
ATOM   1810  C   SER B  25      -9.705  31.658  50.454  1.00 56.30           C  
ATOM   1811  O   SER B  25      -8.629  32.229  50.238  1.00 55.76           O  
ATOM   1812  CB  SER B  25      -9.869  30.722  52.763  1.00 55.28           C  
ATOM   1813  OG  SER B  25      -8.755  31.477  53.205  1.00 56.36           O  
ATOM   1814  N   GLY B  26     -10.872  32.098  49.997  1.00 56.84           N  
ATOM   1815  CA  GLY B  26     -10.942  33.304  49.194  1.00 57.53           C  
ATOM   1816  C   GLY B  26     -11.245  32.996  47.741  1.00 58.16           C  
ATOM   1817  O   GLY B  26     -11.259  33.897  46.901  1.00 58.70           O  
ATOM   1818  N   PHE B  27     -11.486  31.723  47.438  1.00 58.12           N  
ATOM   1819  CA  PHE B  27     -11.799  31.322  46.071  1.00 58.59           C  
ATOM   1820  C   PHE B  27     -12.383  29.917  45.985  1.00 58.06           C  
ATOM   1821  O   PHE B  27     -12.397  29.177  46.973  1.00 57.14           O  
ATOM   1822  CB  PHE B  27     -10.549  31.420  45.180  1.00 60.27           C  
ATOM   1823  CG  PHE B  27      -9.400  30.542  45.625  1.00 60.61           C  
ATOM   1824  CD1 PHE B  27      -8.733  30.792  46.822  1.00 59.89           C  
ATOM   1825  CD2 PHE B  27      -8.987  29.466  44.839  1.00 60.60           C  
ATOM   1826  CE1 PHE B  27      -7.674  29.982  47.230  1.00 60.37           C  
ATOM   1827  CE2 PHE B  27      -7.928  28.647  45.239  1.00 60.24           C  
ATOM   1828  CZ  PHE B  27      -7.272  28.905  46.435  1.00 59.90           C  
ATOM   1829  N   THR B  28     -12.872  29.565  44.796  1.00 58.28           N  
ATOM   1830  CA  THR B  28     -13.459  28.248  44.563  1.00 58.25           C  
ATOM   1831  C   THR B  28     -12.327  27.235  44.371  1.00 58.30           C  
ATOM   1832  O   THR B  28     -11.944  26.902  43.246  1.00 57.10           O  
ATOM   1833  CB  THR B  28     -14.382  28.229  43.306  1.00 57.89           C  
ATOM   1834  OG1 THR B  28     -15.326  29.307  43.369  1.00 55.34           O  
ATOM   1835  CG2 THR B  28     -15.152  26.916  43.246  1.00 57.44           C  
ATOM   1836  N   PHE B  29     -11.789  26.772  45.493  1.00 58.74           N  
ATOM   1837  CA  PHE B  29     -10.705  25.803  45.517  1.00 59.11           C  
ATOM   1838  C   PHE B  29     -10.898  24.767  44.421  1.00 58.51           C  
ATOM   1839  O   PHE B  29     -10.055  24.603  43.536  1.00 57.07           O  
ATOM   1840  CB  PHE B  29     -10.687  25.115  46.886  1.00 60.90           C  
ATOM   1841  CG  PHE B  29      -9.546  24.153  47.081  1.00 63.91           C  
ATOM   1842  CD1 PHE B  29      -8.227  24.563  46.906  1.00 65.70           C  
ATOM   1843  CD2 PHE B  29      -9.786  22.848  47.493  1.00 65.56           C  
ATOM   1844  CE1 PHE B  29      -7.164  23.682  47.145  1.00 65.55           C  
ATOM   1845  CE2 PHE B  29      -8.732  21.962  47.734  1.00 65.70           C  
ATOM   1846  CZ  PHE B  29      -7.423  22.381  47.561  1.00 65.50           C  
ATOM   1847  N   SER B  30     -12.042  24.094  44.494  1.00 57.93           N  
ATOM   1848  CA  SER B  30     -12.421  23.032  43.573  1.00 57.62           C  
ATOM   1849  C   SER B  30     -12.106  23.251  42.103  1.00 57.06           C  
ATOM   1850  O   SER B  30     -11.767  22.303  41.398  1.00 58.95           O  
ATOM   1851  CB  SER B  30     -13.914  22.745  43.711  1.00 57.79           C  
ATOM   1852  OG  SER B  30     -14.678  23.830  43.223  1.00 59.70           O  
ATOM   1853  N   GLY B  31     -12.212  24.488  41.637  1.00 56.15           N  
ATOM   1854  CA  GLY B  31     -11.970  24.751  40.228  1.00 54.63           C  
ATOM   1855  C   GLY B  31     -10.547  24.974  39.757  1.00 53.55           C  
ATOM   1856  O   GLY B  31     -10.281  24.913  38.557  1.00 52.98           O  
ATOM   1857  N   TYR B  32      -9.627  25.222  40.680  1.00 53.14           N  
ATOM   1858  CA  TYR B  32      -8.250  25.475  40.290  1.00 53.39           C  
ATOM   1859  C   TYR B  32      -7.236  24.379  40.614  1.00 52.21           C  
ATOM   1860  O   TYR B  32      -7.350  23.680  41.624  1.00 52.20           O  
ATOM   1861  CB  TYR B  32      -7.764  26.786  40.915  1.00 55.68           C  
ATOM   1862  CG  TYR B  32      -8.570  27.998  40.518  1.00 58.12           C  
ATOM   1863  CD1 TYR B  32      -9.769  28.313  41.165  1.00 58.18           C  
ATOM   1864  CD2 TYR B  32      -8.148  28.821  39.470  1.00 59.59           C  
ATOM   1865  CE1 TYR B  32     -10.526  29.420  40.777  1.00 58.56           C  
ATOM   1866  CE2 TYR B  32      -8.897  29.928  39.071  1.00 59.52           C  
ATOM   1867  CZ  TYR B  32     -10.082  30.221  39.728  1.00 58.72           C  
ATOM   1868  OH  TYR B  32     -10.810  31.319  39.341  1.00 59.64           O  
ATOM   1869  N   GLY B  33      -6.237  24.253  39.742  1.00 50.54           N  
ATOM   1870  CA  GLY B  33      -5.169  23.287  39.942  1.00 46.86           C  
ATOM   1871  C   GLY B  33      -4.139  23.910  40.873  1.00 44.31           C  
ATOM   1872  O   GLY B  33      -3.778  25.076  40.716  1.00 44.41           O  
ATOM   1873  N   MET B  34      -3.669  23.143  41.851  1.00 41.82           N  
ATOM   1874  CA  MET B  34      -2.696  23.645  42.813  1.00 38.24           C  
ATOM   1875  C   MET B  34      -1.280  23.182  42.508  1.00 36.93           C  
ATOM   1876  O   MET B  34      -1.071  22.287  41.685  1.00 37.62           O  
ATOM   1877  CB  MET B  34      -3.086  23.194  44.216  1.00 37.29           C  
ATOM   1878  CG  MET B  34      -4.457  23.677  44.634  1.00 36.25           C  
ATOM   1879  SD  MET B  34      -4.541  25.472  44.569  1.00 35.34           S  
ATOM   1880  CE  MET B  34      -3.838  25.904  46.167  1.00 30.77           C  
ATOM   1881  N   HIS B  35      -0.310  23.796  43.180  1.00 32.82           N  
ATOM   1882  CA  HIS B  35       1.089  23.442  42.987  1.00 27.53           C  
ATOM   1883  C   HIS B  35       1.852  23.429  44.305  1.00 27.52           C  
ATOM   1884  O   HIS B  35       1.365  23.888  45.342  1.00 26.78           O  
ATOM   1885  CB  HIS B  35       1.791  24.445  42.085  1.00 24.04           C  
ATOM   1886  CG  HIS B  35       1.330  24.435  40.665  1.00 22.01           C  
ATOM   1887  ND1 HIS B  35       2.213  24.382  39.607  1.00 20.02           N  
ATOM   1888  CD2 HIS B  35       0.092  24.517  40.123  1.00 23.15           C  
ATOM   1889  CE1 HIS B  35       1.539  24.429  38.471  1.00 22.80           C  
ATOM   1890  NE2 HIS B  35       0.251  24.511  38.754  1.00 25.12           N  
ATOM   1891  N   TRP B  36       3.060  22.883  44.245  1.00 26.94           N  
ATOM   1892  CA  TRP B  36       3.956  22.857  45.386  1.00 26.39           C  
ATOM   1893  C   TRP B  36       5.292  23.320  44.830  1.00 23.79           C  
ATOM   1894  O   TRP B  36       5.693  22.900  43.750  1.00 19.86           O  
ATOM   1895  CB  TRP B  36       4.104  21.449  45.974  1.00 28.29           C  
ATOM   1896  CG  TRP B  36       2.950  21.016  46.843  1.00 32.65           C  
ATOM   1897  CD1 TRP B  36       1.981  20.114  46.519  1.00 33.99           C  
ATOM   1898  CD2 TRP B  36       2.655  21.453  48.187  1.00 33.98           C  
ATOM   1899  NE1 TRP B  36       1.099  19.951  47.572  1.00 35.83           N  
ATOM   1900  CE2 TRP B  36       1.490  20.759  48.610  1.00 34.55           C  
ATOM   1901  CE3 TRP B  36       3.261  22.353  49.076  1.00 32.57           C  
ATOM   1902  CZ2 TRP B  36       0.917  20.939  49.876  1.00 32.96           C  
ATOM   1903  CZ3 TRP B  36       2.689  22.533  50.344  1.00 33.38           C  
ATOM   1904  CH2 TRP B  36       1.530  21.824  50.728  1.00 33.65           C  
ATOM   1905  N   VAL B  37       5.944  24.228  45.546  1.00 23.15           N  
ATOM   1906  CA  VAL B  37       7.249  24.737  45.152  1.00 24.83           C  
ATOM   1907  C   VAL B  37       8.018  24.822  46.449  1.00 27.43           C  
ATOM   1908  O   VAL B  37       7.428  25.109  47.490  1.00 29.74           O  
ATOM   1909  CB  VAL B  37       7.181  26.151  44.504  1.00 23.44           C  
ATOM   1910  CG1 VAL B  37       8.581  26.661  44.249  1.00 23.41           C  
ATOM   1911  CG2 VAL B  37       6.445  26.099  43.161  1.00 20.45           C  
ATOM   1912  N   ARG B  38       9.319  24.547  46.396  1.00 30.12           N  
ATOM   1913  CA  ARG B  38      10.168  24.587  47.588  1.00 31.16           C  
ATOM   1914  C   ARG B  38      11.426  25.439  47.395  1.00 31.59           C  
ATOM   1915  O   ARG B  38      11.765  25.836  46.276  1.00 31.70           O  
ATOM   1916  CB  ARG B  38      10.581  23.171  47.986  1.00 32.77           C  
ATOM   1917  CG  ARG B  38      11.323  22.402  46.883  1.00 35.67           C  
ATOM   1918  CD  ARG B  38      11.809  21.041  47.401  1.00 38.57           C  
ATOM   1919  NE  ARG B  38      12.581  20.303  46.406  1.00 40.53           N  
ATOM   1920  CZ  ARG B  38      13.261  19.188  46.663  1.00 41.20           C  
ATOM   1921  NH1 ARG B  38      13.265  18.675  47.887  1.00 42.30           N  
ATOM   1922  NH2 ARG B  38      13.949  18.595  45.695  1.00 40.98           N  
ATOM   1923  N   GLN B  39      12.130  25.689  48.493  1.00 30.54           N  
ATOM   1924  CA  GLN B  39      13.326  26.504  48.446  1.00 29.85           C  
ATOM   1925  C   GLN B  39      14.271  26.159  49.594  1.00 30.14           C  
ATOM   1926  O   GLN B  39      13.976  26.397  50.764  1.00 29.63           O  
ATOM   1927  CB  GLN B  39      12.902  27.961  48.507  1.00 30.90           C  
ATOM   1928  CG  GLN B  39      13.998  28.978  48.317  1.00 34.04           C  
ATOM   1929  CD  GLN B  39      13.449  30.396  48.406  1.00 34.29           C  
ATOM   1930  OE1 GLN B  39      12.663  30.702  49.305  1.00 35.45           O  
ATOM   1931  NE2 GLN B  39      13.864  31.263  47.485  1.00 34.43           N  
ATOM   1932  N   ALA B  40      15.415  25.588  49.242  1.00 31.57           N  
ATOM   1933  CA  ALA B  40      16.417  25.190  50.222  1.00 34.39           C  
ATOM   1934  C   ALA B  40      17.162  26.391  50.787  1.00 35.89           C  
ATOM   1935  O   ALA B  40      17.334  27.410  50.102  1.00 37.71           O  
ATOM   1936  CB  ALA B  40      17.410  24.228  49.582  1.00 33.64           C  
ATOM   1937  N   PRO B  41      17.628  26.286  52.040  1.00 35.30           N  
ATOM   1938  CA  PRO B  41      18.356  27.401  52.645  1.00 34.99           C  
ATOM   1939  C   PRO B  41      19.373  27.998  51.686  1.00 35.35           C  
ATOM   1940  O   PRO B  41      20.264  27.303  51.200  1.00 35.46           O  
ATOM   1941  CB  PRO B  41      18.996  26.759  53.863  1.00 33.54           C  
ATOM   1942  CG  PRO B  41      17.913  25.809  54.301  1.00 33.43           C  
ATOM   1943  CD  PRO B  41      17.507  25.165  52.987  1.00 34.48           C  
ATOM   1944  N   GLY B  42      19.194  29.283  51.389  1.00 35.88           N  
ATOM   1945  CA  GLY B  42      20.096  30.001  50.504  1.00 34.48           C  
ATOM   1946  C   GLY B  42      20.040  29.646  49.033  1.00 34.25           C  
ATOM   1947  O   GLY B  42      20.957  29.975  48.281  1.00 33.38           O  
ATOM   1948  N   LYS B  43      18.976  28.991  48.596  1.00 33.76           N  
ATOM   1949  CA  LYS B  43      18.913  28.632  47.192  1.00 33.77           C  
ATOM   1950  C   LYS B  43      17.700  29.126  46.421  1.00 32.09           C  
ATOM   1951  O   LYS B  43      16.780  29.717  46.985  1.00 33.06           O  
ATOM   1952  CB  LYS B  43      19.062  27.116  47.056  1.00 37.69           C  
ATOM   1953  CG  LYS B  43      20.448  26.633  47.451  1.00 39.79           C  
ATOM   1954  CD  LYS B  43      20.699  25.220  46.964  1.00 44.95           C  
ATOM   1955  CE  LYS B  43      22.189  24.846  47.040  1.00 47.87           C  
ATOM   1956  NZ  LYS B  43      23.030  25.563  46.033  1.00 49.42           N  
ATOM   1957  N   GLY B  44      17.713  28.891  45.116  1.00 31.13           N  
ATOM   1958  CA  GLY B  44      16.614  29.331  44.273  1.00 32.15           C  
ATOM   1959  C   GLY B  44      15.305  28.616  44.543  1.00 33.63           C  
ATOM   1960  O   GLY B  44      15.140  27.951  45.572  1.00 34.29           O  
ATOM   1961  N   LEU B  45      14.364  28.762  43.618  1.00 33.83           N  
ATOM   1962  CA  LEU B  45      13.065  28.119  43.748  1.00 33.47           C  
ATOM   1963  C   LEU B  45      13.075  26.814  42.958  1.00 33.32           C  
ATOM   1964  O   LEU B  45      13.725  26.722  41.913  1.00 32.12           O  
ATOM   1965  CB  LEU B  45      11.965  29.037  43.206  1.00 32.91           C  
ATOM   1966  CG  LEU B  45      11.767  30.386  43.896  1.00 33.86           C  
ATOM   1967  CD1 LEU B  45      10.581  31.117  43.263  1.00 33.16           C  
ATOM   1968  CD2 LEU B  45      11.516  30.171  45.387  1.00 34.74           C  
ATOM   1969  N   GLU B  46      12.369  25.804  43.459  1.00 33.32           N  
ATOM   1970  CA  GLU B  46      12.304  24.528  42.758  1.00 34.14           C  
ATOM   1971  C   GLU B  46      10.887  24.001  42.661  1.00 33.13           C  
ATOM   1972  O   GLU B  46      10.223  23.792  43.672  1.00 33.07           O  
ATOM   1973  CB  GLU B  46      13.184  23.479  43.439  1.00 36.07           C  
ATOM   1974  CG  GLU B  46      13.088  22.115  42.774  1.00 38.98           C  
ATOM   1975  CD  GLU B  46      14.128  21.126  43.263  1.00 41.79           C  
ATOM   1976  OE1 GLU B  46      14.287  20.984  44.501  1.00 43.13           O  
ATOM   1977  OE2 GLU B  46      14.778  20.484  42.399  1.00 40.77           O  
ATOM   1978  N   TRP B  47      10.425  23.781  41.437  1.00 33.81           N  
ATOM   1979  CA  TRP B  47       9.078  23.263  41.228  1.00 36.61           C  
ATOM   1980  C   TRP B  47       8.981  21.858  41.820  1.00 36.60           C  
ATOM   1981  O   TRP B  47       9.839  21.010  41.559  1.00 34.94           O  
ATOM   1982  CB  TRP B  47       8.745  23.206  39.729  1.00 39.32           C  
ATOM   1983  CG  TRP B  47       7.334  22.763  39.468  1.00 42.99           C  
ATOM   1984  CD1 TRP B  47       6.189  23.420  39.828  1.00 43.40           C  
ATOM   1985  CD2 TRP B  47       6.913  21.547  38.836  1.00 45.14           C  
ATOM   1986  NE1 TRP B  47       5.081  22.689  39.460  1.00 43.58           N  
ATOM   1987  CE2 TRP B  47       5.494  21.539  38.851  1.00 45.44           C  
ATOM   1988  CE3 TRP B  47       7.593  20.466  38.264  1.00 46.04           C  
ATOM   1989  CZ2 TRP B  47       4.746  20.484  38.310  1.00 46.50           C  
ATOM   1990  CZ3 TRP B  47       6.842  19.414  37.728  1.00 47.13           C  
ATOM   1991  CH2 TRP B  47       5.433  19.436  37.756  1.00 46.63           C  
ATOM   1992  N   VAL B  48       7.941  21.620  42.617  1.00 36.23           N  
ATOM   1993  CA  VAL B  48       7.727  20.318  43.237  1.00 36.39           C  
ATOM   1994  C   VAL B  48       6.755  19.463  42.428  1.00 37.37           C  
ATOM   1995  O   VAL B  48       7.081  18.346  42.029  1.00 39.49           O  
ATOM   1996  CB  VAL B  48       7.194  20.461  44.681  1.00 35.74           C  
ATOM   1997  CG1 VAL B  48       6.708  19.123  45.193  1.00 35.86           C  
ATOM   1998  CG2 VAL B  48       8.291  20.984  45.589  1.00 35.09           C  
ATOM   1999  N   ALA B  49       5.568  19.990  42.171  1.00 38.84           N  
ATOM   2000  CA  ALA B  49       4.565  19.247  41.420  1.00 40.97           C  
ATOM   2001  C   ALA B  49       3.269  20.040  41.345  1.00 42.00           C  
ATOM   2002  O   ALA B  49       3.190  21.166  41.837  1.00 41.91           O  
ATOM   2003  CB  ALA B  49       4.300  17.892  42.091  1.00 40.06           C  
ATOM   2004  N   LEU B  50       2.254  19.433  40.736  1.00 43.28           N  
ATOM   2005  CA  LEU B  50       0.950  20.061  40.598  1.00 43.78           C  
ATOM   2006  C   LEU B  50      -0.145  19.005  40.453  1.00 45.40           C  
ATOM   2007  O   LEU B  50       0.119  17.849  40.122  1.00 45.08           O  
ATOM   2008  CB  LEU B  50       0.937  20.989  39.374  1.00 41.94           C  
ATOM   2009  CG  LEU B  50       0.781  20.361  37.987  1.00 41.59           C  
ATOM   2010  CD1 LEU B  50      -0.688  20.055  37.750  1.00 41.51           C  
ATOM   2011  CD2 LEU B  50       1.292  21.302  36.905  1.00 40.91           C  
ATOM   2012  N   ILE B  51      -1.381  19.415  40.703  1.00 47.40           N  
ATOM   2013  CA  ILE B  51      -2.526  18.527  40.572  1.00 48.49           C  
ATOM   2014  C   ILE B  51      -3.670  19.384  40.043  1.00 49.17           C  
ATOM   2015  O   ILE B  51      -3.900  20.479  40.550  1.00 48.68           O  
ATOM   2016  CB  ILE B  51      -2.921  17.912  41.937  1.00 49.20           C  
ATOM   2017  CG1 ILE B  51      -4.051  16.905  41.739  1.00 49.38           C  
ATOM   2018  CG2 ILE B  51      -3.342  19.018  42.921  1.00 48.95           C  
ATOM   2019  CD1 ILE B  51      -4.514  16.250  43.025  1.00 52.63           C  
ATOM   2020  N   SER B  52      -4.371  18.903  39.019  1.00 50.59           N  
ATOM   2021  CA  SER B  52      -5.483  19.660  38.450  1.00 53.45           C  
ATOM   2022  C   SER B  52      -6.683  19.712  39.414  1.00 55.86           C  
ATOM   2023  O   SER B  52      -6.614  19.179  40.525  1.00 55.48           O  
ATOM   2024  CB  SER B  52      -5.897  19.067  37.105  1.00 50.98           C  
ATOM   2025  OG  SER B  52      -6.434  17.778  37.276  1.00 51.59           O  
ATOM   2026  N   TYR B  53      -7.778  20.347  38.997  1.00 58.94           N  
ATOM   2027  CA  TYR B  53      -8.948  20.483  39.870  1.00 61.87           C  
ATOM   2028  C   TYR B  53      -9.668  19.198  40.283  1.00 62.00           C  
ATOM   2029  O   TYR B  53     -10.071  19.063  41.445  1.00 62.74           O  
ATOM   2030  CB  TYR B  53      -9.950  21.468  39.264  1.00 64.95           C  
ATOM   2031  CG  TYR B  53     -10.391  21.160  37.854  1.00 69.70           C  
ATOM   2032  CD1 TYR B  53     -11.562  20.432  37.606  1.00 71.46           C  
ATOM   2033  CD2 TYR B  53      -9.663  21.637  36.763  1.00 71.38           C  
ATOM   2034  CE1 TYR B  53     -12.003  20.192  36.297  1.00 74.50           C  
ATOM   2035  CE2 TYR B  53     -10.089  21.409  35.452  1.00 75.11           C  
ATOM   2036  CZ  TYR B  53     -11.260  20.686  35.223  1.00 76.21           C  
ATOM   2037  OH  TYR B  53     -11.687  20.472  33.926  1.00 78.59           O  
ATOM   2038  N   ASP B  54      -9.837  18.262  39.349  1.00 60.88           N  
ATOM   2039  CA  ASP B  54     -10.499  16.994  39.654  1.00 59.27           C  
ATOM   2040  C   ASP B  54      -9.472  15.884  39.905  1.00 58.20           C  
ATOM   2041  O   ASP B  54      -9.792  14.693  39.863  1.00 58.06           O  
ATOM   2042  CB  ASP B  54     -11.435  16.604  38.506  1.00 58.82           C  
ATOM   2043  CG  ASP B  54     -10.777  16.733  37.153  1.00 59.33           C  
ATOM   2044  OD1 ASP B  54      -9.558  16.994  37.107  1.00 59.70           O  
ATOM   2045  OD2 ASP B  54     -11.482  16.584  36.134  1.00 59.98           O  
ATOM   2046  N   GLU B  55      -8.234  16.291  40.174  1.00 56.81           N  
ATOM   2047  CA  GLU B  55      -7.136  15.367  40.442  1.00 55.01           C  
ATOM   2048  C   GLU B  55      -6.933  14.480  39.221  1.00 53.41           C  
ATOM   2049  O   GLU B  55      -6.169  13.518  39.246  1.00 51.83           O  
ATOM   2050  CB  GLU B  55      -7.454  14.538  41.688  1.00 53.73           C  
ATOM   2051  CG  GLU B  55      -8.395  15.268  42.627  1.00 53.04           C  
ATOM   2052  CD  GLU B  55      -8.451  14.672  44.012  1.00 55.72           C  
ATOM   2053  OE1 GLU B  55      -7.454  14.817  44.756  1.00 56.85           O  
ATOM   2054  OE2 GLU B  55      -9.489  14.064  44.357  1.00 56.14           O  
ATOM   2055  N   SER B  56      -7.632  14.837  38.149  1.00 52.78           N  
ATOM   2056  CA  SER B  56      -7.564  14.119  36.886  1.00 52.33           C  
ATOM   2057  C   SER B  56      -6.104  13.914  36.528  1.00 51.54           C  
ATOM   2058  O   SER B  56      -5.730  12.876  35.989  1.00 52.59           O  
ATOM   2059  CB  SER B  56      -8.269  14.931  35.786  1.00 53.11           C  
ATOM   2060  OG  SER B  56      -8.183  14.320  34.507  1.00 53.76           O  
ATOM   2061  N   ASN B  57      -5.278  14.910  36.838  1.00 49.88           N  
ATOM   2062  CA  ASN B  57      -3.859  14.824  36.534  1.00 48.60           C  
ATOM   2063  C   ASN B  57      -2.933  15.253  37.665  1.00 47.62           C  
ATOM   2064  O   ASN B  57      -3.325  15.985  38.574  1.00 47.79           O  
ATOM   2065  CB  ASN B  57      -3.534  15.631  35.276  1.00 48.57           C  
ATOM   2066  CG  ASN B  57      -4.221  15.081  34.039  1.00 49.18           C  
ATOM   2067  OD1 ASN B  57      -5.316  15.508  33.683  1.00 47.36           O  
ATOM   2068  ND2 ASN B  57      -3.579  14.118  33.384  1.00 49.88           N  
ATOM   2069  N   LYS B  58      -1.701  14.753  37.601  1.00 46.62           N  
ATOM   2070  CA  LYS B  58      -0.654  15.054  38.567  1.00 44.95           C  
ATOM   2071  C   LYS B  58       0.650  14.976  37.785  1.00 45.02           C  
ATOM   2072  O   LYS B  58       0.717  14.303  36.760  1.00 46.54           O  
ATOM   2073  CB  LYS B  58      -0.605  14.006  39.681  1.00 43.96           C  
ATOM   2074  CG  LYS B  58      -1.925  13.677  40.351  1.00 44.41           C  
ATOM   2075  CD  LYS B  58      -1.684  12.761  41.543  1.00 44.85           C  
ATOM   2076  CE  LYS B  58      -2.983  12.360  42.235  1.00 47.92           C  
ATOM   2077  NZ  LYS B  58      -2.746  11.682  43.562  1.00 46.56           N  
ATOM   2078  N   TYR B  59       1.675  15.674  38.250  1.00 43.57           N  
ATOM   2079  CA  TYR B  59       2.983  15.637  37.607  1.00 42.64           C  
ATOM   2080  C   TYR B  59       3.974  15.944  38.710  1.00 42.71           C  
ATOM   2081  O   TYR B  59       3.598  16.502  39.743  1.00 42.59           O  
ATOM   2082  CB  TYR B  59       3.087  16.676  36.486  1.00 41.98           C  
ATOM   2083  CG  TYR B  59       2.071  16.487  35.377  1.00 43.14           C  
ATOM   2084  CD1 TYR B  59       2.382  15.767  34.220  1.00 44.17           C  
ATOM   2085  CD2 TYR B  59       0.782  17.010  35.498  1.00 44.18           C  
ATOM   2086  CE1 TYR B  59       1.425  15.573  33.206  1.00 44.86           C  
ATOM   2087  CE2 TYR B  59      -0.179  16.825  34.509  1.00 44.31           C  
ATOM   2088  CZ  TYR B  59       0.140  16.111  33.364  1.00 46.04           C  
ATOM   2089  OH  TYR B  59      -0.832  15.959  32.394  1.00 44.17           O  
ATOM   2090  N   TYR B  60       5.229  15.561  38.518  1.00 42.62           N  
ATOM   2091  CA  TYR B  60       6.233  15.814  39.538  1.00 42.88           C  
ATOM   2092  C   TYR B  60       7.606  16.109  38.944  1.00 43.75           C  
ATOM   2093  O   TYR B  60       7.910  15.759  37.800  1.00 42.32           O  
ATOM   2094  CB  TYR B  60       6.376  14.608  40.477  1.00 43.44           C  
ATOM   2095  CG  TYR B  60       5.103  14.088  41.120  1.00 42.68           C  
ATOM   2096  CD1 TYR B  60       4.183  13.324  40.392  1.00 41.39           C  
ATOM   2097  CD2 TYR B  60       4.841  14.324  42.472  1.00 42.49           C  
ATOM   2098  CE1 TYR B  60       3.036  12.813  41.000  1.00 40.41           C  
ATOM   2099  CE2 TYR B  60       3.703  13.811  43.086  1.00 41.57           C  
ATOM   2100  CZ  TYR B  60       2.809  13.058  42.346  1.00 41.79           C  
ATOM   2101  OH  TYR B  60       1.697  12.535  42.960  1.00 44.63           O  
ATOM   2102  N   ALA B  61       8.438  16.765  39.738  1.00 45.05           N  
ATOM   2103  CA  ALA B  61       9.789  17.057  39.309  1.00 46.71           C  
ATOM   2104  C   ALA B  61      10.568  15.770  39.556  1.00 47.23           C  
ATOM   2105  O   ALA B  61      10.398  15.112  40.586  1.00 45.73           O  
ATOM   2106  CB  ALA B  61      10.371  18.185  40.132  1.00 47.81           C  
ATOM   2107  N   ASP B  62      11.417  15.415  38.605  1.00 47.63           N  
ATOM   2108  CA  ASP B  62      12.211  14.206  38.707  1.00 48.14           C  
ATOM   2109  C   ASP B  62      12.935  14.044  40.036  1.00 48.75           C  
ATOM   2110  O   ASP B  62      13.286  12.928  40.423  1.00 48.79           O  
ATOM   2111  CB  ASP B  62      13.177  14.177  37.541  1.00 47.40           C  
ATOM   2112  CG  ASP B  62      12.449  14.170  36.228  1.00 49.51           C  
ATOM   2113  OD1 ASP B  62      13.081  14.357  35.167  1.00 51.23           O  
ATOM   2114  OD2 ASP B  62      11.214  13.969  36.266  1.00 51.53           O  
ATOM   2115  N   SER B  63      13.134  15.148  40.750  1.00 49.13           N  
ATOM   2116  CA  SER B  63      13.811  15.093  42.042  1.00 50.14           C  
ATOM   2117  C   SER B  63      12.974  14.355  43.074  1.00 50.44           C  
ATOM   2118  O   SER B  63      13.489  13.526  43.817  1.00 51.11           O  
ATOM   2119  CB  SER B  63      14.096  16.500  42.547  1.00 49.81           C  
ATOM   2120  OG  SER B  63      14.769  17.245  41.558  1.00 53.76           O  
ATOM   2121  N   VAL B  64      11.679  14.661  43.115  1.00 51.50           N  
ATOM   2122  CA  VAL B  64      10.774  14.026  44.068  1.00 52.97           C  
ATOM   2123  C   VAL B  64       9.870  12.957  43.440  1.00 54.73           C  
ATOM   2124  O   VAL B  64       9.159  12.250  44.157  1.00 54.25           O  
ATOM   2125  CB  VAL B  64       9.874  15.072  44.774  1.00 51.73           C  
ATOM   2126  CG1 VAL B  64      10.729  16.098  45.486  1.00 52.12           C  
ATOM   2127  CG2 VAL B  64       8.969  15.745  43.766  1.00 52.10           C  
ATOM   2128  N   LYS B  65       9.890  12.840  42.113  1.00 56.54           N  
ATOM   2129  CA  LYS B  65       9.058  11.848  41.433  1.00 58.33           C  
ATOM   2130  C   LYS B  65       9.298  10.500  42.094  1.00 58.94           C  
ATOM   2131  O   LYS B  65      10.423  10.212  42.509  1.00 60.82           O  
ATOM   2132  CB  LYS B  65       9.403  11.773  39.939  1.00 58.82           C  
ATOM   2133  CG  LYS B  65       8.346  11.056  39.109  1.00 61.21           C  
ATOM   2134  CD  LYS B  65       8.043  11.811  37.819  1.00 62.98           C  
ATOM   2135  CE  LYS B  65       6.813  11.242  37.109  1.00 65.08           C  
ATOM   2136  NZ  LYS B  65       6.292  12.152  36.033  1.00 64.24           N  
ATOM   2137  N   GLY B  66       8.248   9.687  42.209  1.00 57.16           N  
ATOM   2138  CA  GLY B  66       8.393   8.391  42.846  1.00 54.46           C  
ATOM   2139  C   GLY B  66       8.376   8.461  44.365  1.00 53.65           C  
ATOM   2140  O   GLY B  66       7.789   7.599  45.017  1.00 54.80           O  
ATOM   2141  N   ARG B  67       9.003   9.489  44.934  1.00 52.38           N  
ATOM   2142  CA  ARG B  67       9.061   9.666  46.391  1.00 51.83           C  
ATOM   2143  C   ARG B  67       7.939  10.549  46.963  1.00 51.96           C  
ATOM   2144  O   ARG B  67       7.616  10.470  48.155  1.00 52.14           O  
ATOM   2145  CB  ARG B  67      10.407  10.283  46.782  1.00 51.15           C  
ATOM   2146  CG  ARG B  67      11.630   9.590  46.207  1.00 50.34           C  
ATOM   2147  CD  ARG B  67      12.851  10.498  46.296  1.00 49.56           C  
ATOM   2148  NE  ARG B  67      13.027  11.022  47.648  1.00 49.00           N  
ATOM   2149  CZ  ARG B  67      13.075  12.318  47.949  1.00 47.07           C  
ATOM   2150  NH1 ARG B  67      12.966  13.230  46.995  1.00 44.80           N  
ATOM   2151  NH2 ARG B  67      13.216  12.699  49.208  1.00 46.53           N  
ATOM   2152  N   PHE B  68       7.360  11.397  46.115  1.00 52.35           N  
ATOM   2153  CA  PHE B  68       6.301  12.319  46.539  1.00 52.75           C  
ATOM   2154  C   PHE B  68       4.959  12.051  45.853  1.00 53.06           C  
ATOM   2155  O   PHE B  68       4.908  11.635  44.691  1.00 53.96           O  
ATOM   2156  CB  PHE B  68       6.722  13.775  46.245  1.00 52.11           C  
ATOM   2157  CG  PHE B  68       7.693  14.367  47.245  1.00 51.94           C  
ATOM   2158  CD1 PHE B  68       8.650  13.580  47.875  1.00 51.40           C  
ATOM   2159  CD2 PHE B  68       7.667  15.730  47.524  1.00 52.83           C  
ATOM   2160  CE1 PHE B  68       9.563  14.141  48.763  1.00 51.79           C  
ATOM   2161  CE2 PHE B  68       8.579  16.299  48.412  1.00 51.51           C  
ATOM   2162  CZ  PHE B  68       9.526  15.503  49.031  1.00 51.80           C  
ATOM   2163  N   THR B  69       3.876  12.291  46.585  1.00 52.33           N  
ATOM   2164  CA  THR B  69       2.529  12.123  46.060  1.00 52.22           C  
ATOM   2165  C   THR B  69       1.695  13.329  46.482  1.00 52.26           C  
ATOM   2166  O   THR B  69       1.592  13.653  47.671  1.00 51.21           O  
ATOM   2167  CB  THR B  69       1.842  10.830  46.585  1.00 53.15           C  
ATOM   2168  OG1 THR B  69       1.998  10.730  48.010  1.00 52.88           O  
ATOM   2169  CG2 THR B  69       2.434   9.598  45.908  1.00 52.16           C  
ATOM   2170  N   ILE B  70       1.110  13.999  45.497  1.00 52.31           N  
ATOM   2171  CA  ILE B  70       0.286  15.173  45.749  1.00 53.52           C  
ATOM   2172  C   ILE B  70      -1.194  14.783  45.733  1.00 55.80           C  
ATOM   2173  O   ILE B  70      -1.597  13.892  44.984  1.00 57.52           O  
ATOM   2174  CB  ILE B  70       0.532  16.228  44.674  1.00 51.73           C  
ATOM   2175  CG1 ILE B  70      -0.255  17.502  44.996  1.00 51.33           C  
ATOM   2176  CG2 ILE B  70       0.170  15.651  43.303  1.00 51.50           C  
ATOM   2177  CD1 ILE B  70      -0.069  18.632  43.977  1.00 51.06           C  
ATOM   2178  N   SER B  71      -2.002  15.450  46.556  1.00 56.71           N  
ATOM   2179  CA  SER B  71      -3.434  15.157  46.632  1.00 57.80           C  
ATOM   2180  C   SER B  71      -4.227  16.362  47.137  1.00 58.63           C  
ATOM   2181  O   SER B  71      -3.660  17.306  47.690  1.00 59.57           O  
ATOM   2182  CB  SER B  71      -3.671  13.981  47.573  1.00 57.65           C  
ATOM   2183  OG  SER B  71      -3.304  14.338  48.894  1.00 58.89           O  
ATOM   2184  N   ARG B  72      -5.545  16.320  46.963  1.00 58.86           N  
ATOM   2185  CA  ARG B  72      -6.398  17.417  47.407  1.00 58.08           C  
ATOM   2186  C   ARG B  72      -7.758  16.920  47.859  1.00 58.97           C  
ATOM   2187  O   ARG B  72      -8.196  15.834  47.476  1.00 59.29           O  
ATOM   2188  CB  ARG B  72      -6.595  18.411  46.272  1.00 55.94           C  
ATOM   2189  CG  ARG B  72      -7.315  17.807  45.084  1.00 54.10           C  
ATOM   2190  CD  ARG B  72      -7.216  18.702  43.875  1.00 52.00           C  
ATOM   2191  NE  ARG B  72      -7.790  20.015  44.134  1.00 49.55           N  
ATOM   2192  CZ  ARG B  72      -7.643  21.059  43.331  1.00 49.28           C  
ATOM   2193  NH1 ARG B  72      -6.936  20.945  42.218  1.00 47.04           N  
ATOM   2194  NH2 ARG B  72      -8.208  22.215  43.641  1.00 51.05           N  
ATOM   2195  N   ASP B  73      -8.417  17.731  48.679  1.00 59.95           N  
ATOM   2196  CA  ASP B  73      -9.751  17.428  49.190  1.00 60.69           C  
ATOM   2197  C   ASP B  73     -10.569  18.705  49.074  1.00 60.09           C  
ATOM   2198  O   ASP B  73     -10.598  19.513  49.996  1.00 60.25           O  
ATOM   2199  CB  ASP B  73      -9.682  16.994  50.660  1.00 61.44           C  
ATOM   2200  CG  ASP B  73     -11.061  16.836  51.296  1.00 60.60           C  
ATOM   2201  OD1 ASP B  73     -11.120  16.574  52.515  1.00 58.82           O  
ATOM   2202  OD2 ASP B  73     -12.081  16.979  50.585  1.00 61.84           O  
ATOM   2203  N   ASN B  74     -11.222  18.889  47.934  1.00 60.33           N  
ATOM   2204  CA  ASN B  74     -12.015  20.091  47.713  1.00 62.13           C  
ATOM   2205  C   ASN B  74     -13.090  20.296  48.785  1.00 63.69           C  
ATOM   2206  O   ASN B  74     -13.391  21.433  49.169  1.00 63.08           O  
ATOM   2207  CB  ASN B  74     -12.671  20.049  46.330  1.00 61.08           C  
ATOM   2208  CG  ASN B  74     -11.652  20.003  45.200  1.00 60.43           C  
ATOM   2209  OD1 ASN B  74     -10.580  20.605  45.295  1.00 59.30           O  
ATOM   2210  ND2 ASN B  74     -11.985  19.296  44.122  1.00 59.25           N  
ATOM   2211  N   SER B  75     -13.662  19.194  49.265  1.00 65.26           N  
ATOM   2212  CA  SER B  75     -14.708  19.233  50.284  1.00 66.62           C  
ATOM   2213  C   SER B  75     -14.304  20.026  51.527  1.00 67.76           C  
ATOM   2214  O   SER B  75     -15.129  20.715  52.131  1.00 67.89           O  
ATOM   2215  CB  SER B  75     -15.076  17.806  50.691  1.00 66.17           C  
ATOM   2216  OG  SER B  75     -15.495  17.059  49.561  1.00 65.74           O  
ATOM   2217  N   LYS B  76     -13.037  19.920  51.911  1.00 69.19           N  
ATOM   2218  CA  LYS B  76     -12.536  20.620  53.087  1.00 70.63           C  
ATOM   2219  C   LYS B  76     -11.509  21.678  52.682  1.00 70.89           C  
ATOM   2220  O   LYS B  76     -10.697  22.114  53.494  1.00 71.13           O  
ATOM   2221  CB  LYS B  76     -11.934  19.601  54.057  1.00 71.98           C  
ATOM   2222  CG  LYS B  76     -12.781  18.338  54.154  1.00 75.68           C  
ATOM   2223  CD  LYS B  76     -12.271  17.328  55.178  1.00 78.37           C  
ATOM   2224  CE  LYS B  76     -13.126  17.315  56.452  1.00 80.79           C  
ATOM   2225  NZ  LYS B  76     -12.709  18.320  57.476  1.00 81.59           N  
ATOM   2226  N   ASN B  77     -11.578  22.085  51.414  1.00 70.97           N  
ATOM   2227  CA  ASN B  77     -10.694  23.096  50.828  1.00 70.23           C  
ATOM   2228  C   ASN B  77      -9.282  23.104  51.401  1.00 69.17           C  
ATOM   2229  O   ASN B  77      -8.875  24.060  52.060  1.00 69.66           O  
ATOM   2230  CB  ASN B  77     -11.295  24.495  50.995  1.00 71.82           C  
ATOM   2231  CG  ASN B  77     -12.714  24.582  50.483  1.00 73.95           C  
ATOM   2232  OD1 ASN B  77     -13.652  24.160  51.161  1.00 75.35           O  
ATOM   2233  ND2 ASN B  77     -12.881  25.111  49.270  1.00 74.10           N  
ATOM   2234  N   THR B  78      -8.532  22.042  51.145  1.00 67.44           N  
ATOM   2235  CA  THR B  78      -7.163  21.943  51.629  1.00 65.40           C  
ATOM   2236  C   THR B  78      -6.318  21.134  50.647  1.00 63.33           C  
ATOM   2237  O   THR B  78      -6.823  20.210  49.999  1.00 64.00           O  
ATOM   2238  CB  THR B  78      -7.107  21.265  53.008  1.00 65.92           C  
ATOM   2239  OG1 THR B  78      -7.902  20.074  52.983  1.00 66.38           O  
ATOM   2240  CG2 THR B  78      -7.624  22.201  54.104  1.00 65.28           C  
ATOM   2241  N   LEU B  79      -5.039  21.490  50.531  1.00 59.33           N  
ATOM   2242  CA  LEU B  79      -4.112  20.813  49.624  1.00 54.78           C  
ATOM   2243  C   LEU B  79      -3.158  19.930  50.421  1.00 52.49           C  
ATOM   2244  O   LEU B  79      -2.818  20.269  51.558  1.00 52.63           O  
ATOM   2245  CB  LEU B  79      -3.321  21.851  48.844  1.00 53.41           C  
ATOM   2246  CG  LEU B  79      -2.282  21.339  47.855  1.00 53.66           C  
ATOM   2247  CD1 LEU B  79      -2.946  20.505  46.778  1.00 53.41           C  
ATOM   2248  CD2 LEU B  79      -1.570  22.532  47.241  1.00 54.18           C  
ATOM   2249  N   TYR B  80      -2.726  18.809  49.830  1.00 49.15           N  
ATOM   2250  CA  TYR B  80      -1.823  17.860  50.514  1.00 45.18           C  
ATOM   2251  C   TYR B  80      -0.604  17.355  49.723  1.00 42.96           C  
ATOM   2252  O   TYR B  80      -0.671  17.120  48.516  1.00 41.12           O  
ATOM   2253  CB  TYR B  80      -2.599  16.625  50.990  1.00 42.33           C  
ATOM   2254  CG  TYR B  80      -3.651  16.896  52.043  1.00 40.47           C  
ATOM   2255  CD1 TYR B  80      -5.002  16.992  51.699  1.00 40.27           C  
ATOM   2256  CD2 TYR B  80      -3.304  17.026  53.393  1.00 40.08           C  
ATOM   2257  CE1 TYR B  80      -5.987  17.204  52.668  1.00 38.92           C  
ATOM   2258  CE2 TYR B  80      -4.285  17.238  54.376  1.00 39.46           C  
ATOM   2259  CZ  TYR B  80      -5.626  17.324  54.006  1.00 39.17           C  
ATOM   2260  OH  TYR B  80      -6.600  17.519  54.968  1.00 35.20           O  
ATOM   2261  N   LEU B  81       0.510  17.187  50.427  1.00 40.65           N  
ATOM   2262  CA  LEU B  81       1.735  16.676  49.822  1.00 40.08           C  
ATOM   2263  C   LEU B  81       2.309  15.620  50.750  1.00 41.01           C  
ATOM   2264  O   LEU B  81       2.661  15.926  51.889  1.00 41.77           O  
ATOM   2265  CB  LEU B  81       2.768  17.793  49.638  1.00 38.85           C  
ATOM   2266  CG  LEU B  81       4.158  17.331  49.174  1.00 37.54           C  
ATOM   2267  CD1 LEU B  81       4.070  16.774  47.751  1.00 35.65           C  
ATOM   2268  CD2 LEU B  81       5.150  18.493  49.238  1.00 35.34           C  
ATOM   2269  N   GLN B  82       2.388  14.376  50.278  1.00 41.43           N  
ATOM   2270  CA  GLN B  82       2.941  13.288  51.094  1.00 41.54           C  
ATOM   2271  C   GLN B  82       4.405  13.105  50.710  1.00 41.76           C  
ATOM   2272  O   GLN B  82       4.718  12.918  49.537  1.00 41.68           O  
ATOM   2273  CB  GLN B  82       2.174  11.982  50.855  1.00 40.52           C  
ATOM   2274  CG  GLN B  82       2.593  10.829  51.766  1.00 37.32           C  
ATOM   2275  CD  GLN B  82       2.247  11.059  53.239  1.00 35.85           C  
ATOM   2276  OE1 GLN B  82       1.096  11.336  53.581  1.00 33.32           O  
ATOM   2277  NE2 GLN B  82       3.242  10.923  54.117  1.00 34.34           N  
ATOM   2278  N   MET B  83       5.301  13.166  51.691  1.00 42.52           N  
ATOM   2279  CA  MET B  83       6.731  13.040  51.403  1.00 44.55           C  
ATOM   2280  C   MET B  83       7.371  11.791  51.996  1.00 44.79           C  
ATOM   2281  O   MET B  83       7.504  11.675  53.220  1.00 44.13           O  
ATOM   2282  CB  MET B  83       7.483  14.280  51.914  1.00 45.02           C  
ATOM   2283  CG  MET B  83       7.027  15.607  51.319  1.00 44.25           C  
ATOM   2284  SD  MET B  83       7.994  16.990  51.958  1.00 44.80           S  
ATOM   2285  CE  MET B  83       7.638  16.851  53.703  1.00 44.59           C  
ATOM   2286  N   ASN B  84       7.783  10.870  51.127  1.00 44.65           N  
ATOM   2287  CA  ASN B  84       8.406   9.631  51.592  1.00 45.66           C  
ATOM   2288  C   ASN B  84       9.884   9.527  51.249  1.00 45.11           C  
ATOM   2289  O   ASN B  84      10.346  10.101  50.261  1.00 46.01           O  
ATOM   2290  CB  ASN B  84       7.687   8.416  51.009  1.00 45.45           C  
ATOM   2291  CG  ASN B  84       6.213   8.419  51.311  1.00 46.14           C  
ATOM   2292  OD1 ASN B  84       5.804   8.541  52.466  1.00 45.74           O  
ATOM   2293  ND2 ASN B  84       5.398   8.284  50.271  1.00 46.73           N  
ATOM   2294  N   SER B  85      10.615   8.777  52.069  1.00 43.98           N  
ATOM   2295  CA  SER B  85      12.041   8.573  51.857  1.00 43.31           C  
ATOM   2296  C   SER B  85      12.768   9.911  51.905  1.00 42.36           C  
ATOM   2297  O   SER B  85      13.630  10.210  51.066  1.00 41.71           O  
ATOM   2298  CB  SER B  85      12.269   7.890  50.502  1.00 43.51           C  
ATOM   2299  OG  SER B  85      11.603   6.637  50.443  1.00 43.14           O  
ATOM   2300  N   LEU B  86      12.411  10.715  52.899  1.00 40.51           N  
ATOM   2301  CA  LEU B  86      13.004  12.031  53.065  1.00 39.96           C  
ATOM   2302  C   LEU B  86      14.528  11.980  53.051  1.00 39.93           C  
ATOM   2303  O   LEU B  86      15.124  11.045  53.587  1.00 40.11           O  
ATOM   2304  CB  LEU B  86      12.494  12.652  54.365  1.00 38.62           C  
ATOM   2305  CG  LEU B  86      10.985  12.924  54.359  1.00 37.20           C  
ATOM   2306  CD1 LEU B  86      10.529  13.357  55.747  1.00 36.74           C  
ATOM   2307  CD2 LEU B  86      10.662  13.992  53.320  1.00 34.94           C  
ATOM   2308  N   ARG B  87      15.142  12.980  52.421  1.00 38.54           N  
ATOM   2309  CA  ARG B  87      16.599  13.091  52.324  1.00 38.89           C  
ATOM   2310  C   ARG B  87      16.991  14.463  52.875  1.00 40.34           C  
ATOM   2311  O   ARG B  87      16.118  15.272  53.190  1.00 42.31           O  
ATOM   2312  CB  ARG B  87      17.047  12.999  50.863  1.00 37.78           C  
ATOM   2313  CG  ARG B  87      16.396  11.874  50.077  1.00 38.45           C  
ATOM   2314  CD  ARG B  87      16.835  11.891  48.619  1.00 37.72           C  
ATOM   2315  NE  ARG B  87      16.180  10.836  47.843  1.00 39.26           N  
ATOM   2316  CZ  ARG B  87      16.287  10.698  46.520  1.00 39.75           C  
ATOM   2317  NH1 ARG B  87      17.024  11.542  45.807  1.00 38.77           N  
ATOM   2318  NH2 ARG B  87      15.646   9.716  45.902  1.00 40.36           N  
ATOM   2319  N   ALA B  88      18.290  14.738  52.979  1.00 40.23           N  
ATOM   2320  CA  ALA B  88      18.748  16.034  53.484  1.00 39.23           C  
ATOM   2321  C   ALA B  88      18.418  17.102  52.461  1.00 39.75           C  
ATOM   2322  O   ALA B  88      18.037  18.219  52.809  1.00 41.64           O  
ATOM   2323  CB  ALA B  88      20.240  16.006  53.733  1.00 37.65           C  
ATOM   2324  N   GLU B  89      18.569  16.744  51.191  1.00 38.89           N  
ATOM   2325  CA  GLU B  89      18.283  17.639  50.079  1.00 37.99           C  
ATOM   2326  C   GLU B  89      16.816  18.094  50.090  1.00 39.59           C  
ATOM   2327  O   GLU B  89      16.408  18.963  49.315  1.00 39.32           O  
ATOM   2328  CB  GLU B  89      18.599  16.925  48.776  1.00 35.55           C  
ATOM   2329  N   ASP B  90      16.020  17.493  50.966  1.00 41.38           N  
ATOM   2330  CA  ASP B  90      14.610  17.840  51.067  1.00 42.57           C  
ATOM   2331  C   ASP B  90      14.437  18.962  52.077  1.00 42.38           C  
ATOM   2332  O   ASP B  90      13.360  19.567  52.180  1.00 41.60           O  
ATOM   2333  CB  ASP B  90      13.792  16.624  51.502  1.00 45.56           C  
ATOM   2334  CG  ASP B  90      13.655  15.592  50.403  1.00 47.83           C  
ATOM   2335  OD1 ASP B  90      13.074  15.924  49.342  1.00 48.66           O  
ATOM   2336  OD2 ASP B  90      14.126  14.450  50.607  1.00 48.20           O  
ATOM   2337  N   THR B  91      15.499  19.223  52.832  1.00 40.65           N  
ATOM   2338  CA  THR B  91      15.463  20.278  53.816  1.00 40.28           C  
ATOM   2339  C   THR B  91      15.222  21.571  53.045  1.00 41.00           C  
ATOM   2340  O   THR B  91      16.071  22.019  52.271  1.00 41.49           O  
ATOM   2341  CB  THR B  91      16.781  20.351  54.584  1.00 41.20           C  
ATOM   2342  OG1 THR B  91      16.979  19.122  55.299  1.00 42.41           O  
ATOM   2343  CG2 THR B  91      16.761  21.521  55.573  1.00 41.99           C  
ATOM   2344  N   ALA B  92      14.046  22.157  53.240  1.00 40.04           N  
ATOM   2345  CA  ALA B  92      13.701  23.375  52.535  1.00 39.66           C  
ATOM   2346  C   ALA B  92      12.352  23.914  52.980  1.00 39.83           C  
ATOM   2347  O   ALA B  92      11.664  23.301  53.803  1.00 39.39           O  
ATOM   2348  CB  ALA B  92      13.681  23.100  51.044  1.00 40.24           C  
ATOM   2349  N   VAL B  93      11.988  25.079  52.447  1.00 39.46           N  
ATOM   2350  CA  VAL B  93      10.704  25.685  52.771  1.00 39.55           C  
ATOM   2351  C   VAL B  93       9.763  25.274  51.670  1.00 39.37           C  
ATOM   2352  O   VAL B  93      10.106  25.374  50.492  1.00 40.64           O  
ATOM   2353  CB  VAL B  93      10.775  27.217  52.811  1.00 39.50           C  
ATOM   2354  CG1 VAL B  93       9.384  27.791  53.032  1.00 38.17           C  
ATOM   2355  CG2 VAL B  93      11.698  27.661  53.924  1.00 38.32           C  
ATOM   2356  N   TYR B  94       8.582  24.802  52.049  1.00 39.41           N  
ATOM   2357  CA  TYR B  94       7.602  24.348  51.071  1.00 40.02           C  
ATOM   2358  C   TYR B  94       6.428  25.298  50.918  1.00 39.65           C  
ATOM   2359  O   TYR B  94       5.734  25.609  51.884  1.00 38.90           O  
ATOM   2360  CB  TYR B  94       7.117  22.938  51.439  1.00 41.14           C  
ATOM   2361  CG  TYR B  94       8.180  21.870  51.236  1.00 43.78           C  
ATOM   2362  CD1 TYR B  94       9.269  21.756  52.103  1.00 44.30           C  
ATOM   2363  CD2 TYR B  94       8.129  21.018  50.133  1.00 44.91           C  
ATOM   2364  CE1 TYR B  94      10.284  20.819  51.866  1.00 46.86           C  
ATOM   2365  CE2 TYR B  94       9.130  20.083  49.888  1.00 45.99           C  
ATOM   2366  CZ  TYR B  94      10.205  19.987  50.750  1.00 47.14           C  
ATOM   2367  OH  TYR B  94      11.200  19.076  50.471  1.00 48.24           O  
ATOM   2368  N   TYR B  95       6.219  25.749  49.685  1.00 39.81           N  
ATOM   2369  CA  TYR B  95       5.149  26.682  49.345  1.00 39.59           C  
ATOM   2370  C   TYR B  95       4.066  26.032  48.481  1.00 40.10           C  
ATOM   2371  O   TYR B  95       4.358  25.140  47.674  1.00 39.77           O  
ATOM   2372  CB  TYR B  95       5.717  27.860  48.543  1.00 38.20           C  
ATOM   2373  CG  TYR B  95       6.730  28.745  49.241  1.00 39.84           C  
ATOM   2374  CD1 TYR B  95       6.342  29.635  50.246  1.00 39.79           C  
ATOM   2375  CD2 TYR B  95       8.070  28.748  48.839  1.00 39.96           C  
ATOM   2376  CE1 TYR B  95       7.260  30.517  50.832  1.00 40.91           C  
ATOM   2377  CE2 TYR B  95       8.999  29.619  49.416  1.00 41.14           C  
ATOM   2378  CZ  TYR B  95       8.588  30.505  50.413  1.00 42.63           C  
ATOM   2379  OH  TYR B  95       9.498  31.375  50.984  1.00 42.96           O  
ATOM   2380  N   CYS B  96       2.819  26.477  48.654  1.00 40.21           N  
ATOM   2381  CA  CYS B  96       1.720  25.999  47.808  1.00 40.44           C  
ATOM   2382  C   CYS B  96       1.206  27.216  47.055  1.00 38.51           C  
ATOM   2383  O   CYS B  96       1.171  28.323  47.581  1.00 36.87           O  
ATOM   2384  CB  CYS B  96       0.568  25.326  48.604  1.00 42.10           C  
ATOM   2385  SG  CYS B  96      -0.371  26.291  49.845  1.00 44.23           S  
ATOM   2386  N   ALA B  97       0.843  27.014  45.801  1.00 38.08           N  
ATOM   2387  CA  ALA B  97       0.344  28.101  44.994  1.00 38.32           C  
ATOM   2388  C   ALA B  97      -0.819  27.633  44.127  1.00 39.34           C  
ATOM   2389  O   ALA B  97      -0.887  26.458  43.736  1.00 38.40           O  
ATOM   2390  CB  ALA B  97       1.462  28.646  44.122  1.00 37.15           C  
ATOM   2391  N   LYS B  98      -1.741  28.552  43.848  1.00 39.27           N  
ATOM   2392  CA  LYS B  98      -2.879  28.247  42.996  1.00 40.33           C  
ATOM   2393  C   LYS B  98      -2.508  28.760  41.620  1.00 39.72           C  
ATOM   2394  O   LYS B  98      -1.465  29.389  41.446  1.00 40.96           O  
ATOM   2395  CB  LYS B  98      -4.152  28.968  43.469  1.00 41.27           C  
ATOM   2396  CG  LYS B  98      -4.132  30.483  43.307  1.00 43.29           C  
ATOM   2397  CD  LYS B  98      -5.450  31.138  43.734  1.00 44.21           C  
ATOM   2398  CE  LYS B  98      -6.568  30.959  42.704  1.00 44.66           C  
ATOM   2399  NZ  LYS B  98      -6.283  31.634  41.400  1.00 42.76           N  
ATOM   2400  N   VAL B  99      -3.340  28.468  40.636  1.00 39.00           N  
ATOM   2401  CA  VAL B  99      -3.088  28.968  39.305  1.00 40.02           C  
ATOM   2402  C   VAL B  99      -4.111  30.082  39.094  1.00 40.66           C  
ATOM   2403  O   VAL B  99      -5.240  30.014  39.584  1.00 40.35           O  
ATOM   2404  CB  VAL B  99      -3.238  27.863  38.256  1.00 39.79           C  
ATOM   2405  CG1 VAL B  99      -2.119  26.870  38.430  1.00 40.11           C  
ATOM   2406  CG2 VAL B  99      -4.588  27.170  38.399  1.00 40.43           C  
ATOM   2407  N   LYS B 100      -3.704  31.122  38.385  1.00 41.53           N  
ATOM   2408  CA  LYS B 100      -4.575  32.257  38.159  1.00 42.48           C  
ATOM   2409  C   LYS B 100      -5.912  31.886  37.528  1.00 43.12           C  
ATOM   2410  O   LYS B 100      -6.952  32.405  37.933  1.00 42.63           O  
ATOM   2411  CB  LYS B 100      -3.860  33.294  37.292  1.00 42.85           C  
ATOM   2412  CG  LYS B 100      -4.628  34.595  37.107  1.00 45.08           C  
ATOM   2413  CD  LYS B 100      -3.880  35.553  36.196  1.00 45.81           C  
ATOM   2414  CE  LYS B 100      -4.691  36.804  35.936  1.00 46.30           C  
ATOM   2415  NZ  LYS B 100      -4.948  37.536  37.194  1.00 47.76           N  
ATOM   2416  N   PHE B 101      -5.900  30.977  36.561  1.00 43.40           N  
ATOM   2417  CA  PHE B 101      -7.144  30.622  35.893  1.00 44.48           C  
ATOM   2418  C   PHE B 101      -7.240  29.203  35.343  1.00 45.02           C  
ATOM   2419  O   PHE B 101      -6.422  28.346  35.662  1.00 46.49           O  
ATOM   2420  CB  PHE B 101      -7.404  31.642  34.787  1.00 43.63           C  
ATOM   2421  CG  PHE B 101      -6.183  31.985  33.996  1.00 43.64           C  
ATOM   2422  CD1 PHE B 101      -5.715  31.126  33.013  1.00 44.60           C  
ATOM   2423  CD2 PHE B 101      -5.478  33.151  34.262  1.00 44.20           C  
ATOM   2424  CE1 PHE B 101      -4.557  31.424  32.306  1.00 45.88           C  
ATOM   2425  CE2 PHE B 101      -4.320  33.461  33.565  1.00 44.04           C  
ATOM   2426  CZ  PHE B 101      -3.855  32.594  32.582  1.00 45.47           C  
ATOM   2427  N   TYR B 102      -8.235  28.971  34.493  1.00 44.59           N  
ATOM   2428  CA  TYR B 102      -8.477  27.644  33.940  1.00 44.92           C  
ATOM   2429  C   TYR B 102      -7.656  27.225  32.735  1.00 44.79           C  
ATOM   2430  O   TYR B 102      -8.128  27.258  31.596  1.00 45.10           O  
ATOM   2431  CB  TYR B 102      -9.972  27.493  33.638  1.00 46.38           C  
ATOM   2432  CG  TYR B 102     -10.812  27.838  34.846  1.00 48.38           C  
ATOM   2433  CD1 TYR B 102     -10.515  27.281  36.091  1.00 48.49           C  
ATOM   2434  CD2 TYR B 102     -11.847  28.773  34.770  1.00 47.59           C  
ATOM   2435  CE1 TYR B 102     -11.213  27.647  37.230  1.00 49.31           C  
ATOM   2436  CE2 TYR B 102     -12.558  29.151  35.915  1.00 47.79           C  
ATOM   2437  CZ  TYR B 102     -12.232  28.583  37.141  1.00 48.51           C  
ATOM   2438  OH  TYR B 102     -12.899  28.951  38.292  1.00 48.82           O  
ATOM   2439  N   ASP B 103      -6.423  26.806  32.996  1.00 44.15           N  
ATOM   2440  CA  ASP B 103      -5.549  26.357  31.925  1.00 43.75           C  
ATOM   2441  C   ASP B 103      -4.248  25.756  32.488  1.00 42.85           C  
ATOM   2442  O   ASP B 103      -3.829  26.056  33.607  1.00 42.08           O  
ATOM   2443  CB  ASP B 103      -5.246  27.528  30.980  1.00 44.27           C  
ATOM   2444  CG  ASP B 103      -4.734  27.071  29.621  1.00 46.91           C  
ATOM   2445  OD1 ASP B 103      -3.577  26.600  29.536  1.00 49.28           O  
ATOM   2446  OD2 ASP B 103      -5.489  27.172  28.629  1.00 46.04           O  
ATOM   2447  N   PRO B 104      -3.613  24.865  31.725  1.00 42.19           N  
ATOM   2448  CA  PRO B 104      -2.363  24.248  32.185  1.00 41.29           C  
ATOM   2449  C   PRO B 104      -1.230  25.268  32.236  1.00 40.23           C  
ATOM   2450  O   PRO B 104      -0.315  25.159  33.053  1.00 39.49           O  
ATOM   2451  CB  PRO B 104      -2.103  23.176  31.130  1.00 41.63           C  
ATOM   2452  CG  PRO B 104      -3.477  22.800  30.688  1.00 43.65           C  
ATOM   2453  CD  PRO B 104      -4.172  24.130  30.577  1.00 42.52           C  
ATOM   2454  N   THR B 105      -1.309  26.257  31.349  1.00 38.75           N  
ATOM   2455  CA  THR B 105      -0.298  27.302  31.236  1.00 36.86           C  
ATOM   2456  C   THR B 105      -0.374  28.386  32.306  1.00 35.59           C  
ATOM   2457  O   THR B 105       0.587  29.123  32.507  1.00 33.99           O  
ATOM   2458  CB  THR B 105      -0.384  27.988  29.858  1.00 37.08           C  
ATOM   2459  OG1 THR B 105      -1.714  28.490  29.652  1.00 37.01           O  
ATOM   2460  CG2 THR B 105      -0.036  27.006  28.747  1.00 34.44           C  
ATOM   2461  N   ALA B 106      -1.513  28.469  32.988  1.00 35.47           N  
ATOM   2462  CA  ALA B 106      -1.748  29.472  34.030  1.00 37.18           C  
ATOM   2463  C   ALA B 106      -0.547  29.762  34.932  1.00 37.84           C  
ATOM   2464  O   ALA B 106       0.214  28.865  35.259  1.00 38.65           O  
ATOM   2465  CB  ALA B 106      -2.931  29.050  34.889  1.00 36.77           C  
ATOM   2466  N   PRO B 107      -0.350  31.037  35.323  1.00 38.33           N  
ATOM   2467  CA  PRO B 107       0.777  31.388  36.199  1.00 37.44           C  
ATOM   2468  C   PRO B 107       0.354  31.205  37.655  1.00 37.02           C  
ATOM   2469  O   PRO B 107      -0.836  31.158  37.945  1.00 36.67           O  
ATOM   2470  CB  PRO B 107       1.057  32.844  35.833  1.00 37.82           C  
ATOM   2471  CG  PRO B 107      -0.311  33.371  35.496  1.00 38.36           C  
ATOM   2472  CD  PRO B 107      -0.932  32.245  34.700  1.00 38.04           C  
ATOM   2473  N   ASN B 108       1.311  31.073  38.568  1.00 36.93           N  
ATOM   2474  CA  ASN B 108       0.961  30.891  39.970  1.00 39.07           C  
ATOM   2475  C   ASN B 108       0.764  32.260  40.601  1.00 40.23           C  
ATOM   2476  O   ASN B 108       1.697  32.855  41.144  1.00 39.09           O  
ATOM   2477  CB  ASN B 108       2.056  30.108  40.698  1.00 40.90           C  
ATOM   2478  CG  ASN B 108       2.352  28.769  40.034  1.00 42.91           C  
ATOM   2479  OD1 ASN B 108       2.901  28.719  38.931  1.00 43.28           O  
ATOM   2480  ND2 ASN B 108       1.978  27.680  40.696  1.00 42.93           N  
ATOM   2481  N   ASP B 109      -0.472  32.741  40.530  1.00 41.85           N  
ATOM   2482  CA  ASP B 109      -0.824  34.060  41.029  1.00 44.98           C  
ATOM   2483  C   ASP B 109      -0.778  34.289  42.546  1.00 46.03           C  
ATOM   2484  O   ASP B 109      -0.445  35.388  42.991  1.00 47.74           O  
ATOM   2485  CB  ASP B 109      -2.194  34.481  40.447  1.00 45.64           C  
ATOM   2486  CG  ASP B 109      -3.343  33.575  40.886  1.00 46.59           C  
ATOM   2487  OD1 ASP B 109      -3.104  32.389  41.193  1.00 47.17           O  
ATOM   2488  OD2 ASP B 109      -4.498  34.052  40.901  1.00 45.89           O  
ATOM   2489  N   TYR B 110      -1.099  33.284  43.354  1.00 45.50           N  
ATOM   2490  CA  TYR B 110      -1.046  33.503  44.795  1.00 45.91           C  
ATOM   2491  C   TYR B 110      -0.349  32.374  45.562  1.00 43.10           C  
ATOM   2492  O   TYR B 110      -0.704  31.209  45.432  1.00 42.94           O  
ATOM   2493  CB  TYR B 110      -2.466  33.780  45.347  1.00 50.85           C  
ATOM   2494  CG  TYR B 110      -3.084  35.110  44.874  1.00 56.72           C  
ATOM   2495  CD1 TYR B 110      -3.993  35.151  43.804  1.00 58.79           C  
ATOM   2496  CD2 TYR B 110      -2.709  36.331  45.457  1.00 57.97           C  
ATOM   2497  CE1 TYR B 110      -4.506  36.372  43.325  1.00 60.32           C  
ATOM   2498  CE2 TYR B 110      -3.213  37.554  44.982  1.00 59.63           C  
ATOM   2499  CZ  TYR B 110      -4.107  37.568  43.918  1.00 61.13           C  
ATOM   2500  OH  TYR B 110      -4.590  38.767  43.430  1.00 62.14           O  
ATOM   2501  N   TRP B 111       0.651  32.739  46.361  1.00 40.12           N  
ATOM   2502  CA  TRP B 111       1.429  31.783  47.143  1.00 37.48           C  
ATOM   2503  C   TRP B 111       1.233  31.978  48.646  1.00 38.65           C  
ATOM   2504  O   TRP B 111       0.859  33.048  49.097  1.00 40.38           O  
ATOM   2505  CB  TRP B 111       2.910  31.955  46.867  1.00 33.96           C  
ATOM   2506  CG  TRP B 111       3.296  31.875  45.438  1.00 31.17           C  
ATOM   2507  CD1 TRP B 111       2.741  32.549  44.395  1.00 32.58           C  
ATOM   2508  CD2 TRP B 111       4.407  31.153  44.907  1.00 29.97           C  
ATOM   2509  NE1 TRP B 111       3.450  32.300  43.235  1.00 31.70           N  
ATOM   2510  CE2 TRP B 111       4.481  31.443  43.524  1.00 31.92           C  
ATOM   2511  CE3 TRP B 111       5.356  30.288  45.467  1.00 30.36           C  
ATOM   2512  CZ2 TRP B 111       5.468  30.904  42.689  1.00 31.05           C  
ATOM   2513  CZ3 TRP B 111       6.346  29.744  44.636  1.00 31.52           C  
ATOM   2514  CH2 TRP B 111       6.390  30.061  43.256  1.00 30.06           C  
ATOM   2515  N   GLY B 112       1.498  30.940  49.432  1.00 39.74           N  
ATOM   2516  CA  GLY B 112       1.359  31.046  50.877  1.00 39.23           C  
ATOM   2517  C   GLY B 112       2.739  31.325  51.438  1.00 39.62           C  
ATOM   2518  O   GLY B 112       3.665  31.497  50.658  1.00 39.51           O  
ATOM   2519  N   GLN B 113       2.897  31.365  52.760  1.00 40.97           N  
ATOM   2520  CA  GLN B 113       4.212  31.635  53.353  1.00 43.15           C  
ATOM   2521  C   GLN B 113       5.053  30.401  53.690  1.00 43.85           C  
ATOM   2522  O   GLN B 113       6.121  30.506  54.294  1.00 43.75           O  
ATOM   2523  CB  GLN B 113       4.083  32.510  54.606  1.00 44.39           C  
ATOM   2524  CG  GLN B 113       3.798  33.996  54.318  1.00 46.37           C  
ATOM   2525  CD  GLN B 113       4.657  34.583  53.191  1.00 47.56           C  
ATOM   2526  OE1 GLN B 113       4.142  34.943  52.128  1.00 46.88           O  
ATOM   2527  NE2 GLN B 113       5.967  34.686  53.426  1.00 49.18           N  
ATOM   2528  N   GLY B 114       4.558  29.233  53.309  1.00 44.68           N  
ATOM   2529  CA  GLY B 114       5.290  27.997  53.527  1.00 46.63           C  
ATOM   2530  C   GLY B 114       5.523  27.429  54.917  1.00 46.91           C  
ATOM   2531  O   GLY B 114       5.352  28.104  55.940  1.00 46.65           O  
ATOM   2532  N   THR B 115       5.916  26.156  54.926  1.00 46.50           N  
ATOM   2533  CA  THR B 115       6.222  25.428  56.150  1.00 47.37           C  
ATOM   2534  C   THR B 115       7.661  24.962  56.018  1.00 47.61           C  
ATOM   2535  O   THR B 115       8.125  24.679  54.909  1.00 47.84           O  
ATOM   2536  CB  THR B 115       5.329  24.185  56.328  1.00 47.94           C  
ATOM   2537  OG1 THR B 115       4.364  24.123  55.269  1.00 46.93           O  
ATOM   2538  CG2 THR B 115       4.616  24.238  57.679  1.00 47.38           C  
ATOM   2539  N   LEU B 116       8.365  24.880  57.142  1.00 46.95           N  
ATOM   2540  CA  LEU B 116       9.762  24.469  57.119  1.00 45.76           C  
ATOM   2541  C   LEU B 116       9.953  22.987  57.384  1.00 45.97           C  
ATOM   2542  O   LEU B 116       9.677  22.503  58.486  1.00 46.28           O  
ATOM   2543  CB  LEU B 116      10.563  25.255  58.157  1.00 45.54           C  
ATOM   2544  CG  LEU B 116      12.037  25.539  57.844  1.00 44.80           C  
ATOM   2545  CD1 LEU B 116      12.760  25.928  59.135  1.00 43.40           C  
ATOM   2546  CD2 LEU B 116      12.684  24.328  57.203  1.00 43.00           C  
ATOM   2547  N   VAL B 117      10.445  22.278  56.372  1.00 45.16           N  
ATOM   2548  CA  VAL B 117      10.718  20.852  56.487  1.00 43.93           C  
ATOM   2549  C   VAL B 117      12.216  20.679  56.682  1.00 43.53           C  
ATOM   2550  O   VAL B 117      12.993  20.916  55.762  1.00 42.48           O  
ATOM   2551  CB  VAL B 117      10.291  20.081  55.218  1.00 44.20           C  
ATOM   2552  CG1 VAL B 117      10.768  18.642  55.297  1.00 43.46           C  
ATOM   2553  CG2 VAL B 117       8.778  20.112  55.067  1.00 43.42           C  
ATOM   2554  N   THR B 118      12.612  20.279  57.885  1.00 44.24           N  
ATOM   2555  CA  THR B 118      14.018  20.075  58.208  1.00 46.19           C  
ATOM   2556  C   THR B 118      14.303  18.581  58.353  1.00 47.20           C  
ATOM   2557  O   THR B 118      13.733  17.926  59.226  1.00 47.36           O  
ATOM   2558  CB  THR B 118      14.387  20.760  59.539  1.00 47.39           C  
ATOM   2559  OG1 THR B 118      14.041  22.148  59.477  1.00 47.50           O  
ATOM   2560  CG2 THR B 118      15.880  20.609  59.822  1.00 46.08           C  
ATOM   2561  N   VAL B 119      15.188  18.051  57.509  1.00 47.60           N  
ATOM   2562  CA  VAL B 119      15.548  16.631  57.555  1.00 46.97           C  
ATOM   2563  C   VAL B 119      16.923  16.503  58.195  1.00 46.84           C  
ATOM   2564  O   VAL B 119      17.934  16.861  57.592  1.00 45.63           O  
ATOM   2565  CB  VAL B 119      15.590  16.010  56.134  1.00 47.19           C  
ATOM   2566  CG1 VAL B 119      15.886  14.521  56.221  1.00 46.17           C  
ATOM   2567  CG2 VAL B 119      14.260  16.244  55.418  1.00 46.98           C  
ATOM   2568  N   SER B 120      16.954  15.986  59.420  1.00 46.93           N  
ATOM   2569  CA  SER B 120      18.205  15.852  60.151  1.00 47.15           C  
ATOM   2570  C   SER B 120      18.289  14.642  61.078  1.00 47.94           C  
ATOM   2571  O   SER B 120      17.278  14.120  61.561  1.00 48.96           O  
ATOM   2572  CB  SER B 120      18.451  17.122  60.973  1.00 47.13           C  
ATOM   2573  OG  SER B 120      19.643  17.027  61.731  1.00 48.03           O  
ATOM   2574  N   SER B 121      19.522  14.222  61.332  1.00 47.65           N  
ATOM   2575  CA  SER B 121      19.800  13.096  62.201  1.00 47.38           C  
ATOM   2576  C   SER B 121      19.539  13.472  63.657  1.00 48.87           C  
ATOM   2577  O   SER B 121      19.373  12.603  64.513  1.00 49.72           O  
ATOM   2578  CB  SER B 121      21.257  12.672  62.043  1.00 45.88           C  
ATOM   2579  OG  SER B 121      22.132  13.715  62.436  1.00 42.01           O  
ATOM   2580  N   GLY B 122      19.501  14.769  63.941  1.00 49.10           N  
ATOM   2581  CA  GLY B 122      19.271  15.201  65.306  1.00 49.78           C  
ATOM   2582  C   GLY B 122      17.819  15.479  65.653  1.00 50.72           C  
ATOM   2583  O   GLY B 122      16.962  15.613  64.775  1.00 50.62           O  
ATOM   2584  N   SER B 123      17.536  15.547  66.951  1.00 50.83           N  
ATOM   2585  CA  SER B 123      16.187  15.838  67.412  1.00 50.20           C  
ATOM   2586  C   SER B 123      16.102  17.345  67.563  1.00 49.19           C  
ATOM   2587  O   SER B 123      17.108  17.998  67.846  1.00 48.49           O  
ATOM   2588  CB  SER B 123      15.912  15.169  68.764  1.00 50.77           C  
ATOM   2589  OG  SER B 123      15.042  14.056  68.624  1.00 51.63           O  
ATOM   2590  N   ALA B 124      14.913  17.895  67.356  1.00 47.77           N  
ATOM   2591  CA  ALA B 124      14.718  19.328  67.482  1.00 47.17           C  
ATOM   2592  C   ALA B 124      15.087  19.722  68.908  1.00 47.60           C  
ATOM   2593  O   ALA B 124      14.706  19.042  69.863  1.00 48.86           O  
ATOM   2594  CB  ALA B 124      13.272  19.680  67.191  1.00 45.62           C  
ATOM   2595  N   SER B 125      15.841  20.803  69.065  1.00 46.78           N  
ATOM   2596  CA  SER B 125      16.232  21.229  70.400  1.00 46.67           C  
ATOM   2597  C   SER B 125      16.461  22.736  70.497  1.00 47.31           C  
ATOM   2598  O   SER B 125      16.729  23.401  69.494  1.00 47.16           O  
ATOM   2599  CB  SER B 125      17.486  20.469  70.848  1.00 45.14           C  
ATOM   2600  OG  SER B 125      18.590  20.729  70.006  1.00 44.38           O  
ATOM   2601  N   ALA B 126      16.345  23.265  71.714  1.00 47.65           N  
ATOM   2602  CA  ALA B 126      16.516  24.695  71.969  1.00 47.40           C  
ATOM   2603  C   ALA B 126      17.987  25.093  72.010  1.00 47.86           C  
ATOM   2604  O   ALA B 126      18.855  24.272  72.303  1.00 48.45           O  
ATOM   2605  CB  ALA B 126      15.843  25.067  73.273  1.00 46.97           C  
ATOM   2606  N   PRO B 127      18.287  26.368  71.713  1.00 48.35           N  
ATOM   2607  CA  PRO B 127      19.678  26.820  71.731  1.00 47.73           C  
ATOM   2608  C   PRO B 127      20.264  27.055  73.123  1.00 48.46           C  
ATOM   2609  O   PRO B 127      19.547  27.261  74.100  1.00 47.24           O  
ATOM   2610  CB  PRO B 127      19.628  28.098  70.895  1.00 47.12           C  
ATOM   2611  CG  PRO B 127      18.279  28.644  71.214  1.00 45.47           C  
ATOM   2612  CD  PRO B 127      17.402  27.415  71.163  1.00 47.06           C  
ATOM   2613  N   THR B 128      21.589  27.004  73.193  1.00 50.40           N  
ATOM   2614  CA  THR B 128      22.317  27.237  74.426  1.00 53.18           C  
ATOM   2615  C   THR B 128      23.121  28.503  74.163  1.00 55.37           C  
ATOM   2616  O   THR B 128      24.011  28.513  73.310  1.00 55.76           O  
ATOM   2617  CB  THR B 128      23.292  26.086  74.738  1.00 54.40           C  
ATOM   2618  OG1 THR B 128      22.570  24.847  74.808  1.00 53.17           O  
ATOM   2619  CG2 THR B 128      24.015  26.348  76.059  1.00 51.52           C  
ATOM   2620  N   LEU B 129      22.801  29.562  74.898  1.00 57.17           N  
ATOM   2621  CA  LEU B 129      23.455  30.849  74.731  1.00 58.88           C  
ATOM   2622  C   LEU B 129      24.794  30.985  75.443  1.00 60.31           C  
ATOM   2623  O   LEU B 129      24.987  30.441  76.529  1.00 60.90           O  
ATOM   2624  CB  LEU B 129      22.514  31.953  75.213  1.00 59.31           C  
ATOM   2625  CG  LEU B 129      21.099  31.845  74.643  1.00 60.28           C  
ATOM   2626  CD1 LEU B 129      20.221  32.964  75.186  1.00 60.03           C  
ATOM   2627  CD2 LEU B 129      21.169  31.893  73.122  1.00 60.55           C  
ATOM   2628  N   PHE B 130      25.710  31.722  74.813  1.00 62.08           N  
ATOM   2629  CA  PHE B 130      27.042  31.995  75.361  1.00 62.97           C  
ATOM   2630  C   PHE B 130      27.406  33.444  75.050  1.00 64.66           C  
ATOM   2631  O   PHE B 130      27.118  33.944  73.959  1.00 64.47           O  
ATOM   2632  CB  PHE B 130      28.079  31.035  74.769  1.00 61.46           C  
ATOM   2633  CG  PHE B 130      27.861  29.616  75.166  1.00 61.20           C  
ATOM   2634  CD1 PHE B 130      27.956  29.233  76.502  1.00 60.92           C  
ATOM   2635  CD2 PHE B 130      27.481  28.670  74.221  1.00 61.50           C  
ATOM   2636  CE1 PHE B 130      27.669  27.933  76.888  1.00 60.82           C  
ATOM   2637  CE2 PHE B 130      27.190  27.364  74.599  1.00 60.72           C  
ATOM   2638  CZ  PHE B 130      27.281  26.994  75.932  1.00 60.58           C  
ATOM   2639  N   PRO B 131      28.056  34.137  76.004  1.00 66.24           N  
ATOM   2640  CA  PRO B 131      28.447  35.539  75.830  1.00 67.23           C  
ATOM   2641  C   PRO B 131      29.643  35.791  74.914  1.00 68.65           C  
ATOM   2642  O   PRO B 131      30.553  34.972  74.806  1.00 68.74           O  
ATOM   2643  CB  PRO B 131      28.745  36.008  77.262  1.00 66.42           C  
ATOM   2644  CG  PRO B 131      28.412  34.817  78.164  1.00 66.44           C  
ATOM   2645  CD  PRO B 131      28.569  33.622  77.283  1.00 66.60           C  
ATOM   2646  N   LEU B 132      29.620  36.940  74.257  1.00 70.20           N  
ATOM   2647  CA  LEU B 132      30.706  37.345  73.390  1.00 72.38           C  
ATOM   2648  C   LEU B 132      31.162  38.677  73.943  1.00 74.02           C  
ATOM   2649  O   LEU B 132      30.402  39.648  73.947  1.00 74.46           O  
ATOM   2650  CB  LEU B 132      30.233  37.507  71.944  1.00 72.63           C  
ATOM   2651  CG  LEU B 132      30.374  36.289  71.024  1.00 73.09           C  
ATOM   2652  CD1 LEU B 132      29.574  35.109  71.565  1.00 73.06           C  
ATOM   2653  CD2 LEU B 132      29.908  36.666  69.626  1.00 73.22           C  
ATOM   2654  N   VAL B 133      32.393  38.713  74.445  1.00 75.10           N  
ATOM   2655  CA  VAL B 133      32.955  39.935  75.009  1.00 75.88           C  
ATOM   2656  C   VAL B 133      34.392  40.080  74.539  1.00 76.47           C  
ATOM   2657  O   VAL B 133      35.040  39.082  74.224  1.00 76.56           O  
ATOM   2658  CB  VAL B 133      32.948  39.904  76.557  1.00 76.27           C  
ATOM   2659  CG1 VAL B 133      31.535  39.710  77.073  1.00 76.20           C  
ATOM   2660  CG2 VAL B 133      33.860  38.796  77.063  1.00 77.14           C  
ATOM   2661  N   SER B 134      34.890  41.314  74.513  1.00 77.09           N  
ATOM   2662  CA  SER B 134      36.254  41.581  74.071  1.00 77.83           C  
ATOM   2663  C   SER B 134      37.340  40.983  74.967  1.00 78.98           C  
ATOM   2664  O   SER B 134      37.055  40.285  75.936  1.00 77.86           O  
ATOM   2665  CB  SER B 134      36.488  43.081  73.920  1.00 76.88           C  
ATOM   2666  OG  SER B 134      37.772  43.313  73.368  1.00 74.85           O  
ATOM   2667  N   CYS B 135      38.592  41.271  74.627  1.00 80.96           N  
ATOM   2668  CA  CYS B 135      39.751  40.744  75.338  1.00 82.34           C  
ATOM   2669  C   CYS B 135      40.607  41.960  75.705  1.00 82.21           C  
ATOM   2670  O   CYS B 135      41.400  41.931  76.648  1.00 82.52           O  
ATOM   2671  CB  CYS B 135      40.505  39.808  74.388  1.00 83.50           C  
ATOM   2672  SG  CYS B 135      41.582  38.595  75.174  1.00 86.61           S  
ATOM   2673  N   VAL B 144      32.091  50.038  71.467  1.00 60.25           N  
ATOM   2674  CA  VAL B 144      32.237  48.750  72.139  1.00 61.78           C  
ATOM   2675  C   VAL B 144      31.228  47.725  71.612  1.00 61.67           C  
ATOM   2676  O   VAL B 144      30.053  48.051  71.371  1.00 60.54           O  
ATOM   2677  CB  VAL B 144      32.052  48.880  73.662  1.00 62.02           C  
ATOM   2678  CG1 VAL B 144      33.119  49.799  74.239  1.00 62.49           C  
ATOM   2679  CG2 VAL B 144      30.672  49.416  73.991  1.00 63.34           C  
ATOM   2680  N   ALA B 145      31.683  46.483  71.444  1.00 61.38           N  
ATOM   2681  CA  ALA B 145      30.810  45.440  70.917  1.00 60.97           C  
ATOM   2682  C   ALA B 145      30.673  44.157  71.745  1.00 59.95           C  
ATOM   2683  O   ALA B 145      31.649  43.460  72.003  1.00 60.36           O  
ATOM   2684  CB  ALA B 145      31.259  45.086  69.507  1.00 60.65           C  
ATOM   2685  N   VAL B 146      29.445  43.851  72.149  1.00 59.29           N  
ATOM   2686  CA  VAL B 146      29.161  42.626  72.880  1.00 59.19           C  
ATOM   2687  C   VAL B 146      28.382  41.727  71.922  1.00 59.32           C  
ATOM   2688  O   VAL B 146      27.796  42.210  70.951  1.00 59.45           O  
ATOM   2689  CB  VAL B 146      28.284  42.865  74.127  1.00 58.77           C  
ATOM   2690  CG1 VAL B 146      28.955  43.852  75.054  1.00 58.91           C  
ATOM   2691  CG2 VAL B 146      26.889  43.345  73.730  1.00 58.00           C  
ATOM   2692  N   GLY B 147      28.379  40.426  72.182  1.00 59.69           N  
ATOM   2693  CA  GLY B 147      27.663  39.527  71.300  1.00 59.61           C  
ATOM   2694  C   GLY B 147      27.000  38.365  72.007  1.00 58.95           C  
ATOM   2695  O   GLY B 147      27.136  38.190  73.219  1.00 58.78           O  
ATOM   2696  N   CYS B 148      26.287  37.561  71.228  1.00 57.76           N  
ATOM   2697  CA  CYS B 148      25.592  36.408  71.756  1.00 57.23           C  
ATOM   2698  C   CYS B 148      25.654  35.285  70.734  1.00 56.74           C  
ATOM   2699  O   CYS B 148      25.341  35.470  69.558  1.00 56.20           O  
ATOM   2700  CB  CYS B 148      24.148  36.782  72.040  1.00 58.62           C  
ATOM   2701  SG  CYS B 148      23.264  35.653  73.148  1.00 61.30           S  
ATOM   2702  N   LEU B 149      26.066  34.114  71.194  1.00 56.32           N  
ATOM   2703  CA  LEU B 149      26.175  32.960  70.328  1.00 54.74           C  
ATOM   2704  C   LEU B 149      25.109  31.933  70.673  1.00 54.65           C  
ATOM   2705  O   LEU B 149      25.041  31.449  71.803  1.00 54.49           O  
ATOM   2706  CB  LEU B 149      27.562  32.337  70.464  1.00 53.47           C  
ATOM   2707  CG  LEU B 149      27.830  30.998  69.773  1.00 52.97           C  
ATOM   2708  CD1 LEU B 149      27.585  31.102  68.279  1.00 50.81           C  
ATOM   2709  CD2 LEU B 149      29.272  30.589  70.052  1.00 53.30           C  
ATOM   2710  N   ALA B 150      24.257  31.636  69.698  1.00 54.16           N  
ATOM   2711  CA  ALA B 150      23.212  30.641  69.869  1.00 54.44           C  
ATOM   2712  C   ALA B 150      23.801  29.343  69.327  1.00 55.87           C  
ATOM   2713  O   ALA B 150      24.001  29.185  68.112  1.00 55.54           O  
ATOM   2714  CB  ALA B 150      21.971  31.030  69.088  1.00 54.27           C  
ATOM   2715  N   GLN B 151      24.091  28.415  70.231  1.00 55.90           N  
ATOM   2716  CA  GLN B 151      24.680  27.143  69.841  1.00 56.09           C  
ATOM   2717  C   GLN B 151      23.694  25.973  69.778  1.00 55.49           C  
ATOM   2718  O   GLN B 151      22.717  25.917  70.512  1.00 55.52           O  
ATOM   2719  CB  GLN B 151      25.820  26.791  70.802  1.00 57.35           C  
ATOM   2720  CG  GLN B 151      27.136  27.522  70.526  1.00 60.48           C  
ATOM   2721  CD  GLN B 151      27.863  27.015  69.277  1.00 61.72           C  
ATOM   2722  OE1 GLN B 151      27.300  26.995  68.180  1.00 64.14           O  
ATOM   2723  NE2 GLN B 151      29.117  26.605  69.443  1.00 60.39           N  
ATOM   2724  N   ASP B 152      23.984  25.047  68.872  1.00 53.86           N  
ATOM   2725  CA  ASP B 152      23.230  23.812  68.660  1.00 52.20           C  
ATOM   2726  C   ASP B 152      21.704  23.801  68.809  1.00 49.58           C  
ATOM   2727  O   ASP B 152      21.163  23.236  69.765  1.00 48.35           O  
ATOM   2728  CB  ASP B 152      23.803  22.720  69.564  1.00 53.37           C  
ATOM   2729  CG  ASP B 152      25.310  22.592  69.433  1.00 55.18           C  
ATOM   2730  OD1 ASP B 152      25.790  22.205  68.337  1.00 55.16           O  
ATOM   2731  OD2 ASP B 152      26.016  22.903  70.421  1.00 54.65           O  
ATOM   2732  N   PHE B 153      21.006  24.384  67.844  1.00 46.02           N  
ATOM   2733  CA  PHE B 153      19.552  24.380  67.872  1.00 42.48           C  
ATOM   2734  C   PHE B 153      19.077  23.824  66.543  1.00 40.26           C  
ATOM   2735  O   PHE B 153      19.825  23.832  65.574  1.00 40.00           O  
ATOM   2736  CB  PHE B 153      19.003  25.795  68.128  1.00 41.08           C  
ATOM   2737  CG  PHE B 153      19.508  26.835  67.168  1.00 40.52           C  
ATOM   2738  CD1 PHE B 153      18.920  26.993  65.915  1.00 40.50           C  
ATOM   2739  CD2 PHE B 153      20.573  27.665  67.525  1.00 39.80           C  
ATOM   2740  CE1 PHE B 153      19.386  27.955  65.026  1.00 41.18           C  
ATOM   2741  CE2 PHE B 153      21.049  28.628  66.650  1.00 40.25           C  
ATOM   2742  CZ  PHE B 153      20.453  28.779  65.396  1.00 41.63           C  
ATOM   2743  N   LEU B 154      17.845  23.326  66.519  1.00 39.21           N  
ATOM   2744  CA  LEU B 154      17.250  22.736  65.319  1.00 37.18           C  
ATOM   2745  C   LEU B 154      15.745  22.598  65.545  1.00 35.75           C  
ATOM   2746  O   LEU B 154      15.318  22.153  66.604  1.00 35.68           O  
ATOM   2747  CB  LEU B 154      17.864  21.358  65.071  1.00 35.14           C  
ATOM   2748  CG  LEU B 154      17.306  20.428  64.003  1.00 33.16           C  
ATOM   2749  CD1 LEU B 154      17.509  21.012  62.634  1.00 33.07           C  
ATOM   2750  CD2 LEU B 154      18.024  19.097  64.114  1.00 34.54           C  
ATOM   2751  N   PRO B 155      14.926  22.952  64.544  1.00 35.21           N  
ATOM   2752  CA  PRO B 155      15.294  23.463  63.218  1.00 36.44           C  
ATOM   2753  C   PRO B 155      15.809  24.898  63.218  1.00 36.76           C  
ATOM   2754  O   PRO B 155      15.846  25.558  64.256  1.00 36.34           O  
ATOM   2755  CB  PRO B 155      13.999  23.323  62.435  1.00 35.24           C  
ATOM   2756  CG  PRO B 155      12.991  23.704  63.463  1.00 35.01           C  
ATOM   2757  CD  PRO B 155      13.462  22.978  64.716  1.00 35.03           C  
ATOM   2758  N   ASP B 156      16.201  25.384  62.045  1.00 38.12           N  
ATOM   2759  CA  ASP B 156      16.694  26.752  61.951  1.00 39.55           C  
ATOM   2760  C   ASP B 156      15.527  27.737  61.933  1.00 39.87           C  
ATOM   2761  O   ASP B 156      14.993  28.086  60.880  1.00 38.91           O  
ATOM   2762  CB  ASP B 156      17.564  26.945  60.705  1.00 38.37           C  
ATOM   2763  CG  ASP B 156      18.345  28.247  60.746  1.00 39.89           C  
ATOM   2764  OD1 ASP B 156      18.387  28.874  61.823  1.00 42.29           O  
ATOM   2765  OD2 ASP B 156      18.925  28.642  59.715  1.00 40.36           O  
ATOM   2766  N   SER B 157      15.127  28.151  63.127  1.00 40.08           N  
ATOM   2767  CA  SER B 157      14.046  29.106  63.310  1.00 42.25           C  
ATOM   2768  C   SER B 157      14.313  29.801  64.629  1.00 42.83           C  
ATOM   2769  O   SER B 157      13.674  29.505  65.641  1.00 43.38           O  
ATOM   2770  CB  SER B 157      12.691  28.397  63.369  1.00 41.48           C  
ATOM   2771  OG  SER B 157      12.386  27.831  62.115  1.00 44.10           O  
ATOM   2772  N   ILE B 158      15.272  30.718  64.617  1.00 43.53           N  
ATOM   2773  CA  ILE B 158      15.626  31.438  65.828  1.00 44.79           C  
ATOM   2774  C   ILE B 158      15.477  32.950  65.629  1.00 46.25           C  
ATOM   2775  O   ILE B 158      15.461  33.432  64.498  1.00 47.14           O  
ATOM   2776  CB  ILE B 158      17.079  31.097  66.246  1.00 43.89           C  
ATOM   2777  CG1 ILE B 158      17.323  31.528  67.697  1.00 42.90           C  
ATOM   2778  CG2 ILE B 158      18.064  31.744  65.272  1.00 41.38           C  
ATOM   2779  CD1 ILE B 158      18.686  31.151  68.228  1.00 42.06           C  
ATOM   2780  N   THR B 159      15.348  33.684  66.732  1.00 47.45           N  
ATOM   2781  CA  THR B 159      15.209  35.141  66.706  1.00 49.09           C  
ATOM   2782  C   THR B 159      15.935  35.748  67.918  1.00 50.31           C  
ATOM   2783  O   THR B 159      15.871  35.202  69.020  1.00 50.45           O  
ATOM   2784  CB  THR B 159      13.700  35.558  66.730  1.00 49.28           C  
ATOM   2785  OG1 THR B 159      13.153  35.469  65.408  1.00 47.89           O  
ATOM   2786  CG2 THR B 159      13.527  36.980  67.241  1.00 49.72           C  
ATOM   2787  N   PHE B 160      16.643  36.856  67.709  1.00 51.51           N  
ATOM   2788  CA  PHE B 160      17.353  37.522  68.804  1.00 53.13           C  
ATOM   2789  C   PHE B 160      16.649  38.815  69.195  1.00 54.54           C  
ATOM   2790  O   PHE B 160      15.923  39.400  68.394  1.00 55.23           O  
ATOM   2791  CB  PHE B 160      18.802  37.855  68.425  1.00 51.71           C  
ATOM   2792  CG  PHE B 160      19.709  36.666  68.370  1.00 50.99           C  
ATOM   2793  CD1 PHE B 160      19.805  35.898  67.212  1.00 50.52           C  
ATOM   2794  CD2 PHE B 160      20.479  36.316  69.475  1.00 49.87           C  
ATOM   2795  CE1 PHE B 160      20.662  34.798  67.160  1.00 50.76           C  
ATOM   2796  CE2 PHE B 160      21.339  35.214  69.432  1.00 48.72           C  
ATOM   2797  CZ  PHE B 160      21.431  34.457  68.279  1.00 48.97           C  
ATOM   2798  N   SER B 161      16.882  39.253  70.429  1.00 55.85           N  
ATOM   2799  CA  SER B 161      16.292  40.473  70.972  1.00 56.78           C  
ATOM   2800  C   SER B 161      17.086  40.843  72.211  1.00 58.46           C  
ATOM   2801  O   SER B 161      17.376  39.988  73.042  1.00 58.89           O  
ATOM   2802  CB  SER B 161      14.833  40.234  71.349  1.00 56.45           C  
ATOM   2803  OG  SER B 161      14.471  41.003  72.483  1.00 58.02           O  
ATOM   2804  N   TRP B 162      17.446  42.113  72.339  1.00 60.43           N  
ATOM   2805  CA  TRP B 162      18.228  42.540  73.490  1.00 62.20           C  
ATOM   2806  C   TRP B 162      17.466  43.491  74.407  1.00 63.24           C  
ATOM   2807  O   TRP B 162      16.493  44.119  73.989  1.00 63.00           O  
ATOM   2808  CB  TRP B 162      19.537  43.197  73.030  1.00 61.48           C  
ATOM   2809  CG  TRP B 162      20.494  42.277  72.308  1.00 60.39           C  
ATOM   2810  CD1 TRP B 162      20.371  41.788  71.034  1.00 59.75           C  
ATOM   2811  CD2 TRP B 162      21.738  41.767  72.814  1.00 59.80           C  
ATOM   2812  NE1 TRP B 162      21.467  41.011  70.716  1.00 58.89           N  
ATOM   2813  CE2 TRP B 162      22.320  40.980  71.791  1.00 58.83           C  
ATOM   2814  CE3 TRP B 162      22.419  41.900  74.033  1.00 59.14           C  
ATOM   2815  CZ2 TRP B 162      23.544  40.329  71.949  1.00 58.38           C  
ATOM   2816  CZ3 TRP B 162      23.638  41.252  74.190  1.00 59.22           C  
ATOM   2817  CH2 TRP B 162      24.187  40.476  73.151  1.00 58.51           C  
ATOM   2818  N   LYS B 163      17.932  43.582  75.654  1.00 64.79           N  
ATOM   2819  CA  LYS B 163      17.332  44.432  76.686  1.00 67.56           C  
ATOM   2820  C   LYS B 163      18.424  44.854  77.693  1.00 69.75           C  
ATOM   2821  O   LYS B 163      19.349  44.081  77.960  1.00 69.89           O  
ATOM   2822  CB  LYS B 163      16.230  43.648  77.422  1.00 66.46           C  
ATOM   2823  CG  LYS B 163      14.835  44.294  77.412  1.00 65.80           C  
ATOM   2824  CD  LYS B 163      14.140  44.204  76.043  1.00 62.73           C  
ATOM   2825  CE  LYS B 163      12.802  44.953  76.027  1.00 59.96           C  
ATOM   2826  NZ  LYS B 163      11.879  44.573  77.138  1.00 56.07           N  
ATOM   2827  N   TYR B 164      18.330  46.070  78.241  1.00 71.84           N  
ATOM   2828  CA  TYR B 164      19.316  46.544  79.227  1.00 73.57           C  
ATOM   2829  C   TYR B 164      18.928  46.011  80.596  1.00 74.71           C  
ATOM   2830  O   TYR B 164      17.956  45.270  80.717  1.00 75.27           O  
ATOM   2831  CB  TYR B 164      19.346  48.071  79.324  1.00 73.46           C  
ATOM   2832  CG  TYR B 164      19.809  48.799  78.087  1.00 73.11           C  
ATOM   2833  CD1 TYR B 164      18.907  49.168  77.094  1.00 72.45           C  
ATOM   2834  CD2 TYR B 164      21.152  49.136  77.918  1.00 72.89           C  
ATOM   2835  CE1 TYR B 164      19.329  49.858  75.963  1.00 72.24           C  
ATOM   2836  CE2 TYR B 164      21.585  49.824  76.790  1.00 72.14           C  
ATOM   2837  CZ  TYR B 164      20.666  50.181  75.817  1.00 71.92           C  
ATOM   2838  OH  TYR B 164      21.074  50.855  74.695  1.00 72.40           O  
ATOM   2839  N   LYS B 165      19.669  46.392  81.633  1.00 76.59           N  
ATOM   2840  CA  LYS B 165      19.321  45.927  82.974  1.00 78.09           C  
ATOM   2841  C   LYS B 165      17.981  46.563  83.361  1.00 79.27           C  
ATOM   2842  O   LYS B 165      17.186  45.961  84.083  1.00 78.61           O  
ATOM   2843  CB  LYS B 165      20.400  46.291  83.996  1.00 77.41           C  
ATOM   2844  CG  LYS B 165      20.305  45.444  85.265  1.00 77.97           C  
ATOM   2845  CD  LYS B 165      21.331  45.825  86.332  1.00 78.83           C  
ATOM   2846  CE  LYS B 165      22.772  45.615  85.870  1.00 78.94           C  
ATOM   2847  NZ  LYS B 165      23.761  45.799  86.980  1.00 78.19           N  
ATOM   2848  N   ASN B 166      17.742  47.786  82.886  1.00 80.88           N  
ATOM   2849  CA  ASN B 166      16.471  48.462  83.133  1.00 83.06           C  
ATOM   2850  C   ASN B 166      15.556  48.012  81.995  1.00 85.33           C  
ATOM   2851  O   ASN B 166      15.159  48.795  81.130  1.00 85.67           O  
ATOM   2852  CB  ASN B 166      16.637  49.993  83.140  1.00 81.77           C  
ATOM   2853  CG  ASN B 166      17.094  50.551  81.803  1.00 80.64           C  
ATOM   2854  OD1 ASN B 166      18.201  50.269  81.351  1.00 80.78           O  
ATOM   2855  ND2 ASN B 166      16.238  51.342  81.164  1.00 78.82           N  
ATOM   2856  N   ASN B 167      15.251  46.716  82.018  1.00 87.72           N  
ATOM   2857  CA  ASN B 167      14.429  46.030  81.017  1.00 90.16           C  
ATOM   2858  C   ASN B 167      13.538  46.819  80.065  1.00 90.94           C  
ATOM   2859  O   ASN B 167      12.348  47.017  80.307  1.00 91.84           O  
ATOM   2860  CB  ASN B 167      13.620  44.938  81.712  1.00 91.42           C  
ATOM   2861  CG  ASN B 167      14.505  43.824  82.237  1.00 93.52           C  
ATOM   2862  OD1 ASN B 167      14.125  43.094  83.149  1.00 94.17           O  
ATOM   2863  ND2 ASN B 167      15.693  43.679  81.644  1.00 94.30           N  
ATOM   2864  N   SER B 168      14.155  47.235  78.964  1.00 91.61           N  
ATOM   2865  CA  SER B 168      13.529  47.968  77.872  1.00 91.97           C  
ATOM   2866  C   SER B 168      14.457  47.645  76.700  1.00 92.15           C  
ATOM   2867  O   SER B 168      15.485  46.987  76.892  1.00 92.78           O  
ATOM   2868  CB  SER B 168      13.511  49.471  78.137  1.00 92.03           C  
ATOM   2869  OG  SER B 168      12.808  50.157  77.110  1.00 91.66           O  
ATOM   2870  N   ASP B 169      14.132  48.105  75.498  1.00 91.16           N  
ATOM   2871  CA  ASP B 169      14.950  47.779  74.322  1.00 90.67           C  
ATOM   2872  C   ASP B 169      16.401  48.274  74.204  1.00 90.27           C  
ATOM   2873  O   ASP B 169      16.802  49.290  74.779  1.00 89.88           O  
ATOM   2874  CB  ASP B 169      14.209  48.202  73.059  1.00 90.57           C  
ATOM   2875  CG  ASP B 169      12.953  47.406  72.844  1.00 91.29           C  
ATOM   2876  OD1 ASP B 169      12.273  47.645  71.824  1.00 91.51           O  
ATOM   2877  OD2 ASP B 169      12.644  46.528  73.696  1.00 91.25           O  
ATOM   2878  N   ILE B 170      17.177  47.509  73.435  1.00 90.10           N  
ATOM   2879  CA  ILE B 170      18.575  47.813  73.098  1.00 89.88           C  
ATOM   2880  C   ILE B 170      18.578  47.950  71.577  1.00 89.22           C  
ATOM   2881  O   ILE B 170      18.509  46.961  70.856  1.00 89.67           O  
ATOM   2882  CB  ILE B 170      19.550  46.670  73.486  1.00 89.86           C  
ATOM   2883  CG1 ILE B 170      19.728  46.590  75.014  1.00 90.15           C  
ATOM   2884  CG2 ILE B 170      20.910  46.899  72.827  1.00 90.26           C  
ATOM   2885  CD1 ILE B 170      20.833  45.637  75.476  1.00 89.97           C  
ATOM   2886  N   SER B 171      18.642  49.190  71.114  1.00 88.22           N  
ATOM   2887  CA  SER B 171      18.589  49.523  69.695  1.00 86.77           C  
ATOM   2888  C   SER B 171      19.555  48.831  68.719  1.00 85.96           C  
ATOM   2889  O   SER B 171      19.113  48.154  67.790  1.00 85.42           O  
ATOM   2890  CB  SER B 171      18.734  51.038  69.530  1.00 86.87           C  
ATOM   2891  OG  SER B 171      18.678  51.412  68.164  1.00 86.84           O  
ATOM   2892  N   SER B 172      20.862  49.001  68.922  1.00 85.39           N  
ATOM   2893  CA  SER B 172      21.866  48.440  68.016  1.00 84.77           C  
ATOM   2894  C   SER B 172      21.901  46.906  67.908  1.00 84.43           C  
ATOM   2895  O   SER B 172      22.907  46.264  68.230  1.00 84.60           O  
ATOM   2896  CB  SER B 172      23.253  48.952  68.404  1.00 85.24           C  
ATOM   2897  OG  SER B 172      24.187  48.686  67.381  1.00 84.52           O  
ATOM   2898  N   THR B 173      20.808  46.335  67.412  1.00 83.25           N  
ATOM   2899  CA  THR B 173      20.689  44.901  67.215  1.00 80.34           C  
ATOM   2900  C   THR B 173      21.106  44.538  65.797  1.00 78.66           C  
ATOM   2901  O   THR B 173      20.537  45.051  64.839  1.00 77.75           O  
ATOM   2902  CB  THR B 173      19.244  44.443  67.416  1.00 80.54           C  
ATOM   2903  OG1 THR B 173      18.393  45.154  66.511  1.00 79.84           O  
ATOM   2904  CG2 THR B 173      18.784  44.685  68.846  1.00 80.17           C  
ATOM   2905  N   ARG B 174      22.096  43.657  65.673  1.00 77.26           N  
ATOM   2906  CA  ARG B 174      22.590  43.221  64.366  1.00 74.81           C  
ATOM   2907  C   ARG B 174      22.609  41.689  64.328  1.00 71.56           C  
ATOM   2908  O   ARG B 174      23.214  41.058  65.199  1.00 70.86           O  
ATOM   2909  CB  ARG B 174      24.002  43.771  64.134  1.00 76.55           C  
ATOM   2910  CG  ARG B 174      24.569  43.476  62.758  1.00 78.46           C  
ATOM   2911  CD  ARG B 174      25.902  44.183  62.535  1.00 78.84           C  
ATOM   2912  NE  ARG B 174      25.785  45.621  62.761  1.00 80.39           N  
ATOM   2913  CZ  ARG B 174      26.627  46.519  62.258  1.00 81.32           C  
ATOM   2914  NH1 ARG B 174      27.640  46.121  61.496  1.00 81.90           N  
ATOM   2915  NH2 ARG B 174      26.477  47.814  62.522  1.00 80.66           N  
ATOM   2916  N   GLY B 175      21.953  41.094  63.328  1.00 68.09           N  
ATOM   2917  CA  GLY B 175      21.897  39.635  63.240  1.00 63.41           C  
ATOM   2918  C   GLY B 175      22.342  38.950  61.950  1.00 59.25           C  
ATOM   2919  O   GLY B 175      21.927  39.318  60.848  1.00 58.34           O  
ATOM   2920  N   PHE B 176      23.173  37.921  62.096  1.00 55.83           N  
ATOM   2921  CA  PHE B 176      23.689  37.175  60.949  1.00 52.46           C  
ATOM   2922  C   PHE B 176      23.027  35.798  60.814  1.00 49.26           C  
ATOM   2923  O   PHE B 176      22.703  35.156  61.801  1.00 46.17           O  
ATOM   2924  CB  PHE B 176      25.205  36.990  61.077  1.00 52.82           C  
ATOM   2925  CG  PHE B 176      25.929  38.197  61.619  1.00 51.28           C  
ATOM   2926  CD1 PHE B 176      25.739  38.608  62.935  1.00 50.25           C  
ATOM   2927  CD2 PHE B 176      26.815  38.909  60.819  1.00 51.74           C  
ATOM   2928  CE1 PHE B 176      26.423  39.708  63.443  1.00 51.15           C  
ATOM   2929  CE2 PHE B 176      27.505  40.012  61.320  1.00 50.74           C  
ATOM   2930  CZ  PHE B 176      27.308  40.411  62.636  1.00 50.76           C  
ATOM   2931  N   PRO B 177      22.821  35.333  59.575  1.00 48.98           N  
ATOM   2932  CA  PRO B 177      22.199  34.030  59.294  1.00 49.87           C  
ATOM   2933  C   PRO B 177      22.868  32.856  60.019  1.00 50.59           C  
ATOM   2934  O   PRO B 177      24.009  32.961  60.480  1.00 51.09           O  
ATOM   2935  CB  PRO B 177      22.319  33.916  57.778  1.00 49.11           C  
ATOM   2936  CG  PRO B 177      22.212  35.354  57.332  1.00 49.23           C  
ATOM   2937  CD  PRO B 177      23.094  36.065  58.325  1.00 49.15           C  
ATOM   2938  N   SER B 178      22.151  31.739  60.117  1.00 51.02           N  
ATOM   2939  CA  SER B 178      22.667  30.550  60.801  1.00 51.52           C  
ATOM   2940  C   SER B 178      23.608  29.701  59.947  1.00 51.37           C  
ATOM   2941  O   SER B 178      23.517  29.679  58.716  1.00 50.93           O  
ATOM   2942  CB  SER B 178      21.514  29.661  61.275  1.00 49.49           C  
ATOM   2943  OG  SER B 178      20.703  30.333  62.217  1.00 49.45           O  
ATOM   2944  N   VAL B 179      24.511  29.004  60.628  1.00 51.24           N  
ATOM   2945  CA  VAL B 179      25.473  28.119  59.987  1.00 50.38           C  
ATOM   2946  C   VAL B 179      25.146  26.697  60.424  1.00 50.47           C  
ATOM   2947  O   VAL B 179      24.792  26.460  61.581  1.00 49.77           O  
ATOM   2948  CB  VAL B 179      26.926  28.462  60.399  1.00 49.64           C  
ATOM   2949  CG1 VAL B 179      27.381  29.730  59.688  1.00 46.63           C  
ATOM   2950  CG2 VAL B 179      27.017  28.637  61.919  1.00 46.88           C  
ATOM   2951  N   LEU B 180      25.252  25.756  59.493  1.00 50.88           N  
ATOM   2952  CA  LEU B 180      24.961  24.361  59.790  1.00 50.82           C  
ATOM   2953  C   LEU B 180      26.231  23.593  60.099  1.00 51.63           C  
ATOM   2954  O   LEU B 180      27.126  23.500  59.265  1.00 51.31           O  
ATOM   2955  CB  LEU B 180      24.249  23.709  58.608  1.00 48.88           C  
ATOM   2956  CG  LEU B 180      23.770  22.268  58.796  1.00 48.96           C  
ATOM   2957  CD1 LEU B 180      22.912  22.151  60.056  1.00 46.75           C  
ATOM   2958  CD2 LEU B 180      22.980  21.843  57.563  1.00 46.33           C  
ATOM   2959  N   ARG B 181      26.309  23.059  61.310  1.00 53.72           N  
ATOM   2960  CA  ARG B 181      27.465  22.278  61.727  1.00 56.07           C  
ATOM   2961  C   ARG B 181      27.011  21.097  62.588  1.00 56.70           C  
ATOM   2962  O   ARG B 181      26.300  21.273  63.583  1.00 57.18           O  
ATOM   2963  CB  ARG B 181      28.448  23.146  62.518  1.00 57.77           C  
ATOM   2964  CG  ARG B 181      29.726  22.406  62.909  1.00 60.99           C  
ATOM   2965  CD  ARG B 181      30.761  23.302  63.588  1.00 62.74           C  
ATOM   2966  NE  ARG B 181      30.688  23.278  65.054  1.00 65.64           N  
ATOM   2967  CZ  ARG B 181      29.685  23.774  65.780  1.00 67.38           C  
ATOM   2968  NH1 ARG B 181      28.642  24.344  65.187  1.00 67.25           N  
ATOM   2969  NH2 ARG B 181      29.732  23.705  67.108  1.00 66.75           N  
ATOM   2970  N   GLY B 182      27.419  19.894  62.192  1.00 56.80           N  
ATOM   2971  CA  GLY B 182      27.055  18.694  62.929  1.00 55.55           C  
ATOM   2972  C   GLY B 182      25.559  18.459  63.040  1.00 54.65           C  
ATOM   2973  O   GLY B 182      25.040  18.225  64.135  1.00 55.05           O  
ATOM   2974  N   GLY B 183      24.861  18.522  61.909  1.00 53.41           N  
ATOM   2975  CA  GLY B 183      23.423  18.315  61.922  1.00 51.92           C  
ATOM   2976  C   GLY B 183      22.639  19.396  62.655  1.00 50.96           C  
ATOM   2977  O   GLY B 183      21.422  19.496  62.480  1.00 51.11           O  
ATOM   2978  N   LYS B 184      23.327  20.202  63.466  1.00 49.74           N  
ATOM   2979  CA  LYS B 184      22.695  21.273  64.233  1.00 47.77           C  
ATOM   2980  C   LYS B 184      22.981  22.667  63.690  1.00 46.54           C  
ATOM   2981  O   LYS B 184      23.763  22.836  62.754  1.00 46.39           O  
ATOM   2982  CB  LYS B 184      23.138  21.210  65.690  1.00 48.54           C  
ATOM   2983  CG  LYS B 184      22.590  20.016  66.454  1.00 48.58           C  
ATOM   2984  CD  LYS B 184      21.072  20.032  66.470  1.00 49.14           C  
ATOM   2985  CE  LYS B 184      20.510  19.115  67.550  1.00 50.17           C  
ATOM   2986  NZ  LYS B 184      20.874  19.583  68.923  1.00 50.33           N  
ATOM   2987  N   TYR B 185      22.345  23.666  64.296  1.00 45.01           N  
ATOM   2988  CA  TYR B 185      22.504  25.054  63.868  1.00 42.45           C  
ATOM   2989  C   TYR B 185      23.109  25.980  64.914  1.00 41.97           C  
ATOM   2990  O   TYR B 185      22.904  25.806  66.115  1.00 41.53           O  
ATOM   2991  CB  TYR B 185      21.153  25.603  63.411  1.00 38.68           C  
ATOM   2992  CG  TYR B 185      20.749  25.112  62.047  1.00 37.84           C  
ATOM   2993  CD1 TYR B 185      21.510  25.433  60.924  1.00 38.15           C  
ATOM   2994  CD2 TYR B 185      19.623  24.316  61.874  1.00 38.02           C  
ATOM   2995  CE1 TYR B 185      21.164  24.976  59.658  1.00 37.69           C  
ATOM   2996  CE2 TYR B 185      19.262  23.845  60.610  1.00 38.96           C  
ATOM   2997  CZ  TYR B 185      20.039  24.179  59.504  1.00 39.96           C  
ATOM   2998  OH  TYR B 185      19.702  23.708  58.249  1.00 40.81           O  
ATOM   2999  N   ALA B 186      23.861  26.964  64.440  1.00 42.22           N  
ATOM   3000  CA  ALA B 186      24.498  27.937  65.318  1.00 44.52           C  
ATOM   3001  C   ALA B 186      24.384  29.347  64.733  1.00 44.78           C  
ATOM   3002  O   ALA B 186      24.577  29.550  63.527  1.00 44.68           O  
ATOM   3003  CB  ALA B 186      25.961  27.571  65.529  1.00 44.58           C  
ATOM   3004  N   ALA B 187      24.066  30.317  65.590  1.00 44.36           N  
ATOM   3005  CA  ALA B 187      23.925  31.704  65.147  1.00 44.10           C  
ATOM   3006  C   ALA B 187      24.373  32.716  66.193  1.00 43.87           C  
ATOM   3007  O   ALA B 187      24.299  32.468  67.395  1.00 42.82           O  
ATOM   3008  CB  ALA B 187      22.487  31.983  64.753  1.00 42.41           C  
ATOM   3009  N   THR B 188      24.833  33.864  65.710  1.00 44.79           N  
ATOM   3010  CA  THR B 188      25.305  34.941  66.569  1.00 46.13           C  
ATOM   3011  C   THR B 188      24.566  36.254  66.297  1.00 47.10           C  
ATOM   3012  O   THR B 188      24.128  36.521  65.177  1.00 45.70           O  
ATOM   3013  CB  THR B 188      26.813  35.219  66.350  1.00 46.50           C  
ATOM   3014  OG1 THR B 188      27.032  35.601  64.985  1.00 46.56           O  
ATOM   3015  CG2 THR B 188      27.647  33.993  66.669  1.00 45.46           C  
ATOM   3016  N   SER B 189      24.428  37.057  67.346  1.00 48.47           N  
ATOM   3017  CA  SER B 189      23.808  38.367  67.255  1.00 50.17           C  
ATOM   3018  C   SER B 189      24.754  39.314  67.956  1.00 51.75           C  
ATOM   3019  O   SER B 189      25.318  38.982  68.998  1.00 51.28           O  
ATOM   3020  CB  SER B 189      22.460  38.419  67.962  1.00 50.26           C  
ATOM   3021  OG  SER B 189      22.114  39.768  68.254  1.00 48.24           O  
ATOM   3022  N   GLN B 190      24.925  40.490  67.373  1.00 54.49           N  
ATOM   3023  CA  GLN B 190      25.804  41.502  67.924  1.00 56.39           C  
ATOM   3024  C   GLN B 190      25.030  42.765  68.287  1.00 57.64           C  
ATOM   3025  O   GLN B 190      24.098  43.173  67.587  1.00 57.06           O  
ATOM   3026  CB  GLN B 190      26.899  41.833  66.912  1.00 57.13           C  
ATOM   3027  CG  GLN B 190      27.666  43.107  67.217  1.00 59.21           C  
ATOM   3028  CD  GLN B 190      28.551  43.540  66.066  1.00 60.35           C  
ATOM   3029  OE1 GLN B 190      28.558  42.918  65.001  1.00 61.60           O  
ATOM   3030  NE2 GLN B 190      29.300  44.613  66.271  1.00 61.76           N  
ATOM   3031  N   VAL B 191      25.423  43.366  69.405  1.00 59.43           N  
ATOM   3032  CA  VAL B 191      24.816  44.596  69.886  1.00 61.46           C  
ATOM   3033  C   VAL B 191      25.929  45.624  70.095  1.00 63.24           C  
ATOM   3034  O   VAL B 191      26.856  45.409  70.883  1.00 62.91           O  
ATOM   3035  CB  VAL B 191      24.044  44.349  71.204  1.00 60.81           C  
ATOM   3036  CG1 VAL B 191      24.422  45.373  72.262  1.00 61.15           C  
ATOM   3037  CG2 VAL B 191      22.554  44.404  70.931  1.00 59.94           C  
ATOM   3038  N   LEU B 192      25.847  46.724  69.352  1.00 65.43           N  
ATOM   3039  CA  LEU B 192      26.837  47.795  69.439  1.00 67.83           C  
ATOM   3040  C   LEU B 192      26.407  48.916  70.377  1.00 69.40           C  
ATOM   3041  O   LEU B 192      25.289  49.435  70.294  1.00 68.78           O  
ATOM   3042  CB  LEU B 192      27.113  48.375  68.049  1.00 66.84           C  
ATOM   3043  CG  LEU B 192      27.896  47.463  67.101  1.00 66.84           C  
ATOM   3044  CD1 LEU B 192      27.922  48.064  65.695  1.00 66.20           C  
ATOM   3045  CD2 LEU B 192      29.310  47.273  67.647  1.00 66.40           C  
ATOM   3046  N   LEU B 193      27.305  49.288  71.275  1.00 71.56           N  
ATOM   3047  CA  LEU B 193      27.011  50.352  72.212  1.00 74.58           C  
ATOM   3048  C   LEU B 193      28.134  51.392  72.243  1.00 77.45           C  
ATOM   3049  O   LEU B 193      29.311  51.065  72.049  1.00 77.16           O  
ATOM   3050  CB  LEU B 193      26.812  49.771  73.616  1.00 73.36           C  
ATOM   3051  CG  LEU B 193      25.703  48.734  73.794  1.00 73.04           C  
ATOM   3052  CD1 LEU B 193      25.684  48.264  75.241  1.00 73.00           C  
ATOM   3053  CD2 LEU B 193      24.353  49.326  73.411  1.00 72.58           C  
ATOM   3054  N   PRO B 194      27.778  52.672  72.451  1.00 79.97           N  
ATOM   3055  CA  PRO B 194      28.781  53.745  72.514  1.00 81.14           C  
ATOM   3056  C   PRO B 194      29.689  53.624  73.751  1.00 81.73           C  
ATOM   3057  O   PRO B 194      29.303  53.036  74.763  1.00 81.59           O  
ATOM   3058  CB  PRO B 194      27.927  55.018  72.515  1.00 80.93           C  
ATOM   3059  CG  PRO B 194      26.594  54.555  73.061  1.00 80.62           C  
ATOM   3060  CD  PRO B 194      26.413  53.228  72.393  1.00 80.05           C  
ATOM   3061  N   SER B 195      30.891  54.184  73.663  1.00 82.49           N  
ATOM   3062  CA  SER B 195      31.845  54.114  74.766  1.00 83.14           C  
ATOM   3063  C   SER B 195      31.509  54.995  75.982  1.00 83.60           C  
ATOM   3064  O   SER B 195      31.122  56.163  75.844  1.00 84.25           O  
ATOM   3065  CB  SER B 195      33.237  54.471  74.250  1.00 83.56           C  
ATOM   3066  OG  SER B 195      34.137  53.384  74.397  1.00 83.54           O  
ATOM   3067  N   HIS B 205      26.345  44.453  82.672  1.00 76.43           N  
ATOM   3068  CA  HIS B 205      25.901  43.422  81.739  1.00 76.64           C  
ATOM   3069  C   HIS B 205      24.624  43.830  80.990  1.00 75.47           C  
ATOM   3070  O   HIS B 205      23.889  44.713  81.433  1.00 75.78           O  
ATOM   3071  CB  HIS B 205      25.624  42.109  82.488  1.00 78.68           C  
ATOM   3072  CG  HIS B 205      24.314  42.093  83.220  1.00 80.11           C  
ATOM   3073  ND1 HIS B 205      24.120  42.742  84.422  1.00 79.72           N  
ATOM   3074  CD2 HIS B 205      23.119  41.540  82.900  1.00 80.77           C  
ATOM   3075  CE1 HIS B 205      22.867  42.590  84.806  1.00 80.38           C  
ATOM   3076  NE2 HIS B 205      22.235  41.864  83.900  1.00 80.37           N  
ATOM   3077  N   VAL B 206      24.379  43.188  79.848  1.00 73.25           N  
ATOM   3078  CA  VAL B 206      23.172  43.419  79.054  1.00 71.03           C  
ATOM   3079  C   VAL B 206      22.557  42.034  78.960  1.00 69.30           C  
ATOM   3080  O   VAL B 206      23.229  41.045  79.251  1.00 69.24           O  
ATOM   3081  CB  VAL B 206      23.479  43.925  77.627  1.00 71.54           C  
ATOM   3082  CG1 VAL B 206      24.105  45.302  77.681  1.00 71.07           C  
ATOM   3083  CG2 VAL B 206      24.398  42.948  76.914  1.00 72.09           C  
ATOM   3084  N   VAL B 207      21.299  41.944  78.551  1.00 67.12           N  
ATOM   3085  CA  VAL B 207      20.660  40.636  78.473  1.00 65.36           C  
ATOM   3086  C   VAL B 207      20.280  40.171  77.075  1.00 63.76           C  
ATOM   3087  O   VAL B 207      19.414  40.760  76.429  1.00 64.08           O  
ATOM   3088  CB  VAL B 207      19.392  40.581  79.361  1.00 65.17           C  
ATOM   3089  CG1 VAL B 207      18.635  39.281  79.115  1.00 65.27           C  
ATOM   3090  CG2 VAL B 207      19.785  40.681  80.822  1.00 64.36           C  
ATOM   3091  N   CYS B 208      20.927  39.100  76.623  1.00 61.70           N  
ATOM   3092  CA  CYS B 208      20.652  38.519  75.315  1.00 60.30           C  
ATOM   3093  C   CYS B 208      19.405  37.637  75.410  1.00 60.04           C  
ATOM   3094  O   CYS B 208      19.235  36.915  76.387  1.00 60.84           O  
ATOM   3095  CB  CYS B 208      21.841  37.680  74.863  1.00 60.35           C  
ATOM   3096  SG  CYS B 208      21.500  36.617  73.425  1.00 60.15           S  
ATOM   3097  N   LYS B 209      18.534  37.691  74.405  1.00 58.56           N  
ATOM   3098  CA  LYS B 209      17.315  36.889  74.424  1.00 57.88           C  
ATOM   3099  C   LYS B 209      16.964  36.329  73.035  1.00 57.02           C  
ATOM   3100  O   LYS B 209      16.951  37.053  72.040  1.00 56.96           O  
ATOM   3101  CB  LYS B 209      16.155  37.733  74.985  1.00 59.64           C  
ATOM   3102  CG  LYS B 209      15.156  38.254  73.946  1.00 61.96           C  
ATOM   3103  CD  LYS B 209      14.067  37.227  73.653  1.00 63.12           C  
ATOM   3104  CE  LYS B 209      13.304  37.541  72.370  1.00 64.50           C  
ATOM   3105  NZ  LYS B 209      14.090  37.246  71.131  1.00 62.20           N  
ATOM   3106  N   VAL B 210      16.683  35.031  72.978  1.00 55.53           N  
ATOM   3107  CA  VAL B 210      16.346  34.372  71.724  1.00 53.85           C  
ATOM   3108  C   VAL B 210      15.040  33.599  71.794  1.00 54.23           C  
ATOM   3109  O   VAL B 210      14.609  33.154  72.862  1.00 53.57           O  
ATOM   3110  CB  VAL B 210      17.440  33.382  71.289  1.00 52.64           C  
ATOM   3111  CG1 VAL B 210      18.644  34.128  70.769  1.00 50.32           C  
ATOM   3112  CG2 VAL B 210      17.827  32.499  72.457  1.00 51.39           C  
ATOM   3113  N   GLN B 211      14.421  33.437  70.633  1.00 55.07           N  
ATOM   3114  CA  GLN B 211      13.168  32.721  70.532  1.00 57.10           C  
ATOM   3115  C   GLN B 211      13.324  31.534  69.595  1.00 56.82           C  
ATOM   3116  O   GLN B 211      13.931  31.635  68.525  1.00 56.38           O  
ATOM   3117  CB  GLN B 211      12.073  33.657  70.031  1.00 59.40           C  
ATOM   3118  CG  GLN B 211      11.812  34.826  70.963  1.00 64.22           C  
ATOM   3119  CD  GLN B 211      10.688  35.717  70.477  1.00 67.93           C  
ATOM   3120  OE1 GLN B 211       9.543  35.277  70.350  1.00 68.94           O  
ATOM   3121  NE2 GLN B 211      11.007  36.982  70.198  1.00 69.89           N  
ATOM   3122  N   HIS B 212      12.779  30.403  70.017  1.00 56.18           N  
ATOM   3123  CA  HIS B 212      12.859  29.186  69.232  1.00 55.85           C  
ATOM   3124  C   HIS B 212      11.628  28.334  69.513  1.00 54.51           C  
ATOM   3125  O   HIS B 212      11.202  28.217  70.662  1.00 54.84           O  
ATOM   3126  CB  HIS B 212      14.118  28.409  69.611  1.00 56.15           C  
ATOM   3127  CG  HIS B 212      14.380  27.226  68.736  1.00 56.59           C  
ATOM   3128  ND1 HIS B 212      15.047  27.324  67.535  1.00 56.52           N  
ATOM   3129  CD2 HIS B 212      14.035  25.924  68.873  1.00 56.14           C  
ATOM   3130  CE1 HIS B 212      15.105  26.132  66.968  1.00 56.37           C  
ATOM   3131  NE2 HIS B 212      14.498  25.266  67.760  1.00 57.02           N  
ATOM   3132  N   PRO B 213      11.043  27.726  68.471  1.00 52.91           N  
ATOM   3133  CA  PRO B 213       9.855  26.896  68.683  1.00 52.13           C  
ATOM   3134  C   PRO B 213      10.017  25.818  69.766  1.00 52.20           C  
ATOM   3135  O   PRO B 213       9.043  25.412  70.404  1.00 50.98           O  
ATOM   3136  CB  PRO B 213       9.574  26.327  67.286  1.00 51.54           C  
ATOM   3137  CG  PRO B 213      10.914  26.414  66.579  1.00 51.87           C  
ATOM   3138  CD  PRO B 213      11.457  27.722  67.057  1.00 52.01           C  
ATOM   3139  N   ASN B 214      11.249  25.376  69.993  1.00 53.31           N  
ATOM   3140  CA  ASN B 214      11.497  24.350  70.996  1.00 54.54           C  
ATOM   3141  C   ASN B 214      11.987  24.886  72.329  1.00 56.54           C  
ATOM   3142  O   ASN B 214      12.643  24.171  73.088  1.00 55.41           O  
ATOM   3143  CB  ASN B 214      12.491  23.323  70.460  1.00 54.38           C  
ATOM   3144  CG  ASN B 214      11.913  22.507  69.326  1.00 54.87           C  
ATOM   3145  OD1 ASN B 214      11.814  22.977  68.193  1.00 55.64           O  
ATOM   3146  ND2 ASN B 214      11.501  21.287  69.631  1.00 55.14           N  
ATOM   3147  N   GLY B 215      11.655  26.144  72.613  1.00 59.25           N  
ATOM   3148  CA  GLY B 215      12.058  26.763  73.866  1.00 61.17           C  
ATOM   3149  C   GLY B 215      12.787  28.091  73.715  1.00 61.97           C  
ATOM   3150  O   GLY B 215      13.753  28.194  72.963  1.00 62.38           O  
ATOM   3151  N   ASN B 216      12.320  29.109  74.434  1.00 61.94           N  
ATOM   3152  CA  ASN B 216      12.929  30.436  74.406  1.00 61.10           C  
ATOM   3153  C   ASN B 216      13.912  30.560  75.554  1.00 61.51           C  
ATOM   3154  O   ASN B 216      13.700  29.994  76.624  1.00 61.83           O  
ATOM   3155  CB  ASN B 216      11.856  31.506  74.552  1.00 60.33           C  
ATOM   3156  CG  ASN B 216      11.060  31.693  73.294  1.00 60.72           C  
ATOM   3157  OD1 ASN B 216      10.944  30.780  72.478  1.00 61.34           O  
ATOM   3158  ND2 ASN B 216      10.491  32.878  73.129  1.00 61.01           N  
ATOM   3159  N   LYS B 217      14.986  31.304  75.344  1.00 61.58           N  
ATOM   3160  CA  LYS B 217      15.965  31.466  76.403  1.00 63.05           C  
ATOM   3161  C   LYS B 217      16.690  32.799  76.325  1.00 63.43           C  
ATOM   3162  O   LYS B 217      16.822  33.388  75.257  1.00 63.71           O  
ATOM   3163  CB  LYS B 217      16.980  30.319  76.369  1.00 64.01           C  
ATOM   3164  CG  LYS B 217      16.412  28.953  76.747  1.00 64.15           C  
ATOM   3165  CD  LYS B 217      17.528  27.928  76.828  1.00 65.10           C  
ATOM   3166  CE  LYS B 217      17.049  26.588  77.355  1.00 65.40           C  
ATOM   3167  NZ  LYS B 217      18.203  25.669  77.628  1.00 65.23           N  
ATOM   3168  N   GLU B 218      17.160  33.267  77.474  1.00 63.80           N  
ATOM   3169  CA  GLU B 218      17.870  34.530  77.558  1.00 63.82           C  
ATOM   3170  C   GLU B 218      19.137  34.351  78.388  1.00 63.19           C  
ATOM   3171  O   GLU B 218      19.198  33.476  79.242  1.00 61.74           O  
ATOM   3172  CB  GLU B 218      16.961  35.581  78.193  1.00 64.84           C  
ATOM   3173  CG  GLU B 218      16.260  35.093  79.443  1.00 68.45           C  
ATOM   3174  CD  GLU B 218      15.483  36.189  80.138  1.00 71.01           C  
ATOM   3175  OE1 GLU B 218      14.888  35.916  81.206  1.00 72.40           O  
ATOM   3176  OE2 GLU B 218      15.475  37.326  79.624  1.00 72.85           O  
ATOM   3177  N   LYS B 219      20.149  35.175  78.122  1.00 64.28           N  
ATOM   3178  CA  LYS B 219      21.417  35.104  78.845  1.00 65.93           C  
ATOM   3179  C   LYS B 219      21.884  36.493  79.250  1.00 67.76           C  
ATOM   3180  O   LYS B 219      21.315  37.502  78.828  1.00 68.37           O  
ATOM   3181  CB  LYS B 219      22.495  34.461  77.973  1.00 65.83           C  
ATOM   3182  CG  LYS B 219      23.723  33.992  78.739  1.00 65.73           C  
ATOM   3183  CD  LYS B 219      23.420  32.734  79.539  1.00 66.01           C  
ATOM   3184  CE  LYS B 219      24.692  32.086  80.073  1.00 65.37           C  
ATOM   3185  NZ  LYS B 219      24.441  30.680  80.495  1.00 64.80           N  
ATOM   3186  N   ASP B 220      22.930  36.536  80.069  1.00 69.18           N  
ATOM   3187  CA  ASP B 220      23.488  37.794  80.529  1.00 70.28           C  
ATOM   3188  C   ASP B 220      24.887  37.976  79.980  1.00 71.44           C  
ATOM   3189  O   ASP B 220      25.801  37.219  80.310  1.00 70.87           O  
ATOM   3190  CB  ASP B 220      23.533  37.837  82.054  1.00 70.46           C  
ATOM   3191  CG  ASP B 220      22.160  37.786  82.672  1.00 72.33           C  
ATOM   3192  OD1 ASP B 220      21.480  36.747  82.526  1.00 72.55           O  
ATOM   3193  OD2 ASP B 220      21.753  38.791  83.294  1.00 73.87           O  
ATOM   3194  N   VAL B 221      25.047  38.976  79.124  1.00 73.05           N  
ATOM   3195  CA  VAL B 221      26.346  39.273  78.541  1.00 74.56           C  
ATOM   3196  C   VAL B 221      26.909  40.505  79.250  1.00 75.70           C  
ATOM   3197  O   VAL B 221      26.293  41.573  79.253  1.00 75.02           O  
ATOM   3198  CB  VAL B 221      26.222  39.520  77.023  1.00 74.13           C  
ATOM   3199  CG1 VAL B 221      27.586  39.839  76.423  1.00 73.87           C  
ATOM   3200  CG2 VAL B 221      25.633  38.295  76.356  1.00 74.05           C  
ATOM   3201  N   PRO B 222      28.082  40.354  79.887  1.00 76.97           N  
ATOM   3202  CA  PRO B 222      28.764  41.424  80.619  1.00 78.37           C  
ATOM   3203  C   PRO B 222      29.495  42.482  79.793  1.00 79.71           C  
ATOM   3204  O   PRO B 222      29.933  42.236  78.662  1.00 79.09           O  
ATOM   3205  CB  PRO B 222      29.716  40.655  81.531  1.00 78.02           C  
ATOM   3206  CG  PRO B 222      30.059  39.469  80.715  1.00 76.94           C  
ATOM   3207  CD  PRO B 222      28.724  39.054  80.156  1.00 76.91           C  
ATOM   3208  N   LEU B 223      29.618  43.671  80.380  1.00 81.58           N  
ATOM   3209  CA  LEU B 223      30.317  44.798  79.752  1.00 83.24           C  
ATOM   3210  C   LEU B 223      31.682  44.915  80.441  1.00 84.83           C  
ATOM   3211  O   LEU B 223      31.753  45.022  81.665  1.00 85.41           O  
ATOM   3212  CB  LEU B 223      29.505  46.079  79.926  1.00 82.91           C  
ATOM   3213  CG  LEU B 223      28.212  46.179  79.109  1.00 83.21           C  
ATOM   3214  CD1 LEU B 223      28.529  46.002  77.629  1.00 83.56           C  
ATOM   3215  CD2 LEU B 223      27.222  45.122  79.539  1.00 83.08           C  
ATOM   3216  N   PRO B 224      32.774  44.911  79.655  1.00 85.74           N  
ATOM   3217  CA  PRO B 224      34.194  44.996  80.037  1.00 86.26           C  
ATOM   3218  C   PRO B 224      34.609  46.055  81.068  1.00 86.75           C  
ATOM   3219  O   PRO B 224      33.736  46.703  81.693  1.00 87.61           O  
ATOM   3220  CB  PRO B 224      34.900  45.199  78.704  1.00 85.96           C  
ATOM   3221  CG  PRO B 224      33.876  45.863  77.880  1.00 86.15           C  
ATOM   3222  CD  PRO B 224      32.628  45.093  78.204  1.00 85.62           C  
ATOM   3223  OXT PRO B 224      35.836  46.232  81.267  1.00 86.88           O  
TER    3224      PRO B 224                                                      
ATOM   3225  N   ASP C   1      19.951  35.078   4.144  1.00 43.74           N  
ATOM   3226  CA  ASP C   1      21.376  35.491   4.290  1.00 43.48           C  
ATOM   3227  C   ASP C   1      21.729  35.517   5.782  1.00 43.81           C  
ATOM   3228  O   ASP C   1      21.014  36.115   6.591  1.00 45.23           O  
ATOM   3229  CB  ASP C   1      21.575  36.857   3.652  1.00 43.54           C  
ATOM   3230  CG  ASP C   1      23.024  37.158   3.387  1.00 47.59           C  
ATOM   3231  OD1 ASP C   1      23.801  37.143   4.369  1.00 49.91           O  
ATOM   3232  OD2 ASP C   1      23.389  37.408   2.212  1.00 47.35           O  
ATOM   3233  N   ILE C   2      22.831  34.864   6.145  1.00 42.38           N  
ATOM   3234  CA  ILE C   2      23.234  34.756   7.545  1.00 39.87           C  
ATOM   3235  C   ILE C   2      24.247  35.778   8.027  1.00 39.88           C  
ATOM   3236  O   ILE C   2      25.399  35.786   7.590  1.00 39.30           O  
ATOM   3237  CB  ILE C   2      23.797  33.354   7.827  1.00 39.01           C  
ATOM   3238  CG1 ILE C   2      22.890  32.305   7.182  1.00 39.14           C  
ATOM   3239  CG2 ILE C   2      23.896  33.111   9.331  1.00 38.39           C  
ATOM   3240  CD1 ILE C   2      23.355  30.881   7.385  1.00 39.38           C  
ATOM   3241  N   GLN C   3      23.815  36.620   8.961  1.00 40.26           N  
ATOM   3242  CA  GLN C   3      24.677  37.654   9.524  1.00 40.55           C  
ATOM   3243  C   GLN C   3      25.439  37.148  10.750  1.00 39.11           C  
ATOM   3244  O   GLN C   3      24.828  36.696  11.725  1.00 38.31           O  
ATOM   3245  CB  GLN C   3      23.853  38.901   9.899  1.00 41.55           C  
ATOM   3246  CG  GLN C   3      22.322  38.749   9.808  1.00 44.30           C  
ATOM   3247  CD  GLN C   3      21.779  38.816   8.373  1.00 46.98           C  
ATOM   3248  OE1 GLN C   3      22.528  39.051   7.411  1.00 47.45           O  
ATOM   3249  NE2 GLN C   3      20.466  38.616   8.228  1.00 46.10           N  
ATOM   3250  N   MET C   4      26.770  37.234  10.688  1.00 37.88           N  
ATOM   3251  CA  MET C   4      27.651  36.790  11.781  1.00 38.02           C  
ATOM   3252  C   MET C   4      28.016  37.944  12.737  1.00 36.77           C  
ATOM   3253  O   MET C   4      28.461  39.009  12.302  1.00 36.68           O  
ATOM   3254  CB  MET C   4      28.944  36.184  11.206  1.00 38.71           C  
ATOM   3255  CG  MET C   4      28.733  35.068  10.169  1.00 38.67           C  
ATOM   3256  SD  MET C   4      27.821  33.649  10.814  1.00 37.35           S  
ATOM   3257  CE  MET C   4      29.058  32.966  11.964  1.00 37.30           C  
ATOM   3258  N   THR C   5      27.849  37.719  14.039  1.00 34.76           N  
ATOM   3259  CA  THR C   5      28.145  38.746  15.043  1.00 32.26           C  
ATOM   3260  C   THR C   5      29.070  38.281  16.180  1.00 29.82           C  
ATOM   3261  O   THR C   5      28.631  37.626  17.133  1.00 27.53           O  
ATOM   3262  CB  THR C   5      26.829  39.279  15.641  1.00 33.38           C  
ATOM   3263  OG1 THR C   5      26.077  39.928  14.603  1.00 33.53           O  
ATOM   3264  CG2 THR C   5      27.103  40.256  16.775  1.00 32.91           C  
ATOM   3265  N   GLN C   6      30.344  38.653  16.083  1.00 26.15           N  
ATOM   3266  CA  GLN C   6      31.332  38.263  17.082  1.00 25.23           C  
ATOM   3267  C   GLN C   6      31.401  39.217  18.267  1.00 26.47           C  
ATOM   3268  O   GLN C   6      31.001  40.366  18.155  1.00 28.47           O  
ATOM   3269  CB  GLN C   6      32.699  38.158  16.422  1.00 20.95           C  
ATOM   3270  CG  GLN C   6      32.725  37.130  15.326  1.00 15.98           C  
ATOM   3271  CD  GLN C   6      34.090  36.941  14.728  1.00 14.43           C  
ATOM   3272  OE1 GLN C   6      35.064  36.700  15.447  1.00 16.09           O  
ATOM   3273  NE2 GLN C   6      34.176  37.029  13.400  1.00  9.37           N  
ATOM   3274  N   SER C   7      31.894  38.737  19.406  1.00 27.11           N  
ATOM   3275  CA  SER C   7      32.010  39.573  20.595  1.00 29.86           C  
ATOM   3276  C   SER C   7      33.204  39.160  21.450  1.00 31.65           C  
ATOM   3277  O   SER C   7      33.466  37.974  21.621  1.00 32.45           O  
ATOM   3278  CB  SER C   7      30.745  39.491  21.449  1.00 29.68           C  
ATOM   3279  OG  SER C   7      29.675  40.231  20.887  1.00 28.87           O  
ATOM   3280  N   PRO C   8      33.976  40.141  21.957  1.00 32.49           N  
ATOM   3281  CA  PRO C   8      33.785  41.578  21.759  1.00 32.15           C  
ATOM   3282  C   PRO C   8      34.581  41.948  20.496  1.00 33.11           C  
ATOM   3283  O   PRO C   8      35.255  41.087  19.929  1.00 33.26           O  
ATOM   3284  CB  PRO C   8      34.406  42.154  23.016  1.00 30.98           C  
ATOM   3285  CG  PRO C   8      35.626  41.321  23.136  1.00 30.88           C  
ATOM   3286  CD  PRO C   8      35.073  39.909  22.915  1.00 32.21           C  
ATOM   3287  N   SER C   9      34.520  43.209  20.067  1.00 33.37           N  
ATOM   3288  CA  SER C   9      35.245  43.657  18.869  1.00 31.67           C  
ATOM   3289  C   SER C   9      36.731  43.609  19.138  1.00 31.13           C  
ATOM   3290  O   SER C   9      37.539  43.268  18.274  1.00 30.23           O  
ATOM   3291  CB  SER C   9      34.878  45.097  18.520  1.00 31.00           C  
ATOM   3292  OG  SER C   9      33.492  45.307  18.625  1.00 33.43           O  
ATOM   3293  N   SER C  10      37.086  43.990  20.353  1.00 31.80           N  
ATOM   3294  CA  SER C  10      38.477  43.994  20.762  1.00 34.05           C  
ATOM   3295  C   SER C  10      38.514  43.728  22.244  1.00 32.20           C  
ATOM   3296  O   SER C  10      37.613  44.105  22.989  1.00 31.82           O  
ATOM   3297  CB  SER C  10      39.123  45.347  20.457  1.00 36.32           C  
ATOM   3298  OG  SER C  10      38.313  46.402  20.950  1.00 41.28           O  
ATOM   3299  N   LEU C  11      39.573  43.073  22.666  1.00 30.92           N  
ATOM   3300  CA  LEU C  11      39.712  42.743  24.055  1.00 31.30           C  
ATOM   3301  C   LEU C  11      41.154  42.908  24.450  1.00 31.81           C  
ATOM   3302  O   LEU C  11      42.057  42.589  23.672  1.00 34.33           O  
ATOM   3303  CB  LEU C  11      39.289  41.298  24.269  1.00 32.65           C  
ATOM   3304  CG  LEU C  11      39.743  40.689  25.587  1.00 32.72           C  
ATOM   3305  CD1 LEU C  11      38.577  40.717  26.595  1.00 32.68           C  
ATOM   3306  CD2 LEU C  11      40.241  39.278  25.323  1.00 31.91           C  
ATOM   3307  N   SER C  12      41.372  43.408  25.656  1.00 31.45           N  
ATOM   3308  CA  SER C  12      42.722  43.586  26.155  1.00 33.20           C  
ATOM   3309  C   SER C  12      42.926  42.596  27.281  1.00 34.16           C  
ATOM   3310  O   SER C  12      42.217  42.641  28.296  1.00 34.50           O  
ATOM   3311  CB  SER C  12      42.928  45.013  26.656  1.00 33.77           C  
ATOM   3312  OG  SER C  12      42.795  45.924  25.580  1.00 36.18           O  
ATOM   3313  N   ALA C  13      43.894  41.699  27.077  1.00 33.96           N  
ATOM   3314  CA  ALA C  13      44.236  40.647  28.036  1.00 32.23           C  
ATOM   3315  C   ALA C  13      45.748  40.526  28.222  1.00 30.96           C  
ATOM   3316  O   ALA C  13      46.533  40.884  27.344  1.00 31.06           O  
ATOM   3317  CB  ALA C  13      43.665  39.313  27.558  1.00 29.60           C  
ATOM   3318  N   SER C  14      46.152  40.010  29.373  1.00 30.94           N  
ATOM   3319  CA  SER C  14      47.568  39.827  29.676  1.00 32.05           C  
ATOM   3320  C   SER C  14      47.989  38.372  29.430  1.00 33.54           C  
ATOM   3321  O   SER C  14      47.147  37.471  29.399  1.00 35.81           O  
ATOM   3322  CB  SER C  14      47.830  40.227  31.134  1.00 31.24           C  
ATOM   3323  OG  SER C  14      46.618  40.263  31.877  1.00 28.33           O  
ATOM   3324  N   VAL C  15      49.282  38.139  29.234  1.00 34.10           N  
ATOM   3325  CA  VAL C  15      49.771  36.783  29.000  1.00 34.22           C  
ATOM   3326  C   VAL C  15      49.294  35.833  30.106  1.00 35.46           C  
ATOM   3327  O   VAL C  15      49.221  36.208  31.284  1.00 35.64           O  
ATOM   3328  CB  VAL C  15      51.319  36.753  28.921  1.00 33.68           C  
ATOM   3329  CG1 VAL C  15      51.838  35.326  29.055  1.00 31.24           C  
ATOM   3330  CG2 VAL C  15      51.767  37.345  27.604  1.00 32.60           C  
ATOM   3331  N   GLY C  16      48.953  34.607  29.712  1.00 36.13           N  
ATOM   3332  CA  GLY C  16      48.484  33.618  30.667  1.00 36.83           C  
ATOM   3333  C   GLY C  16      47.048  33.822  31.116  1.00 36.49           C  
ATOM   3334  O   GLY C  16      46.639  33.323  32.159  1.00 36.16           O  
ATOM   3335  N   ASP C  17      46.276  34.553  30.323  1.00 36.87           N  
ATOM   3336  CA  ASP C  17      44.883  34.821  30.649  1.00 36.65           C  
ATOM   3337  C   ASP C  17      43.911  33.829  30.011  1.00 36.41           C  
ATOM   3338  O   ASP C  17      44.186  33.246  28.960  1.00 36.17           O  
ATOM   3339  CB  ASP C  17      44.515  36.246  30.227  1.00 36.47           C  
ATOM   3340  CG  ASP C  17      44.619  37.227  31.368  1.00 36.86           C  
ATOM   3341  OD1 ASP C  17      45.611  37.170  32.126  1.00 36.61           O  
ATOM   3342  OD2 ASP C  17      43.702  38.055  31.507  1.00 39.02           O  
ATOM   3343  N   ARG C  18      42.769  33.656  30.663  1.00 34.91           N  
ATOM   3344  CA  ARG C  18      41.746  32.746  30.196  1.00 33.92           C  
ATOM   3345  C   ARG C  18      40.787  33.564  29.324  1.00 32.78           C  
ATOM   3346  O   ARG C  18      40.051  34.416  29.808  1.00 32.14           O  
ATOM   3347  CB  ARG C  18      41.043  32.145  31.408  1.00 35.53           C  
ATOM   3348  CG  ARG C  18      40.469  30.754  31.209  1.00 38.51           C  
ATOM   3349  CD  ARG C  18      40.151  30.162  32.574  1.00 42.21           C  
ATOM   3350  NE  ARG C  18      39.237  29.020  32.547  1.00 44.10           N  
ATOM   3351  CZ  ARG C  18      38.676  28.504  33.638  1.00 45.28           C  
ATOM   3352  NH1 ARG C  18      38.943  29.025  34.832  1.00 44.29           N  
ATOM   3353  NH2 ARG C  18      37.829  27.487  33.539  1.00 46.15           N  
ATOM   3354  N   VAL C  19      40.803  33.282  28.029  1.00 31.87           N  
ATOM   3355  CA  VAL C  19      39.995  34.008  27.062  1.00 29.43           C  
ATOM   3356  C   VAL C  19      38.894  33.195  26.388  1.00 29.51           C  
ATOM   3357  O   VAL C  19      39.111  32.078  25.917  1.00 29.15           O  
ATOM   3358  CB  VAL C  19      40.904  34.576  25.953  1.00 28.92           C  
ATOM   3359  CG1 VAL C  19      40.097  35.405  24.971  1.00 26.65           C  
ATOM   3360  CG2 VAL C  19      42.039  35.396  26.586  1.00 29.82           C  
ATOM   3361  N   THR C  20      37.709  33.786  26.339  1.00 28.14           N  
ATOM   3362  CA  THR C  20      36.563  33.171  25.698  1.00 28.20           C  
ATOM   3363  C   THR C  20      35.897  34.251  24.845  1.00 28.21           C  
ATOM   3364  O   THR C  20      35.427  35.250  25.383  1.00 28.18           O  
ATOM   3365  CB  THR C  20      35.512  32.660  26.732  1.00 27.69           C  
ATOM   3366  OG1 THR C  20      36.006  31.504  27.415  1.00 25.12           O  
ATOM   3367  CG2 THR C  20      34.222  32.311  26.031  1.00 25.40           C  
ATOM   3368  N   ILE C  21      35.875  34.066  23.529  1.00 27.12           N  
ATOM   3369  CA  ILE C  21      35.220  35.030  22.670  1.00 27.73           C  
ATOM   3370  C   ILE C  21      33.941  34.434  22.097  1.00 27.98           C  
ATOM   3371  O   ILE C  21      33.745  33.217  22.096  1.00 29.48           O  
ATOM   3372  CB  ILE C  21      36.157  35.555  21.551  1.00 30.17           C  
ATOM   3373  CG1 ILE C  21      36.706  34.403  20.717  1.00 28.39           C  
ATOM   3374  CG2 ILE C  21      37.294  36.379  22.192  1.00 29.70           C  
ATOM   3375  CD1 ILE C  21      37.696  34.854  19.678  1.00 28.29           C  
ATOM   3376  N   THR C  22      33.084  35.314  21.601  1.00 26.91           N  
ATOM   3377  CA  THR C  22      31.761  34.974  21.106  1.00 24.44           C  
ATOM   3378  C   THR C  22      31.517  35.099  19.598  1.00 25.79           C  
ATOM   3379  O   THR C  22      32.321  35.688  18.874  1.00 27.31           O  
ATOM   3380  CB  THR C  22      30.780  35.857  21.906  1.00 23.76           C  
ATOM   3381  OG1 THR C  22      30.516  35.230  23.165  1.00 21.18           O  
ATOM   3382  CG2 THR C  22      29.503  36.159  21.145  1.00 24.79           C  
ATOM   3383  N   CYS C  23      30.414  34.508  19.137  1.00 25.93           N  
ATOM   3384  CA  CYS C  23      29.993  34.562  17.732  1.00 28.82           C  
ATOM   3385  C   CYS C  23      28.586  33.978  17.615  1.00 30.21           C  
ATOM   3386  O   CYS C  23      28.375  32.796  17.864  1.00 31.93           O  
ATOM   3387  CB  CYS C  23      30.955  33.791  16.831  1.00 27.54           C  
ATOM   3388  SG  CYS C  23      30.418  33.610  15.094  1.00 26.35           S  
ATOM   3389  N   ARG C  24      27.631  34.816  17.227  1.00 31.38           N  
ATOM   3390  CA  ARG C  24      26.235  34.415  17.119  1.00 32.60           C  
ATOM   3391  C   ARG C  24      25.677  34.598  15.724  1.00 32.39           C  
ATOM   3392  O   ARG C  24      26.213  35.367  14.925  1.00 34.21           O  
ATOM   3393  CB  ARG C  24      25.412  35.215  18.122  1.00 35.00           C  
ATOM   3394  CG  ARG C  24      25.872  34.995  19.562  1.00 40.93           C  
ATOM   3395  CD  ARG C  24      25.661  36.223  20.430  1.00 45.97           C  
ATOM   3396  NE  ARG C  24      24.303  36.747  20.326  1.00 51.77           N  
ATOM   3397  CZ  ARG C  24      23.890  37.857  20.927  1.00 55.64           C  
ATOM   3398  NH1 ARG C  24      24.733  38.562  21.676  1.00 56.29           N  
ATOM   3399  NH2 ARG C  24      22.631  38.262  20.785  1.00 57.80           N  
ATOM   3400  N   THR C  25      24.585  33.904  15.433  1.00 30.94           N  
ATOM   3401  CA  THR C  25      23.988  33.983  14.104  1.00 29.96           C  
ATOM   3402  C   THR C  25      22.511  34.382  14.097  1.00 28.77           C  
ATOM   3403  O   THR C  25      21.810  34.255  15.100  1.00 27.28           O  
ATOM   3404  CB  THR C  25      24.140  32.630  13.364  1.00 30.41           C  
ATOM   3405  OG1 THR C  25      23.533  31.592  14.150  1.00 30.32           O  
ATOM   3406  CG2 THR C  25      25.621  32.298  13.132  1.00 27.65           C  
ATOM   3407  N   SER C  26      22.058  34.880  12.953  1.00 29.06           N  
ATOM   3408  CA  SER C  26      20.666  35.274  12.786  1.00 30.50           C  
ATOM   3409  C   SER C  26      19.826  34.007  12.724  1.00 33.21           C  
ATOM   3410  O   SER C  26      18.782  33.909  13.370  1.00 34.35           O  
ATOM   3411  CB  SER C  26      20.486  36.101  11.504  1.00 29.77           C  
ATOM   3412  OG  SER C  26      21.140  35.529  10.383  1.00 26.55           O  
ATOM   3413  N   GLN C  27      20.289  33.034  11.940  1.00 34.08           N  
ATOM   3414  CA  GLN C  27      19.595  31.760  11.817  1.00 34.42           C  
ATOM   3415  C   GLN C  27      20.529  30.623  12.183  1.00 34.67           C  
ATOM   3416  O   GLN C  27      21.752  30.793  12.215  1.00 34.75           O  
ATOM   3417  CB  GLN C  27      19.052  31.550  10.397  1.00 35.06           C  
ATOM   3418  CG  GLN C  27      19.693  32.425   9.346  1.00 37.66           C  
ATOM   3419  CD  GLN C  27      19.324  32.010   7.933  1.00 38.61           C  
ATOM   3420  OE1 GLN C  27      19.401  32.814   6.999  1.00 39.52           O  
ATOM   3421  NE2 GLN C  27      18.938  30.744   7.764  1.00 37.65           N  
ATOM   3422  N   SER C  28      19.939  29.466  12.465  1.00 33.65           N  
ATOM   3423  CA  SER C  28      20.688  28.281  12.848  1.00 32.77           C  
ATOM   3424  C   SER C  28      21.612  27.793  11.731  1.00 32.81           C  
ATOM   3425  O   SER C  28      21.211  27.716  10.561  1.00 32.95           O  
ATOM   3426  CB  SER C  28      19.705  27.166  13.222  1.00 33.78           C  
ATOM   3427  OG  SER C  28      20.369  25.987  13.666  1.00 35.79           O  
ATOM   3428  N   ILE C  29      22.851  27.479  12.099  1.00 30.63           N  
ATOM   3429  CA  ILE C  29      23.820  26.951  11.153  1.00 29.98           C  
ATOM   3430  C   ILE C  29      24.208  25.556  11.653  1.00 30.32           C  
ATOM   3431  O   ILE C  29      25.202  24.971  11.217  1.00 29.48           O  
ATOM   3432  CB  ILE C  29      25.125  27.819  11.069  1.00 28.85           C  
ATOM   3433  CG1 ILE C  29      25.787  27.948  12.444  1.00 25.28           C  
ATOM   3434  CG2 ILE C  29      24.830  29.192  10.500  1.00 28.22           C  
ATOM   3435  CD1 ILE C  29      27.203  28.477  12.369  1.00 24.94           C  
ATOM   3436  N   SER C  30      23.413  25.038  12.585  1.00 30.41           N  
ATOM   3437  CA  SER C  30      23.656  23.731  13.180  1.00 30.10           C  
ATOM   3438  C   SER C  30      24.985  23.753  13.931  1.00 31.14           C  
ATOM   3439  O   SER C  30      25.113  24.383  14.986  1.00 32.61           O  
ATOM   3440  CB  SER C  30      23.684  22.636  12.102  1.00 28.85           C  
ATOM   3441  OG  SER C  30      22.483  22.612  11.348  1.00 24.95           O  
ATOM   3442  N   SER C  31      25.978  23.073  13.375  1.00 31.68           N  
ATOM   3443  CA  SER C  31      27.305  22.986  13.980  1.00 31.78           C  
ATOM   3444  C   SER C  31      28.401  23.481  13.033  1.00 30.95           C  
ATOM   3445  O   SER C  31      29.573  23.489  13.407  1.00 29.62           O  
ATOM   3446  CB  SER C  31      27.616  21.534  14.319  1.00 35.18           C  
ATOM   3447  OG  SER C  31      27.754  20.770  13.122  1.00 40.97           O  
ATOM   3448  N   TYR C  32      28.021  23.894  11.825  1.00 28.72           N  
ATOM   3449  CA  TYR C  32      28.991  24.322  10.829  1.00 31.59           C  
ATOM   3450  C   TYR C  32      29.563  25.742  10.928  1.00 31.28           C  
ATOM   3451  O   TYR C  32      29.426  26.568  10.015  1.00 29.59           O  
ATOM   3452  CB  TYR C  32      28.410  24.065   9.443  1.00 35.21           C  
ATOM   3453  CG  TYR C  32      28.009  22.610   9.284  1.00 41.62           C  
ATOM   3454  CD1 TYR C  32      26.664  22.226   9.316  1.00 42.74           C  
ATOM   3455  CD2 TYR C  32      28.983  21.605   9.167  1.00 43.21           C  
ATOM   3456  CE1 TYR C  32      26.298  20.892   9.238  1.00 45.73           C  
ATOM   3457  CE2 TYR C  32      28.631  20.266   9.088  1.00 44.71           C  
ATOM   3458  CZ  TYR C  32      27.284  19.914   9.125  1.00 47.95           C  
ATOM   3459  OH  TYR C  32      26.917  18.583   9.058  1.00 49.56           O  
ATOM   3460  N   LEU C  33      30.234  25.998  12.043  1.00 30.49           N  
ATOM   3461  CA  LEU C  33      30.871  27.279  12.299  1.00 32.01           C  
ATOM   3462  C   LEU C  33      32.365  27.004  12.338  1.00 31.26           C  
ATOM   3463  O   LEU C  33      32.771  25.960  12.826  1.00 31.80           O  
ATOM   3464  CB  LEU C  33      30.425  27.824  13.650  1.00 33.63           C  
ATOM   3465  CG  LEU C  33      31.243  29.040  14.075  1.00 35.61           C  
ATOM   3466  CD1 LEU C  33      30.512  30.317  13.686  1.00 34.38           C  
ATOM   3467  CD2 LEU C  33      31.483  28.981  15.566  1.00 35.94           C  
ATOM   3468  N   ASN C  34      33.177  27.934  11.845  1.00 29.66           N  
ATOM   3469  CA  ASN C  34      34.623  27.730  11.840  1.00 29.52           C  
ATOM   3470  C   ASN C  34      35.374  28.958  12.355  1.00 29.17           C  
ATOM   3471  O   ASN C  34      34.865  30.075  12.274  1.00 30.89           O  
ATOM   3472  CB  ASN C  34      35.091  27.385  10.421  1.00 28.43           C  
ATOM   3473  CG  ASN C  34      34.269  26.259   9.792  1.00 27.10           C  
ATOM   3474  OD1 ASN C  34      34.217  25.146  10.317  1.00 25.16           O  
ATOM   3475  ND2 ASN C  34      33.610  26.553   8.672  1.00 25.70           N  
ATOM   3476  N   TRP C  35      36.572  28.757  12.900  1.00 26.84           N  
ATOM   3477  CA  TRP C  35      37.366  29.870  13.419  1.00 25.30           C  
ATOM   3478  C   TRP C  35      38.729  29.977  12.745  1.00 24.71           C  
ATOM   3479  O   TRP C  35      39.359  28.979  12.407  1.00 27.83           O  
ATOM   3480  CB  TRP C  35      37.598  29.733  14.920  1.00 24.08           C  
ATOM   3481  CG  TRP C  35      36.361  29.697  15.773  1.00 26.38           C  
ATOM   3482  CD1 TRP C  35      35.617  28.596  16.090  1.00 27.25           C  
ATOM   3483  CD2 TRP C  35      35.762  30.798  16.482  1.00 26.97           C  
ATOM   3484  NE1 TRP C  35      34.603  28.934  16.956  1.00 25.67           N  
ATOM   3485  CE2 TRP C  35      34.666  30.276  17.212  1.00 27.24           C  
ATOM   3486  CE3 TRP C  35      36.044  32.169  16.573  1.00 25.93           C  
ATOM   3487  CZ2 TRP C  35      33.854  31.085  18.023  1.00 26.00           C  
ATOM   3488  CZ3 TRP C  35      35.234  32.967  17.382  1.00 24.24           C  
ATOM   3489  CH2 TRP C  35      34.155  32.421  18.093  1.00 24.60           C  
ATOM   3490  N   TYR C  36      39.191  31.200  12.558  1.00 22.75           N  
ATOM   3491  CA  TYR C  36      40.491  31.427  11.942  1.00 21.28           C  
ATOM   3492  C   TYR C  36      41.255  32.508  12.706  1.00 21.37           C  
ATOM   3493  O   TYR C  36      40.670  33.386  13.350  1.00 17.48           O  
ATOM   3494  CB  TYR C  36      40.334  31.849  10.480  1.00 18.74           C  
ATOM   3495  CG  TYR C  36      39.467  30.933   9.649  1.00 19.07           C  
ATOM   3496  CD1 TYR C  36      40.016  30.139   8.655  1.00 20.90           C  
ATOM   3497  CD2 TYR C  36      38.091  30.902   9.821  1.00 21.86           C  
ATOM   3498  CE1 TYR C  36      39.220  29.343   7.842  1.00 19.78           C  
ATOM   3499  CE2 TYR C  36      37.281  30.107   9.012  1.00 23.11           C  
ATOM   3500  CZ  TYR C  36      37.859  29.333   8.021  1.00 20.51           C  
ATOM   3501  OH  TYR C  36      37.067  28.577   7.192  1.00 23.71           O  
ATOM   3502  N   GLN C  37      42.574  32.425  12.635  1.00 22.56           N  
ATOM   3503  CA  GLN C  37      43.436  33.380  13.298  1.00 24.34           C  
ATOM   3504  C   GLN C  37      44.178  34.111  12.191  1.00 25.64           C  
ATOM   3505  O   GLN C  37      44.605  33.489  11.218  1.00 25.17           O  
ATOM   3506  CB  GLN C  37      44.430  32.637  14.192  1.00 24.07           C  
ATOM   3507  CG  GLN C  37      45.425  33.518  14.939  1.00 26.85           C  
ATOM   3508  CD  GLN C  37      46.611  32.738  15.505  1.00 25.75           C  
ATOM   3509  OE1 GLN C  37      47.493  32.310  14.764  1.00 26.72           O  
ATOM   3510  NE2 GLN C  37      46.634  32.556  16.822  1.00 23.32           N  
ATOM   3511  N   GLN C  38      44.295  35.429  12.303  1.00 26.98           N  
ATOM   3512  CA  GLN C  38      45.049  36.171  11.302  1.00 28.77           C  
ATOM   3513  C   GLN C  38      45.907  37.218  11.981  1.00 31.18           C  
ATOM   3514  O   GLN C  38      45.450  37.946  12.869  1.00 32.62           O  
ATOM   3515  CB  GLN C  38      44.147  36.839  10.259  1.00 26.57           C  
ATOM   3516  CG  GLN C  38      44.927  37.509   9.121  1.00 26.18           C  
ATOM   3517  CD  GLN C  38      44.026  38.162   8.055  1.00 29.76           C  
ATOM   3518  OE1 GLN C  38      43.001  38.771   8.385  1.00 30.44           O  
ATOM   3519  NE2 GLN C  38      44.424  38.058   6.775  1.00 27.79           N  
ATOM   3520  N   LYS C  39      47.170  37.244  11.572  1.00 33.31           N  
ATOM   3521  CA  LYS C  39      48.156  38.186  12.068  1.00 34.66           C  
ATOM   3522  C   LYS C  39      48.489  39.129  10.905  1.00 37.96           C  
ATOM   3523  O   LYS C  39      48.371  38.746   9.735  1.00 39.67           O  
ATOM   3524  CB  LYS C  39      49.411  37.437  12.517  1.00 32.47           C  
ATOM   3525  CG  LYS C  39      49.215  36.629  13.790  1.00 30.82           C  
ATOM   3526  CD  LYS C  39      50.488  35.904  14.205  1.00 26.57           C  
ATOM   3527  CE  LYS C  39      50.344  35.284  15.579  1.00 24.55           C  
ATOM   3528  NZ  LYS C  39      51.613  34.621  15.990  1.00 28.06           N  
ATOM   3529  N   PRO C  40      48.910  40.373  11.210  1.00 38.86           N  
ATOM   3530  CA  PRO C  40      49.265  41.391  10.213  1.00 37.32           C  
ATOM   3531  C   PRO C  40      50.110  40.914   9.028  1.00 38.13           C  
ATOM   3532  O   PRO C  40      51.205  40.365   9.205  1.00 36.01           O  
ATOM   3533  CB  PRO C  40      49.996  42.433  11.042  1.00 38.02           C  
ATOM   3534  CG  PRO C  40      49.245  42.385  12.340  1.00 39.17           C  
ATOM   3535  CD  PRO C  40      49.112  40.891  12.577  1.00 38.57           C  
ATOM   3536  N   GLY C  41      49.581  41.134   7.824  1.00 38.37           N  
ATOM   3537  CA  GLY C  41      50.282  40.771   6.606  1.00 38.50           C  
ATOM   3538  C   GLY C  41      50.311  39.303   6.232  1.00 40.03           C  
ATOM   3539  O   GLY C  41      50.844  38.946   5.179  1.00 38.38           O  
ATOM   3540  N   LYS C  42      49.744  38.450   7.082  1.00 41.22           N  
ATOM   3541  CA  LYS C  42      49.718  37.013   6.818  1.00 42.00           C  
ATOM   3542  C   LYS C  42      48.293  36.586   6.492  1.00 40.86           C  
ATOM   3543  O   LYS C  42      47.334  37.262   6.862  1.00 42.28           O  
ATOM   3544  CB  LYS C  42      50.232  36.226   8.037  1.00 44.11           C  
ATOM   3545  CG  LYS C  42      51.407  36.868   8.759  1.00 48.01           C  
ATOM   3546  CD  LYS C  42      52.463  37.364   7.777  1.00 53.36           C  
ATOM   3547  CE  LYS C  42      53.424  38.351   8.444  1.00 57.31           C  
ATOM   3548  NZ  LYS C  42      54.229  39.124   7.442  1.00 60.01           N  
ATOM   3549  N   ALA C  43      48.154  35.467   5.792  1.00 39.16           N  
ATOM   3550  CA  ALA C  43      46.838  34.967   5.432  1.00 37.11           C  
ATOM   3551  C   ALA C  43      46.220  34.342   6.667  1.00 36.32           C  
ATOM   3552  O   ALA C  43      46.902  34.111   7.660  1.00 35.93           O  
ATOM   3553  CB  ALA C  43      46.956  33.941   4.330  1.00 36.76           C  
ATOM   3554  N   PRO C  44      44.911  34.072   6.627  1.00 36.66           N  
ATOM   3555  CA  PRO C  44      44.222  33.463   7.770  1.00 36.21           C  
ATOM   3556  C   PRO C  44      44.680  32.012   8.002  1.00 36.26           C  
ATOM   3557  O   PRO C  44      45.146  31.335   7.081  1.00 35.96           O  
ATOM   3558  CB  PRO C  44      42.754  33.541   7.362  1.00 37.18           C  
ATOM   3559  CG  PRO C  44      42.709  34.709   6.415  1.00 35.09           C  
ATOM   3560  CD  PRO C  44      43.945  34.482   5.596  1.00 36.20           C  
ATOM   3561  N   LYS C  45      44.529  31.546   9.235  1.00 35.93           N  
ATOM   3562  CA  LYS C  45      44.925  30.198   9.634  1.00 34.35           C  
ATOM   3563  C   LYS C  45      43.736  29.493  10.303  1.00 32.14           C  
ATOM   3564  O   LYS C  45      43.221  29.977  11.315  1.00 32.61           O  
ATOM   3565  CB  LYS C  45      46.080  30.281  10.650  1.00 35.01           C  
ATOM   3566  CG  LYS C  45      47.362  29.568  10.266  1.00 38.42           C  
ATOM   3567  CD  LYS C  45      48.311  29.470  11.473  1.00 41.79           C  
ATOM   3568  CE  LYS C  45      49.652  28.795  11.113  1.00 44.62           C  
ATOM   3569  NZ  LYS C  45      50.606  28.678  12.275  1.00 44.43           N  
ATOM   3570  N   LEU C  46      43.303  28.360   9.756  1.00 28.23           N  
ATOM   3571  CA  LEU C  46      42.197  27.612  10.361  1.00 25.47           C  
ATOM   3572  C   LEU C  46      42.571  27.106  11.759  1.00 23.67           C  
ATOM   3573  O   LEU C  46      43.636  26.525  11.930  1.00 23.07           O  
ATOM   3574  CB  LEU C  46      41.833  26.415   9.482  1.00 25.93           C  
ATOM   3575  CG  LEU C  46      40.849  25.379  10.040  1.00 25.65           C  
ATOM   3576  CD1 LEU C  46      39.540  26.055  10.450  1.00 24.68           C  
ATOM   3577  CD2 LEU C  46      40.613  24.306   8.987  1.00 23.86           C  
ATOM   3578  N   LEU C  47      41.718  27.332  12.757  1.00 21.97           N  
ATOM   3579  CA  LEU C  47      42.017  26.836  14.101  1.00 23.62           C  
ATOM   3580  C   LEU C  47      41.027  25.776  14.549  1.00 24.31           C  
ATOM   3581  O   LEU C  47      41.415  24.725  15.055  1.00 23.74           O  
ATOM   3582  CB  LEU C  47      42.005  27.950  15.142  1.00 25.62           C  
ATOM   3583  CG  LEU C  47      43.123  28.981  15.101  1.00 28.24           C  
ATOM   3584  CD1 LEU C  47      43.030  29.858  16.340  1.00 28.15           C  
ATOM   3585  CD2 LEU C  47      44.467  28.274  15.047  1.00 30.88           C  
ATOM   3586  N   ILE C  48      39.743  26.060  14.370  1.00 24.73           N  
ATOM   3587  CA  ILE C  48      38.704  25.125  14.767  1.00 24.87           C  
ATOM   3588  C   ILE C  48      37.609  25.020  13.725  1.00 26.53           C  
ATOM   3589  O   ILE C  48      37.310  25.982  13.023  1.00 28.41           O  
ATOM   3590  CB  ILE C  48      38.064  25.544  16.090  1.00 24.34           C  
ATOM   3591  CG1 ILE C  48      39.118  25.509  17.193  1.00 23.04           C  
ATOM   3592  CG2 ILE C  48      36.885  24.634  16.401  1.00 24.42           C  
ATOM   3593  CD1 ILE C  48      38.592  25.923  18.531  1.00 25.95           C  
ATOM   3594  N   TYR C  49      37.008  23.844  13.620  1.00 27.61           N  
ATOM   3595  CA  TYR C  49      35.934  23.652  12.663  1.00 28.02           C  
ATOM   3596  C   TYR C  49      34.869  22.770  13.292  1.00 26.72           C  
ATOM   3597  O   TYR C  49      35.127  22.060  14.277  1.00 24.38           O  
ATOM   3598  CB  TYR C  49      36.461  23.045  11.367  1.00 30.03           C  
ATOM   3599  CG  TYR C  49      37.124  21.708  11.541  1.00 35.53           C  
ATOM   3600  CD1 TYR C  49      38.393  21.596  12.122  1.00 34.81           C  
ATOM   3601  CD2 TYR C  49      36.471  20.540  11.140  1.00 37.09           C  
ATOM   3602  CE1 TYR C  49      38.989  20.347  12.294  1.00 37.95           C  
ATOM   3603  CE2 TYR C  49      37.057  19.297  11.310  1.00 38.17           C  
ATOM   3604  CZ  TYR C  49      38.307  19.201  11.882  1.00 38.99           C  
ATOM   3605  OH  TYR C  49      38.859  17.950  12.026  1.00 39.71           O  
ATOM   3606  N   ALA C  50      33.672  22.841  12.721  1.00 26.24           N  
ATOM   3607  CA  ALA C  50      32.515  22.112  13.222  1.00 26.60           C  
ATOM   3608  C   ALA C  50      32.307  22.506  14.675  1.00 27.25           C  
ATOM   3609  O   ALA C  50      31.965  21.679  15.515  1.00 28.10           O  
ATOM   3610  CB  ALA C  50      32.719  20.623  13.108  1.00 28.71           C  
ATOM   3611  N   ALA C  51      32.542  23.778  14.972  1.00 27.55           N  
ATOM   3612  CA  ALA C  51      32.344  24.293  16.319  1.00 28.57           C  
ATOM   3613  C   ALA C  51      33.333  23.862  17.388  1.00 29.58           C  
ATOM   3614  O   ALA C  51      33.580  24.623  18.320  1.00 30.43           O  
ATOM   3615  CB  ALA C  51      30.934  23.969  16.788  1.00 26.95           C  
ATOM   3616  N   SER C  52      33.906  22.666  17.289  1.00 30.81           N  
ATOM   3617  CA  SER C  52      34.838  22.265  18.344  1.00 31.60           C  
ATOM   3618  C   SER C  52      36.002  21.348  17.978  1.00 32.69           C  
ATOM   3619  O   SER C  52      36.688  20.852  18.876  1.00 30.52           O  
ATOM   3620  CB  SER C  52      34.049  21.637  19.499  1.00 30.14           C  
ATOM   3621  OG  SER C  52      33.293  20.519  19.049  1.00 29.18           O  
ATOM   3622  N   SER C  53      36.247  21.140  16.685  1.00 34.19           N  
ATOM   3623  CA  SER C  53      37.327  20.243  16.257  1.00 36.27           C  
ATOM   3624  C   SER C  53      38.640  20.929  15.923  1.00 37.21           C  
ATOM   3625  O   SER C  53      38.718  21.716  14.982  1.00 38.68           O  
ATOM   3626  CB  SER C  53      36.885  19.424  15.041  1.00 36.62           C  
ATOM   3627  OG  SER C  53      35.708  18.694  15.336  1.00 38.04           O  
ATOM   3628  N   LEU C  54      39.680  20.599  16.677  1.00 37.73           N  
ATOM   3629  CA  LEU C  54      41.000  21.179  16.461  1.00 37.83           C  
ATOM   3630  C   LEU C  54      41.651  20.781  15.130  1.00 37.57           C  
ATOM   3631  O   LEU C  54      41.670  19.619  14.761  1.00 38.71           O  
ATOM   3632  CB  LEU C  54      41.929  20.776  17.609  1.00 37.62           C  
ATOM   3633  CG  LEU C  54      42.490  21.886  18.508  1.00 39.52           C  
ATOM   3634  CD1 LEU C  54      41.381  22.491  19.371  1.00 38.75           C  
ATOM   3635  CD2 LEU C  54      43.583  21.304  19.393  1.00 38.82           C  
ATOM   3636  N   GLN C  55      42.170  21.757  14.402  1.00 38.35           N  
ATOM   3637  CA  GLN C  55      42.862  21.467  13.156  1.00 39.32           C  
ATOM   3638  C   GLN C  55      44.178  20.848  13.612  1.00 41.57           C  
ATOM   3639  O   GLN C  55      44.580  21.041  14.766  1.00 42.85           O  
ATOM   3640  CB  GLN C  55      43.160  22.759  12.391  1.00 38.22           C  
ATOM   3641  CG  GLN C  55      44.166  22.585  11.266  1.00 36.12           C  
ATOM   3642  CD  GLN C  55      43.581  21.843  10.082  1.00 38.24           C  
ATOM   3643  OE1 GLN C  55      42.791  20.913  10.247  1.00 40.13           O  
ATOM   3644  NE2 GLN C  55      43.975  22.240   8.877  1.00 38.01           N  
ATOM   3645  N   SER C  56      44.857  20.118  12.733  1.00 41.24           N  
ATOM   3646  CA  SER C  56      46.129  19.512  13.113  1.00 41.85           C  
ATOM   3647  C   SER C  56      47.208  20.576  13.297  1.00 40.74           C  
ATOM   3648  O   SER C  56      47.267  21.539  12.537  1.00 41.07           O  
ATOM   3649  CB  SER C  56      46.572  18.485  12.062  1.00 42.49           C  
ATOM   3650  OG  SER C  56      45.920  18.705  10.817  1.00 46.43           O  
ATOM   3651  N   GLY C  57      48.049  20.386  14.317  1.00 39.66           N  
ATOM   3652  CA  GLY C  57      49.129  21.317  14.615  1.00 36.42           C  
ATOM   3653  C   GLY C  57      48.651  22.592  15.290  1.00 35.75           C  
ATOM   3654  O   GLY C  57      49.242  23.660  15.113  1.00 37.65           O  
ATOM   3655  N   VAL C  58      47.583  22.474  16.069  1.00 31.60           N  
ATOM   3656  CA  VAL C  58      46.994  23.606  16.755  1.00 29.08           C  
ATOM   3657  C   VAL C  58      46.990  23.340  18.242  1.00 29.24           C  
ATOM   3658  O   VAL C  58      46.309  22.439  18.705  1.00 30.88           O  
ATOM   3659  CB  VAL C  58      45.530  23.811  16.316  1.00 30.23           C  
ATOM   3660  CG1 VAL C  58      44.894  24.916  17.126  1.00 29.07           C  
ATOM   3661  CG2 VAL C  58      45.458  24.119  14.831  1.00 27.42           C  
ATOM   3662  N   PRO C  59      47.741  24.129  19.016  1.00 28.52           N  
ATOM   3663  CA  PRO C  59      47.794  23.942  20.465  1.00 28.10           C  
ATOM   3664  C   PRO C  59      46.477  23.508  21.079  1.00 28.34           C  
ATOM   3665  O   PRO C  59      45.402  23.858  20.601  1.00 30.81           O  
ATOM   3666  CB  PRO C  59      48.260  25.303  20.964  1.00 27.52           C  
ATOM   3667  CG  PRO C  59      49.259  25.673  19.920  1.00 27.76           C  
ATOM   3668  CD  PRO C  59      48.566  25.280  18.608  1.00 28.10           C  
ATOM   3669  N   SER C  60      46.573  22.742  22.152  1.00 28.81           N  
ATOM   3670  CA  SER C  60      45.393  22.234  22.822  1.00 28.96           C  
ATOM   3671  C   SER C  60      44.675  23.251  23.700  1.00 29.67           C  
ATOM   3672  O   SER C  60      43.539  23.004  24.105  1.00 29.11           O  
ATOM   3673  CB  SER C  60      45.757  21.002  23.657  1.00 28.08           C  
ATOM   3674  OG  SER C  60      46.826  21.283  24.550  1.00 29.47           O  
ATOM   3675  N   ARG C  61      45.320  24.381  23.999  1.00 29.15           N  
ATOM   3676  CA  ARG C  61      44.681  25.390  24.842  1.00 28.92           C  
ATOM   3677  C   ARG C  61      43.482  25.996  24.124  1.00 30.06           C  
ATOM   3678  O   ARG C  61      42.558  26.497  24.766  1.00 31.56           O  
ATOM   3679  CB  ARG C  61      45.670  26.486  25.230  1.00 28.75           C  
ATOM   3680  CG  ARG C  61      46.370  27.130  24.044  1.00 28.41           C  
ATOM   3681  CD  ARG C  61      47.379  28.164  24.481  1.00 22.94           C  
ATOM   3682  NE  ARG C  61      48.049  28.760  23.335  1.00 24.40           N  
ATOM   3683  CZ  ARG C  61      49.157  28.280  22.777  1.00 26.55           C  
ATOM   3684  NH1 ARG C  61      49.736  27.183  23.263  1.00 27.40           N  
ATOM   3685  NH2 ARG C  61      49.694  28.905  21.736  1.00 25.19           N  
ATOM   3686  N   PHE C  62      43.497  25.941  22.791  1.00 30.10           N  
ATOM   3687  CA  PHE C  62      42.392  26.437  21.963  1.00 29.87           C  
ATOM   3688  C   PHE C  62      41.171  25.498  22.040  1.00 29.67           C  
ATOM   3689  O   PHE C  62      41.324  24.284  21.975  1.00 32.95           O  
ATOM   3690  CB  PHE C  62      42.855  26.523  20.511  1.00 29.74           C  
ATOM   3691  CG  PHE C  62      43.727  27.716  20.227  1.00 32.22           C  
ATOM   3692  CD1 PHE C  62      43.156  28.967  19.973  1.00 32.18           C  
ATOM   3693  CD2 PHE C  62      45.113  27.609  20.249  1.00 32.36           C  
ATOM   3694  CE1 PHE C  62      43.947  30.087  19.753  1.00 31.03           C  
ATOM   3695  CE2 PHE C  62      45.918  28.729  20.029  1.00 31.50           C  
ATOM   3696  CZ  PHE C  62      45.333  29.968  19.782  1.00 32.27           C  
ATOM   3697  N   SER C  63      39.966  26.041  22.179  1.00 28.73           N  
ATOM   3698  CA  SER C  63      38.762  25.201  22.233  1.00 29.57           C  
ATOM   3699  C   SER C  63      37.541  25.850  21.587  1.00 30.49           C  
ATOM   3700  O   SER C  63      37.518  27.063  21.366  1.00 30.93           O  
ATOM   3701  CB  SER C  63      38.401  24.855  23.678  1.00 28.71           C  
ATOM   3702  OG  SER C  63      39.577  24.578  24.409  1.00 32.93           O  
ATOM   3703  N   GLY C  64      36.524  25.026  21.316  1.00 30.17           N  
ATOM   3704  CA  GLY C  64      35.290  25.501  20.716  1.00 28.76           C  
ATOM   3705  C   GLY C  64      34.058  24.882  21.358  1.00 29.14           C  
ATOM   3706  O   GLY C  64      34.132  23.808  21.950  1.00 30.77           O  
ATOM   3707  N   SER C  65      32.927  25.571  21.250  1.00 29.65           N  
ATOM   3708  CA  SER C  65      31.647  25.116  21.795  1.00 29.56           C  
ATOM   3709  C   SER C  65      30.517  25.832  21.074  1.00 30.04           C  
ATOM   3710  O   SER C  65      30.753  26.832  20.399  1.00 29.26           O  
ATOM   3711  CB  SER C  65      31.538  25.410  23.289  1.00 30.06           C  
ATOM   3712  OG  SER C  65      32.047  24.343  24.072  1.00 33.39           O  
ATOM   3713  N   GLY C  66      29.296  25.316  21.222  1.00 30.40           N  
ATOM   3714  CA  GLY C  66      28.144  25.914  20.572  1.00 29.09           C  
ATOM   3715  C   GLY C  66      27.472  25.086  19.489  1.00 30.98           C  
ATOM   3716  O   GLY C  66      28.037  24.131  18.937  1.00 31.60           O  
ATOM   3717  N   SER C  67      26.247  25.485  19.166  1.00 32.17           N  
ATOM   3718  CA  SER C  67      25.432  24.802  18.163  1.00 32.97           C  
ATOM   3719  C   SER C  67      24.233  25.684  17.856  1.00 33.21           C  
ATOM   3720  O   SER C  67      23.735  26.383  18.744  1.00 35.30           O  
ATOM   3721  CB  SER C  67      24.927  23.480  18.728  1.00 32.58           C  
ATOM   3722  OG  SER C  67      24.179  23.713  19.920  1.00 33.58           O  
ATOM   3723  N   GLY C  68      23.765  25.653  16.615  1.00 31.21           N  
ATOM   3724  CA  GLY C  68      22.611  26.455  16.261  1.00 30.30           C  
ATOM   3725  C   GLY C  68      22.901  27.926  16.006  1.00 30.42           C  
ATOM   3726  O   GLY C  68      23.251  28.299  14.884  1.00 30.72           O  
ATOM   3727  N   THR C  69      22.768  28.762  17.036  1.00 29.56           N  
ATOM   3728  CA  THR C  69      22.994  30.193  16.865  1.00 30.09           C  
ATOM   3729  C   THR C  69      24.095  30.839  17.701  1.00 31.31           C  
ATOM   3730  O   THR C  69      24.564  31.926  17.372  1.00 32.87           O  
ATOM   3731  CB  THR C  69      21.683  30.983  17.099  1.00 28.29           C  
ATOM   3732  OG1 THR C  69      21.073  30.568  18.327  1.00 27.42           O  
ATOM   3733  CG2 THR C  69      20.718  30.742  15.959  1.00 26.26           C  
ATOM   3734  N   ASP C  70      24.527  30.182  18.765  1.00 31.68           N  
ATOM   3735  CA  ASP C  70      25.554  30.771  19.616  1.00 33.35           C  
ATOM   3736  C   ASP C  70      26.835  29.928  19.705  1.00 34.81           C  
ATOM   3737  O   ASP C  70      26.778  28.711  19.883  1.00 36.88           O  
ATOM   3738  CB  ASP C  70      24.975  30.999  21.013  1.00 32.19           C  
ATOM   3739  CG  ASP C  70      23.672  31.774  20.979  1.00 33.90           C  
ATOM   3740  OD1 ASP C  70      22.625  31.182  20.621  1.00 35.20           O  
ATOM   3741  OD2 ASP C  70      23.689  32.983  21.290  1.00 32.08           O  
ATOM   3742  N   PHE C  71      27.996  30.560  19.588  1.00 33.93           N  
ATOM   3743  CA  PHE C  71      29.244  29.808  19.659  1.00 32.97           C  
ATOM   3744  C   PHE C  71      30.300  30.517  20.499  1.00 33.49           C  
ATOM   3745  O   PHE C  71      30.174  31.705  20.779  1.00 34.34           O  
ATOM   3746  CB  PHE C  71      29.774  29.576  18.247  1.00 32.83           C  
ATOM   3747  CG  PHE C  71      28.794  28.875  17.351  1.00 35.17           C  
ATOM   3748  CD1 PHE C  71      27.907  29.603  16.567  1.00 35.03           C  
ATOM   3749  CD2 PHE C  71      28.723  27.477  17.327  1.00 35.97           C  
ATOM   3750  CE1 PHE C  71      26.956  28.958  15.782  1.00 35.66           C  
ATOM   3751  CE2 PHE C  71      27.777  26.822  16.547  1.00 35.08           C  
ATOM   3752  CZ  PHE C  71      26.889  27.564  15.770  1.00 36.36           C  
ATOM   3753  N   THR C  72      31.328  29.781  20.923  1.00 34.19           N  
ATOM   3754  CA  THR C  72      32.438  30.349  21.702  1.00 34.28           C  
ATOM   3755  C   THR C  72      33.778  29.772  21.254  1.00 34.03           C  
ATOM   3756  O   THR C  72      33.830  28.702  20.646  1.00 34.44           O  
ATOM   3757  CB  THR C  72      32.322  30.064  23.227  1.00 32.98           C  
ATOM   3758  OG1 THR C  72      31.959  28.696  23.437  1.00 33.30           O  
ATOM   3759  CG2 THR C  72      31.302  30.979  23.882  1.00 31.53           C  
ATOM   3760  N   LEU C  73      34.850  30.511  21.526  1.00 32.83           N  
ATOM   3761  CA  LEU C  73      36.209  30.071  21.223  1.00 29.61           C  
ATOM   3762  C   LEU C  73      36.894  30.331  22.550  1.00 30.37           C  
ATOM   3763  O   LEU C  73      36.680  31.379  23.149  1.00 30.04           O  
ATOM   3764  CB  LEU C  73      36.851  30.914  20.116  1.00 26.53           C  
ATOM   3765  CG  LEU C  73      38.250  30.466  19.667  1.00 27.14           C  
ATOM   3766  CD1 LEU C  73      38.676  31.251  18.474  1.00 24.53           C  
ATOM   3767  CD2 LEU C  73      39.265  30.663  20.777  1.00 27.15           C  
ATOM   3768  N   THR C  74      37.690  29.376  23.025  1.00 30.43           N  
ATOM   3769  CA  THR C  74      38.374  29.556  24.293  1.00 28.44           C  
ATOM   3770  C   THR C  74      39.867  29.246  24.264  1.00 28.59           C  
ATOM   3771  O   THR C  74      40.331  28.329  23.580  1.00 28.62           O  
ATOM   3772  CB  THR C  74      37.693  28.720  25.396  1.00 26.89           C  
ATOM   3773  OG1 THR C  74      36.362  29.208  25.613  1.00 26.26           O  
ATOM   3774  CG2 THR C  74      38.461  28.810  26.679  1.00 24.12           C  
ATOM   3775  N   ILE C  75      40.617  30.052  24.997  1.00 28.71           N  
ATOM   3776  CA  ILE C  75      42.052  29.878  25.096  1.00 29.69           C  
ATOM   3777  C   ILE C  75      42.336  29.826  26.578  1.00 30.09           C  
ATOM   3778  O   ILE C  75      42.290  30.844  27.261  1.00 30.88           O  
ATOM   3779  CB  ILE C  75      42.813  31.059  24.440  1.00 29.92           C  
ATOM   3780  CG1 ILE C  75      42.359  31.232  22.987  1.00 27.10           C  
ATOM   3781  CG2 ILE C  75      44.317  30.796  24.454  1.00 29.26           C  
ATOM   3782  CD1 ILE C  75      43.094  32.308  22.255  1.00 28.59           C  
ATOM   3783  N   SER C  76      42.594  28.617  27.063  1.00 31.04           N  
ATOM   3784  CA  SER C  76      42.856  28.354  28.473  1.00 32.47           C  
ATOM   3785  C   SER C  76      43.943  29.238  29.037  1.00 32.78           C  
ATOM   3786  O   SER C  76      43.894  29.628  30.206  1.00 33.07           O  
ATOM   3787  CB  SER C  76      43.228  26.883  28.662  1.00 34.42           C  
ATOM   3788  OG  SER C  76      44.154  26.468  27.669  1.00 38.38           O  
ATOM   3789  N   SER C  77      44.928  29.551  28.204  1.00 32.38           N  
ATOM   3790  CA  SER C  77      46.022  30.412  28.635  1.00 34.34           C  
ATOM   3791  C   SER C  77      46.641  31.190  27.467  1.00 35.43           C  
ATOM   3792  O   SER C  77      47.302  30.609  26.599  1.00 35.15           O  
ATOM   3793  CB  SER C  77      47.092  29.580  29.342  1.00 33.55           C  
ATOM   3794  OG  SER C  77      48.079  30.413  29.922  1.00 34.10           O  
ATOM   3795  N   LEU C  78      46.429  32.507  27.450  1.00 35.64           N  
ATOM   3796  CA  LEU C  78      46.970  33.340  26.379  1.00 35.74           C  
ATOM   3797  C   LEU C  78      48.490  33.292  26.310  1.00 35.84           C  
ATOM   3798  O   LEU C  78      49.183  33.552  27.287  1.00 34.67           O  
ATOM   3799  CB  LEU C  78      46.531  34.792  26.544  1.00 36.29           C  
ATOM   3800  CG  LEU C  78      45.530  35.342  25.530  1.00 36.03           C  
ATOM   3801  CD1 LEU C  78      45.450  36.845  25.696  1.00 37.78           C  
ATOM   3802  CD2 LEU C  78      45.956  35.003  24.122  1.00 36.24           C  
ATOM   3803  N   GLN C  79      48.998  32.951  25.135  1.00 37.42           N  
ATOM   3804  CA  GLN C  79      50.430  32.875  24.913  1.00 38.69           C  
ATOM   3805  C   GLN C  79      50.879  34.040  24.049  1.00 39.00           C  
ATOM   3806  O   GLN C  79      50.179  34.467  23.131  1.00 39.08           O  
ATOM   3807  CB  GLN C  79      50.796  31.554  24.235  1.00 38.40           C  
ATOM   3808  CG  GLN C  79      50.452  30.367  25.082  1.00 40.05           C  
ATOM   3809  CD  GLN C  79      50.935  30.530  26.511  1.00 42.93           C  
ATOM   3810  OE1 GLN C  79      52.140  30.599  26.769  1.00 45.28           O  
ATOM   3811  NE2 GLN C  79      49.995  30.602  27.450  1.00 43.83           N  
ATOM   3812  N   PRO C  80      52.062  34.575  24.340  1.00 39.35           N  
ATOM   3813  CA  PRO C  80      52.589  35.700  23.572  1.00 39.28           C  
ATOM   3814  C   PRO C  80      52.301  35.607  22.076  1.00 38.06           C  
ATOM   3815  O   PRO C  80      52.040  36.610  21.416  1.00 38.81           O  
ATOM   3816  CB  PRO C  80      54.086  35.665  23.893  1.00 39.83           C  
ATOM   3817  CG  PRO C  80      54.316  34.255  24.434  1.00 40.91           C  
ATOM   3818  CD  PRO C  80      53.090  34.022  25.234  1.00 39.17           C  
ATOM   3819  N   GLU C  81      52.321  34.393  21.553  1.00 36.68           N  
ATOM   3820  CA  GLU C  81      52.075  34.168  20.136  1.00 35.42           C  
ATOM   3821  C   GLU C  81      50.604  34.093  19.733  1.00 32.40           C  
ATOM   3822  O   GLU C  81      50.304  33.886  18.564  1.00 31.83           O  
ATOM   3823  CB  GLU C  81      52.781  32.888  19.716  1.00 37.45           C  
ATOM   3824  CG  GLU C  81      53.066  31.986  20.898  1.00 42.72           C  
ATOM   3825  CD  GLU C  81      52.964  30.524  20.547  1.00 45.85           C  
ATOM   3826  OE1 GLU C  81      53.260  29.686  21.433  1.00 48.24           O  
ATOM   3827  OE2 GLU C  81      52.587  30.221  19.393  1.00 45.34           O  
ATOM   3828  N   ASP C  82      49.692  34.270  20.686  1.00 30.75           N  
ATOM   3829  CA  ASP C  82      48.253  34.201  20.400  1.00 29.69           C  
ATOM   3830  C   ASP C  82      47.558  35.538  20.171  1.00 29.72           C  
ATOM   3831  O   ASP C  82      46.335  35.584  20.043  1.00 31.45           O  
ATOM   3832  CB  ASP C  82      47.496  33.497  21.536  1.00 28.46           C  
ATOM   3833  CG  ASP C  82      47.996  32.105  21.806  1.00 26.27           C  
ATOM   3834  OD1 ASP C  82      48.552  31.472  20.880  1.00 27.58           O  
ATOM   3835  OD2 ASP C  82      47.807  31.647  22.947  1.00 21.85           O  
ATOM   3836  N   PHE C  83      48.311  36.626  20.121  1.00 28.27           N  
ATOM   3837  CA  PHE C  83      47.677  37.915  19.952  1.00 25.14           C  
ATOM   3838  C   PHE C  83      47.396  38.221  18.507  1.00 26.04           C  
ATOM   3839  O   PHE C  83      48.304  38.396  17.708  1.00 29.35           O  
ATOM   3840  CB  PHE C  83      48.534  38.993  20.595  1.00 20.90           C  
ATOM   3841  CG  PHE C  83      48.413  39.034  22.095  1.00 17.49           C  
ATOM   3842  CD1 PHE C  83      47.257  39.507  22.697  1.00 15.71           C  
ATOM   3843  CD2 PHE C  83      49.443  38.584  22.907  1.00 16.34           C  
ATOM   3844  CE1 PHE C  83      47.130  39.530  24.097  1.00 15.60           C  
ATOM   3845  CE2 PHE C  83      49.316  38.603  24.307  1.00 15.52           C  
ATOM   3846  CZ  PHE C  83      48.160  39.077  24.896  1.00 12.88           C  
ATOM   3847  N   ALA C  84      46.122  38.259  18.152  1.00 26.11           N  
ATOM   3848  CA  ALA C  84      45.768  38.549  16.773  1.00 25.55           C  
ATOM   3849  C   ALA C  84      44.294  38.774  16.650  1.00 24.59           C  
ATOM   3850  O   ALA C  84      43.620  39.137  17.612  1.00 25.52           O  
ATOM   3851  CB  ALA C  84      46.181  37.410  15.873  1.00 26.20           C  
ATOM   3852  N   THR C  85      43.799  38.555  15.446  1.00 24.36           N  
ATOM   3853  CA  THR C  85      42.384  38.720  15.178  1.00 26.51           C  
ATOM   3854  C   THR C  85      41.817  37.331  14.861  1.00 25.85           C  
ATOM   3855  O   THR C  85      42.470  36.532  14.184  1.00 25.67           O  
ATOM   3856  CB  THR C  85      42.155  39.652  13.957  1.00 27.33           C  
ATOM   3857  OG1 THR C  85      42.888  40.868  14.138  1.00 28.01           O  
ATOM   3858  CG2 THR C  85      40.672  39.969  13.790  1.00 29.17           C  
ATOM   3859  N   TYR C  86      40.614  37.047  15.345  1.00 25.75           N  
ATOM   3860  CA  TYR C  86      39.977  35.763  15.092  1.00 27.95           C  
ATOM   3861  C   TYR C  86      38.622  35.948  14.424  1.00 29.23           C  
ATOM   3862  O   TYR C  86      37.733  36.614  14.954  1.00 31.50           O  
ATOM   3863  CB  TYR C  86      39.814  34.993  16.397  1.00 28.82           C  
ATOM   3864  CG  TYR C  86      41.130  34.756  17.089  1.00 32.06           C  
ATOM   3865  CD1 TYR C  86      41.727  35.755  17.857  1.00 32.75           C  
ATOM   3866  CD2 TYR C  86      41.807  33.545  16.939  1.00 32.23           C  
ATOM   3867  CE1 TYR C  86      42.968  35.554  18.463  1.00 34.12           C  
ATOM   3868  CE2 TYR C  86      43.045  33.330  17.539  1.00 34.13           C  
ATOM   3869  CZ  TYR C  86      43.619  34.340  18.304  1.00 34.97           C  
ATOM   3870  OH  TYR C  86      44.824  34.124  18.932  1.00 34.04           O  
ATOM   3871  N   TYR C  87      38.465  35.347  13.257  1.00 29.59           N  
ATOM   3872  CA  TYR C  87      37.226  35.441  12.502  1.00 29.79           C  
ATOM   3873  C   TYR C  87      36.416  34.156  12.559  1.00 28.20           C  
ATOM   3874  O   TYR C  87      36.960  33.088  12.307  1.00 27.51           O  
ATOM   3875  CB  TYR C  87      37.550  35.724  11.037  1.00 32.42           C  
ATOM   3876  CG  TYR C  87      38.221  37.046  10.788  1.00 36.80           C  
ATOM   3877  CD1 TYR C  87      37.469  38.220  10.688  1.00 38.06           C  
ATOM   3878  CD2 TYR C  87      39.613  37.137  10.694  1.00 38.22           C  
ATOM   3879  CE1 TYR C  87      38.086  39.457  10.505  1.00 39.60           C  
ATOM   3880  CE2 TYR C  87      40.242  38.369  10.512  1.00 38.52           C  
ATOM   3881  CZ  TYR C  87      39.474  39.523  10.420  1.00 39.53           C  
ATOM   3882  OH  TYR C  87      40.086  40.744  10.248  1.00 41.68           O  
ATOM   3883  N   CYS C  88      35.128  34.252  12.878  1.00 26.78           N  
ATOM   3884  CA  CYS C  88      34.287  33.058  12.867  1.00 26.39           C  
ATOM   3885  C   CYS C  88      33.639  32.998  11.491  1.00 26.49           C  
ATOM   3886  O   CYS C  88      33.368  34.027  10.876  1.00 27.93           O  
ATOM   3887  CB  CYS C  88      33.208  33.072  13.969  1.00 26.73           C  
ATOM   3888  SG  CYS C  88      31.955  34.400  14.018  1.00 27.05           S  
ATOM   3889  N   GLN C  89      33.420  31.798  10.983  1.00 26.66           N  
ATOM   3890  CA  GLN C  89      32.809  31.658   9.669  1.00 27.32           C  
ATOM   3891  C   GLN C  89      31.710  30.609   9.644  1.00 27.21           C  
ATOM   3892  O   GLN C  89      31.762  29.577  10.319  1.00 26.15           O  
ATOM   3893  CB  GLN C  89      33.865  31.307   8.617  1.00 27.37           C  
ATOM   3894  CG  GLN C  89      33.281  31.078   7.233  1.00 24.44           C  
ATOM   3895  CD  GLN C  89      34.259  30.398   6.282  1.00 23.79           C  
ATOM   3896  OE1 GLN C  89      34.859  29.359   6.613  1.00 20.09           O  
ATOM   3897  NE2 GLN C  89      34.411  30.968   5.088  1.00 19.04           N  
ATOM   3898  N   GLN C  90      30.710  30.903   8.843  1.00 26.66           N  
ATOM   3899  CA  GLN C  90      29.577  30.047   8.683  1.00 27.74           C  
ATOM   3900  C   GLN C  90      29.773  29.295   7.373  1.00 29.76           C  
ATOM   3901  O   GLN C  90      30.170  29.885   6.361  1.00 31.32           O  
ATOM   3902  CB  GLN C  90      28.326  30.922   8.660  1.00 27.81           C  
ATOM   3903  CG  GLN C  90      27.077  30.263   8.138  1.00 29.53           C  
ATOM   3904  CD  GLN C  90      26.971  30.319   6.633  1.00 29.63           C  
ATOM   3905  OE1 GLN C  90      26.658  29.320   5.993  1.00 31.19           O  
ATOM   3906  NE2 GLN C  90      27.214  31.491   6.061  1.00 30.77           N  
ATOM   3907  N   SER C  91      29.527  27.989   7.391  1.00 30.43           N  
ATOM   3908  CA  SER C  91      29.674  27.175   6.186  1.00 30.72           C  
ATOM   3909  C   SER C  91      28.419  26.332   5.972  1.00 30.82           C  
ATOM   3910  O   SER C  91      28.405  25.399   5.160  1.00 31.80           O  
ATOM   3911  CB  SER C  91      30.930  26.290   6.285  1.00 28.78           C  
ATOM   3912  OG  SER C  91      31.188  25.895   7.619  1.00 25.71           O  
ATOM   3913  N   TYR C  92      27.359  26.688   6.693  1.00 29.80           N  
ATOM   3914  CA  TYR C  92      26.090  25.981   6.585  1.00 30.32           C  
ATOM   3915  C   TYR C  92      25.406  26.177   5.221  1.00 31.69           C  
ATOM   3916  O   TYR C  92      24.677  25.294   4.762  1.00 33.14           O  
ATOM   3917  CB  TYR C  92      25.148  26.431   7.689  1.00 28.09           C  
ATOM   3918  CG  TYR C  92      23.756  25.859   7.542  1.00 27.96           C  
ATOM   3919  CD1 TYR C  92      23.390  24.693   8.204  1.00 28.99           C  
ATOM   3920  CD2 TYR C  92      22.809  26.482   6.736  1.00 24.45           C  
ATOM   3921  CE1 TYR C  92      22.114  24.158   8.075  1.00 28.20           C  
ATOM   3922  CE2 TYR C  92      21.541  25.961   6.592  1.00 27.59           C  
ATOM   3923  CZ  TYR C  92      21.192  24.797   7.264  1.00 27.82           C  
ATOM   3924  OH  TYR C  92      19.925  24.275   7.137  1.00 25.28           O  
ATOM   3925  N   SER C  93      25.617  27.336   4.597  1.00 31.58           N  
ATOM   3926  CA  SER C  93      25.046  27.636   3.285  1.00 31.11           C  
ATOM   3927  C   SER C  93      25.659  28.890   2.675  1.00 31.30           C  
ATOM   3928  O   SER C  93      26.328  29.661   3.352  1.00 31.36           O  
ATOM   3929  CB  SER C  93      23.530  27.816   3.374  1.00 30.93           C  
ATOM   3930  OG  SER C  93      23.196  28.945   4.156  1.00 34.50           O  
ATOM   3931  N   THR C  94      25.427  29.075   1.382  1.00 32.72           N  
ATOM   3932  CA  THR C  94      25.929  30.227   0.648  1.00 33.87           C  
ATOM   3933  C   THR C  94      24.908  31.357   0.766  1.00 35.43           C  
ATOM   3934  O   THR C  94      23.700  31.105   0.812  1.00 34.08           O  
ATOM   3935  CB  THR C  94      26.091  29.901  -0.833  1.00 34.26           C  
ATOM   3936  OG1 THR C  94      24.814  29.537  -1.373  1.00 35.74           O  
ATOM   3937  CG2 THR C  94      27.062  28.746  -1.022  1.00 34.18           C  
ATOM   3938  N   PRO C  95      25.383  32.620   0.812  1.00 36.98           N  
ATOM   3939  CA  PRO C  95      26.803  32.992   0.757  1.00 36.20           C  
ATOM   3940  C   PRO C  95      27.526  32.602   2.040  1.00 35.67           C  
ATOM   3941  O   PRO C  95      26.955  32.669   3.130  1.00 33.85           O  
ATOM   3942  CB  PRO C  95      26.763  34.510   0.603  1.00 36.63           C  
ATOM   3943  CG  PRO C  95      25.342  34.816   0.194  1.00 36.47           C  
ATOM   3944  CD  PRO C  95      24.558  33.828   0.969  1.00 36.65           C  
ATOM   3945  N   ARG C  96      28.778  32.183   1.910  1.00 36.50           N  
ATOM   3946  CA  ARG C  96      29.562  31.827   3.082  1.00 37.21           C  
ATOM   3947  C   ARG C  96      29.917  33.157   3.732  1.00 34.81           C  
ATOM   3948  O   ARG C  96      30.678  33.929   3.174  1.00 37.10           O  
ATOM   3949  CB  ARG C  96      30.832  31.086   2.671  1.00 41.54           C  
ATOM   3950  CG  ARG C  96      30.675  29.587   2.522  1.00 45.96           C  
ATOM   3951  CD  ARG C  96      31.759  28.872   3.327  1.00 51.89           C  
ATOM   3952  NE  ARG C  96      31.909  27.468   2.939  1.00 57.65           N  
ATOM   3953  CZ  ARG C  96      32.930  26.687   3.298  1.00 60.15           C  
ATOM   3954  NH1 ARG C  96      33.909  27.162   4.064  1.00 60.13           N  
ATOM   3955  NH2 ARG C  96      32.979  25.427   2.878  1.00 61.11           N  
ATOM   3956  N   THR C  97      29.366  33.420   4.909  1.00 32.41           N  
ATOM   3957  CA  THR C  97      29.593  34.682   5.596  1.00 29.25           C  
ATOM   3958  C   THR C  97      30.592  34.635   6.743  1.00 28.61           C  
ATOM   3959  O   THR C  97      30.665  33.651   7.473  1.00 29.79           O  
ATOM   3960  CB  THR C  97      28.267  35.237   6.152  1.00 28.08           C  
ATOM   3961  OG1 THR C  97      27.720  34.310   7.090  1.00 30.66           O  
ATOM   3962  CG2 THR C  97      27.267  35.444   5.044  1.00 26.46           C  
ATOM   3963  N   PHE C  98      31.358  35.711   6.905  1.00 26.10           N  
ATOM   3964  CA  PHE C  98      32.326  35.799   7.993  1.00 26.10           C  
ATOM   3965  C   PHE C  98      31.815  36.762   9.067  1.00 28.62           C  
ATOM   3966  O   PHE C  98      30.832  37.467   8.859  1.00 30.56           O  
ATOM   3967  CB  PHE C  98      33.676  36.322   7.503  1.00 19.39           C  
ATOM   3968  CG  PHE C  98      34.489  35.327   6.735  1.00 15.32           C  
ATOM   3969  CD1 PHE C  98      34.383  35.245   5.353  1.00 11.17           C  
ATOM   3970  CD2 PHE C  98      35.407  34.506   7.392  1.00 15.58           C  
ATOM   3971  CE1 PHE C  98      35.178  34.378   4.621  1.00 10.77           C  
ATOM   3972  CE2 PHE C  98      36.214  33.623   6.674  1.00 15.23           C  
ATOM   3973  CZ  PHE C  98      36.097  33.565   5.276  1.00 14.83           C  
ATOM   3974  N   GLY C  99      32.485  36.773  10.215  1.00 30.15           N  
ATOM   3975  CA  GLY C  99      32.142  37.688  11.285  1.00 30.98           C  
ATOM   3976  C   GLY C  99      33.096  38.876  11.160  1.00 33.62           C  
ATOM   3977  O   GLY C  99      34.105  38.786  10.439  1.00 32.63           O  
ATOM   3978  N   GLN C 100      32.785  39.988  11.835  1.00 33.92           N  
ATOM   3979  CA  GLN C 100      33.622  41.188  11.786  1.00 34.31           C  
ATOM   3980  C   GLN C 100      35.036  40.922  12.271  1.00 33.71           C  
ATOM   3981  O   GLN C 100      36.005  41.422  11.699  1.00 34.77           O  
ATOM   3982  CB  GLN C 100      33.018  42.310  12.632  1.00 38.77           C  
ATOM   3983  CG  GLN C 100      32.635  41.919  14.065  1.00 45.30           C  
ATOM   3984  CD  GLN C 100      31.279  41.209  14.125  1.00 49.49           C  
ATOM   3985  OE1 GLN C 100      31.172  39.999  13.888  1.00 50.73           O  
ATOM   3986  NE2 GLN C 100      30.234  41.972  14.431  1.00 51.56           N  
ATOM   3987  N   GLY C 101      35.140  40.134  13.337  1.00 31.91           N  
ATOM   3988  CA  GLY C 101      36.428  39.790  13.898  1.00 28.56           C  
ATOM   3989  C   GLY C 101      36.488  40.202  15.352  1.00 28.57           C  
ATOM   3990  O   GLY C 101      35.629  40.932  15.833  1.00 28.30           O  
ATOM   3991  N   THR C 102      37.490  39.695  16.057  1.00 28.84           N  
ATOM   3992  CA  THR C 102      37.734  40.028  17.449  1.00 29.71           C  
ATOM   3993  C   THR C 102      39.238  40.217  17.476  1.00 31.61           C  
ATOM   3994  O   THR C 102      39.979  39.299  17.116  1.00 32.50           O  
ATOM   3995  CB  THR C 102      37.381  38.877  18.414  1.00 30.16           C  
ATOM   3996  OG1 THR C 102      36.011  38.979  18.818  1.00 30.86           O  
ATOM   3997  CG2 THR C 102      38.268  38.930  19.652  1.00 28.03           C  
ATOM   3998  N   LYS C 103      39.693  41.402  17.872  1.00 31.84           N  
ATOM   3999  CA  LYS C 103      41.123  41.644  17.934  1.00 32.35           C  
ATOM   4000  C   LYS C 103      41.536  41.524  19.381  1.00 31.03           C  
ATOM   4001  O   LYS C 103      40.977  42.188  20.258  1.00 30.65           O  
ATOM   4002  CB  LYS C 103      41.466  43.040  17.403  1.00 34.21           C  
ATOM   4003  CG  LYS C 103      42.960  43.258  17.122  1.00 35.82           C  
ATOM   4004  CD  LYS C 103      43.262  44.739  16.898  1.00 36.66           C  
ATOM   4005  CE  LYS C 103      44.636  44.973  16.285  1.00 37.48           C  
ATOM   4006  NZ  LYS C 103      44.574  45.001  14.780  1.00 39.48           N  
ATOM   4007  N   VAL C 104      42.496  40.649  19.636  1.00 30.66           N  
ATOM   4008  CA  VAL C 104      42.990  40.458  20.990  1.00 33.10           C  
ATOM   4009  C   VAL C 104      44.359  41.115  21.104  1.00 33.35           C  
ATOM   4010  O   VAL C 104      45.303  40.745  20.403  1.00 32.59           O  
ATOM   4011  CB  VAL C 104      43.082  38.964  21.325  1.00 34.12           C  
ATOM   4012  CG1 VAL C 104      43.615  38.766  22.746  1.00 31.53           C  
ATOM   4013  CG2 VAL C 104      41.702  38.338  21.173  1.00 32.87           C  
ATOM   4014  N   GLU C 105      44.453  42.101  21.987  1.00 33.45           N  
ATOM   4015  CA  GLU C 105      45.690  42.840  22.155  1.00 32.70           C  
ATOM   4016  C   GLU C 105      46.272  42.683  23.552  1.00 31.02           C  
ATOM   4017  O   GLU C 105      45.565  42.308  24.496  1.00 27.46           O  
ATOM   4018  CB  GLU C 105      45.447  44.323  21.819  1.00 36.10           C  
ATOM   4019  CG  GLU C 105      44.465  45.061  22.745  1.00 41.26           C  
ATOM   4020  CD  GLU C 105      45.146  46.152  23.590  1.00 45.68           C  
ATOM   4021  OE1 GLU C 105      45.610  47.165  23.008  1.00 46.24           O  
ATOM   4022  OE2 GLU C 105      45.226  45.993  24.834  1.00 46.54           O  
ATOM   4023  N   ILE C 106      47.568  42.975  23.665  1.00 30.16           N  
ATOM   4024  CA  ILE C 106      48.294  42.856  24.922  1.00 29.45           C  
ATOM   4025  C   ILE C 106      47.994  43.925  25.939  1.00 31.31           C  
ATOM   4026  O   ILE C 106      48.278  45.093  25.705  1.00 33.13           O  
ATOM   4027  CB  ILE C 106      49.799  42.916  24.724  1.00 26.76           C  
ATOM   4028  CG1 ILE C 106      50.218  42.015  23.563  1.00 26.01           C  
ATOM   4029  CG2 ILE C 106      50.485  42.501  26.010  1.00 24.20           C  
ATOM   4030  CD1 ILE C 106      51.731  41.823  23.474  1.00 27.37           C  
ATOM   4031  N   LYS C 107      47.449  43.518  27.078  1.00 33.01           N  
ATOM   4032  CA  LYS C 107      47.147  44.444  28.155  1.00 34.31           C  
ATOM   4033  C   LYS C 107      48.440  44.697  28.905  1.00 35.36           C  
ATOM   4034  O   LYS C 107      49.260  43.790  29.040  1.00 34.63           O  
ATOM   4035  CB  LYS C 107      46.115  43.840  29.107  1.00 35.45           C  
ATOM   4036  CG  LYS C 107      45.721  44.747  30.263  1.00 36.34           C  
ATOM   4037  CD  LYS C 107      44.393  44.321  30.862  1.00 37.31           C  
ATOM   4038  CE  LYS C 107      43.862  45.371  31.834  1.00 37.58           C  
ATOM   4039  NZ  LYS C 107      42.441  45.082  32.233  1.00 39.18           N  
ATOM   4040  N   ARG C 108      48.618  45.932  29.374  1.00 37.18           N  
ATOM   4041  CA  ARG C 108      49.805  46.328  30.133  1.00 37.67           C  
ATOM   4042  C   ARG C 108      49.518  47.630  30.875  1.00 37.35           C  
ATOM   4043  O   ARG C 108      48.416  48.165  30.809  1.00 36.51           O  
ATOM   4044  CB  ARG C 108      51.011  46.532  29.211  1.00 39.31           C  
ATOM   4045  CG  ARG C 108      50.975  47.803  28.371  1.00 42.35           C  
ATOM   4046  CD  ARG C 108      52.251  47.933  27.545  1.00 45.61           C  
ATOM   4047  NE  ARG C 108      52.916  49.230  27.708  1.00 49.47           N  
ATOM   4048  CZ  ARG C 108      53.389  49.703  28.861  1.00 50.92           C  
ATOM   4049  NH1 ARG C 108      53.278  49.000  29.977  1.00 53.07           N  
ATOM   4050  NH2 ARG C 108      53.988  50.882  28.902  1.00 52.22           N  
ATOM   4051  N   THR C 109      50.517  48.145  31.577  1.00 37.72           N  
ATOM   4052  CA  THR C 109      50.348  49.384  32.324  1.00 37.79           C  
ATOM   4053  C   THR C 109      50.293  50.624  31.413  1.00 38.38           C  
ATOM   4054  O   THR C 109      50.990  50.701  30.387  1.00 37.37           O  
ATOM   4055  CB  THR C 109      51.471  49.536  33.367  1.00 36.88           C  
ATOM   4056  OG1 THR C 109      52.741  49.347  32.734  1.00 38.11           O  
ATOM   4057  CG2 THR C 109      51.320  48.493  34.472  1.00 33.88           C  
ATOM   4058  N   VAL C 110      49.446  51.580  31.800  1.00 38.76           N  
ATOM   4059  CA  VAL C 110      49.224  52.845  31.079  1.00 38.89           C  
ATOM   4060  C   VAL C 110      50.485  53.671  30.797  1.00 38.73           C  
ATOM   4061  O   VAL C 110      51.218  54.035  31.716  1.00 38.21           O  
ATOM   4062  CB  VAL C 110      48.242  53.748  31.868  1.00 38.91           C  
ATOM   4063  CG1 VAL C 110      48.071  55.094  31.156  1.00 38.15           C  
ATOM   4064  CG2 VAL C 110      46.910  53.046  32.025  1.00 36.87           C  
ATOM   4065  N   ALA C 111      50.720  53.987  29.531  1.00 38.22           N  
ATOM   4066  CA  ALA C 111      51.898  54.769  29.167  1.00 39.88           C  
ATOM   4067  C   ALA C 111      51.482  55.991  28.369  1.00 40.73           C  
ATOM   4068  O   ALA C 111      50.678  55.890  27.442  1.00 42.69           O  
ATOM   4069  CB  ALA C 111      52.865  53.921  28.354  1.00 39.91           C  
ATOM   4070  N   ALA C 112      52.022  57.153  28.728  1.00 40.32           N  
ATOM   4071  CA  ALA C 112      51.671  58.392  28.032  1.00 38.66           C  
ATOM   4072  C   ALA C 112      52.523  58.583  26.795  1.00 36.53           C  
ATOM   4073  O   ALA C 112      53.690  58.209  26.766  1.00 35.05           O  
ATOM   4074  CB  ALA C 112      51.833  59.578  28.960  1.00 39.72           C  
ATOM   4075  N   PRO C 113      51.945  59.168  25.750  1.00 35.87           N  
ATOM   4076  CA  PRO C 113      52.742  59.367  24.540  1.00 36.53           C  
ATOM   4077  C   PRO C 113      53.693  60.538  24.743  1.00 37.36           C  
ATOM   4078  O   PRO C 113      53.465  61.414  25.590  1.00 38.22           O  
ATOM   4079  CB  PRO C 113      51.687  59.679  23.486  1.00 35.72           C  
ATOM   4080  CG  PRO C 113      50.650  60.485  24.305  1.00 34.34           C  
ATOM   4081  CD  PRO C 113      50.568  59.674  25.594  1.00 34.20           C  
ATOM   4082  N   SER C 114      54.782  60.526  23.995  1.00 36.41           N  
ATOM   4083  CA  SER C 114      55.722  61.622  24.027  1.00 35.99           C  
ATOM   4084  C   SER C 114      55.471  62.179  22.638  1.00 37.30           C  
ATOM   4085  O   SER C 114      55.683  61.480  21.646  1.00 36.52           O  
ATOM   4086  CB  SER C 114      57.165  61.120  24.196  1.00 35.51           C  
ATOM   4087  OG  SER C 114      57.645  60.427  23.057  1.00 35.36           O  
ATOM   4088  N   VAL C 115      54.984  63.420  22.574  1.00 38.72           N  
ATOM   4089  CA  VAL C 115      54.655  64.057  21.297  1.00 39.42           C  
ATOM   4090  C   VAL C 115      55.773  64.830  20.582  1.00 39.95           C  
ATOM   4091  O   VAL C 115      56.772  65.236  21.189  1.00 40.77           O  
ATOM   4092  CB  VAL C 115      53.440  64.991  21.468  1.00 39.88           C  
ATOM   4093  CG1 VAL C 115      52.818  65.316  20.112  1.00 40.35           C  
ATOM   4094  CG2 VAL C 115      52.414  64.338  22.383  1.00 40.36           C  
ATOM   4095  N   PHE C 116      55.585  65.011  19.277  1.00 39.49           N  
ATOM   4096  CA  PHE C 116      56.536  65.703  18.413  1.00 39.98           C  
ATOM   4097  C   PHE C 116      55.750  66.239  17.225  1.00 39.22           C  
ATOM   4098  O   PHE C 116      54.721  65.666  16.846  1.00 38.68           O  
ATOM   4099  CB  PHE C 116      57.581  64.724  17.867  1.00 42.20           C  
ATOM   4100  CG  PHE C 116      58.302  63.942  18.920  1.00 44.24           C  
ATOM   4101  CD1 PHE C 116      59.397  64.482  19.590  1.00 46.03           C  
ATOM   4102  CD2 PHE C 116      57.894  62.653  19.233  1.00 45.47           C  
ATOM   4103  CE1 PHE C 116      60.079  63.745  20.555  1.00 45.95           C  
ATOM   4104  CE2 PHE C 116      58.563  61.909  20.193  1.00 46.94           C  
ATOM   4105  CZ  PHE C 116      59.662  62.456  20.858  1.00 46.23           C  
ATOM   4106  N   ILE C 117      56.225  67.331  16.632  1.00 37.89           N  
ATOM   4107  CA  ILE C 117      55.553  67.880  15.462  1.00 36.76           C  
ATOM   4108  C   ILE C 117      56.583  68.181  14.378  1.00 36.65           C  
ATOM   4109  O   ILE C 117      57.705  68.583  14.661  1.00 35.88           O  
ATOM   4110  CB  ILE C 117      54.688  69.140  15.814  1.00 34.96           C  
ATOM   4111  CG1 ILE C 117      53.883  69.572  14.587  1.00 32.32           C  
ATOM   4112  CG2 ILE C 117      55.554  70.276  16.334  1.00 36.44           C  
ATOM   4113  CD1 ILE C 117      52.757  70.538  14.904  1.00 30.97           C  
ATOM   4114  N   PHE C 118      56.200  67.936  13.134  1.00 38.26           N  
ATOM   4115  CA  PHE C 118      57.086  68.146  11.998  1.00 40.01           C  
ATOM   4116  C   PHE C 118      56.469  69.107  11.019  1.00 40.73           C  
ATOM   4117  O   PHE C 118      55.311  68.946  10.626  1.00 41.01           O  
ATOM   4118  CB  PHE C 118      57.333  66.832  11.245  1.00 41.52           C  
ATOM   4119  CG  PHE C 118      57.918  65.754  12.092  1.00 43.39           C  
ATOM   4120  CD1 PHE C 118      59.269  65.462  12.029  1.00 42.87           C  
ATOM   4121  CD2 PHE C 118      57.119  65.064  12.998  1.00 44.24           C  
ATOM   4122  CE1 PHE C 118      59.822  64.501  12.860  1.00 44.70           C  
ATOM   4123  CE2 PHE C 118      57.658  64.103  13.832  1.00 45.35           C  
ATOM   4124  CZ  PHE C 118      59.015  63.818  13.766  1.00 45.21           C  
ATOM   4125  N   PRO C 119      57.229  70.134  10.622  1.00 41.52           N  
ATOM   4126  CA  PRO C 119      56.722  71.111   9.658  1.00 41.33           C  
ATOM   4127  C   PRO C 119      57.009  70.521   8.275  1.00 41.65           C  
ATOM   4128  O   PRO C 119      57.930  69.709   8.113  1.00 39.99           O  
ATOM   4129  CB  PRO C 119      57.562  72.343   9.955  1.00 42.80           C  
ATOM   4130  CG  PRO C 119      58.903  71.736  10.339  1.00 42.52           C  
ATOM   4131  CD  PRO C 119      58.474  70.608  11.260  1.00 41.83           C  
ATOM   4132  N   PRO C 120      56.225  70.906   7.262  1.00 42.04           N  
ATOM   4133  CA  PRO C 120      56.503  70.339   5.937  1.00 43.26           C  
ATOM   4134  C   PRO C 120      57.932  70.622   5.470  1.00 45.14           C  
ATOM   4135  O   PRO C 120      58.527  71.636   5.831  1.00 46.62           O  
ATOM   4136  CB  PRO C 120      55.443  70.997   5.048  1.00 41.53           C  
ATOM   4137  CG  PRO C 120      55.185  72.297   5.730  1.00 40.50           C  
ATOM   4138  CD  PRO C 120      55.168  71.929   7.196  1.00 41.29           C  
ATOM   4139  N   SER C 121      58.487  69.711   4.679  1.00 47.19           N  
ATOM   4140  CA  SER C 121      59.842  69.873   4.165  1.00 48.71           C  
ATOM   4141  C   SER C 121      59.878  70.946   3.081  1.00 49.59           C  
ATOM   4142  O   SER C 121      58.849  71.310   2.504  1.00 48.39           O  
ATOM   4143  CB  SER C 121      60.348  68.550   3.597  1.00 48.96           C  
ATOM   4144  OG  SER C 121      59.428  68.049   2.643  1.00 50.30           O  
ATOM   4145  N   ASP C 122      61.073  71.437   2.792  1.00 51.40           N  
ATOM   4146  CA  ASP C 122      61.232  72.475   1.788  1.00 54.59           C  
ATOM   4147  C   ASP C 122      60.870  72.035   0.371  1.00 55.66           C  
ATOM   4148  O   ASP C 122      60.067  72.693  -0.288  1.00 56.09           O  
ATOM   4149  CB  ASP C 122      62.661  73.020   1.837  1.00 56.84           C  
ATOM   4150  CG  ASP C 122      62.999  73.629   3.192  1.00 60.28           C  
ATOM   4151  OD1 ASP C 122      62.978  72.890   4.202  1.00 61.26           O  
ATOM   4152  OD2 ASP C 122      63.282  74.846   3.253  1.00 61.24           O  
ATOM   4153  N   GLU C 123      61.447  70.933  -0.102  1.00 56.19           N  
ATOM   4154  CA  GLU C 123      61.142  70.471  -1.453  1.00 57.00           C  
ATOM   4155  C   GLU C 123      59.651  70.144  -1.632  1.00 55.63           C  
ATOM   4156  O   GLU C 123      59.092  70.283  -2.729  1.00 54.22           O  
ATOM   4157  CB  GLU C 123      62.017  69.263  -1.830  1.00 58.93           C  
ATOM   4158  CG  GLU C 123      62.198  68.241  -0.718  1.00 63.95           C  
ATOM   4159  CD  GLU C 123      63.415  68.514   0.164  1.00 65.68           C  
ATOM   4160  OE1 GLU C 123      64.549  68.201  -0.272  1.00 66.75           O  
ATOM   4161  OE2 GLU C 123      63.235  69.041   1.288  1.00 66.01           O  
ATOM   4162  N   GLN C 124      59.000  69.729  -0.548  1.00 54.96           N  
ATOM   4163  CA  GLN C 124      57.575  69.411  -0.604  1.00 54.81           C  
ATOM   4164  C   GLN C 124      56.823  70.727  -0.755  1.00 54.47           C  
ATOM   4165  O   GLN C 124      55.756  70.786  -1.367  1.00 54.72           O  
ATOM   4166  CB  GLN C 124      57.123  68.715   0.682  1.00 54.54           C  
ATOM   4167  CG  GLN C 124      55.679  68.229   0.657  1.00 52.90           C  
ATOM   4168  CD  GLN C 124      55.067  68.212   2.040  1.00 53.01           C  
ATOM   4169  OE1 GLN C 124      55.764  67.996   3.032  1.00 53.95           O  
ATOM   4170  NE2 GLN C 124      53.761  68.434   2.116  1.00 51.96           N  
ATOM   4171  N   LEU C 125      57.389  71.782  -0.178  1.00 54.13           N  
ATOM   4172  CA  LEU C 125      56.785  73.102  -0.263  1.00 52.67           C  
ATOM   4173  C   LEU C 125      56.884  73.605  -1.690  1.00 51.73           C  
ATOM   4174  O   LEU C 125      55.898  74.059  -2.260  1.00 52.68           O  
ATOM   4175  CB  LEU C 125      57.471  74.084   0.698  1.00 51.55           C  
ATOM   4176  CG  LEU C 125      56.891  74.201   2.120  1.00 50.23           C  
ATOM   4177  CD1 LEU C 125      57.806  75.039   3.002  1.00 49.41           C  
ATOM   4178  CD2 LEU C 125      55.503  74.824   2.058  1.00 48.97           C  
ATOM   4179  N   LYS C 126      58.067  73.503  -2.278  1.00 51.74           N  
ATOM   4180  CA  LYS C 126      58.251  73.965  -3.645  1.00 53.40           C  
ATOM   4181  C   LYS C 126      57.274  73.323  -4.615  1.00 54.05           C  
ATOM   4182  O   LYS C 126      57.009  73.877  -5.675  1.00 55.06           O  
ATOM   4183  CB  LYS C 126      59.674  73.687  -4.122  1.00 54.22           C  
ATOM   4184  CG  LYS C 126      60.744  74.351  -3.282  1.00 56.79           C  
ATOM   4185  CD  LYS C 126      62.136  74.050  -3.815  1.00 58.44           C  
ATOM   4186  CE  LYS C 126      63.191  74.519  -2.834  1.00 60.58           C  
ATOM   4187  NZ  LYS C 126      62.987  73.883  -1.500  1.00 62.29           N  
ATOM   4188  N   SER C 127      56.734  72.161  -4.262  1.00 54.76           N  
ATOM   4189  CA  SER C 127      55.801  71.480  -5.150  1.00 54.80           C  
ATOM   4190  C   SER C 127      54.329  71.828  -4.934  1.00 55.83           C  
ATOM   4191  O   SER C 127      53.440  71.126  -5.426  1.00 56.98           O  
ATOM   4192  CB  SER C 127      55.999  69.969  -5.067  1.00 53.87           C  
ATOM   4193  OG  SER C 127      56.045  69.538  -3.724  1.00 56.03           O  
ATOM   4194  N   GLY C 128      54.075  72.904  -4.193  1.00 55.56           N  
ATOM   4195  CA  GLY C 128      52.711  73.356  -3.978  1.00 54.25           C  
ATOM   4196  C   GLY C 128      51.899  72.824  -2.814  1.00 53.91           C  
ATOM   4197  O   GLY C 128      50.896  73.439  -2.432  1.00 54.88           O  
ATOM   4198  N   THR C 129      52.294  71.691  -2.249  1.00 51.88           N  
ATOM   4199  CA  THR C 129      51.537  71.138  -1.137  1.00 50.73           C  
ATOM   4200  C   THR C 129      52.330  71.211   0.154  1.00 49.39           C  
ATOM   4201  O   THR C 129      53.556  71.122   0.154  1.00 48.75           O  
ATOM   4202  CB  THR C 129      51.096  69.655  -1.409  1.00 51.18           C  
ATOM   4203  OG1 THR C 129      52.224  68.872  -1.829  1.00 51.84           O  
ATOM   4204  CG2 THR C 129      50.009  69.602  -2.493  1.00 49.22           C  
ATOM   4205  N   ALA C 130      51.620  71.402   1.257  1.00 48.71           N  
ATOM   4206  CA  ALA C 130      52.257  71.466   2.558  1.00 48.79           C  
ATOM   4207  C   ALA C 130      51.556  70.456   3.459  1.00 48.94           C  
ATOM   4208  O   ALA C 130      50.325  70.491   3.594  1.00 48.12           O  
ATOM   4209  CB  ALA C 130      52.135  72.866   3.128  1.00 49.47           C  
ATOM   4210  N   SER C 131      52.335  69.554   4.060  1.00 48.02           N  
ATOM   4211  CA  SER C 131      51.778  68.523   4.937  1.00 48.07           C  
ATOM   4212  C   SER C 131      52.457  68.497   6.305  1.00 47.43           C  
ATOM   4213  O   SER C 131      53.652  68.206   6.419  1.00 47.81           O  
ATOM   4214  CB  SER C 131      51.899  67.151   4.272  1.00 47.52           C  
ATOM   4215  OG  SER C 131      53.257  66.807   4.090  1.00 49.14           O  
ATOM   4216  N   VAL C 132      51.679  68.791   7.340  1.00 46.67           N  
ATOM   4217  CA  VAL C 132      52.183  68.831   8.704  1.00 47.10           C  
ATOM   4218  C   VAL C 132      51.960  67.499   9.396  1.00 47.18           C  
ATOM   4219  O   VAL C 132      50.888  66.907   9.276  1.00 46.84           O  
ATOM   4220  CB  VAL C 132      51.461  69.916   9.516  1.00 47.59           C  
ATOM   4221  CG1 VAL C 132      52.138  70.108  10.866  1.00 48.32           C  
ATOM   4222  CG2 VAL C 132      51.436  71.203   8.728  1.00 48.24           C  
ATOM   4223  N   VAL C 133      52.964  67.040  10.137  1.00 47.13           N  
ATOM   4224  CA  VAL C 133      52.865  65.765  10.834  1.00 47.60           C  
ATOM   4225  C   VAL C 133      53.052  65.876  12.336  1.00 48.32           C  
ATOM   4226  O   VAL C 133      53.957  66.553  12.806  1.00 48.83           O  
ATOM   4227  CB  VAL C 133      53.908  64.759  10.293  1.00 47.46           C  
ATOM   4228  CG1 VAL C 133      53.826  63.447  11.066  1.00 45.70           C  
ATOM   4229  CG2 VAL C 133      53.676  64.514   8.806  1.00 45.61           C  
ATOM   4230  N   CYS C 134      52.188  65.190  13.078  1.00 49.52           N  
ATOM   4231  CA  CYS C 134      52.235  65.164  14.541  1.00 50.02           C  
ATOM   4232  C   CYS C 134      52.434  63.684  14.943  1.00 50.09           C  
ATOM   4233  O   CYS C 134      51.791  62.799  14.375  1.00 50.04           O  
ATOM   4234  CB  CYS C 134      50.919  65.715  15.089  1.00 50.30           C  
ATOM   4235  SG  CYS C 134      50.895  65.966  16.886  1.00 51.66           S  
ATOM   4236  N   LEU C 135      53.303  63.410  15.917  1.00 49.54           N  
ATOM   4237  CA  LEU C 135      53.590  62.019  16.302  1.00 48.50           C  
ATOM   4238  C   LEU C 135      53.521  61.639  17.788  1.00 47.89           C  
ATOM   4239  O   LEU C 135      54.339  62.091  18.593  1.00 47.56           O  
ATOM   4240  CB  LEU C 135      54.980  61.638  15.772  1.00 48.35           C  
ATOM   4241  CG  LEU C 135      55.554  60.253  16.079  1.00 47.15           C  
ATOM   4242  CD1 LEU C 135      55.042  59.252  15.068  1.00 45.34           C  
ATOM   4243  CD2 LEU C 135      57.067  60.310  16.023  1.00 47.06           C  
ATOM   4244  N   LEU C 136      52.556  60.790  18.140  1.00 47.77           N  
ATOM   4245  CA  LEU C 136      52.409  60.313  19.515  1.00 46.88           C  
ATOM   4246  C   LEU C 136      53.179  59.002  19.548  1.00 47.61           C  
ATOM   4247  O   LEU C 136      52.752  57.997  18.972  1.00 48.15           O  
ATOM   4248  CB  LEU C 136      50.947  60.050  19.868  1.00 45.75           C  
ATOM   4249  CG  LEU C 136      49.813  60.835  19.204  1.00 45.36           C  
ATOM   4250  CD1 LEU C 136      48.651  60.872  20.176  1.00 43.29           C  
ATOM   4251  CD2 LEU C 136      50.220  62.255  18.848  1.00 44.47           C  
ATOM   4252  N   ASN C 137      54.316  59.031  20.231  1.00 47.92           N  
ATOM   4253  CA  ASN C 137      55.223  57.897  20.334  1.00 46.09           C  
ATOM   4254  C   ASN C 137      55.055  57.057  21.613  1.00 45.15           C  
ATOM   4255  O   ASN C 137      54.981  57.588  22.719  1.00 44.95           O  
ATOM   4256  CB  ASN C 137      56.648  58.443  20.266  1.00 48.41           C  
ATOM   4257  CG  ASN C 137      57.672  57.369  20.074  1.00 50.82           C  
ATOM   4258  OD1 ASN C 137      57.792  56.809  18.986  1.00 53.03           O  
ATOM   4259  ND2 ASN C 137      58.419  57.059  21.132  1.00 51.49           N  
ATOM   4260  N   ASN C 138      54.980  55.739  21.443  1.00 43.86           N  
ATOM   4261  CA  ASN C 138      54.882  54.787  22.555  1.00 41.74           C  
ATOM   4262  C   ASN C 138      53.879  55.005  23.696  1.00 41.64           C  
ATOM   4263  O   ASN C 138      54.275  55.238  24.845  1.00 41.44           O  
ATOM   4264  CB  ASN C 138      56.264  54.630  23.161  1.00 39.92           C  
ATOM   4265  CG  ASN C 138      57.196  53.878  22.256  1.00 40.49           C  
ATOM   4266  OD1 ASN C 138      57.216  54.100  21.044  1.00 38.16           O  
ATOM   4267  ND2 ASN C 138      57.962  52.959  22.831  1.00 41.22           N  
ATOM   4268  N   PHE C 139      52.591  54.866  23.402  1.00 39.97           N  
ATOM   4269  CA  PHE C 139      51.559  55.045  24.418  1.00 39.28           C  
ATOM   4270  C   PHE C 139      50.606  53.841  24.565  1.00 39.98           C  
ATOM   4271  O   PHE C 139      50.529  52.959  23.701  1.00 39.69           O  
ATOM   4272  CB  PHE C 139      50.735  56.299  24.101  1.00 37.06           C  
ATOM   4273  CG  PHE C 139      50.028  56.238  22.772  1.00 36.32           C  
ATOM   4274  CD1 PHE C 139      50.695  56.561  21.595  1.00 36.17           C  
ATOM   4275  CD2 PHE C 139      48.695  55.830  22.695  1.00 36.14           C  
ATOM   4276  CE1 PHE C 139      50.050  56.476  20.354  1.00 37.29           C  
ATOM   4277  CE2 PHE C 139      48.043  55.739  21.465  1.00 36.26           C  
ATOM   4278  CZ  PHE C 139      48.723  56.066  20.289  1.00 37.47           C  
ATOM   4279  N   TYR C 140      49.874  53.830  25.669  1.00 38.69           N  
ATOM   4280  CA  TYR C 140      48.919  52.777  25.938  1.00 39.24           C  
ATOM   4281  C   TYR C 140      47.887  53.307  26.927  1.00 40.09           C  
ATOM   4282  O   TYR C 140      48.250  53.894  27.945  1.00 39.53           O  
ATOM   4283  CB  TYR C 140      49.613  51.551  26.521  1.00 39.45           C  
ATOM   4284  CG  TYR C 140      48.648  50.418  26.698  1.00 39.60           C  
ATOM   4285  CD1 TYR C 140      48.164  49.718  25.591  1.00 40.04           C  
ATOM   4286  CD2 TYR C 140      48.122  50.118  27.955  1.00 39.27           C  
ATOM   4287  CE1 TYR C 140      47.171  48.750  25.728  1.00 41.29           C  
ATOM   4288  CE2 TYR C 140      47.122  49.152  28.105  1.00 40.60           C  
ATOM   4289  CZ  TYR C 140      46.655  48.474  26.985  1.00 41.81           C  
ATOM   4290  OH  TYR C 140      45.684  47.514  27.117  1.00 44.15           O  
ATOM   4291  N   PRO C 141      46.582  53.058  26.676  1.00 41.45           N  
ATOM   4292  CA  PRO C 141      45.935  52.338  25.570  1.00 41.95           C  
ATOM   4293  C   PRO C 141      46.178  52.857  24.171  1.00 44.01           C  
ATOM   4294  O   PRO C 141      47.186  53.500  23.894  1.00 45.20           O  
ATOM   4295  CB  PRO C 141      44.454  52.407  25.931  1.00 40.48           C  
ATOM   4296  CG  PRO C 141      44.473  52.434  27.400  1.00 40.22           C  
ATOM   4297  CD  PRO C 141      45.574  53.428  27.682  1.00 42.29           C  
ATOM   4298  N   ARG C 142      45.237  52.546  23.286  1.00 47.48           N  
ATOM   4299  CA  ARG C 142      45.296  52.968  21.892  1.00 51.00           C  
ATOM   4300  C   ARG C 142      44.367  54.158  21.690  1.00 52.67           C  
ATOM   4301  O   ARG C 142      44.521  54.927  20.741  1.00 52.61           O  
ATOM   4302  CB  ARG C 142      44.878  51.816  20.972  1.00 52.48           C  
ATOM   4303  CG  ARG C 142      44.616  52.232  19.528  1.00 54.57           C  
ATOM   4304  CD  ARG C 142      44.248  51.036  18.658  1.00 56.25           C  
ATOM   4305  NE  ARG C 142      43.488  51.441  17.479  1.00 57.46           N  
ATOM   4306  CZ  ARG C 142      43.580  50.857  16.287  1.00 58.83           C  
ATOM   4307  NH1 ARG C 142      44.407  49.837  16.105  1.00 59.47           N  
ATOM   4308  NH2 ARG C 142      42.842  51.296  15.274  1.00 58.86           N  
ATOM   4309  N   GLU C 143      43.394  54.303  22.585  1.00 54.54           N  
ATOM   4310  CA  GLU C 143      42.459  55.409  22.495  1.00 55.63           C
[truncated: 225,586 more chars]
