# Supplementary material for: ProteinShader: illustrative rendering of macromolecules
Source: BMC Struct Biol. 2009 Mar 30;9:19. doi: 10.1186/1472-6807-9-19 (PMC2672931; doi:10.1186/1472-6807-9-19)
Supplement: Additional file 1 — ProteinShader program without source code. This compressed file contains the complete ProteinShader program including associated libraries, but no source code. A README.txt file gives an overview of the ProteinShader distribution, and the index.html file in the help subdirectory has directions on getting started with the program as well as a set of tutorials. [file 1472-6807-9-19-S1.zip › ProteinShader-beta-0_9_4-binary/data/1HGU.pdb]

HEADER    HORMONE                                 11-MAY-95   1HGU      1HGU   2
TITLE     HUMAN GROWTH HORMONE                                          1HGU   3
COMPND    MOL_ID: 1;                                                    1HGU   4
COMPND   2 MOLECULE: HUMAN GROWTH HORMONE;                              1HGU   5
COMPND   3 CHAIN: NULL;                                                 1HGU   6
COMPND   4 SYNONYM: HUMAN SOMATOTROPIN                                  1HGU   7
SOURCE    MOL_ID: 1;                                                    1HGU   8
SOURCE   2 ORGANISM_SCIENTIFIC: HOMO SAPIENS;                           1HGU   9
SOURCE   3 ORGANISM_COMMON: HUMAN                                       1HGU  10
KEYWDS    HORMONE                                                       1HGU  11
EXPDTA    X-RAY DIFFRACTION                                             1HGU  12
AUTHOR    L.CHANTALAT,N.JONES,F.KORBER,J.NAVAZA,A.G.PAVLOVSKY           1HGU  13
REVDAT   1   07-DEC-95 1HGU    0                                        1HGU  14
JRNL        AUTH   L.CHANTALAT,N.Y.CHIRGADZE,N.JONES,F.KORBER,          1HGU  15
JRNL        AUTH 2 J.NAVAZA,A.G.PAVLOVSK,A.WLODAWER                     1HGU  16
JRNL        TITL   THE CRYSTAL STRUCTURE OF WILD-TYPE GROWTH HORMONE    1HGU  17
JRNL        TITL 2 AT 2.5 ANGSTROMS RESOLUTION                          1HGU  18
JRNL        REF    TO BE PUBLISHED                                      1HGU  19
JRNL        REFN                                                  0353  1HGU  20
REMARK   1                                                              1HGU  21
REMARK   2                                                              1HGU  22
REMARK   2 RESOLUTION. 2.5  ANGSTROMS.                                  1HGU  23
REMARK   3                                                              1HGU  24
REMARK   3 REFINEMENT.                                                  1HGU  25
REMARK   3   PROGRAM 1                  X-PLOR                          1HGU  26
REMARK   3   AUTHORS 1                  BRUNGER                         1HGU  27
REMARK   3   PROGRAM 2                  PROLSQ                          1HGU  28
REMARK   3   AUTHORS 2                  KONNERT,HENDRICKSON             1HGU  29
REMARK   3   R VALUE                    0.212                           1HGU  30
REMARK   3   MEAN B VALUE               34.    ANGSTROMS**2             1HGU  31
REMARK   3   ESD FROM LUZZATI PLOT      0.32   ANGSTROMS                1HGU  32
REMARK   3   RMSD BOND DISTANCES        0.025  ANGSTROMS                1HGU  33
REMARK   3   RMSD BOND ANGLES           2.6    DEGREES                  1HGU  34
REMARK   4                                                              1HGU  35
REMARK   4 THE FOLLOWING RESIDUES ARE DISORDERED AND NOT INCLUDED:      1HGU  36
REMARK   4    1, 37 - 39, 191                                           1HGU  37
REMARK   5                                                              1HGU  38
REMARK   5 THE FOLLOWING RESIDUES WERE MODELED AS ALA DURING            1HGU  39
REMARK   5 REFINEMENT :                                                 1HGU  40
REMARK   5    ARG 19, ILE 36, TYR 42, ASN 47, THR 50, THR 67,           1HGU  41
REMARK   5    GLN 68, VAL 102, GLU 119, ILE 138, SER 144,               1HGU  42
REMARK   5    THR 148, GLU 174                                          1HGU  43
REMARK   6                                                              1HGU  44
REMARK   6 ORIGINAL DEPOSITION REVISED PRIOR TO RELEASE                 1HGU  45
REMARK   6    TRACKING NUMBER: T6471, DATE REVISED: 12-OCT-95           1HGU  46
REMARK  18                                                              1HGU  47
REMARK  18 EXPERIMENTAL DETAILS.                                        1HGU  48
REMARK  18  MONOCHROMATIC (Y/N)            : Y                          1HGU  49
REMARK  18  LAUE (Y/N)                     : N                          1HGU  50
REMARK  18  WAVELENGTH OR RANGE (A)        : 1.5418                     1HGU  51
REMARK  18  DETECTOR TYPE                  : MULTI-WIRE                 1HGU  52
REMARK  18  DETECTOR MANUFACTURER          : SIEMENS                    1HGU  53
REMARK  18  INTENSITY-INTEGRATION SOFTWARE : XENGEN                     1HGU  54
REMARK  18  MERGING R VALUE (INTENSITY)    : 0.0747                     1HGU  55
DBREF  1HGU      2   190  SWS    P01241   SOMA_HUMAN      28    216     1HGU  56
SEQADV 1HGU             SWS  P01241    LYS    64 GAP IN PDB ENTRY       1HGU  57
SEQADV 1HGU             SWS  P01241    GLU    65 GAP IN PDB ENTRY       1HGU  58
SEQADV 1HGU GLN     11  SWS  P01241    ASP    37 CONFLICT               1HGU  59
SEQADV 1HGU GLU     29  SWS  P01241    GLN    55 CONFLICT               1HGU  60
SEQADV 1HGU ALA     47  SWS  P01241    ASN    73 CONFLICT               1HGU  61
SEQADV 1HGU ALA     50  SWS  P01241    THR    76 CONFLICT               1HGU  62
SEQADV 1HGU GLN     66  SWS  P01241    GLU    92 CONFLICT               1HGU  63
SEQADV 1HGU ALA     67  SWS  P01241    THR    93 CONFLICT               1HGU  64
SEQADV 1HGU GLN     74  SWS  P01241    GLU   100 CONFLICT               1HGU  65
SEQADV 1HGU GLY     91  SWS  P01241    GLN   117 CONFLICT               1HGU  66
SEQADV 1HGU ASP    109  SWS  P01241    ASN   135 CONFLICT               1HGU  67
SEQADV 1HGU ALA    138  SWS  P01241    ILE   164 CONFLICT               1HGU  68
SEQADV 1HGU ALA    144  SWS  P01241    SER   170 CONFLICT               1HGU  69
SEQADV 1HGU ALA    148  SWS  P01241    THR   174 CONFLICT               1HGU  70
SEQRES   1    191  PHE PRO THR ILE PRO LEU SER ARG LEU PHE GLN ASN ALA  1HGU  71
SEQRES   2    191  MET LEU ARG ALA HIS ARG LEU HIS GLN LEU ALA PHE ASP  1HGU  72
SEQRES   3    191  THR TYR GLU GLU PHE GLU GLU ALA TYR ILE PRO LYS GLU  1HGU  73
SEQRES   4    191  GLN LYS TYR SER PHE LEU GLN ALA PRO GLN ALA SER LEU  1HGU  74
SEQRES   5    191  CYS PHE SER GLU SER ILE PRO THR PRO SER ASN ARG GLU  1HGU  75
SEQRES   6    191  GLN ALA GLN GLN LYS SER ASN LEU GLN LEU LEU ARG ILE  1HGU  76
SEQRES   7    191  SER LEU LEU LEU ILE GLN SER TRP LEU GLU PRO VAL GLY  1HGU  77
SEQRES   8    191  PHE LEU ARG SER VAL PHE ALA ASN SER LEU VAL TYR GLY  1HGU  78
SEQRES   9    191  ALA SER ASP SER ASP VAL TYR ASP LEU LEU LYS ASP LEU  1HGU  79
SEQRES  10    191  GLU GLU GLY ILE GLN THR LEU MET GLY ARG LEU GLU ASP  1HGU  80
SEQRES  11    191  GLY SER PRO ARG THR GLY GLN ALA PHE LYS GLN THR TYR  1HGU  81
SEQRES  12    191  ALA LYS PHE ASP ALA ASN SER HIS ASN ASP ASP ALA LEU  1HGU  82
SEQRES  13    191  LEU LYS ASN TYR GLY LEU LEU TYR CYS PHE ARG LYS ASP  1HGU  83
SEQRES  14    191  MET ASP LYS VAL GLU THR PHE LEU ARG ILE VAL GLN CYS  1HGU  84
SEQRES  15    191  ARG SER VAL GLU GLY SER CYS GLY PHE                  1HGU  85
FTNOTE   1                                                              1HGU  86
FTNOTE   1 CIS PROLINE - PRO      37                                    1HGU  87
FTNOTE   2                                                              1HGU  88
FTNOTE   2     ALA      67  - GLN      68               OMEGA = 215.88  1HGU  89
FTNOTE   2 PEPTIDE BOND DEVIATES SIGNIFICANTLY FROM TRANS CONFORMATION  1HGU  90
FTNOTE   3                                                              1HGU  91
FTNOTE   3     GLN      68  - GLN      69               OMEGA = 226.17  1HGU  92
FTNOTE   3 PEPTIDE BOND DEVIATES SIGNIFICANTLY FROM TRANS CONFORMATION  1HGU  93
FTNOTE   4                                                              1HGU  94
FTNOTE   4     ASP     107  - SER     108               OMEGA = 238.99  1HGU  95
FTNOTE   4 PEPTIDE BOND DEVIATES SIGNIFICANTLY FROM TRANS CONFORMATION  1HGU  96
FTNOTE   5                                                              1HGU  97
FTNOTE   5     SER     108  - ASP     109               OMEGA = 269.60  1HGU  98
FTNOTE   5 PEPTIDE BOND DEVIATES SIGNIFICANTLY FROM TRANS CONFORMATION  1HGU  99
FTNOTE   6                                                              1HGU 100
FTNOTE   6     ASN     149  - SER     150               OMEGA = 137.02  1HGU 101
FTNOTE   6 PEPTIDE BOND DEVIATES SIGNIFICANTLY FROM TRANS CONFORMATION  1HGU 102
FTNOTE   7                                                              1HGU 103
FTNOTE   7     ASP     153  - ASP     154               OMEGA = 141.53  1HGU 104
FTNOTE   7 PEPTIDE BOND DEVIATES SIGNIFICANTLY FROM TRANS CONFORMATION  1HGU 105
FORMUL   2  HOH   *81(H2 O1)                                            1HGU 106
HELIX    1  H1 LEU      6  ILE     36  1                                1HGU 107
HELIX    2  HA LYS     41  PRO     48  1                                1HGU 108
HELIX    3  H2 ASN     72  PRO     89  1                                1HGU 109
HELIX    4  H3 LEU    113  LEU    128  1                                1HGU 110
HELIX    5  H4 ASP    154  SER    184  1                                1HGU 111
SSBOND   1 CYS     53    CYS    165                                     1HGU 112
SSBOND   2 CYS    182    CYS    189                                     1HGU 113
CRYST1   57.020   57.020  130.120  90.00  90.00  90.00 P 41 21 2     8  1HGU 114
ORIGX1      1.000000  0.000000  0.000000        0.00000                 1HGU 115
ORIGX2      0.000000  1.000000  0.000000        0.00000                 1HGU 116
ORIGX3      0.000000  0.000000  1.000000        0.00000                 1HGU 117
SCALE1      0.017538  0.000000  0.000000        0.00000                 1HGU 118
SCALE2      0.000000  0.017538  0.000000        0.00000                 1HGU 119
SCALE3      0.000000  0.000000  0.007685        0.00000                 1HGU 120
ATOM      1  N   PRO     2      29.114  58.211  59.211  1.00 21.97      1HGU 121
ATOM      2  CA  PRO     2      28.768  57.103  60.080  1.00 22.63      1HGU 122
ATOM      3  C   PRO     2      29.801  56.033  59.821  1.00 23.70      1HGU 123
ATOM      4  O   PRO     2      30.932  56.499  59.888  1.00 24.04      1HGU 124
ATOM      5  CB  PRO     2      27.359  56.800  59.695  1.00 23.22      1HGU 125
ATOM      6  CG  PRO     2      26.837  58.254  59.745  1.00 22.99      1HGU 126
ATOM      7  CD  PRO     2      28.004  59.122  59.303  1.00 21.78      1HGU 127
ATOM      8  N   THR     3      29.683  54.748  59.493  1.00 25.14      1HGU 128
ATOM      9  CA  THR     3      30.864  53.863  59.340  1.00 28.07      1HGU 129
ATOM     10  C   THR     3      31.608  54.135  58.023  1.00 28.18      1HGU 130
ATOM     11  O   THR     3      32.046  53.226  57.293  1.00 27.48      1HGU 131
ATOM     12  CB  THR     3      30.430  52.322  59.396  1.00 29.94      1HGU 132
ATOM     13  OG1 THR     3      29.061  52.257  59.862  1.00 31.70      1HGU 133
ATOM     14  CG2 THR     3      31.317  51.492  60.343  1.00 29.54      1HGU 134
ATOM     15  N   ILE     4      31.612  55.599  58.010  1.00 27.95      1HGU 135
ATOM     16  CA  ILE     4      32.123  55.762  56.652  1.00 28.68      1HGU 136
ATOM     17  C   ILE     4      33.612  55.995  56.670  1.00 28.68      1HGU 137
ATOM     18  O   ILE     4      34.316  55.704  55.703  1.00 28.69      1HGU 138
ATOM     19  CB  ILE     4      31.464  56.963  55.957  1.00 28.58      1HGU 139
ATOM     20  CG1 ILE     4      31.692  58.313  56.653  1.00 29.84      1HGU 140
ATOM     21  CG2 ILE     4      29.954  56.822  55.869  1.00 28.45      1HGU 141
ATOM     22  CD1 ILE     4      30.770  59.417  56.112  1.00 29.18      1HGU 142
ATOM     23  N   PRO     5      34.279  56.395  57.754  1.00 29.26      1HGU 143
ATOM     24  CA  PRO     5      35.632  56.791  57.583  1.00 29.19      1HGU 144
ATOM     25  C   PRO     5      36.346  55.651  56.972  1.00 28.99      1HGU 145
ATOM     26  O   PRO     5      36.309  54.513  57.525  1.00 29.83      1HGU 146
ATOM     27  CB  PRO     5      36.057  56.973  59.038  1.00 28.55      1HGU 147
ATOM     28  CG  PRO     5      34.913  56.436  59.874  1.00 29.12      1HGU 148
ATOM     29  CD  PRO     5      33.704  56.565  59.049  1.00 29.44      1HGU 149
ATOM     30  N   LEU     6      36.995  56.113  55.946  1.00 27.82      1HGU 150
ATOM     31  CA  LEU     6      37.631  55.338  54.895  1.00 27.08      1HGU 151
ATOM     32  C   LEU     6      38.930  54.731  55.390  1.00 27.92      1HGU 152
ATOM     33  O   LEU     6      39.267  53.590  55.042  1.00 28.76      1HGU 153
ATOM     34  CB  LEU     6      37.834  56.333  53.745  1.00 25.36      1HGU 154
ATOM     35  CG  LEU     6      38.053  55.733  52.367  1.00 25.15      1HGU 155
ATOM     36  CD1 LEU     6      37.490  56.619  51.250  1.00 24.51      1HGU 156
ATOM     37  CD2 LEU     6      39.536  55.569  52.050  1.00 25.35      1HGU 157
ATOM     38  N   SER     7      39.412  55.365  56.344  1.00 28.46      1HGU 158
ATOM     39  CA  SER     7      40.594  54.895  57.057  1.00 26.36      1HGU 159
ATOM     40  C   SER     7      40.344  53.508  57.673  1.00 26.54      1HGU 160
ATOM     41  O   SER     7      41.185  52.610  57.571  1.00 25.50      1HGU 161
ATOM     42  CB  SER     7      40.922  55.936  58.114  0.00 27.10      1HGU 162
ATOM     43  OG  SER     7      40.645  57.250  57.626  0.00 26.71      1HGU 163
ATOM     44  N   ARG     8      39.125  53.254  58.193  1.00 26.41      1HGU 164
ATOM     45  CA  ARG     8      38.684  51.965  58.748  1.00 26.38      1HGU 165
ATOM     46  C   ARG     8      38.806  50.827  57.739  1.00 27.39      1HGU 166
ATOM     47  O   ARG     8      38.868  49.658  58.142  1.00 29.87      1HGU 167
ATOM     48  CB  ARG     8      37.201  51.953  59.223  1.00 23.42      1HGU 168
ATOM     49  CG  ARG     8      36.859  52.016  60.720  1.00 18.71      1HGU 169
ATOM     50  CD  ARG     8      37.155  53.388  61.371  1.00 17.77      1HGU 170
ATOM     51  NE  ARG     8      38.583  53.590  61.597  1.00 16.22      1HGU 171
ATOM     52  CZ  ARG     8      39.176  54.774  61.829  1.00 15.02      1HGU 172
ATOM     53  NH1 ARG     8      38.556  55.961  61.894  1.00 11.54      1HGU 173
ATOM     54  NH2 ARG     8      40.491  54.741  61.978  1.00 13.90      1HGU 174
ATOM     55  N   LEU     9      38.888  51.115  56.435  1.00 26.25      1HGU 175
ATOM     56  CA  LEU     9      39.055  50.097  55.436  1.00 22.86      1HGU 176
ATOM     57  C   LEU     9      40.479  49.671  55.556  1.00 20.98      1HGU 177
ATOM     58  O   LEU     9      40.737  48.537  55.929  1.00 20.02      1HGU 178
ATOM     59  CB  LEU     9      38.682  50.743  54.143  1.00 24.85      1HGU 179
ATOM     60  CG  LEU     9      37.383  50.275  53.462  1.00 28.23      1HGU 180
ATOM     61  CD1 LEU     9      36.414  49.711  54.552  1.00 29.01      1HGU 181
ATOM     62  CD2 LEU     9      36.790  51.424  52.590  1.00 26.87      1HGU 182
ATOM     63  N   PHE    10      41.367  50.629  55.445  1.00 19.69      1HGU 183
ATOM     64  CA  PHE    10      42.769  50.352  55.663  1.00 20.93      1HGU 184
ATOM     65  C   PHE    10      42.962  49.639  57.003  1.00 21.36      1HGU 185
ATOM     66  O   PHE    10      43.712  48.678  57.095  1.00 19.64      1HGU 186
ATOM     67  CB  PHE    10      43.573  51.626  55.712  1.00 20.32      1HGU 187
ATOM     68  CG  PHE    10      43.472  52.524  54.508  1.00 19.37      1HGU 188
ATOM     69  CD1 PHE    10      44.282  52.308  53.434  1.00 18.21      1HGU 189
ATOM     70  CD2 PHE    10      42.520  53.515  54.513  1.00 19.60      1HGU 190
ATOM     71  CE1 PHE    10      44.112  53.115  52.347  1.00 17.96      1HGU 191
ATOM     72  CE2 PHE    10      42.360  54.316  53.421  1.00 17.16      1HGU 192
ATOM     73  CZ  PHE    10      43.159  54.111  52.327  1.00 17.82      1HGU 193
ATOM     74  N   GLN    11      42.170  50.006  58.017  1.00 22.46      1HGU 194
ATOM     75  CA  GLN    11      42.247  49.378  59.348  1.00 23.35      1HGU 195
ATOM     76  C   GLN    11      41.883  47.933  59.184  1.00 21.84      1HGU 196
ATOM     77  O   GLN    11      42.799  47.129  59.289  1.00 22.14      1HGU 197
ATOM     78  CB  GLN    11      41.254  49.881  60.450  1.00 24.38      1HGU 198
ATOM     79  CG  GLN    11      41.816  49.950  61.862  1.00 25.62      1HGU 199
ATOM     80  CD  GLN    11      42.469  51.304  62.148  1.00 27.67      1HGU 200
ATOM     81  OE1 GLN    11      42.212  51.912  63.194  1.00 30.39      1HGU 201
ATOM     82  NE2 GLN    11      43.335  51.883  61.313  1.00 28.10      1HGU 202
ATOM     83  N   ASN    12      40.612  47.630  58.915  1.00 20.70      1HGU 203
ATOM     84  CA  ASN    12      40.115  46.275  58.818  1.00 20.81      1HGU 204
ATOM     85  C   ASN    12      41.086  45.347  58.138  1.00 20.74      1HGU 205
ATOM     86  O   ASN    12      41.486  44.344  58.731  1.00 21.35      1HGU 206
ATOM     87  CB  ASN    12      38.796  46.284  58.074  1.00 21.06      1HGU 207
ATOM     88  CG  ASN    12      38.337  44.914  57.611  1.00 20.55      1HGU 208
ATOM     89  OD1 ASN    12      38.868  44.302  56.678  1.00 18.33      1HGU 209
ATOM     90  ND2 ASN    12      37.327  44.440  58.318  1.00 19.02      1HGU 210
ATOM     91  N   ALA    13      41.528  45.731  56.969  1.00 21.22      1HGU 211
ATOM     92  CA  ALA    13      42.492  44.891  56.306  1.00 23.02      1HGU 212
ATOM     93  C   ALA    13      43.772  44.769  57.135  1.00 23.25      1HGU 213
ATOM     94  O   ALA    13      44.235  43.664  57.394  1.00 24.84      1HGU 214
ATOM     95  CB  ALA    13      42.827  45.481  54.962  1.00 23.84      1HGU 215
ATOM     96  N   MET    14      44.296  45.847  57.685  1.00 23.47      1HGU 216
ATOM     97  CA  MET    14      45.495  45.809  58.471  1.00 23.52      1HGU 217
ATOM     98  C   MET    14      45.355  44.946  59.699  1.00 22.19      1HGU 218
ATOM     99  O   MET    14      46.225  44.098  59.852  1.00 22.71      1HGU 219
ATOM    100  CB  MET    14      45.850  47.209  58.857  1.00 28.08      1HGU 220
ATOM    101  CG  MET    14      47.157  47.529  58.198  1.00 31.11      1HGU 221
ATOM    102  SD  MET    14      48.410  47.590  59.499  1.00 35.66      1HGU 222
ATOM    103  CE  MET    14      49.609  46.628  58.613  1.00 33.81      1HGU 223
ATOM    104  N   LEU    15      44.370  45.082  60.598  1.00 21.76      1HGU 224
ATOM    105  CA  LEU    15      44.183  44.180  61.762  1.00 20.13      1HGU 225
ATOM    106  C   LEU    15      44.192  42.760  61.179  1.00 20.39      1HGU 226
ATOM    107  O   LEU    15      45.108  41.999  61.526  1.00 21.79      1HGU 227
ATOM    108  CB  LEU    15      42.797  44.293  62.496  1.00 15.38      1HGU 228
ATOM    109  CG  LEU    15      42.388  44.841  63.869  1.00 13.33      1HGU 229
ATOM    110  CD1 LEU    15      41.662  46.176  63.807  1.00 10.81      1HGU 230
ATOM    111  CD2 LEU    15      41.374  43.885  64.424  1.00 10.42      1HGU 231
ATOM    112  N   ARG    16      43.299  42.403  60.234  1.00 19.23      1HGU 232
ATOM    113  CA  ARG    16      43.257  41.034  59.764  1.00 19.55      1HGU 233
ATOM    114  C   ARG    16      44.502  40.647  59.015  1.00 21.47      1HGU 234
ATOM    115  O   ARG    16      44.868  39.481  59.102  1.00 21.03      1HGU 235
ATOM    116  CB  ARG    16      42.111  40.718  58.801  1.00 18.28      1HGU 236
ATOM    117  CG  ARG    16      40.644  40.752  59.267  1.00 15.23      1HGU 237
ATOM    118  CD  ARG    16      40.093  41.607  58.159  1.00 14.15      1HGU 238
ATOM    119  NE  ARG    16      38.695  41.838  57.880  0.50 10.29      1HGU 239
ATOM    120  CZ  ARG    16      37.601  41.308  58.395  0.50  9.51      1HGU 240
ATOM    121  NH1 ARG    16      37.525  40.383  59.331  0.50  5.75      1HGU 241
ATOM    122  NH2 ARG    16      36.493  41.770  57.845  0.50 12.11      1HGU 242
ATOM    123  N   ALA    17      45.275  41.488  58.343  1.00 22.88      1HGU 243
ATOM    124  CA  ALA    17      46.434  40.963  57.630  1.00 24.84      1HGU 244
ATOM    125  C   ALA    17      47.578  40.694  58.626  1.00 26.93      1HGU 245
ATOM    126  O   ALA    17      48.401  39.784  58.374  1.00 27.91      1HGU 246
ATOM    127  CB  ALA    17      46.860  41.946  56.540  1.00 23.61      1HGU 247
ATOM    128  N   HIS    18      47.715  41.362  59.818  1.00 27.30      1HGU 248
ATOM    129  CA  HIS    18      48.761  40.875  60.677  1.00 27.26      1HGU 249
ATOM    130  C   HIS    18      48.187  39.759  61.431  1.00 27.25      1HGU 250
ATOM    131  O   HIS    18      48.857  38.744  61.462  1.00 27.14      1HGU 251
ATOM    132  CB  HIS    18      49.380  41.936  61.547  1.00 28.89      1HGU 252
ATOM    133  CG  HIS    18      50.634  42.234  60.668  1.00 33.59      1HGU 253
ATOM    134  ND1 HIS    18      51.230  41.417  59.752  1.00 34.72      1HGU 254
ATOM    135  CD2 HIS    18      51.372  43.422  60.615  1.00 34.33      1HGU 255
ATOM    136  CE1 HIS    18      52.241  42.043  59.192  1.00 35.05      1HGU 256
ATOM    137  NE2 HIS    18      52.321  43.245  59.708  1.00 35.45      1HGU 257
ATOM    138  N   ARG    19      46.900  39.793  61.707  1.00 27.52      1HGU 258
ATOM    139  CA  ARG    19      46.229  38.632  62.276  1.00 29.01      1HGU 259
ATOM    140  C   ARG    19      46.438  37.411  61.396  1.00 29.17      1HGU 260
ATOM    141  O   ARG    19      46.387  36.267  61.826  1.00 29.59      1HGU 261
ATOM    142  CB  ARG    19      44.703  38.883  62.428  1.00 28.86      1HGU 262
ATOM    143  CG  ARG    19      44.039  37.889  63.410  0.00 28.28      1HGU 263
ATOM    144  CD  ARG    19      44.682  37.958  64.808  0.00 28.94      1HGU 264
ATOM    145  NE  ARG    19      44.124  37.030  65.782  0.00 29.26      1HGU 265
ATOM    146  CZ  ARG    19      44.156  37.272  67.102  0.00 30.01      1HGU 266
ATOM    147  NH1 ARG    19      44.697  38.383  67.603  0.00 30.20      1HGU 267
ATOM    148  NH2 ARG    19      43.669  36.377  67.955  0.00 30.20      1HGU 268
ATOM    149  N   LEU    20      46.717  37.710  60.140  1.00 30.22      1HGU 269
ATOM    150  CA  LEU    20      47.037  36.734  59.147  1.00 32.06      1HGU 270
ATOM    151  C   LEU    20      48.527  36.464  59.022  1.00 31.92      1HGU 271
ATOM    152  O   LEU    20      48.827  35.288  58.788  1.00 33.26      1HGU 272
ATOM    153  CB  LEU    20      46.456  37.192  57.825  1.00 34.56      1HGU 273
ATOM    154  CG  LEU    20      45.544  36.141  57.209  1.00 38.12      1HGU 274
ATOM    155  CD1 LEU    20      44.596  36.739  56.170  1.00 39.01      1HGU 275
ATOM    156  CD2 LEU    20      46.457  35.063  56.626  1.00 38.71      1HGU 276
ATOM    157  N   HIS    21      49.526  37.356  59.174  1.00 30.00      1HGU 277
ATOM    158  CA  HIS    21      50.915  36.898  59.084  1.00 27.86      1HGU 278
ATOM    159  C   HIS    21      51.072  35.849  60.170  1.00 28.12      1HGU 279
ATOM    160  O   HIS    21      51.572  34.765  59.893  1.00 29.11      1HGU 280
ATOM    161  CB  HIS    21      51.904  38.000  59.359  1.00 24.87      1HGU 281
ATOM    162  CG  HIS    21      53.334  37.726  58.935  1.00 22.87      1HGU 282
ATOM    163  ND1 HIS    21      54.194  38.611  58.440  1.00 23.86      1HGU 283
ATOM    164  CD2 HIS    21      54.014  36.531  58.970  1.00 22.82      1HGU 284
ATOM    165  CE1 HIS    21      55.346  37.997  58.185  1.00 22.87      1HGU 285
ATOM    166  NE2 HIS    21      55.224  36.741  58.508  1.00 22.52      1HGU 286
ATOM    167  N   GLN    22      50.468  36.132  61.338  1.00 27.63      1HGU 287
ATOM    168  CA  GLN    22      50.660  35.389  62.587  1.00 26.12      1HGU 288
ATOM    169  C   GLN    22      50.258  33.980  62.653  1.00 25.59      1HGU 289
ATOM    170  O   GLN    22      50.933  33.238  63.373  1.00 26.86      1HGU 290
ATOM    171  CB  GLN    22      49.964  36.017  63.772  1.00 25.24      1HGU 291
ATOM    172  CG  GLN    22      50.904  36.921  64.521  1.00 22.04      1HGU 292
ATOM    173  CD  GLN    22      50.211  38.130  65.108  1.00 20.24      1HGU 293
ATOM    174  OE1 GLN    22      50.843  39.168  65.059  1.00 19.55      1HGU 294
ATOM    175  NE2 GLN    22      48.991  38.143  65.654  1.00 18.46      1HGU 295
ATOM    176  N   LEU    23      49.179  33.656  61.957  1.00 23.97      1HGU 296
ATOM    177  CA  LEU    23      48.840  32.266  61.962  1.00 24.70      1HGU 297
ATOM    178  C   LEU    23      49.672  31.576  60.943  1.00 23.98      1HGU 298
ATOM    179  O   LEU    23      49.908  30.392  61.116  1.00 24.48      1HGU 299
ATOM    180  CB  LEU    23      47.548  31.863  61.472  1.00 25.49      1HGU 300
ATOM    181  CG  LEU    23      46.429  32.337  62.165  1.00 27.69      1HGU 301
ATOM    182  CD1 LEU    23      45.743  33.385  61.314  1.00 25.90      1HGU 302
ATOM    183  CD2 LEU    23      45.663  31.089  62.578  1.00 27.67      1HGU 303
ATOM    184  N   ALA    24      50.051  32.232  59.854  1.00 22.67      1HGU 304
ATOM    185  CA  ALA    24      50.742  31.501  58.834  1.00 22.53      1HGU 305
ATOM    186  C   ALA    24      52.096  31.218  59.434  1.00 23.45      1HGU 306
ATOM    187  O   ALA    24      52.458  30.046  59.459  1.00 22.21      1HGU 307
ATOM    188  CB  ALA    24      50.830  32.354  57.626  1.00 22.60      1HGU 308
ATOM    189  N   PHE    25      52.781  32.204  60.049  1.00 25.37      1HGU 309
ATOM    190  CA  PHE    25      54.034  32.017  60.799  1.00 28.54      1HGU 310
ATOM    191  C   PHE    25      53.857  31.277  62.151  1.00 29.31      1HGU 311
ATOM    192  O   PHE    25      54.880  30.746  62.609  1.00 31.37      1HGU 312
ATOM    193  CB  PHE    25      54.707  33.404  61.034  1.00 29.18      1HGU 313
ATOM    194  CG  PHE    25      56.035  33.486  61.812  1.00 30.36      1HGU 314
ATOM    195  CD1 PHE    25      56.055  33.453  63.206  1.00 30.92      1HGU 315
ATOM    196  CD2 PHE    25      57.232  33.619  61.124  1.00 32.26      1HGU 316
ATOM    197  CE1 PHE    25      57.250  33.548  63.891  1.00 31.10      1HGU 317
ATOM    198  CE2 PHE    25      58.430  33.718  61.819  1.00 32.51      1HGU 318
ATOM    199  CZ  PHE    25      58.439  33.681  63.199  1.00 33.04      1HGU 319
ATOM    200  N   ASP    26      52.723  31.187  62.890  1.00 28.75      1HGU 320
ATOM    201  CA  ASP    26      52.615  30.289  64.039  1.00 26.83      1HGU 321
ATOM    202  C   ASP    26      52.890  28.905  63.453  1.00 26.17      1HGU 322
ATOM    203  O   ASP    26      53.907  28.264  63.746  1.00 26.67      1HGU 323
ATOM    204  CB  ASP    26      51.206  30.368  64.631  1.00 26.82      1HGU 324
ATOM    205  CG  ASP    26      50.365  29.085  64.854  1.00 28.08      1HGU 325
ATOM    206  OD1 ASP    26      50.860  28.057  65.330  1.00 24.83      1HGU 326
ATOM    207  OD2 ASP    26      49.176  29.114  64.542  1.00 29.66      1HGU 327
ATOM    208  N   THR    27      51.963  28.539  62.553  1.00 24.63      1HGU 328
ATOM    209  CA  THR    27      51.921  27.290  61.835  1.00 24.19      1HGU 329
ATOM    210  C   THR    27      53.250  26.996  61.152  1.00 24.31      1HGU 330
ATOM    211  O   THR    27      53.703  25.848  61.134  1.00 23.42      1HGU 331
ATOM    212  CB  THR    27      50.758  27.416  60.841  1.00 23.48      1HGU 332
ATOM    213  OG1 THR    27      49.581  27.794  61.563  1.00 25.22      1HGU 333
ATOM    214  CG2 THR    27      50.512  26.120  60.121  1.00 23.45      1HGU 334
ATOM    215  N   TYR    28      53.894  28.018  60.593  1.00 23.86      1HGU 335
ATOM    216  CA  TYR    28      55.162  27.763  60.000  1.00 24.96      1HGU 336
ATOM    217  C   TYR    28      56.108  27.253  61.077  1.00 26.57      1HGU 337
ATOM    218  O   TYR    28      56.574  26.109  60.966  1.00 26.65      1HGU 338
ATOM    219  CB  TYR    28      55.774  29.008  59.369  1.00 25.62      1HGU 339
ATOM    220  CG  TYR    28      57.121  28.601  58.797  1.00 26.79      1HGU 340
ATOM    221  CD1 TYR    28      57.213  27.441  58.013  1.00 27.10      1HGU 341
ATOM    222  CD2 TYR    28      58.262  29.265  59.185  1.00 26.86      1HGU 342
ATOM    223  CE1 TYR    28      58.447  26.945  57.623  1.00 28.42      1HGU 343
ATOM    224  CE2 TYR    28      59.494  28.777  58.797  1.00 27.99      1HGU 344
ATOM    225  CZ  TYR    28      59.580  27.620  58.042  1.00 28.79      1HGU 345
ATOM    226  OH  TYR    28      60.822  27.126  57.698  1.00 30.01      1HGU 346
ATOM    227  N   GLU    29      56.246  28.046  62.162  1.00 28.69      1HGU 347
ATOM    228  CA  GLU    29      57.255  27.814  63.199  1.00 29.53      1HGU 348
ATOM    229  C   GLU    29      57.390  26.444  63.777  1.00 30.84      1HGU 349
ATOM    230  O   GLU    29      58.462  25.840  63.678  1.00 32.15      1HGU 350
ATOM    231  CB  GLU    29      57.107  28.762  64.404  1.00 28.41      1HGU 351
ATOM    232  CG  GLU    29      57.947  30.023  64.180  1.00 28.20      1HGU 352
ATOM    233  CD  GLU    29      59.274  29.891  63.391  1.00 28.77      1HGU 353
ATOM    234  OE1 GLU    29      59.995  28.883  63.472  1.00 27.42      1HGU 354
ATOM    235  OE2 GLU    29      59.603  30.813  62.647  1.00 30.69      1HGU 355
ATOM    236  N   GLU    30      56.274  25.943  64.293  1.00 31.30      1HGU 356
ATOM    237  CA  GLU    30      56.262  24.600  64.842  1.00 32.15      1HGU 357
ATOM    238  C   GLU    30      56.465  23.544  63.775  1.00 32.17      1HGU 358
ATOM    239  O   GLU    30      57.323  22.672  64.018  1.00 32.63      1HGU 359
ATOM    240  CB  GLU    30      54.956  24.312  65.582  1.00 32.50      1HGU 360
ATOM    241  CG  GLU    30      53.785  24.822  64.753  1.00 32.73      1HGU 361
ATOM    242  CD  GLU    30      52.497  24.863  65.504  1.00 33.17      1HGU 362
ATOM    243  OE1 GLU    30      52.241  25.871  66.178  1.00 32.21      1HGU 363
ATOM    244  OE2 GLU    30      51.791  23.868  65.371  1.00 32.75      1HGU 364
ATOM    245  N   PHE    31      55.813  23.683  62.598  1.00 30.91      1HGU 365
ATOM    246  CA  PHE    31      55.820  22.678  61.561  1.00 30.01      1HGU 366
ATOM    247  C   PHE    31      57.187  22.232  61.117  1.00 30.15      1HGU 367
ATOM    248  O   PHE    31      57.407  21.058  60.832  1.00 29.30      1HGU 368
ATOM    249  CB  PHE    31      55.109  23.187  60.393  1.00 30.62      1HGU 369
ATOM    250  CG  PHE    31      54.964  22.118  59.331  1.00 34.20      1HGU 370
ATOM    251  CD1 PHE    31      53.929  21.218  59.435  1.00 34.36      1HGU 371
ATOM    252  CD2 PHE    31      55.835  22.071  58.232  1.00 35.00      1HGU 372
ATOM    253  CE1 PHE    31      53.776  20.289  58.423  1.00 35.36      1HGU 373
ATOM    254  CE2 PHE    31      55.665  21.130  57.233  1.00 35.34      1HGU 374
ATOM    255  CZ  PHE    31      54.626  20.236  57.328  1.00 35.40      1HGU 375
ATOM    256  N   GLU    32      58.104  23.172  61.005  1.00 31.19      1HGU 376
ATOM    257  CA  GLU    32      59.432  22.827  60.556  1.00 32.60      1HGU 377
ATOM    258  C   GLU    32      60.072  22.039  61.643  1.00 32.28      1HGU 378
ATOM    259  O   GLU    32      60.680  21.050  61.261  1.00 33.42      1HGU 379
ATOM    260  CB  GLU    32      60.359  24.002  60.307  1.00 35.26      1HGU 380
ATOM    261  CG  GLU    32      60.237  24.992  61.453  1.00 38.49      1HGU 381
ATOM    262  CD  GLU    32      61.449  25.839  61.700  1.00 40.78      1HGU 382
ATOM    263  OE1 GLU    32      61.744  26.667  60.829  1.00 42.59      1HGU 383
ATOM    264  OE2 GLU    32      62.055  25.674  62.768  1.00 41.22      1HGU 384
ATOM    265  N   GLU    33      59.910  22.357  62.942  1.00 31.74      1HGU 385
ATOM    266  CA  GLU    33      60.619  21.577  63.949  1.00 31.15      1HGU 386
ATOM    267  C   GLU    33      60.056  20.194  63.908  1.00 30.93      1HGU 387
ATOM    268  O   GLU    33      60.871  19.292  63.729  1.00 29.45      1HGU 388
ATOM    269  CB  GLU    33      60.456  22.010  65.408  1.00 31.66      1HGU 389
ATOM    270  CG  GLU    33      60.954  23.402  65.783  1.00 33.26      1HGU 390
ATOM    271  CD  GLU    33      60.062  24.000  66.862  1.00 33.80      1HGU 391
ATOM    272  OE1 GLU    33      58.843  23.804  66.778  1.00 33.68      1HGU 392
ATOM    273  OE2 GLU    33      60.577  24.651  67.783  1.00 32.34      1HGU 393
ATOM    274  N   ALA    34      58.720  20.035  63.904  1.00 31.56      1HGU 394
ATOM    275  CA  ALA    34      58.094  18.710  63.948  1.00 33.31      1HGU 395
ATOM    276  C   ALA    34      58.338  17.772  62.751  1.00 34.98      1HGU 396
ATOM    277  O   ALA    34      57.796  16.654  62.695  1.00 35.35      1HGU 397
ATOM    278  CB  ALA    34      56.579  18.908  64.157  1.00 31.27      1HGU 398
ATOM    279  N   TYR    35      59.162  18.237  61.780  1.00 36.28      1HGU 399
ATOM    280  CA  TYR    35      59.547  17.542  60.557  1.00 35.36      1HGU 400
ATOM    281  C   TYR    35      61.022  17.666  60.147  1.00 36.00      1HGU 401
ATOM    282  O   TYR    35      61.776  16.685  60.169  1.00 36.26      1HGU 402
ATOM    283  CB  TYR    35      58.668  18.053  59.446  1.00 33.44      1HGU 403
ATOM    284  CG  TYR    35      57.309  17.403  59.509  1.00 33.32      1HGU 404
ATOM    285  CD1 TYR    35      57.206  16.057  59.221  1.00 33.87      1HGU 405
ATOM    286  CD2 TYR    35      56.185  18.126  59.796  1.00 33.44      1HGU 406
ATOM    287  CE1 TYR    35      55.981  15.423  59.188  1.00 33.07      1HGU 407
ATOM    288  CE2 TYR    35      54.956  17.493  59.761  1.00 33.77      1HGU 408
ATOM    289  CZ  TYR    35      54.854  16.152  59.453  1.00 32.77      1HGU 409
ATOM    290  OH  TYR    35      53.614  15.554  59.294  1.00 32.84      1HGU 410
ATOM    291  N   ILE    36      61.505  18.846  59.764  1.00 36.14      1HGU 411
ATOM    292  CA  ILE    36      62.844  18.920  59.264  1.00 36.94      1HGU 412
ATOM    293  C   ILE    36      63.864  19.357  60.332  1.00 37.74      1HGU 413
ATOM    294  O   ILE    36      64.280  20.528  60.300  1.00 39.72      1HGU 414
ATOM    295  CB  ILE    36      62.791  19.884  58.038  1.00 36.46      1HGU 415
ATOM    296  CG1 ILE    36      61.591  19.767  57.102  0.00 29.02      1HGU 416
ATOM    297  CG2 ILE    36      64.052  19.518  57.266  0.00 28.99      1HGU 417
ATOM    298  CD1 ILE    36      60.630  20.945  57.365  0.00 29.30      1HGU 418
ATOM    299  N   PRO    37      64.379  18.544  61.274  1.00 38.32   1  1HGU 419
ATOM    300  N   GLN    40      68.079  21.817  59.767  1.00 43.48      1HGU 420
ATOM    301  CA  GLN    40      68.280  20.888  58.666  1.00 44.55      1HGU 421
ATOM    302  C   GLN    40      67.603  21.197  57.328  1.00 44.52      1HGU 422
ATOM    303  O   GLN    40      67.658  20.447  56.339  1.00 43.60      1HGU 423
ATOM    304  CB  GLN    40      67.903  19.484  59.142  1.00 46.13      1HGU 424
ATOM    305  CG  GLN    40      69.249  18.738  59.040  1.00 48.77      1HGU 425
ATOM    306  CD  GLN    40      69.350  17.299  59.552  1.00 48.82      1HGU 426
ATOM    307  OE1 GLN    40      70.175  16.518  59.085  1.00 49.27      1HGU 427
ATOM    308  NE2 GLN    40      68.585  16.848  60.523  1.00 49.00      1HGU 428
ATOM    309  N   LYS    41      67.022  22.398  57.302  1.00 44.42      1HGU 429
ATOM    310  CA  LYS    41      66.504  22.977  56.091  1.00 44.03      1HGU 430
ATOM    311  C   LYS    41      67.739  23.328  55.230  1.00 43.78      1HGU 431
ATOM    312  O   LYS    41      67.926  22.810  54.126  1.00 44.59      1HGU 432
ATOM    313  CB  LYS    41      65.647  24.183  56.508  1.00 43.45      1HGU 433
ATOM    314  CG  LYS    41      64.374  23.746  57.253  1.00 41.58      1HGU 434
ATOM    315  CD  LYS    41      63.347  24.830  57.567  1.00 39.89      1HGU 435
ATOM    316  CE  LYS    41      63.762  25.724  58.735  1.00 37.56      1HGU 436
ATOM    317  NZ  LYS    41      64.270  27.020  58.327  1.00 36.42      1HGU 437
ATOM    318  N   TYR    42      68.734  24.067  55.696  1.00 43.06      1HGU 438
ATOM    319  CA  TYR    42      69.917  24.305  54.894  1.00 41.90      1HGU 439
ATOM    320  C   TYR    42      70.830  23.034  55.013  1.00 42.33      1HGU 440
ATOM    321  O   TYR    42      72.067  23.165  55.067  1.00 42.19      1HGU 441
ATOM    322  CB  TYR    42      70.477  25.639  55.463  1.00 41.17      1HGU 442
ATOM    323  CG  TYR    42      71.877  26.141  55.102  0.00 31.86      1HGU 443
ATOM    324  CD1 TYR    42      72.418  25.987  53.839  0.00 31.67      1HGU 444
ATOM    325  CD2 TYR    42      72.601  26.799  56.079  0.00 31.56      1HGU 445
ATOM    326  CE1 TYR    42      73.673  26.492  53.552  0.00 31.30      1HGU 446
ATOM    327  CE2 TYR    42      73.852  27.306  55.799  0.00 31.36      1HGU 447
ATOM    328  CZ  TYR    42      74.377  27.152  54.535  0.00 31.28      1HGU 448
ATOM    329  OH  TYR    42      75.617  27.697  54.254  0.00 30.73      1HGU 449
ATOM    330  N   SER    43      70.358  21.757  55.091  1.00 41.09      1HGU 450
ATOM    331  CA  SER    43      71.316  20.648  55.088  1.00 40.46      1HGU 451
ATOM    332  C   SER    43      71.836  20.715  53.640  1.00 40.77      1HGU 452
ATOM    333  O   SER    43      73.037  20.865  53.428  1.00 39.96      1HGU 453
ATOM    334  CB  SER    43      70.627  19.298  55.434  1.00 41.64      1HGU 454
ATOM    335  OG  SER    43      69.837  18.550  54.503  1.00 42.74      1HGU 455
ATOM    336  N   PHE    44      70.886  20.691  52.677  1.00 39.95      1HGU 456
ATOM    337  CA  PHE    44      71.045  21.091  51.285  1.00 37.82      1HGU 457
ATOM    338  C   PHE    44      69.643  21.251  50.670  1.00 38.07      1HGU 458
ATOM    339  O   PHE    44      69.555  21.339  49.445  1.00 38.20      1HGU 459
ATOM    340  CB  PHE    44      71.907  20.082  50.401  1.00 35.41      1HGU 460
ATOM    341  CG  PHE    44      71.750  18.556  50.465  1.00 34.24      1HGU 461
ATOM    342  CD1 PHE    44      70.606  17.895  50.893  1.00 33.52      1HGU 462
ATOM    343  CD2 PHE    44      72.845  17.794  50.102  1.00 33.00      1HGU 463
ATOM    344  CE1 PHE    44      70.596  16.504  50.950  1.00 32.47      1HGU 464
ATOM    345  CE2 PHE    44      72.824  16.402  50.164  1.00 32.10      1HGU 465
ATOM    346  CZ  PHE    44      71.697  15.749  50.591  1.00 31.91      1HGU 466
ATOM    347  N   LEU    45      68.533  21.422  51.459  1.00 37.87      1HGU 467
ATOM    348  CA  LEU    45      67.124  21.670  50.982  1.00 38.26      1HGU 468
ATOM    349  C   LEU    45      66.801  22.941  50.155  1.00 38.34      1HGU 469
ATOM    350  O   LEU    45      65.828  22.962  49.410  1.00 38.11      1HGU 470
ATOM    351  CB  LEU    45      66.011  21.822  52.064  1.00 37.21      1HGU 471
ATOM    352  CG  LEU    45      65.557  20.981  53.245  1.00 35.96      1HGU 472
ATOM    353  CD1 LEU    45      64.187  21.520  53.673  1.00 35.26      1HGU 473
ATOM    354  CD2 LEU    45      65.428  19.524  52.900  1.00 35.47      1HGU 474
ATOM    355  N   GLN    46      67.556  24.043  50.231  1.00 38.71      1HGU 475
ATOM    356  CA  GLN    46      67.255  25.327  49.559  1.00 38.26      1HGU 476
ATOM    357  C   GLN    46      67.354  25.360  48.019  1.00 38.40      1HGU 477
ATOM    358  O   GLN    46      66.315  25.556  47.364  1.00 39.83      1HGU 478
ATOM    359  CB  GLN    46      68.162  26.442  50.043  1.00 38.68      1HGU 479
ATOM    360  CG  GLN    46      69.107  26.100  51.199  1.00 39.96      1HGU 480
ATOM    361  CD  GLN    46      70.484  26.694  51.022  1.00 40.69      1HGU 481
ATOM    362  OE1 GLN    46      71.465  26.026  50.685  1.00 40.00      1HGU 482
ATOM    363  NE2 GLN    46      70.535  27.989  51.246  1.00 39.58      1HGU 483
ATOM    364  N   ALA    47      68.539  25.211  47.368  1.00 36.84      1HGU 484
ATOM    365  CA  ALA    47      68.654  25.199  45.889  1.00 35.14      1HGU 485
ATOM    366  C   ALA    47      67.815  24.133  45.194  1.00 33.31      1HGU 486
ATOM    367  O   ALA    47      66.961  24.527  44.412  1.00 32.99      1HGU 487
ATOM    368  CB  ALA    47      70.118  24.997  45.380  1.00 35.07      1HGU 488
ATOM    369  N   PRO    48      67.883  22.822  45.436  1.00 33.31      1HGU 489
ATOM    370  CA  PRO    48      66.905  21.845  44.923  1.00 33.18      1HGU 490
ATOM    371  C   PRO    48      65.417  22.043  45.179  1.00 32.63      1HGU 491
ATOM    372  O   PRO    48      64.605  21.226  44.721  1.00 31.33      1HGU 492
ATOM    373  CB  PRO    48      67.409  20.529  45.482  1.00 34.29      1HGU 493
ATOM    374  CG  PRO    48      68.227  20.890  46.730  1.00 34.19      1HGU 494
ATOM    375  CD  PRO    48      68.922  22.148  46.238  1.00 33.83      1HGU 495
ATOM    376  N   GLN    49      65.041  23.072  45.957  1.00 33.13      1HGU 496
ATOM    377  CA  GLN    49      63.646  23.439  46.198  1.00 33.93      1HGU 497
ATOM    378  C   GLN    49      63.471  24.904  45.860  1.00 33.75      1HGU 498
ATOM    379  O   GLN    49      62.730  25.677  46.449  1.00 34.45      1HGU 499
ATOM    380  CB  GLN    49      63.240  23.209  47.645  1.00 34.13      1HGU 500
ATOM    381  CG  GLN    49      63.103  21.732  48.022  1.00 34.61      1HGU 501
ATOM    382  CD  GLN    49      62.587  21.535  49.440  1.00 35.38      1HGU 502
ATOM    383  OE1 GLN    49      63.194  20.896  50.288  1.00 35.89      1HGU 503
ATOM    384  NE2 GLN    49      61.429  22.054  49.792  1.00 35.50      1HGU 504
ATOM    385  N   ALA    50      64.208  25.238  44.827  1.00 34.64      1HGU 505
ATOM    386  CA  ALA    50      64.281  26.510  44.168  1.00 35.97      1HGU 506
ATOM    387  C   ALA    50      63.207  27.593  44.074  1.00 36.37      1HGU 507
ATOM    388  O   ALA    50      62.686  27.861  42.982  1.00 36.30      1HGU 508
ATOM    389  CB  ALA    50      64.747  26.194  42.731  1.00 37.54      1HGU 509
ATOM    390  N   SER    51      63.003  28.338  45.171  1.00 37.34      1HGU 510
ATOM    391  CA  SER    51      62.121  29.519  45.312  1.00 38.34      1HGU 511
ATOM    392  C   SER    51      60.579  29.456  45.117  1.00 38.46      1HGU 512
ATOM    393  O   SER    51      59.940  28.571  45.690  1.00 38.41      1HGU 513
ATOM    394  CB  SER    51      62.749  30.632  44.413  1.00 38.16      1HGU 514
ATOM    395  OG  SER    51      62.345  31.992  44.609  1.00 37.05      1HGU 515
ATOM    396  N   LEU    52      59.942  30.390  44.384  1.00 37.90      1HGU 516
ATOM    397  CA  LEU    52      58.513  30.604  44.214  1.00 38.09      1HGU 517
ATOM    398  C   LEU    52      58.208  31.485  45.439  1.00 38.45      1HGU 518
ATOM    399  O   LEU    52      59.066  32.324  45.771  1.00 39.36      1HGU 519
ATOM    400  CB  LEU    52      57.566  29.335  44.272  1.00 39.05      1HGU 520
ATOM    401  CG  LEU    52      56.374  29.175  43.238  1.00 40.14      1HGU 521
ATOM    402  CD1 LEU    52      55.290  28.238  43.815  1.00 36.90      1HGU 522
ATOM    403  CD2 LEU    52      55.972  30.589  42.751  1.00 39.36      1HGU 523
ATOM    404  N   CYS    53      57.043  31.391  46.137  1.00 38.03      1HGU 524
ATOM    405  CA  CYS    53      56.590  32.346  47.157  1.00 37.24      1HGU 525
ATOM    406  C   CYS    53      56.342  33.691  46.390  1.00 35.64      1HGU 526
ATOM    407  O   CYS    53      56.382  33.649  45.146  1.00 35.05      1HGU 527
ATOM    408  CB  CYS    53      57.678  32.448  48.352  1.00 38.16      1HGU 528
ATOM    409  SG  CYS    53      57.991  31.083  49.567  1.00 38.76      1HGU 529
ATOM    410  N   PHE    54      55.996  34.905  46.855  1.00 34.31      1HGU 530
ATOM    411  CA  PHE    54      55.884  35.982  45.883  1.00 33.03      1HGU 531
ATOM    412  C   PHE    54      57.004  36.939  46.070  1.00 31.74      1HGU 532
ATOM    413  O   PHE    54      56.870  38.153  46.110  1.00 30.24      1HGU 533
ATOM    414  CB  PHE    54      54.603  36.730  45.985  1.00 35.64      1HGU 534
ATOM    415  CG  PHE    54      53.665  36.458  44.801  1.00 37.52      1HGU 535
ATOM    416  CD1 PHE    54      53.086  35.203  44.614  1.00 37.73      1HGU 536
ATOM    417  CD2 PHE    54      53.378  37.482  43.869  1.00 38.40      1HGU 537
ATOM    418  CE1 PHE    54      52.232  35.019  43.532  1.00 37.36      1HGU 538
ATOM    419  CE2 PHE    54      52.509  37.262  42.787  1.00 35.53      1HGU 539
ATOM    420  CZ  PHE    54      51.935  36.021  42.620  1.00 35.98      1HGU 540
ATOM    421  N   SER    55      58.130  36.237  46.021  1.00 30.66      1HGU 541
ATOM    422  CA  SER    55      59.466  36.791  46.109  1.00 30.04      1HGU 542
ATOM    423  C   SER    55      59.911  37.565  44.829  1.00 30.82      1HGU 543
ATOM    424  O   SER    55      60.824  38.415  44.849  1.00 30.04      1HGU 544
ATOM    425  CB  SER    55      60.349  35.596  46.417  1.00 28.29      1HGU 545
ATOM    426  OG  SER    55      59.604  34.683  47.222  1.00 25.80      1HGU 546
ATOM    427  N   GLU    56      59.194  37.240  43.718  1.00 31.31      1HGU 547
ATOM    428  CA  GLU    56      59.311  37.807  42.394  1.00 29.98      1HGU 548
ATOM    429  C   GLU    56      58.107  38.733  42.159  1.00 32.18      1HGU 549
ATOM    430  O   GLU    56      57.042  38.254  41.761  1.00 32.15      1HGU 550
ATOM    431  CB  GLU    56      59.323  36.685  41.321  1.00 26.36      1HGU 551
ATOM    432  CG  GLU    56      59.438  35.197  41.726  1.00 22.41      1HGU 552
ATOM    433  CD  GLU    56      58.112  34.453  41.898  1.00 20.85      1HGU 553
ATOM    434  OE1 GLU    56      57.059  35.091  41.982  1.00 21.21      1HGU 554
ATOM    435  OE2 GLU    56      58.131  33.221  41.938  1.00 18.97      1HGU 555
ATOM    436  N   SER    57      58.237  40.032  42.465  1.00 34.40      1HGU 556
ATOM    437  CA  SER    57      57.215  41.063  42.230  1.00 37.58      1HGU 557
ATOM    438  C   SER    57      57.981  42.435  42.087  1.00 38.53      1HGU 558
ATOM    439  O   SER    57      58.283  42.919  40.991  1.00 38.50      1HGU 559
ATOM    440  CB  SER    57      56.205  40.958  43.445  1.00 38.37      1HGU 560
ATOM    441  OG  SER    57      56.685  41.301  44.762  1.00 39.69      1HGU 561
ATOM    442  N   ILE    58      58.320  43.141  43.157  1.00 39.47      1HGU 562
ATOM    443  CA  ILE    58      59.343  44.183  43.181  1.00 41.86      1HGU 563
ATOM    444  C   ILE    58      59.940  43.438  44.358  1.00 44.10      1HGU 564
ATOM    445  O   ILE    58      59.279  43.492  45.417  1.00 45.20      1HGU 565
ATOM    446  CB  ILE    58      59.122  45.527  43.878  1.00 41.99      1HGU 566
ATOM    447  CG1 ILE    58      57.664  45.776  44.192  1.00 42.04      1HGU 567
ATOM    448  CG2 ILE    58      59.865  46.547  43.038  1.00 43.43      1HGU 568
ATOM    449  CD1 ILE    58      57.573  46.756  45.351  1.00 41.44      1HGU 569
ATOM    450  N   PRO    59      61.018  42.621  44.277  1.00 45.45      1HGU 570
ATOM    451  CA  PRO    59      61.366  41.645  45.343  1.00 45.17      1HGU 571
ATOM    452  C   PRO    59      61.504  42.324  46.713  1.00 45.28      1HGU 572
ATOM    453  O   PRO    59      62.244  43.289  46.857  1.00 44.02      1HGU 573
ATOM    454  CB  PRO    59      62.639  40.997  44.848  1.00 44.99      1HGU 574
ATOM    455  CG  PRO    59      62.488  41.082  43.344  1.00 45.03      1HGU 575
ATOM    456  CD  PRO    59      61.939  42.511  43.140  1.00 45.11      1HGU 576
ATOM    457  N   THR    60      60.639  41.912  47.643  1.00 46.50      1HGU 577
ATOM    458  CA  THR    60      60.451  42.504  48.968  1.00 48.65      1HGU 578
ATOM    459  C   THR    60      61.164  43.759  49.440  1.00 50.53      1HGU 579
ATOM    460  O   THR    60      62.360  43.839  49.712  1.00 51.20      1HGU 580
ATOM    461  CB  THR    60      60.651  41.355  49.978  1.00 48.09      1HGU 581
ATOM    462  OG1 THR    60      59.290  41.009  50.108  1.00 48.44      1HGU 582
ATOM    463  CG2 THR    60      61.248  41.572  51.369  1.00 47.16      1HGU 583
ATOM    464  N   PRO    61      60.335  44.792  49.424  1.00 52.17      1HGU 584
ATOM    465  CA  PRO    61      60.473  45.959  50.298  1.00 53.18      1HGU 585
ATOM    466  C   PRO    61      60.161  45.782  51.749  0.00 38.41      1HGU 586
ATOM    467  O   PRO    61      59.071  46.168  52.198  0.00 38.01      1HGU 587
ATOM    468  CB  PRO    61      59.592  47.049  49.712  1.00 53.62      1HGU 588
ATOM    469  CG  PRO    61      58.981  46.524  48.431  1.00 53.91      1HGU 589
ATOM    470  CD  PRO    61      59.739  45.200  48.147  1.00 53.23      1HGU 590
ATOM    471  N   SER    62      61.159  44.290  52.507  0.00 38.63      1HGU 591
ATOM    472  CA  SER    62      60.825  44.999  53.735  1.00 55.29      1HGU 592
ATOM    473  C   SER    62      62.013  44.983  54.692  1.00 55.65      1HGU 593
ATOM    474  O   SER    62      62.443  43.920  55.164  1.00 56.67      1HGU 594
ATOM    475  CB  SER    62      59.759  44.135  54.423  0.00 38.18      1HGU 595
ATOM    476  OG  SER    62      58.614  44.881  54.741  0.00 37.32      1HGU 596
ATOM    477  N   ASN    63      62.470  46.140  54.909  1.00 55.10      1HGU 597
ATOM    478  CA  ASN    63      63.493  46.594  55.855  1.00 53.38      1HGU 598
ATOM    479  C   ASN    63      63.033  47.960  55.988  1.00 51.78      1HGU 599
ATOM    480  O   ASN    63      62.393  48.492  55.075  1.00 52.51      1HGU 600
ATOM    481  CB  ASN    63      64.928  46.423  55.438  1.00 53.47      1HGU 601
ATOM    482  CG  ASN    63      65.803  46.596  56.688  1.00 53.99      1HGU 602
ATOM    483  OD1 ASN    63      66.714  47.417  56.701  1.00 53.50      1HGU 603
ATOM    484  ND2 ASN    63      65.548  45.879  57.773  1.00 53.95      1HGU 604
ATOM    485  N   ARG    64      63.294  48.783  56.927  1.00 50.71      1HGU 605
ATOM    486  CA  ARG    64      62.314  49.796  56.942  1.00 48.75      1HGU 606
ATOM    487  C   ARG    64      62.710  50.913  56.088  1.00 47.15      1HGU 607
ATOM    488  O   ARG    64      63.633  51.667  56.388  1.00 47.56      1HGU 608
ATOM    489  CB  ARG    64      62.497  50.526  58.285  1.00 49.10      1HGU 609
ATOM    490  CG  ARG    64      61.488  50.231  59.355  1.00 49.42      1HGU 610
ATOM    491  CD  ARG    64      62.101  49.575  60.585  1.00 48.47      1HGU 611
ATOM    492  NE  ARG    64      61.258  48.491  61.034  1.00 47.80      1HGU 612
ATOM    493  CZ  ARG    64      61.154  47.339  60.386  1.00 46.34      1HGU 613
ATOM    494  NH1 ARG    64      61.877  47.090  59.286  1.00 45.82      1HGU 614
ATOM    495  NH2 ARG    64      60.327  46.355  60.760  1.00 45.66      1HGU 615
ATOM    496  N   GLU    65      61.855  50.759  55.108  1.00 44.52      1HGU 616
ATOM    497  CA  GLU    65      61.684  51.519  53.928  1.00 42.69      1HGU 617
ATOM    498  C   GLU    65      60.226  51.310  53.496  1.00 42.24      1HGU 618
ATOM    499  O   GLU    65      59.681  50.199  53.591  1.00 42.22      1HGU 619
ATOM    500  CB  GLU    65      62.739  51.073  52.915  1.00 41.12      1HGU 620
ATOM    501  CG  GLU    65      62.329  51.271  51.466  1.00 36.78      1HGU 621
ATOM    502  CD  GLU    65      61.871  49.970  50.827  1.00 35.35      1HGU 622
ATOM    503  OE1 GLU    65      62.727  49.039  50.582  1.00 33.99      1HGU 623
ATOM    504  OE2 GLU    65      60.628  49.805  50.547  1.00 33.05      1HGU 624
ATOM    505  N   GLN    66      59.688  52.376  53.085  1.00 42.14      1HGU 625
ATOM    506  CA  GLN    66      58.367  52.532  52.533  1.00 41.41      1HGU 626
ATOM    507  C   GLN    66      58.465  52.155  51.060  1.00 43.20      1HGU 627
ATOM    508  O   GLN    66      59.514  52.390  50.427  1.00 43.05      1HGU 628
ATOM    509  CB  GLN    66      57.993  54.016  52.668  1.00 37.67      1HGU 629
ATOM    510  CG  GLN    66      56.536  54.279  53.035  1.00 35.38      1HGU 630
ATOM    511  CD  GLN    66      56.202  55.778  53.062  1.00 34.98      1HGU 631
ATOM    512  OE1 GLN    66      57.053  56.609  52.740  1.00 34.88      1HGU 632
ATOM    513  NE2 GLN    66      55.002  56.183  53.430  1.00 34.62      1HGU 633
ATOM    514  N   ALA    67      58.048  51.215  50.413  1.00 44.89   2  1HGU 634
ATOM    515  CA  ALA    67      58.213  50.705  49.044  1.00 45.39   2  1HGU 635
ATOM    516  C   ALA    67      58.319  51.843  48.050  1.00 45.46   2  1HGU 636
ATOM    517  O   ALA    67      57.554  52.814  48.096  1.00 44.46   2  1HGU 637
ATOM    518  CB  ALA    67      57.026  49.832  48.636  1.00 45.58   2  1HGU 638
ATOM    519  N   GLN    68      59.212  51.700  47.142  1.00 46.13   2  1HGU 639
ATOM    520  CA  GLN    68      60.001  52.829  46.612  1.00 47.80   2  1HGU 640
ATOM    521  C   GLN    68      59.241  53.187  45.453  1.00 48.96   2  1HGU 641
ATOM    522  O   GLN    68      58.616  52.356  44.815  1.00 49.70   2  1HGU 642
ATOM    523  CB  GLN    68      61.445  52.351  46.353  0.00 37.67   2  1HGU 643
ATOM    524  CG  GLN    68      61.537  51.093  45.473  0.00 36.17   2  1HGU 644
ATOM    525  CD  GLN    68      61.282  49.769  46.217  0.00 35.36   2  1HGU 645
ATOM    526  OE1 GLN    68      61.000  49.766  47.414  0.00 35.06   2  1HGU 646
ATOM    527  NE2 GLN    68      61.361  48.620  45.566  0.00 35.07   2  1HGU 647
ATOM    528  N   GLN    69      59.296  54.394  45.010  1.00 49.64   3  1HGU 648
ATOM    529  CA  GLN    69      58.061  55.027  44.672  1.00 49.49   3  1HGU 649
ATOM    530  C   GLN    69      57.674  54.722  43.260  1.00 48.24   3  1HGU 650
ATOM    531  O   GLN    69      58.402  55.017  42.318  1.00 46.75   3  1HGU 651
ATOM    532  CB  GLN    69      58.465  56.519  44.883  1.00 51.26   3  1HGU 652
ATOM    533  CG  GLN    69      57.396  57.581  44.731  1.00 53.90   3  1HGU 653
ATOM    534  CD  GLN    69      57.811  58.704  43.766  1.00 55.77   3  1HGU 654
ATOM    535  OE1 GLN    69      57.149  59.738  43.716  1.00 56.53   3  1HGU 655
ATOM    536  NE2 GLN    69      58.847  58.541  42.964  1.00 55.68   3  1HGU 656
ATOM    537  N   LYS    70      56.515  54.213  43.586  1.00 47.24      1HGU 657
ATOM    538  CA  LYS    70      55.515  53.319  43.036  1.00 46.50      1HGU 658
ATOM    539  C   LYS    70      54.208  54.035  43.197  1.00 45.83      1HGU 659
ATOM    540  O   LYS    70      54.189  55.220  43.416  1.00 46.14      1HGU 660
ATOM    541  CB  LYS    70      55.456  51.953  43.732  1.00 46.79      1HGU 661
ATOM    542  CG  LYS    70      56.787  51.215  43.796  1.00 47.15      1HGU 662
ATOM    543  CD  LYS    70      56.667  49.723  43.465  1.00 47.59      1HGU 663
ATOM    544  CE  LYS    70      57.615  49.291  42.346  1.00 47.88      1HGU 664
ATOM    545  NZ  LYS    70      59.015  49.645  42.617  1.00 47.92      1HGU 665
ATOM    546  N   SER    71      53.242  53.382  42.817  1.00 44.60      1HGU 666
ATOM    547  CA  SER    71      51.857  53.853  42.601  1.00 42.91      1HGU 667
ATOM    548  C   SER    71      50.965  53.281  43.703  1.00 41.28      1HGU 668
ATOM    549  O   SER    71      50.999  52.070  43.980  1.00 41.10      1HGU 669
ATOM    550  CB  SER    71      51.286  53.381  41.264  1.00 43.23      1HGU 670
ATOM    551  OG  SER    71      49.876  53.604  41.245  1.00 43.48      1HGU 671
ATOM    552  N   ASN    72      50.321  54.057  44.460  1.00 38.88      1HGU 672
ATOM    553  CA  ASN    72      49.532  53.584  45.554  1.00 37.34      1HGU 673
ATOM    554  C   ASN    72      48.641  52.455  45.141  1.00 35.71      1HGU 674
ATOM    555  O   ASN    72      48.407  51.548  45.934  1.00 35.56      1HGU 675
ATOM    556  CB  ASN    72      48.733  54.725  46.092  1.00 40.62      1HGU 676
ATOM    557  CG  ASN    72      49.547  55.569  47.084  1.00 42.88      1HGU 677
ATOM    558  OD1 ASN    72      50.461  55.100  47.769  1.00 43.39      1HGU 678
ATOM    559  ND2 ASN    72      49.316  56.875  47.198  1.00 43.78      1HGU 679
ATOM    560  N   LEU    73      48.318  52.419  43.839  1.00 33.59      1HGU 680
ATOM    561  CA  LEU    73      47.441  51.403  43.274  1.00 31.75      1HGU 681
ATOM    562  C   LEU    73      48.042  50.065  42.800  1.00 30.08      1HGU 682
ATOM    563  O   LEU    73      47.286  49.093  42.626  1.00 29.88      1HGU 683
ATOM    564  CB  LEU    73      46.657  52.081  42.142  1.00 30.82      1HGU 684
ATOM    565  CG  LEU    73      45.547  51.237  41.542  1.00 29.89      1HGU 685
ATOM    566  CD1 LEU    73      44.596  50.720  42.622  1.00 27.65      1HGU 686
ATOM    567  CD2 LEU    73      44.824  52.095  40.527  0.00 29.16      1HGU 687
ATOM    568  N   GLN    74      49.363  49.895  42.655  1.00 28.48      1HGU 688
ATOM    569  CA  GLN    74      49.874  48.556  42.332  1.00 27.26      1HGU 689
ATOM    570  C   GLN    74      50.225  47.747  43.566  1.00 26.32      1HGU 690
ATOM    571  O   GLN    74      50.158  46.537  43.515  1.00 25.19      1HGU 691
ATOM    572  CB  GLN    74      51.125  48.544  41.473  1.00 28.04      1HGU 692
ATOM    573  CG  GLN    74      50.784  48.347  40.007  1.00 26.48      1HGU 693
ATOM    574  CD  GLN    74      50.261  49.672  39.613  1.00 25.70      1HGU 694
ATOM    575  OE1 GLN    74      49.115  50.042  39.846  1.00 24.06      1HGU 695
ATOM    576  NE2 GLN    74      51.246  50.423  39.152  1.00 25.74      1HGU 696
ATOM    577  N   LEU    75      50.583  48.323  44.718  1.00 25.82      1HGU 697
ATOM    578  CA  LEU    75      50.797  47.513  45.922  1.00 24.92      1HGU 698
ATOM    579  C   LEU    75      49.409  46.929  46.265  1.00 23.96      1HGU 699
ATOM    580  O   LEU    75      49.345  45.816  46.735  1.00 22.60      1HGU 700
ATOM    581  CB  LEU    75      51.339  48.398  47.042  1.00 26.12      1HGU 701
ATOM    582  CG  LEU    75      52.733  49.072  47.078  1.00 26.30      1HGU 702
ATOM    583  CD1 LEU    75      53.113  50.001  45.894  1.00 23.94      1HGU 703
ATOM    584  CD2 LEU    75      52.636  49.892  48.376  1.00 27.41      1HGU 704
ATOM    585  N   LEU    76      48.251  47.580  46.015  1.00 23.30      1HGU 705
ATOM    586  CA  LEU    76      46.969  46.934  46.152  1.00 24.40      1HGU 706
ATOM    587  C   LEU    76      46.866  46.046  44.899  1.00 26.49      1HGU 707
ATOM    588  O   LEU    76      46.881  44.872  45.275  1.00 27.74      1HGU 708
ATOM    589  CB  LEU    76      45.790  47.962  46.233  1.00 22.85      1HGU 709
ATOM    590  CG  LEU    76      45.701  48.995  47.422  1.00 21.96      1HGU 710
ATOM    591  CD1 LEU    76      44.880  50.231  47.082  1.00 19.60      1HGU 711
ATOM    592  CD2 LEU    76      44.846  48.452  48.538  1.00 22.08      1HGU 712
ATOM    593  N   ARG    77      46.851  46.279  43.523  1.00 27.97      1HGU 713
ATOM    594  CA  ARG    77      46.669  45.173  42.543  1.00 26.39      1HGU 714
ATOM    595  C   ARG    77      47.754  44.127  42.770  1.00 26.32      1HGU 715
ATOM    596  O   ARG    77      47.348  42.994  43.053  1.00 24.28      1HGU 716
ATOM    597  CB  ARG    77      46.756  45.552  41.011  1.00 33.53      1HGU 717
ATOM    598  CG  ARG    77      46.839  44.291  40.041  1.00 36.01      1HGU 718
ATOM    599  CD  ARG    77      46.164  44.129  38.598  1.00 39.34      1HGU 719
ATOM    600  NE  ARG    77      44.704  43.818  38.558  1.00 37.84      1HGU 720
ATOM    601  CZ  ARG    77      43.862  43.982  37.502  1.00 36.33      1HGU 721
ATOM    602  NH1 ARG    77      44.261  44.426  36.333  1.00 36.91      1HGU 722
ATOM    603  NH2 ARG    77      42.567  43.675  37.599  1.00 35.76      1HGU 723
ATOM    604  N   ILE    78      49.076  44.434  42.704  1.00 27.55      1HGU 724
ATOM    605  CA  ILE    78      50.196  43.472  42.922  1.00 26.53      1HGU 725
ATOM    606  C   ILE    78      50.044  42.729  44.252  1.00 26.37      1HGU 726
ATOM    607  O   ILE    78      50.558  41.610  44.401  1.00 25.43      1HGU 727
ATOM    608  CB  ILE    78      51.664  44.181  42.838  1.00 24.94      1HGU 728
ATOM    609  CG1 ILE    78      51.935  44.868  41.498  1.00 23.50      1HGU 729
ATOM    610  CG2 ILE    78      52.760  43.116  42.850  1.00 24.66      1HGU 730
ATOM    611  CD1 ILE    78      53.318  45.529  41.356  0.00 30.34      1HGU 731
ATOM    612  N   SER    79      49.258  43.297  45.187  1.00 26.29      1HGU 732
ATOM    613  CA  SER    79      48.907  42.527  46.368  1.00 26.63      1HGU 733
ATOM    614  C   SER    79      47.884  41.505  45.895  1.00 26.98      1HGU 734
ATOM    615  O   SER    79      48.353  40.416  45.511  1.00 28.02      1HGU 735
ATOM    616  CB  SER    79      48.254  43.323  47.521  1.00 25.07      1HGU 736
ATOM    617  OG  SER    79      49.135  43.499  48.621  0.00 26.74      1HGU 737
ATOM    618  N   LEU    80      46.570  41.861  45.768  1.00 26.53      1HGU 738
ATOM    619  CA  LEU    80      45.453  40.932  45.617  1.00 26.02      1HGU 739
ATOM    620  C   LEU    80      45.729  39.628  44.877  1.00 27.67      1HGU 740
ATOM    621  O   LEU    80      45.060  38.667  45.237  1.00 29.42      1HGU 741
ATOM    622  CB  LEU    80      44.252  41.682  44.988  1.00 22.94      1HGU 742
ATOM    623  CG  LEU    80      42.871  40.975  45.036  1.00 21.44      1HGU 743
ATOM    624  CD1 LEU    80      42.244  41.185  46.372  1.00 19.59      1HGU 744
ATOM    625  CD2 LEU    80      41.786  41.667  44.211  1.00 21.48      1HGU 745
ATOM    626  N   LEU    81      46.707  39.465  43.968  1.00 28.78      1HGU 746
ATOM    627  CA  LEU    81      47.105  38.173  43.406  1.00 28.50      1HGU 747
ATOM    628  C   LEU    81      47.696  37.297  44.507  1.00 28.94      1HGU 748
ATOM    629  O   LEU    81      47.319  36.120  44.607  1.00 27.88      1HGU 749
ATOM    630  CB  LEU    81      48.178  38.299  42.336  1.00 29.33      1HGU 750
ATOM    631  CG  LEU    81      47.955  39.022  41.013  1.00 29.85      1HGU 751
ATOM    632  CD1 LEU    81      46.561  38.728  40.458  1.00 30.43      1HGU 752
ATOM    633  CD2 LEU    81      48.114  40.511  41.236  1.00 30.88      1HGU 753
ATOM    634  N   LEU    82      48.598  37.829  45.350  1.00 29.22      1HGU 754
ATOM    635  CA  LEU    82      49.174  37.100  46.488  1.00 30.81      1HGU 755
ATOM    636  C   LEU    82      48.163  36.528  47.479  1.00 31.67      1HGU 756
ATOM    637  O   LEU    82      48.478  35.610  48.234  1.00 30.54      1HGU 757
ATOM    638  CB  LEU    82      50.080  37.960  47.350  1.00 29.33      1HGU 758
ATOM    639  CG  LEU    82      51.436  38.450  46.918  1.00 28.19      1HGU 759
ATOM    640  CD1 LEU    82      51.520  39.966  46.823  1.00 26.38      1HGU 760
ATOM    641  CD2 LEU    82      52.398  38.059  48.005  1.00 25.26      1HGU 761
ATOM    642  N   ILE    83      46.939  37.065  47.517  1.00 33.50      1HGU 762
ATOM    643  CA  ILE    83      45.946  36.536  48.430  1.00 35.27      1HGU 763
ATOM    644  C   ILE    83      44.995  35.610  47.697  1.00 36.46      1HGU 764
ATOM    645  O   ILE    83      44.768  34.492  48.143  1.00 38.36      1HGU 765
ATOM    646  CB  ILE    83      45.186  37.696  49.102  1.00 35.08      1HGU 766
ATOM    647  CG1 ILE    83      44.686  37.144  50.412  1.00 35.28      1HGU 767
ATOM    648  CG2 ILE    83      43.981  38.202  48.337  1.00 34.78      1HGU 768
ATOM    649  CD1 ILE    83      45.551  37.667  51.557  0.00 33.01      1HGU 769
ATOM    650  N   GLN    84      44.496  36.048  46.549  1.00 37.56      1HGU 770
ATOM    651  CA  GLN    84      43.647  35.308  45.661  1.00 39.33      1HGU 771
ATOM    652  C   GLN    84      44.292  34.000  45.226  1.00 40.45      1HGU 772
ATOM    653  O   GLN    84      43.569  33.025  44.981  1.00 41.91      1HGU 773
ATOM    654  CB  GLN    84      43.345  36.197  44.486  1.00 39.25      1HGU 774
ATOM    655  CG  GLN    84      42.323  37.279  44.760  1.00 40.81      1HGU 775
ATOM    656  CD  GLN    84      41.040  36.868  44.077  1.00 42.12      1HGU 776
ATOM    657  OE1 GLN    84      40.108  36.455  44.753  1.00 44.48      1HGU 777
ATOM    658  NE2 GLN    84      40.917  36.863  42.754  1.00 41.67      1HGU 778
ATOM    659  N   SER    85      45.630  33.945  45.139  1.00 41.14      1HGU 779
ATOM    660  CA  SER    85      46.343  32.695  44.872  1.00 41.86      1HGU 780
ATOM    661  C   SER    85      46.078  31.731  46.047  1.00 42.14      1HGU 781
ATOM    662  O   SER    85      45.582  30.641  45.761  1.00 42.97      1HGU 782
ATOM    663  CB  SER    85      47.864  32.997  44.707  1.00 42.25      1HGU 783
ATOM    664  OG  SER    85      48.778  31.898  44.625  1.00 41.17      1HGU 784
ATOM    665  N   TRP    86      46.296  32.028  47.355  1.00 42.05      1HGU 785
ATOM    666  CA  TRP    86      46.006  31.107  48.454  1.00 41.25      1HGU 786
ATOM    667  C   TRP    86      44.554  30.752  48.518  1.00 41.11      1HGU 787
ATOM    668  O   TRP    86      44.212  29.676  49.002  1.00 41.20      1HGU 788
ATOM    669  CB  TRP    86      46.325  31.673  49.813  1.00 43.28      1HGU 789
ATOM    670  CG  TRP    86      47.800  31.659  50.148  1.00 45.80      1HGU 790
ATOM    671  CD1 TRP    86      48.460  32.835  50.334  1.00 46.23      1HGU 791
ATOM    672  CD2 TRP    86      48.603  30.552  50.308  1.00 46.36      1HGU 792
ATOM    673  NE1 TRP    86      49.682  32.475  50.610  1.00 48.36      1HGU 793
ATOM    674  CE2 TRP    86      49.814  31.143  50.585  1.00 47.06      1HGU 794
ATOM    675  CE3 TRP    86      48.505  29.180  50.231  1.00 46.36      1HGU 795
ATOM    676  CZ2 TRP    86      50.925  30.389  50.827  1.00 47.07      1HGU 796
ATOM    677  CZ3 TRP    86      49.627  28.417  50.459  1.00 46.16      1HGU 797
ATOM    678  CH2 TRP    86      50.823  29.027  50.760  1.00 47.29      1HGU 798
ATOM    679  N   LEU    87      43.726  31.681  48.039  1.00 39.63      1HGU 799
ATOM    680  CA  LEU    87      42.305  31.476  47.936  1.00 38.56      1HGU 800
ATOM    681  C   LEU    87      41.987  30.308  47.034  1.00 38.73      1HGU 801
ATOM    682  O   LEU    87      40.896  29.782  47.208  1.00 37.46      1HGU 802
ATOM    683  CB  LEU    87      41.623  32.751  47.430  1.00 38.63      1HGU 803
ATOM    684  CG  LEU    87      41.760  34.073  48.223  1.00 38.14      1HGU 804
ATOM    685  CD1 LEU    87      40.947  35.123  47.532  1.00 36.17      1HGU 805
ATOM    686  CD2 LEU    87      41.219  33.976  49.613  1.00 37.90      1HGU 806
ATOM    687  N   GLU    88      42.874  29.825  46.138  1.00 40.64      1HGU 807
ATOM    688  CA  GLU    88      42.598  28.594  45.415  1.00 42.51      1HGU 808
ATOM    689  C   GLU    88      42.684  27.442  46.369  1.00 41.50      1HGU 809
ATOM    690  O   GLU    88      41.800  26.596  46.218  1.00 42.47      1HGU 810
ATOM    691  CB  GLU    88      43.560  28.225  44.291  1.00 46.86      1HGU 811
ATOM    692  CG  GLU    88      43.035  27.057  43.379  1.00 51.72      1HGU 812
ATOM    693  CD  GLU    88      43.304  25.570  43.743  1.00 54.67      1HGU 813
ATOM    694  OE1 GLU    88      44.439  25.100  43.572  1.00 56.53      1HGU 814
ATOM    695  OE2 GLU    88      42.368  24.862  44.158  1.00 55.67      1HGU 815
ATOM    696  N   PRO    89      43.637  27.249  47.302  1.00 40.54      1HGU 816
ATOM    697  CA  PRO    89      43.408  26.324  48.376  1.00 40.54      1HGU 817
ATOM    698  C   PRO    89      42.131  26.829  49.057  1.00 41.06      1HGU 818
ATOM    699  O   PRO    89      41.030  26.430  48.646  1.00 40.46      1HGU 819
ATOM    700  CB  PRO    89      44.649  26.394  49.225  1.00 38.84      1HGU 820
ATOM    701  CG  PRO    89      45.769  26.923  48.386  1.00 38.79      1HGU 821
ATOM    702  CD  PRO    89      45.062  27.558  47.195  1.00 40.06      1HGU 822
ATOM    703  N   VAL    90      42.221  27.847  49.910  1.00 41.48      1HGU 823
ATOM    704  CA  VAL    90      41.162  28.131  50.884  1.00 42.38      1HGU 824
ATOM    705  C   VAL    90      39.697  28.478  50.452  1.00 44.00      1HGU 825
ATOM    706  O   VAL    90      39.085  29.534  50.706  1.00 43.70      1HGU 826
ATOM    707  CB  VAL    90      41.833  29.205  51.866  1.00 41.35      1HGU 827
ATOM    708  CG1 VAL    90      43.249  28.732  52.321  1.00 39.53      1HGU 828
ATOM    709  CG2 VAL    90      41.930  30.543  51.205  1.00 41.45      1HGU 829
ATOM    710  N   GLY    91      39.105  27.337  50.002  1.00 45.64      1HGU 830
ATOM    711  CA  GLY    91      37.771  27.161  49.414  1.00 46.90      1HGU 831
ATOM    712  C   GLY    91      37.141  25.782  49.706  1.00 47.59      1HGU 832
ATOM    713  O   GLY    91      35.963  25.688  50.065  1.00 47.07      1HGU 833
ATOM    714  N   PHE    92      37.855  24.661  49.573  1.00 49.09      1HGU 834
ATOM    715  CA  PHE    92      37.333  23.334  49.960  1.00 51.17      1HGU 835
ATOM    716  C   PHE    92      38.350  22.622  50.878  1.00 51.34      1HGU 836
ATOM    717  O   PHE    92      38.060  21.764  51.721  1.00 51.66      1HGU 837
ATOM    718  CB  PHE    92      37.079  22.433  48.711  1.00 53.19      1HGU 838
ATOM    719  CG  PHE    92      36.226  21.164  48.958  1.00 55.76      1HGU 839
ATOM    720  CD1 PHE    92      34.837  21.219  48.869  1.00 55.60      1HGU 840
ATOM    721  CD2 PHE    92      36.819  19.932  49.260  1.00 56.84      1HGU 841
ATOM    722  CE1 PHE    92      34.071  20.078  49.072  1.00 55.93      1HGU 842
ATOM    723  CE2 PHE    92      36.037  18.798  49.463  1.00 57.35      1HGU 843
ATOM    724  CZ  PHE    92      34.661  18.864  49.368  1.00 56.18      1HGU 844
ATOM    725  N   LEU    93      39.606  22.957  50.609  1.00 50.89      1HGU 845
ATOM    726  CA  LEU    93      40.759  22.405  51.281  1.00 50.74      1HGU 846
ATOM    727  C   LEU    93      40.693  22.800  52.755  1.00 50.99      1HGU 847
ATOM    728  O   LEU    93      40.603  23.993  53.097  1.00 51.60      1HGU 848
ATOM    729  CB  LEU    93      42.026  22.959  50.606  1.00 49.39      1HGU 849
ATOM    730  CG  LEU    93      43.287  22.113  50.562  1.00 47.37      1HGU 850
ATOM    731  CD1 LEU    93      43.001  20.876  49.727  1.00 46.79      1HGU 851
ATOM    732  CD2 LEU    93      44.448  22.962  50.074  1.00 46.79      1HGU 852
ATOM    733  N   ARG    94      40.705  21.687  53.517  1.00 50.78      1HGU 853
ATOM    734  CA  ARG    94      40.590  21.634  54.970  1.00 49.37      1HGU 854
ATOM    735  C   ARG    94      41.942  21.663  55.668  1.00 48.20      1HGU 855
ATOM    736  O   ARG    94      43.045  21.675  55.095  1.00 47.35      1HGU 856
ATOM    737  CB  ARG    94      39.807  20.344  55.355  1.00 48.94      1HGU 857
ATOM    738  CG  ARG    94      38.467  20.524  56.121  1.00 47.79      1HGU 858
ATOM    739  CD  ARG    94      38.456  20.240  57.657  1.00 46.18      1HGU 859
ATOM    740  NE  ARG    94      37.191  19.627  58.079  1.00 43.41      1HGU 860
ATOM    741  CZ  ARG    94      36.523  19.931  59.201  1.00 42.36      1HGU 861
ATOM    742  NH1 ARG    94      36.956  20.845  60.066  1.00 41.96      1HGU 862
ATOM    743  NH2 ARG    94      35.394  19.275  59.466  1.00 40.40      1HGU 863
ATOM    744  N   SER    95      41.754  21.594  56.977  1.00 47.26      1HGU 864
ATOM    745  CA  SER    95      42.833  21.620  57.916  1.00 48.39      1HGU 865
ATOM    746  C   SER    95      43.778  20.444  57.772  1.00 48.46      1HGU 866
ATOM    747  O   SER    95      44.935  20.706  58.054  1.00 48.85      1HGU 867
ATOM    748  CB  SER    95      42.298  21.614  59.330  1.00 48.26      1HGU 868
ATOM    749  OG  SER    95      41.525  20.422  59.460  1.00 49.13      1HGU 869
ATOM    750  N   VAL    96      43.450  19.194  57.366  1.00 39.90      1HGU 870
ATOM    751  CA  VAL    96      44.420  18.074  57.317  1.00 45.62      1HGU 871
ATOM    752  C   VAL    96      45.788  18.472  56.712  1.00 45.73      1HGU 872
ATOM    753  O   VAL    96      46.813  17.836  56.971  1.00 46.43      1HGU 873
ATOM    754  CB  VAL    96      43.844  16.817  56.531  1.00 44.91      1HGU 874
ATOM    755  CG1 VAL    96      44.090  15.601  57.416  1.00 45.49      1HGU 875
ATOM    756  CG2 VAL    96      42.339  16.846  56.291  1.00 43.78      1HGU 876
ATOM    757  N   PHE    97      45.812  19.572  55.939  1.00 44.79      1HGU 877
ATOM    758  CA  PHE    97      47.028  20.232  55.505  1.00 43.45      1HGU 878
ATOM    759  C   PHE    97      47.576  21.097  56.688  1.00 42.97      1HGU 879
ATOM    760  O   PHE    97      48.611  20.834  57.321  1.00 41.82      1HGU 880
ATOM    761  CB  PHE    97      46.617  21.061  54.265  1.00 41.91      1HGU 881
ATOM    762  CG  PHE    97      47.600  22.048  53.602  1.00 42.18      1HGU 882
ATOM    763  CD1 PHE    97      48.967  22.063  53.867  1.00 40.58      1HGU 883
ATOM    764  CD2 PHE    97      47.094  22.950  52.664  1.00 41.95      1HGU 884
ATOM    765  CE1 PHE    97      49.799  22.944  53.198  1.00 40.65      1HGU 885
ATOM    766  CE2 PHE    97      47.933  23.829  52.006  1.00 41.27      1HGU 886
ATOM    767  CZ  PHE    97      49.286  23.827  52.270  1.00 41.15      1HGU 887
ATOM    768  N   ALA    98      46.825  22.165  57.003  1.00 41.59      1HGU 888
ATOM    769  CA  ALA    98      47.250  23.193  57.934  1.00 38.57      1HGU 889
ATOM    770  C   ALA    98      46.497  23.121  59.227  1.00 37.37      1HGU 890
ATOM    771  O   ALA    98      46.003  24.129  59.711  1.00 38.01      1HGU 891
ATOM    772  CB  ALA    98      47.022  24.558  57.304  1.00 37.95      1HGU 892
ATOM    773  N   ASN    99      46.324  21.939  59.782  1.00 36.09      1HGU 893
ATOM    774  CA  ASN    99      45.565  21.795  61.001  1.00 35.17      1HGU 894
ATOM    775  C   ASN    99      46.424  22.443  62.083  1.00 34.59      1HGU 895
ATOM    776  O   ASN    99      47.638  22.254  62.146  1.00 34.75      1HGU 896
ATOM    777  CB  ASN    99      45.296  20.283  61.098  1.00 34.60      1HGU 897
ATOM    778  CG  ASN    99      45.326  19.651  62.465  1.00 34.47      1HGU 898
ATOM    779  OD1 ASN    99      45.156  20.285  63.498  1.00 34.12      1HGU 899
ATOM    780  ND2 ASN    99      45.532  18.355  62.429  1.00 34.16      1HGU 900
ATOM    781  N   SER   100      45.773  23.332  62.828  1.00 35.28      1HGU 901
ATOM    782  CA  SER   100      46.428  24.181  63.807  1.00 36.26      1HGU 902
ATOM    783  C   SER   100      46.623  23.529  65.156  1.00 35.97      1HGU 903
ATOM    784  O   SER   100      45.726  23.447  66.007  1.00 34.60      1HGU 904
ATOM    785  CB  SER   100      45.640  25.500  64.025  1.00 37.20      1HGU 905
ATOM    786  OG  SER   100      45.935  26.626  63.188  1.00 38.44      1HGU 906
ATOM    787  N   LEU   101      48.114  23.010  65.172  1.00 36.32      1HGU 907
ATOM    788  CA  LEU   101      48.467  22.599  66.537  1.00 37.11      1HGU 908
ATOM    789  C   LEU   101      48.393  23.804  67.466  1.00 38.03      1HGU 909
ATOM    790  O   LEU   101      47.898  23.713  68.599  1.00 38.50      1HGU 910
ATOM    791  CB  LEU   101      49.870  22.013  66.579  1.00 36.12      1HGU 911
ATOM    792  CG  LEU   101      50.238  21.207  65.335  1.00 36.28      1HGU 912
ATOM    793  CD1 LEU   101      51.331  20.174  65.613  1.00 34.77      1HGU 913
ATOM    794  CD2 LEU   101      49.058  20.430  64.743  1.00 36.41      1HGU 914
ATOM    795  N   VAL   102      48.933  24.984  66.987  1.00 38.25      1HGU 915
ATOM    796  CA  VAL   102      48.782  26.286  67.742  1.00 38.70      1HGU 916
ATOM    797  C   VAL   102      47.681  27.133  67.091  1.00 38.35      1HGU 917
ATOM    798  O   VAL   102      47.763  27.504  65.925  1.00 37.00      1HGU 918
ATOM    799  CB  VAL   102      49.994  27.181  67.819  1.00 36.14      1HGU 919
ATOM    800  CG1 VAL   102      49.628  28.527  68.466  0.00 36.13      1HGU 920
ATOM    801  CG2 VAL   102      51.118  26.609  68.673  0.00 36.22      1HGU 921
ATOM    802  N   TYR   103      46.725  27.289  67.904  1.00 38.71      1HGU 922
ATOM    803  CA  TYR   103      45.388  27.812  67.638  1.00 39.78      1HGU 923
ATOM    804  C   TYR   103      44.818  28.294  68.889  1.00 39.66      1HGU 924
ATOM    805  O   TYR   103      45.289  27.917  69.980  1.00 39.61      1HGU 925
ATOM    806  CB  TYR   103      44.564  26.273  67.789  1.00 41.29      1HGU 926
ATOM    807  CG  TYR   103      44.707  25.135  69.186  1.00 42.81      1HGU 927
ATOM    808  CD1 TYR   103      45.866  24.812  70.072  1.00 42.96      1HGU 928
ATOM    809  CD2 TYR   103      43.601  24.238  69.683  1.00 43.32      1HGU 929
ATOM    810  CE1 TYR   103      45.931  23.856  71.234  1.00 43.48      1HGU 930
ATOM    811  CE2 TYR   103      43.661  23.262  70.855  1.00 43.51      1HGU 931
ATOM    812  CZ  TYR   103      44.835  23.050  71.678  1.00 43.52      1HGU 932
ATOM    813  OH  TYR   103      44.800  22.181  72.723  1.00 43.67      1HGU 933
ATOM    814  N   GLY   104      43.961  29.010  68.536  1.00 39.81      1HGU 934
ATOM    815  CA  GLY   104      42.910  29.539  69.251  1.00 41.09      1HGU 935
ATOM    816  C   GLY   104      41.895  29.440  68.169  1.00 42.11      1HGU 936
ATOM    817  O   GLY   104      42.231  29.277  66.980  1.00 41.91      1HGU 937
ATOM    818  N   ALA   105      40.682  29.067  68.403  1.00 42.36      1HGU 938
ATOM    819  CA  ALA   105      39.911  29.569  67.258  1.00 43.35      1HGU 939
ATOM    820  C   ALA   105      39.581  31.038  67.466  1.00 44.53      1HGU 940
ATOM    821  O   ALA   105      38.542  31.382  68.049  1.00 45.09      1HGU 941
ATOM    822  CB  ALA   105      38.614  28.772  67.113  1.00 43.06      1HGU 942
ATOM    823  N   SER   106      40.524  31.836  66.967  1.00 44.79      1HGU 943
ATOM    824  CA  SER   106      40.496  33.312  67.019  1.00 43.44      1HGU 944
ATOM    825  C   SER   106      39.260  33.820  66.280  1.00 43.91      1HGU 945
ATOM    826  O   SER   106      38.219  34.094  66.891  1.00 44.09      1HGU 946
ATOM    827  CB  SER   106      41.765  33.861  66.363  1.00 41.80      1HGU 947
ATOM    828  OG  SER   106      42.894  33.110  66.795  1.00 41.40      1HGU 948
ATOM    829  N   ASP   107      39.420  33.952  64.982  1.00 43.89   4  1HGU 949
ATOM    830  CA  ASP   107      38.314  34.292  64.085  1.00 43.49   4  1HGU 950
ATOM    831  C   ASP   107      38.103  33.109  63.219  1.00 43.07   4  1HGU 951
ATOM    832  O   ASP   107      37.927  31.984  63.740  1.00 41.13   4  1HGU 952
ATOM    833  CB  ASP   107      38.599  35.472  63.299  1.00 44.59   4  1HGU 953
ATOM    834  CG  ASP   107      37.348  36.245  63.245  1.00 45.40   4  1HGU 954
ATOM    835  OD1 ASP   107      36.217  35.651  63.066  1.00 45.89   4  1HGU 955
ATOM    836  OD2 ASP   107      37.390  37.527  63.372  1.00 45.55   4  1HGU 956
ATOM    837  N   SER   108      37.977  33.100  61.909  1.00 44.00   4  1HGU 957
ATOM    838  CA  SER   108      36.758  32.562  61.254  1.00 44.64   4  1HGU 958
ATOM    839  C   SER   108      37.030  31.340  60.254  1.00 44.36   4  1HGU 959
ATOM    840  O   SER   108      36.950  31.442  59.044  1.00 44.56   4  1HGU 960
ATOM    841  CB  SER   108      36.082  33.651  60.406  1.00 45.46   4  1HGU 961
ATOM    842  OG  SER   108      34.745  33.862  60.838  1.00 43.87   4  1HGU 962
ATOM    843  N   ASP   109      37.333  30.064  60.644  1.00 44.62   5  1HGU 963
ATOM    844  CA  ASP   109      38.662  29.380  60.909  1.00 44.56   5  1HGU 964
ATOM    845  C   ASP   109      39.992  29.807  60.138  1.00 42.36   5  1HGU 965
ATOM    846  O   ASP   109      40.930  30.376  60.699  1.00 42.38   5  1HGU 966
ATOM    847  CB  ASP   109      38.657  27.866  60.469  1.00 48.35   5  1HGU 967
ATOM    848  CG  ASP   109      37.294  27.093  60.450  1.00 50.40   5  1HGU 968
ATOM    849  OD1 ASP   109      36.235  27.629  60.954  1.00 52.04   5  1HGU 969
ATOM    850  OD2 ASP   109      37.241  25.909  59.942  1.00 51.30   5  1HGU 970
ATOM    851  N   VAL   110      40.160  29.538  58.813  1.00 38.54      1HGU 971
ATOM    852  CA  VAL   110      41.216  30.247  57.980  1.00 35.93      1HGU 972
ATOM    853  C   VAL   110      40.721  30.765  56.637  1.00 34.74      1HGU 973
ATOM    854  O   VAL   110      41.464  31.494  55.944  1.00 33.84      1HGU 974
ATOM    855  CB  VAL   110      42.359  29.255  57.720  1.00 35.51      1HGU 975
ATOM    856  CG1 VAL   110      43.606  29.536  58.561  1.00 34.50      1HGU 976
ATOM    857  CG2 VAL   110      41.973  27.805  58.045  1.00 35.79      1HGU 977
ATOM    858  N   TYR   111      39.743  30.468  56.400  1.00 32.88      1HGU 978
ATOM    859  CA  TYR   111      39.381  30.977  55.101  1.00 30.82      1HGU 979
ATOM    860  C   TYR   111      38.973  32.398  55.419  1.00 29.56      1HGU 980
ATOM    861  O   TYR   111      39.815  33.279  55.321  1.00 27.25      1HGU 981
ATOM    862  CB  TYR   111      38.153  30.344  54.400  1.00 32.05      1HGU 982
ATOM    863  CG  TYR   111      37.991  28.855  54.100  1.00 34.02      1HGU 983
ATOM    864  CD1 TYR   111      38.441  27.859  54.974  0.00 32.69      1HGU 984
ATOM    865  CD2 TYR   111      37.281  28.469  52.979  0.00 33.70      1HGU 985
ATOM    866  CE1 TYR   111      38.136  26.534  54.804  0.00 33.48      1HGU 986
ATOM    867  CE2 TYR   111      37.014  27.138  52.772  0.00 33.32      1HGU 987
ATOM    868  CZ  TYR   111      37.433  26.184  53.683  0.00 32.95      1HGU 988
ATOM    869  OH  TYR   111      37.124  24.855  53.500  0.00 33.22      1HGU 989
ATOM    870  N   ASP   112      37.760  32.650  55.905  1.00 28.40      1HGU 990
ATOM    871  CA  ASP   112      37.260  33.994  56.107  1.00 27.68      1HGU 991
ATOM    872  C   ASP   112      38.031  35.176  56.705  1.00 25.13      1HGU 992
ATOM    873  O   ASP   112      37.414  36.223  56.867  1.00 23.33      1HGU 993
ATOM    874  CB  ASP   112      35.942  33.814  56.828  1.00 30.57      1HGU 994
ATOM    875  CG  ASP   112      34.856  33.838  55.759  1.00 33.77      1HGU 995
ATOM    876  OD1 ASP   112      34.536  32.774  55.203  1.00 36.33      1HGU 996
ATOM    877  OD2 ASP   112      34.348  34.938  55.474  1.00 35.55      1HGU 997
ATOM    878  N   LEU   113      39.352  35.060  56.961  1.00 24.67      1HGU 998
ATOM    879  CA  LEU   113      40.346  36.044  57.428  1.00 22.68      1HGU 999
ATOM    880  C   LEU   113      41.091  36.321  56.142  1.00 21.84      1HGU1000
ATOM    881  O   LEU   113      41.289  37.458  55.744  1.00 19.96      1HGU1001
ATOM    882  CB  LEU   113      41.181  35.317  58.447  1.00 22.44      1HGU1002
ATOM    883  CG  LEU   113      41.849  35.955  59.638  1.00 22.92      1HGU1003
ATOM    884  CD1 LEU   113      40.891  36.697  60.563  1.00 22.82      1HGU1004
ATOM    885  CD2 LEU   113      42.470  34.815  60.402  1.00 20.42      1HGU1005
ATOM    886  N   LEU   114      41.495  35.233  55.483  1.00 22.30      1HGU1006
ATOM    887  CA  LEU   114      41.953  35.297  54.102  1.00 23.34      1HGU1007
ATOM    888  C   LEU   114      40.733  35.791  53.321  1.00 24.53      1HGU1008
ATOM    889  O   LEU   114      40.824  36.937  52.862  1.00 24.96      1HGU1009
ATOM    890  CB  LEU   114      42.425  33.912  53.553  1.00 20.82      1HGU1010
ATOM    891  CG  LEU   114      43.828  33.351  53.962  1.00 20.56      1HGU1011
ATOM    892  CD1 LEU   114      44.058  31.938  53.500  1.00 19.50      1HGU1012
ATOM    893  CD2 LEU   114      44.940  34.061  53.220  1.00 20.43      1HGU1013
ATOM    894  N   LYS   115      39.575  35.117  53.167  1.00 25.51      1HGU1014
ATOM    895  CA  LYS   115      38.433  35.672  52.396  1.00 27.16      1HGU1015
ATOM    896  C   LYS   115      38.057  37.107  52.796  1.00 26.99      1HGU1016
ATOM    897  O   LYS   115      38.125  37.932  51.902  1.00 29.47      1HGU1017
ATOM    898  CB  LYS   115      37.145  34.798  52.501  1.00 27.68      1HGU1018
ATOM    899  CG  LYS   115      37.201  33.348  51.978  1.00 29.17      1HGU1019
ATOM    900  CD  LYS   115      36.664  33.199  50.569  1.00 29.78      1HGU1020
ATOM    901  CE  LYS   115      36.879  31.744  50.128  1.00 31.29      1HGU1021
ATOM    902  NZ  LYS   115      36.006  31.340  49.017  1.00 31.38      1HGU1022
ATOM    903  N   ASP   116      37.723  37.594  53.990  1.00 27.50      1HGU1023
ATOM    904  CA  ASP   116      37.422  39.009  54.200  1.00 27.91      1HGU1024
ATOM    905  C   ASP   116      38.444  40.042  53.788  1.00 28.14      1HGU1025
ATOM    906  O   ASP   116      38.053  41.122  53.373  1.00 28.16      1HGU1026
ATOM    907  CB  ASP   116      37.142  39.272  55.632  1.00 30.10      1HGU1027
ATOM    908  CG  ASP   116      35.661  39.139  55.904  1.00 32.86      1HGU1028
ATOM    909  OD1 ASP   116      35.127  38.010  55.832  1.00 33.81      1HGU1029
ATOM    910  OD2 ASP   116      35.054  40.180  56.174  1.00 33.33      1HGU1030
ATOM    911  N   LEU   117      39.741  39.726  53.859  1.00 28.56      1HGU1031
ATOM    912  CA  LEU   117      40.844  40.607  53.464  1.00 27.89      1HGU1032
ATOM    913  C   LEU   117      40.781  40.810  51.973  1.00 29.11      1HGU1033
ATOM    914  O   LEU   117      41.042  41.938  51.617  1.00 29.59      1HGU1034
ATOM    915  CB  LEU   117      42.237  40.006  53.794  1.00 25.28      1HGU1035
ATOM    916  CG  LEU   117      43.549  40.712  53.532  1.00 23.32      1HGU1036
ATOM    917  CD1 LEU   117      43.577  42.107  54.078  1.00 22.76      1HGU1037
ATOM    918  CD2 LEU   117      44.610  39.949  54.260  1.00 23.08      1HGU1038
ATOM    919  N   GLU   118      40.435  39.862  51.078  1.00 29.67      1HGU1039
ATOM    920  CA  GLU   118      40.393  40.162  49.659  1.00 29.84      1HGU1040
ATOM    921  C   GLU   118      39.078  40.844  49.311  1.00 29.19      1HGU1041
ATOM    922  O   GLU   118      39.088  41.721  48.453  1.00 29.45      1HGU1042
ATOM    923  CB  GLU   118      40.603  38.882  48.854  1.00 32.25      1HGU1043
ATOM    924  CG  GLU   118      39.654  37.755  49.147  1.00 35.80      1HGU1044
ATOM    925  CD  GLU   118      38.506  37.561  48.143  1.00 38.56      1HGU1045
ATOM    926  OE1 GLU   118      38.134  38.490  47.400  1.00 40.42      1HGU1046
ATOM    927  OE2 GLU   118      37.970  36.446  48.114  1.00 40.10      1HGU1047
ATOM    928  N   GLU   119      37.980  40.510  49.989  1.00 27.19      1HGU1048
ATOM    929  CA  GLU   119      36.690  41.158  49.861  1.00 25.89      1HGU1049
ATOM    930  C   GLU   119      36.861  42.648  50.227  1.00 26.66      1HGU1050
ATOM    931  O   GLU   119      36.717  43.536  49.396  1.00 25.93      1HGU1051
ATOM    932  CB  GLU   119      35.809  40.341  50.780  1.00 28.38      1HGU1052
ATOM    933  CG  GLU   119      35.653  38.891  50.313  0.00 28.30      1HGU1053
ATOM    934  CD  GLU   119      34.867  38.695  49.031  0.00 28.41      1HGU1054
ATOM    935  OE1 GLU   119      35.328  39.015  47.926  0.00 28.57      1HGU1055
ATOM    936  OE2 GLU   119      33.781  38.174  49.158  0.00 28.54      1HGU1056
ATOM    937  N   GLY   120      37.357  43.020  51.418  1.00 27.75      1HGU1057
ATOM    938  CA  GLY   120      37.628  44.391  51.880  1.00 28.68      1HGU1058
ATOM    939  C   GLY   120      38.719  45.089  51.095  1.00 28.87      1HGU1059
ATOM    940  O   GLY   120      38.614  46.286  50.813  1.00 30.08      1HGU1060
ATOM    941  N   ILE   121      39.752  44.372  50.647  1.00 28.98      1HGU1061
ATOM    942  CA  ILE   121      40.794  44.948  49.810  1.00 29.06      1HGU1062
ATOM    943  C   ILE   121      40.307  45.045  48.353  1.00 30.40      1HGU1063
ATOM    944  O   ILE   121      40.993  45.490  47.431  1.00 27.99      1HGU1064
ATOM    945  CB  ILE   121      42.041  44.026  50.118  1.00 29.57      1HGU1065
ATOM    946  CG1 ILE   121      43.292  44.831  50.428  1.00 29.15      1HGU1066
ATOM    947  CG2 ILE   121      42.241  43.061  48.995  1.00 28.57      1HGU1067
ATOM    948  CD1 ILE   121      44.126  45.247  49.197  1.00 29.56      1HGU1068
ATOM    949  N   GLN   122      39.083  44.615  48.094  1.00 32.54      1HGU1069
ATOM    950  CA  GLN   122      38.488  44.913  46.815  1.00 35.57      1HGU1070
ATOM    951  C   GLN   122      38.037  46.357  46.931  1.00 36.17      1HGU1071
ATOM    952  O   GLN   122      38.597  47.148  46.174  1.00 37.84      1HGU1072
ATOM    953  CB  GLN   122      37.285  44.036  46.495  1.00 38.02      1HGU1073
ATOM    954  CG  GLN   122      37.703  42.624  46.109  1.00 40.03      1HGU1074
ATOM    955  CD  GLN   122      37.058  42.116  44.845  1.00 40.50      1HGU1075
ATOM    956  OE1 GLN   122      35.862  42.247  44.631  1.00 41.65      1HGU1076
ATOM    957  NE2 GLN   122      37.773  41.508  43.917  1.00 41.24      1HGU1077
ATOM    958  N   THR   123      37.190  46.813  47.866  1.00 36.35      1HGU1078
ATOM    959  CA  THR   123      36.702  48.192  47.938  1.00 36.37      1HGU1079
ATOM    960  C   THR   123      37.678  49.389  47.849  1.00 36.56      1HGU1080
ATOM    961  O   THR   123      37.248  50.549  47.743  1.00 36.70      1HGU1081
ATOM    962  CB  THR   123      35.847  48.193  49.224  1.00 36.97      1HGU1082
ATOM    963  OG1 THR   123      34.701  48.992  48.964  1.00 36.20      1HGU1083
ATOM    964  CG2 THR   123      36.632  48.657  50.432  1.00 37.14      1HGU1084
ATOM    965  N   LEU   124      38.997  49.153  47.817  1.00 36.00      1HGU1085
ATOM    966  CA  LEU   124      39.984  50.206  47.755  1.00 35.11      1HGU1086
ATOM    967  C   LEU   124      40.617  50.371  46.371  1.00 36.08      1HGU1087
ATOM    968  O   LEU   124      41.380  51.305  46.167  1.00 36.99      1HGU1088
ATOM    969  CB  LEU   124      41.053  49.908  48.800  1.00 33.93      1HGU1089
ATOM    970  CG  LEU   124      40.695  49.587  50.239  1.00 31.79      1HGU1090
ATOM    971  CD1 LEU   124      41.948  49.572  51.078  1.00 31.56      1HGU1091
ATOM    972  CD2 LEU   124      39.783  50.645  50.778  1.00 30.71      1HGU1092
ATOM    973  N   MET   125      40.385  49.519  45.348  1.00 36.29      1HGU1093
ATOM    974  CA  MET   125      40.891  49.738  43.964  1.00 34.52      1HGU1094
ATOM    975  C   MET   125      39.789  50.306  43.129  1.00 33.80      1HGU1095
ATOM    976  O   MET   125      40.000  51.250  42.362  1.00 32.63      1HGU1096
ATOM    977  CB  MET   125      41.298  48.539  43.140  1.00 33.24      1HGU1097
ATOM    978  CG  MET   125      40.772  47.247  43.601  1.00 32.10      1HGU1098
ATOM    979  SD  MET   125      42.316  46.599  44.216  1.00 33.16      1HGU1099
ATOM    980  CE  MET   125      42.135  45.035  43.404  1.00 31.31      1HGU1100
ATOM    981  N   GLY   126      38.597  49.735  43.308  1.00 33.16      1HGU1101
ATOM    982  CA  GLY   126      37.408  50.297  42.736  1.00 33.62      1HGU1102
ATOM    983  C   GLY   126      37.375  51.759  43.144  1.00 34.25      1HGU1103
ATOM    984  O   GLY   126      36.845  52.559  42.414  1.00 34.16      1HGU1104
ATOM    985  N   ARG   127      38.021  52.188  44.236  1.00 35.75      1HGU1105
ATOM    986  CA  ARG   127      38.073  53.596  44.596  1.00 36.93      1HGU1106
ATOM    987  C   ARG   127      39.297  54.412  44.093  1.00 37.04      1HGU1107
ATOM    988  O   ARG   127      39.462  55.598  44.435  1.00 38.31      1HGU1108
ATOM    989  CB  ARG   127      37.946  53.655  46.115  1.00 36.40      1HGU1109
ATOM    990  CG  ARG   127      36.748  54.535  46.374  1.00 39.14      1HGU1110
ATOM    991  CD  ARG   127      36.645  55.094  47.788  1.00 41.08      1HGU1111
ATOM    992  NE  ARG   127      35.484  54.536  48.473  1.00 43.73      1HGU1112
ATOM    993  CZ  ARG   127      34.262  55.103  48.487  1.00 44.11      1HGU1113
ATOM    994  NH1 ARG   127      33.961  56.220  47.818  1.00 43.82      1HGU1114
ATOM    995  NH2 ARG   127      33.286  54.487  49.150  1.00 43.71      1HGU1115
ATOM    996  N   LEU   128      40.174  53.860  43.242  1.00 35.20      1HGU1116
ATOM    997  CA  LEU   128      41.400  54.527  42.778  1.00 33.99      1HGU1117
ATOM    998  C   LEU   128      41.733  54.331  41.270  1.00 35.74      1HGU1118
ATOM    999  O   LEU   128      42.580  54.982  40.649  1.00 36.74      1HGU1119
ATOM   1000  CB  LEU   128      42.541  54.013  43.690  1.00 29.54      1HGU1120
ATOM   1001  CG  LEU   128      42.841  54.657  45.052  1.00 25.19      1HGU1121
ATOM   1002  CD1 LEU   128      43.121  53.586  46.061  1.00 21.22      1HGU1122
ATOM   1003  CD2 LEU   128      44.088  55.532  44.981  1.00 22.08      1HGU1123
ATOM   1004  N   GLU   129      40.957  53.419  40.674  1.00 35.78      1HGU1124
ATOM   1005  CA  GLU   129      40.904  53.030  39.271  1.00 36.03      1HGU1125
ATOM   1006  C   GLU   129      41.406  53.789  38.017  1.00 37.66      1HGU1126
ATOM   1007  O   GLU   129      42.009  53.169  37.127  1.00 38.14      1HGU1127
ATOM   1008  CB  GLU   129      39.416  52.626  39.002  1.00 34.62      1HGU1128
ATOM   1009  CG  GLU   129      39.308  51.518  37.922  0.50 30.99      1HGU1129
ATOM   1010  CD  GLU   129      37.936  51.193  37.324  0.50 28.83      1HGU1130
ATOM   1011  OE1 GLU   129      37.351  52.062  36.686  0.50 24.72      1HGU1131
ATOM   1012  OE2 GLU   129      37.463  50.062  37.466  0.50 25.17      1HGU1132
ATOM   1013  N   ASP   130      41.121  55.095  37.850  1.00 38.03      1HGU1133
ATOM   1014  CA  ASP   130      41.333  55.763  36.559  1.00 38.67      1HGU1134
ATOM   1015  C   ASP   130      42.518  56.697  36.398  1.00 39.94      1HGU1135
ATOM   1016  O   ASP   130      43.313  56.490  35.498  1.00 39.98      1HGU1136
ATOM   1017  CB  ASP   130      40.072  56.574  36.140  0.50 34.61      1HGU1137
ATOM   1018  CG  ASP   130      38.784  55.780  35.863  0.50 30.48      1HGU1138
ATOM   1019  OD1 ASP   130      38.778  54.547  35.933  0.50 26.14      1HGU1139
ATOM   1020  OD2 ASP   130      37.764  56.414  35.586  0.50 26.64      1HGU1140
ATOM   1021  N   GLY   131      42.666  57.755  37.201  1.00 41.03      1HGU1141
ATOM   1022  CA  GLY   131      43.786  58.698  37.110  1.00 42.21      1HGU1142
ATOM   1023  C   GLY   131      45.194  58.090  37.013  1.00 43.41      1HGU1143
ATOM   1024  O   GLY   131      46.081  58.706  36.416  1.00 43.81      1HGU1144
ATOM   1025  N   SER   132      45.432  56.903  37.611  1.00 43.84      1HGU1145
ATOM   1026  CA  SER   132      46.712  56.196  37.559  1.00 42.51      1HGU1146
ATOM   1027  C   SER   132      46.462  54.690  37.504  1.00 42.29      1HGU1147
ATOM   1028  O   SER   132      46.586  54.037  38.553  1.00 42.50      1HGU1148
ATOM   1029  CB  SER   132      47.586  56.507  38.776  0.50 41.70      1HGU1149
ATOM   1030  OG  SER   132      48.338  57.698  38.579  0.50 42.29      1HGU1150
ATOM   1031  N   PRO   133      46.081  54.167  36.292  1.00 41.63      1HGU1151
ATOM   1032  CA  PRO   133      45.739  52.772  35.976  1.00 40.25      1HGU1152
ATOM   1033  C   PRO   133      46.779  52.012  35.119  1.00 38.60      1HGU1153
ATOM   1034  O   PRO   133      47.981  52.266  35.179  1.00 36.74      1HGU1154
ATOM   1035  CB  PRO   133      44.374  52.951  35.319  1.00 39.97      1HGU1155
ATOM   1036  CG  PRO   133      44.667  54.096  34.344  1.00 40.58      1HGU1156
ATOM   1037  CD  PRO   133      45.750  54.939  35.078  1.00 41.00      1HGU1157
ATOM   1038  N   ARG   134      46.262  51.159  34.233  1.00 38.01      1HGU1158
ATOM   1039  CA  ARG   134      46.997  50.263  33.354  1.00 39.08      1HGU1159
ATOM   1040  C   ARG   134      47.569  49.235  34.339  1.00 37.96      1HGU1160
ATOM   1041  O   ARG   134      48.746  48.929  34.487  1.00 37.35      1HGU1161
ATOM   1042  CB  ARG   134      48.130  51.014  32.519  1.00 40.99      1HGU1162
ATOM   1043  CG  ARG   134      48.762  50.168  31.390  1.00 42.61      1HGU1163
ATOM   1044  CD  ARG   134      50.199  50.575  30.942  1.00 44.36      1HGU1164
ATOM   1045  NE  ARG   134      50.949  49.406  30.411  1.00 46.13      1HGU1165
ATOM   1046  CZ  ARG   134      51.660  49.342  29.244  1.00 45.75      1HGU1166
ATOM   1047  NH1 ARG   134      51.811  50.365  28.374  1.00 44.48      1HGU1167
ATOM   1048  NH2 ARG   134      52.175  48.158  28.898  1.00 44.62      1HGU1168
ATOM   1049  N   THR   135      46.648  48.593  35.019  1.00 37.15      1HGU1169
ATOM   1050  CA  THR   135      47.043  47.671  36.052  1.00 37.72      1HGU1170
ATOM   1051  C   THR   135      47.348  46.300  35.460  1.00 36.23      1HGU1171
ATOM   1052  O   THR   135      46.457  45.531  35.136  1.00 36.12      1HGU1172
ATOM   1053  CB  THR   135      45.864  47.820  37.037  1.00 39.72      1HGU1173
ATOM   1054  OG1 THR   135      46.243  47.058  38.155  1.00 41.57      1HGU1174
ATOM   1055  CG2 THR   135      44.484  47.452  36.463  1.00 41.51      1HGU1175
ATOM   1056  N   GLY   136      48.649  46.075  35.264  1.00 35.55      1HGU1176
ATOM   1057  CA  GLY   136      49.279  44.898  34.624  1.00 36.51      1HGU1177
ATOM   1058  C   GLY   136      48.644  43.489  34.476  1.00 35.82      1HGU1178
ATOM   1059  O   GLY   136      49.255  42.640  33.818  1.00 35.30      1HGU1179
ATOM   1060  N   GLN   137      47.863  43.081  34.822  1.00 35.64      1HGU1180
ATOM   1061  CA  GLN   137      47.035  41.895  34.552  1.00 36.88      1HGU1181
ATOM   1062  C   GLN   137      45.655  42.327  34.069  1.00 38.18      1HGU1182
ATOM   1063  O   GLN   137      44.940  43.077  34.750  1.00 37.47      1HGU1183
ATOM   1064  CB  GLN   137      46.841  41.089  35.856  1.00 32.10      1HGU1184
ATOM   1065  CG  GLN   137      45.861  39.914  35.708  1.00 41.18      1HGU1185
ATOM   1066  CD  GLN   137      44.906  39.735  36.904  1.00 43.64      1HGU1186
ATOM   1067  OE1 GLN   137      44.461  40.715  37.500  1.00 43.19      1HGU1187
ATOM   1068  NE2 GLN   137      44.552  38.521  37.297  1.00 43.31      1HGU1188
ATOM   1069  N   ALA   138      45.220  41.875  32.903  1.00 39.42      1HGU1189
ATOM   1070  CA  ALA   138      43.857  42.232  32.442  1.00 39.39      1HGU1190
ATOM   1071  C   ALA   138      43.307  41.262  31.390  1.00 39.56      1HGU1191
ATOM   1072  O   ALA   138      43.651  41.351  30.207  1.00 39.78      1HGU1192
ATOM   1073  CB  ALA   138      43.817  43.636  31.866  1.00 36.79      1HGU1193
ATOM   1074  N   PHE   139      42.471  40.446  31.945  1.00 38.64      1HGU1194
ATOM   1075  CA  PHE   139      41.684  39.370  31.341  1.00 38.66      1HGU1195
ATOM   1076  C   PHE   139      41.868  38.230  32.320  1.00 38.91      1HGU1196
ATOM   1077  O   PHE   139      42.661  38.303  33.262  1.00 38.51      1HGU1197
ATOM   1078  CB  PHE   139      42.007  39.094  29.863  1.00 39.30      1HGU1198
ATOM   1079  CG  PHE   139      40.882  38.229  29.261  1.00 40.37      1HGU1199
ATOM   1080  CD1 PHE   139      39.540  38.577  29.462  1.00 40.43      1HGU1200
ATOM   1081  CD2 PHE   139      41.199  37.040  28.590  1.00 40.72      1HGU1201
ATOM   1082  CE1 PHE   139      38.518  37.732  29.010  1.00 41.66      1HGU1202
ATOM   1083  CE2 PHE   139      40.176  36.199  28.130  1.00 42.15      1HGU1203
ATOM   1084  CZ  PHE   139      38.836  36.542  28.346  1.00 43.34      1HGU1204
ATOM   1085  N   LYS   140      41.173  37.157  32.184  1.00 37.66      1HGU1205
ATOM   1086  CA  LYS   140      41.249  36.196  33.267  1.00 38.97      1HGU1206
ATOM   1087  C   LYS   140      42.461  35.311  33.262  1.00 40.20      1HGU1207
ATOM   1088  O   LYS   140      42.743  34.634  32.255  1.00 42.25      1HGU1208
ATOM   1089  CB  LYS   140      40.056  35.232  33.289  1.00 36.78      1HGU1209
ATOM   1090  CG  LYS   140      39.001  35.514  32.227  1.00 36.25      1HGU1210
ATOM   1091  CD  LYS   140      37.624  34.959  32.603  1.00 34.86      1HGU1211
ATOM   1092  CE  LYS   140      36.572  36.054  32.781  1.00 35.74      1HGU1212
ATOM   1093  NZ  LYS   140      36.215  36.289  34.188  1.00 34.35      1HGU1213
ATOM   1094  N   GLN   141      43.041  35.383  34.438  1.00 40.01      1HGU1214
ATOM   1095  CA  GLN   141      44.241  34.676  34.822  1.00 40.31      1HGU1215
ATOM   1096  C   GLN   141      44.107  34.163  36.257  1.00 40.31      1HGU1216
ATOM   1097  O   GLN   141      44.371  34.895  37.223  1.00 41.27      1HGU1217
ATOM   1098  CB  GLN   141      45.432  35.630  34.743  1.00 40.26      1HGU1218
ATOM   1099  CG  GLN   141      45.140  36.875  33.900  1.00 39.56      1HGU1219
ATOM   1100  CD  GLN   141      45.768  36.810  32.508  1.00 40.74      1HGU1220
ATOM   1101  OE1 GLN   141      46.171  37.837  31.966  1.00 40.39      1HGU1221
ATOM   1102  NE2 GLN   141      45.879  35.649  31.890  1.00 39.33      1HGU1222
ATOM   1103  N   THR   142      44.303  32.719  36.452  1.00 37.66      1HGU1223
ATOM   1104  CA  THR   142      44.280  32.225  37.844  1.00 35.09      1HGU1224
ATOM   1105  C   THR   142      45.690  32.175  38.478  1.00 35.70      1HGU1225
ATOM   1106  O   THR   142      46.676  32.091  37.740  1.00 35.76      1HGU1226
ATOM   1107  CB  THR   142      43.501  30.853  37.765  1.00 32.82      1HGU1227
ATOM   1108  OG1 THR   142      42.865  30.688  39.043  1.00 29.07      1HGU1228
ATOM   1109  CG2 THR   142      44.370  29.665  37.365  1.00 31.79      1HGU1229
ATOM   1110  N   TYR   143      45.883  32.292  39.803  1.00 35.70      1HGU1230
ATOM   1111  CA  TYR   143      47.251  32.291  40.362  1.00 36.40      1HGU1231
ATOM   1112  C   TYR   143      47.640  31.152  41.336  1.00 38.03      1HGU1232
ATOM   1113  O   TYR   143      48.791  31.206  41.909  1.00 39.76      1HGU1233
ATOM   1114  CB  TYR   143      47.490  33.671  41.016  1.00 34.75      1HGU1234
ATOM   1115  CG  TYR   143      48.051  34.760  40.158  1.00 34.10      1HGU1235
ATOM   1116  CD1 TYR   143      47.431  35.154  38.981  1.00 34.99      1HGU1236
ATOM   1117  CD2 TYR   143      49.204  35.446  40.529  1.00 35.02      1HGU1237
ATOM   1118  CE1 TYR   143      47.944  36.188  38.205  1.00 36.38      1HGU1238
ATOM   1119  CE2 TYR   143      49.757  36.485  39.787  1.00 35.10      1HGU1239
ATOM   1120  CZ  TYR   143      49.122  36.851  38.607  1.00 36.69      1HGU1240
ATOM   1121  OH  TYR   143      49.640  37.871  37.823  1.00 35.87      1HGU1241
ATOM   1122  N   ALA   144      46.869  30.122  41.687  1.00 36.64      1HGU1242
ATOM   1123  CA  ALA   144      46.858  28.932  42.556  1.00 34.82      1HGU1243
ATOM   1124  C   ALA   144      48.271  28.450  42.795  1.00 34.93      1HGU1244
ATOM   1125  O   ALA   144      48.984  28.061  41.846  1.00 34.98      1HGU1245
ATOM   1126  CB  ALA   144      46.126  27.802  41.874  1.00 33.39      1HGU1246
ATOM   1127  N   LYS   145      48.720  28.466  44.056  1.00 35.96      1HGU1247
ATOM   1128  CA  LYS   145      50.100  28.094  44.205  1.00 33.03      1HGU1248
ATOM   1129  C   LYS   145      50.298  26.640  43.768  1.00 35.30      1HGU1249
ATOM   1130  O   LYS   145      50.708  26.367  42.638  1.00 36.38      1HGU1250
ATOM   1131  CB  LYS   145      50.460  28.216  45.692  1.00 26.83      1HGU1251
ATOM   1132  CG  LYS   145      50.166  29.606  46.261  1.00 22.01      1HGU1252
ATOM   1133  CD  LYS   145      51.314  30.581  46.019  1.00 17.73      1HGU1253
ATOM   1134  CE  LYS   145      52.640  30.085  46.598  1.00 14.89      1HGU1254
ATOM   1135  NZ  LYS   145      53.681  29.894  45.577  1.00 12.58      1HGU1255
ATOM   1136  N   PHE   146      49.954  25.587  44.705  1.00 36.68      1HGU1256
ATOM   1137  CA  PHE   146      49.883  24.217  44.176  1.00 38.24      1HGU1257
ATOM   1138  C   PHE   146      48.524  23.591  44.504  1.00 39.23      1HGU1258
ATOM   1139  O   PHE   146      47.691  23.369  43.614  1.00 40.31      1HGU1259
ATOM   1140  CB  PHE   146      51.025  23.372  44.778  1.00 38.42      1HGU1260
ATOM   1141  CG  PHE   146      52.287  23.253  43.883  1.00 39.64      1HGU1261
ATOM   1142  CD1 PHE   146      52.883  24.390  43.304  1.00 39.20      1HGU1262
ATOM   1143  CD2 PHE   146      52.864  21.993  43.645  1.00 39.88      1HGU1263
ATOM   1144  CE1 PHE   146      54.031  24.266  42.504  1.00 38.21      1HGU1264
ATOM   1145  CE2 PHE   146      54.012  21.873  42.845  1.00 40.01      1HGU1265
ATOM   1146  CZ  PHE   146      54.595  23.008  42.276  1.00 39.04      1HGU1266
ATOM   1147  N   ASP   147      48.479  23.379  45.852  1.00 39.80      1HGU1267
ATOM   1148  CA  ASP   147      47.359  22.520  46.420  1.00 39.13      1HGU1268
ATOM   1149  C   ASP   147      47.918  21.702  47.633  1.00 39.67      1HGU1269
ATOM   1150  O   ASP   147      49.123  21.405  47.703  1.00 38.86      1HGU1270
ATOM   1151  CB  ASP   147      46.606  21.607  45.502  1.00 36.26      1HGU1271
ATOM   1152  CG  ASP   147      45.224  21.355  46.149  1.00 33.00      1HGU1272
ATOM   1153  OD1 ASP   147      45.143  21.044  47.409  1.00 29.77      1HGU1273
ATOM   1154  OD2 ASP   147      44.144  21.480  45.464  1.00 30.66      1HGU1274
ATOM   1155  N   ALA   148      47.219  21.221  48.648  1.00 40.81      1HGU1275
ATOM   1156  CA  ALA   148      47.997  20.298  49.555  1.00 43.41      1HGU1276
ATOM   1157  C   ALA   148      47.256  19.090  50.108  1.00 44.58      1HGU1277
ATOM   1158  CB  ALA   148      48.417  21.037  50.796  1.00 38.75      1HGU1278
ATOM   1159  N   ASN   149      47.822  17.866  50.054  1.00 44.55   6  1HGU1279
ATOM   1160  CA  ASN   149      47.076  16.900  50.816  1.00 44.62   6  1HGU1280
ATOM   1161  C   ASN   149      47.597  15.681  51.488  1.00 43.71   6  1HGU1281
ATOM   1162  O   ASN   149      47.598  14.577  50.930  1.00 43.30   6  1HGU1282
ATOM   1163  CB  ASN   149      46.614  15.879  49.722  1.00 44.92   6  1HGU1283
ATOM   1164  CG  ASN   149      47.565  15.731  48.520  1.00 45.72   6  1HGU1284
ATOM   1165  OD1 ASN   149      48.194  14.684  48.350  1.00 46.25   6  1HGU1285
ATOM   1166  ND2 ASN   149      47.703  16.716  47.651  1.00 43.83   6  1HGU1286
ATOM   1167  N   SER   150      48.152  15.480  52.671  1.00 43.89   6  1HGU1287
ATOM   1168  CA  SER   150      47.739  14.301  53.459  1.00 45.00   6  1HGU1288
ATOM   1169  C   SER   150      49.018  13.654  53.837  1.00 45.20   6  1HGU1289
ATOM   1170  O   SER   150      50.099  14.066  53.399  1.00 44.96   6  1HGU1290
ATOM   1171  CB  SER   150      46.220  13.904  53.343  1.00 44.94   6  1HGU1291
ATOM   1172  OG  SER   150      45.954  13.336  52.070  1.00 44.69   6  1HGU1292
ATOM   1173  N   HIS   151      48.933  12.681  54.611  1.00 45.15      1HGU1293
ATOM   1174  CA  HIS   151      50.124  11.981  54.956  1.00 45.16      1HGU1294
ATOM   1175  C   HIS   151      50.057  10.502  54.555  1.00 44.75      1HGU1295
ATOM   1176  O   HIS   151      49.110   9.781  54.875  1.00 45.86      1HGU1296
ATOM   1177  CB  HIS   151      50.062  11.878  56.375  1.00 44.37      1HGU1297
ATOM   1178  CG  HIS   151      48.826  11.060  56.745  1.00 43.96      1HGU1298
ATOM   1179  ND1 HIS   151      48.904   9.710  57.068  1.00 43.12      1HGU1299
ATOM   1180  CD2 HIS   151      47.510  11.394  56.812  1.00 42.26      1HGU1300
ATOM   1181  CE1 HIS   151      47.681   9.276  57.312  1.00 42.01      1HGU1301
ATOM   1182  NE2 HIS   151      46.838  10.267  57.164  1.00 42.26      1HGU1302
ATOM   1183  N   ASN   152      51.967  10.713  54.021  1.00 44.21      1HGU1303
ATOM   1184  CA  ASN   152      53.064   9.885  53.358  1.00 42.83      1HGU1304
ATOM   1185  C   ASN   152      54.473  10.195  54.054  1.00 41.20      1HGU1305
ATOM   1186  O   ASN   152      54.541  10.952  55.033  1.00 40.39      1HGU1306
ATOM   1187  CB  ASN   152      53.097  10.224  51.852  1.00 42.45      1HGU1307
ATOM   1188  CG  ASN   152      52.176   9.318  51.018  1.00 42.86      1HGU1308
ATOM   1189  OD1 ASN   152      52.484   9.010  49.866  1.00 42.98      1HGU1309
ATOM   1190  ND2 ASN   152      51.051   8.858  51.537  1.00 40.97      1HGU1310
ATOM   1191  N   ASP   153      55.544   9.653  53.528  1.00 39.28   7  1HGU1311
ATOM   1192  CA  ASP   153      56.863  10.216  53.971  1.00 37.12   7  1HGU1312
ATOM   1193  C   ASP   153      57.635  10.913  52.817  1.00 36.05   7  1HGU1313
ATOM   1194  O   ASP   153      58.169  12.047  52.992  1.00 35.43   7  1HGU1314
ATOM   1195  CB  ASP   153      57.877   9.134  54.290  1.00 36.74   7  1HGU1315
ATOM   1196  CG  ASP   153      59.320   9.584  53.945  1.00 38.38   7  1HGU1316
ATOM   1197  OD1 ASP   153      59.787  10.673  54.453  1.00 38.78   7  1HGU1317
ATOM   1198  OD2 ASP   153      60.087   8.885  53.152  1.00 39.30   7  1HGU1318
ATOM   1199  N   ASP   154      57.132  11.794  51.429  1.00 33.73   7  1HGU1319
ATOM   1200  CA  ASP   154      57.627  12.979  50.730  1.00 32.52   7  1HGU1320
ATOM   1201  C   ASP   154      56.555  14.072  50.859  1.00 30.52   7  1HGU1321
ATOM   1202  O   ASP   154      56.846  15.158  51.356  1.00 28.72   7  1HGU1322
ATOM   1203  CB  ASP   154      57.930  12.679  49.246  1.00 31.80   7  1HGU1323
ATOM   1204  CG  ASP   154      59.032  13.605  48.741  1.00 31.10   7  1HGU1324
ATOM   1205  OD1 ASP   154      60.187  13.400  49.103  1.00 30.47   7  1HGU1325
ATOM   1206  OD2 ASP   154      58.761  14.529  47.989  1.00 30.57   7  1HGU1326
ATOM   1207  N   ALA   155      55.294  13.715  50.544  1.00 27.20      1HGU1327
ATOM   1208  CA  ALA   155      54.098  14.552  50.510  1.00 25.99      1HGU1328
ATOM   1209  C   ALA   155      54.141  15.776  51.342  1.00 24.85      1HGU1329
ATOM   1210  O   ALA   155      53.764  16.838  50.889  1.00 23.64      1HGU1330
ATOM   1211  CB  ALA   155      52.837  13.839  50.972  1.00 25.07      1HGU1331
ATOM   1212  N   LEU   156      54.661  15.633  52.546  1.00 24.93      1HGU1332
ATOM   1213  CA  LEU   156      54.719  16.755  53.466  1.00 24.87      1HGU1333
ATOM   1214  C   LEU   156      55.800  17.702  53.027  1.00 25.60      1HGU1334
ATOM   1215  O   LEU   156      55.541  18.875  53.214  1.00 26.21      1HGU1335
ATOM   1216  CB  LEU   156      55.028  16.392  54.927  1.00 23.56      1HGU1336
ATOM   1217  CG  LEU   156      55.464  14.999  55.251  1.00 23.71      1HGU1337
ATOM   1218  CD1 LEU   156      56.831  15.087  55.952  1.00 23.03      1HGU1338
ATOM   1219  CD2 LEU   156      54.261  14.276  55.900  1.00 22.54      1HGU1339
ATOM   1220  N   LEU   157      56.990  17.377  52.507  1.00 25.22      1HGU1340
ATOM   1221  CA  LEU   157      57.830  18.414  51.944  1.00 24.41      1HGU1341
ATOM   1222  C   LEU   157      57.210  18.952  50.653  1.00 25.00      1HGU1342
ATOM   1223  O   LEU   157      57.687  19.979  50.148  1.00 25.85      1HGU1343
ATOM   1224  CB  LEU   157      59.218  17.873  51.689  1.00 23.19      1HGU1344
ATOM   1225  CG  LEU   157      60.139  18.144  52.850  1.00 22.60      1HGU1345
ATOM   1226  CD1 LEU   157      61.489  17.566  52.545  1.00 20.88      1HGU1346
ATOM   1227  CD2 LEU   157      60.341  19.612  53.055  1.00 20.24      1HGU1347
ATOM   1228  N   LYS   158      56.154  18.308  50.092  1.00 24.54      1HGU1348
ATOM   1229  CA  LYS   158      55.386  18.992  49.033  1.00 24.12      1HGU1349
ATOM   1230  C   LYS   158      54.772  20.119  49.870  1.00 24.06      1HGU1350
ATOM   1231  O   LYS   158      55.186  21.259  49.665  1.00 23.30      1HGU1351
ATOM   1232  CB  LYS   158      54.201  18.148  48.341  1.00 23.04      1HGU1352
ATOM   1233  CG  LYS   158      54.349  17.262  47.037  1.00 20.54      1HGU1353
ATOM   1234  CD  LYS   158      55.489  16.205  47.081  1.00 20.23      1HGU1354
ATOM   1235  CE  LYS   158      55.508  15.013  46.074  1.00 19.62      1HGU1355
ATOM   1236  NZ  LYS   158      56.767  14.244  46.179  1.00 16.92      1HGU1356
ATOM   1237  N   ASN   159      54.030  19.721  50.941  1.00 24.68      1HGU1357
ATOM   1238  CA  ASN   159      53.321  20.540  51.945  1.00 25.68      1HGU1358
ATOM   1239  C   ASN   159      53.949  21.708  52.664  1.00 25.02      1HGU1359
ATOM   1240  O   ASN   159      53.448  22.824  52.605  1.00 24.08      1HGU1360
ATOM   1241  CB  ASN   159      52.815  19.657  53.000  1.00 28.04      1HGU1361
ATOM   1242  CG  ASN   159      51.428  19.272  52.610  1.00 32.61      1HGU1362
ATOM   1243  OD1 ASN   159      50.558  20.038  52.994  1.00 34.36      1HGU1363
ATOM   1244  ND2 ASN   159      51.098  18.219  51.829  1.00 33.55      1HGU1364
ATOM   1245  N   TYR   160      55.115  21.445  53.239  1.00 26.05      1HGU1365
ATOM   1246  CA  TYR   160      56.015  22.349  53.904  1.00 27.29      1HGU1366
ATOM   1247  C   TYR   160      56.021  23.661  53.180  1.00 25.30      1HGU1367
ATOM   1248  O   TYR   160      55.609  24.677  53.710  1.00 25.83      1HGU1368
ATOM   1249  CB  TYR   160      57.423  21.727  53.904  1.00 30.83      1HGU1369
ATOM   1250  CG  TYR   160      58.721  22.535  53.658  1.00 35.34      1HGU1370
ATOM   1251  CD1 TYR   160      59.203  22.773  52.373  1.00 37.11      1HGU1371
ATOM   1252  CD2 TYR   160      59.511  22.946  54.724  1.00 36.62      1HGU1372
ATOM   1253  CE1 TYR   160      60.434  23.391  52.186  1.00 37.94      1HGU1373
ATOM   1254  CE2 TYR   160      60.742  23.568  54.537  1.00 37.50      1HGU1374
ATOM   1255  CZ  TYR   160      61.206  23.784  53.263  1.00 38.03      1HGU1375
ATOM   1256  OH  TYR   160      62.436  24.370  53.055  1.00 37.80      1HGU1376
ATOM   1257  N   GLY   161      56.381  23.564  51.907  1.00 24.07      1HGU1377
ATOM   1258  CA  GLY   161      56.527  24.717  51.067  1.00 24.69      1HGU1378
ATOM   1259  C   GLY   161      55.385  25.723  51.224  1.00 24.81      1HGU1379
ATOM   1260  O   GLY   161      55.670  26.869  51.561  1.00 25.47      1HGU1380
ATOM   1261  N   LEU   162      54.110  25.359  51.079  1.00 22.33      1HGU1381
ATOM   1262  CA  LEU   162      53.121  26.392  51.138  1.00 21.04      1HGU1382
ATOM   1263  C   LEU   162      53.122  26.964  52.537  1.00 21.31      1HGU1383
ATOM   1264  O   LEU   162      53.222  28.180  52.651  1.00 20.00      1HGU1384
ATOM   1265  CB  LEU   162      51.783  25.783  50.677  1.00 19.81      1HGU1385
ATOM   1266  CG  LEU   162      51.307  25.690  49.161  1.00 17.87      1HGU1386
ATOM   1267  CD1 LEU   162      52.296  26.349  48.189  1.00 13.40      1HGU1387
ATOM   1268  CD2 LEU   162      51.071  24.196  48.839  1.00 17.40      1HGU1388
ATOM   1269  N   LEU   163      53.285  26.127  53.560  1.00 22.99      1HGU1389
ATOM   1270  CA  LEU   163      53.359  26.564  54.964  1.00 24.39      1HGU1390
ATOM   1271  C   LEU   163      54.625  27.325  55.257  1.00 25.94      1HGU1391
ATOM   1272  O   LEU   163      54.781  27.845  56.371  1.00 26.88      1HGU1392
ATOM   1273  CB  LEU   163      53.334  25.409  56.033  1.00 22.60      1HGU1393
ATOM   1274  CG  LEU   163      52.044  25.269  56.819  1.00 21.20      1HGU1394
ATOM   1275  CD1 LEU   163      51.433  26.650  57.047  1.00 21.31      1HGU1395
ATOM   1276  CD2 LEU   163      50.984  24.547  56.019  1.00 19.90      1HGU1396
ATOM   1277  N   TYR   164      55.567  27.318  54.314  1.00 25.66      1HGU1397
ATOM   1278  CA  TYR   164      56.663  28.222  54.476  1.00 26.96      1HGU1398
ATOM   1279  C   TYR   164      56.217  29.463  53.693  1.00 28.38      1HGU1399
ATOM   1280  O   TYR   164      56.118  30.500  54.341  1.00 28.87      1HGU1400
ATOM   1281  CB  TYR   164      57.975  27.701  53.900  1.00 23.95      1HGU1401
ATOM   1282  CG  TYR   164      59.165  28.541  54.349  1.00 21.74      1HGU1402
ATOM   1283  CD1 TYR   164      59.068  29.898  54.640  1.00 21.32      1HGU1403
ATOM   1284  CD2 TYR   164      60.360  27.901  54.509  1.00 20.63      1HGU1404
ATOM   1285  CE1 TYR   164      60.153  30.620  55.074  1.00 21.88      1HGU1405
ATOM   1286  CE2 TYR   164      61.454  28.614  54.941  1.00 22.23      1HGU1406
ATOM   1287  CZ  TYR   164      61.350  29.961  55.227  1.00 22.68      1HGU1407
ATOM   1288  OH  TYR   164      62.480  30.632  55.648  1.00 23.63      1HGU1408
ATOM   1289  N   CYS   165      55.988  29.461  52.365  1.00 30.74      1HGU1409
ATOM   1290  CA  CYS   165      55.587  30.609  51.562  1.00 30.76      1HGU1410
ATOM   1291  C   CYS   165      54.463  31.389  52.195  1.00 29.93      1HGU1411
ATOM   1292  O   CYS   165      54.600  32.589  52.049  1.00 31.18      1HGU1412
ATOM   1293  CB  CYS   165      55.142  30.203  50.145  1.00 33.51      1HGU1413
ATOM   1294  SG  CYS   165      56.545  29.760  49.082  1.00 36.68      1HGU1414
ATOM   1295  N   PHE   166      53.442  30.922  52.963  1.00 27.42      1HGU1415
ATOM   1296  CA  PHE   166      52.396  31.752  53.586  1.00 24.32      1HGU1416
ATOM   1297  C   PHE   166      53.042  32.627  54.691  1.00 24.63      1HGU1417
ATOM   1298  O   PHE   166      52.425  33.460  55.329  1.00 25.43      1HGU1418
ATOM   1299  CB  PHE   166      51.366  30.721  54.014  1.00 19.03      1HGU1419
ATOM   1300  CG  PHE   166      49.959  30.977  54.543  1.00 17.81      1HGU1420
ATOM   1301  CD1 PHE   166      49.179  32.080  54.276  1.00 19.58      1HGU1421
ATOM   1302  CD2 PHE   166      49.463  30.013  55.429  1.00 16.95      1HGU1422
ATOM   1303  CE1 PHE   166      47.934  32.163  54.932  1.00 19.26      1HGU1423
ATOM   1304  CE2 PHE   166      48.248  30.090  56.068  1.00 14.40      1HGU1424
ATOM   1305  CZ  PHE   166      47.469  31.186  55.817  1.00 16.80      1HGU1425
ATOM   1306  N   ARG   167      54.363  32.565  54.874  1.00 25.17      1HGU1426
ATOM   1307  CA  ARG   167      55.187  33.461  55.679  1.00 25.51      1HGU1427
ATOM   1308  C   ARG   167      55.661  34.509  54.661  1.00 25.60      1HGU1428
ATOM   1309  O   ARG   167      55.299  35.691  54.694  1.00 25.91      1HGU1429
ATOM   1310  CB  ARG   167      56.336  32.579  56.305  1.00 25.47      1HGU1430
ATOM   1311  CG  ARG   167      57.501  33.038  57.182  1.00 26.64      1HGU1431
ATOM   1312  CD  ARG   167      58.908  33.354  56.584  1.00 29.19      1HGU1432
ATOM   1313  NE  ARG   167      58.944  34.440  55.598  1.00 31.29      1HGU1433
ATOM   1314  CZ  ARG   167      59.967  35.280  55.350  1.00 31.75      1HGU1434
ATOM   1315  NH1 ARG   167      61.144  35.267  55.988  1.00 30.78      1HGU1435
ATOM   1316  NH2 ARG   167      59.776  36.193  54.396  1.00 33.93      1HGU1436
ATOM   1317  N   LYS   168      56.434  34.024  53.678  1.00 24.45      1HGU1437
ATOM   1318  CA  LYS   168      57.138  34.793  52.654  1.00 23.35      1HGU1438
ATOM   1319  C   LYS   168      56.224  35.337  51.567  1.00 22.81      1HGU1439
ATOM   1320  O   LYS   168      56.718  35.991  50.650  1.00 23.99      1HGU1440
ATOM   1321  CB  LYS   168      58.256  33.899  52.029  1.00 23.69      1HGU1441
ATOM   1322  CG  LYS   168      59.268  34.426  50.920  1.00 23.71      1HGU1442
ATOM   1323  CD  LYS   168      60.286  33.354  50.440  1.00 18.12      1HGU1443
ATOM   1324  CE  LYS   168      61.401  34.012  49.662  1.00 17.67      1HGU1444
ATOM   1325  NZ  LYS   168      62.367  34.737  50.468  1.00 15.68      1HGU1445
ATOM   1326  N   ASP   169      54.906  35.109  51.560  1.00 21.22      1HGU1446
ATOM   1327  CA  ASP   169      54.016  35.732  50.613  1.00 19.37      1HGU1447
ATOM   1328  C   ASP   169      52.831  36.210  51.422  1.00 20.25      1HGU1448
ATOM   1329  O   ASP   169      51.664  36.151  51.084  1.00 19.43      1HGU1449
ATOM   1330  CB  ASP   169      53.755  34.692  49.519  1.00 18.19      1HGU1450
ATOM   1331  CG  ASP   169      52.544  33.795  49.489  1.00 17.35      1HGU1451
ATOM   1332  OD1 ASP   169      51.449  34.300  49.325  1.00 15.04      1HGU1452
ATOM   1333  OD2 ASP   169      52.693  32.584  49.523  1.00 18.62      1HGU1453
ATOM   1334  N   MET   170      53.239  36.821  52.539  1.00 23.02      1HGU1454
ATOM   1335  CA  MET   170      52.353  37.452  53.526  1.00 24.90      1HGU1455
ATOM   1336  C   MET   170      53.163  38.570  54.152  1.00 24.60      1HGU1456
ATOM   1337  O   MET   170      52.548  39.611  54.423  1.00 24.19      1HGU1457
ATOM   1338  CB  MET   170      51.915  36.553  54.708  1.00 26.42      1HGU1458
ATOM   1339  CG  MET   170      50.418  36.509  54.953  1.00 27.45      1HGU1459
ATOM   1340  SD  MET   170      49.557  35.439  53.773  1.00 31.21      1HGU1460
ATOM   1341  CE  MET   170      47.966  36.195  53.576  1.00 30.33      1HGU1461
ATOM   1342  N   ASP   171      54.511  38.500  54.356  1.00 23.89      1HGU1462
ATOM   1343  CA  ASP   171      55.283  39.673  54.848  1.00 22.65      1HGU1463
ATOM   1344  C   ASP   171      54.973  40.829  53.907  1.00 20.53      1HGU1464
ATOM   1345  O   ASP   171      55.040  41.964  54.344  1.00 19.30      1HGU1465
ATOM   1346  CB  ASP   171      56.851  39.379  54.910  1.00 24.57      1HGU1466
ATOM   1347  CG  ASP   171      57.959  40.457  54.832  1.00 26.77      1HGU1467
ATOM   1348  OD1 ASP   171      57.668  41.637  55.048  1.00 28.16      1HGU1468
ATOM   1349  OD2 ASP   171      59.125  40.104  54.540  1.00 26.63      1HGU1469
ATOM   1350  N   LYS   172      54.479  40.513  52.703  1.00 17.94      1HGU1470
ATOM   1351  CA  LYS   172      54.048  41.501  51.752  1.00 17.38      1HGU1471
ATOM   1352  C   LYS   172      52.541  41.884  51.691  1.00 18.24      1HGU1472
ATOM   1353  O   LYS   172      52.276  43.056  51.403  1.00 18.24      1HGU1473
ATOM   1354  CB  LYS   172      54.555  40.995  50.463  1.00 13.20      1HGU1474
ATOM   1355  CG  LYS   172      56.091  41.056  50.519  1.00 10.47      1HGU1475
ATOM   1356  CD  LYS   172      56.650  40.416  49.301  1.00  5.74      1HGU1476
ATOM   1357  CE  LYS   172      56.680  38.929  49.647  1.00  7.50      1HGU1477
ATOM   1358  NZ  LYS   172      58.053  38.557  49.966  1.00  9.08      1HGU1478
ATOM   1359  N   VAL   173      51.477  41.107  52.044  1.00 19.19      1HGU1479
ATOM   1360  CA  VAL   173      50.080  41.571  51.843  1.00 17.56      1HGU1480
ATOM   1361  C   VAL   173      49.746  42.581  52.918  1.00 18.97      1HGU1481
ATOM   1362  O   VAL   173      48.853  43.405  52.786  1.00 19.32      1HGU1482
ATOM   1363  CB  VAL   173      48.977  40.507  51.989  1.00 14.33      1HGU1483
ATOM   1364  CG1 VAL   173      47.815  40.945  51.143  1.00 13.17      1HGU1484
ATOM   1365  CG2 VAL   173      49.449  39.123  51.599  1.00 15.88      1HGU1485
ATOM   1366  N   GLU   174      50.510  42.562  53.997  1.00 20.00      1HGU1486
ATOM   1367  CA  GLU   174      50.210  43.380  55.157  1.00 20.49      1HGU1487
ATOM   1368  C   GLU   174      51.233  44.456  55.393  1.00 20.46      1HGU1488
ATOM   1369  O   GLU   174      50.868  45.589  55.704  1.00 21.86      1HGU1489
ATOM   1370  CB  GLU   174      50.153  42.584  56.436  0.00 27.03      1HGU1490
ATOM   1371  CG  GLU   174      50.965  41.306  56.361  0.00 27.80      1HGU1491
ATOM   1372  CD  GLU   174      50.165  40.052  56.055  0.00 28.31      1HGU1492
ATOM   1373  OE1 GLU   174      49.295  40.019  55.181  0.00 28.97      1HGU1493
ATOM   1374  OE2 GLU   174      50.464  39.070  56.713  0.00 28.99      1HGU1494
ATOM   1375  N   THR   175      52.522  44.117  55.328  1.00 19.34      1HGU1495
ATOM   1376  CA  THR   175      53.517  45.117  55.510  1.00 17.29      1HGU1496
ATOM   1377  C   THR   175      53.340  46.002  54.306  1.00 18.08      1HGU1497
ATOM   1378  O   THR   175      53.120  47.180  54.553  1.00 15.62      1HGU1498
ATOM   1379  CB  THR   175      54.834  44.390  55.584  1.00 17.13      1HGU1499
ATOM   1380  OG1 THR   175      54.794  43.476  56.699  1.00 15.56      1HGU1500
ATOM   1381  CG2 THR   175      55.966  45.366  55.731  1.00 17.89      1HGU1501
ATOM   1382  N   PHE   176      53.280  45.434  53.072  1.00 21.18      1HGU1502
ATOM   1383  CA  PHE   176      52.979  46.210  51.860  1.00 22.14      1HGU1503
ATOM   1384  C   PHE   176      51.547  46.681  51.742  1.00 22.72      1HGU1504
ATOM   1385  O   PHE   176      51.250  47.458  50.815  1.00 25.04      1HGU1505
ATOM   1386  CB  PHE   176      53.174  45.525  50.551  1.00 21.57      1HGU1506
ATOM   1387  CG  PHE   176      54.586  45.155  50.270  1.00 22.42      1HGU1507
ATOM   1388  CD1 PHE   176      55.633  45.718  50.994  1.00 21.63      1HGU1508
ATOM   1389  CD2 PHE   176      54.789  44.203  49.286  1.00 22.48      1HGU1509
ATOM   1390  CE1 PHE   176      56.905  45.288  50.666  1.00 22.97      1HGU1510
ATOM   1391  CE2 PHE   176      56.062  43.804  48.989  1.00 22.38      1HGU1511
ATOM   1392  CZ  PHE   176      57.113  44.328  49.684  1.00 22.76      1HGU1512
ATOM   1393  N   LEU   177      50.596  46.235  52.559  1.00 21.83      1HGU1513
ATOM   1394  CA  LEU   177      49.447  47.089  52.597  1.00 20.79      1HGU1514
ATOM   1395  C   LEU   177      49.681  48.082  53.744  1.00 22.74      1HGU1515
ATOM   1396  O   LEU   177      49.118  49.195  53.730  1.00 23.88      1HGU1516
ATOM   1397  CB  LEU   177      48.206  46.313  52.807  1.00 17.55      1HGU1517
ATOM   1398  CG  LEU   177      47.539  45.916  51.538  1.00 15.92      1HGU1518
ATOM   1399  CD1 LEU   177      46.329  45.070  51.860  1.00 13.47      1HGU1519
ATOM   1400  CD2 LEU   177      47.110  47.138  50.813  1.00 14.57      1HGU1520
ATOM   1401  N   ARG   178      50.598  47.821  54.688  1.00 23.13      1HGU1521
ATOM   1402  CA  ARG   178      50.812  48.724  55.797  1.00 23.37      1HGU1522
ATOM   1403  C   ARG   178      51.354  49.950  55.147  1.00 22.94      1HGU1523
ATOM   1404  O   ARG   178      50.868  51.015  55.539  1.00 23.11      1HGU1524
ATOM   1405  CB  ARG   178      51.866  48.350  56.804  1.00 25.09      1HGU1525
ATOM   1406  CG  ARG   178      51.921  49.344  57.986  1.00 26.68      1HGU1526
ATOM   1407  CD  ARG   178      53.169  49.233  58.818  1.00 27.21      1HGU1527
ATOM   1408  NE  ARG   178      53.268  47.840  59.195  1.00 28.36      1HGU1528
ATOM   1409  CZ  ARG   178      54.364  47.144  58.899  1.00 30.21      1HGU1529
ATOM   1410  NH1 ARG   178      55.406  47.717  58.270  1.00 30.79      1HGU1530
ATOM   1411  NH2 ARG   178      54.369  45.833  59.155  1.00 28.65      1HGU1531
ATOM   1412  N   ILE   179      52.202  49.830  54.104  1.00 22.17      1HGU1532
ATOM   1413  CA  ILE   179      52.742  51.022  53.473  1.00 21.57      1HGU1533
ATOM   1414  C   ILE   179      51.610  51.893  52.990  1.00 23.16      1HGU1534
ATOM   1415  O   ILE   179      51.565  53.029  53.445  1.00 24.22      1HGU1535
ATOM   1416  CB  ILE   179      53.621  50.731  52.300  1.00 20.10      1HGU1536
ATOM   1417  CG1 ILE   179      54.434  49.475  52.325  1.00 17.17      1HGU1537
ATOM   1418  CG2 ILE   179      54.719  51.700  52.513  1.00 19.82      1HGU1538
ATOM   1419  CD1 ILE   179      54.968  49.088  50.971  0.00 17.64      1HGU1539
ATOM   1420  N   VAL   180      50.613  51.360  52.278  1.00 23.45      1HGU1540
ATOM   1421  CA  VAL   180      49.543  52.213  51.778  1.00 24.08      1HGU1541
ATOM   1422  C   VAL   180      48.715  52.732  52.954  1.00 27.67      1HGU1542
ATOM   1423  O   VAL   180      48.189  53.839  52.800  1.00 29.33      1HGU1543
ATOM   1424  CB  VAL   180      48.604  51.478  50.618  1.00 22.61      1HGU1544
ATOM   1425  CG1 VAL   180      49.100  50.066  50.333  1.00 20.95      1HGU1545
ATOM   1426  CG2 VAL   180      47.120  51.415  50.971  1.00 20.78      1HGU1546
ATOM   1427  N   GLN   181      48.859  51.743  54.441  1.00 30.14      1HGU1547
ATOM   1428  CA  GLN   181      47.995  52.664  55.178  1.00 31.59      1HGU1548
ATOM   1429  C   GLN   181      48.830  53.756  55.862  1.00 33.43      1HGU1549
ATOM   1430  O   GLN   181      48.290  54.713  56.435  1.00 33.89      1HGU1550
ATOM   1431  CB  GLN   181      47.119  51.902  56.211  1.00 32.47      1HGU1551
ATOM   1432  CG  GLN   181      47.880  51.251  57.379  1.00 32.47      1HGU1552
ATOM   1433  CD  GLN   181      46.953  50.797  58.534  1.00 32.63      1HGU1553
ATOM   1434  OE1 GLN   181      45.732  50.720  58.369  1.00 31.86      1HGU1554
ATOM   1435  NE2 GLN   181      47.460  50.488  59.715  1.00 32.34      1HGU1555
ATOM   1436  N   CYS   182      50.159  53.695  55.844  1.00 35.88      1HGU1556
ATOM   1437  CA  CYS   182      50.996  54.749  56.433  1.00 40.15      1HGU1557
ATOM   1438  C   CYS   182      51.745  55.443  55.290  1.00 39.82      1HGU1558
ATOM   1439  O   CYS   182      52.976  55.586  55.333  1.00 38.67      1HGU1559
ATOM   1440  CB  CYS   182      51.955  54.143  57.460  1.00 44.82      1HGU1560
ATOM   1441  SG  CYS   182      51.287  52.597  58.253  1.00 48.77      1HGU1561
ATOM   1442  N   ARG   183      50.921  55.824  54.322  1.00 40.23      1HGU1562
ATOM   1443  CA  ARG   183      51.315  56.499  53.063  1.00 40.47      1HGU1563
ATOM   1444  C   ARG   183      50.094  57.246  52.521  1.00 40.00      1HGU1564
ATOM   1445  O   ARG   183      50.129  58.456  52.284  1.00 40.42      1HGU1565
ATOM   1446  CB  ARG   183      51.727  55.440  52.019  1.00 40.29      1HGU1566
ATOM   1447  CG  ARG   183      52.748  55.882  50.931  1.00 42.06      1HGU1567
ATOM   1448  CD  ARG   183      53.493  54.647  50.385  1.00 43.72      1HGU1568
ATOM   1449  NE  ARG   183      54.090  54.803  49.050  1.00 46.90      1HGU1569
ATOM   1450  CZ  ARG   183      54.431  53.760  48.265  1.00 49.10      1HGU1570
ATOM   1451  NH1 ARG   183      54.216  52.494  48.661  1.00 49.25      1HGU1571
ATOM   1452  NH2 ARG   183      55.006  53.876  47.060  1.00 49.41      1HGU1572
ATOM   1453  N   SER   184      48.812  56.527  52.740  1.00 39.47      1HGU1573
ATOM   1454  CA  SER   184      47.567  57.132  52.274  1.00 39.66      1HGU1574
ATOM   1455  C   SER   184      46.623  57.687  53.360  1.00 40.89      1HGU1575
ATOM   1456  O   SER   184      45.506  58.125  53.037  1.00 39.34      1HGU1576
ATOM   1457  CB  SER   184      46.820  56.105  51.380  1.00 39.28      1HGU1577
ATOM   1458  OG  SER   184      47.509  55.662  50.194  1.00 37.76      1HGU1578
ATOM   1459  N   VAL   185      47.010  57.674  54.654  1.00 43.24      1HGU1579
ATOM   1460  CA  VAL   185      46.296  58.386  55.732  1.00 46.22      1HGU1580
ATOM   1461  C   VAL   185      47.340  58.989  56.671  1.00 47.46      1HGU1581
ATOM   1462  O   VAL   185      48.559  58.782  56.522  1.00 49.32      1HGU1582
ATOM   1463  CB  VAL   185      45.365  57.589  56.760  1.00 47.20      1HGU1583
ATOM   1464  CG1 VAL   185      43.989  57.313  56.145  1.00 47.68      1HGU1584
ATOM   1465  CG2 VAL   185      46.085  56.339  57.238  1.00 48.17      1HGU1585
ATOM   1466  N   GLU   186      46.814  59.700  57.679  1.00 47.25      1HGU1586
ATOM   1467  CA  GLU   186      47.604  60.421  58.648  1.00 45.73      1HGU1587
ATOM   1468  C   GLU   186      47.658  59.701  60.002  1.00 44.72      1HGU1588
ATOM   1469  O   GLU   186      46.638  59.267  60.522  1.00 43.76      1HGU1589
ATOM   1470  CB  GLU   186      46.981  61.828  58.686  1.00 45.35      1HGU1590
ATOM   1471  CG  GLU   186      45.438  61.938  58.729  1.00 45.06      1HGU1591
ATOM   1472  CD  GLU   186      44.782  61.668  60.076  1.00 45.02      1HGU1592
ATOM   1473  OE1 GLU   186      45.368  62.038  61.097  1.00 44.29      1HGU1593
ATOM   1474  OE2 GLU   186      43.689  61.106  60.099  1.00 44.48      1HGU1594
ATOM   1475  N   GLY   187      48.859  59.526  60.539  1.00 44.50      1HGU1595
ATOM   1476  CA  GLY   187      49.096  58.892  61.821  1.00 44.58      1HGU1596
ATOM   1477  C   GLY   187      48.776  57.398  61.943  1.00 45.66      1HGU1597
ATOM   1478  O   GLY   187      48.398  56.648  61.032  1.00 44.05      1HGU1598
ATOM   1479  N   SER   188      49.057  57.036  63.196  1.00 46.85      1HGU1599
ATOM   1480  CA  SER   188      48.782  55.749  63.833  1.00 49.00      1HGU1600
ATOM   1481  C   SER   188      49.319  54.440  63.231  1.00 49.52      1HGU1601
ATOM   1482  O   SER   188      48.656  53.427  62.975  1.00 49.09      1HGU1602
ATOM   1483  CB  SER   188      47.241  55.671  64.050  1.00 49.46      1HGU1603
ATOM   1484  OG  SER   188      46.722  56.723  64.892  1.00 47.79      1HGU1604
ATOM   1485  N   CYS   189      50.636  54.553  63.157  1.00 50.01      1HGU1605
ATOM   1486  CA  CYS   189      51.647  53.517  62.863  1.00 50.74      1HGU1606
ATOM   1487  C   CYS   189      52.674  54.418  63.517  1.00 51.29      1HGU1607
ATOM   1488  O   CYS   189      52.676  54.490  64.748  1.00 51.91      1HGU1608
ATOM   1489  CB  CYS   189      52.054  53.318  61.357  1.00 51.02      1HGU1609
ATOM   1490  SG  CYS   189      50.988  52.362  60.234  1.00 51.04      1HGU1610
ATOM   1491  N   GLY   190      53.366  55.243  62.734  1.00 51.71      1HGU1611
ATOM   1492  CA  GLY   190      54.136  56.308  63.294  1.00 52.96      1HGU1612
ATOM   1493  C   GLY   190      53.195  57.523  63.270  1.00 52.82      1HGU1613
ATOM   1494  O   GLY   190      53.696  58.641  63.400  1.00 53.00      1HGU1614
ATOM   1495  OXT GLY   190      51.967  57.367  63.097  1.00 52.37      1HGU1615
TER    1496      GLY   190                                              1HGU1616
HETATM 1497  O   HOH     1      59.324  38.114  63.769  1.00 20.59      1HGU1617
HETATM 1498  O   HOH     2      55.015  57.901  57.180  1.00  8.04      1HGU1618
HETATM 1499  O   HOH     3      57.420  57.901  52.348  1.00  2.89      1HGU1619
HETATM 1500  O   HOH     4      63.409  43.762  58.460  1.00 47.99      1HGU1620
HETATM 1501  O   HOH     5      35.129  53.062  31.063  1.00 22.22      1HGU1621
HETATM 1502  O   HOH     6      36.156  48.174  25.033  1.00 39.19      1HGU1622
HETATM 1503  O   HOH     7      33.684  45.157  27.954  1.00 29.58      1HGU1623
HETATM 1504  O   HOH     8      35.423  42.865  24.054  1.00 21.57      1HGU1624
HETATM 1505  O   HOH     9      36.166  49.363  29.854  1.00  6.98      1HGU1625
HETATM 1506  O   HOH    10      42.161  24.099  34.421  1.00 58.90      1HGU1626
HETATM 1507  O   HOH    11      37.071  19.883  40.413  1.00  2.00      1HGU1627
HETATM 1508  O   HOH    12      36.453  23.810  36.503  1.00 20.65      1HGU1628
HETATM 1509  O   HOH    13      31.994  21.080  30.221  1.00 31.63      1HGU1629
HETATM 1510  O   HOH    14      59.499  57.619  61.062  1.00 16.70      1HGU1630
HETATM 1511  O   HOH    15      64.473  47.159  60.440  1.00 42.93      1HGU1631
HETATM 1512  O   HOH    16      33.853  23.160  38.340  1.00  6.57      1HGU1632
HETATM 1513  O   HOH    17      53.406  61.411  45.624  1.00 19.98      1HGU1633
HETATM 1514  O   HOH    18      56.225  62.293  35.885  1.00 18.52      1HGU1634
HETATM 1515  O   HOH    19      59.655   7.582  48.894  1.00 48.05      1HGU1635
HETATM 1516  O   HOH    20      55.423  65.607  30.629  0.50 13.90      1HGU1636
HETATM 1517  O   HOH    21      75.003  20.549  65.727  1.00 31.97      1HGU1637
HETATM 1518  O   HOH    22      69.144  27.417  68.508  1.00 12.76      1HGU1638
HETATM 1519  O   HOH    23      73.680  21.246  70.803  1.00 51.57      1HGU1639
HETATM 1520  O   HOH    24      39.984  17.009  39.999  1.00 30.15      1HGU1640
HETATM 1521  O   HOH    25      58.413  62.555  49.870  1.00 43.36      1HGU1641
HETATM 1522  O   HOH    26      31.609  30.527  62.662  1.00 59.99      1HGU1642
HETATM 1523  O   HOH    27      48.996  61.314  62.574  1.00 28.97      1HGU1643
HETATM 1524  O   HOH    28      66.797  41.496  63.811  1.00 20.52      1HGU1644
HETATM 1525  O   HOH    29      54.437  21.134  35.590  1.00  7.76      1HGU1645
HETATM 1526  O   HOH    30      39.407  53.835  31.054  1.00 48.17      1HGU1646
HETATM 1527  O   HOH    31      37.827  51.461  28.447  1.00 47.15      1HGU1647
HETATM 1528  O   HOH    32      35.055  47.193  36.234  1.00  8.40      1HGU1648
HETATM 1529  O   HOH    33      32.229  47.530  35.941  1.00 14.70      1HGU1649
HETATM 1530  O   HOH    34      72.454  13.985  62.861  1.00 56.65      1HGU1650
HETATM 1531  O   HOH    35      38.296  17.158  44.444  1.00 20.17      1HGU1651
HETATM 1532  O   HOH    36      62.535  63.008  43.732  1.00 64.44      1HGU1652
HETATM 1533  O   HOH    37      38.151  17.032  59.477  1.00 66.61      1HGU1653
HETATM 1534  O   HOH    38      51.939   8.382  42.433  1.00 21.48      1HGU1654
HETATM 1535  O   HOH    39      42.903  61.366  66.273  1.00 27.66      1HGU1655
HETATM 1536  O   HOH    40      44.435  50.623  27.402  1.00 18.36      1HGU1656
HETATM 1537  O   HOH    41      30.356  31.301  59.015  1.00 22.85      1HGU1657
HETATM 1538  O   HOH    42      55.773  14.844  37.840  1.00 35.35      1HGU1658
HETATM 1539  O   HOH    43      74.780  25.351  68.758  1.00 28.11      1HGU1659
HETATM 1540  O   HOH    44      60.173  12.972  59.035  1.00 48.51      1HGU1660
HETATM 1541  O   HOH    45      58.822  13.640  61.061  1.00 39.09      1HGU1661
HETATM 1542  O   HOH    46      50.331  60.088  54.737  1.00 58.88      1HGU1662
HETATM 1543  O   HOH    47      41.244  57.801  65.608  1.00 39.48      1HGU1663
HETATM 1544  O   HOH    48      42.617  57.046  69.105  1.00 24.65      1HGU1664
HETATM 1545  O   HOH    49      39.421  58.091  62.401  1.00 39.21      1HGU1665
HETATM 1546  O   HOH    50      57.784  61.794  63.336  1.00 24.29      1HGU1666
HETATM 1547  O   HOH    51      58.373  64.586  61.608  1.00 34.27      1HGU1667
HETATM 1548  O   HOH    52      56.845  52.905  57.583  1.00 42.32      1HGU1668
HETATM 1549  O   HOH    53      57.277  50.328  61.623  1.00 36.55      1HGU1669
HETATM 1550  O   HOH    54      68.028  50.366  56.423  1.00 37.85      1HGU1670
HETATM 1551  O   HOH    55      67.879  52.911  53.813  1.00 23.57      1HGU1671
HETATM 1552  O   HOH    56      65.651  56.767  55.266  1.00 47.79      1HGU1672
HETATM 1553  O   HOH    57      64.767  56.028  60.484  1.00 52.58      1HGU1673
HETATM 1554  O   HOH    58      63.923  58.917  56.924  1.00 35.39      1HGU1674
HETATM 1555  O   HOH    59      48.478  62.824  49.341  1.00 48.69      1HGU1675
HETATM 1556  O   HOH    60      50.406  63.985  53.295  1.00 54.06      1HGU1676
HETATM 1557  O   HOH    61      46.887  64.453  54.002  1.00 49.40      1HGU1677
HETATM 1558  O   HOH    62      57.990  58.121  49.340  1.00 44.34      1HGU1678
HETATM 1559  O   HOH    63      61.124  59.679  51.369  1.00 68.78      1HGU1679
HETATM 1560  O   HOH    64      56.867  62.960  42.684  1.00 48.67      1HGU1680
HETATM 1561  O   HOH    65      61.134  60.813  41.399  1.00 64.75      1HGU1681
HETATM 1562  O   HOH    66      52.000   9.666  44.386  1.00 49.18      1HGU1682
HETATM 1563  O   HOH    67      55.218  67.797  61.529  1.00 64.46      1HGU1683
HETATM 1564  O   HOH    68      55.820  70.340  65.618  1.00 70.54      1HGU1684
HETATM 1565  O   HOH    69      34.461  28.754  57.719  1.00 68.75      1HGU1685
HETATM 1566  O   HOH    70      57.031  15.684  66.814  1.00 42.17      1HGU1686
HETATM 1567  O   HOH    71      55.544  11.639  63.978  1.00 69.83      1HGU1687
HETATM 1568  O   HOH    72      64.488  12.601  51.409  1.00 44.09      1HGU1688
HETATM 1569  O   HOH    73      24.303  57.339  57.745  1.00 36.11      1HGU1689
HETATM 1570  O   HOH    74      56.518  66.630  61.108  1.00 61.81      1HGU1690
HETATM 1571  O   HOH    75      39.877  23.622  41.627  1.00 32.98      1HGU1691
HETATM 1572  O   HOH    76      47.193  46.457  65.732  1.00 69.56      1HGU1692
HETATM 1573  O   HOH    77      50.235  47.713  63.535  1.00 50.16      1HGU1693
HETATM 1574  O   HOH    78      41.619  58.047  32.133  1.00 27.20      1HGU1694
HETATM 1575  O   HOH    79      42.592  50.872  30.684  1.00 43.92      1HGU1695
HETATM 1576  O   HOH    80      35.473  56.724  34.113  1.00 33.21      1HGU1696
HETATM 1577  O   HOH    81      31.467  49.487  28.706  1.00 34.46      1HGU1697
CONECT  409  408 1294                                                   1HGU1698
CONECT 1294  409 1293                                                   1HGU1699
CONECT 1441 1440 1490                                                   1HGU1700
CONECT 1490 1441 1489                                                   1HGU1701
MASTER       35   20    0    5    0    0    0    6 1576    1    4   15  1HGU1702
END                                                                     1HGU1703
