# Supplementary material for: ProteinShader: illustrative rendering of macromolecules
Source: BMC Struct Biol. 2009 Mar 30;9:19. doi: 10.1186/1472-6807-9-19 (PMC2672931; doi:10.1186/1472-6807-9-19)
Supplement: Additional file 1 — ProteinShader program without source code. This compressed file contains the complete ProteinShader program including associated libraries, but no source code. A README.txt file gives an overview of the ProteinShader distribution, and the index.html file in the help subdirectory has directions on getting started with the program as well as a set of tutorials. [file 1472-6807-9-19-S1.zip › ProteinShader-beta-0_9_4-binary/data/1BL8.pdb]

HEADER    MEMBRANE PROTEIN                        23-JUL-98   1BL8              
TITLE     POTASSIUM CHANNEL (KCSA) FROM STREPTOMYCES LIVIDANS                   
COMPND    MOL_ID: 1;                                                            
COMPND   2 MOLECULE: PROTEIN (POTASSIUM CHANNEL PROTEIN);                       
COMPND   3 CHAIN: A, B, C, D;                                                   
COMPND   4 ENGINEERED: YES;                                                     
COMPND   5 MUTATION: YES                                                        
SOURCE    MOL_ID: 1;                                                            
SOURCE   2 ORGANISM_SCIENTIFIC: STREPTOMYCES LIVIDANS;                          
SOURCE   3 EXPRESSION_SYSTEM: ESCHERICHIA COLI;                                 
SOURCE   4 EXPRESSION_SYSTEM_COMMON: BACTERIA;                                  
SOURCE   5 EXPRESSION_SYSTEM_STRAIN: XL-1 BLUE;                                 
SOURCE   6 EXPRESSION_SYSTEM_PLASMID: PQE60;                                    
SOURCE   7 EXPRESSION_SYSTEM_GENE: KCSA                                         
KEYWDS    POTASSIUM CHANNEL, INTEGRAL MEMBRANE PROTEIN                          
EXPDTA    X-RAY DIFFRACTION                                                     
AUTHOR    D.A.DOYLE,J.M.CABRAL,R.A.PFUETZNER,A.KUO,J.M.GULBIS,                  
AUTHOR   2 S.L.COHEN,B.T.CHAIT,R.MACKINNON                                      
REVDAT   2   12-JAN-00 1BL8    4       HEADER COMPND REMARK JRNL                
REVDAT   2 2                   4       ATOM   SOURCE SEQRES                     
REVDAT   1   29-JUL-98 1BL8    0                                                
JRNL        AUTH   D.A.DOYLE,J.MORAIS CABRAL,R.A.PFUETZNER,A.KUO,               
JRNL        AUTH 2 J.M.GULBIS,S.L.COHEN,B.T.CHAIT,R.MACKINNON                   
JRNL        TITL   THE STRUCTURE OF THE POTASSIUM CHANNEL: MOLECULAR            
JRNL        TITL 2 BASIS OF K+ CONDUCTION AND SELECTIVITY.                      
JRNL        REF    SCIENCE                       V. 280    69 1998              
JRNL        REFN   ASTM SCIEAS  US ISSN 0036-8075                               
REMARK   1                                                                      
REMARK   2                                                                      
REMARK   2 RESOLUTION. 3.20 ANGSTROMS.                                          
REMARK   3                                                                      
REMARK   3 REFINEMENT.                                                          
REMARK   3   PROGRAM     : X-PLOR 3.851                                         
REMARK   3   AUTHORS     : BRUNGER                                              
REMARK   3                                                                      
REMARK   3  DATA USED IN REFINEMENT.                                            
REMARK   3   RESOLUTION RANGE HIGH (ANGSTROMS) : 3.20                           
REMARK   3   RESOLUTION RANGE LOW  (ANGSTROMS) : 10.00                          
REMARK   3   DATA CUTOFF            (SIGMA(F)) : 2.000                          
REMARK   3   DATA CUTOFF HIGH         (ABS(F)) : NULL                           
REMARK   3   DATA CUTOFF LOW          (ABS(F)) : NULL                           
REMARK   3   COMPLETENESS (WORKING+TEST)   (%) : 93.3                           
REMARK   3   NUMBER OF REFLECTIONS             : 12054                          
REMARK   3                                                                      
REMARK   3  FIT TO DATA USED IN REFINEMENT.                                     
REMARK   3   CROSS-VALIDATION METHOD          : NULL                            
REMARK   3   FREE R VALUE TEST SET SELECTION  : SHELL                           
REMARK   3   R VALUE            (WORKING SET) : 0.280                           
REMARK   3   FREE R VALUE                     : 0.290                           
REMARK   3   FREE R VALUE TEST SET SIZE   (%) : 10.400                          
REMARK   3   FREE R VALUE TEST SET COUNT      : 1252                            
REMARK   3   ESTIMATED ERROR OF FREE R VALUE  : NULL                            
REMARK   3                                                                      
REMARK   3  FIT IN THE HIGHEST RESOLUTION BIN.                                  
REMARK   3   TOTAL NUMBER OF BINS USED           : NULL                         
REMARK   3   BIN RESOLUTION RANGE HIGH       (A) : NULL                         
REMARK   3   BIN RESOLUTION RANGE LOW        (A) : NULL                         
REMARK   3   BIN COMPLETENESS (WORKING+TEST) (%) : NULL                         
REMARK   3   REFLECTIONS IN BIN    (WORKING SET) : NULL                         
REMARK   3   BIN R VALUE           (WORKING SET) : NULL                         
REMARK   3   BIN FREE R VALUE                    : NULL                         
REMARK   3   BIN FREE R VALUE TEST SET SIZE  (%) : NULL                         
REMARK   3   BIN FREE R VALUE TEST SET COUNT     : NULL                         
REMARK   3   ESTIMATED ERROR OF BIN FREE R VALUE : NULL                         
REMARK   3                                                                      
REMARK   3  NUMBER OF NON-HYDROGEN ATOMS USED IN REFINEMENT.                    
REMARK   3   PROTEIN ATOMS            : 2824                                    
REMARK   3   NUCLEIC ACID ATOMS       : NULL                                    
REMARK   3   HETEROGEN ATOMS          : 3                                       
REMARK   3   SOLVENT ATOMS            : 1                                       
REMARK   3                                                                      
REMARK   3  B VALUES.                                                           
REMARK   3   FROM WILSON PLOT           (A**2) : 90.00                          
REMARK   3   MEAN B VALUE      (OVERALL, A**2) : NULL                           
REMARK   3   OVERALL ANISOTROPIC B VALUE.                                       
REMARK   3    B11 (A**2) : NULL                                                 
REMARK   3    B22 (A**2) : NULL                                                 
REMARK   3    B33 (A**2) : NULL                                                 
REMARK   3    B12 (A**2) : NULL                                                 
REMARK   3    B13 (A**2) : NULL                                                 
REMARK   3    B23 (A**2) : NULL                                                 
REMARK   3                                                                      
REMARK   3  ESTIMATED COORDINATE ERROR.                                         
REMARK   3   ESD FROM LUZZATI PLOT        (A) : NULL                            
REMARK   3   ESD FROM SIGMAA              (A) : NULL                            
REMARK   3   LOW RESOLUTION CUTOFF        (A) : NULL                            
REMARK   3                                                                      
REMARK   3  CROSS-VALIDATED ESTIMATED COORDINATE ERROR.                         
REMARK   3   ESD FROM C-V LUZZATI PLOT    (A) : NULL                            
REMARK   3   ESD FROM C-V SIGMAA          (A) : NULL                            
REMARK   3                                                                      
REMARK   3  RMS DEVIATIONS FROM IDEAL VALUES.                                   
REMARK   3   BOND LENGTHS                 (A) : 0.006                           
REMARK   3   BOND ANGLES            (DEGREES) : 1.10                            
REMARK   3   DIHEDRAL ANGLES        (DEGREES) : 23.73                           
REMARK   3   IMPROPER ANGLES        (DEGREES) : 0.53                            
REMARK   3                                                                      
REMARK   3  ISOTROPIC THERMAL MODEL : GROUP                                     
REMARK   3                                                                      
REMARK   3  ISOTROPIC THERMAL FACTOR RESTRAINTS.    RMS    SIGMA                
REMARK   3   MAIN-CHAIN BOND              (A**2) : NULL  ; NULL                 
REMARK   3   MAIN-CHAIN ANGLE             (A**2) : NULL  ; NULL                 
REMARK   3   SIDE-CHAIN BOND              (A**2) : NULL  ; NULL                 
REMARK   3   SIDE-CHAIN ANGLE             (A**2) : NULL  ; NULL                 
REMARK   3                                                                      
REMARK   3  NCS MODEL : RESTRAINTS                                              
REMARK   3                                                                      
REMARK   3  NCS RESTRAINTS.                         RMS   SIGMA/WEIGHT          
REMARK   3   GROUP  1  POSITIONAL            (A) : NULL  ; NULL                 
REMARK   3   GROUP  1  B-FACTOR           (A**2) : NULL  ; NULL                 
REMARK   3                                                                      
REMARK   3  PARAMETER FILE  1  : NULL                                           
REMARK   3  PARAMETER FILE  2  : NULL                                           
REMARK   3  TOPOLOGY FILE  1   : NULL                                           
REMARK   3  TOPOLOGY FILE  2   : NULL                                           
REMARK   3                                                                      
REMARK   3  OTHER REFINEMENT REMARKS: NULL                                      
REMARK   4                                                                      
REMARK   4 1BL8 COMPLIES WITH FORMAT V. 3.0, 1-DEC-2006                         
REMARK   4                                                                      
REMARK   4 THIS IS THE REMEDIATED VERSION OF THIS PDB ENTRY.                    
REMARK   4 REMEDIATED DATA FILE REVISION 3.101 (2007-05-29)                     
REMARK 100                                                                      
REMARK 100 THIS ENTRY HAS BEEN PROCESSED BY RCSB .                              
REMARK 100 THE RCSB ID CODE IS RCSB008416.                                      
REMARK 200                                                                      
REMARK 200 EXPERIMENTAL DETAILS                                                 
REMARK 200  EXPERIMENT TYPE                : X-RAY DIFFRACTION                  
REMARK 200  DATE OF DATA COLLECTION        : NULL                               
REMARK 200  TEMPERATURE           (KELVIN) : 100.0                              
REMARK 200  PH                             : 7.50                               
REMARK 200  NUMBER OF CRYSTALS USED        : 6                                  
REMARK 200                                                                      
REMARK 200  SYNCHROTRON              (Y/N) : Y                                  
REMARK 200  RADIATION SOURCE               : CHESS                              
REMARK 200  BEAMLINE                       : A1                                 
REMARK 200  X-RAY GENERATOR MODEL          : NULL                               
REMARK 200  MONOCHROMATIC OR LAUE    (M/L) : M                                  
REMARK 200  WAVELENGTH OR RANGE        (A) : 0.908                              
REMARK 200  MONOCHROMATOR                  : NULL                               
REMARK 200  OPTICS                         : NULL                               
REMARK 200                                                                      
REMARK 200  DETECTOR TYPE                  : CCD                                
REMARK 200  DETECTOR MANUFACTURER          : PRINCETON 2K                       
REMARK 200  INTENSITY-INTEGRATION SOFTWARE : DENZO                              
REMARK 200  DATA SCALING SOFTWARE          : SCALEPACK                          
REMARK 200                                                                      
REMARK 200  NUMBER OF UNIQUE REFLECTIONS   : 12603                              
REMARK 200  RESOLUTION RANGE HIGH      (A) : 3.200                              
REMARK 200  RESOLUTION RANGE LOW       (A) : 30.000                             
REMARK 200  REJECTION CRITERIA  (SIGMA(I)) : 2.000                              
REMARK 200                                                                      
REMARK 200 OVERALL.                                                             
REMARK 200  COMPLETENESS FOR RANGE     (%) : 93.3                               
REMARK 200  DATA REDUNDANCY                : 6.100                              
REMARK 200  R MERGE                    (I) : 0.08600                            
REMARK 200  R SYM                      (I) : NULL                               
REMARK 200  <I/SIGMA(I)> FOR THE DATA SET  : NULL                               
REMARK 200                                                                      
REMARK 200 IN THE HIGHEST RESOLUTION SHELL.                                     
REMARK 200  HIGHEST RESOLUTION SHELL, RANGE HIGH (A) : 3.20                     
REMARK 200  HIGHEST RESOLUTION SHELL, RANGE LOW  (A) : 3.30                     
REMARK 200  COMPLETENESS FOR SHELL     (%) : 66.6                               
REMARK 200  DATA REDUNDANCY IN SHELL       : 2.30                               
REMARK 200  R MERGE FOR SHELL          (I) : NULL                               
REMARK 200  R SYM FOR SHELL            (I) : NULL                               
REMARK 200  <I/SIGMA(I)> FOR SHELL         : NULL                               
REMARK 200                                                                      
REMARK 200 DIFFRACTION PROTOCOL: SINGLE WAVELENGTH                              
REMARK 200 METHOD USED TO DETERMINE THE STRUCTURE: MIR                          
REMARK 200 SOFTWARE USED: CCP4, SHELXS-97                                       
REMARK 200 STARTING MODEL: NULL                                                 
REMARK 200                                                                      
REMARK 200 REMARK: NULL                                                         
REMARK 280                                                                      
REMARK 280 CRYSTAL                                                              
REMARK 280 SOLVENT CONTENT, VS   (%): 75.34                                     
REMARK 280 MATTHEWS COEFFICIENT, VM (ANGSTROMS**3/DA): 4.99                     
REMARK 280                                                                      
REMARK 280 CRYSTALLIZATION CONDITIONS: ONE-TO-MIXTURE OF PROTEIN SOLUTION       
REMARK 280  AND RESERVOIR (200 MM CACL2, 100 MM HEPES PH 7.5, 48% PEG 400).     
REMARK 290                                                                      
REMARK 290 CRYSTALLOGRAPHIC SYMMETRY                                            
REMARK 290 SYMMETRY OPERATORS FOR SPACE GROUP: C 1 2 1                          
REMARK 290                                                                      
REMARK 290      SYMOP   SYMMETRY                                                
REMARK 290     NNNMMM   OPERATOR                                                
REMARK 290       1555   X,Y,Z                                                   
REMARK 290       2555   -X,Y,-Z                                                 
REMARK 290       3555   1/2+X,1/2+Y,Z                                           
REMARK 290       4555   1/2-X,1/2+Y,-Z                                          
REMARK 290                                                                      
REMARK 290     WHERE NNN -> OPERATOR NUMBER                                     
REMARK 290           MMM -> TRANSLATION VECTOR                                  
REMARK 290                                                                      
REMARK 290 CRYSTALLOGRAPHIC SYMMETRY TRANSFORMATIONS                            
REMARK 290 THE FOLLOWING TRANSFORMATIONS OPERATE ON THE ATOM/HETATM             
REMARK 290 RECORDS IN THIS ENTRY TO PRODUCE CRYSTALLOGRAPHICALLY                
REMARK 290 RELATED MOLECULES.                                                   
REMARK 290   SMTRY1   1  1.000000  0.000000  0.000000        0.00000            
REMARK 290   SMTRY2   1  0.000000  1.000000  0.000000        0.00000            
REMARK 290   SMTRY3   1  0.000000  0.000000  1.000000        0.00000            
REMARK 290   SMTRY1   2 -1.000000  0.000000  0.000000        0.00000            
REMARK 290   SMTRY2   2  0.000000  1.000000  0.000000        0.00000            
REMARK 290   SMTRY3   2  0.000000  0.000000 -1.000000        0.00000            
REMARK 290   SMTRY1   3  1.000000  0.000000  0.000000       64.39000            
REMARK 290   SMTRY2   3  0.000000  1.000000  0.000000       34.46500            
REMARK 290   SMTRY3   3  0.000000  0.000000  1.000000        0.00000            
REMARK 290   SMTRY1   4 -1.000000  0.000000  0.000000       64.39000            
REMARK 290   SMTRY2   4  0.000000  1.000000  0.000000       34.46500            
REMARK 290   SMTRY3   4  0.000000  0.000000 -1.000000        0.00000            
REMARK 290                                                                      
REMARK 290 REMARK: NULL                                                         
REMARK 300                                                                      
REMARK 300 BIOMOLECULE: 1                                                       
REMARK 300 THIS ENTRY CONTAINS THE CRYSTALLOGRAPHIC ASYMMETRIC UNIT             
REMARK 300 WHICH CONSISTS OF 4 CHAIN(S). SEE REMARK 350 FOR                     
REMARK 300 INFORMATION ON GENERATING THE BIOLOGICAL MOLECULE(S).                
REMARK 350                                                                      
REMARK 350 GENERATING THE BIOMOLECULE                                           
REMARK 350 COORDINATES FOR A COMPLETE MULTIMER REPRESENTING THE KNOWN           
REMARK 350 BIOLOGICALLY SIGNIFICANT OLIGOMERIZATION STATE OF THE                
REMARK 350 MOLECULE CAN BE GENERATED BY APPLYING BIOMT TRANSFORMATIONS          
REMARK 350 GIVEN BELOW.  BOTH NON-CRYSTALLOGRAPHIC AND                          
REMARK 350 CRYSTALLOGRAPHIC OPERATIONS ARE GIVEN.                               
REMARK 350                                                                      
REMARK 350 BIOMOLECULE: 1                                                       
REMARK 350 APPLY THE FOLLOWING TO CHAINS: A, B, C, D                            
REMARK 350   BIOMT1   1  1.000000  0.000000  0.000000        0.00000            
REMARK 350   BIOMT2   1  0.000000  1.000000  0.000000        0.00000            
REMARK 350   BIOMT3   1  0.000000  0.000000  1.000000        0.00000            
REMARK 470                                                                      
REMARK 470 MISSING ATOM                                                         
REMARK 470 THE FOLLOWING RESIDUES HAVE MISSING ATOMS(M=MODEL NUMBER;            
REMARK 470 RES=RESIDUE NAME; C=CHAIN IDENTIFIER; SSEQ=SEQUENCE NUMBER;          
REMARK 470 I=INSERTION CODE):                                                   
REMARK 470   M RES CSSEQI  ATOMS                                                
REMARK 470     ARG A  27    CG    CD    NE    CZ    NH1   NH2                   
REMARK 470     ILE A  60    CD1                                                 
REMARK 470     ARG A  64    CG    CD    NE    CZ    NH1   NH2                   
REMARK 470     GLU A  71    CG    CD    OE1   OE2                               
REMARK 470     ARG A 117    CZ    NH1   NH2                                     
REMARK 470     ARG B  27    CG    CD    NE    CZ    NH1   NH2                   
REMARK 470     ILE B  60    CD1                                                 
REMARK 470     ARG B  64    CG    CD    NE    CZ    NH1   NH2                   
REMARK 470     GLU B  71    CG    CD    OE1   OE2                               
REMARK 470     ARG B 117    CZ    NH1   NH2                                     
REMARK 470     ARG C  27    CG    CD    NE    CZ    NH1   NH2                   
REMARK 470     ILE C  60    CD1                                                 
REMARK 470     ARG C  64    CG    CD    NE    CZ    NH1   NH2                   
REMARK 470     GLU C  71    CG    CD    OE1   OE2                               
REMARK 470     ARG C 117    CZ    NH1   NH2                                     
REMARK 470     ARG D  27    CG    CD    NE    CZ    NH1   NH2                   
REMARK 470     ILE D  60    CD1                                                 
REMARK 470     ARG D  64    CG    CD    NE    CZ    NH1   NH2                   
REMARK 470     GLU D  71    CG    CD    OE1   OE2                               
REMARK 470     ARG D 117    CZ    NH1   NH2                                     
REMARK 500                                                                      
REMARK 500 GEOMETRY AND STEREOCHEMISTRY                                         
REMARK 500 SUBTOPIC: COVALENT BOND LENGTHS                                      
REMARK 500                                                                      
REMARK 500 THE STEREOCHEMICAL PARAMETERS OF THE FOLLOWING RESIDUES              
REMARK 500 HAVE VALUES WHICH DEVIATE FROM EXPECTED VALUES BY MORE               
REMARK 500 THAN 6*RMSD (M=MODEL NUMBER; RES=RESIDUE NAME; C=CHAIN               
REMARK 500 IDENTIFIER; SSEQ=SEQUENCE NUMBER; I=INSERTION CODE).                 
REMARK 500                                                                      
REMARK 500 STANDARD TABLE:                                                      
REMARK 500 FORMAT: (10X,I3,1X,2(A3,1X,A1,I4,A1,1X,A4,3X),F6.3)                  
REMARK 500                                                                      
REMARK 500 EXPECTED VALUES: ENGH AND HUBER, 1991                                
REMARK 500                                                                      
REMARK 500  M RES CSSEQI ATM1   RES CSSEQI ATM2   DEVIATION                     
REMARK 500    MET B  96   CG    MET B  96   SD    -0.034                        
REMARK 500                                                                      
REMARK 500 GEOMETRY AND STEREOCHEMISTRY                                         
REMARK 500 SUBTOPIC: COVALENT BOND ANGLES                                       
REMARK 500                                                                      
REMARK 500 THE STEREOCHEMICAL PARAMETERS OF THE FOLLOWING RESIDUES              
REMARK 500 HAVE VALUES WHICH DEVIATE FROM EXPECTED VALUES BY MORE               
REMARK 500 THAN 6*RMSD (M=MODEL NUMBER; RES=RESIDUE NAME; C=CHAIN               
REMARK 500 IDENTIFIER; SSEQ=SEQUENCE NUMBER; I=INSERTION CODE).                 
REMARK 500                                                                      
REMARK 500 STANDARD TABLE:                                                      
REMARK 500 FORMAT: (10X,I3,1X,A3,1X,A1,I4,A1,3(1X,A4,2X),12X,F5.1)              
REMARK 500                                                                      
REMARK 500 EXPECTED VALUES: ENGH AND HUBER, 1991                                
REMARK 500                                                                      
REMARK 500  M RES CSSEQI ATM1   ATM2   ATM3                                     
REMARK 500    ARG B 117   N   -  CA  -  C   ANGL. DEV. = -6.7 DEGREES           
REMARK 500    ARG C 117   N   -  CA  -  C   ANGL. DEV. = -6.7 DEGREES           
DBREF  1BL8 A   23   119  UNP    P0A334   KCSA_STRLI      23    119             
DBREF  1BL8 B   23   119  UNP    P0A334   KCSA_STRLI      23    119             
DBREF  1BL8 C   23   119  UNP    P0A334   KCSA_STRLI      23    119             
DBREF  1BL8 D   23   119  UNP    P0A334   KCSA_STRLI      23    119             
SEQADV 1BL8 CYS A   90  UNP  P0A334    LEU    90 ENGINEERED                     
SEQADV 1BL8 CYS B   90  UNP  P0A334    LEU    90 ENGINEERED                     
SEQADV 1BL8 CYS C   90  UNP  P0A334    LEU    90 ENGINEERED                     
SEQADV 1BL8 CYS D   90  UNP  P0A334    LEU    90 ENGINEERED                     
SEQRES   1 A   97  ALA LEU HIS TRP ARG ALA ALA GLY ALA ALA THR VAL LEU          
SEQRES   2 A   97  LEU VAL ILE VAL LEU LEU ALA GLY SER TYR LEU ALA VAL          
SEQRES   3 A   97  LEU ALA GLU ARG GLY ALA PRO GLY ALA GLN LEU ILE THR          
SEQRES   4 A   97  TYR PRO ARG ALA LEU TRP TRP SER VAL GLU THR ALA THR          
SEQRES   5 A   97  THR VAL GLY TYR GLY ASP LEU TYR PRO VAL THR LEU TRP          
SEQRES   6 A   97  GLY ARG CYS VAL ALA VAL VAL VAL MET VAL ALA GLY ILE          
SEQRES   7 A   97  THR SER PHE GLY LEU VAL THR ALA ALA LEU ALA THR TRP          
SEQRES   8 A   97  PHE VAL GLY ARG GLU GLN                                      
SEQRES   1 B   97  ALA LEU HIS TRP ARG ALA ALA GLY ALA ALA THR VAL LEU          
SEQRES   2 B   97  LEU VAL ILE VAL LEU LEU ALA GLY SER TYR LEU ALA VAL          
SEQRES   3 B   97  LEU ALA GLU ARG GLY ALA PRO GLY ALA GLN LEU ILE THR          
SEQRES   4 B   97  TYR PRO ARG ALA LEU TRP TRP SER VAL GLU THR ALA THR          
SEQRES   5 B   97  THR VAL GLY TYR GLY ASP LEU TYR PRO VAL THR LEU TRP          
SEQRES   6 B   97  GLY ARG CYS VAL ALA VAL VAL VAL MET VAL ALA GLY ILE          
SEQRES   7 B   97  THR SER PHE GLY LEU VAL THR ALA ALA LEU ALA THR TRP          
SEQRES   8 B   97  PHE VAL GLY ARG GLU GLN                                      
SEQRES   1 C   97  ALA LEU HIS TRP ARG ALA ALA GLY ALA ALA THR VAL LEU          
SEQRES   2 C   97  LEU VAL ILE VAL LEU LEU ALA GLY SER TYR LEU ALA VAL          
SEQRES   3 C   97  LEU ALA GLU ARG GLY ALA PRO GLY ALA GLN LEU ILE THR          
SEQRES   4 C   97  TYR PRO ARG ALA LEU TRP TRP SER VAL GLU THR ALA THR          
SEQRES   5 C   97  THR VAL GLY TYR GLY ASP LEU TYR PRO VAL THR LEU TRP          
SEQRES   6 C   97  GLY ARG CYS VAL ALA VAL VAL VAL MET VAL ALA GLY ILE          
SEQRES   7 C   97  THR SER PHE GLY LEU VAL THR ALA ALA LEU ALA THR TRP          
SEQRES   8 C   97  PHE VAL GLY ARG GLU GLN                                      
SEQRES   1 D   97  ALA LEU HIS TRP ARG ALA ALA GLY ALA ALA THR VAL LEU          
SEQRES   2 D   97  LEU VAL ILE VAL LEU LEU ALA GLY SER TYR LEU ALA VAL          
SEQRES   3 D   97  LEU ALA GLU ARG GLY ALA PRO GLY ALA GLN LEU ILE THR          
SEQRES   4 D   97  TYR PRO ARG ALA LEU TRP TRP SER VAL GLU THR ALA THR          
SEQRES   5 D   97  THR VAL GLY TYR GLY ASP LEU TYR PRO VAL THR LEU TRP          
SEQRES   6 D   97  GLY ARG CYS VAL ALA VAL VAL VAL MET VAL ALA GLY ILE          
SEQRES   7 D   97  THR SER PHE GLY LEU VAL THR ALA ALA LEU ALA THR TRP          
SEQRES   8 D   97  PHE VAL GLY ARG GLU GLN                                      
HET      K    401       1                                                       
HET      K    402       1                                                       
HET      K    403       1                                                       
HETNAM       K POTASSIUM ION                                                    
FORMUL   5    K    3(K 1+)                                                      
FORMUL   8  HOH   *(H2 O)                                                       
HELIX    1   1 ARG A   27  GLU A   51  1                                  25    
HELIX    2   2 TYR A   62  THR A   74  1                                  13    
HELIX    3   3 LEU A   86  THR A  112  1                                  27    
HELIX    4   4 ARG B   27  GLU B   51  1                                  25    
HELIX    5   5 TYR B   62  THR B   74  1                                  13    
HELIX    6   6 LEU B   86  THR B  112  1                                  27    
HELIX    7   7 ARG C   27  GLU C   51  1                                  25    
HELIX    8   8 TYR C   62  THR C   74  1                                  13    
HELIX    9   9 LEU C   86  THR C  112  1                                  27    
HELIX   10  10 ARG D   27  GLU D   51  1                                  25    
HELIX   11  11 TYR D   62  THR D   74  1                                  13    
HELIX   12  12 LEU D   86  THR D  112  1                                  27    
SITE     1 SEL  4 VAL A  76  GLY A  77  TYR A  78  GLY A  79                    
CRYST1  128.780   68.930  112.040  90.00 124.63  90.00 C 1 2 1      16          
ORIGX1      1.000000  0.000000  0.000000        0.00000                         
ORIGX2      0.000000  1.000000  0.000000        0.00000                         
ORIGX3      0.000000  0.000000  1.000000        0.00000                         
SCALE1      0.007765  0.000000  0.005363        0.00000                         
SCALE2      0.000000  0.014507  0.000000        0.00000                         
SCALE3      0.000000  0.000000  0.010847        0.00000                         
MTRIX1   1  0.126600  0.928780  0.348340       31.41247    1                    
MTRIX2   1 -0.931190 -0.009730  0.364390       86.76519    1                    
MTRIX3   1  0.341830 -0.370510  0.863640      -12.10887    1                    
MTRIX1   2 -0.736910 -0.010340  0.675910      112.17546    1                    
MTRIX2   2  0.004580 -0.999940 -0.010300       53.01701    1                    
MTRIX3   2  0.675980 -0.004490  0.736910      -43.35083    1                    
MTRIX1   3  0.137220 -0.931030  0.338160       80.28391    1                    
MTRIX2   3  0.929330  0.002860 -0.369240      -33.25713    1                    
MTRIX3   3  0.342800  0.364930  0.865630      -31.77395    1                    
ATOM      1  N   ALA A  23      65.191  22.037  48.576  1.00181.62           N  
ATOM      2  CA  ALA A  23      66.434  22.838  48.377  1.00181.62           C  
ATOM      3  C   ALA A  23      66.148  24.075  47.534  1.00181.62           C  
ATOM      4  O   ALA A  23      65.327  24.916  47.902  1.00181.62           O  
ATOM      5  CB  ALA A  23      67.503  21.981  47.702  1.00 74.09           C  
ATOM      6  N   LEU A  24      66.837  24.176  46.401  1.00163.39           N  
ATOM      7  CA  LEU A  24      66.669  25.296  45.483  1.00163.39           C  
ATOM      8  C   LEU A  24      67.329  24.975  44.149  1.00163.39           C  
ATOM      9  O   LEU A  24      66.655  24.735  43.152  1.00163.39           O  
ATOM     10  CB  LEU A  24      67.293  26.565  46.068  1.00126.45           C  
ATOM     11  CG  LEU A  24      67.140  27.827  45.215  1.00126.45           C  
ATOM     12  CD1 LEU A  24      66.140  28.766  45.870  1.00126.45           C  
ATOM     13  CD2 LEU A  24      68.488  28.507  45.050  1.00126.45           C  
ATOM     14  N   HIS A  25      68.656  24.973  44.142  1.00128.26           N  
ATOM     15  CA  HIS A  25      69.416  24.678  42.939  1.00128.26           C  
ATOM     16  C   HIS A  25      68.843  23.458  42.227  1.00128.26           C  
ATOM     17  O   HIS A  25      68.911  23.354  41.007  1.00128.26           O  
ATOM     18  CB  HIS A  25      70.881  24.416  43.300  1.00154.92           C  
ATOM     19  CG  HIS A  25      71.188  22.977  43.573  1.00154.92           C  
ATOM     20  ND1 HIS A  25      71.886  22.184  42.689  1.00154.92           N  
ATOM     21  CD2 HIS A  25      70.877  22.182  44.625  1.00154.92           C  
ATOM     22  CE1 HIS A  25      71.993  20.963  43.183  1.00154.92           C  
ATOM     23  NE2 HIS A  25      71.388  20.935  44.356  1.00154.92           N  
ATOM     24  N   TRP A  26      68.271  22.546  43.005  1.00 87.09           N  
ATOM     25  CA  TRP A  26      67.702  21.311  42.475  1.00 87.09           C  
ATOM     26  C   TRP A  26      66.187  21.378  42.339  1.00 87.09           C  
ATOM     27  O   TRP A  26      65.577  20.508  41.718  1.00 87.09           O  
ATOM     28  CB  TRP A  26      68.072  20.149  43.398  1.00178.34           C  
ATOM     29  CG  TRP A  26      68.438  18.876  42.703  1.00178.34           C  
ATOM     30  CD1 TRP A  26      68.108  17.612  43.096  1.00178.34           C  
ATOM     31  CD2 TRP A  26      69.236  18.734  41.523  1.00178.34           C  
ATOM     32  NE1 TRP A  26      68.652  16.689  42.237  1.00178.34           N  
ATOM     33  CE2 TRP A  26      69.350  17.349  41.261  1.00178.34           C  
ATOM     34  CE3 TRP A  26      69.867  19.639  40.660  1.00178.34           C  
ATOM     35  CZ2 TRP A  26      70.071  16.847  40.171  1.00178.34           C  
ATOM     36  CZ3 TRP A  26      70.585  19.140  39.573  1.00178.34           C  
ATOM     37  CH2 TRP A  26      70.680  17.755  39.341  1.00178.34           C  
ATOM     38  N   ARG A  27      65.580  22.406  42.923  1.00122.13           N  
ATOM     39  CA  ARG A  27      64.132  22.554  42.871  1.00122.13           C  
ATOM     40  C   ARG A  27      63.698  23.774  42.082  1.00122.13           C  
ATOM     41  O   ARG A  27      62.571  23.831  41.597  1.00122.13           O  
ATOM     42  CB  ARG A  27      63.558  22.635  44.286  1.00182.99           C  
ATOM     43  N   ALA A  28      64.585  24.756  41.965  1.00131.03           N  
ATOM     44  CA  ALA A  28      64.281  25.970  41.216  1.00131.03           C  
ATOM     45  C   ALA A  28      64.288  25.627  39.729  1.00131.03           C  
ATOM     46  O   ALA A  28      63.775  26.380  38.898  1.00131.03           O  
ATOM     47  CB  ALA A  28      65.317  27.047  41.514  1.00172.56           C  
ATOM     48  N   ALA A  29      64.875  24.477  39.415  1.00 87.09           N  
ATOM     49  CA  ALA A  29      64.970  23.993  38.048  1.00 87.09           C  
ATOM     50  C   ALA A  29      63.774  23.111  37.716  1.00 87.09           C  
ATOM     51  O   ALA A  29      62.933  23.477  36.896  1.00 87.09           O  
ATOM     52  CB  ALA A  29      66.263  23.208  37.865  1.00108.12           C  
ATOM     53  N   GLY A  30      63.703  21.949  38.357  1.00114.36           N  
ATOM     54  CA  GLY A  30      62.600  21.040  38.117  1.00114.36           C  
ATOM     55  C   GLY A  30      61.264  21.756  38.022  1.00114.36           C  
ATOM     56  O   GLY A  30      60.319  21.239  37.429  1.00114.36           O  
ATOM     57  N   ALA A  31      61.181  22.952  38.598  1.00137.97           N  
ATOM     58  CA  ALA A  31      59.942  23.718  38.569  1.00137.97           C  
ATOM     59  C   ALA A  31      59.892  24.713  37.425  1.00137.97           C  
ATOM     60  O   ALA A  31      58.848  24.891  36.800  1.00137.97           O  
ATOM     61  CB  ALA A  31      59.748  24.449  39.883  1.00156.87           C  
ATOM     62  N   ALA A  32      61.015  25.371  37.159  1.00132.90           N  
ATOM     63  CA  ALA A  32      61.075  26.359  36.091  1.00132.90           C  
ATOM     64  C   ALA A  32      60.589  25.782  34.783  1.00132.90           C  
ATOM     65  O   ALA A  32      59.846  26.425  34.054  1.00132.90           O  
ATOM     66  CB  ALA A  32      62.479  26.862  35.920  1.00168.03           C  
ATOM     67  N   THR A  33      61.027  24.569  34.475  1.00124.14           N  
ATOM     68  CA  THR A  33      60.608  23.937  33.238  1.00124.14           C  
ATOM     69  C   THR A  33      59.090  24.019  33.129  1.00124.14           C  
ATOM     70  O   THR A  33      58.562  24.340  32.069  1.00124.14           O  
ATOM     71  CB  THR A  33      61.042  22.468  33.176  1.00 76.53           C  
ATOM     72  OG1 THR A  33      60.146  21.671  33.959  1.00 76.53           O  
ATOM     73  CG2 THR A  33      62.463  22.310  33.696  1.00 76.53           C  
ATOM     74  N   VAL A  34      58.385  23.748  34.225  1.00 99.21           N  
ATOM     75  CA  VAL A  34      56.929  23.822  34.199  1.00 99.21           C  
ATOM     76  C   VAL A  34      56.513  25.238  33.814  1.00 99.21           C  
ATOM     77  O   VAL A  34      55.333  25.520  33.633  1.00 99.21           O  
ATOM     78  CB  VAL A  34      56.298  23.471  35.564  1.00186.53           C  
ATOM     79  CG1 VAL A  34      54.814  23.198  35.382  1.00186.53           C  
ATOM     80  CG2 VAL A  34      56.977  22.252  36.163  1.00186.53           C  
ATOM     81  N   LEU A  35      57.494  26.126  33.696  1.00101.32           N  
ATOM     82  CA  LEU A  35      57.249  27.510  33.307  1.00101.32           C  
ATOM     83  C   LEU A  35      57.434  27.624  31.800  1.00101.32           C  
ATOM     84  O   LEU A  35      56.600  28.202  31.108  1.00101.32           O  
ATOM     85  CB  LEU A  35      58.227  28.453  34.012  1.00143.06           C  
ATOM     86  CG  LEU A  35      58.174  28.423  35.537  1.00143.06           C  
ATOM     87  CD1 LEU A  35      59.415  29.079  36.127  1.00143.06           C  
ATOM     88  CD2 LEU A  35      56.918  29.139  35.989  1.00143.06           C  
ATOM     89  N   LEU A  36      58.531  27.063  31.298  1.00118.05           N  
ATOM     90  CA  LEU A  36      58.828  27.094  29.870  1.00118.05           C  
ATOM     91  C   LEU A  36      57.699  26.454  29.078  1.00118.05           C  
ATOM     92  O   LEU A  36      57.266  26.987  28.057  1.00118.05           O  
ATOM     93  CB  LEU A  36      60.131  26.350  29.574  1.00121.26           C  
ATOM     94  CG  LEU A  36      60.392  26.073  28.092  1.00121.26           C  
ATOM     95  CD1 LEU A  36      61.054  27.283  27.449  1.00121.26           C  
ATOM     96  CD2 LEU A  36      61.266  24.840  27.952  1.00121.26           C  
ATOM     97  N   VAL A  37      57.233  25.304  29.552  1.00 56.49           N  
ATOM     98  CA  VAL A  37      56.153  24.587  28.892  1.00 56.49           C  
ATOM     99  C   VAL A  37      54.941  25.485  28.753  1.00 56.49           C  
ATOM    100  O   VAL A  37      54.192  25.377  27.792  1.00 56.49           O  
ATOM    101  CB  VAL A  37      55.759  23.313  29.670  1.00 66.03           C  
ATOM    102  CG1 VAL A  37      54.268  23.307  29.974  1.00 66.03           C  
ATOM    103  CG2 VAL A  37      56.138  22.089  28.856  1.00 66.03           C  
ATOM    104  N   ILE A  38      54.735  26.363  29.722  1.00 69.11           N  
ATOM    105  CA  ILE A  38      53.609  27.275  29.638  1.00 69.11           C  
ATOM    106  C   ILE A  38      53.925  28.222  28.485  1.00 69.11           C  
ATOM    107  O   ILE A  38      53.089  28.443  27.612  1.00 69.11           O  
ATOM    108  CB  ILE A  38      53.428  28.073  30.953  1.00116.76           C  
ATOM    109  CG1 ILE A  38      52.555  27.278  31.928  1.00116.76           C  
ATOM    110  CG2 ILE A  38      52.767  29.419  30.672  1.00116.76           C  
ATOM    111  CD1 ILE A  38      52.953  25.824  32.090  1.00116.76           C  
ATOM    112  N   VAL A  39      55.148  28.755  28.483  1.00 75.86           N  
ATOM    113  CA  VAL A  39      55.606  29.674  27.440  1.00 75.86           C  
ATOM    114  C   VAL A  39      55.326  29.077  26.076  1.00 75.86           C  
ATOM    115  O   VAL A  39      54.797  29.744  25.192  1.00 75.86           O  
ATOM    116  CB  VAL A  39      57.116  29.933  27.539  1.00140.44           C  
ATOM    117  CG1 VAL A  39      57.581  30.759  26.349  1.00140.44           C  
ATOM    118  CG2 VAL A  39      57.431  30.642  28.838  1.00140.44           C  
ATOM    119  N   LEU A  40      55.706  27.818  25.908  1.00 56.44           N  
ATOM    120  CA  LEU A  40      55.468  27.129  24.657  1.00 56.44           C  
ATOM    121  C   LEU A  40      53.999  27.304  24.316  1.00 56.44           C  
ATOM    122  O   LEU A  40      53.642  28.154  23.505  1.00 56.44           O  
ATOM    123  CB  LEU A  40      55.785  25.644  24.795  1.00 25.87           C  
ATOM    124  CG  LEU A  40      57.250  25.283  25.058  1.00 25.87           C  
ATOM    125  CD1 LEU A  40      57.467  23.810  24.708  1.00 25.87           C  
ATOM    126  CD2 LEU A  40      58.180  26.177  24.249  1.00 25.87           C  
ATOM    127  N   LEU A  41      53.148  26.510  24.956  1.00 46.58           N  
ATOM    128  CA  LEU A  41      51.710  26.576  24.723  1.00 46.58           C  
ATOM    129  C   LEU A  41      51.217  28.013  24.669  1.00 46.58           C  
ATOM    130  O   LEU A  41      50.278  28.318  23.943  1.00 46.58           O  
ATOM    131  CB  LEU A  41      50.957  25.811  25.817  1.00 60.81           C  
ATOM    132  CG  LEU A  41      51.371  24.350  26.042  1.00 60.81           C  
ATOM    133  CD1 LEU A  41      50.157  23.539  26.449  1.00 60.81           C  
ATOM    134  CD2 LEU A  41      52.005  23.766  24.781  1.00 60.81           C  
ATOM    135  N   ALA A  42      51.860  28.893  25.428  1.00102.07           N  
ATOM    136  CA  ALA A  42      51.482  30.301  25.459  1.00102.07           C  
ATOM    137  C   ALA A  42      51.832  30.989  24.146  1.00102.07           C  
ATOM    138  O   ALA A  42      50.992  31.650  23.539  1.00102.07           O  
ATOM    139  CB  ALA A  42      52.180  31.005  26.615  1.00201.16           C  
ATOM    140  N   GLY A  43      53.081  30.837  23.717  1.00121.73           N  
ATOM    141  CA  GLY A  43      53.515  31.448  22.474  1.00121.73           C  
ATOM    142  C   GLY A  43      52.845  30.796  21.282  1.00121.73           C  
ATOM    143  O   GLY A  43      52.519  31.459  20.299  1.00121.73           O  
ATOM    144  N   SER A  44      52.640  29.487  21.375  1.00 75.75           N  
ATOM    145  CA  SER A  44      52.002  28.729  20.311  1.00 75.75           C  
ATOM    146  C   SER A  44      50.674  29.352  19.929  1.00 75.75           C  
ATOM    147  O   SER A  44      50.504  29.849  18.819  1.00 75.75           O  
ATOM    148  CB  SER A  44      51.758  27.290  20.759  1.00 69.48           C  
ATOM    149  OG  SER A  44      52.978  26.591  20.901  1.00 69.48           O  
ATOM    150  N   TYR A  45      49.734  29.325  20.863  1.00 96.48           N  
ATOM    151  CA  TYR A  45      48.409  29.866  20.620  1.00 96.48           C  
ATOM    152  C   TYR A  45      48.349  31.381  20.721  1.00 96.48           C  
ATOM    153  O   TYR A  45      47.342  31.938  21.156  1.00 96.48           O  
ATOM    154  CB  TYR A  45      47.406  29.246  21.592  1.00207.41           C  
ATOM    155  CG  TYR A  45      47.295  27.741  21.481  1.00207.41           C  
ATOM    156  CD1 TYR A  45      48.435  26.934  21.452  1.00207.41           C  
ATOM    157  CD2 TYR A  45      46.049  27.121  21.420  1.00207.41           C  
ATOM    158  CE1 TYR A  45      48.335  25.549  21.366  1.00207.41           C  
ATOM    159  CE2 TYR A  45      45.937  25.735  21.335  1.00207.41           C  
ATOM    160  CZ  TYR A  45      47.083  24.956  21.309  1.00207.41           C  
ATOM    161  OH  TYR A  45      46.971  23.585  21.235  1.00207.41           O  
ATOM    162  N   LEU A  46      49.432  32.042  20.326  1.00 79.98           N  
ATOM    163  CA  LEU A  46      49.491  33.502  20.349  1.00 79.98           C  
ATOM    164  C   LEU A  46      50.189  33.997  19.093  1.00 79.98           C  
ATOM    165  O   LEU A  46      49.841  35.039  18.542  1.00 79.98           O  
ATOM    166  CB  LEU A  46      50.241  34.013  21.586  1.00119.83           C  
ATOM    167  CG  LEU A  46      49.887  35.450  21.998  1.00119.83           C  
ATOM    168  CD1 LEU A  46      49.824  35.544  23.509  1.00119.83           C  
ATOM    169  CD2 LEU A  46      50.911  36.430  21.444  1.00119.83           C  
ATOM    170  N   ALA A  47      51.187  33.246  18.647  1.00131.75           N  
ATOM    171  CA  ALA A  47      51.910  33.608  17.440  1.00131.75           C  
ATOM    172  C   ALA A  47      50.966  33.360  16.269  1.00131.75           C  
ATOM    173  O   ALA A  47      50.949  34.113  15.292  1.00131.75           O  
ATOM    174  CB  ALA A  47      53.163  32.756  17.302  1.00146.28           C  
ATOM    175  N   VAL A  48      50.177  32.297  16.384  1.00103.30           N  
ATOM    176  CA  VAL A  48      49.220  31.948  15.348  1.00103.30           C  
ATOM    177  C   VAL A  48      48.296  33.133  15.143  1.00103.30           C  
ATOM    178  O   VAL A  48      48.275  33.723  14.068  1.00103.30           O  
ATOM    179  CB  VAL A  48      48.370  30.711  15.738  1.00 24.80           C  
ATOM    180  CG1 VAL A  48      47.121  30.638  14.879  1.00 24.80           C  
ATOM    181  CG2 VAL A  48      49.194  29.440  15.574  1.00 24.80           C  
ATOM    182  N   LEU A  49      47.546  33.490  16.182  1.00 65.73           N  
ATOM    183  CA  LEU A  49      46.615  34.610  16.094  1.00 65.73           C  
ATOM    184  C   LEU A  49      47.315  35.928  15.759  1.00 65.73           C  
ATOM    185  O   LEU A  49      46.704  36.998  15.795  1.00 65.73           O  
ATOM    186  CB  LEU A  49      45.826  34.749  17.398  1.00186.57           C  
ATOM    187  CG  LEU A  49      46.618  34.838  18.701  1.00186.57           C  
ATOM    188  CD1 LEU A  49      46.860  36.300  19.049  1.00186.57           C  
ATOM    189  CD2 LEU A  49      45.847  34.143  19.815  1.00186.57           C  
ATOM    190  N   ALA A  50      48.600  35.842  15.431  1.00 70.81           N  
ATOM    191  CA  ALA A  50      49.381  37.016  15.072  1.00 70.81           C  
ATOM    192  C   ALA A  50      49.780  36.892  13.613  1.00 70.81           C  
ATOM    193  O   ALA A  50      50.044  37.888  12.946  1.00 70.81           O  
ATOM    194  CB  ALA A  50      50.622  37.111  15.946  1.00 91.45           C  
ATOM    195  N   GLU A  51      49.807  35.655  13.123  1.00140.74           N  
ATOM    196  CA  GLU A  51      50.179  35.367  11.742  1.00140.74           C  
ATOM    197  C   GLU A  51      49.016  34.825  10.909  1.00140.74           C  
ATOM    198  O   GLU A  51      48.953  35.053   9.701  1.00140.74           O  
ATOM    199  CB  GLU A  51      51.320  34.349  11.716  1.00 44.54           C  
ATOM    200  CG  GLU A  51      52.533  34.749  12.528  1.00 44.54           C  
ATOM    201  CD  GLU A  51      53.777  34.905  11.674  1.00 44.54           C  
ATOM    202  OE1 GLU A  51      54.284  33.881  11.145  1.00 44.54           O  
ATOM    203  OE2 GLU A  51      54.241  36.058  11.537  1.00 44.54           O  
ATOM    204  N   ARG A  52      48.108  34.104  11.564  1.00136.11           N  
ATOM    205  CA  ARG A  52      46.941  33.492  10.922  1.00136.11           C  
ATOM    206  C   ARG A  52      46.404  34.222   9.692  1.00136.11           C  
ATOM    207  O   ARG A  52      46.024  33.585   8.707  1.00136.11           O  
ATOM    208  CB  ARG A  52      45.808  33.328  11.942  1.00184.01           C  
ATOM    209  CG  ARG A  52      44.540  32.698  11.376  1.00184.01           C  
ATOM    210  CD  ARG A  52      44.193  31.399  12.085  1.00184.01           C  
ATOM    211  NE  ARG A  52      43.987  30.304  11.140  1.00184.01           N  
ATOM    212  CZ  ARG A  52      43.739  29.046  11.492  1.00184.01           C  
ATOM    213  NH1 ARG A  52      43.665  28.715  12.776  1.00184.01           N  
ATOM    214  NH2 ARG A  52      43.568  28.117  10.559  1.00184.01           N  
ATOM    215  N   GLY A  53      46.363  35.549   9.748  1.00183.51           N  
ATOM    216  CA  GLY A  53      45.863  36.311   8.617  1.00183.51           C  
ATOM    217  C   GLY A  53      46.907  37.238   8.029  1.00183.51           C  
ATOM    218  O   GLY A  53      46.910  38.434   8.321  1.00183.51           O  
ATOM    219  N   ALA A  54      47.790  36.690   7.196  1.00129.60           N  
ATOM    220  CA  ALA A  54      48.844  37.485   6.575  1.00129.60           C  
ATOM    221  C   ALA A  54      49.762  36.648   5.679  1.00129.60           C  
ATOM    222  O   ALA A  54      49.701  35.416   5.684  1.00129.60           O  
ATOM    223  CB  ALA A  54      49.672  38.179   7.661  1.00 75.72           C  
ATOM    224  N   PRO A  55      50.613  37.321   4.881  1.00 51.61           N  
ATOM    225  CA  PRO A  55      51.580  36.708   3.954  1.00 51.61           C  
ATOM    226  C   PRO A  55      52.572  35.736   4.612  1.00 51.61           C  
ATOM    227  O   PRO A  55      53.527  35.282   3.980  1.00 51.61           O  
ATOM    228  CB  PRO A  55      52.307  37.910   3.354  1.00 74.93           C  
ATOM    229  CG  PRO A  55      51.361  39.063   3.537  1.00 74.93           C  
ATOM    230  CD  PRO A  55      50.645  38.795   4.812  1.00 74.93           C  
ATOM    231  N   GLY A  56      52.328  35.411   5.876  1.00 60.75           N  
ATOM    232  CA  GLY A  56      53.225  34.536   6.603  1.00 60.75           C  
ATOM    233  C   GLY A  56      53.027  33.048   6.453  1.00 60.75           C  
ATOM    234  O   GLY A  56      51.971  32.582   6.034  1.00 60.75           O  
ATOM    235  N   ALA A  57      54.071  32.312   6.830  1.00108.87           N  
ATOM    236  CA  ALA A  57      54.101  30.858   6.766  1.00108.87           C  
ATOM    237  C   ALA A  57      52.989  30.199   7.575  1.00108.87           C  
ATOM    238  O   ALA A  57      52.088  30.866   8.087  1.00108.87           O  
ATOM    239  CB  ALA A  57      55.463  30.350   7.239  1.00121.54           C  
ATOM    240  N   GLN A  58      53.079  28.878   7.687  1.00111.13           N  
ATOM    241  CA  GLN A  58      52.094  28.068   8.394  1.00111.13           C  
ATOM    242  C   GLN A  58      51.852  28.426   9.854  1.00111.13           C  
ATOM    243  O   GLN A  58      51.090  27.739  10.534  1.00111.13           O  
ATOM    244  CB  GLN A  58      52.475  26.589   8.297  1.00127.58           C  
ATOM    245  CG  GLN A  58      51.294  25.637   8.343  1.00127.58           C  
ATOM    246  CD  GLN A  58      51.712  24.189   8.179  1.00127.58           C  
ATOM    247  OE1 GLN A  58      51.983  23.731   7.069  1.00127.58           O  
ATOM    248  NE2 GLN A  58      51.768  23.459   9.288  1.00127.58           N  
ATOM    249  N   LEU A  59      52.492  29.483  10.349  1.00 89.30           N  
ATOM    250  CA  LEU A  59      52.279  29.896  11.736  1.00 89.30           C  
ATOM    251  C   LEU A  59      50.868  30.460  11.772  1.00 89.30           C  
ATOM    252  O   LEU A  59      50.588  31.473  12.409  1.00 89.30           O  
ATOM    253  CB  LEU A  59      53.298  30.964  12.153  1.00 55.91           C  
ATOM    254  CG  LEU A  59      54.666  30.435  12.609  1.00 55.91           C  
ATOM    255  CD1 LEU A  59      55.509  31.583  13.139  1.00 55.91           C  
ATOM    256  CD2 LEU A  59      54.489  29.358  13.674  1.00 55.91           C  
ATOM    257  N   ILE A  60      49.990  29.773  11.053  1.00 82.81           N  
ATOM    258  CA  ILE A  60      48.593  30.135  10.927  1.00 82.81           C  
ATOM    259  C   ILE A  60      47.731  29.007  11.486  1.00 82.81           C  
ATOM    260  O   ILE A  60      46.516  28.984  11.293  1.00 82.81           O  
ATOM    261  CB  ILE A  60      48.231  30.372   9.441  1.00 97.34           C  
ATOM    262  CG1 ILE A  60      48.227  29.042   8.683  1.00 97.34           C  
ATOM    263  CG2 ILE A  60      49.251  31.304   8.798  1.00 97.34           C  
ATOM    264  N   THR A  61      48.372  28.071  12.177  1.00 80.00           N  
ATOM    265  CA  THR A  61      47.667  26.942  12.768  1.00 80.00           C  
ATOM    266  C   THR A  61      48.249  26.657  14.139  1.00 80.00           C  
ATOM    267  O   THR A  61      49.464  26.534  14.293  1.00 80.00           O  
ATOM    268  CB  THR A  61      47.805  25.684  11.897  1.00 81.34           C  
ATOM    269  OG1 THR A  61      47.664  26.051  10.522  1.00 81.34           O  
ATOM    270  CG2 THR A  61      46.736  24.666  12.244  1.00 81.34           C  
ATOM    271  N   TYR A  62      47.377  26.561  15.135  1.00139.51           N  
ATOM    272  CA  TYR A  62      47.810  26.294  16.497  1.00139.51           C  
ATOM    273  C   TYR A  62      48.652  25.025  16.591  1.00139.51           C  
ATOM    274  O   TYR A  62      49.732  25.039  17.182  1.00139.51           O  
ATOM    275  CB  TYR A  62      46.596  26.193  17.419  1.00185.28           C  
ATOM    276  CG  TYR A  62      45.888  27.511  17.615  1.00185.28           C  
ATOM    277  CD1 TYR A  62      46.538  28.586  18.220  1.00185.28           C  
ATOM    278  CD2 TYR A  62      44.572  27.690  17.191  1.00185.28           C  
ATOM    279  CE1 TYR A  62      45.896  29.808  18.400  1.00185.28           C  
ATOM    280  CE2 TYR A  62      43.918  28.909  17.366  1.00185.28           C  
ATOM    281  CZ  TYR A  62      44.588  29.964  17.971  1.00185.28           C  
ATOM    282  OH  TYR A  62      43.952  31.171  18.149  1.00185.28           O  
ATOM    283  N   PRO A  63      48.175  23.911  16.005  1.00 78.73           N  
ATOM    284  CA  PRO A  63      48.928  22.649  16.053  1.00 78.73           C  
ATOM    285  C   PRO A  63      50.269  22.724  15.322  1.00 78.73           C  
ATOM    286  O   PRO A  63      51.053  21.767  15.340  1.00 78.73           O  
ATOM    287  CB  PRO A  63      47.987  21.630  15.402  1.00106.64           C  
ATOM    288  CG  PRO A  63      46.648  22.300  15.333  1.00106.64           C  
ATOM    289  CD  PRO A  63      46.906  23.766  15.272  1.00106.64           C  
ATOM    290  N   ARG A  64      50.517  23.866  14.680  1.00 60.31           N  
ATOM    291  CA  ARG A  64      51.748  24.093  13.931  1.00 60.31           C  
ATOM    292  C   ARG A  64      52.668  25.009  14.716  1.00 60.31           C  
ATOM    293  O   ARG A  64      53.879  24.818  14.728  1.00 60.31           O  
ATOM    294  CB  ARG A  64      51.430  24.720  12.572  1.00 90.09           C  
ATOM    295  N   ALA A  65      52.089  26.008  15.371  1.00 93.68           N  
ATOM    296  CA  ALA A  65      52.879  26.934  16.165  1.00 93.68           C  
ATOM    297  C   ALA A  65      53.629  26.156  17.246  1.00 93.68           C  
ATOM    298  O   ALA A  65      54.771  26.484  17.574  1.00 93.68           O  
ATOM    299  CB  ALA A  65      51.980  27.985  16.795  1.00  4.68           C  
ATOM    300  N   LEU A  66      52.983  25.125  17.790  1.00 69.94           N  
ATOM    301  CA  LEU A  66      53.583  24.284  18.827  1.00 69.94           C  
ATOM    302  C   LEU A  66      54.979  23.839  18.421  1.00 69.94           C  
ATOM    303  O   LEU A  66      55.979  24.266  18.997  1.00 69.94           O  
ATOM    304  CB  LEU A  66      52.744  23.030  19.052  1.00 73.79           C  
ATOM    305  CG  LEU A  66      51.465  23.090  19.878  1.00 73.79           C  
ATOM    306  CD1 LEU A  66      51.200  21.700  20.447  1.00 73.79           C  
ATOM    307  CD2 LEU A  66      51.591  24.115  20.988  1.00 73.79           C  
ATOM    308  N   TRP A  67      55.022  22.957  17.427  1.00 68.12           N  
ATOM    309  CA  TRP A  67      56.270  22.419  16.905  1.00 68.12           C  
ATOM    310  C   TRP A  67      57.246  23.556  16.616  1.00 68.12           C  
ATOM    311  O   TRP A  67      58.454  23.339  16.548  1.00 68.12           O  
ATOM    312  CB  TRP A  67      55.988  21.592  15.639  1.00 92.48           C  
ATOM    313  CG  TRP A  67      57.187  21.287  14.788  1.00 92.48           C  
ATOM    314  CD1 TRP A  67      57.462  21.805  13.556  1.00 92.48           C  
ATOM    315  CD2 TRP A  67      58.275  20.406  15.105  1.00 92.48           C  
ATOM    316  NE1 TRP A  67      58.653  21.306  13.083  1.00 92.48           N  
ATOM    317  CE2 TRP A  67      59.175  20.445  14.013  1.00 92.48           C  
ATOM    318  CE3 TRP A  67      58.579  19.588  16.202  1.00 92.48           C  
ATOM    319  CZ2 TRP A  67      60.360  19.699  13.986  1.00 92.48           C  
ATOM    320  CZ3 TRP A  67      59.761  18.844  16.175  1.00 92.48           C  
ATOM    321  CH2 TRP A  67      60.635  18.907  15.072  1.00 92.48           C  
ATOM    322  N   TRP A  68      56.723  24.769  16.460  1.00 65.10           N  
ATOM    323  CA  TRP A  68      57.575  25.925  16.200  1.00 65.10           C  
ATOM    324  C   TRP A  68      58.129  26.452  17.508  1.00 65.10           C  
ATOM    325  O   TRP A  68      59.303  26.818  17.597  1.00 65.10           O  
ATOM    326  CB  TRP A  68      56.800  27.045  15.526  1.00 48.81           C  
ATOM    327  CG  TRP A  68      57.526  28.342  15.592  1.00 48.81           C  
ATOM    328  CD1 TRP A  68      58.616  28.705  14.861  1.00 48.81           C  
ATOM    329  CD2 TRP A  68      57.215  29.456  16.430  1.00 48.81           C  
ATOM    330  NE1 TRP A  68      59.006  29.981  15.187  1.00 48.81           N  
ATOM    331  CE2 TRP A  68      58.162  30.467  16.148  1.00 48.81           C  
ATOM    332  CE3 TRP A  68      56.228  29.701  17.390  1.00 48.81           C  
ATOM    333  CZ2 TRP A  68      58.152  31.708  16.793  1.00 48.81           C  
ATOM    334  CZ3 TRP A  68      56.215  30.934  18.030  1.00 48.81           C  
ATOM    335  CH2 TRP A  68      57.173  31.925  17.727  1.00 48.81           C  
ATOM    336  N   SER A  69      57.263  26.511  18.514  1.00 60.16           N  
ATOM    337  CA  SER A  69      57.659  26.973  19.834  1.00 60.16           C  
ATOM    338  C   SER A  69      58.807  26.088  20.301  1.00 60.16           C  
ATOM    339  O   SER A  69      59.832  26.575  20.777  1.00 60.16           O  
ATOM    340  CB  SER A  69      56.486  26.856  20.806  1.00 56.82           C  
ATOM    341  OG  SER A  69      55.565  27.922  20.627  1.00 56.82           O  
ATOM    342  N   VAL A  70      58.626  24.781  20.142  1.00 40.96           N  
ATOM    343  CA  VAL A  70      59.635  23.810  20.538  1.00 40.96           C  
ATOM    344  C   VAL A  70      60.971  24.013  19.831  1.00 40.96           C  
ATOM    345  O   VAL A  70      62.001  24.154  20.494  1.00 40.96           O  
ATOM    346  CB  VAL A  70      59.153  22.376  20.269  1.00 32.80           C  
ATOM    347  CG1 VAL A  70      60.244  21.375  20.634  1.00 32.80           C  
ATOM    348  CG2 VAL A  70      57.879  22.109  21.061  1.00 32.80           C  
ATOM    349  N   GLU A  71      60.962  24.018  18.495  1.00 89.57           N  
ATOM    350  CA  GLU A  71      62.193  24.206  17.722  1.00 89.57           C  
ATOM    351  C   GLU A  71      62.838  25.522  18.137  1.00 89.57           C  
ATOM    352  O   GLU A  71      64.040  25.583  18.401  1.00 89.57           O  
ATOM    353  CB  GLU A  71      61.902  24.217  16.212  1.00 26.67           C  
ATOM    354  N   THR A  72      62.024  26.570  18.210  1.00 61.86           N  
ATOM    355  CA  THR A  72      62.507  27.887  18.602  1.00 61.86           C  
ATOM    356  C   THR A  72      63.115  27.859  20.009  1.00 61.86           C  
ATOM    357  O   THR A  72      64.249  28.306  20.226  1.00 61.86           O  
ATOM    358  CB  THR A  72      61.362  28.927  18.593  1.00 93.49           C  
ATOM    359  OG1 THR A  72      60.784  29.003  17.282  1.00 93.49           O  
ATOM    360  CG2 THR A  72      61.890  30.300  18.996  1.00 93.49           C  
ATOM    361  N   ALA A  73      62.337  27.334  20.953  1.00 66.99           N  
ATOM    362  CA  ALA A  73      62.741  27.231  22.348  1.00 66.99           C  
ATOM    363  C   ALA A  73      64.024  26.432  22.508  1.00 66.99           C  
ATOM    364  O   ALA A  73      64.865  26.761  23.335  1.00 66.99           O  
ATOM    365  CB  ALA A  73      61.625  26.592  23.161  1.00 78.09           C  
ATOM    366  N   THR A  74      64.168  25.369  21.731  1.00 48.18           N  
ATOM    367  CA  THR A  74      65.370  24.561  21.805  1.00 48.18           C  
ATOM    368  C   THR A  74      66.427  25.306  21.031  1.00 48.18           C  
ATOM    369  O   THR A  74      67.619  25.001  21.138  1.00 48.18           O  
ATOM    370  CB  THR A  74      65.191  23.220  21.113  1.00 80.41           C  
ATOM    371  OG1 THR A  74      63.947  22.640  21.507  1.00 80.41           O  
ATOM    372  CG2 THR A  74      66.327  22.289  21.470  1.00 80.41           C  
ATOM    373  N   THR A  75      65.968  26.299  20.265  1.00 71.55           N  
ATOM    374  CA  THR A  75      66.803  27.119  19.388  1.00 71.55           C  
ATOM    375  C   THR A  75      67.601  26.202  18.477  1.00 71.55           C  
ATOM    376  O   THR A  75      68.794  25.977  18.647  1.00 71.55           O  
ATOM    377  CB  THR A  75      67.762  28.078  20.155  1.00 78.57           C  
ATOM    378  OG1 THR A  75      69.094  27.944  19.643  1.00 78.57           O  
ATOM    379  CG2 THR A  75      67.749  27.798  21.639  1.00 78.57           C  
ATOM    380  N   VAL A  76      66.891  25.649  17.510  1.00146.85           N  
ATOM    381  CA  VAL A  76      67.467  24.753  16.535  1.00146.85           C  
ATOM    382  C   VAL A  76      67.171  25.393  15.180  1.00146.85           C  
ATOM    383  O   VAL A  76      67.890  25.187  14.201  1.00146.85           O  
ATOM    384  CB  VAL A  76      66.810  23.372  16.641  1.00 61.16           C  
ATOM    385  CG1 VAL A  76      67.609  22.361  15.877  1.00 61.16           C  
ATOM    386  CG2 VAL A  76      66.707  22.960  18.099  1.00 61.16           C  
ATOM    387  N   GLY A  77      66.105  26.191  15.157  1.00148.34           N  
ATOM    388  CA  GLY A  77      65.689  26.896  13.956  1.00148.34           C  
ATOM    389  C   GLY A  77      65.770  26.072  12.695  1.00148.34           C  
ATOM    390  O   GLY A  77      66.690  26.239  11.900  1.00148.34           O  
ATOM    391  N   TYR A  78      64.805  25.182  12.507  1.00 62.83           N  
ATOM    392  CA  TYR A  78      64.798  24.337  11.324  1.00 62.83           C  
ATOM    393  C   TYR A  78      64.663  25.199  10.096  1.00 62.83           C  
ATOM    394  O   TYR A  78      65.282  24.921   9.079  1.00 62.83           O  
ATOM    395  CB  TYR A  78      63.644  23.332  11.380  1.00 37.79           C  
ATOM    396  CG  TYR A  78      64.064  22.011  11.965  1.00 37.79           C  
ATOM    397  CD1 TYR A  78      65.248  21.389  11.553  1.00 37.79           C  
ATOM    398  CD2 TYR A  78      63.315  21.407  12.978  1.00 37.79           C  
ATOM    399  CE1 TYR A  78      65.682  20.195  12.140  1.00 37.79           C  
ATOM    400  CE2 TYR A  78      63.738  20.209  13.577  1.00 37.79           C  
ATOM    401  CZ  TYR A  78      64.922  19.606  13.155  1.00 37.79           C  
ATOM    402  OH  TYR A  78      65.330  18.419  13.740  1.00 37.79           O  
ATOM    403  N   GLY A  79      63.864  26.257  10.213  1.00 72.42           N  
ATOM    404  CA  GLY A  79      63.635  27.149   9.092  1.00 72.42           C  
ATOM    405  C   GLY A  79      62.320  26.783   8.424  1.00 72.42           C  
ATOM    406  O   GLY A  79      61.731  27.571   7.678  1.00 72.42           O  
ATOM    407  N   ASP A  80      61.869  25.565   8.704  1.00 83.32           N  
ATOM    408  CA  ASP A  80      60.622  25.042   8.172  1.00 83.32           C  
ATOM    409  C   ASP A  80      59.469  25.969   8.544  1.00 83.32           C  
ATOM    410  O   ASP A  80      58.440  25.985   7.874  1.00 83.32           O  
ATOM    411  CB  ASP A  80      60.364  23.652   8.752  1.00 61.13           C  
ATOM    412  CG  ASP A  80      59.739  23.703  10.138  1.00 61.13           C  
ATOM    413  OD1 ASP A  80      60.438  24.063  11.121  1.00 61.13           O  
ATOM    414  OD2 ASP A  80      58.537  23.382  10.239  1.00 61.13           O  
ATOM    415  N   LEU A  81      59.649  26.734   9.619  1.00 85.94           N  
ATOM    416  CA  LEU A  81      58.628  27.667  10.088  1.00 85.94           C  
ATOM    417  C   LEU A  81      59.234  28.833  10.869  1.00 85.94           C  
ATOM    418  O   LEU A  81      60.241  28.666  11.560  1.00 85.94           O  
ATOM    419  CB  LEU A  81      57.622  26.941  10.985  1.00 80.09           C  
ATOM    420  CG  LEU A  81      56.788  25.796  10.408  1.00 80.09           C  
ATOM    421  CD1 LEU A  81      55.872  25.246  11.480  1.00 80.09           C  
ATOM    422  CD2 LEU A  81      55.969  26.293   9.245  1.00 80.09           C  
ATOM    423  N   TYR A  82      58.609  30.005  10.747  1.00 35.63           N  
ATOM    424  CA  TYR A  82      59.029  31.223  11.441  1.00 35.63           C  
ATOM    425  C   TYR A  82      58.035  32.379  11.286  1.00 35.63           C  
ATOM    426  O   TYR A  82      57.277  32.448  10.318  1.00 35.63           O  
ATOM    427  CB  TYR A  82      60.407  31.674  10.964  1.00 98.82           C  
ATOM    428  CG  TYR A  82      60.525  31.872   9.480  1.00 98.82           C  
ATOM    429  CD1 TYR A  82      60.580  30.780   8.616  1.00 98.82           C  
ATOM    430  CD2 TYR A  82      60.639  33.149   8.940  1.00 98.82           C  
ATOM    431  CE1 TYR A  82      60.753  30.951   7.247  1.00 98.82           C  
ATOM    432  CE2 TYR A  82      60.813  33.335   7.574  1.00 98.82           C  
ATOM    433  CZ  TYR A  82      60.872  32.230   6.733  1.00 98.82           C  
ATOM    434  OH  TYR A  82      61.072  32.403   5.383  1.00 98.82           O  
ATOM    435  N   PRO A  83      58.017  33.305  12.253  1.00 57.61           N  
ATOM    436  CA  PRO A  83      57.085  34.428  12.146  1.00 57.61           C  
ATOM    437  C   PRO A  83      57.538  35.516  11.173  1.00 57.61           C  
ATOM    438  O   PRO A  83      58.731  35.699  10.924  1.00 57.61           O  
ATOM    439  CB  PRO A  83      56.987  34.942  13.577  1.00 90.41           C  
ATOM    440  CG  PRO A  83      58.313  34.626  14.164  1.00 90.41           C  
ATOM    441  CD  PRO A  83      58.814  33.370  13.489  1.00 90.41           C  
ATOM    442  N   VAL A  84      56.559  36.225  10.622  1.00 83.59           N  
ATOM    443  CA  VAL A  84      56.805  37.312   9.686  1.00 83.59           C  
ATOM    444  C   VAL A  84      56.051  38.526  10.194  1.00 83.59           C  
ATOM    445  O   VAL A  84      56.279  39.648   9.749  1.00 83.59           O  
ATOM    446  CB  VAL A  84      56.291  36.982   8.279  1.00 51.98           C  
ATOM    447  CG1 VAL A  84      57.109  37.742   7.248  1.00 51.98           C  
ATOM    448  CG2 VAL A  84      56.362  35.484   8.034  1.00 51.98           C  
ATOM    449  N   THR A  85      55.133  38.279  11.121  1.00 97.15           N  
ATOM    450  CA  THR A  85      54.349  39.336  11.731  1.00 97.15           C  
ATOM    451  C   THR A  85      55.264  40.008  12.745  1.00 97.15           C  
ATOM    452  O   THR A  85      55.951  39.320  13.501  1.00 97.15           O  
ATOM    453  CB  THR A  85      53.149  38.770  12.497  1.00 65.33           C  
ATOM    454  OG1 THR A  85      52.612  37.643  11.796  1.00 65.33           O  
ATOM    455  CG2 THR A  85      52.082  39.847  12.670  1.00 65.33           C  
ATOM    456  N   LEU A  86      55.281  41.336  12.771  1.00116.13           N  
ATOM    457  CA  LEU A  86      56.134  42.037  13.726  1.00116.13           C  
ATOM    458  C   LEU A  86      55.936  41.426  15.107  1.00116.13           C  
ATOM    459  O   LEU A  86      56.899  41.085  15.794  1.00116.13           O  
ATOM    460  CB  LEU A  86      55.793  43.527  13.762  1.00182.23           C  
ATOM    461  CG  LEU A  86      56.852  44.408  14.433  1.00182.23           C  
ATOM    462  CD1 LEU A  86      58.131  44.392  13.605  1.00182.23           C  
ATOM    463  CD2 LEU A  86      56.324  45.827  14.583  1.00182.23           C  
ATOM    464  N   TRP A  87      54.674  41.281  15.499  1.00 70.70           N  
ATOM    465  CA  TRP A  87      54.323  40.698  16.786  1.00 70.70           C  
ATOM    466  C   TRP A  87      54.784  39.244  16.835  1.00 70.70           C  
ATOM    467  O   TRP A  87      55.494  38.831  17.753  1.00 70.70           O  
ATOM    468  CB  TRP A  87      52.809  40.774  16.999  1.00203.73           C  
ATOM    469  CG  TRP A  87      52.365  41.967  17.796  1.00203.73           C  
ATOM    470  CD1 TRP A  87      51.275  42.044  18.614  1.00203.73           C  
ATOM    471  CD2 TRP A  87      53.005  43.251  17.857  1.00203.73           C  
ATOM    472  NE1 TRP A  87      51.196  43.293  19.182  1.00203.73           N  
ATOM    473  CE2 TRP A  87      52.244  44.054  18.735  1.00203.73           C  
ATOM    474  CE3 TRP A  87      54.147  43.801  17.256  1.00203.73           C  
ATOM    475  CZ2 TRP A  87      52.589  45.379  19.028  1.00203.73           C  
ATOM    476  CZ3 TRP A  87      54.490  45.120  17.548  1.00203.73           C  
ATOM    477  CH2 TRP A  87      53.712  45.892  18.427  1.00203.73           C  
ATOM    478  N   GLY A  88      54.373  38.470  15.841  1.00 60.44           N  
ATOM    479  CA  GLY A  88      54.765  37.079  15.792  1.00 60.44           C  
ATOM    480  C   GLY A  88      56.248  36.932  16.045  1.00 60.44           C  
ATOM    481  O   GLY A  88      56.681  35.920  16.592  1.00 60.44           O  
ATOM    482  N   ARG A  89      57.024  37.942  15.650  1.00 65.64           N  
ATOM    483  CA  ARG A  89      58.475  37.923  15.844  1.00 65.64           C  
ATOM    484  C   ARG A  89      58.798  38.149  17.314  1.00 65.64           C  
ATOM    485  O   ARG A  89      59.782  37.621  17.838  1.00 65.64           O  
ATOM    486  CB  ARG A  89      59.147  39.002  14.991  1.00 90.50           C  
ATOM    487  CG  ARG A  89      58.843  38.879  13.508  1.00 90.50           C  
ATOM    488  CD  ARG A  89      60.087  39.045  12.649  1.00 90.50           C  
ATOM    489  NE  ARG A  89      60.058  38.169  11.479  1.00 90.50           N  
ATOM    490  CZ  ARG A  89      60.420  38.539  10.255  1.00 90.50           C  
ATOM    491  NH1 ARG A  89      60.841  39.777  10.028  1.00 90.50           N  
ATOM    492  NH2 ARG A  89      60.359  37.669   9.256  1.00 90.50           N  
ATOM    493  N   CYS A  90      57.964  38.940  17.978  1.00 74.86           N  
ATOM    494  CA  CYS A  90      58.160  39.202  19.391  1.00 74.86           C  
ATOM    495  C   CYS A  90      57.989  37.876  20.099  1.00 74.86           C  
ATOM    496  O   CYS A  90      58.913  37.386  20.748  1.00 74.86           O  
ATOM    497  CB  CYS A  90      57.128  40.203  19.903  1.00123.86           C  
ATOM    498  SG  CYS A  90      57.713  41.913  19.892  1.00123.86           S  
ATOM    499  N   VAL A  91      56.803  37.293  19.952  1.00 56.74           N  
ATOM    500  CA  VAL A  91      56.504  36.006  20.565  1.00 56.74           C  
ATOM    501  C   VAL A  91      57.678  35.042  20.362  1.00 56.74           C  
ATOM    502  O   VAL A  91      57.974  34.205  21.227  1.00 56.74           O  
ATOM    503  CB  VAL A  91      55.222  35.393  19.963  1.00 45.28           C  
ATOM    504  CG1 VAL A  91      54.915  34.046  20.616  1.00 45.28           C  
ATOM    505  CG2 VAL A  91      54.065  36.348  20.159  1.00 45.28           C  
ATOM    506  N   ALA A  92      58.352  35.165  19.221  1.00 46.96           N  
ATOM    507  CA  ALA A  92      59.496  34.315  18.937  1.00 46.96           C  
ATOM    508  C   ALA A  92      60.585  34.606  19.974  1.00 46.96           C  
ATOM    509  O   ALA A  92      61.019  33.713  20.712  1.00 46.96           O  
ATOM    510  CB  ALA A  92      60.012  34.585  17.534  1.00 74.35           C  
ATOM    511  N   VAL A  93      61.013  35.864  20.032  1.00 85.02           N  
ATOM    512  CA  VAL A  93      62.045  36.273  20.976  1.00 85.02           C  
ATOM    513  C   VAL A  93      61.757  35.678  22.348  1.00 85.02           C  
ATOM    514  O   VAL A  93      62.589  34.980  22.924  1.00 85.02           O  
ATOM    515  CB  VAL A  93      62.112  37.811  21.096  1.00 71.94           C  
ATOM    516  CG1 VAL A  93      62.482  38.214  22.514  1.00 71.94           C  
ATOM    517  CG2 VAL A  93      63.133  38.359  20.117  1.00 71.94           C  
ATOM    518  N   VAL A  94      60.569  35.958  22.865  1.00 50.56           N  
ATOM    519  CA  VAL A  94      60.175  35.441  24.161  1.00 50.56           C  
ATOM    520  C   VAL A  94      60.388  33.938  24.236  1.00 50.56           C  
ATOM    521  O   VAL A  94      61.208  33.461  25.017  1.00 50.56           O  
ATOM    522  CB  VAL A  94      58.699  35.733  24.446  1.00 50.02           C  
ATOM    523  CG1 VAL A  94      58.155  34.739  25.473  1.00 50.02           C  
ATOM    524  CG2 VAL A  94      58.546  37.163  24.931  1.00 50.02           C  
ATOM    525  N   VAL A  95      59.648  33.191  23.424  1.00 74.97           N  
ATOM    526  CA  VAL A  95      59.767  31.741  23.435  1.00 74.97           C  
ATOM    527  C   VAL A  95      61.220  31.302  23.268  1.00 74.97           C  
ATOM    528  O   VAL A  95      61.561  30.146  23.516  1.00 74.97           O  
ATOM    529  CB  VAL A  95      58.910  31.104  22.329  1.00 39.35           C  
ATOM    530  CG1 VAL A  95      59.398  31.565  20.987  1.00 39.35           C  
ATOM    531  CG2 VAL A  95      58.966  29.581  22.428  1.00 39.35           C  
ATOM    532  N   MET A  96      62.076  32.226  22.850  1.00 80.33           N  
ATOM    533  CA  MET A  96      63.480  31.900  22.684  1.00 80.33           C  
ATOM    534  C   MET A  96      64.187  31.938  24.024  1.00 80.33           C  
ATOM    535  O   MET A  96      64.628  30.904  24.512  1.00 80.33           O  
ATOM    536  CB  MET A  96      64.156  32.873  21.737  1.00 87.14           C  
ATOM    537  CG  MET A  96      64.572  32.244  20.439  1.00 87.14           C  
ATOM    538  SD  MET A  96      64.158  33.359  19.117  1.00 87.14           S  
ATOM    539  CE  MET A  96      65.746  33.660  18.387  1.00 87.14           C  
ATOM    540  N   VAL A  97      64.297  33.120  24.626  1.00 79.79           N  
ATOM    541  CA  VAL A  97      64.966  33.235  25.921  1.00 79.79           C  
ATOM    542  C   VAL A  97      64.437  32.173  26.872  1.00 79.79           C  
ATOM    543  O   VAL A  97      65.208  31.478  27.527  1.00 79.79           O  
ATOM    544  CB  VAL A  97      64.780  34.641  26.554  1.00 72.70           C  
ATOM    545  CG1 VAL A  97      64.706  35.683  25.461  1.00 72.70           C  
ATOM    546  CG2 VAL A  97      63.534  34.688  27.430  1.00 72.70           C  
ATOM    547  N   ALA A  98      63.117  32.043  26.930  1.00 43.54           N  
ATOM    548  CA  ALA A  98      62.486  31.051  27.782  1.00 43.54           C  
ATOM    549  C   ALA A  98      63.308  29.777  27.729  1.00 43.54           C  
ATOM    550  O   ALA A  98      63.575  29.158  28.750  1.00 43.54           O  
ATOM    551  CB  ALA A  98      61.077  30.774  27.301  1.00 28.38           C  
ATOM    552  N   GLY A  99      63.718  29.397  26.527  1.00 51.00           N  
ATOM    553  CA  GLY A  99      64.513  28.195  26.369  1.00 51.00           C  
ATOM    554  C   GLY A  99      65.968  28.360  26.782  1.00 51.00           C  
ATOM    555  O   GLY A  99      66.489  27.553  27.556  1.00 51.00           O  
ATOM    556  N   ILE A 100      66.634  29.389  26.264  1.00 85.20           N  
ATOM    557  CA  ILE A 100      68.038  29.624  26.594  1.00 85.20           C  
ATOM    558  C   ILE A 100      68.161  29.695  28.101  1.00 85.20           C  
ATOM    559  O   ILE A 100      69.153  29.258  28.684  1.00 85.20           O  
ATOM    560  CB  ILE A 100      68.556  30.964  26.021  1.00 93.59           C  
ATOM    561  CG1 ILE A 100      68.080  31.149  24.581  1.00 93.59           C  
ATOM    562  CG2 ILE A 100      70.074  30.999  26.074  1.00 93.59           C  
ATOM    563  CD1 ILE A 100      68.403  32.514  24.012  1.00 93.59           C  
ATOM    564  N   THR A 101      67.124  30.247  28.717  1.00 55.74           N  
ATOM    565  CA  THR A 101      67.063  30.428  30.154  1.00 55.74           C  
ATOM    566  C   THR A 101      66.576  29.180  30.885  1.00 55.74           C  
ATOM    567  O   THR A 101      67.325  28.582  31.649  1.00 55.74           O  
ATOM    568  CB  THR A 101      66.166  31.636  30.473  1.00 73.96           C  
ATOM    569  OG1 THR A 101      66.984  32.811  30.561  1.00 73.96           O  
ATOM    570  CG2 THR A 101      65.392  31.424  31.769  1.00 73.96           C  
ATOM    571  N   SER A 102      65.332  28.783  30.653  1.00 79.05           N  
ATOM    572  CA  SER A 102      64.803  27.599  31.316  1.00 79.05           C  
ATOM    573  C   SER A 102      65.825  26.463  31.320  1.00 79.05           C  
ATOM    574  O   SER A 102      65.906  25.692  32.277  1.00 79.05           O  
ATOM    575  CB  SER A 102      63.521  27.122  30.626  1.00133.82           C  
ATOM    576  OG  SER A 102      63.582  25.734  30.332  1.00133.82           O  
ATOM    577  N   PHE A 103      66.610  26.361  30.253  1.00 81.62           N  
ATOM    578  CA  PHE A 103      67.606  25.304  30.170  1.00 81.62           C  
ATOM    579  C   PHE A 103      68.870  25.651  30.932  1.00 81.62           C  
ATOM    580  O   PHE A 103      69.535  24.769  31.471  1.00 81.62           O  
ATOM    581  CB  PHE A 103      67.929  25.002  28.711  1.00 63.20           C  
ATOM    582  CG  PHE A 103      67.093  23.903  28.138  1.00 63.20           C  
ATOM    583  CD1 PHE A 103      67.231  22.597  28.602  1.00 63.20           C  
ATOM    584  CD2 PHE A 103      66.143  24.172  27.167  1.00 63.20           C  
ATOM    585  CE1 PHE A 103      66.431  21.575  28.109  1.00 63.20           C  
ATOM    586  CE2 PHE A 103      65.339  23.159  26.666  1.00 63.20           C  
ATOM    587  CZ  PHE A 103      65.483  21.855  27.140  1.00 63.20           C  
ATOM    588  N   GLY A 104      69.194  26.938  30.980  1.00 93.93           N  
ATOM    589  CA  GLY A 104      70.379  27.374  31.697  1.00 93.93           C  
ATOM    590  C   GLY A 104      70.342  26.929  33.144  1.00 93.93           C  
ATOM    591  O   GLY A 104      71.313  26.376  33.663  1.00 93.93           O  
ATOM    592  N   LEU A 105      69.214  27.173  33.800  1.00 61.64           N  
ATOM    593  CA  LEU A 105      69.047  26.781  35.187  1.00 61.64           C  
ATOM    594  C   LEU A 105      69.428  25.317  35.353  1.00 61.64           C  
ATOM    595  O   LEU A 105      70.267  24.979  36.185  1.00 61.64           O  
ATOM    596  CB  LEU A 105      67.601  26.989  35.619  1.00 93.93           C  
ATOM    597  CG  LEU A 105      67.352  28.273  36.406  1.00 93.93           C  
ATOM    598  CD1 LEU A 105      66.681  29.304  35.514  1.00 93.93           C  
ATOM    599  CD2 LEU A 105      66.488  27.960  37.613  1.00 93.93           C  
ATOM    600  N   VAL A 106      68.814  24.451  34.553  1.00 46.85           N  
ATOM    601  CA  VAL A 106      69.102  23.024  34.623  1.00 46.85           C  
ATOM    602  C   VAL A 106      70.602  22.778  34.576  1.00 46.85           C  
ATOM    603  O   VAL A 106      71.103  21.840  35.195  1.00 46.85           O  
ATOM    604  CB  VAL A 106      68.442  22.255  33.465  1.00 44.63           C  
ATOM    605  CG1 VAL A 106      68.797  20.771  33.548  1.00 44.63           C  
ATOM    606  CG2 VAL A 106      66.935  22.450  33.511  1.00 44.63           C  
ATOM    607  N   THR A 107      71.321  23.612  33.836  1.00 75.47           N  
ATOM    608  CA  THR A 107      72.763  23.453  33.760  1.00 75.47           C  
ATOM    609  C   THR A 107      73.329  23.945  35.074  1.00 75.47           C  
ATOM    610  O   THR A 107      74.237  23.332  35.634  1.00 75.47           O  
ATOM    611  CB  THR A 107      73.375  24.273  32.613  1.00115.17           C  
ATOM    612  OG1 THR A 107      73.632  23.404  31.506  1.00115.17           O  
ATOM    613  CG2 THR A 107      74.690  24.916  33.039  1.00115.17           C  
ATOM    614  N   ALA A 108      72.784  25.058  35.560  1.00 84.84           N  
ATOM    615  CA  ALA A 108      73.224  25.639  36.824  1.00 84.84           C  
ATOM    616  C   ALA A 108      73.062  24.575  37.889  1.00 84.84           C  
ATOM    617  O   ALA A 108      74.015  24.221  38.580  1.00 84.84           O  
ATOM    618  CB  ALA A 108      72.381  26.855  37.165  1.00 60.16           C  
ATOM    619  N   ALA A 109      71.842  24.065  38.004  1.00 66.90           N  
ATOM    620  CA  ALA A 109      71.536  23.024  38.967  1.00 66.90           C  
ATOM    621  C   ALA A 109      72.652  21.993  38.953  1.00 66.90           C  
ATOM    622  O   ALA A 109      73.287  21.734  39.969  1.00 66.90           O  
ATOM    623  CB  ALA A 109      70.220  22.360  38.609  1.00 31.90           C  
ATOM    624  N   LEU A 110      72.896  21.417  37.785  1.00 62.93           N  
ATOM    625  CA  LEU A 110      73.932  20.404  37.639  1.00 62.93           C  
ATOM    626  C   LEU A 110      75.341  20.900  37.978  1.00 62.93           C  
ATOM    627  O   LEU A 110      76.153  20.149  38.519  1.00 62.93           O  
ATOM    628  CB  LEU A 110      73.910  19.853  36.213  1.00 86.41           C  
ATOM    629  CG  LEU A 110      72.952  18.691  35.952  1.00 86.41           C  
ATOM    630  CD1 LEU A 110      71.514  19.135  36.181  1.00 86.41           C  
ATOM    631  CD2 LEU A 110      73.146  18.198  34.527  1.00 86.41           C  
ATOM    632  N   ALA A 111      75.632  22.158  37.658  1.00102.69           N  
ATOM    633  CA  ALA A 111      76.949  22.723  37.925  1.00102.69           C  
ATOM    634  C   ALA A 111      77.271  22.718  39.408  1.00102.69           C  
ATOM    635  O   ALA A 111      78.423  22.546  39.792  1.00102.69           O  
ATOM    636  CB  ALA A 111      77.035  24.140  37.387  1.00 71.13           C  
ATOM    637  N   THR A 112      76.255  22.909  40.243  1.00140.03           N  
ATOM    638  CA  THR A 112      76.458  22.927  41.688  1.00140.03           C  
ATOM    639  C   THR A 112      76.404  21.526  42.286  1.00140.03           C  
ATOM    640  O   THR A 112      77.173  21.200  43.188  1.00140.03           O  
ATOM    641  CB  THR A 112      75.407  23.802  42.395  1.00 67.34           C  
ATOM    642  OG1 THR A 112      74.367  22.976  42.922  1.00 67.34           O  
ATOM    643  CG2 THR A 112      74.803  24.800  41.430  1.00 67.34           C  
ATOM    644  N   TRP A 113      75.493  20.699  41.783  1.00 96.78           N  
ATOM    645  CA  TRP A 113      75.341  19.332  42.274  1.00 96.78           C  
ATOM    646  C   TRP A 113      76.612  18.535  41.999  1.00 96.78           C  
ATOM    647  O   TRP A 113      76.715  17.355  42.337  1.00 96.78           O  
ATOM    648  CB  TRP A 113      74.141  18.663  41.597  1.00183.49           C  
ATOM    649  CG  TRP A 113      73.896  17.252  42.036  1.00183.49           C  
ATOM    650  CD1 TRP A 113      73.402  16.829  43.237  1.00183.49           C  
ATOM    651  CD2 TRP A 113      74.126  16.069  41.257  1.00183.49           C  
ATOM    652  NE1 TRP A 113      73.309  15.454  43.251  1.00183.49           N  
ATOM    653  CE2 TRP A 113      73.745  14.962  42.051  1.00183.49           C  
ATOM    654  CE3 TRP A 113      74.618  15.844  39.963  1.00183.49           C  
ATOM    655  CZ2 TRP A 113      73.838  13.653  41.594  1.00183.49           C  
ATOM    656  CZ3 TRP A 113      74.710  14.536  39.509  1.00183.49           C  
ATOM    657  CH2 TRP A 113      74.322  13.457  40.320  1.00183.49           C  
ATOM    658  N   PHE A 114      77.577  19.197  41.370  1.00111.31           N  
ATOM    659  CA  PHE A 114      78.860  18.583  41.068  1.00111.31           C  
ATOM    660  C   PHE A 114      79.878  19.201  42.014  1.00111.31           C  
ATOM    661  O   PHE A 114      80.970  18.676  42.202  1.00111.31           O  
ATOM    662  CB  PHE A 114      79.242  18.840  39.610  1.00127.13           C  
ATOM    663  CG  PHE A 114      78.821  17.742  38.678  1.00127.13           C  
ATOM    664  CD1 PHE A 114      78.106  16.649  39.158  1.00127.13           C  
ATOM    665  CD2 PHE A 114      79.134  17.797  37.327  1.00127.13           C  
ATOM    666  CE1 PHE A 114      77.708  15.625  38.307  1.00127.13           C  
ATOM    667  CE2 PHE A 114      78.739  16.774  36.465  1.00127.13           C  
ATOM    668  CZ  PHE A 114      78.023  15.685  36.959  1.00127.13           C  
ATOM    669  N   VAL A 115      79.487  20.325  42.608  1.00156.63           N  
ATOM    670  CA  VAL A 115      80.311  21.036  43.572  1.00156.63           C  
ATOM    671  C   VAL A 115      79.885  20.509  44.946  1.00156.63           C  
ATOM    672  O   VAL A 115      80.652  20.543  45.909  1.00156.63           O  
ATOM    673  CB  VAL A 115      80.078  22.565  43.465  1.00101.11           C  
ATOM    674  CG1 VAL A 115      80.438  23.265  44.764  1.00101.11           C  
ATOM    675  CG2 VAL A 115      80.894  23.140  42.324  1.00101.11           C  
ATOM    676  N   GLY A 116      78.651  20.005  45.017  1.00125.69           N  
ATOM    677  CA  GLY A 116      78.120  19.447  46.253  1.00125.69           C  
ATOM    678  C   GLY A 116      78.794  18.119  46.529  1.00125.69           C  
ATOM    679  O   GLY A 116      78.229  17.209  47.136  1.00125.69           O  
ATOM    680  N   ARG A 117      80.021  18.024  46.038  1.00105.62           N  
ATOM    681  CA  ARG A 117      80.868  16.858  46.197  1.00105.62           C  
ATOM    682  C   ARG A 117      82.278  17.422  46.344  1.00105.62           C  
ATOM    683  O   ARG A 117      83.212  17.036  45.633  1.00105.62           O  
ATOM    684  CB  ARG A 117      80.771  15.951  44.971  1.00119.24           C  
ATOM    685  CG  ARG A 117      79.702  14.881  45.089  1.00119.24           C  
ATOM    686  CD  ARG A 117      80.250  13.636  45.758  1.00119.24           C  
ATOM    687  NE  ARG A 117      79.211  12.635  45.974  1.00119.24           N  
ATOM    688  N   GLU A 118      82.394  18.373  47.269  1.00217.48           N  
ATOM    689  CA  GLU A 118      83.648  19.046  47.584  1.00217.48           C  
ATOM    690  C   GLU A 118      84.121  18.536  48.942  1.00217.48           C  
ATOM    691  O   GLU A 118      85.295  18.643  49.289  1.00217.48           O  
ATOM    692  CB  GLU A 118      83.432  20.561  47.654  1.00177.38           C  
ATOM    693  CG  GLU A 118      82.557  21.009  48.824  1.00177.38           C  
ATOM    694  CD  GLU A 118      82.516  22.520  48.995  1.00177.38           C  
ATOM    695  OE1 GLU A 118      83.371  23.218  48.407  1.00177.38           O  
ATOM    696  OE2 GLU A 118      81.624  23.010  49.721  1.00177.38           O  
ATOM    697  N   GLN A 119      83.182  17.988  49.703  1.00179.95           N  
ATOM    698  CA  GLN A 119      83.461  17.447  51.021  1.00179.95           C  
ATOM    699  C   GLN A 119      84.405  16.242  50.910  1.00179.95           C  
ATOM    700  O   GLN A 119      85.329  16.137  51.746  1.00179.95           O  
ATOM    701  CB  GLN A 119      82.142  17.027  51.675  1.00193.75           C  
ATOM    702  CG  GLN A 119      81.682  15.718  51.082  1.00193.75           C  
ATOM    703  CD  GLN A 119      80.206  15.615  50.787  1.00193.75           C  
ATOM    704  OE1 GLN A 119      79.595  14.626  51.132  1.00193.75           O  
ATOM    705  NE2 GLN A 119      79.635  16.611  50.129  1.00193.75           N  
TER     706      GLN A 119                                                      
ATOM    707  N   ALA B  23      85.298   9.520  40.592  1.00173.57           N  
ATOM    708  CA  ALA B  23      84.639  10.739  41.145  1.00173.57           C  
ATOM    709  C   ALA B  23      83.162  10.775  40.768  1.00173.57           C  
ATOM    710  O   ALA B  23      82.400   9.868  41.107  1.00173.57           O  
ATOM    711  CB  ALA B  23      85.344  11.988  40.624  1.00 82.33           C  
ATOM    712  N   LEU B  24      82.767  11.834  40.067  1.00159.27           N  
ATOM    713  CA  LEU B  24      81.389  12.008  39.623  1.00159.27           C  
ATOM    714  C   LEU B  24      81.316  13.119  38.582  1.00159.27           C  
ATOM    715  O   LEU B  24      81.114  12.866  37.397  1.00159.27           O  
ATOM    716  CB  LEU B  24      80.490  12.359  40.807  1.00123.64           C  
ATOM    717  CG  LEU B  24      79.006  12.519  40.473  1.00123.64           C  
ATOM    718  CD1 LEU B  24      78.228  11.336  41.029  1.00123.64           C  
ATOM    719  CD2 LEU B  24      78.488  13.828  41.050  1.00123.64           C  
ATOM    720  N   HIS B  25      81.483  14.353  39.038  1.00108.17           N  
ATOM    721  CA  HIS B  25      81.442  15.505  38.154  1.00108.17           C  
ATOM    722  C   HIS B  25      82.260  15.248  36.898  1.00108.17           C  
ATOM    723  O   HIS B  25      81.951  15.764  35.831  1.00108.17           O  
ATOM    724  CB  HIS B  25      81.994  16.736  38.879  1.00154.23           C  
ATOM    725  CG  HIS B  25      83.467  16.934  38.696  1.00154.23           C  
ATOM    726  ND1 HIS B  25      83.991  17.920  37.888  1.00154.23           N  
ATOM    727  CD2 HIS B  25      84.528  16.265  39.208  1.00154.23           C  
ATOM    728  CE1 HIS B  25      85.311  17.849  37.909  1.00154.23           C  
ATOM    729  NE2 HIS B  25      85.662  16.854  38.702  1.00154.23           N  
ATOM    730  N   TRP B  26      83.299  14.436  37.037  1.00 76.21           N  
ATOM    731  CA  TRP B  26      84.195  14.119  35.931  1.00 76.21           C  
ATOM    732  C   TRP B  26      83.896  12.762  35.312  1.00 76.21           C  
ATOM    733  O   TRP B  26      84.420  12.434  34.248  1.00 76.21           O  
ATOM    734  CB  TRP B  26      85.643  14.132  36.432  1.00172.63           C  
ATOM    735  CG  TRP B  26      86.642  14.742  35.494  1.00172.63           C  
ATOM    736  CD1 TRP B  26      87.913  14.302  35.258  1.00172.63           C  
ATOM    737  CD2 TRP B  26      86.472  15.922  34.702  1.00172.63           C  
ATOM    738  NE1 TRP B  26      88.546  15.135  34.370  1.00172.63           N  
ATOM    739  CE2 TRP B  26      87.685  16.138  34.011  1.00172.63           C  
ATOM    740  CE3 TRP B  26      85.414  16.820  34.507  1.00172.63           C  
ATOM    741  CZ2 TRP B  26      87.871  17.216  33.139  1.00172.63           C  
ATOM    742  CZ3 TRP B  26      85.597  17.893  33.639  1.00172.63           C  
ATOM    743  CH2 TRP B  26      86.819  18.080  32.967  1.00172.63           C  
ATOM    744  N   ARG B  27      83.063  11.972  35.979  1.00123.46           N  
ATOM    745  CA  ARG B  27      82.728  10.644  35.482  1.00123.46           C  
ATOM    746  C   ARG B  27      81.265  10.520  35.094  1.00123.46           C  
ATOM    747  O   ARG B  27      80.902   9.652  34.301  1.00123.46           O  
ATOM    748  CB  ARG B  27      83.065   9.585  36.532  1.00181.55           C  
ATOM    749  N   ALA B  28      80.425  11.379  35.660  1.00152.63           N  
ATOM    750  CA  ALA B  28      79.001  11.361  35.350  1.00152.63           C  
ATOM    751  C   ALA B  28      78.814  11.920  33.944  1.00152.63           C  
ATOM    752  O   ALA B  28      77.767  11.742  33.321  1.00152.63           O  
ATOM    753  CB  ALA B  28      78.233  12.204  36.360  1.00169.17           C  
ATOM    754  N   ALA B  29      79.850  12.596  33.457  1.00 93.54           N  
ATOM    755  CA  ALA B  29      79.845  13.197  32.132  1.00 93.54           C  
ATOM    756  C   ALA B  29      80.400  12.216  31.107  1.00 93.54           C  
ATOM    757  O   ALA B  29      79.671  11.737  30.239  1.00 93.54           O  
ATOM    758  CB  ALA B  29      80.676  14.475  32.138  1.00107.23           C  
ATOM    759  N   GLY B  30      81.693  11.922  31.213  1.00121.85           N  
ATOM    760  CA  GLY B  30      82.319  10.996  30.289  1.00121.85           C  
ATOM    761  C   GLY B  30      81.452   9.783  30.005  1.00121.85           C  
ATOM    762  O   GLY B  30      81.613   9.129  28.976  1.00121.85           O  
ATOM    763  N   ALA B  31      80.524   9.482  30.909  1.00132.44           N  
ATOM    764  CA  ALA B  31      79.645   8.333  30.733  1.00132.44           C  
ATOM    765  C   ALA B  31      78.320   8.701  30.088  1.00132.44           C  
ATOM    766  O   ALA B  31      77.809   7.960  29.248  1.00132.44           O  
ATOM    767  CB  ALA B  31      79.387   7.662  32.066  1.00151.29           C  
ATOM    768  N   ALA B  32      77.760   9.836  30.488  1.00130.47           N  
ATOM    769  CA  ALA B  32      76.483  10.278  29.947  1.00130.47           C  
ATOM    770  C   ALA B  32      76.514  10.317  28.438  1.00130.47           C  
ATOM    771  O   ALA B  32      75.572   9.888  27.784  1.00130.47           O  
ATOM    772  CB  ALA B  32      76.136  11.643  30.473  1.00166.05           C  
ATOM    773  N   THR B  33      77.593  10.851  27.884  1.00109.18           N  
ATOM    774  CA  THR B  33      77.703  10.925  26.441  1.00109.18           C  
ATOM    775  C   THR B  33      77.398   9.555  25.848  1.00109.18           C  
ATOM    776  O   THR B  33      76.670   9.454  24.863  1.00109.18           O  
ATOM    777  CB  THR B  33      79.099  11.364  26.001  1.00 64.35           C  
ATOM    778  OG1 THR B  33      79.993  10.248  26.072  1.00 64.35           O  
ATOM    779  CG2 THR B  33      79.607  12.495  26.887  1.00 64.35           C  
ATOM    780  N   VAL B  34      77.936   8.498  26.451  1.00 92.26           N  
ATOM    781  CA  VAL B  34      77.675   7.154  25.949  1.00 92.26           C  
ATOM    782  C   VAL B  34      76.174   6.896  25.987  1.00 92.26           C  
ATOM    783  O   VAL B  34      75.702   5.862  25.526  1.00 92.26           O  
ATOM    784  CB  VAL B  34      78.385   6.066  26.779  1.00173.88           C  
ATOM    785  CG1 VAL B  34      78.388   4.758  26.005  1.00173.88           C  
ATOM    786  CG2 VAL B  34      79.808   6.487  27.089  1.00173.88           C  
ATOM    787  N   LEU B  35      75.430   7.844  26.550  1.00103.66           N  
ATOM    788  CA  LEU B  35      73.976   7.747  26.631  1.00103.66           C  
ATOM    789  C   LEU B  35      73.380   8.475  25.433  1.00103.66           C  
ATOM    790  O   LEU B  35      72.500   7.948  24.753  1.00103.66           O  
ATOM    791  CB  LEU B  35      73.462   8.384  27.924  1.00170.52           C  
ATOM    792  CG  LEU B  35      74.006   7.770  29.211  1.00170.52           C  
ATOM    793  CD1 LEU B  35      73.752   8.696  30.394  1.00170.52           C  
ATOM    794  CD2 LEU B  35      73.334   6.428  29.425  1.00170.52           C  
ATOM    795  N   LEU B  36      73.870   9.686  25.177  1.00103.32           N  
ATOM    796  CA  LEU B  36      73.390  10.492  24.057  1.00103.32           C  
ATOM    797  C   LEU B  36      73.574   9.744  22.751  1.00103.32           C  
ATOM    798  O   LEU B  36      72.675   9.714  21.913  1.00103.32           O  
ATOM    799  CB  LEU B  36      74.146  11.817  23.984  1.00 93.19           C  
ATOM    800  CG  LEU B  36      73.928  12.609  22.696  1.00 93.19           C  
ATOM    801  CD1 LEU B  36      72.666  13.453  22.815  1.00 93.19           C  
ATOM    802  CD2 LEU B  36      75.136  13.483  22.433  1.00 93.19           C  
ATOM    803  N   VAL B  37      74.749   9.148  22.582  1.00 85.21           N  
ATOM    804  CA  VAL B  37      75.052   8.396  21.377  1.00 85.21           C  
ATOM    805  C   VAL B  37      74.013   7.313  21.158  1.00 85.21           C  
ATOM    806  O   VAL B  37      73.689   6.977  20.021  1.00 85.21           O  
ATOM    807  CB  VAL B  37      76.449   7.755  21.449  1.00 75.86           C  
ATOM    808  CG1 VAL B  37      76.368   6.257  21.185  1.00 75.86           C  
ATOM    809  CG2 VAL B  37      77.361   8.420  20.435  1.00 75.86           C  
ATOM    810  N   ILE B  38      73.498   6.752  22.243  1.00100.51           N  
ATOM    811  CA  ILE B  38      72.477   5.728  22.112  1.00100.51           C  
ATOM    812  C   ILE B  38      71.240   6.440  21.570  1.00100.51           C  
ATOM    813  O   ILE B  38      70.628   5.988  20.602  1.00100.51           O  
ATOM    814  CB  ILE B  38      72.161   5.065  23.475  1.00109.28           C  
ATOM    815  CG1 ILE B  38      73.121   3.899  23.721  1.00109.28           C  
ATOM    816  CG2 ILE B  38      70.730   4.541  23.491  1.00109.28           C  
ATOM    817  CD1 ILE B  38      74.580   4.223  23.471  1.00109.28           C  
ATOM    818  N   VAL B  39      70.899   7.570  22.190  1.00 75.57           N  
ATOM    819  CA  VAL B  39      69.745   8.369  21.781  1.00 75.57           C  
ATOM    820  C   VAL B  39      69.799   8.617  20.285  1.00 75.57           C  
ATOM    821  O   VAL B  39      68.809   8.446  19.577  1.00 75.57           O  
ATOM    822  CB  VAL B  39      69.727   9.736  22.488  1.00150.91           C  
ATOM    823  CG1 VAL B  39      68.609  10.601  21.924  1.00150.91           C  
ATOM    824  CG2 VAL B  39      69.548   9.541  23.977  1.00150.91           C  
ATOM    825  N   LEU B  40      70.964   9.042  19.815  1.00 64.79           N  
ATOM    826  CA  LEU B  40      71.147   9.295  18.404  1.00 64.79           C  
ATOM    827  C   LEU B  40      70.680   8.058  17.662  1.00 64.79           C  
ATOM    828  O   LEU B  40      69.564   8.024  17.143  1.00 64.79           O  
ATOM    829  CB  LEU B  40      72.620   9.556  18.100  1.00 30.63           C  
ATOM    830  CG  LEU B  40      73.233  10.821  18.705  1.00 30.63           C  
ATOM    831  CD1 LEU B  40      74.512  11.163  17.948  1.00 30.63           C  
ATOM    832  CD2 LEU B  40      72.238  11.978  18.646  1.00 30.63           C  
ATOM    833  N   LEU B  41      71.531   7.036  17.631  1.00 61.75           N  
ATOM    834  CA  LEU B  41      71.210   5.789  16.948  1.00 61.75           C  
ATOM    835  C   LEU B  41      69.792   5.335  17.253  1.00 61.75           C  
ATOM    836  O   LEU B  41      69.144   4.725  16.409  1.00 61.75           O  
ATOM    837  CB  LEU B  41      72.197   4.696  17.349  1.00 51.23           C  
ATOM    838  CG  LEU B  41      73.684   5.015  17.156  1.00 51.23           C  
ATOM    839  CD1 LEU B  41      74.428   3.747  16.786  1.00 51.23           C  
ATOM    840  CD2 LEU B  41      73.876   6.072  16.078  1.00 51.23           C  
ATOM    841  N   ALA B  42      69.311   5.646  18.453  1.00 99.86           N  
ATOM    842  CA  ALA B  42      67.961   5.270  18.862  1.00 99.86           C  
ATOM    843  C   ALA B  42      66.916   6.076  18.102  1.00 99.86           C  
ATOM    844  O   ALA B  42      65.986   5.516  17.525  1.00 99.86           O  
ATOM    845  CB  ALA B  42      67.789   5.483  20.360  1.00195.79           C  
ATOM    846  N   GLY B  43      67.071   7.396  18.110  1.00121.01           N  
ATOM    847  CA  GLY B  43      66.131   8.253  17.412  1.00121.01           C  
ATOM    848  C   GLY B  43      66.246   8.079  15.912  1.00121.01           C  
ATOM    849  O   GLY B  43      65.251   8.134  15.192  1.00121.01           O  
ATOM    850  N   SER B  44      67.470   7.864  15.445  1.00 82.01           N  
ATOM    851  CA  SER B  44      67.732   7.676  14.027  1.00 82.01           C  
ATOM    852  C   SER B  44      66.853   6.578  13.460  1.00 82.01           C  
ATOM    853  O   SER B  44      65.991   6.827  12.621  1.00 82.01           O  
ATOM    854  CB  SER B  44      69.195   7.300  13.805  1.00 71.68           C  
ATOM    855  OG  SER B  44      70.049   8.389  14.099  1.00 71.68           O  
ATOM    856  N   TYR B  45      67.078   5.359  13.929  1.00 78.96           N  
ATOM    857  CA  TYR B  45      66.323   4.213  13.453  1.00 78.96           C  
ATOM    858  C   TYR B  45      64.937   4.107  14.073  1.00 78.96           C  
ATOM    859  O   TYR B  45      64.437   3.008  14.301  1.00 78.96           O  
ATOM    860  CB  TYR B  45      67.108   2.928  13.717  1.00194.30           C  
ATOM    861  CG  TYR B  45      68.458   2.881  13.035  1.00194.30           C  
ATOM    862  CD1 TYR B  45      69.343   3.958  13.112  1.00194.30           C  
ATOM    863  CD2 TYR B  45      68.856   1.752  12.321  1.00194.30           C  
ATOM    864  CE1 TYR B  45      70.590   3.911  12.497  1.00194.30           C  
ATOM    865  CE2 TYR B  45      70.102   1.694  11.702  1.00194.30           C  
ATOM    866  CZ  TYR B  45      70.963   2.776  11.794  1.00194.30           C  
ATOM    867  OH  TYR B  45      72.198   2.714  11.189  1.00194.30           O  
ATOM    868  N   LEU B  46      64.323   5.251  14.351  1.00 74.28           N  
ATOM    869  CA  LEU B  46      62.981   5.279  14.921  1.00 74.28           C  
ATOM    870  C   LEU B  46      62.180   6.388  14.256  1.00 74.28           C  
ATOM    871  O   LEU B  46      60.980   6.255  14.032  1.00 74.28           O  
ATOM    872  CB  LEU B  46      63.025   5.515  16.434  1.00112.87           C  
ATOM    873  CG  LEU B  46      61.782   5.018  17.187  1.00112.87           C  
ATOM    874  CD1 LEU B  46      62.202   4.397  18.504  1.00112.87           C  
ATOM    875  CD2 LEU B  46      60.812   6.166  17.425  1.00112.87           C  
ATOM    876  N   ALA B  47      62.851   7.491  13.949  1.00115.92           N  
ATOM    877  CA  ALA B  47      62.192   8.607  13.290  1.00115.92           C  
ATOM    878  C   ALA B  47      61.906   8.167  11.862  1.00115.92           C  
ATOM    879  O   ALA B  47      60.873   8.507  11.287  1.00115.92           O  
ATOM    880  CB  ALA B  47      63.097   9.832  13.299  1.00146.37           C  
ATOM    881  N   VAL B  48      62.833   7.401  11.299  1.00 68.98           N  
ATOM    882  CA  VAL B  48      62.684   6.899   9.942  1.00 68.98           C  
ATOM    883  C   VAL B  48      61.396   6.103   9.871  1.00 68.98           C  
ATOM    884  O   VAL B  48      60.480   6.471   9.145  1.00 68.98           O  
ATOM    885  CB  VAL B  48      63.863   5.978   9.532  1.00 35.08           C  
ATOM    886  CG1 VAL B  48      63.471   5.137   8.326  1.00 35.08           C  
ATOM    887  CG2 VAL B  48      65.104   6.815   9.219  1.00 35.08           C  
ATOM    888  N   LEU B  49      61.322   5.020  10.640  1.00 84.09           N  
ATOM    889  CA  LEU B  49      60.134   4.177  10.646  1.00 84.09           C  
ATOM    890  C   LEU B  49      58.883   4.939  11.085  1.00 84.09           C  
ATOM    891  O   LEU B  49      57.823   4.349  11.296  1.00 84.09           O  
ATOM    892  CB  LEU B  49      60.351   2.962  11.550  1.00177.37           C  
ATOM    893  CG  LEU B  49      60.813   3.214  12.985  1.00177.37           C  
ATOM    894  CD1 LEU B  49      59.602   3.297  13.902  1.00177.37           C  
ATOM    895  CD2 LEU B  49      61.741   2.092  13.426  1.00177.37           C  
ATOM    896  N   ALA B  50      59.013   6.253  11.221  1.00 85.08           N  
ATOM    897  CA  ALA B  50      57.893   7.099  11.608  1.00 85.08           C  
ATOM    898  C   ALA B  50      57.557   8.014  10.436  1.00 85.08           C  
ATOM    899  O   ALA B  50      56.434   8.497  10.315  1.00 85.08           O  
ATOM    900  CB  ALA B  50      58.257   7.926  12.833  1.00 95.57           C  
ATOM    901  N   GLU B  51      58.545   8.234   9.571  1.00135.88           N  
ATOM    902  CA  GLU B  51      58.389   9.093   8.402  1.00135.88           C  
ATOM    903  C   GLU B  51      58.465   8.326   7.082  1.00135.88           C  
ATOM    904  O   GLU B  51      57.834   8.713   6.100  1.00135.88           O  
ATOM    905  CB  GLU B  51      59.469  10.175   8.403  1.00 58.94           C  
ATOM    906  CG  GLU B  51      59.528  10.993   9.673  1.00 58.94           C  
ATOM    907  CD  GLU B  51      59.252  12.466   9.434  1.00 58.94           C  
ATOM    908  OE1 GLU B  51      60.090  13.145   8.786  1.00 58.94           O  
ATOM    909  OE2 GLU B  51      58.194  12.940   9.900  1.00 58.94           O  
ATOM    910  N   ARG B  52      59.244   7.247   7.071  1.00114.57           N  
ATOM    911  CA  ARG B  52      59.446   6.407   5.888  1.00114.57           C  
ATOM    912  C   ARG B  52      58.279   6.358   4.904  1.00114.57           C  
ATOM    913  O   ARG B  52      58.486   6.376   3.690  1.00114.57           O  
ATOM    914  CB  ARG B  52      59.806   4.980   6.315  1.00170.44           C  
ATOM    915  CG  ARG B  52      60.037   4.019   5.156  1.00170.44           C  
ATOM    916  CD  ARG B  52      61.445   3.446   5.174  1.00170.44           C  
ATOM    917  NE  ARG B  52      62.116   3.615   3.888  1.00170.44           N  
ATOM    918  CZ  ARG B  52      63.377   3.268   3.647  1.00170.44           C  
ATOM    919  NH1 ARG B  52      64.116   2.727   4.609  1.00170.44           N  
ATOM    920  NH2 ARG B  52      63.901   3.465   2.442  1.00170.44           N  
ATOM    921  N   GLY B  53      57.057   6.286   5.421  1.00182.79           N  
ATOM    922  CA  GLY B  53      55.899   6.233   4.547  1.00182.79           C  
ATOM    923  C   GLY B  53      54.966   7.412   4.741  1.00182.79           C  
ATOM    924  O   GLY B  53      53.952   7.294   5.430  1.00182.79           O  
ATOM    925  N   ALA B  54      55.303   8.548   4.134  1.00100.03           N  
ATOM    926  CA  ALA B  54      54.484   9.750   4.255  1.00100.03           C  
ATOM    927  C   ALA B  54      55.074  10.940   3.497  1.00100.03           C  
ATOM    928  O   ALA B  54      56.218  10.892   3.034  1.00100.03           O  
ATOM    929  CB  ALA B  54      54.311  10.111   5.728  1.00 60.31           C  
ATOM    930  N   PRO B  55      54.283  12.023   3.351  1.00 91.33           N  
ATOM    931  CA  PRO B  55      54.657  13.271   2.661  1.00 91.33           C  
ATOM    932  C   PRO B  55      55.913  13.956   3.219  1.00 91.33           C  
ATOM    933  O   PRO B  55      56.240  15.082   2.838  1.00 91.33           O  
ATOM    934  CB  PRO B  55      53.423  14.157   2.833  1.00 72.81           C  
ATOM    935  CG  PRO B  55      52.294  13.202   3.084  1.00 72.81           C  
ATOM    936  CD  PRO B  55      52.890  12.066   3.840  1.00 72.81           C  
ATOM    937  N   GLY B  56      56.618  13.267   4.108  1.00 41.72           N  
ATOM    938  CA  GLY B  56      57.794  13.844   4.726  1.00 41.72           C  
ATOM    939  C   GLY B  56      59.102  13.726   3.990  1.00 41.72           C  
ATOM    940  O   GLY B  56      59.260  12.897   3.095  1.00 41.72           O  
ATOM    941  N   ALA B  57      60.048  14.563   4.409  1.00124.25           N  
ATOM    942  CA  ALA B  57      61.385  14.626   3.839  1.00124.25           C  
ATOM    943  C   ALA B  57      62.135  13.301   3.909  1.00124.25           C  
ATOM    944  O   ALA B  57      61.574  12.268   4.283  1.00124.25           O  
ATOM    945  CB  ALA B  57      62.191  15.718   4.535  1.00110.28           C  
ATOM    946  N   GLN B  58      63.415  13.356   3.555  1.00131.49           N  
ATOM    947  CA  GLN B  58      64.286  12.187   3.525  1.00131.49           C  
ATOM    948  C   GLN B  58      64.419  11.417   4.831  1.00131.49           C  
ATOM    949  O   GLN B  58      65.195  10.463   4.903  1.00131.49           O  
ATOM    950  CB  GLN B  58      65.679  12.591   3.033  1.00140.05           C  
ATOM    951  CG  GLN B  58      66.432  11.485   2.313  1.00140.05           C  
ATOM    952  CD  GLN B  58      67.777  11.946   1.791  1.00140.05           C  
ATOM    953  OE1 GLN B  58      67.858  12.612   0.760  1.00140.05           O  
ATOM    954  NE2 GLN B  58      68.843  11.594   2.503  1.00140.05           N  
ATOM    955  N   LEU B  59      63.682  11.818   5.863  1.00 71.35           N  
ATOM    956  CA  LEU B  59      63.744  11.102   7.135  1.00 71.35           C  
ATOM    957  C   LEU B  59      63.053   9.771   6.880  1.00 71.35           C  
ATOM    958  O   LEU B  59      62.289   9.264   7.699  1.00 71.35           O  
ATOM    959  CB  LEU B  59      63.027  11.888   8.238  1.00 62.77           C  
ATOM    960  CG  LEU B  59      63.848  12.992   8.923  1.00 62.77           C  
ATOM    961  CD1 LEU B  59      63.066  13.564  10.093  1.00 62.77           C  
ATOM    962  CD2 LEU B  59      65.189  12.440   9.393  1.00 62.77           C  
ATOM    963  N   ILE B  60      63.339   9.227   5.705  1.00 90.58           N  
ATOM    964  CA  ILE B  60      62.783   7.973   5.244  1.00 90.58           C  
ATOM    965  C   ILE B  60      63.916   6.976   5.016  1.00 90.58           C  
ATOM    966  O   ILE B  60      63.720   5.919   4.419  1.00 90.58           O  
ATOM    967  CB  ILE B  60      62.009   8.185   3.920  1.00102.69           C  
ATOM    968  CG1 ILE B  60      62.987   8.477   2.778  1.00102.69           C  
ATOM    969  CG2 ILE B  60      61.047   9.360   4.060  1.00102.69           C  
ATOM    970  N   THR B  61      65.106   7.324   5.492  1.00 83.01           N  
ATOM    971  CA  THR B  61      66.270   6.460   5.345  1.00 83.01           C  
ATOM    972  C   THR B  61      67.078   6.495   6.629  1.00 83.01           C  
ATOM    973  O   THR B  61      67.397   7.570   7.145  1.00 83.01           O  
ATOM    974  CB  THR B  61      67.160   6.924   4.185  1.00 95.47           C  
ATOM    975  OG1 THR B  61      66.333   7.301   3.081  1.00 95.47           O  
ATOM    976  CG2 THR B  61      68.090   5.811   3.744  1.00 95.47           C  
ATOM    977  N   TYR B  62      67.398   5.317   7.149  1.00139.80           N  
ATOM    978  CA  TYR B  62      68.166   5.218   8.381  1.00139.80           C  
ATOM    979  C   TYR B  62      69.485   5.978   8.294  1.00139.80           C  
ATOM    980  O   TYR B  62      69.811   6.761   9.186  1.00139.80           O  
ATOM    981  CB  TYR B  62      68.422   3.750   8.717  1.00214.80           C  
ATOM    982  CG  TYR B  62      67.171   3.009   9.121  1.00214.80           C  
ATOM    983  CD1 TYR B  62      66.459   3.378  10.262  1.00214.80           C  
ATOM    984  CD2 TYR B  62      66.693   1.942   8.361  1.00214.80           C  
ATOM    985  CE1 TYR B  62      65.300   2.703  10.639  1.00214.80           C  
ATOM    986  CE2 TYR B  62      65.533   1.258   8.729  1.00214.80           C  
ATOM    987  CZ  TYR B  62      64.843   1.645   9.869  1.00214.80           C  
ATOM    988  OH  TYR B  62      63.698   0.976  10.242  1.00214.80           O  
ATOM    989  N   PRO B  63      70.260   5.764   7.216  1.00 91.29           N  
ATOM    990  CA  PRO B  63      71.547   6.459   7.058  1.00 91.29           C  
ATOM    991  C   PRO B  63      71.397   7.975   6.920  1.00 91.29           C  
ATOM    992  O   PRO B  63      72.391   8.706   6.855  1.00 91.29           O  
ATOM    993  CB  PRO B  63      72.155   5.836   5.797  1.00116.80           C  
ATOM    994  CG  PRO B  63      71.339   4.610   5.518  1.00116.80           C  
ATOM    995  CD  PRO B  63      69.983   4.857   6.089  1.00116.80           C  
ATOM    996  N   ARG B  64      70.147   8.433   6.873  1.00 63.17           N  
ATOM    997  CA  ARG B  64      69.837   9.850   6.735  1.00 63.17           C  
ATOM    998  C   ARG B  64      69.370  10.406   8.067  1.00 63.17           C  
ATOM    999  O   ARG B  64      69.706  11.529   8.430  1.00 63.17           O  
ATOM   1000  CB  ARG B  64      68.751  10.053   5.676  1.00 80.88           C  
ATOM   1001  N   ALA B  65      68.590   9.616   8.794  1.00 90.91           N  
ATOM   1002  CA  ALA B  65      68.097  10.045  10.094  1.00 90.91           C  
ATOM   1003  C   ALA B  65      69.284  10.350  11.005  1.00 90.91           C  
ATOM   1004  O   ALA B  65      69.234  11.285  11.802  1.00 90.91           O  
ATOM   1005  CB  ALA B  65      67.221   8.960  10.708  1.00 33.08           C  
ATOM   1006  N   LEU B  66      70.350   9.561  10.876  1.00 96.65           N  
ATOM   1007  CA  LEU B  66      71.564   9.741  11.674  1.00 96.65           C  
ATOM   1008  C   LEU B  66      72.018  11.189  11.645  1.00 96.65           C  
ATOM   1009  O   LEU B  66      71.948  11.899  12.648  1.00 96.65           O  
ATOM   1010  CB  LEU B  66      72.702   8.888  11.122  1.00 90.10           C  
ATOM   1011  CG  LEU B  66      72.769   7.392  11.414  1.00 90.10           C  
ATOM   1012  CD1 LEU B  66      74.222   6.947  11.307  1.00 90.10           C  
ATOM   1013  CD2 LEU B  66      72.212   7.088  12.789  1.00 90.10           C  
ATOM   1014  N   TRP B  67      72.502  11.606  10.480  1.00 81.17           N  
ATOM   1015  CA  TRP B  67      72.984  12.964  10.268  1.00 81.17           C  
ATOM   1016  C   TRP B  67      71.950  13.966  10.770  1.00 81.17           C  
ATOM   1017  O   TRP B  67      72.283  15.112  11.050  1.00 81.17           O  
ATOM   1018  CB  TRP B  67      73.286  13.179   8.774  1.00 61.75           C  
ATOM   1019  CG  TRP B  67      73.433  14.611   8.346  1.00 61.75           C  
ATOM   1020  CD1 TRP B  67      72.567  15.317   7.570  1.00 61.75           C  
ATOM   1021  CD2 TRP B  67      74.499  15.513   8.678  1.00 61.75           C  
ATOM   1022  NE1 TRP B  67      73.020  16.605   7.393  1.00 61.75           N  
ATOM   1023  CE2 TRP B  67      74.203  16.754   8.063  1.00 61.75           C  
ATOM   1024  CE3 TRP B  67      75.674  15.397   9.432  1.00 61.75           C  
ATOM   1025  CZ2 TRP B  67      75.038  17.871   8.180  1.00 61.75           C  
ATOM   1026  CZ3 TRP B  67      76.507  16.515   9.549  1.00 61.75           C  
ATOM   1027  CH2 TRP B  67      76.180  17.733   8.925  1.00 61.75           C  
ATOM   1028  N   TRP B  68      70.700  13.529  10.895  1.00 58.82           N  
ATOM   1029  CA  TRP B  68      69.642  14.406  11.390  1.00 58.82           C  
ATOM   1030  C   TRP B  68      69.669  14.432  12.908  1.00 58.82           C  
ATOM   1031  O   TRP B  68      69.505  15.484  13.529  1.00 58.82           O  
ATOM   1032  CB  TRP B  68      68.271  13.920  10.949  1.00 32.28           C  
ATOM   1033  CG  TRP B  68      67.180  14.559  11.732  1.00 32.28           C  
ATOM   1034  CD1 TRP B  68      66.734  15.841  11.618  1.00 32.28           C  
ATOM   1035  CD2 TRP B  68      66.389  13.948  12.754  1.00 32.28           C  
ATOM   1036  NE1 TRP B  68      65.709  16.072  12.504  1.00 32.28           N  
ATOM   1037  CE2 TRP B  68      65.475  14.925  13.214  1.00 32.28           C  
ATOM   1038  CE3 TRP B  68      66.359  12.670  13.325  1.00 32.28           C  
ATOM   1039  CZ2 TRP B  68      64.540  14.664  14.220  1.00 32.28           C  
ATOM   1040  CZ3 TRP B  68      65.430  12.408  14.324  1.00 32.28           C  
ATOM   1041  CH2 TRP B  68      64.531  13.403  14.762  1.00 32.28           C  
ATOM   1042  N   SER B  69      69.852  13.255  13.498  1.00 56.42           N  
ATOM   1043  CA  SER B  69      69.924  13.127  14.944  1.00 56.42           C  
ATOM   1044  C   SER B  69      71.048  14.030  15.419  1.00 56.42           C  
ATOM   1045  O   SER B  69      70.887  14.805  16.357  1.00 56.42           O  
ATOM   1046  CB  SER B  69      70.225  11.677  15.332  1.00 68.84           C  
ATOM   1047  OG  SER B  69      69.061  10.872  15.247  1.00 68.84           O  
ATOM   1048  N   VAL B  70      72.186  13.931  14.745  1.00 33.40           N  
ATOM   1049  CA  VAL B  70      73.351  14.729  15.085  1.00 33.40           C  
ATOM   1050  C   VAL B  70      73.087  16.233  15.016  1.00 33.40           C  
ATOM   1051  O   VAL B  70      73.312  16.945  15.996  1.00 33.40           O  
ATOM   1052  CB  VAL B  70      74.538  14.390  14.161  1.00 28.97           C  
ATOM   1053  CG1 VAL B  70      75.732  15.282  14.494  1.00 28.97           C  
ATOM   1054  CG2 VAL B  70      74.895  12.913  14.302  1.00 28.97           C  
ATOM   1055  N   GLU B  71      72.628  16.717  13.864  1.00 75.47           N  
ATOM   1056  CA  GLU B  71      72.346  18.144  13.695  1.00 75.47           C  
ATOM   1057  C   GLU B  71      71.347  18.574  14.754  1.00 75.47           C  
ATOM   1058  O   GLU B  71      71.532  19.591  15.419  1.00 75.47           O  
ATOM   1059  CB  GLU B  71      71.779  18.436  12.295  1.00 59.15           C  
ATOM   1060  N   THR B  72      70.295  17.782  14.915  1.00 55.69           N  
ATOM   1061  CA  THR B  72      69.261  18.074  15.900  1.00 55.69           C  
ATOM   1062  C   THR B  72      69.846  18.118  17.314  1.00 55.69           C  
ATOM   1063  O   THR B  72      69.648  19.088  18.055  1.00 55.69           O  
ATOM   1064  CB  THR B  72      68.145  17.003  15.873  1.00 90.47           C  
ATOM   1065  OG1 THR B  72      67.555  16.948  14.566  1.00 90.47           O  
ATOM   1066  CG2 THR B  72      67.073  17.331  16.905  1.00 90.47           C  
ATOM   1067  N   ALA B  73      70.561  17.050  17.669  1.00 51.66           N  
ATOM   1068  CA  ALA B  73      71.186  16.908  18.977  1.00 51.66           C  
ATOM   1069  C   ALA B  73      72.144  18.048  19.272  1.00 51.66           C  
ATOM   1070  O   ALA B  73      72.228  18.519  20.401  1.00 51.66           O  
ATOM   1071  CB  ALA B  73      71.918  15.581  19.057  1.00 58.83           C  
ATOM   1072  N   THR B  74      72.882  18.480  18.262  1.00 23.11           N  
ATOM   1073  CA  THR B  74      73.812  19.582  18.449  1.00 23.11           C  
ATOM   1074  C   THR B  74      72.987  20.847  18.426  1.00 23.11           C  
ATOM   1075  O   THR B  74      73.453  21.918  18.823  1.00 23.11           O  
ATOM   1076  CB  THR B  74      74.802  19.684  17.298  1.00 49.69           C  
ATOM   1077  OG1 THR B  74      75.316  18.387  16.992  1.00 49.69           O  
ATOM   1078  CG2 THR B  74      75.936  20.616  17.663  1.00 49.69           C  
ATOM   1079  N   THR B  75      71.746  20.691  17.972  1.00 73.54           N  
ATOM   1080  CA  THR B  75      70.792  21.783  17.804  1.00 73.54           C  
ATOM   1081  C   THR B  75      71.435  22.871  16.958  1.00 73.54           C  
ATOM   1082  O   THR B  75      71.855  23.916  17.440  1.00 73.54           O  
ATOM   1083  CB  THR B  75      70.291  22.378  19.144  1.00 51.43           C  
ATOM   1084  OG1 THR B  75      70.414  23.805  19.113  1.00 51.43           O  
ATOM   1085  CG2 THR B  75      71.058  21.820  20.314  1.00 51.43           C  
ATOM   1086  N   VAL B  76      71.526  22.576  15.671  1.00146.59           N  
ATOM   1087  CA  VAL B  76      72.099  23.480  14.700  1.00146.59           C  
ATOM   1088  C   VAL B  76      71.002  23.699  13.661  1.00146.59           C  
ATOM   1089  O   VAL B  76      70.950  24.730  12.992  1.00146.59           O  
ATOM   1090  CB  VAL B  76      73.337  22.843  14.056  1.00 55.21           C  
ATOM   1091  CG1 VAL B  76      74.121  23.879  13.303  1.00 55.21           C  
ATOM   1092  CG2 VAL B  76      74.208  22.208  15.130  1.00 55.21           C  
ATOM   1093  N   GLY B  77      70.117  22.710  13.560  1.00130.62           N  
ATOM   1094  CA  GLY B  77      68.998  22.763  12.635  1.00130.62           C  
ATOM   1095  C   GLY B  77      69.345  23.313  11.273  1.00130.62           C  
ATOM   1096  O   GLY B  77      69.037  24.459  10.967  1.00130.62           O  
ATOM   1097  N   TYR B  78      69.983  22.492  10.449  1.00 53.28           N  
ATOM   1098  CA  TYR B  78      70.367  22.930   9.116  1.00 53.28           C  
ATOM   1099  C   TYR B  78      69.131  23.251   8.324  1.00 53.28           C  
ATOM   1100  O   TYR B  78      69.122  24.206   7.561  1.00 53.28           O  
ATOM   1101  CB  TYR B  78      71.176  21.846   8.400  1.00 36.75           C  
ATOM   1102  CG  TYR B  78      72.662  22.029   8.566  1.00 36.75           C  
ATOM   1103  CD1 TYR B  78      73.250  23.289   8.393  1.00 36.75           C  
ATOM   1104  CD2 TYR B  78      73.473  20.965   8.959  1.00 36.75           C  
ATOM   1105  CE1 TYR B  78      74.617  23.489   8.616  1.00 36.75           C  
ATOM   1106  CE2 TYR B  78      74.845  21.148   9.187  1.00 36.75           C  
ATOM   1107  CZ  TYR B  78      75.414  22.413   9.016  1.00 36.75           C  
ATOM   1108  OH  TYR B  78      76.768  22.597   9.247  1.00 36.75           O  
ATOM   1109  N   GLY B  79      68.085  22.456   8.532  1.00 41.45           N  
ATOM   1110  CA  GLY B  79      66.843  22.653   7.810  1.00 41.45           C  
ATOM   1111  C   GLY B  79      66.789  21.685   6.639  1.00 41.45           C  
ATOM   1112  O   GLY B  79      65.727  21.405   6.078  1.00 41.45           O  
ATOM   1113  N   ASP B  80      67.961  21.176   6.277  1.00 42.91           N  
ATOM   1114  CA  ASP B  80      68.106  20.217   5.191  1.00 42.91           C  
ATOM   1115  C   ASP B  80      67.221  18.997   5.451  1.00 42.91           C  
ATOM   1116  O   ASP B  80      66.848  18.287   4.523  1.00 42.91           O  
ATOM   1117  CB  ASP B  80      69.566  19.775   5.094  1.00 58.15           C  
ATOM   1118  CG  ASP B  80      69.913  18.680   6.094  1.00 58.15           C  
ATOM   1119  OD1 ASP B  80      70.004  18.962   7.322  1.00 58.15           O  
ATOM   1120  OD2 ASP B  80      70.091  17.530   5.637  1.00 58.15           O  
ATOM   1121  N   LEU B  81      66.900  18.758   6.721  1.00 60.81           N  
ATOM   1122  CA  LEU B  81      66.064  17.627   7.115  1.00 60.81           C  
ATOM   1123  C   LEU B  81      65.324  17.891   8.427  1.00 60.81           C  
ATOM   1124  O   LEU B  81      65.843  18.571   9.316  1.00 60.81           O  
ATOM   1125  CB  LEU B  81      66.920  16.366   7.277  1.00 54.62           C  
ATOM   1126  CG  LEU B  81      67.685  15.818   6.072  1.00 54.62           C  
ATOM   1127  CD1 LEU B  81      68.438  14.571   6.478  1.00 54.62           C  
ATOM   1128  CD2 LEU B  81      66.727  15.490   4.957  1.00 54.62           C  
ATOM   1129  N   TYR B  82      64.111  17.344   8.528  1.00 36.04           N  
ATOM   1130  CA  TYR B  82      63.263  17.464   9.717  1.00 36.04           C  
ATOM   1131  C   TYR B  82      62.004  16.587   9.657  1.00 36.04           C  
ATOM   1132  O   TYR B  82      61.509  16.248   8.583  1.00 36.04           O  
ATOM   1133  CB  TYR B  82      62.856  18.917   9.949  1.00101.73           C  
ATOM   1134  CG  TYR B  82      62.178  19.573   8.780  1.00101.73           C  
ATOM   1135  CD1 TYR B  82      62.906  19.955   7.656  1.00101.73           C  
ATOM   1136  CD2 TYR B  82      60.820  19.866   8.818  1.00101.73           C  
ATOM   1137  CE1 TYR B  82      62.302  20.620   6.600  1.00101.73           C  
ATOM   1138  CE2 TYR B  82      60.205  20.530   7.769  1.00101.73           C  
ATOM   1139  CZ  TYR B  82      60.953  20.907   6.663  1.00101.73           C  
ATOM   1140  OH  TYR B  82      60.357  21.592   5.629  1.00101.73           O  
ATOM   1141  N   PRO B  83      61.474  16.197  10.824  1.00 49.05           N  
ATOM   1142  CA  PRO B  83      60.277  15.360  10.818  1.00 49.05           C  
ATOM   1143  C   PRO B  83      58.992  16.133  10.535  1.00 49.05           C  
ATOM   1144  O   PRO B  83      58.890  17.331  10.804  1.00 49.05           O  
ATOM   1145  CB  PRO B  83      60.276  14.736  12.206  1.00 65.61           C  
ATOM   1146  CG  PRO B  83      60.933  15.752  13.057  1.00 65.61           C  
ATOM   1147  CD  PRO B  83      61.936  16.481  12.193  1.00 65.61           C  
ATOM   1148  N   VAL B  84      58.017  15.423   9.977  1.00 69.60           N  
ATOM   1149  CA  VAL B  84      56.716  15.989   9.651  1.00 69.60           C  
ATOM   1150  C   VAL B  84      55.664  15.089  10.266  1.00 69.60           C  
ATOM   1151  O   VAL B  84      54.498  15.455  10.370  1.00 69.60           O  
ATOM   1152  CB  VAL B  84      56.477  16.040   8.139  1.00 94.21           C  
ATOM   1153  CG1 VAL B  84      55.525  17.178   7.813  1.00 94.21           C  
ATOM   1154  CG2 VAL B  84      57.797  16.212   7.405  1.00 94.21           C  
ATOM   1155  N   THR B  85      56.094  13.897  10.658  1.00106.20           N  
ATOM   1156  CA  THR B  85      55.218  12.932  11.296  1.00106.20           C  
ATOM   1157  C   THR B  85      55.057  13.399  12.733  1.00106.20           C  
ATOM   1158  O   THR B  85      56.043  13.762  13.375  1.00106.20           O  
ATOM   1159  CB  THR B  85      55.854  11.538  11.333  1.00 70.98           C  
ATOM   1160  OG1 THR B  85      56.593  11.310  10.128  1.00 70.98           O  
ATOM   1161  CG2 THR B  85      54.778  10.474  11.503  1.00 70.98           C  
ATOM   1162  N   LEU B  86      53.831  13.396  13.246  1.00144.22           N  
ATOM   1163  CA  LEU B  86      53.612  13.827  14.623  1.00144.22           C  
ATOM   1164  C   LEU B  86      54.630  13.134  15.526  1.00144.22           C  
ATOM   1165  O   LEU B  86      55.304  13.779  16.330  1.00144.22           O  
ATOM   1166  CB  LEU B  86      52.193  13.481  15.078  1.00194.89           C  
ATOM   1167  CG  LEU B  86      51.736  14.207  16.348  1.00194.89           C  
ATOM   1168  CD1 LEU B  86      51.630  15.701  16.074  1.00194.89           C  
ATOM   1169  CD2 LEU B  86      50.398  13.645  16.812  1.00194.89           C  
ATOM   1170  N   TRP B  87      54.740  11.818  15.371  1.00 86.76           N  
ATOM   1171  CA  TRP B  87      55.676  11.022  16.148  1.00 86.76           C  
ATOM   1172  C   TRP B  87      57.101  11.445  15.820  1.00 86.76           C  
ATOM   1173  O   TRP B  87      57.888  11.768  16.708  1.00 86.76           O  
ATOM   1174  CB  TRP B  87      55.485   9.536  15.833  1.00178.09           C  
ATOM   1175  CG  TRP B  87      54.589   8.817  16.801  1.00178.09           C  
ATOM   1176  CD1 TRP B  87      54.659   7.500  17.156  1.00178.09           C  
ATOM   1177  CD2 TRP B  87      53.496   9.376  17.545  1.00178.09           C  
ATOM   1178  NE1 TRP B  87      53.681   7.205  18.074  1.00178.09           N  
ATOM   1179  CE2 TRP B  87      52.953   8.337  18.330  1.00178.09           C  
ATOM   1180  CE3 TRP B  87      52.923  10.653  17.624  1.00178.09           C  
ATOM   1181  CZ2 TRP B  87      51.864   8.537  19.186  1.00178.09           C  
ATOM   1182  CZ3 TRP B  87      51.839  10.851  18.476  1.00178.09           C  
ATOM   1183  CH2 TRP B  87      51.323   9.797  19.244  1.00178.09           C  
ATOM   1184  N   GLY B  88      57.428  11.441  14.536  1.00 49.94           N  
ATOM   1185  CA  GLY B  88      58.759  11.836  14.125  1.00 49.94           C  
ATOM   1186  C   GLY B  88      59.173  13.121  14.808  1.00 49.94           C  
ATOM   1187  O   GLY B  88      60.358  13.329  15.064  1.00 49.94           O  
ATOM   1188  N   ARG B  89      58.195  13.980  15.106  1.00 45.45           N  
ATOM   1189  CA  ARG B  89      58.461  15.256  15.772  1.00 45.45           C  
ATOM   1190  C   ARG B  89      58.794  15.007  17.236  1.00 45.45           C  
ATOM   1191  O   ARG B  89      59.590  15.725  17.839  1.00 45.45           O  
ATOM   1192  CB  ARG B  89      57.250  16.183  15.662  1.00 92.12           C  
ATOM   1193  CG  ARG B  89      56.821  16.451  14.230  1.00 92.12           C  
ATOM   1194  CD  ARG B  89      56.532  17.921  13.982  1.00 92.12           C  
ATOM   1195  NE  ARG B  89      56.943  18.337  12.642  1.00 92.12           N  
ATOM   1196  CZ  ARG B  89      56.227  19.125  11.844  1.00 92.12           C  
ATOM   1197  NH1 ARG B  89      55.050  19.592  12.244  1.00 92.12           N  
ATOM   1198  NH2 ARG B  89      56.687  19.447  10.641  1.00 92.12           N  
ATOM   1199  N   CYS B  90      58.180  13.981  17.807  1.00 79.55           N  
ATOM   1200  CA  CYS B  90      58.445  13.637  19.191  1.00 79.55           C  
ATOM   1201  C   CYS B  90      59.901  13.229  19.254  1.00 79.55           C  
ATOM   1202  O   CYS B  90      60.695  13.852  19.955  1.00 79.55           O  
ATOM   1203  CB  CYS B  90      57.558  12.476  19.639  1.00115.53           C  
ATOM   1204  SG  CYS B  90      56.034  12.998  20.460  1.00115.53           S  
ATOM   1205  N   VAL B  91      60.244  12.190  18.501  1.00 33.46           N  
ATOM   1206  CA  VAL B  91      61.614  11.697  18.457  1.00 33.46           C  
ATOM   1207  C   VAL B  91      62.584  12.868  18.339  1.00 33.46           C  
ATOM   1208  O   VAL B  91      63.694  12.833  18.887  1.00 33.46           O  
ATOM   1209  CB  VAL B  91      61.821  10.733  17.270  1.00 14.94           C  
ATOM   1210  CG1 VAL B  91      63.257  10.217  17.229  1.00 14.94           C  
ATOM   1211  CG2 VAL B  91      60.854   9.570  17.397  1.00 14.94           C  
ATOM   1212  N   ALA B  92      62.164  13.912  17.634  1.00 36.70           N  
ATOM   1213  CA  ALA B  92      63.009  15.088  17.483  1.00 36.70           C  
ATOM   1214  C   ALA B  92      63.232  15.716  18.867  1.00 36.70           C  
ATOM   1215  O   ALA B  92      64.370  15.859  19.333  1.00 36.70           O  
ATOM   1216  CB  ALA B  92      62.347  16.088  16.548  1.00 77.48           C  
ATOM   1217  N   VAL B  93      62.134  16.081  19.524  1.00 83.08           N  
ATOM   1218  CA  VAL B  93      62.206  16.688  20.845  1.00 83.08           C  
ATOM   1219  C   VAL B  93      63.192  15.915  21.710  1.00 83.08           C  
ATOM   1220  O   VAL B  93      64.144  16.478  22.242  1.00 83.08           O  
ATOM   1221  CB  VAL B  93      60.826  16.694  21.529  1.00 42.20           C  
ATOM   1222  CG1 VAL B  93      60.982  16.508  23.026  1.00 42.20           C  
ATOM   1223  CG2 VAL B  93      60.112  17.999  21.239  1.00 42.20           C  
ATOM   1224  N   VAL B  94      62.959  14.617  21.842  1.00 34.68           N  
ATOM   1225  CA  VAL B  94      63.833  13.777  22.639  1.00 34.68           C  
ATOM   1226  C   VAL B  94      65.286  13.961  22.235  1.00 34.68           C  
ATOM   1227  O   VAL B  94      66.103  14.438  23.028  1.00 34.68           O  
ATOM   1228  CB  VAL B  94      63.475  12.294  22.478  1.00 45.50           C  
ATOM   1229  CG1 VAL B  94      64.684  11.416  22.815  1.00 45.50           C  
ATOM   1230  CG2 VAL B  94      62.287  11.958  23.367  1.00 45.50           C  
ATOM   1231  N   VAL B  95      65.609  13.583  21.001  1.00 37.44           N  
ATOM   1232  CA  VAL B  95      66.979  13.701  20.522  1.00 37.44           C  
ATOM   1233  C   VAL B  95      67.511  15.118  20.725  1.00 37.44           C  
ATOM   1234  O   VAL B  95      68.715  15.358  20.637  1.00 37.44           O  
ATOM   1235  CB  VAL B  95      67.086  13.319  19.038  1.00 65.46           C  
ATOM   1236  CG1 VAL B  95      66.264  14.267  18.211  1.00 65.46           C  
ATOM   1237  CG2 VAL B  95      68.538  13.347  18.592  1.00 65.46           C  
ATOM   1238  N   MET B  96      66.615  16.057  21.001  1.00 69.60           N  
ATOM   1239  CA  MET B  96      67.040  17.422  21.228  1.00 69.60           C  
ATOM   1240  C   MET B  96      67.555  17.584  22.647  1.00 69.60           C  
ATOM   1241  O   MET B  96      68.742  17.826  22.850  1.00 69.60           O  
ATOM   1242  CB  MET B  96      65.896  18.391  20.997  1.00 63.55           C  
ATOM   1243  CG  MET B  96      66.090  19.266  19.794  1.00 63.55           C  
ATOM   1244  SD  MET B  96      64.552  19.353  18.925  1.00 63.55           S  
ATOM   1245  CE  MET B  96      64.230  21.108  18.951  1.00 63.55           C  
ATOM   1246  N   VAL B  97      66.672  17.450  23.634  1.00 83.36           N  
ATOM   1247  CA  VAL B  97      67.094  17.596  25.025  1.00 83.36           C  
ATOM   1248  C   VAL B  97      68.340  16.763  25.272  1.00 83.36           C  
ATOM   1249  O   VAL B  97      69.311  17.248  25.847  1.00 83.36           O  
ATOM   1250  CB  VAL B  97      65.978  17.175  26.020  1.00 82.94           C  
ATOM   1251  CG1 VAL B  97      64.622  17.503  25.433  1.00 82.94           C  
ATOM   1252  CG2 VAL B  97      66.079  15.692  26.358  1.00 82.94           C  
ATOM   1253  N   ALA B  98      68.311  15.514  24.819  1.00 38.06           N  
ATOM   1254  CA  ALA B  98      69.451  14.623  24.975  1.00 38.06           C  
ATOM   1255  C   ALA B  98      70.728  15.421  24.747  1.00 38.06           C  
ATOM   1256  O   ALA B  98      71.690  15.303  25.494  1.00 38.06           O  
ATOM   1257  CB  ALA B  98      69.365  13.488  23.970  1.00 34.71           C  
ATOM   1258  N   GLY B  99      70.722  16.250  23.714  1.00 42.71           N  
ATOM   1259  CA  GLY B  99      71.886  17.056  23.416  1.00 42.71           C  
ATOM   1260  C   GLY B  99      72.052  18.252  24.338  1.00 42.71           C  
ATOM   1261  O   GLY B  99      73.131  18.455  24.894  1.00 42.71           O  
ATOM   1262  N   ILE B 100      71.001  19.053  24.496  1.00 89.67           N  
ATOM   1263  CA  ILE B 100      71.075  20.229  25.359  1.00 89.67           C  
ATOM   1264  C   ILE B 100      71.540  19.788  26.736  1.00 89.67           C  
ATOM   1265  O   ILE B 100      72.267  20.499  27.429  1.00 89.67           O  
ATOM   1266  CB  ILE B 100      69.697  20.911  25.532  1.00101.80           C  
ATOM   1267  CG1 ILE B 100      68.972  20.997  24.190  1.00101.80           C  
ATOM   1268  CG2 ILE B 100      69.877  22.304  26.125  1.00101.80           C  
ATOM   1269  CD1 ILE B 100      67.549  21.496  24.308  1.00101.80           C  
ATOM   1270  N   THR B 101      71.110  18.592  27.112  1.00 33.13           N  
ATOM   1271  CA  THR B 101      71.424  18.005  28.396  1.00 33.13           C  
ATOM   1272  C   THR B 101      72.770  17.292  28.392  1.00 33.13           C  
ATOM   1273  O   THR B 101      73.688  17.712  29.082  1.00 33.13           O  
ATOM   1274  CB  THR B 101      70.298  17.039  28.793  1.00 40.71           C  
ATOM   1275  OG1 THR B 101      69.341  17.754  29.580  1.00 40.71           O  
ATOM   1276  CG2 THR B 101      70.833  15.834  29.560  1.00 40.71           C  
ATOM   1277  N   SER B 102      72.901  16.223  27.617  1.00 74.82           N  
ATOM   1278  CA  SER B 102      74.163  15.499  27.574  1.00 74.82           C  
ATOM   1279  C   SER B 102      75.350  16.460  27.520  1.00 74.82           C  
ATOM   1280  O   SER B 102      76.403  16.193  28.097  1.00 74.82           O  
ATOM   1281  CB  SER B 102      74.209  14.568  26.360  1.00129.14           C  
ATOM   1282  OG  SER B 102      75.407  14.748  25.620  1.00129.14           O  
ATOM   1283  N   PHE B 103      75.183  17.585  26.835  1.00 82.30           N  
ATOM   1284  CA  PHE B 103      76.267  18.549  26.725  1.00 82.30           C  
ATOM   1285  C   PHE B 103      76.363  19.438  27.949  1.00 82.30           C  
ATOM   1286  O   PHE B 103      77.450  19.867  28.324  1.00 82.30           O  
ATOM   1287  CB  PHE B 103      76.094  19.397  25.468  1.00 64.16           C  
ATOM   1288  CG  PHE B 103      76.813  18.844  24.280  1.00 64.16           C  
ATOM   1289  CD1 PHE B 103      78.200  18.809  24.253  1.00 64.16           C  
ATOM   1290  CD2 PHE B 103      76.111  18.319  23.208  1.00 64.16           C  
ATOM   1291  CE1 PHE B 103      78.881  18.258  23.175  1.00 64.16           C  
ATOM   1292  CE2 PHE B 103      76.780  17.766  22.126  1.00 64.16           C  
ATOM   1293  CZ  PHE B 103      78.170  17.735  22.111  1.00 64.16           C  
ATOM   1294  N   GLY B 104      75.224  19.707  28.575  1.00 89.20           N  
ATOM   1295  CA  GLY B 104      75.215  20.541  29.765  1.00 89.20           C  
ATOM   1296  C   GLY B 104      76.117  19.974  30.841  1.00 89.20           C  
ATOM   1297  O   GLY B 104      76.928  20.691  31.424  1.00 89.20           O  
ATOM   1298  N   LEU B 105      75.972  18.680  31.102  1.00 68.52           N  
ATOM   1299  CA  LEU B 105      76.787  18.013  32.098  1.00 68.52           C  
ATOM   1300  C   LEU B 105      78.257  18.317  31.843  1.00 68.52           C  
ATOM   1301  O   LEU B 105      78.965  18.786  32.733  1.00 68.52           O  
ATOM   1302  CB  LEU B 105      76.557  16.509  32.038  1.00 76.56           C  
ATOM   1303  CG  LEU B 105      75.600  15.973  33.095  1.00 76.56           C  
ATOM   1304  CD1 LEU B 105      74.251  15.668  32.470  1.00 76.56           C  
ATOM   1305  CD2 LEU B 105      76.198  14.728  33.721  1.00 76.56           C  
ATOM   1306  N   VAL B 106      78.715  18.051  30.624  1.00 48.29           N  
ATOM   1307  CA  VAL B 106      80.106  18.308  30.265  1.00 48.29           C  
ATOM   1308  C   VAL B 106      80.507  19.722  30.653  1.00 48.29           C  
ATOM   1309  O   VAL B 106      81.655  19.965  31.013  1.00 48.29           O  
ATOM   1310  CB  VAL B 106      80.344  18.128  28.755  1.00 51.36           C  
ATOM   1311  CG1 VAL B 106      81.797  18.441  28.411  1.00 51.36           C  
ATOM   1312  CG2 VAL B 106      79.991  16.709  28.345  1.00 51.36           C  
ATOM   1313  N   THR B 107      79.567  20.657  30.571  1.00 71.86           N  
ATOM   1314  CA  THR B 107      79.866  22.029  30.950  1.00 71.86           C  
ATOM   1315  C   THR B 107      79.926  22.066  32.461  1.00 71.86           C  
ATOM   1316  O   THR B 107      80.798  22.708  33.038  1.00 71.86           O  
ATOM   1317  CB  THR B 107      78.789  23.014  30.470  1.00114.25           C  
ATOM   1318  OG1 THR B 107      79.250  23.671  29.285  1.00114.25           O  
ATOM   1319  CG2 THR B 107      78.507  24.073  31.533  1.00114.25           C  
ATOM   1320  N   ALA B 108      78.988  21.369  33.096  1.00 76.84           N  
ATOM   1321  CA  ALA B 108      78.939  21.302  34.549  1.00 76.84           C  
ATOM   1322  C   ALA B 108      80.275  20.763  35.022  1.00 76.84           C  
ATOM   1323  O   ALA B 108      80.965  21.395  35.820  1.00 76.84           O  
ATOM   1324  CB  ALA B 108      77.820  20.381  34.995  1.00 61.29           C  
ATOM   1325  N   ALA B 109      80.634  19.590  34.514  1.00 64.82           N  
ATOM   1326  CA  ALA B 109      81.896  18.960  34.863  1.00 64.82           C  
ATOM   1327  C   ALA B 109      82.994  20.012  34.864  1.00 64.82           C  
ATOM   1328  O   ALA B 109      83.666  20.226  35.866  1.00 64.82           O  
ATOM   1329  CB  ALA B 109      82.225  17.872  33.857  1.00 16.74           C  
ATOM   1330  N   LEU B 110      83.159  20.682  33.734  1.00 54.77           N  
ATOM   1331  CA  LEU B 110      84.183  21.705  33.597  1.00 54.77           C  
ATOM   1332  C   LEU B 110      84.015  22.880  34.559  1.00 54.77           C  
ATOM   1333  O   LEU B 110      85.003  23.438  35.032  1.00 54.77           O  
ATOM   1334  CB  LEU B 110      84.206  22.219  32.153  1.00 79.82           C  
ATOM   1335  CG  LEU B 110      85.076  21.436  31.165  1.00 79.82           C  
ATOM   1336  CD1 LEU B 110      84.561  20.009  31.022  1.00 79.82           C  
ATOM   1337  CD2 LEU B 110      85.074  22.149  29.828  1.00 79.82           C  
ATOM   1338  N   ALA B 111      82.772  23.259  34.843  1.00102.37           N  
ATOM   1339  CA  ALA B 111      82.506  24.382  35.740  1.00102.37           C  
ATOM   1340  C   ALA B 111      83.057  24.132  37.130  1.00102.37           C  
ATOM   1341  O   ALA B 111      83.491  25.062  37.799  1.00102.37           O  
ATOM   1342  CB  ALA B 111      81.012  24.653  35.826  1.00 73.23           C  
ATOM   1343  N   THR B 112      83.037  22.876  37.566  1.00129.01           N  
ATOM   1344  CA  THR B 112      83.539  22.527  38.891  1.00129.01           C  
ATOM   1345  C   THR B 112      85.041  22.268  38.878  1.00129.01           C  
ATOM   1346  O   THR B 112      85.751  22.654  39.807  1.00129.01           O  
ATOM   1347  CB  THR B 112      82.835  21.278  39.449  1.00 76.73           C  
ATOM   1348  OG1 THR B 112      83.652  20.124  39.228  1.00 76.73           O  
ATOM   1349  CG2 THR B 112      81.497  21.069  38.772  1.00 76.73           C  
ATOM   1350  N   TRP B 113      85.523  21.611  37.828  1.00102.90           N  
ATOM   1351  CA  TRP B 113      86.947  21.304  37.698  1.00102.90           C  
ATOM   1352  C   TRP B 113      87.757  22.596  37.613  1.00102.90           C  
ATOM   1353  O   TRP B 113      88.984  22.578  37.509  1.00102.90           O  
ATOM   1354  CB  TRP B 113      87.185  20.446  36.450  1.00165.57           C  
ATOM   1355  CG  TRP B 113      88.617  20.074  36.231  1.00165.57           C  
ATOM   1356  CD1 TRP B 113      89.358  19.175  36.941  1.00165.57           C  
ATOM   1357  CD2 TRP B 113      89.482  20.588  35.208  1.00165.57           C  
ATOM   1358  NE1 TRP B 113      90.631  19.096  36.419  1.00165.57           N  
ATOM   1359  CE2 TRP B 113      90.734  19.950  35.357  1.00165.57           C  
ATOM   1360  CE3 TRP B 113      89.312  21.528  34.181  1.00165.57           C  
ATOM   1361  CZ2 TRP B 113      91.809  20.219  34.517  1.00165.57           C  
ATOM   1362  CZ3 TRP B 113      90.386  21.793  33.344  1.00165.57           C  
ATOM   1363  CH2 TRP B 113      91.618  21.143  33.515  1.00165.57           C  
ATOM   1364  N   PHE B 114      87.048  23.719  37.650  1.00112.88           N  
ATOM   1365  CA  PHE B 114      87.675  25.028  37.609  1.00112.88           C  
ATOM   1366  C   PHE B 114      87.554  25.617  39.002  1.00112.88           C  
ATOM   1367  O   PHE B 114      88.245  26.569  39.357  1.00112.88           O  
ATOM   1368  CB  PHE B 114      86.985  25.921  36.578  1.00135.15           C  
ATOM   1369  CG  PHE B 114      87.634  25.884  35.225  1.00135.15           C  
ATOM   1370  CD1 PHE B 114      88.728  25.052  34.993  1.00135.15           C  
ATOM   1371  CD2 PHE B 114      87.160  26.675  34.185  1.00135.15           C  
ATOM   1372  CE1 PHE B 114      89.340  25.009  33.748  1.00135.15           C  
ATOM   1373  CE2 PHE B 114      87.769  26.640  32.933  1.00135.15           C  
ATOM   1374  CZ  PHE B 114      88.863  25.802  32.715  1.00135.15           C  
ATOM   1375  N   VAL B 115      86.659  25.024  39.788  1.00146.34           N  
ATOM   1376  CA  VAL B 115      86.428  25.424  41.171  1.00146.34           C  
ATOM   1377  C   VAL B 115      87.332  24.524  42.015  1.00146.34           C  
ATOM   1378  O   VAL B 115      87.728  24.884  43.123  1.00146.34           O  
ATOM   1379  CB  VAL B 115      84.939  25.228  41.557  1.00100.10           C  
ATOM   1380  CG1 VAL B 115      84.780  25.081  43.059  1.00100.10           C  
ATOM   1381  CG2 VAL B 115      84.118  26.407  41.069  1.00100.10           C  
ATOM   1382  N   GLY B 116      87.670  23.358  41.462  1.00138.06           N  
ATOM   1383  CA  GLY B 116      88.548  22.413  42.140  1.00138.06           C  
ATOM   1384  C   GLY B 116      89.968  22.951  42.133  1.00138.06           C  
ATOM   1385  O   GLY B 116      90.952  22.208  42.131  1.00138.06           O  
ATOM   1386  N   ARG B 117      90.045  24.275  42.103  1.00 87.46           N  
ATOM   1387  CA  ARG B 117      91.293  25.014  42.110  1.00 87.46           C  
ATOM   1388  C   ARG B 117      90.993  26.263  42.931  1.00 87.46           C  
ATOM   1389  O   ARG B 117      91.228  27.397  42.498  1.00 87.46           O  
ATOM   1390  CB  ARG B 117      91.705  25.388  40.687  1.00115.28           C  
ATOM   1391  CG  ARG B 117      92.604  24.362  40.028  1.00115.28           C  
ATOM   1392  CD  ARG B 117      94.062  24.632  40.346  1.00115.28           C  
ATOM   1393  NE  ARG B 117      94.937  23.597  39.807  1.00115.28           N  
ATOM   1394  N   GLU B 118      90.438  26.019  44.116  1.00227.64           N  
ATOM   1395  CA  GLU B 118      90.078  27.060  45.071  1.00227.64           C  
ATOM   1396  C   GLU B 118      91.078  26.996  46.222  1.00227.64           C  
ATOM   1397  O   GLU B 118      91.247  27.958  46.972  1.00227.64           O  
ATOM   1398  CB  GLU B 118      88.663  26.816  45.611  1.00173.47           C  
ATOM   1399  CG  GLU B 118      88.535  25.565  46.479  1.00173.47           C  
ATOM   1400  CD  GLU B 118      87.181  25.447  47.161  1.00173.47           C  
ATOM   1401  OE1 GLU B 118      86.438  26.452  47.206  1.00173.47           O  
ATOM   1402  OE2 GLU B 118      86.860  24.345  47.654  1.00173.47           O  
ATOM   1403  N   GLN B 119      91.734  25.846  46.350  1.00156.48           N  
ATOM   1404  CA  GLN B 119      92.720  25.620  47.396  1.00156.48           C  
ATOM   1405  C   GLN B 119      93.927  26.549  47.187  1.00156.48           C  
ATOM   1406  O   GLN B 119      94.424  27.103  48.192  1.00156.48           O  
ATOM   1407  CB  GLN B 119      93.166  24.164  47.346  1.00167.90           C  
ATOM   1408  CG  GLN B 119      94.138  23.947  46.215  1.00167.90           C  
ATOM   1409  CD  GLN B 119      93.924  22.709  45.391  1.00167.90           C  
ATOM   1410  OE1 GLN B 119      94.882  22.044  45.056  1.00167.90           O  
ATOM   1411  NE2 GLN B 119      92.688  22.407  45.035  1.00167.90           N  
TER    1412      GLN B 119                                                      
ATOM   1413  N   ALA C  23      96.625  31.050  36.298  1.00185.72           N  
ATOM   1414  CA  ALA C  23      95.577  30.238  36.984  1.00185.72           C  
ATOM   1415  C   ALA C  23      95.222  29.007  36.158  1.00185.72           C  
ATOM   1416  O   ALA C  23      96.082  28.172  35.866  1.00185.72           O  
ATOM   1417  CB  ALA C  23      94.327  31.090  37.216  1.00 81.17           C  
ATOM   1418  N   LEU C  24      93.949  28.903  35.788  1.00139.11           N  
ATOM   1419  CA  LEU C  24      93.456  27.789  34.988  1.00139.11           C  
ATOM   1420  C   LEU C  24      92.067  28.110  34.456  1.00139.11           C  
ATOM   1421  O   LEU C  24      91.887  28.364  33.268  1.00139.11           O  
ATOM   1422  CB  LEU C  24      93.397  26.514  35.828  1.00 97.45           C  
ATOM   1423  CG  LEU C  24      92.938  25.259  35.086  1.00 97.45           C  
ATOM   1424  CD1 LEU C  24      94.125  24.328  34.882  1.00 97.45           C  
ATOM   1425  CD2 LEU C  24      91.836  24.564  35.871  1.00 97.45           C  
ATOM   1426  N   HIS C  25      91.085  28.097  35.348  1.00125.98           N  
ATOM   1427  CA  HIS C  25      89.712  28.393  34.978  1.00125.98           C  
ATOM   1428  C   HIS C  25      89.646  29.620  34.077  1.00125.98           C  
ATOM   1429  O   HIS C  25      88.770  29.728  33.226  1.00125.98           O  
ATOM   1430  CB  HIS C  25      88.875  28.637  36.237  1.00139.32           C  
ATOM   1431  CG  HIS C  25      88.826  30.073  36.660  1.00139.32           C  
ATOM   1432  ND1 HIS C  25      87.709  30.862  36.491  1.00139.32           N  
ATOM   1433  CD2 HIS C  25      89.761  30.866  37.232  1.00139.32           C  
ATOM   1434  CE1 HIS C  25      87.958  32.079  36.940  1.00139.32           C  
ATOM   1435  NE2 HIS C  25      89.197  32.109  37.395  1.00139.32           N  
ATOM   1436  N   TRP C  26      90.588  30.535  34.272  1.00 78.73           N  
ATOM   1437  CA  TRP C  26      90.641  31.776  33.512  1.00 78.73           C  
ATOM   1438  C   TRP C  26      91.665  31.723  32.388  1.00 78.73           C  
ATOM   1439  O   TRP C  26      91.692  32.604  31.527  1.00 78.73           O  
ATOM   1440  CB  TRP C  26      90.989  32.930  34.454  1.00190.57           C  
ATOM   1441  CG  TRP C  26      90.245  34.204  34.204  1.00190.57           C  
ATOM   1442  CD1 TRP C  26      90.748  35.470  34.284  1.00190.57           C  
ATOM   1443  CD2 TRP C  26      88.858  34.343  33.874  1.00190.57           C  
ATOM   1444  NE1 TRP C  26      89.761  36.391  34.029  1.00190.57           N  
ATOM   1445  CE2 TRP C  26      88.590  35.728  33.773  1.00190.57           C  
ATOM   1446  CE3 TRP C  26      87.813  33.435  33.655  1.00190.57           C  
ATOM   1447  CZ2 TRP C  26      87.319  36.227  33.462  1.00190.57           C  
ATOM   1448  CZ3 TRP C  26      86.547  33.932  33.346  1.00190.57           C  
ATOM   1449  CH2 TRP C  26      86.313  35.317  33.253  1.00190.57           C  
ATOM   1450  N   ARG C  27      92.512  30.699  32.397  1.00123.92           N  
ATOM   1451  CA  ARG C  27      93.545  30.568  31.378  1.00123.92           C  
ATOM   1452  C   ARG C  27      93.339  29.357  30.490  1.00123.92           C  
ATOM   1453  O   ARG C  27      93.842  29.314  29.369  1.00123.92           O  
ATOM   1454  CB  ARG C  27      94.926  30.489  32.032  1.00184.77           C  
ATOM   1455  N   ALA C  28      92.611  28.368  30.994  1.00122.00           N  
ATOM   1456  CA  ALA C  28      92.338  27.161  30.223  1.00122.00           C  
ATOM   1457  C   ALA C  28      91.328  27.510  29.137  1.00122.00           C  
ATOM   1458  O   ALA C  28      91.151  26.766  28.168  1.00122.00           O  
ATOM   1459  CB  ALA C  28      91.781  26.073  31.131  1.00172.75           C  
ATOM   1460  N   ALA C  29      90.675  28.656  29.315  1.00 88.61           N  
ATOM   1461  CA  ALA C  29      89.677  29.148  28.375  1.00 88.61           C  
ATOM   1462  C   ALA C  29      90.327  30.043  27.328  1.00 88.61           C  
ATOM   1463  O   ALA C  29      90.391  29.693  26.150  1.00 88.61           O  
ATOM   1464  CB  ALA C  29      88.596  29.920  29.121  1.00113.77           C  
ATOM   1465  N   GLY C  30      90.808  31.202  27.765  1.00117.70           N  
ATOM   1466  CA  GLY C  30      91.451  32.122  26.850  1.00117.70           C  
ATOM   1467  C   GLY C  30      92.375  31.418  25.874  1.00117.70           C  
ATOM   1468  O   GLY C  30      92.668  31.948  24.803  1.00117.70           O  
ATOM   1469  N   ALA C  31      92.831  30.220  26.230  1.00127.14           N  
ATOM   1470  CA  ALA C  31      93.731  29.469  25.363  1.00127.14           C  
ATOM   1471  C   ALA C  31      93.002  28.480  24.475  1.00127.14           C  
ATOM   1472  O   ALA C  31      93.350  28.315  23.307  1.00127.14           O  
ATOM   1473  CB  ALA C  31      94.766  28.732  26.193  1.00157.58           C  
ATOM   1474  N   ALA C  32      91.998  27.814  25.031  1.00135.47           N  
ATOM   1475  CA  ALA C  32      91.237  26.830  24.275  1.00135.47           C  
ATOM   1476  C   ALA C  32      90.708  27.419  22.988  1.00135.47           C  
ATOM   1477  O   ALA C  32      90.768  26.787  21.940  1.00135.47           O  
ATOM   1478  CB  ALA C  32      90.087  26.314  25.096  1.00170.66           C  
ATOM   1479  N   THR C  33      90.171  28.628  23.070  1.00 93.46           N  
ATOM   1480  CA  THR C  33      89.641  29.268  21.882  1.00 93.46           C  
ATOM   1481  C   THR C  33      90.686  29.202  20.775  1.00 93.46           C  
ATOM   1482  O   THR C  33      90.361  28.891  19.632  1.00 93.46           O  
ATOM   1483  CB  THR C  33      89.271  30.732  22.142  1.00 50.04           C  
ATOM   1484  OG1 THR C  33      90.455  31.533  22.118  1.00 50.04           O  
ATOM   1485  CG2 THR C  33      88.574  30.879  23.487  1.00 50.04           C  
ATOM   1486  N   VAL C  34      91.944  29.475  21.111  1.00 96.99           N  
ATOM   1487  CA  VAL C  34      93.000  29.416  20.109  1.00 96.99           C  
ATOM   1488  C   VAL C  34      93.054  28.006  19.532  1.00 96.99           C  
ATOM   1489  O   VAL C  34      93.806  27.736  18.603  1.00 96.99           O  
ATOM   1490  CB  VAL C  34      94.386  29.765  20.691  1.00178.14           C  
ATOM   1491  CG1 VAL C  34      95.356  30.053  19.557  1.00178.14           C  
ATOM   1492  CG2 VAL C  34      94.285  30.973  21.604  1.00178.14           C  
ATOM   1493  N   LEU C  35      92.253  27.109  20.096  1.00 87.49           N  
ATOM   1494  CA  LEU C  35      92.177  25.729  19.629  1.00 87.49           C  
ATOM   1495  C   LEU C  35      91.022  25.621  18.643  1.00 87.49           C  
ATOM   1496  O   LEU C  35      91.171  25.052  17.565  1.00 87.49           O  
ATOM   1497  CB  LEU C  35      91.937  24.773  20.798  1.00157.86           C  
ATOM   1498  CG  LEU C  35      93.007  24.798  21.885  1.00157.86           C  
ATOM   1499  CD1 LEU C  35      92.496  24.125  23.151  1.00157.86           C  
ATOM   1500  CD2 LEU C  35      94.241  24.094  21.362  1.00157.86           C  
ATOM   1501  N   LEU C  36      89.872  26.175  19.019  1.00100.14           N  
ATOM   1502  CA  LEU C  36      88.689  26.146  18.166  1.00100.14           C  
ATOM   1503  C   LEU C  36      88.981  26.802  16.827  1.00100.14           C  
ATOM   1504  O   LEU C  36      88.612  26.279  15.773  1.00100.14           O  
ATOM   1505  CB  LEU C  36      87.527  26.877  18.835  1.00112.92           C  
ATOM   1506  CG  LEU C  36      86.333  27.157  17.922  1.00112.92           C  
ATOM   1507  CD1 LEU C  36      85.414  25.942  17.885  1.00112.92           C  
ATOM   1508  CD2 LEU C  36      85.589  28.383  18.421  1.00112.92           C  
ATOM   1509  N   VAL C  37      89.638  27.957  16.877  1.00 76.58           N  
ATOM   1510  CA  VAL C  37      89.985  28.686  15.668  1.00 76.58           C  
ATOM   1511  C   VAL C  37      90.783  27.799  14.730  1.00 76.58           C  
ATOM   1512  O   VAL C  37      90.675  27.916  13.513  1.00 76.58           O  
ATOM   1513  CB  VAL C  37      90.795  29.952  15.994  1.00 80.26           C  
ATOM   1514  CG1 VAL C  37      92.101  29.973  15.208  1.00 80.26           C  
ATOM   1515  CG2 VAL C  37      89.962  31.174  15.667  1.00 80.26           C  
ATOM   1516  N   ILE C  38      91.599  26.918  15.294  1.00 76.62           N  
ATOM   1517  CA  ILE C  38      92.376  26.015  14.463  1.00 76.62           C  
ATOM   1518  C   ILE C  38      91.367  25.071  13.819  1.00 76.62           C  
ATOM   1519  O   ILE C  38      91.388  24.862  12.608  1.00 76.62           O  
ATOM   1520  CB  ILE C  38      93.405  25.214  15.302  1.00121.53           C  
ATOM   1521  CG1 ILE C  38      94.706  26.013  15.436  1.00121.53           C  
ATOM   1522  CG2 ILE C  38      93.710  23.877  14.635  1.00121.53           C  
ATOM   1523  CD1 ILE C  38      94.517  27.464  15.842  1.00121.53           C  
ATOM   1524  N   VAL C  39      90.469  24.527  14.639  1.00 76.33           N  
ATOM   1525  CA  VAL C  39      89.433  23.609  14.171  1.00 76.33           C  
ATOM   1526  C   VAL C  39      88.718  24.215  12.983  1.00 76.33           C  
ATOM   1527  O   VAL C  39      88.516  23.558  11.964  1.00 76.33           O  
ATOM   1528  CB  VAL C  39      88.388  23.334  15.261  1.00139.06           C  
ATOM   1529  CG1 VAL C  39      87.246  22.508  14.691  1.00139.06           C  
ATOM   1530  CG2 VAL C  39      89.036  22.615  16.424  1.00139.06           C  
ATOM   1531  N   LEU C  40      88.321  25.471  13.132  1.00 48.09           N  
ATOM   1532  CA  LEU C  40      87.648  26.166  12.059  1.00 48.09           C  
ATOM   1533  C   LEU C  40      88.496  26.006  10.809  1.00 48.09           C  
ATOM   1534  O   LEU C  40      88.205  25.164   9.955  1.00 48.09           O  
ATOM   1535  CB  LEU C  40      87.507  27.644  12.401  1.00 25.25           C  
ATOM   1536  CG  LEU C  40      86.599  27.993  13.586  1.00 25.25           C  
ATOM   1537  CD1 LEU C  40      86.195  29.467  13.495  1.00 25.25           C  
ATOM   1538  CD2 LEU C  40      85.369  27.099  13.596  1.00 25.25           C  
ATOM   1539  N   LEU C  41      89.557  26.804  10.717  1.00 50.73           N  
ATOM   1540  CA  LEU C  41      90.454  26.757   9.570  1.00 50.73           C  
ATOM   1541  C   LEU C  41      90.787  25.327   9.183  1.00 50.73           C  
ATOM   1542  O   LEU C  41      90.991  25.036   8.011  1.00 50.73           O  
ATOM   1543  CB  LEU C  41      91.741  27.525   9.872  1.00 67.05           C  
ATOM   1544  CG  LEU C  41      91.580  28.980  10.337  1.00 67.05           C  
ATOM   1545  CD1 LEU C  41      92.747  29.804   9.824  1.00 67.05           C  
ATOM   1546  CD2 LEU C  41      90.258  29.563   9.840  1.00 67.05           C  
ATOM   1547  N   ALA C  42      90.827  24.436  10.168  1.00 93.30           N  
ATOM   1548  CA  ALA C  42      91.134  23.032   9.921  1.00 93.30           C  
ATOM   1549  C   ALA C  42      89.992  22.348   9.183  1.00 93.30           C  
ATOM   1550  O   ALA C  42      90.202  21.699   8.160  1.00 93.30           O  
ATOM   1551  CB  ALA C  42      91.403  22.316  11.236  1.00191.27           C  
ATOM   1552  N   GLY C  43      88.782  22.491   9.711  1.00127.02           N  
ATOM   1553  CA  GLY C  43      87.626  21.880   9.083  1.00127.02           C  
ATOM   1554  C   GLY C  43      87.313  22.544   7.760  1.00127.02           C  
ATOM   1555  O   GLY C  43      86.891  21.888   6.807  1.00127.02           O  
ATOM   1556  N   SER C  44      87.525  23.855   7.706  1.00 63.12           N  
ATOM   1557  CA  SER C  44      87.271  24.624   6.497  1.00 63.12           C  
ATOM   1558  C   SER C  44      87.990  24.015   5.309  1.00 63.12           C  
ATOM   1559  O   SER C  44      87.365  23.524   4.371  1.00 63.12           O  
ATOM   1560  CB  SER C  44      87.744  26.064   6.677  1.00 58.84           C  
ATOM   1561  OG  SER C  44      86.939  26.750   7.618  1.00 58.84           O  
ATOM   1562  N   TYR C  45      89.314  24.046   5.363  1.00 87.53           N  
ATOM   1563  CA  TYR C  45      90.129  23.519   4.283  1.00 87.53           C  
ATOM   1564  C   TYR C  45      90.249  22.004   4.302  1.00 87.53           C  
ATOM   1565  O   TYR C  45      91.289  21.455   3.938  1.00 87.53           O  
ATOM   1566  CB  TYR C  45      91.522  24.147   4.325  1.00202.20           C  
ATOM   1567  CG  TYR C  45      91.522  25.654   4.183  1.00202.20           C  
ATOM   1568  CD1 TYR C  45      90.658  26.450   4.940  1.00202.20           C  
ATOM   1569  CD2 TYR C  45      92.396  26.287   3.302  1.00202.20           C  
ATOM   1570  CE1 TYR C  45      90.667  27.835   4.824  1.00202.20           C  
ATOM   1571  CE2 TYR C  45      92.414  27.674   3.178  1.00202.20           C  
ATOM   1572  CZ  TYR C  45      91.549  28.441   3.941  1.00202.20           C  
ATOM   1573  OH  TYR C  45      91.573  29.812   3.825  1.00202.20           O  
ATOM   1574  N   LEU C  46      89.186  21.334   4.736  1.00 70.18           N  
ATOM   1575  CA  LEU C  46      89.166  19.876   4.775  1.00 70.18           C  
ATOM   1576  C   LEU C  46      87.802  19.381   4.316  1.00 70.18           C  
ATOM   1577  O   LEU C  46      87.691  18.345   3.662  1.00 70.18           O  
ATOM   1578  CB  LEU C  46      89.453  19.353   6.186  1.00106.63           C  
ATOM   1579  CG  LEU C  46      89.998  17.917   6.235  1.00106.63           C  
ATOM   1580  CD1 LEU C  46      91.063  17.817   7.302  1.00106.63           C  
ATOM   1581  CD2 LEU C  46      88.874  16.929   6.512  1.00106.63           C  
ATOM   1582  N   ALA C  47      86.761  20.122   4.670  1.00128.85           N  
ATOM   1583  CA  ALA C  47      85.413  19.757   4.265  1.00128.85           C  
ATOM   1584  C   ALA C  47      85.317  20.020   2.765  1.00128.85           C  
ATOM   1585  O   ALA C  47      84.674  19.272   2.026  1.00128.85           O  
ATOM   1586  CB  ALA C  47      84.392  20.596   5.020  1.00143.48           C  
ATOM   1587  N   VAL C  48      85.970  21.091   2.325  1.00 83.71           N  
ATOM   1588  CA  VAL C  48      85.972  21.454   0.916  1.00 83.71           C  
ATOM   1589  C   VAL C  48      86.522  20.279   0.129  1.00 83.71           C  
ATOM   1590  O   VAL C  48      85.816  19.695  -0.682  1.00 83.71           O  
ATOM   1591  CB  VAL C  48      86.853  22.699   0.640  1.00 30.53           C  
ATOM   1592  CG1 VAL C  48      87.185  22.786  -0.834  1.00 30.53           C  
ATOM   1593  CG2 VAL C  48      86.135  23.962   1.092  1.00 30.53           C  
ATOM   1594  N   LEU C  49      87.779  19.925   0.382  1.00 67.05           N  
ATOM   1595  CA  LEU C  49      88.411  18.816  -0.323  1.00 67.05           C  
ATOM   1596  C   LEU C  49      87.674  17.493  -0.108  1.00 67.05           C  
ATOM   1597  O   LEU C  49      88.152  16.428  -0.502  1.00 67.05           O  
ATOM   1598  CB  LEU C  49      89.874  18.679   0.106  1.00182.32           C  
ATOM   1599  CG  LEU C  49      90.172  18.576   1.602  1.00182.32           C  
ATOM   1600  CD1 LEU C  49      90.235  17.110   2.007  1.00182.32           C  
ATOM   1601  CD2 LEU C  49      91.490  19.274   1.910  1.00182.32           C  
ATOM   1602  N   ALA C  50      86.507  17.567   0.520  1.00 68.38           N  
ATOM   1603  CA  ALA C  50      85.699  16.384   0.769  1.00 68.38           C  
ATOM   1604  C   ALA C  50      84.415  16.511  -0.039  1.00 68.38           C  
ATOM   1605  O   ALA C  50      83.773  15.515  -0.364  1.00 68.38           O  
ATOM   1606  CB  ALA C  50      85.376  16.269   2.255  1.00101.60           C  
ATOM   1607  N   GLU C  51      84.057  17.750  -0.365  1.00126.82           N  
ATOM   1608  CA  GLU C  51      82.848  18.039  -1.127  1.00126.82           C  
ATOM   1609  C   GLU C  51      83.140  18.598  -2.519  1.00126.82           C  
ATOM   1610  O   GLU C  51      82.372  18.377  -3.452  1.00126.82           O  
ATOM   1611  CB  GLU C  51      81.983  19.042  -0.366  1.00 60.80           C  
ATOM   1612  CG  GLU C  51      81.640  18.628   1.050  1.00 60.80           C  
ATOM   1613  CD  GLU C  51      80.143  18.463   1.268  1.00 60.80           C  
ATOM   1614  OE1 GLU C  51      79.403  19.482   1.233  1.00 60.80           O  
ATOM   1615  OE2 GLU C  51      79.712  17.307   1.477  1.00 60.80           O  
ATOM   1616  N   ARG C  52      84.248  19.326  -2.641  1.00129.29           N  
ATOM   1617  CA  ARG C  52      84.671  19.953  -3.897  1.00129.29           C  
ATOM   1618  C   ARG C  52      84.238  19.236  -5.174  1.00129.29           C  
ATOM   1619  O   ARG C  52      83.850  19.881  -6.151  1.00129.29           O  
ATOM   1620  CB  ARG C  52      86.194  20.125  -3.909  1.00168.73           C  
ATOM   1621  CG  ARG C  52      86.741  20.770  -5.176  1.00168.73           C  
ATOM   1622  CD  ARG C  52      87.470  22.071  -4.875  1.00168.73           C  
ATOM   1623  NE  ARG C  52      86.978  23.172  -5.699  1.00168.73           N  
ATOM   1624  CZ  ARG C  52      87.393  24.431  -5.594  1.00168.73           C  
ATOM   1625  NH1 ARG C  52      88.314  24.758  -4.695  1.00168.73           N  
ATOM   1626  NH2 ARG C  52      86.883  25.365  -6.388  1.00168.73           N  
ATOM   1627  N   GLY C  53      84.312  17.909  -5.174  1.00179.08           N  
ATOM   1628  CA  GLY C  53      83.919  17.158  -6.353  1.00179.08           C  
ATOM   1629  C   GLY C  53      82.756  16.223  -6.091  1.00179.08           C  
ATOM   1630  O   GLY C  53      82.957  15.026  -5.886  1.00179.08           O  
ATOM   1631  N   ALA C  54      81.539  16.764  -6.102  1.00143.79           N  
ATOM   1632  CA  ALA C  54      80.346  15.961  -5.855  1.00143.79           C  
ATOM   1633  C   ALA C  54      79.060  16.791  -5.886  1.00143.79           C  
ATOM   1634  O   ALA C  54      79.103  18.023  -5.909  1.00143.79           O  
ATOM   1635  CB  ALA C  54      80.471  15.253  -4.503  1.00 73.53           C  
ATOM   1636  N   PRO C  55      77.897  16.113  -5.906  1.00 68.30           N  
ATOM   1637  CA  PRO C  55      76.554  16.720  -5.929  1.00 68.30           C  
ATOM   1638  C   PRO C  55      76.263  17.681  -4.764  1.00 68.30           C  
ATOM   1639  O   PRO C  55      75.132  18.128  -4.581  1.00 68.30           O  
ATOM   1640  CB  PRO C  55      75.619  15.512  -5.890  1.00 70.99           C  
ATOM   1641  CG  PRO C  55      76.447  14.366  -6.410  1.00 70.99           C  
ATOM   1642  CD  PRO C  55      77.833  14.638  -5.952  1.00 70.99           C  
ATOM   1643  N   GLY C  56      77.294  18.001  -3.991  1.00 45.12           N  
ATOM   1644  CA  GLY C  56      77.118  18.865  -2.843  1.00 45.12           C  
ATOM   1645  C   GLY C  56      77.157  20.356  -3.073  1.00 45.12           C  
ATOM   1646  O   GLY C  56      77.651  20.838  -4.088  1.00 45.12           O  
ATOM   1647  N   ALA C  57      76.640  21.077  -2.081  1.00117.24           N  
ATOM   1648  CA  ALA C  57      76.570  22.530  -2.092  1.00117.24           C  
ATOM   1649  C   ALA C  57      77.933  23.199  -2.241  1.00117.24           C  
ATOM   1650  O   ALA C  57      78.945  22.539  -2.481  1.00117.24           O  
ATOM   1651  CB  ALA C  57      75.883  23.022  -0.818  1.00121.38           C  
ATOM   1652  N   GLN C  58      77.937  24.519  -2.082  1.00140.52           N  
ATOM   1653  CA  GLN C  58      79.136  25.337  -2.217  1.00140.52           C  
ATOM   1654  C   GLN C  58      80.303  24.975  -1.308  1.00140.52           C  
ATOM   1655  O   GLN C  58      81.322  25.667  -1.312  1.00140.52           O  
ATOM   1656  CB  GLN C  58      78.783  26.812  -2.016  1.00150.59           C  
ATOM   1657  CG  GLN C  58      79.680  27.775  -2.773  1.00150.59           C  
ATOM   1658  CD  GLN C  58      79.256  29.221  -2.597  1.00150.59           C  
ATOM   1659  OE1 GLN C  58      78.305  29.681  -3.228  1.00150.59           O  
ATOM   1660  NE2 GLN C  58      79.961  29.945  -1.733  1.00150.59           N  
ATOM   1661  N   LEU C  59      80.169  23.910  -0.522  1.00 53.50           N  
ATOM   1662  CA  LEU C  59      81.269  23.494   0.348  1.00 53.50           C  
ATOM   1663  C   LEU C  59      82.342  22.943  -0.587  1.00 53.50           C  
ATOM   1664  O   LEU C  59      82.988  21.933  -0.322  1.00 53.50           O  
ATOM   1665  CB  LEU C  59      80.798  22.417   1.334  1.00 51.11           C  
ATOM   1666  CG  LEU C  59      80.097  22.931   2.599  1.00 51.11           C  
ATOM   1667  CD1 LEU C  59      79.842  21.772   3.544  1.00 51.11           C  
ATOM   1668  CD2 LEU C  59      80.945  23.999   3.274  1.00 51.11           C  
ATOM   1669  N   ILE C  60      82.499  23.642  -1.702  1.00 72.69           N  
ATOM   1670  CA  ILE C  60      83.444  23.294  -2.743  1.00 72.69           C  
ATOM   1671  C   ILE C  60      84.450  24.428  -2.902  1.00 72.69           C  
ATOM   1672  O   ILE C  60      85.213  24.467  -3.865  1.00 72.69           O  
ATOM   1673  CB  ILE C  60      82.705  23.069  -4.088  1.00 97.34           C  
ATOM   1674  CG1 ILE C  60      82.188  24.402  -4.638  1.00 97.34           C  
ATOM   1675  CG2 ILE C  60      81.524  22.127  -3.883  1.00 97.34           C  
ATOM   1676  N   THR C  61      84.441  25.354  -1.951  1.00 95.17           N  
ATOM   1677  CA  THR C  61      85.355  26.488  -1.981  1.00 95.17           C  
ATOM   1678  C   THR C  61      85.852  26.760  -0.574  1.00 95.17           C  
ATOM   1679  O   THR C  61      85.061  26.865   0.363  1.00 95.17           O  
ATOM   1680  CB  THR C  61      84.659  27.747  -2.517  1.00 69.34           C  
ATOM   1681  OG1 THR C  61      83.839  27.388  -3.630  1.00 69.34           O  
ATOM   1682  CG2 THR C  61      85.673  28.775  -2.974  1.00 69.34           C  
ATOM   1683  N   TYR C  62      87.166  26.862  -0.429  1.00150.22           N  
ATOM   1684  CA  TYR C  62      87.766  27.117   0.870  1.00150.22           C  
ATOM   1685  C   TYR C  62      87.202  28.377   1.524  1.00150.22           C  
ATOM   1686  O   TYR C  62      86.807  28.349   2.690  1.00150.22           O  
ATOM   1687  CB  TYR C  62      89.284  27.228   0.730  1.00155.48           C  
ATOM   1688  CG  TYR C  62      89.944  25.916   0.383  1.00155.48           C  
ATOM   1689  CD1 TYR C  62      89.878  24.831   1.257  1.00155.48           C  
ATOM   1690  CD2 TYR C  62      90.628  25.754  -0.819  1.00155.48           C  
ATOM   1691  CE1 TYR C  62      90.478  23.615   0.944  1.00155.48           C  
ATOM   1692  CE2 TYR C  62      91.233  24.539  -1.143  1.00155.48           C  
ATOM   1693  CZ  TYR C  62      91.153  23.474  -0.256  1.00155.48           C  
ATOM   1694  OH  TYR C  62      91.747  22.272  -0.565  1.00155.48           O  
ATOM   1695  N   PRO C  63      87.149  29.499   0.781  1.00 95.31           N  
ATOM   1696  CA  PRO C  63      86.620  30.754   1.337  1.00 95.31           C  
ATOM   1697  C   PRO C  63      85.141  30.671   1.703  1.00 95.31           C  
ATOM   1698  O   PRO C  63      84.571  31.621   2.252  1.00 95.31           O  
ATOM   1699  CB  PRO C  63      86.868  31.785   0.232  1.00123.82           C  
ATOM   1700  CG  PRO C  63      87.815  31.128  -0.730  1.00123.82           C  
ATOM   1701  CD  PRO C  63      87.589  29.658  -0.615  1.00123.82           C  
ATOM   1702  N   ARG C  64      84.530  29.531   1.390  1.00 75.24           N  
ATOM   1703  CA  ARG C  64      83.118  29.292   1.668  1.00 75.24           C  
ATOM   1704  C   ARG C  64      82.975  28.362   2.861  1.00 75.24           C  
ATOM   1705  O   ARG C  64      82.094  28.543   3.693  1.00 75.24           O  
ATOM   1706  CB  ARG C  64      82.435  28.674   0.443  1.00 94.52           C  
ATOM   1707  N   ALA C  65      83.845  27.363   2.939  1.00 82.72           N  
ATOM   1708  CA  ALA C  65      83.806  26.425   4.049  1.00 82.72           C  
ATOM   1709  C   ALA C  65      83.980  27.191   5.357  1.00 82.72           C  
ATOM   1710  O   ALA C  65      83.361  26.851   6.363  1.00 82.72           O  
ATOM   1711  CB  ALA C  65      84.906  25.381   3.898  1.00  6.52           C  
ATOM   1712  N   LEU C  66      84.819  28.226   5.334  1.00 91.34           N  
ATOM   1713  CA  LEU C  66      85.075  29.056   6.514  1.00 91.34           C  
ATOM   1714  C   LEU C  66      83.771  29.492   7.161  1.00 91.34           C  
ATOM   1715  O   LEU C  66      83.426  29.055   8.260  1.00 91.34           O  
ATOM   1716  CB  LEU C  66      85.844  30.316   6.126  1.00 76.69           C  
ATOM   1717  CG  LEU C  66      87.346  30.266   5.874  1.00 76.69           C  
ATOM   1718  CD1 LEU C  66      87.920  31.655   6.126  1.00 76.69           C  
ATOM   1719  CD2 LEU C  66      88.005  29.239   6.769  1.00 76.69           C  
ATOM   1720  N   TRP C  67      83.062  30.375   6.464  1.00 77.07           N  
ATOM   1721  CA  TRP C  67      81.790  30.904   6.929  1.00 77.07           C  
ATOM   1722  C   TRP C  67      80.883  29.760   7.365  1.00 77.07           C  
ATOM   1723  O   TRP C  67      79.947  29.966   8.131  1.00 77.07           O  
ATOM   1724  CB  TRP C  67      81.138  31.737   5.812  1.00 62.98           C  
ATOM   1725  CG  TRP C  67      79.678  32.035   6.000  1.00 62.98           C  
ATOM   1726  CD1 TRP C  67      78.646  31.524   5.273  1.00 62.98           C  
ATOM   1727  CD2 TRP C  67      79.084  32.904   6.981  1.00 62.98           C  
ATOM   1728  NE1 TRP C  67      77.446  32.013   5.736  1.00 62.98           N  
ATOM   1729  CE2 TRP C  67      77.683  32.862   6.783  1.00 62.98           C  
ATOM   1730  CE3 TRP C  67      79.598  33.712   8.006  1.00 62.98           C  
ATOM   1731  CZ2 TRP C  67      76.787  33.596   7.572  1.00 62.98           C  
ATOM   1732  CZ3 TRP C  67      78.704  34.444   8.793  1.00 62.98           C  
ATOM   1733  CH2 TRP C  67      77.313  34.378   8.568  1.00 62.98           C  
ATOM   1734  N   TRP C  68      81.168  28.552   6.888  1.00 53.26           N  
ATOM   1735  CA  TRP C  68      80.367  27.387   7.261  1.00 53.26           C  
ATOM   1736  C   TRP C  68      80.843  26.849   8.593  1.00 53.26           C  
ATOM   1737  O   TRP C  68      80.041  26.471   9.445  1.00 53.26           O  
ATOM   1738  CB  TRP C  68      80.491  26.276   6.230  1.00 29.25           C  
ATOM   1739  CG  TRP C  68      80.006  24.972   6.752  1.00 29.25           C  
ATOM   1740  CD1 TRP C  68      78.709  24.602   6.943  1.00 29.25           C  
ATOM   1741  CD2 TRP C  68      80.806  23.858   7.145  1.00 29.25           C  
ATOM   1742  NE1 TRP C  68      78.649  23.323   7.429  1.00 29.25           N  
ATOM   1743  CE2 TRP C  68      79.924  22.839   7.563  1.00 29.25           C  
ATOM   1744  CE3 TRP C  68      82.181  23.619   7.182  1.00 29.25           C  
ATOM   1745  CZ2 TRP C  68      80.374  21.592   8.018  1.00 29.25           C  
ATOM   1746  CZ3 TRP C  68      82.632  22.380   7.631  1.00 29.25           C  
ATOM   1747  CH2 TRP C  68      81.730  21.381   8.043  1.00 29.25           C  
ATOM   1748  N   SER C  69      82.160  26.796   8.751  1.00 69.62           N  
ATOM   1749  CA  SER C  69      82.765  26.323   9.984  1.00 69.62           C  
ATOM   1750  C   SER C  69      82.229  27.193  11.107  1.00 69.62           C  
ATOM   1751  O   SER C  69      81.798  26.695  12.142  1.00 69.62           O  
ATOM   1752  CB  SER C  69      84.289  26.453   9.911  1.00 83.47           C  
ATOM   1753  OG  SER C  69      84.861  25.399   9.153  1.00 83.47           O  
ATOM   1754  N   VAL C  70      82.248  28.500  10.878  1.00 35.37           N  
ATOM   1755  CA  VAL C  70      81.768  29.459  11.862  1.00 35.37           C  
ATOM   1756  C   VAL C  70      80.305  29.244  12.245  1.00 35.37           C  
ATOM   1757  O   VAL C  70      79.991  29.093  13.422  1.00 35.37           O  
ATOM   1758  CB  VAL C  70      81.939  30.907  11.350  1.00 24.78           C  
ATOM   1759  CG1 VAL C  70      81.380  31.892  12.370  1.00 24.78           C  
ATOM   1760  CG2 VAL C  70      83.408  31.187  11.072  1.00 24.78           C  
ATOM   1761  N   GLU C  71      79.412  29.244  11.258  1.00 74.08           N  
ATOM   1762  CA  GLU C  71      77.986  29.049  11.523  1.00 74.08           C  
ATOM   1763  C   GLU C  71      77.799  27.727  12.252  1.00 74.08           C  
ATOM   1764  O   GLU C  71      77.095  27.651  13.258  1.00 74.08           O  
ATOM   1765  CB  GLU C  71      77.178  29.045  10.213  1.00 51.97           C  
ATOM   1766  N   THR C  72      78.451  26.688  11.745  1.00 56.61           N  
ATOM   1767  CA  THR C  72      78.363  25.363  12.345  1.00 56.61           C  
ATOM   1768  C   THR C  72      78.866  25.381  13.787  1.00 56.61           C  
ATOM   1769  O   THR C  72      78.180  24.925  14.704  1.00 56.61           O  
ATOM   1770  CB  THR C  72      79.202  24.334  11.552  1.00 84.25           C  
ATOM   1771  OG1 THR C  72      78.740  24.273  10.195  1.00 84.25           O  
ATOM   1772  CG2 THR C  72      79.092  22.954  12.191  1.00 84.25           C  
ATOM   1773  N   ALA C  73      80.075  25.907  13.965  1.00 56.71           N  
ATOM   1774  CA  ALA C  73      80.720  25.998  15.270  1.00 56.71           C  
ATOM   1775  C   ALA C  73      79.880  26.782  16.266  1.00 56.71           C  
ATOM   1776  O   ALA C  73      79.821  26.440  17.435  1.00 56.71           O  
ATOM   1777  CB  ALA C  73      82.087  26.645  15.124  1.00 67.97           C  
ATOM   1778  N   THR C  74      79.243  27.847  15.810  1.00  7.07           N  
ATOM   1779  CA  THR C  74      78.409  28.639  16.687  1.00  7.07           C  
ATOM   1780  C   THR C  74      77.113  27.879  16.820  1.00  7.07           C  
ATOM   1781  O   THR C  74      76.301  28.165  17.707  1.00  7.07           O  
ATOM   1782  CB  THR C  74      78.064  29.990  16.067  1.00 23.63           C  
ATOM   1783  OG1 THR C  74      79.243  30.577  15.519  1.00 23.63           O  
ATOM   1784  CG2 THR C  74      77.466  30.914  17.103  1.00 23.63           C  
ATOM   1785  N   THR C  75      76.936  26.905  15.928  1.00 65.21           N  
ATOM   1786  CA  THR C  75      75.729  26.084  15.837  1.00 65.21           C  
ATOM   1787  C   THR C  75      74.520  26.996  15.712  1.00 65.21           C  
ATOM   1788  O   THR C  75      73.759  27.209  16.648  1.00 65.21           O  
ATOM   1789  CB  THR C  75      75.546  25.117  17.036  1.00 51.91           C  
ATOM   1790  OG1 THR C  75      74.217  25.241  17.559  1.00 51.91           O  
ATOM   1791  CG2 THR C  75      76.559  25.389  18.116  1.00 51.91           C  
ATOM   1792  N   VAL C  76      74.385  27.558  14.523  1.00149.65           N  
ATOM   1793  CA  VAL C  76      73.298  28.454  14.202  1.00149.65           C  
ATOM   1794  C   VAL C  76      72.605  27.823  12.999  1.00149.65           C  
ATOM   1795  O   VAL C  76      71.413  28.025  12.768  1.00149.65           O  
ATOM   1796  CB  VAL C  76      73.847  29.843  13.845  1.00 43.98           C  
ATOM   1797  CG1 VAL C  76      72.741  30.850  13.833  1.00 43.98           C  
ATOM   1798  CG2 VAL C  76      74.907  30.254  14.854  1.00 43.98           C  
ATOM   1799  N   GLY C  77      73.379  27.036  12.253  1.00161.60           N  
ATOM   1800  CA  GLY C  77      72.875  26.342  11.079  1.00161.60           C  
ATOM   1801  C   GLY C  77      71.957  27.170  10.209  1.00161.60           C  
ATOM   1802  O   GLY C  77      70.741  26.996  10.243  1.00161.60           O  
ATOM   1803  N   TYR C  78      72.537  28.071   9.423  1.00 80.00           N  
ATOM   1804  CA  TYR C  78      71.740  28.923   8.558  1.00 80.00           C  
ATOM   1805  C   TYR C  78      71.015  28.069   7.554  1.00 80.00           C  
ATOM   1806  O   TYR C  78      69.872  28.345   7.224  1.00 80.00           O  
ATOM   1807  CB  TYR C  78      72.624  29.940   7.832  1.00 45.30           C  
ATOM   1808  CG  TYR C  78      72.705  31.253   8.554  1.00 45.30           C  
ATOM   1809  CD1 TYR C  78      71.552  31.865   9.054  1.00 45.30           C  
ATOM   1810  CD2 TYR C  78      73.937  31.856   8.801  1.00 45.30           C  
ATOM   1811  CE1 TYR C  78      71.621  33.054   9.796  1.00 45.30           C  
ATOM   1812  CE2 TYR C  78      74.027  33.050   9.543  1.00 45.30           C  
ATOM   1813  CZ  TYR C  78      72.865  33.645  10.040  1.00 45.30           C  
ATOM   1814  OH  TYR C  78      72.954  34.822  10.766  1.00 45.30           O  
ATOM   1815  N   GLY C  79      71.685  27.018   7.093  1.00 74.91           N  
ATOM   1816  CA  GLY C  79      71.097  26.137   6.103  1.00 74.91           C  
ATOM   1817  C   GLY C  79      71.612  26.519   4.728  1.00 74.91           C  
ATOM   1818  O   GLY C  79      71.549  25.740   3.776  1.00 74.91           O  
ATOM   1819  N   ASP C  80      72.124  27.741   4.639  1.00 58.01           N  
ATOM   1820  CA  ASP C  80      72.686  28.277   3.410  1.00 58.01           C  
ATOM   1821  C   ASP C  80      73.791  27.357   2.891  1.00 58.01           C  
ATOM   1822  O   ASP C  80      74.095  27.354   1.700  1.00 58.01           O  
ATOM   1823  CB  ASP C  80      73.262  29.667   3.677  1.00 67.60           C  
ATOM   1824  CG  ASP C  80      74.659  29.617   4.274  1.00 67.60           C  
ATOM   1825  OD1 ASP C  80      74.813  29.244   5.468  1.00 67.60           O  
ATOM   1826  OD2 ASP C  80      75.609  29.953   3.536  1.00 67.60           O  
ATOM   1827  N   LEU C  81      74.390  26.584   3.798  1.00 75.99           N  
ATOM   1828  CA  LEU C  81      75.466  25.657   3.446  1.00 75.99           C  
ATOM   1829  C   LEU C  81      75.552  24.485   4.421  1.00 75.99           C  
ATOM   1830  O   LEU C  81      75.278  24.637   5.616  1.00 75.99           O  
ATOM   1831  CB  LEU C  81      76.815  26.388   3.431  1.00 49.21           C  
ATOM   1832  CG  LEU C  81      77.039  27.547   2.453  1.00 49.21           C  
ATOM   1833  CD1 LEU C  81      78.431  28.098   2.629  1.00 49.21           C  
ATOM   1834  CD2 LEU C  81      76.858  27.070   1.039  1.00 49.21           C  
ATOM   1835  N   TYR C  82      75.934  23.322   3.890  1.00 38.98           N  
ATOM   1836  CA  TYR C  82      76.103  22.096   4.674  1.00 38.98           C  
ATOM   1837  C   TYR C  82      76.736  20.950   3.878  1.00 38.98           C  
ATOM   1838  O   TYR C  82      76.645  20.896   2.655  1.00 38.98           O  
ATOM   1839  CB  TYR C  82      74.768  21.633   5.250  1.00100.23           C  
ATOM   1840  CG  TYR C  82      73.678  21.440   4.232  1.00100.23           C  
ATOM   1841  CD1 TYR C  82      73.049  22.533   3.646  1.00100.23           C  
ATOM   1842  CD2 TYR C  82      73.234  20.165   3.898  1.00100.23           C  
ATOM   1843  CE1 TYR C  82      71.999  22.365   2.757  1.00100.23           C  
ATOM   1844  CE2 TYR C  82      72.185  19.984   3.011  1.00100.23           C  
ATOM   1845  CZ  TYR C  82      71.569  21.088   2.446  1.00100.23           C  
ATOM   1846  OH  TYR C  82      70.509  20.917   1.585  1.00100.23           O  
ATOM   1847  N   PRO C  83      77.406  20.021   4.569  1.00 50.31           N  
ATOM   1848  CA  PRO C  83      78.027  18.911   3.849  1.00 50.31           C  
ATOM   1849  C   PRO C  83      77.043  17.824   3.428  1.00 50.31           C  
ATOM   1850  O   PRO C  83      75.997  17.630   4.054  1.00 50.31           O  
ATOM   1851  CB  PRO C  83      79.068  18.390   4.832  1.00 85.79           C  
ATOM   1852  CG  PRO C  83      78.486  18.689   6.164  1.00 85.79           C  
ATOM   1853  CD  PRO C  83      77.651  19.941   6.019  1.00 85.79           C  
ATOM   1854  N   VAL C  84      77.395  17.125   2.353  1.00 72.85           N  
ATOM   1855  CA  VAL C  84      76.585  16.039   1.820  1.00 72.85           C  
ATOM   1856  C   VAL C  84      77.488  14.832   1.670  1.00 72.85           C  
ATOM   1857  O   VAL C  84      77.023  13.711   1.481  1.00 72.85           O  
ATOM   1858  CB  VAL C  84      76.007  16.380   0.443  1.00 52.28           C  
ATOM   1859  CG1 VAL C  84      74.710  15.614   0.234  1.00 52.28           C  
ATOM   1860  CG2 VAL C  84      75.782  17.881   0.322  1.00 52.28           C  
ATOM   1861  N   THR C  85      78.790  15.082   1.739  1.00 92.04           N  
ATOM   1862  CA  THR C  85      79.784  14.028   1.645  1.00 92.04           C  
ATOM   1863  C   THR C  85      79.797  13.342   3.000  1.00 92.04           C  
ATOM   1864  O   THR C  85      79.796  14.018   4.027  1.00 92.04           O  
ATOM   1865  CB  THR C  85      81.184  14.601   1.404  1.00 90.13           C  
ATOM   1866  OG1 THR C  85      81.100  15.734   0.532  1.00 90.13           O  
ATOM   1867  CG2 THR C  85      82.091  13.536   0.800  1.00 90.13           C  
ATOM   1868  N   LEU C  86      79.808  12.013   3.018  1.00123.13           N  
ATOM   1869  CA  LEU C  86      79.827  11.301   4.291  1.00123.13           C  
ATOM   1870  C   LEU C  86      80.906  11.908   5.183  1.00123.13           C  
ATOM   1871  O   LEU C  86      80.660  12.234   6.345  1.00123.13           O  
ATOM   1872  CB  LEU C  86      80.110   9.815   4.073  1.00177.20           C  
ATOM   1873  CG  LEU C  86      79.790   8.922   5.275  1.00177.20           C  
ATOM   1874  CD1 LEU C  86      78.289   8.928   5.529  1.00177.20           C  
ATOM   1875  CD2 LEU C  86      80.288   7.509   5.016  1.00177.20           C  
ATOM   1876  N   TRP C  87      82.099  12.066   4.620  1.00105.09           N  
ATOM   1877  CA  TRP C  87      83.225  12.645   5.340  1.00105.09           C  
ATOM   1878  C   TRP C  87      82.912  14.093   5.701  1.00105.09           C  
ATOM   1879  O   TRP C  87      83.004  14.491   6.862  1.00105.09           O  
ATOM   1880  CB  TRP C  87      84.486  12.585   4.472  1.00201.42           C  
ATOM   1881  CG  TRP C  87      85.357  11.392   4.747  1.00201.42           C  
ATOM   1882  CD1 TRP C  87      86.714  11.324   4.613  1.00201.42           C  
ATOM   1883  CD2 TRP C  87      84.932  10.102   5.212  1.00201.42           C  
ATOM   1884  NE1 TRP C  87      87.161  10.073   4.966  1.00201.42           N  
ATOM   1885  CE2 TRP C  87      86.090   9.304   5.338  1.00201.42           C  
ATOM   1886  CE3 TRP C  87      83.687   9.542   5.535  1.00201.42           C  
ATOM   1887  CZ2 TRP C  87      86.039   7.974   5.774  1.00201.42           C  
ATOM   1888  CZ3 TRP C  87      83.637   8.220   5.969  1.00201.42           C  
ATOM   1889  CH2 TRP C  87      84.807   7.453   6.083  1.00201.42           C  
ATOM   1890  N   GLY C  88      82.543  14.879   4.696  1.00 64.22           N  
ATOM   1891  CA  GLY C  88      82.213  16.267   4.941  1.00 64.22           C  
ATOM   1892  C   GLY C  88      81.290  16.398   6.135  1.00 64.22           C  
ATOM   1893  O   GLY C  88      81.337  17.401   6.844  1.00 64.22           O  
ATOM   1894  N   ARG C  89      80.455  15.383   6.360  1.00 96.43           N  
ATOM   1895  CA  ARG C  89      79.517  15.385   7.482  1.00 96.43           C  
ATOM   1896  C   ARG C  89      80.275  15.148   8.779  1.00 96.43           C  
ATOM   1897  O   ARG C  89      79.902  15.660   9.836  1.00 96.43           O  
ATOM   1898  CB  ARG C  89      78.451  14.301   7.296  1.00108.14           C  
ATOM   1899  CG  ARG C  89      77.670  14.434   5.998  1.00108.14           C  
ATOM   1900  CD  ARG C  89      76.174  14.261   6.206  1.00108.14           C  
ATOM   1901  NE  ARG C  89      75.401  15.143   5.335  1.00108.14           N  
ATOM   1902  CZ  ARG C  89      74.309  14.773   4.672  1.00108.14           C  
ATOM   1903  NH1 ARG C  89      73.851  13.531   4.778  1.00108.14           N  
ATOM   1904  NH2 ARG C  89      73.673  15.646   3.901  1.00108.14           N  
ATOM   1905  N   CYS C  90      81.344  14.366   8.695  1.00 55.15           N  
ATOM   1906  CA  CYS C  90      82.155  14.093   9.870  1.00 55.15           C  
ATOM   1907  C   CYS C  90      82.751  15.416  10.291  1.00 55.15           C  
ATOM   1908  O   CYS C  90      82.505  15.893  11.397  1.00 55.15           O  
ATOM   1909  CB  CYS C  90      83.266  13.100   9.540  1.00107.02           C  
ATOM   1910  SG  CYS C  90      82.840  11.387   9.910  1.00107.02           S  
ATOM   1911  N   VAL C  91      83.520  16.014   9.388  1.00 42.16           N  
ATOM   1912  CA  VAL C  91      84.150  17.302   9.649  1.00 42.16           C  
ATOM   1913  C   VAL C  91      83.145  18.254  10.301  1.00 42.16           C  
ATOM   1914  O   VAL C  91      83.506  19.081  11.147  1.00 42.16           O  
ATOM   1915  CB  VAL C  91      84.686  17.934   8.343  1.00 51.75           C  
ATOM   1916  CG1 VAL C  91      85.343  19.279   8.628  1.00 51.75           C  
ATOM   1917  CG2 VAL C  91      85.684  16.992   7.700  1.00 51.75           C  
ATOM   1918  N   ALA C  92      81.881  18.129   9.911  1.00 43.91           N  
ATOM   1919  CA  ALA C  92      80.842  18.968  10.488  1.00 43.91           C  
ATOM   1920  C   ALA C  92      80.740  18.655  11.986  1.00 43.91           C  
ATOM   1921  O   ALA C  92      80.918  19.535  12.834  1.00 43.91           O  
ATOM   1922  CB  ALA C  92      79.515  18.700   9.799  1.00 82.86           C  
ATOM   1923  N   VAL C  93      80.465  17.394  12.302  1.00 47.04           N  
ATOM   1924  CA  VAL C  93      80.347  16.971  13.688  1.00 47.04           C  
ATOM   1925  C   VAL C  93      81.486  17.564  14.509  1.00 47.04           C  
ATOM   1926  O   VAL C  93      81.264  18.253  15.501  1.00 47.04           O  
ATOM   1927  CB  VAL C  93      80.387  15.434  13.802  1.00 54.67           C  
ATOM   1928  CG1 VAL C  93      81.078  15.017  15.094  1.00 54.67           C  
ATOM   1929  CG2 VAL C  93      78.976  14.881  13.761  1.00 54.67           C  
ATOM   1930  N   VAL C  94      82.710  17.293  14.086  1.00 44.26           N  
ATOM   1931  CA  VAL C  94      83.872  17.809  14.783  1.00 44.26           C  
ATOM   1932  C   VAL C  94      83.757  19.310  14.997  1.00 44.26           C  
ATOM   1933  O   VAL C  94      83.672  19.775  16.130  1.00 44.26           O  
ATOM   1934  CB  VAL C  94      85.159  17.532  13.993  1.00 42.81           C  
ATOM   1935  CG1 VAL C  94      86.247  18.529  14.394  1.00 42.81           C  
ATOM   1936  CG2 VAL C  94      85.607  16.099  14.234  1.00 42.81           C  
ATOM   1937  N   VAL C  95      83.752  20.067  13.905  1.00 45.50           N  
ATOM   1938  CA  VAL C  95      83.668  21.514  14.010  1.00 45.50           C  
ATOM   1939  C   VAL C  95      82.485  21.939  14.875  1.00 45.50           C  
ATOM   1940  O   VAL C  95      82.396  23.093  15.303  1.00 45.50           O  
ATOM   1941  CB  VAL C  95      83.549  22.165  12.623  1.00 63.71           C  
ATOM   1942  CG1 VAL C  95      82.286  21.707  11.954  1.00 63.71           C  
ATOM   1943  CG2 VAL C  95      83.567  23.685  12.750  1.00 63.71           C  
ATOM   1944  N   MET C  96      81.576  21.008  15.137  1.00 90.80           N  
ATOM   1945  CA  MET C  96      80.428  21.323  15.968  1.00 90.80           C  
ATOM   1946  C   MET C  96      80.813  21.274  17.435  1.00 90.80           C  
ATOM   1947  O   MET C  96      80.813  22.302  18.104  1.00 90.80           O  
ATOM   1948  CB  MET C  96      79.291  20.349  15.714  1.00 73.31           C  
ATOM   1949  CG  MET C  96      78.105  20.978  15.043  1.00 73.31           C  
ATOM   1950  SD  MET C  96      77.534  19.871  13.780  1.00 73.31           S  
ATOM   1951  CE  MET C  96      75.862  19.558  14.318  1.00 73.31           C  
ATOM   1952  N   VAL C  97      81.147  20.088  17.939  1.00 46.30           N  
ATOM   1953  CA  VAL C  97      81.522  19.960  19.343  1.00 46.30           C  
ATOM   1954  C   VAL C  97      82.548  21.023  19.694  1.00 46.30           C  
ATOM   1955  O   VAL C  97      82.416  21.708  20.700  1.00 46.30           O  
ATOM   1956  CB  VAL C  97      82.091  18.551  19.668  1.00 44.71           C  
ATOM   1957  CG1 VAL C  97      81.413  17.512  18.802  1.00 44.71           C  
ATOM   1958  CG2 VAL C  97      83.601  18.514  19.474  1.00 44.71           C  
ATOM   1959  N   ALA C  98      83.559  21.167  18.847  1.00 42.84           N  
ATOM   1960  CA  ALA C  98      84.598  22.160  19.063  1.00 42.84           C  
ATOM   1961  C   ALA C  98      83.950  23.425  19.588  1.00 42.84           C  
ATOM   1962  O   ALA C  98      84.436  24.034  20.527  1.00 42.84           O  
ATOM   1963  CB  ALA C  98      85.316  22.455  17.763  1.00 52.09           C  
ATOM   1964  N   GLY C  99      82.836  23.807  18.983  1.00 20.59           N  
ATOM   1965  CA  GLY C  99      82.140  25.003  19.414  1.00 20.59           C  
ATOM   1966  C   GLY C  99      81.343  24.823  20.694  1.00 20.59           C  
ATOM   1967  O   GLY C  99      81.470  25.630  21.617  1.00 20.59           O  
ATOM   1968  N   ILE C 100      80.512  23.782  20.757  1.00 86.18           N  
ATOM   1969  CA  ILE C 100      79.702  23.531  21.948  1.00 86.18           C  
ATOM   1970  C   ILE C 100      80.630  23.453  23.147  1.00 86.18           C  
ATOM   1971  O   ILE C 100      80.292  23.877  24.255  1.00 86.18           O  
ATOM   1972  CB  ILE C 100      78.942  22.187  21.863  1.00 93.27           C  
ATOM   1973  CG1 ILE C 100      78.325  22.011  20.480  1.00 93.27           C  
ATOM   1974  CG2 ILE C 100      77.855  22.135  22.928  1.00 93.27           C  
ATOM   1975  CD1 ILE C 100      77.707  20.649  20.267  1.00 93.27           C  
ATOM   1976  N   THR C 101      81.815  22.910  22.896  1.00 38.86           N  
ATOM   1977  CA  THR C 101      82.829  22.723  23.911  1.00 38.86           C  
ATOM   1978  C   THR C 101      83.670  23.971  24.126  1.00 38.86           C  
ATOM   1979  O   THR C 101      83.625  24.565  25.193  1.00 38.86           O  
ATOM   1980  CB  THR C 101      83.706  21.529  23.525  1.00 31.16           C  
ATOM   1981  OG1 THR C 101      83.167  20.346  24.133  1.00 31.16           O  
ATOM   1982  CG2 THR C 101      85.148  21.743  23.947  1.00 31.16           C  
ATOM   1983  N   SER C 102      84.431  24.379  23.120  1.00 63.09           N  
ATOM   1984  CA  SER C 102      85.261  25.568  23.264  1.00 63.09           C  
ATOM   1985  C   SER C 102      84.504  26.693  23.969  1.00 63.09           C  
ATOM   1986  O   SER C 102      85.085  27.460  24.734  1.00 63.09           O  
ATOM   1987  CB  SER C 102      85.742  26.061  21.896  1.00147.09           C  
ATOM   1988  OG  SER C 102      85.494  27.450  21.735  1.00147.09           O  
ATOM   1989  N   PHE C 103      83.205  26.791  23.718  1.00 58.96           N  
ATOM   1990  CA  PHE C 103      82.415  27.841  24.339  1.00 58.96           C  
ATOM   1991  C   PHE C 103      82.000  27.476  25.749  1.00 58.96           C  
ATOM   1992  O   PHE C 103      81.870  28.347  26.603  1.00 58.96           O  
ATOM   1993  CB  PHE C 103      81.187  28.149  23.486  1.00 80.78           C  
ATOM   1994  CG  PHE C 103      81.408  29.257  22.510  1.00 80.78           C  
ATOM   1995  CD1 PHE C 103      81.619  30.557  22.959  1.00 80.78           C  
ATOM   1996  CD2 PHE C 103      81.446  29.001  21.147  1.00 80.78           C  
ATOM   1997  CE1 PHE C 103      81.867  31.590  22.065  1.00 80.78           C  
ATOM   1998  CE2 PHE C 103      81.694  30.024  20.243  1.00 80.78           C  
ATOM   1999  CZ  PHE C 103      81.905  31.324  20.703  1.00 80.78           C  
ATOM   2000  N   GLY C 104      81.797  26.185  25.991  1.00 65.90           N  
ATOM   2001  CA  GLY C 104      81.411  25.735  27.316  1.00 65.90           C  
ATOM   2002  C   GLY C 104      82.418  26.173  28.364  1.00 65.90           C  
ATOM   2003  O   GLY C 104      82.051  26.711  29.408  1.00 65.90           O  
ATOM   2004  N   LEU C 105      83.693  25.937  28.082  1.00 49.06           N  
ATOM   2005  CA  LEU C 105      84.753  26.324  28.993  1.00 49.06           C  
ATOM   2006  C   LEU C 105      84.579  27.785  29.386  1.00 49.06           C  
ATOM   2007  O   LEU C 105      84.519  28.114  30.570  1.00 49.06           O  
ATOM   2008  CB  LEU C 105      86.110  26.133  28.328  1.00 67.65           C  
ATOM   2009  CG  LEU C 105      86.830  24.849  28.725  1.00 67.65           C  
ATOM   2010  CD1 LEU C 105      86.733  23.833  27.605  1.00 67.65           C  
ATOM   2011  CD2 LEU C 105      88.279  25.165  29.033  1.00 67.65           C  
ATOM   2012  N   VAL C 106      84.495  28.662  28.391  1.00 40.69           N  
ATOM   2013  CA  VAL C 106      84.320  30.085  28.656  1.00 40.69           C  
ATOM   2014  C   VAL C 106      83.177  30.315  29.641  1.00 40.69           C  
ATOM   2015  O   VAL C 106      83.219  31.242  30.447  1.00 40.69           O  
ATOM   2016  CB  VAL C 106      84.020  30.865  27.365  1.00 69.59           C  
ATOM   2017  CG1 VAL C 106      83.806  32.346  27.680  1.00 69.59           C  
ATOM   2018  CG2 VAL C 106      85.164  30.685  26.387  1.00 69.59           C  
ATOM   2019  N   THR C 107      82.151  29.477  29.573  1.00 86.17           N  
ATOM   2020  CA  THR C 107      81.034  29.620  30.493  1.00 86.17           C  
ATOM   2021  C   THR C 107      81.506  29.115  31.838  1.00 86.17           C  
ATOM   2022  O   THR C 107      81.212  29.711  32.870  1.00 86.17           O  
ATOM   2023  CB  THR C 107      79.808  28.800  30.051  1.00137.70           C  
ATOM   2024  OG1 THR C 107      78.866  29.671  29.416  1.00137.70           O  
ATOM   2025  CG2 THR C 107      79.131  28.142  31.252  1.00137.70           C  
ATOM   2026  N   ALA C 108      82.238  28.006  31.813  1.00 80.33           N  
ATOM   2027  CA  ALA C 108      82.772  27.418  33.033  1.00 80.33           C  
ATOM   2028  C   ALA C 108      83.608  28.480  33.717  1.00 80.33           C  
ATOM   2029  O   ALA C 108      83.370  28.822  34.875  1.00 80.33           O  
ATOM   2030  CB  ALA C 108      83.630  26.209  32.702  1.00 56.84           C  
ATOM   2031  N   ALA C 109      84.586  29.002  32.985  1.00 57.57           N  
ATOM   2032  CA  ALA C 109      85.457  30.041  33.501  1.00 57.57           C  
ATOM   2033  C   ALA C 109      84.619  31.064  34.252  1.00 57.57           C  
ATOM   2034  O   ALA C 109      84.835  31.319  35.431  1.00 57.57           O  
ATOM   2035  CB  ALA C 109      86.186  30.716  32.362  1.00  4.90           C  
ATOM   2036  N   LEU C 110      83.644  31.639  33.564  1.00 84.25           N  
ATOM   2037  CA  LEU C 110      82.780  32.643  34.169  1.00 84.25           C  
ATOM   2038  C   LEU C 110      81.975  32.131  35.368  1.00 84.25           C  
ATOM   2039  O   LEU C 110      81.744  32.871  36.325  1.00 84.25           O  
ATOM   2040  CB  LEU C 110      81.828  33.200  33.109  1.00 98.47           C  
ATOM   2041  CG  LEU C 110      82.352  34.375  32.280  1.00 98.47           C  
ATOM   2042  CD1 LEU C 110      83.569  33.946  31.471  1.00 98.47           C  
ATOM   2043  CD2 LEU C 110      81.248  34.872  31.370  1.00 98.47           C  
ATOM   2044  N   ALA C 111      81.547  30.871  35.315  1.00108.86           N  
ATOM   2045  CA  ALA C 111      80.759  30.291  36.399  1.00108.86           C  
ATOM   2046  C   ALA C 111      81.525  30.285  37.708  1.00108.86           C  
ATOM   2047  O   ALA C 111      80.937  30.443  38.772  1.00108.86           O  
ATOM   2048  CB  ALA C 111      80.336  28.874  36.047  1.00 61.87           C  
ATOM   2049  N   THR C 112      82.838  30.103  37.633  1.00131.43           N  
ATOM   2050  CA  THR C 112      83.664  30.075  38.834  1.00131.43           C  
ATOM   2051  C   THR C 112      84.103  31.475  39.256  1.00131.43           C  
ATOM   2052  O   THR C 112      84.142  31.788  40.446  1.00131.43           O  
ATOM   2053  CB  THR C 112      84.926  29.205  38.633  1.00 65.78           C  
ATOM   2054  OG1 THR C 112      86.043  30.045  38.324  1.00 65.78           O  
ATOM   2055  CG2 THR C 112      84.719  28.218  37.506  1.00 65.78           C  
ATOM   2056  N   TRP C 113      84.432  32.314  38.278  1.00125.70           N  
ATOM   2057  CA  TRP C 113      84.869  33.680  38.550  1.00125.70           C  
ATOM   2058  C   TRP C 113      83.742  34.464  39.215  1.00125.70           C  
ATOM   2059  O   TRP C 113      83.888  35.642  39.548  1.00125.70           O  
ATOM   2060  CB  TRP C 113      85.295  34.363  37.246  1.00166.82           C  
ATOM   2061  CG  TRP C 113      85.765  35.775  37.420  1.00166.82           C  
ATOM   2062  CD1 TRP C 113      86.939  36.198  37.975  1.00166.82           C  
ATOM   2063  CD2 TRP C 113      85.063  36.958  37.011  1.00166.82           C  
ATOM   2064  NE1 TRP C 113      87.010  37.573  37.934  1.00166.82           N  
ATOM   2065  CE2 TRP C 113      85.876  38.065  37.350  1.00166.82           C  
ATOM   2066  CE3 TRP C 113      83.825  37.185  36.392  1.00166.82           C  
ATOM   2067  CZ2 TRP C 113      85.490  39.376  37.087  1.00166.82           C  
ATOM   2068  CZ3 TRP C 113      83.444  38.494  36.133  1.00166.82           C  
ATOM   2069  CH2 TRP C 113      84.271  39.572  36.479  1.00166.82           C  
ATOM   2070  N   PHE C 114      82.610  33.795  39.396  1.00120.34           N  
ATOM   2071  CA  PHE C 114      81.458  34.398  40.044  1.00120.34           C  
ATOM   2072  C   PHE C 114      81.347  33.764  41.421  1.00120.34           C  
ATOM   2073  O   PHE C 114      80.662  34.275  42.299  1.00120.34           O  
ATOM   2074  CB  PHE C 114      80.196  34.143  39.223  1.00155.76           C  
ATOM   2075  CG  PHE C 114      79.870  35.247  38.262  1.00155.76           C  
ATOM   2076  CD1 PHE C 114      80.716  36.347  38.147  1.00155.76           C  
ATOM   2077  CD2 PHE C 114      78.726  35.195  37.475  1.00155.76           C  
ATOM   2078  CE1 PHE C 114      80.430  37.381  37.264  1.00155.76           C  
ATOM   2079  CE2 PHE C 114      78.429  36.228  36.584  1.00155.76           C  
ATOM   2080  CZ  PHE C 114      79.286  37.324  36.479  1.00155.76           C  
ATOM   2081  N   VAL C 115      82.047  32.644  41.585  1.00147.30           N  
ATOM   2082  CA  VAL C 115      82.096  31.918  42.843  1.00147.30           C  
ATOM   2083  C   VAL C 115      83.329  32.448  43.575  1.00147.30           C  
ATOM   2084  O   VAL C 115      83.407  32.413  44.803  1.00147.30           O  
ATOM   2085  CB  VAL C 115      82.210  30.395  42.589  1.00 85.47           C  
ATOM   2086  CG1 VAL C 115      82.823  29.689  43.788  1.00 85.47           C  
ATOM   2087  CG2 VAL C 115      80.844  29.812  42.289  1.00 85.47           C  
ATOM   2088  N   GLY C 116      84.288  32.951  42.797  1.00141.54           N  
ATOM   2089  CA  GLY C 116      85.511  33.513  43.353  1.00141.54           C  
ATOM   2090  C   GLY C 116      85.195  34.834  44.029  1.00141.54           C  
ATOM   2091  O   GLY C 116      86.021  35.747  44.103  1.00141.54           O  
ATOM   2092  N   ARG C 117      83.958  34.921  44.501  1.00 98.93           N  
ATOM   2093  CA  ARG C 117      83.434  36.079  45.203  1.00 98.93           C  
ATOM   2094  C   ARG C 117      82.497  35.497  46.254  1.00 98.93           C  
ATOM   2095  O   ARG C 117      81.324  35.875  46.360  1.00 98.93           O  
ATOM   2096  CB  ARG C 117      82.671  36.992  44.243  1.00135.48           C  
ATOM   2097  CG  ARG C 117      83.534  38.073  43.618  1.00135.48           C  
ATOM   2098  CD  ARG C 117      83.582  39.310  44.496  1.00135.48           C  
ATOM   2099  NE  ARG C 117      84.489  40.320  43.962  1.00135.48           N  
ATOM   2100  N   GLU C 118      83.043  34.543  47.005  1.00220.34           N  
ATOM   2101  CA  GLU C 118      82.336  33.854  48.077  1.00220.34           C  
ATOM   2102  C   GLU C 118      82.906  34.354  49.401  1.00220.34           C  
ATOM   2103  O   GLU C 118      82.277  34.234  50.451  1.00220.34           O  
ATOM   2104  CB  GLU C 118      82.553  32.341  47.967  1.00156.56           C  
ATOM   2105  CG  GLU C 118      83.990  31.898  48.234  1.00156.56           C  
ATOM   2106  CD  GLU C 118      84.142  30.388  48.316  1.00156.56           C  
ATOM   2107  OE1 GLU C 118      83.119  29.682  48.453  1.00156.56           O  
ATOM   2108  OE2 GLU C 118      85.291  29.904  48.243  1.00156.56           O  
ATOM   2109  N   GLN C 119      84.110  34.912  49.332  1.00182.89           N  
ATOM   2110  CA  GLN C 119      84.794  35.439  50.503  1.00182.89           C  
ATOM   2111  C   GLN C 119      84.019  36.639  51.070  1.00182.89           C  
ATOM   2112  O   GLN C 119      83.901  36.729  52.311  1.00182.89           O  
ATOM   2113  CB  GLN C 119      86.204  35.869  50.103  1.00185.30           C  
ATOM   2114  CG  GLN C 119      86.159  37.195  49.384  1.00185.30           C  
ATOM   2115  CD  GLN C 119      87.019  37.301  48.152  1.00185.30           C  
ATOM   2116  OE1 GLN C 119      87.672  38.307  47.966  1.00185.30           O  
ATOM   2117  NE2 GLN C 119      87.002  36.295  47.294  1.00185.30           N  
TER    2118      GLN C 119                                                      
ATOM   2119  N   ALA D  23      76.858  43.530  44.033  1.00189.15           N  
ATOM   2120  CA  ALA D  23      77.708  42.304  43.987  1.00189.15           C  
ATOM   2121  C   ALA D  23      78.529  42.266  42.703  1.00189.15           C  
ATOM   2122  O   ALA D  23      79.325  43.168  42.434  1.00189.15           O  
ATOM   2123  CB  ALA D  23      76.828  41.058  44.083  1.00 76.26           C  
ATOM   2124  N   LEU D  24      78.330  41.212  41.918  1.00159.21           N  
ATOM   2125  CA  LEU D  24      79.033  41.036  40.652  1.00159.21           C  
ATOM   2126  C   LEU D  24      78.367  39.934  39.838  1.00159.21           C  
ATOM   2127  O   LEU D  24      77.708  40.196  38.834  1.00159.21           O  
ATOM   2128  CB  LEU D  24      80.498  40.673  40.901  1.00124.16           C  
ATOM   2129  CG  LEU D  24      81.355  40.507  39.645  1.00124.16           C  
ATOM   2130  CD1 LEU D  24      82.313  41.681  39.526  1.00124.16           C  
ATOM   2131  CD2 LEU D  24      82.116  39.191  39.709  1.00124.16           C  
ATOM   2132  N   HIS D  25      78.545  38.696  40.283  1.00142.73           N  
ATOM   2133  CA  HIS D  25      77.960  37.550  39.609  1.00142.73           C  
ATOM   2134  C   HIS D  25      76.505  37.819  39.246  1.00142.73           C  
ATOM   2135  O   HIS D  25      75.999  37.309  38.252  1.00142.73           O  
ATOM   2136  CB  HIS D  25      78.042  36.317  40.513  1.00164.64           C  
ATOM   2137  CG  HIS D  25      76.838  36.126  41.383  1.00164.64           C  
ATOM   2138  ND1 HIS D  25      75.896  35.149  41.145  1.00164.64           N  
ATOM   2139  CD2 HIS D  25      76.418  36.796  42.481  1.00164.64           C  
ATOM   2140  CE1 HIS D  25      74.945  35.225  42.061  1.00164.64           C  
ATOM   2141  NE2 HIS D  25      75.238  36.217  42.884  1.00164.64           N  
ATOM   2142  N   TRP D  26      75.845  38.634  40.062  1.00 98.88           N  
ATOM   2143  CA  TRP D  26      74.439  38.967  39.867  1.00 98.88           C  
ATOM   2144  C   TRP D  26      74.246  40.328  39.212  1.00 98.88           C  
ATOM   2145  O   TRP D  26      73.141  40.667  38.790  1.00 98.88           O  
ATOM   2146  CB  TRP D  26      73.726  38.956  41.220  1.00179.07           C  
ATOM   2147  CG  TRP D  26      72.353  38.357  41.213  1.00179.07           C  
ATOM   2148  CD1 TRP D  26      71.268  38.802  41.908  1.00179.07           C  
ATOM   2149  CD2 TRP D  26      71.926  37.182  40.513  1.00179.07           C  
ATOM   2150  NE1 TRP D  26      70.191  37.979  41.689  1.00179.07           N  
ATOM   2151  CE2 TRP D  26      70.566  36.976  40.836  1.00179.07           C  
ATOM   2152  CE3 TRP D  26      72.558  36.283  39.644  1.00179.07           C  
ATOM   2153  CZ2 TRP D  26      69.826  35.907  40.322  1.00179.07           C  
ATOM   2154  CZ3 TRP D  26      71.822  35.218  39.133  1.00179.07           C  
ATOM   2155  CH2 TRP D  26      70.469  35.041  39.474  1.00179.07           C  
ATOM   2156  N   ARG D  27      75.319  41.107  39.130  1.00108.83           N  
ATOM   2157  CA  ARG D  27      75.238  42.437  38.541  1.00108.83           C  
ATOM   2158  C   ARG D  27      76.042  42.559  37.262  1.00108.83           C  
ATOM   2159  O   ARG D  27      75.775  43.434  36.441  1.00108.83           O  
ATOM   2160  CB  ARG D  27      75.717  43.489  39.544  1.00187.93           C  
ATOM   2161  N   ALA D  28      77.036  41.692  37.099  1.00145.36           N  
ATOM   2162  CA  ALA D  28      77.867  41.707  35.902  1.00145.36           C  
ATOM   2163  C   ALA D  28      77.041  41.158  34.746  1.00145.36           C  
ATOM   2164  O   ALA D  28      77.385  41.336  33.575  1.00145.36           O  
ATOM   2165  CB  ALA D  28      79.111  40.853  36.114  1.00172.16           C  
ATOM   2166  N   ALA D  29      75.944  40.491  35.097  1.00106.66           N  
ATOM   2167  CA  ALA D  29      75.037  39.901  34.121  1.00106.66           C  
ATOM   2168  C   ALA D  29      73.940  40.893  33.753  1.00106.66           C  
ATOM   2169  O   ALA D  29      73.885  41.376  32.623  1.00106.66           O  
ATOM   2170  CB  ALA D  29      74.420  38.625  34.688  1.00119.26           C  
ATOM   2171  N   GLY D  30      73.072  41.192  34.714  1.00135.26           N  
ATOM   2172  CA  GLY D  30      71.992  42.128  34.469  1.00135.26           C  
ATOM   2173  C   GLY D  30      72.441  43.339  33.673  1.00135.26           C  
ATOM   2174  O   GLY D  30      71.628  44.002  33.034  1.00135.26           O  
ATOM   2175  N   ALA D  31      73.738  43.629  33.701  1.00130.51           N  
ATOM   2176  CA  ALA D  31      74.271  44.774  32.975  1.00130.51           C  
ATOM   2177  C   ALA D  31      74.797  44.405  31.601  1.00130.51           C  
ATOM   2178  O   ALA D  31      74.606  45.150  30.642  1.00130.51           O  
ATOM   2179  CB  ALA D  31      75.373  45.434  33.777  1.00154.48           C  
ATOM   2180  N   ALA D  32      75.471  43.265  31.508  1.00124.43           N  
ATOM   2181  CA  ALA D  32      76.030  42.822  30.238  1.00124.43           C  
ATOM   2182  C   ALA D  32      74.979  42.797  29.153  1.00124.43           C  
ATOM   2183  O   ALA D  32      75.225  43.226  28.033  1.00124.43           O  
ATOM   2184  CB  ALA D  32      76.632  41.453  30.380  1.00169.43           C  
ATOM   2185  N   THR D  33      73.806  42.273  29.481  1.00 97.06           N  
ATOM   2186  CA  THR D  33      72.737  42.210  28.500  1.00 97.06           C  
ATOM   2187  C   THR D  33      72.568  43.582  27.863  1.00 97.06           C  
ATOM   2188  O   THR D  33      72.428  43.685  26.648  1.00 97.06           O  
ATOM   2189  CB  THR D  33      71.407  41.780  29.132  1.00 93.15           C  
ATOM   2190  OG1 THR D  33      70.812  42.897  29.800  1.00 93.15           O  
ATOM   2191  CG2 THR D  33      71.630  40.645  30.124  1.00 93.15           C  
ATOM   2192  N   VAL D  34      72.596  44.636  28.673  1.00 89.34           N  
ATOM   2193  CA  VAL D  34      72.457  45.981  28.134  1.00 89.34           C  
ATOM   2194  C   VAL D  34      73.585  46.234  27.143  1.00 89.34           C  
ATOM   2195  O   VAL D  34      73.625  47.271  26.488  1.00 89.34           O  
ATOM   2196  CB  VAL D  34      72.513  47.067  29.231  1.00191.25           C  
ATOM   2197  CG1 VAL D  34      71.993  48.384  28.673  1.00191.25           C  
ATOM   2198  CG2 VAL D  34      71.680  46.650  30.432  1.00191.25           C  
ATOM   2199  N   LEU D  35      74.503  45.278  27.043  1.00 87.37           N  
ATOM   2200  CA  LEU D  35      75.622  45.370  26.112  1.00 87.37           C  
ATOM   2201  C   LEU D  35      75.235  44.646  24.827  1.00 87.37           C  
ATOM   2202  O   LEU D  35      75.420  45.171  23.730  1.00 87.37           O  
ATOM   2203  CB  LEU D  35      76.874  44.720  26.702  1.00155.22           C  
ATOM   2204  CG  LEU D  35      77.361  45.325  28.015  1.00155.22           C  
ATOM   2205  CD1 LEU D  35      78.344  44.387  28.703  1.00155.22           C  
ATOM   2206  CD2 LEU D  35      78.008  46.662  27.717  1.00155.22           C  
ATOM   2207  N   LEU D  36      74.689  43.440  24.970  1.00102.09           N  
ATOM   2208  CA  LEU D  36      74.269  42.643  23.823  1.00102.09           C  
ATOM   2209  C   LEU D  36      73.249  43.400  22.997  1.00102.09           C  
ATOM   2210  O   LEU D  36      73.336  43.435  21.771  1.00102.09           O  
ATOM   2211  CB  LEU D  36      73.655  41.323  24.282  1.00 93.16           C  
ATOM   2212  CG  LEU D  36      72.928  40.540  23.190  1.00 93.16           C  
ATOM   2213  CD1 LEU D  36      73.924  39.689  22.413  1.00 93.16           C  
ATOM   2214  CD2 LEU D  36      71.855  39.675  23.819  1.00 93.16           C  
ATOM   2215  N   VAL D  37      72.277  43.999  23.676  1.00 78.59           N  
ATOM   2216  CA  VAL D  37      71.239  44.763  23.001  1.00 78.59           C  
ATOM   2217  C   VAL D  37      71.858  45.848  22.134  1.00 78.59           C  
ATOM   2218  O   VAL D  37      71.320  46.194  21.085  1.00 78.59           O  
ATOM   2219  CB  VAL D  37      70.271  45.409  24.008  1.00 63.85           C  
ATOM   2220  CG1 VAL D  37      70.166  46.915  23.764  1.00 63.85           C  
ATOM   2221  CG2 VAL D  37      68.912  44.753  23.889  1.00 63.85           C  
ATOM   2222  N   ILE D  38      72.981  46.398  22.577  1.00 89.27           N  
ATOM   2223  CA  ILE D  38      73.647  47.420  21.789  1.00 89.27           C  
ATOM   2224  C   ILE D  38      74.176  46.707  20.549  1.00 89.27           C  
ATOM   2225  O   ILE D  38      73.964  47.164  19.426  1.00 89.27           O  
ATOM   2226  CB  ILE D  38      74.814  48.071  22.574  1.00116.39           C  
ATOM   2227  CG1 ILE D  38      74.291  49.241  23.414  1.00116.39           C  
ATOM   2228  CG2 ILE D  38      75.877  48.586  21.612  1.00116.39           C  
ATOM   2229  CD1 ILE D  38      73.050  48.927  24.226  1.00116.39           C  
ATOM   2230  N   VAL D  39      74.839  45.570  20.765  1.00 81.74           N  
ATOM   2231  CA  VAL D  39      75.396  44.767  19.674  1.00 81.74           C  
ATOM   2232  C   VAL D  39      74.334  44.527  18.616  1.00 81.74           C  
ATOM   2233  O   VAL D  39      74.576  44.698  17.424  1.00 81.74           O  
ATOM   2234  CB  VAL D  39      75.881  43.396  20.175  1.00155.25           C  
ATOM   2235  CG1 VAL D  39      76.305  42.531  18.995  1.00155.25           C  
ATOM   2236  CG2 VAL D  39      77.031  43.578  21.144  1.00155.25           C  
ATOM   2237  N   LEU D  40      73.159  44.111  19.065  1.00 46.21           N  
ATOM   2238  CA  LEU D  40      72.060  43.874  18.160  1.00 46.21           C  
ATOM   2239  C   LEU D  40      71.909  45.116  17.307  1.00 46.21           C  
ATOM   2240  O   LEU D  40      72.375  45.151  16.171  1.00 46.21           O  
ATOM   2241  CB  LEU D  40      70.773  43.626  18.942  1.00 19.85           C  
ATOM   2242  CG  LEU D  40      70.721  42.352  19.792  1.00 19.85           C  
ATOM   2243  CD1 LEU D  40      69.264  42.020  20.104  1.00 19.85           C  
ATOM   2244  CD2 LEU D  40      71.394  41.191  19.067  1.00 19.85           C  
ATOM   2245  N   LEU D  41      71.273  46.141  17.868  1.00 70.89           N  
ATOM   2246  CA  LEU D  41      71.052  47.393  17.154  1.00 70.89           C  
ATOM   2247  C   LEU D  41      72.299  47.837  16.408  1.00 70.89           C  
ATOM   2248  O   LEU D  41      72.201  48.453  15.350  1.00 70.89           O  
ATOM   2249  CB  LEU D  41      70.613  48.490  18.127  1.00 68.04           C  
ATOM   2250  CG  LEU D  41      69.390  48.182  19.002  1.00 68.04           C  
ATOM   2251  CD1 LEU D  41      68.604  49.458  19.239  1.00 68.04           C  
ATOM   2252  CD2 LEU D  41      68.503  47.132  18.340  1.00 68.04           C  
ATOM   2253  N   ALA D  42      73.467  47.515  16.955  1.00108.81           N  
ATOM   2254  CA  ALA D  42      74.735  47.882  16.334  1.00108.81           C  
ATOM   2255  C   ALA D  42      74.974  47.078  15.064  1.00108.81           C  
ATOM   2256  O   ALA D  42      75.268  47.640  14.011  1.00108.81           O  
ATOM   2257  CB  ALA D  42      75.881  47.658  17.311  1.00199.32           C  
ATOM   2258  N   GLY D  43      74.854  45.758  15.171  1.00101.55           N  
ATOM   2259  CA  GLY D  43      75.056  44.901  14.018  1.00101.55           C  
ATOM   2260  C   GLY D  43      73.950  45.089  13.001  1.00101.55           C  
ATOM   2261  O   GLY D  43      74.185  45.036  11.796  1.00101.55           O  
ATOM   2262  N   SER D  44      72.739  45.311  13.496  1.00 90.68           N  
ATOM   2263  CA  SER D  44      71.582  45.515  12.638  1.00 90.68           C  
ATOM   2264  C   SER D  44      71.845  46.615  11.624  1.00 90.68           C  
ATOM   2265  O   SER D  44      71.899  46.372  10.422  1.00 90.68           O  
ATOM   2266  CB  SER D  44      70.364  45.899  13.474  1.00 69.56           C  
ATOM   2267  OG  SER D  44      69.929  44.809  14.262  1.00 69.56           O  
ATOM   2268  N   TYR D  45      72.012  47.831  12.124  1.00 97.82           N  
ATOM   2269  CA  TYR D  45      72.250  48.978  11.264  1.00 97.82           C  
ATOM   2270  C   TYR D  45      73.687  49.076  10.771  1.00 97.82           C  
ATOM   2271  O   TYR D  45      74.216  50.173  10.598  1.00 97.82           O  
ATOM   2272  CB  TYR D  45      71.867  50.264  11.998  1.00201.44           C  
ATOM   2273  CG  TYR D  45      70.415  50.322  12.422  1.00201.44           C  
ATOM   2274  CD1 TYR D  45      69.811  49.248  13.080  1.00201.44           C  
ATOM   2275  CD2 TYR D  45      69.646  51.458  12.176  1.00201.44           C  
ATOM   2276  CE1 TYR D  45      68.482  49.305  13.483  1.00201.44           C  
ATOM   2277  CE2 TYR D  45      68.315  51.527  12.575  1.00201.44           C  
ATOM   2278  CZ  TYR D  45      67.740  50.448  13.228  1.00201.44           C  
ATOM   2279  OH  TYR D  45      66.426  50.520  13.631  1.00201.44           O  
ATOM   2280  N   LEU D  46      74.316  47.926  10.554  1.00 77.93           N  
ATOM   2281  CA  LEU D  46      75.688  47.885  10.056  1.00 77.93           C  
ATOM   2282  C   LEU D  46      75.811  46.778   9.022  1.00 77.93           C  
ATOM   2283  O   LEU D  46      76.540  46.908   8.042  1.00 77.93           O  
ATOM   2284  CB  LEU D  46      76.685  47.637  11.190  1.00127.18           C  
ATOM   2285  CG  LEU D  46      78.110  48.122  10.895  1.00127.18           C  
ATOM   2286  CD1 LEU D  46      78.708  48.732  12.150  1.00127.18           C  
ATOM   2287  CD2 LEU D  46      78.970  46.968  10.401  1.00127.18           C  
ATOM   2288  N   ALA D  47      75.100  45.681   9.251  1.00110.03           N  
ATOM   2289  CA  ALA D  47      75.121  44.567   8.314  1.00110.03           C  
ATOM   2290  C   ALA D  47      74.358  45.017   7.074  1.00110.03           C  
ATOM   2291  O   ALA D  47      74.719  44.679   5.946  1.00110.03           O  
ATOM   2292  CB  ALA D  47      74.454  43.346   8.935  1.00141.67           C  
ATOM   2293  N   VAL D  48      73.302  45.792   7.297  1.00 85.53           N  
ATOM   2294  CA  VAL D  48      72.489  46.304   6.207  1.00 85.53           C  
ATOM   2295  C   VAL D  48      73.392  47.095   5.280  1.00 85.53           C  
ATOM   2296  O   VAL D  48      73.567  46.725   4.125  1.00 85.53           O  
ATOM   2297  CB  VAL D  48      71.356  47.234   6.716  1.00 65.33           C  
ATOM   2298  CG1 VAL D  48      70.822  48.080   5.575  1.00 65.33           C  
ATOM   2299  CG2 VAL D  48      70.230  46.407   7.328  1.00 65.33           C  
ATOM   2300  N   LEU D  49      73.978  48.171   5.796  1.00 67.01           N  
ATOM   2301  CA  LEU D  49      74.859  49.009   4.992  1.00 67.01           C  
ATOM   2302  C   LEU D  49      76.064  48.238   4.454  1.00 67.01           C  
ATOM   2303  O   LEU D  49      76.987  48.821   3.884  1.00 67.01           O  
ATOM   2304  CB  LEU D  49      75.326  50.219   5.804  1.00191.45           C  
ATOM   2305  CG  LEU D  49      75.964  49.957   7.168  1.00191.45           C  
ATOM   2306  CD1 LEU D  49      77.474  49.861   7.012  1.00191.45           C  
ATOM   2307  CD2 LEU D  49      75.595  51.080   8.128  1.00191.45           C  
ATOM   2308  N   ALA D  50      76.050  46.923   4.638  1.00 83.93           N  
ATOM   2309  CA  ALA D  50      77.126  46.071   4.154  1.00 83.93           C  
ATOM   2310  C   ALA D  50      76.563  45.165   3.069  1.00 83.93           C  
ATOM   2311  O   ALA D  50      77.297  44.679   2.214  1.00 83.93           O  
ATOM   2312  CB  ALA D  50      77.686  45.236   5.293  1.00100.04           C  
ATOM   2313  N   GLU D  51      75.250  44.956   3.110  1.00 90.35           N  
ATOM   2314  CA  GLU D  51      74.562  44.105   2.146  1.00 90.35           C  
ATOM   2315  C   GLU D  51      73.614  44.881   1.235  1.00 90.35           C  
ATOM   2316  O   GLU D  51      73.401  44.498   0.087  1.00 90.35           O  
ATOM   2317  CB  GLU D  51      73.766  43.030   2.881  1.00 63.27           C  
ATOM   2318  CG  GLU D  51      74.581  42.201   3.850  1.00 63.27           C  
ATOM   2319  CD  GLU D  51      74.606  40.729   3.480  1.00 63.27           C  
ATOM   2320  OE1 GLU D  51      73.548  40.058   3.574  1.00 63.27           O  
ATOM   2321  OE2 GLU D  51      75.691  40.246   3.095  1.00 63.27           O  
ATOM   2322  N   ARG D  52      73.046  45.965   1.761  1.00117.62           N  
ATOM   2323  CA  ARG D  52      72.096  46.816   1.036  1.00117.62           C  
ATOM   2324  C   ARG D  52      72.277  46.869  -0.480  1.00117.62           C  
ATOM   2325  O   ARG D  52      71.298  46.862  -1.227  1.00117.62           O  
ATOM   2326  CB  ARG D  52      72.137  48.242   1.598  1.00192.14           C  
ATOM   2327  CG  ARG D  52      71.184  49.214   0.911  1.00192.14           C  
ATOM   2328  CD  ARG D  52      70.169  49.792   1.889  1.00192.14           C  
ATOM   2329  NE  ARG D  52      68.799  49.637   1.407  1.00192.14           N  
ATOM   2330  CZ  ARG D  52      67.716  49.990   2.093  1.00192.14           C  
ATOM   2331  NH1 ARG D  52      67.837  50.526   3.302  1.00192.14           N  
ATOM   2332  NH2 ARG D  52      66.510  49.806   1.570  1.00192.14           N  
ATOM   2333  N   GLY D  53      73.522  46.931  -0.935  1.00185.63           N  
ATOM   2334  CA  GLY D  53      73.771  46.986  -2.364  1.00185.63           C  
ATOM   2335  C   GLY D  53      74.574  45.802  -2.864  1.00185.63           C  
ATOM   2336  O   GLY D  53      75.787  45.909  -3.051  1.00185.63           O  
ATOM   2337  N   ALA D  54      73.902  44.674  -3.087  1.00117.78           N  
ATOM   2338  CA  ALA D  54      74.574  43.469  -3.562  1.00117.78           C  
ATOM   2339  C   ALA D  54      73.616  42.287  -3.716  1.00117.78           C  
ATOM   2340  O   ALA D  54      72.465  42.343  -3.277  1.00117.78           O  
ATOM   2341  CB  ALA D  54      75.704  43.095  -2.599  1.00 80.27           C  
ATOM   2342  N   PRO D  55      74.084  41.204  -4.363  1.00 56.29           N  
ATOM   2343  CA  PRO D  55      73.330  39.960  -4.612  1.00 56.29           C  
ATOM   2344  C   PRO D  55      72.787  39.273  -3.349  1.00 56.29           C  
ATOM   2345  O   PRO D  55      72.279  38.153  -3.406  1.00 56.29           O  
ATOM   2346  CB  PRO D  55      74.342  39.066  -5.326  1.00 47.32           C  
ATOM   2347  CG  PRO D  55      75.349  40.018  -5.913  1.00 47.32           C  
ATOM   2348  CD  PRO D  55      75.434  41.155  -4.957  1.00 47.32           C  
ATOM   2349  N   GLY D  56      72.887  39.957  -2.215  1.00 58.29           N  
ATOM   2350  CA  GLY D  56      72.444  39.383  -0.962  1.00 58.29           C  
ATOM   2351  C   GLY D  56      70.983  39.511  -0.609  1.00 58.29           C  
ATOM   2352  O   GLY D  56      70.261  40.345  -1.152  1.00 58.29           O  
ATOM   2353  N   ALA D  57      70.571  38.675   0.340  1.00111.75           N  
ATOM   2354  CA  ALA D  57      69.203  38.622   0.835  1.00111.75           C  
ATOM   2355  C   ALA D  57      68.714  39.949   1.401  1.00111.75           C  
ATOM   2356  O   ALA D  57      69.384  40.978   1.291  1.00111.75           O  
ATOM   2357  CB  ALA D  57      69.079  37.528   1.892  1.00112.43           C  
ATOM   2358  N   GLN D  58      67.538  39.902   2.019  1.00142.96           N  
ATOM   2359  CA  GLN D  58      66.893  41.075   2.596  1.00142.96           C  
ATOM   2360  C   GLN D  58      67.693  41.836   3.645  1.00142.96           C  
ATOM   2361  O   GLN D  58      67.183  42.792   4.231  1.00142.96           O  
ATOM   2362  CB  GLN D  58      65.537  40.681   3.187  1.00157.80           C  
ATOM   2363  CG  GLN D  58      64.508  41.796   3.178  1.00157.80           C  
ATOM   2364  CD  GLN D  58      63.164  41.346   3.713  1.00157.80           C  
ATOM   2365  OE1 GLN D  58      62.395  40.688   3.012  1.00157.80           O  
ATOM   2366  NE2 GLN D  58      62.873  41.697   4.963  1.00157.80           N  
ATOM   2367  N   LEU D  59      68.932  41.422   3.899  1.00 74.97           N  
ATOM   2368  CA  LEU D  59      69.760  42.129   4.873  1.00 74.97           C  
ATOM   2369  C   LEU D  59      70.103  43.461   4.218  1.00 74.97           C  
ATOM   2370  O   LEU D  59      71.225  43.959   4.299  1.00 74.97           O  
ATOM   2371  CB  LEU D  59      71.032  41.331   5.185  1.00 81.40           C  
ATOM   2372  CG  LEU D  59      70.887  40.224   6.239  1.00 81.40           C  
ATOM   2373  CD1 LEU D  59      72.251  39.639   6.557  1.00 81.40           C  
ATOM   2374  CD2 LEU D  59      70.233  40.778   7.499  1.00 81.40           C  
ATOM   2375  N   ILE D  60      69.096  44.015   3.557  1.00 64.77           N  
ATOM   2376  CA  ILE D  60      69.199  45.270   2.842  1.00 64.77           C  
ATOM   2377  C   ILE D  60      68.224  46.274   3.452  1.00 64.77           C  
ATOM   2378  O   ILE D  60      67.967  47.336   2.886  1.00 64.77           O  
ATOM   2379  CB  ILE D  60      68.858  45.065   1.342  1.00109.21           C  
ATOM   2380  CG1 ILE D  60      67.362  44.786   1.174  1.00109.21           C  
ATOM   2381  CG2 ILE D  60      69.647  43.885   0.782  1.00109.21           C  
ATOM   2382  N   THR D  61      67.679  45.926   4.610  1.00 89.72           N  
ATOM   2383  CA  THR D  61      66.737  46.795   5.300  1.00 89.72           C  
ATOM   2384  C   THR D  61      67.024  46.752   6.789  1.00 89.72           C  
ATOM   2385  O   THR D  61      67.130  45.676   7.382  1.00 89.72           O  
ATOM   2386  CB  THR D  61      65.290  46.345   5.056  1.00 79.79           C  
ATOM   2387  OG1 THR D  61      65.139  45.977   3.682  1.00 79.79           O  
ATOM   2388  CG2 THR D  61      64.318  47.467   5.370  1.00 79.79           C  
ATOM   2389  N   TYR D  62      67.157  47.927   7.391  1.00130.35           N  
ATOM   2390  CA  TYR D  62      67.436  48.019   8.815  1.00130.35           C  
ATOM   2391  C   TYR D  62      66.405  47.265   9.650  1.00130.35           C  
ATOM   2392  O   TYR D  62      66.769  46.474  10.519  1.00130.35           O  
ATOM   2393  CB  TYR D  62      67.490  49.485   9.240  1.00197.04           C  
ATOM   2394  CG  TYR D  62      68.686  50.220   8.684  1.00197.04           C  
ATOM   2395  CD1 TYR D  62      69.981  49.839   9.030  1.00197.04           C  
ATOM   2396  CD2 TYR D  62      68.526  51.292   7.806  1.00197.04           C  
ATOM   2397  CE1 TYR D  62      71.091  50.507   8.518  1.00197.04           C  
ATOM   2398  CE2 TYR D  62      69.630  51.969   7.286  1.00197.04           C  
ATOM   2399  CZ  TYR D  62      70.909  51.570   7.647  1.00197.04           C  
ATOM   2400  OH  TYR D  62      72.006  52.231   7.141  1.00197.04           O  
ATOM   2401  N   PRO D  63      65.103  47.492   9.394  1.00 88.10           N  
ATOM   2402  CA  PRO D  63      64.048  46.805  10.155  1.00 88.10           C  
ATOM   2403  C   PRO D  63      64.051  45.290   9.947  1.00 88.10           C  
ATOM   2404  O   PRO D  63      63.274  44.563  10.575  1.00 88.10           O  
ATOM   2405  CB  PRO D  63      62.748  47.441   9.651  1.00133.46           C  
ATOM   2406  CG  PRO D  63      63.163  48.665   8.892  1.00133.46           C  
ATOM   2407  CD  PRO D  63      64.543  48.406   8.384  1.00133.46           C  
ATOM   2408  N   ARG D  64      64.929  44.829   9.059  1.00 45.34           N  
ATOM   2409  CA  ARG D  64      65.049  43.414   8.742  1.00 45.34           C  
ATOM   2410  C   ARG D  64      66.298  42.846   9.396  1.00 45.34           C  
ATOM   2411  O   ARG D  64      66.296  41.724   9.891  1.00 45.34           O  
ATOM   2412  CB  ARG D  64      65.117  43.218   7.222  1.00 84.58           C  
ATOM   2413  N   ALA D  65      67.368  43.627   9.393  1.00 78.30           N  
ATOM   2414  CA  ALA D  65      68.608  43.184  10.002  1.00 78.30           C  
ATOM   2415  C   ALA D  65      68.360  42.873  11.482  1.00 78.30           C  
ATOM   2416  O   ALA D  65      68.930  41.929  12.033  1.00 78.30           O  
ATOM   2417  CB  ALA D  65      69.672  44.265   9.849  1.00 26.26           C  
ATOM   2418  N   LEU D  66      67.499  43.668  12.115  1.00 80.46           N  
ATOM   2419  CA  LEU D  66      67.158  43.487  13.525  1.00 80.46           C  
ATOM   2420  C   LEU D  66      66.798  42.041  13.808  1.00 80.46           C  
ATOM   2421  O   LEU D  66      67.533  41.319  14.483  1.00 80.46           O  
ATOM   2422  CB  LEU D  66      65.954  44.347  13.901  1.00 70.79           C  
ATOM   2423  CG  LEU D  66      66.118  45.841  14.168  1.00 70.79           C  
ATOM   2424  CD1 LEU D  66      64.991  46.291  15.083  1.00 70.79           C  
ATOM   2425  CD2 LEU D  66      67.465  46.131  14.795  1.00 70.79           C  
ATOM   2426  N   TRP D  67      65.642  41.639  13.290  1.00 73.25           N  
ATOM   2427  CA  TRP D  67      65.135  40.285  13.462  1.00 73.25           C  
ATOM   2428  C   TRP D  67      66.229  39.273  13.125  1.00 73.25           C  
ATOM   2429  O   TRP D  67      66.170  38.124  13.557  1.00 73.25           O  
ATOM   2430  CB  TRP D  67      63.889  40.082  12.575  1.00 86.84           C  
ATOM   2431  CG  TRP D  67      63.475  38.653  12.356  1.00 86.84           C  
ATOM   2432  CD1 TRP D  67      63.570  37.949  11.193  1.00 86.84           C  
ATOM   2433  CD2 TRP D  67      62.916  37.750  13.323  1.00 86.84           C  
ATOM   2434  NE1 TRP D  67      63.109  36.666  11.370  1.00 86.84           N  
ATOM   2435  CE2 TRP D  67      62.701  36.516  12.669  1.00 86.84           C  
ATOM   2436  CE3 TRP D  67      62.576  37.865  14.677  1.00 86.84           C  
ATOM   2437  CZ2 TRP D  67      62.162  35.399  13.322  1.00 86.84           C  
ATOM   2438  CZ3 TRP D  67      62.038  36.750  15.328  1.00 86.84           C  
ATOM   2439  CH2 TRP D  67      61.839  35.535  14.646  1.00 86.84           C  
ATOM   2440  N   TRP D  68      67.235  39.706  12.368  1.00 55.24           N  
ATOM   2441  CA  TRP D  68      68.332  38.820  11.999  1.00 55.24           C  
ATOM   2442  C   TRP D  68      69.341  38.783  13.122  1.00 55.24           C  
ATOM   2443  O   TRP D  68      69.872  37.725  13.459  1.00 55.24           O  
ATOM   2444  CB  TRP D  68      69.033  39.302  10.736  1.00 37.77           C  
ATOM   2445  CG  TRP D  68      70.360  38.652  10.552  1.00 37.77           C  
ATOM   2446  CD1 TRP D  68      70.595  37.369  10.156  1.00 37.77           C  
ATOM   2447  CD2 TRP D  68      71.640  39.250  10.759  1.00 37.77           C  
ATOM   2448  NE1 TRP D  68      71.946  37.129  10.100  1.00 37.77           N  
ATOM   2449  CE2 TRP D  68      72.613  38.268  10.465  1.00 37.77           C  
ATOM   2450  CE3 TRP D  68      72.062  40.521  11.164  1.00 37.77           C  
ATOM   2451  CZ2 TRP D  68      73.987  38.516  10.563  1.00 37.77           C  
ATOM   2452  CZ3 TRP D  68      73.427  40.771  11.259  1.00 37.77           C  
ATOM   2453  CH2 TRP D  68      74.374  39.770  10.958  1.00 37.77           C  
ATOM   2454  N   SER D  69      69.620  39.955  13.681  1.00 76.15           N  
ATOM   2455  CA  SER D  69      70.558  40.070  14.784  1.00 76.15           C  
ATOM   2456  C   SER D  69      70.054  39.169  15.900  1.00 76.15           C  
ATOM   2457  O   SER D  69      70.808  38.388  16.478  1.00 76.15           O  
ATOM   2458  CB  SER D  69      70.619  41.516  15.277  1.00 62.90           C  
ATOM   2459  OG  SER D  69      71.421  42.313  14.424  1.00 62.90           O  
ATOM   2460  N   VAL D  70      68.762  39.276  16.182  1.00 26.75           N  
ATOM   2461  CA  VAL D  70      68.136  38.479  17.226  1.00 26.75           C  
ATOM   2462  C   VAL D  70      68.266  36.974  16.992  1.00 26.75           C  
ATOM   2463  O   VAL D  70      68.766  36.256  17.856  1.00 26.75           O  
ATOM   2464  CB  VAL D  70      66.639  38.830  17.365  1.00 22.81           C  
ATOM   2465  CG1 VAL D  70      65.988  37.939  18.415  1.00 22.81           C  
ATOM   2466  CG2 VAL D  70      66.484  40.307  17.722  1.00 22.81           C  
ATOM   2467  N   GLU D  71      67.810  36.496  15.834  1.00 95.30           N  
ATOM   2468  CA  GLU D  71      67.889  35.069  15.514  1.00 95.30           C  
ATOM   2469  C   GLU D  71      69.341  34.624  15.606  1.00 95.30           C  
ATOM   2470  O   GLU D  71      69.651  33.603  16.217  1.00 95.30           O  
ATOM   2471  CB  GLU D  71      67.347  34.788  14.101  1.00 52.22           C  
ATOM   2472  N   THR D  72      70.228  35.410  15.008  1.00 64.31           N  
ATOM   2473  CA  THR D  72      71.654  35.109  15.022  1.00 64.31           C  
ATOM   2474  C   THR D  72      72.192  35.059  16.450  1.00 64.31           C  
ATOM   2475  O   THR D  72      72.837  34.083  16.851  1.00 64.31           O  
ATOM   2476  CB  THR D  72      72.459  36.174  14.242  1.00104.91           C  
ATOM   2477  OG1 THR D  72      71.999  36.235  12.885  1.00104.91           O  
ATOM   2478  CG2 THR D  72      73.946  35.832  14.263  1.00104.91           C  
ATOM   2479  N   ALA D  73      71.920  36.126  17.200  1.00 62.99           N  
ATOM   2480  CA  ALA D  73      72.360  36.259  18.584  1.00 62.99           C  
ATOM   2481  C   ALA D  73      71.849  35.120  19.451  1.00 62.99           C  
ATOM   2482  O   ALA D  73      72.556  34.639  20.330  1.00 62.99           O  
ATOM   2483  CB  ALA D  73      71.893  37.589  19.147  1.00 59.08           C  
ATOM   2484  N   THR D  74      70.615  34.698  19.218  1.00 41.15           N  
ATOM   2485  CA  THR D  74      70.054  33.600  19.986  1.00 41.15           C  
ATOM   2486  C   THR D  74      70.627  32.334  19.401  1.00 41.15           C  
ATOM   2487  O   THR D  74      70.541  31.262  20.010  1.00 41.15           O  
ATOM   2488  CB  THR D  74      68.547  33.511  19.824  1.00 66.37           C  
ATOM   2489  OG1 THR D  74      67.973  34.813  19.957  1.00 66.37           O  
ATOM   2490  CG2 THR D  74      67.960  32.581  20.864  1.00 66.37           C  
ATOM   2491  N   THR D  75      71.225  32.487  18.218  1.00 67.16           N  
ATOM   2492  CA  THR D  75      71.802  31.393  17.437  1.00 67.16           C  
ATOM   2493  C   THR D  75      70.748  30.315  17.256  1.00 67.16           C  
ATOM   2494  O   THR D  75      70.764  29.266  17.892  1.00 67.16           O  
ATOM   2495  CB  THR D  75      73.082  30.783  18.069  1.00 71.11           C  
ATOM   2496  OG1 THR D  75      72.963  29.357  18.125  1.00 71.11           O  
ATOM   2497  CG2 THR D  75      73.326  31.337  19.453  1.00 71.11           C  
ATOM   2498  N   VAL D  76      69.804  30.623  16.382  1.00163.10           N  
ATOM   2499  CA  VAL D  76      68.713  29.729  16.062  1.00163.10           C  
ATOM   2500  C   VAL D  76      68.804  29.512  14.554  1.00163.10           C  
ATOM   2501  O   VAL D  76      68.376  28.484  14.026  1.00163.10           O  
ATOM   2502  CB  VAL D  76      67.372  30.376  16.441  1.00 82.84           C  
ATOM   2503  CG1 VAL D  76      66.278  29.348  16.425  1.00 82.84           C  
ATOM   2504  CG2 VAL D  76      67.475  31.002  17.821  1.00 82.84           C  
ATOM   2505  N   GLY D  77      69.390  30.500  13.879  1.00139.35           N  
ATOM   2506  CA  GLY D  77      69.575  30.450  12.438  1.00139.35           C  
ATOM   2507  C   GLY D  77      68.390  29.911  11.677  1.00139.35           C  
ATOM   2508  O   GLY D  77      68.397  28.764  11.239  1.00139.35           O  
ATOM   2509  N   TYR D  78      67.370  30.743  11.511  1.00 47.60           N  
ATOM   2510  CA  TYR D  78      66.175  30.316  10.800  1.00 47.60           C  
ATOM   2511  C   TYR D  78      66.533  29.992   9.375  1.00 47.60           C  
ATOM   2512  O   TYR D  78      66.011  29.044   8.808  1.00 47.60           O  
ATOM   2513  CB  TYR D  78      65.100  31.409  10.831  1.00 36.53           C  
ATOM   2514  CG  TYR D  78      64.127  31.230  11.968  1.00 36.53           C  
ATOM   2515  CD1 TYR D  78      63.573  29.974  12.244  1.00 36.53           C  
ATOM   2516  CD2 TYR D  78      63.810  32.294  12.811  1.00 36.53           C  
ATOM   2517  CE1 TYR D  78      62.727  29.776  13.341  1.00 36.53           C  
ATOM   2518  CE2 TYR D  78      62.963  32.116  13.916  1.00 36.53           C  
ATOM   2519  CZ  TYR D  78      62.423  30.853  14.179  1.00 36.53           C  
ATOM   2520  OH  TYR D  78      61.579  30.678  15.267  1.00 36.53           O  
ATOM   2521  N   GLY D  79      67.447  30.778   8.816  1.00 77.90           N  
ATOM   2522  CA  GLY D  79      67.857  30.581   7.438  1.00 77.90           C  
ATOM   2523  C   GLY D  79      67.109  31.561   6.552  1.00 77.90           C  
ATOM   2524  O   GLY D  79      67.504  31.842   5.418  1.00 77.90           O  
ATOM   2525  N   ASP D  80      66.011  32.079   7.091  1.00 68.75           N  
ATOM   2526  CA  ASP D  80      65.174  33.049   6.402  1.00 68.75           C  
ATOM   2527  C   ASP D  80      66.005  34.263   5.989  1.00 68.75           C  
ATOM   2528  O   ASP D  80      65.646  34.978   5.056  1.00 68.75           O  
ATOM   2529  CB  ASP D  80      64.044  33.497   7.328  1.00106.89           C  
ATOM   2530  CG  ASP D  80      64.479  34.585   8.298  1.00106.89           C  
ATOM   2531  OD1 ASP D  80      65.244  34.292   9.253  1.00106.89           O  
ATOM   2532  OD2 ASP D  80      64.048  35.740   8.095  1.00106.89           O  
ATOM   2533  N   LEU D  81      67.111  34.491   6.697  1.00 73.32           N  
ATOM   2534  CA  LEU D  81      68.001  35.618   6.418  1.00 73.32           C  
ATOM   2535  C   LEU D  81      69.433  35.342   6.875  1.00 73.32           C  
ATOM   2536  O   LEU D  81      69.654  34.658   7.879  1.00 73.32           O  
ATOM   2537  CB  LEU D  81      67.499  36.881   7.123  1.00 58.88           C  
ATOM   2538  CG  LEU D  81      66.122  37.441   6.765  1.00 58.88           C  
ATOM   2539  CD1 LEU D  81      65.855  38.681   7.583  1.00 58.88           C  
ATOM   2540  CD2 LEU D  81      66.067  37.776   5.298  1.00 58.88           C  
ATOM   2541  N   TYR D  82      70.392  35.884   6.123  1.00 53.09           N  
ATOM   2542  CA  TYR D  82      71.821  35.748   6.415  1.00 53.09           C  
ATOM   2543  C   TYR D  82      72.706  36.621   5.514  1.00 53.09           C  
ATOM   2544  O   TYR D  82      72.335  36.969   4.396  1.00 53.09           O  
ATOM   2545  CB  TYR D  82      72.265  34.289   6.299  1.00106.71           C  
ATOM   2546  CG  TYR D  82      71.957  33.637   4.976  1.00106.71           C  
ATOM   2547  CD1 TYR D  82      70.653  33.267   4.649  1.00106.71           C  
ATOM   2548  CD2 TYR D  82      72.973  33.336   4.075  1.00106.71           C  
ATOM   2549  CE1 TYR D  82      70.368  32.608   3.463  1.00106.71           C  
ATOM   2550  CE2 TYR D  82      72.701  32.679   2.886  1.00106.71           C  
ATOM   2551  CZ  TYR D  82      71.396  32.314   2.587  1.00106.71           C  
ATOM   2552  OH  TYR D  82      71.119  31.636   1.423  1.00106.71           O  
ATOM   2553  N   PRO D  83      73.895  36.994   6.002  1.00 53.84           N  
ATOM   2554  CA  PRO D  83      74.773  37.826   5.182  1.00 53.84           C  
ATOM   2555  C   PRO D  83      75.512  37.052   4.093  1.00 53.84           C  
ATOM   2556  O   PRO D  83      75.764  35.852   4.217  1.00 53.84           O  
ATOM   2557  CB  PRO D  83      75.729  38.436   6.198  1.00 75.74           C  
ATOM   2558  CG  PRO D  83      75.823  37.413   7.268  1.00 75.74           C  
ATOM   2559  CD  PRO D  83      74.493  36.697   7.317  1.00 75.74           C  
ATOM   2560  N   VAL D  84      75.849  37.762   3.022  1.00 63.13           N  
ATOM   2561  CA  VAL D  84      76.574  37.193   1.894  1.00 63.13           C  
ATOM   2562  C   VAL D  84      77.771  38.082   1.629  1.00 63.13           C  
ATOM   2563  O   VAL D  84      78.687  37.710   0.903  1.00 63.13           O  
ATOM   2564  CB  VAL D  84      75.717  37.153   0.624  1.00 68.22           C  
ATOM   2565  CG1 VAL D  84      76.183  36.013  -0.268  1.00 68.22           C  
ATOM   2566  CG2 VAL D  84      74.250  36.995   0.988  1.00 68.22           C  
ATOM   2567  N   THR D  85      77.735  39.273   2.213  1.00109.83           N  
ATOM   2568  CA  THR D  85      78.819  40.231   2.085  1.00109.83           C  
ATOM   2569  C   THR D  85      79.914  39.752   3.023  1.00109.83           C  
ATOM   2570  O   THR D  85      79.626  39.388   4.163  1.00109.83           O  
ATOM   2571  CB  THR D  85      78.391  41.627   2.552  1.00 75.84           C  
ATOM   2572  OG1 THR D  85      77.032  41.869   2.172  1.00 75.84           O  
ATOM   2573  CG2 THR D  85      79.303  42.686   1.947  1.00 75.84           C  
ATOM   2574  N   LEU D  86      81.161  39.748   2.562  1.00129.02           N  
ATOM   2575  CA  LEU D  86      82.257  39.305   3.417  1.00129.02           C  
ATOM   2576  C   LEU D  86      82.136  39.993   4.773  1.00129.02           C  
ATOM   2577  O   LEU D  86      82.188  39.348   5.821  1.00129.02           O  
ATOM   2578  CB  LEU D  86      83.607  39.640   2.783  1.00179.58           C  
ATOM   2579  CG  LEU D  86      84.801  38.902   3.397  1.00179.58           C  
ATOM   2580  CD1 LEU D  86      84.679  37.409   3.119  1.00179.58           C  
ATOM   2581  CD2 LEU D  86      86.100  39.453   2.825  1.00179.58           C  
ATOM   2582  N   TRP D  87      81.962  41.310   4.739  1.00 90.44           N  
ATOM   2583  CA  TRP D  87      81.815  42.103   5.950  1.00 90.44           C  
ATOM   2584  C   TRP D  87      80.546  41.687   6.681  1.00 90.44           C  
ATOM   2585  O   TRP D  87      80.577  41.359   7.865  1.00 90.44           O  
ATOM   2586  CB  TRP D  87      81.750  43.590   5.594  1.00198.51           C  
ATOM   2587  CG  TRP D  87      83.069  44.297   5.691  1.00198.51           C  
ATOM   2588  CD1 TRP D  87      83.271  45.610   6.004  1.00198.51           C  
ATOM   2589  CD2 TRP D  87      84.371  43.727   5.487  1.00198.51           C  
ATOM   2590  NE1 TRP D  87      84.615  45.894   6.008  1.00198.51           N  
ATOM   2591  CE2 TRP D  87      85.313  44.757   5.694  1.00198.51           C  
ATOM   2592  CE3 TRP D  87      84.833  42.446   5.149  1.00198.51           C  
ATOM   2593  CZ2 TRP D  87      86.693  44.546   5.576  1.00198.51           C  
ATOM   2594  CZ3 TRP D  87      86.206  42.237   5.031  1.00198.51           C  
ATOM   2595  CH2 TRP D  87      87.118  43.283   5.244  1.00198.51           C  
ATOM   2596  N   GLY D  88      79.427  41.703   5.965  1.00 70.91           N  
ATOM   2597  CA  GLY D  88      78.170  41.314   6.569  1.00 70.91           C  
ATOM   2598  C   GLY D  88      78.321  40.024   7.350  1.00 70.91           C  
ATOM   2599  O   GLY D  88      77.629  39.815   8.346  1.00 70.91           O  
ATOM   2600  N   ARG D  89      79.229  39.160   6.898  1.00 62.03           N  
ATOM   2601  CA  ARG D  89      79.478  37.884   7.562  1.00 62.03           C  
ATOM   2602  C   ARG D  89      80.239  38.122   8.859  1.00 62.03           C  
ATOM   2603  O   ARG D  89      80.063  37.398   9.842  1.00 62.03           O  
ATOM   2604  CB  ARG D  89      80.280  36.952   6.653  1.00100.38           C  
ATOM   2605  CG  ARG D  89      79.613  36.693   5.314  1.00100.38           C  
ATOM   2606  CD  ARG D  89      79.646  35.225   4.929  1.00100.38           C  
ATOM   2607  NE  ARG D  89      78.428  34.820   4.229  1.00100.38           N  
ATOM   2608  CZ  ARG D  89      78.403  34.037   3.155  1.00100.38           C  
ATOM   2609  NH1 ARG D  89      79.534  33.564   2.643  1.00100.38           N  
ATOM   2610  NH2 ARG D  89      77.244  33.726   2.589  1.00100.38           N  
ATOM   2611  N   CYS D  90      81.090  39.140   8.858  1.00 70.37           N  
ATOM   2612  CA  CYS D  90      81.845  39.474  10.052  1.00 70.37           C  
ATOM   2613  C   CYS D  90      80.827  39.887  11.099  1.00 70.37           C  
ATOM   2614  O   CYS D  90      80.717  39.259  12.154  1.00 70.37           O  
ATOM   2615  CB  CYS D  90      82.807  40.628   9.777  1.00116.71           C  
ATOM   2616  SG  CYS D  90      84.474  40.092   9.340  1.00116.71           S  
ATOM   2617  N   VAL D  91      80.070  40.937  10.788  1.00 26.17           N  
ATOM   2618  CA  VAL D  91      79.042  41.437  11.695  1.00 26.17           C  
ATOM   2619  C   VAL D  91      78.241  40.268  12.271  1.00 26.17           C  
ATOM   2620  O   VAL D  91      77.802  40.305  13.426  1.00 26.17           O  
ATOM   2621  CB  VAL D  91      78.088  42.409  10.966  1.00 62.48           C  
ATOM   2622  CG1 VAL D  91      77.022  42.928  11.923  1.00 62.48           C  
ATOM   2623  CG2 VAL D  91      78.886  43.565  10.393  1.00 62.48           C  
ATOM   2624  N   ALA D  92      78.059  39.226  11.465  1.00 42.73           N  
ATOM   2625  CA  ALA D  92      77.330  38.055  11.919  1.00 42.73           C  
ATOM   2626  C   ALA D  92      78.105  37.420  13.073  1.00 42.73           C  
ATOM   2627  O   ALA D  92      77.588  37.277  14.185  1.00 42.73           O  
ATOM   2628  CB  ALA D  92      77.170  37.062  10.778  1.00 74.41           C  
ATOM   2629  N   VAL D  93      79.352  37.048  12.804  1.00 68.03           N  
ATOM   2630  CA  VAL D  93      80.199  36.432  13.820  1.00 68.03           C  
ATOM   2631  C   VAL D  93      80.078  37.197  15.132  1.00 68.03           C  
ATOM   2632  O   VAL D  93      79.742  36.632  16.169  1.00 68.03           O  
ATOM   2633  CB  VAL D  93      81.679  36.417  13.378  1.00 68.23           C  
ATOM   2634  CG1 VAL D  93      82.587  36.593  14.578  1.00 68.23           C  
ATOM   2635  CG2 VAL D  93      81.994  35.110  12.673  1.00 68.23           C  
ATOM   2636  N   VAL D  94      80.355  38.490  15.076  1.00 27.84           N  
ATOM   2637  CA  VAL D  94      80.262  39.329  16.258  1.00 27.84           C  
ATOM   2638  C   VAL D  94      78.917  39.158  16.950  1.00 27.84           C  
ATOM   2639  O   VAL D  94      78.851  38.680  18.073  1.00 27.84           O  
ATOM   2640  CB  VAL D  94      80.426  40.811  15.899  1.00 37.84           C  
ATOM   2641  CG1 VAL D  94      79.771  41.690  16.970  1.00 37.84           C  
ATOM   2642  CG2 VAL D  94      81.901  41.137  15.739  1.00 37.84           C  
ATOM   2643  N   VAL D  95      77.843  39.549  16.274  1.00 54.95           N  
ATOM   2644  CA  VAL D  95      76.516  39.438  16.858  1.00 54.95           C  
ATOM   2645  C   VAL D  95      76.252  38.023  17.368  1.00 54.95           C  
ATOM   2646  O   VAL D  95      75.309  37.791  18.128  1.00 54.95           O  
ATOM   2647  CB  VAL D  95      75.425  39.831  15.842  1.00 85.54           C  
ATOM   2648  CG1 VAL D  95      75.456  38.889  14.668  1.00 85.54           C  
ATOM   2649  CG2 VAL D  95      74.057  39.811  16.505  1.00 85.54           C  
ATOM   2650  N   MET D  96      77.084  37.074  16.951  1.00 85.43           N  
ATOM   2651  CA  MET D  96      76.917  35.705  17.400  1.00 85.43           C  
ATOM   2652  C   MET D  96      77.507  35.535  18.785  1.00 85.43           C  
ATOM   2653  O   MET D  96      76.773  35.300  19.739  1.00 85.43           O  
ATOM   2654  CB  MET D  96      77.587  34.736  16.448  1.00 86.29           C  
ATOM   2655  CG  MET D  96      76.617  33.875  15.697  1.00 86.29           C  
ATOM   2656  SD  MET D  96      77.145  33.788  14.001  1.00 86.29           S  
ATOM   2657  CE  MET D  96      77.387  32.032  13.796  1.00 86.29           C  
ATOM   2658  N   VAL D  97      78.827  35.656  18.908  1.00 71.47           N  
ATOM   2659  CA  VAL D  97      79.471  35.502  20.214  1.00 71.47           C  
ATOM   2660  C   VAL D  97      78.737  36.339  21.251  1.00 71.47           C  
ATOM   2661  O   VAL D  97      78.415  35.853  22.330  1.00 71.47           O  
ATOM   2662  CB  VAL D  97      80.967  35.912  20.179  1.00 51.14           C  
ATOM   2663  CG1 VAL D  97      81.558  35.581  18.824  1.00 51.14           C  
ATOM   2664  CG2 VAL D  97      81.135  37.396  20.501  1.00 51.14           C  
ATOM   2665  N   ALA D  98      78.466  37.593  20.913  1.00 25.22           N  
ATOM   2666  CA  ALA D  98      77.744  38.487  21.803  1.00 25.22           C  
ATOM   2667  C   ALA D  98      76.644  37.694  22.496  1.00 25.22           C  
ATOM   2668  O   ALA D  98      76.447  37.809  23.692  1.00 25.22           O  
ATOM   2669  CB  ALA D  98      77.130  39.627  21.012  1.00 59.41           C  
ATOM   2670  N   GLY D  99      75.936  36.877  21.733  1.00 47.88           N  
ATOM   2671  CA  GLY D  99      74.874  36.082  22.307  1.00 47.88           C  
ATOM   2672  C   GLY D  99      75.372  34.880  23.088  1.00 47.88           C  
ATOM   2673  O   GLY D  99      74.958  34.678  24.227  1.00 47.88           O  
ATOM   2674  N   ILE D 100      76.244  34.072  22.487  1.00 80.51           N  
ATOM   2675  CA  ILE D 100      76.769  32.887  23.164  1.00 80.51           C  
ATOM   2676  C   ILE D 100      77.373  33.318  24.487  1.00 80.51           C  
ATOM   2677  O   ILE D 100      77.311  32.604  25.489  1.00 80.51           O  
ATOM   2678  CB  ILE D 100      77.888  32.197  22.349  1.00114.22           C  
ATOM   2679  CG1 ILE D 100      77.501  32.117  20.874  1.00114.22           C  
ATOM   2680  CG2 ILE D 100      78.146  30.801  22.897  1.00114.22           C  
ATOM   2681  CD1 ILE D 100      78.618  31.612  19.987  1.00114.22           C  
ATOM   2682  N   THR D 101      77.952  34.509  24.468  1.00 39.96           N  
ATOM   2683  CA  THR D 101      78.603  35.085  25.624  1.00 39.96           C  
ATOM   2684  C   THR D 101      77.620  35.799  26.545  1.00 39.96           C  
ATOM   2685  O   THR D 101      77.418  35.373  27.673  1.00 39.96           O  
ATOM   2686  CB  THR D 101      79.707  36.041  25.149  1.00 68.57           C  
ATOM   2687  OG1 THR D 101      80.940  35.315  25.066  1.00 68.57           O  
ATOM   2688  CG2 THR D 101      79.850  37.237  26.084  1.00 68.57           C  
ATOM   2689  N   SER D 102      77.003  36.876  26.073  1.00 76.60           N  
ATOM   2690  CA  SER D 102      76.056  37.609  26.904  1.00 76.60           C  
ATOM   2691  C   SER D 102      75.143  36.658  27.672  1.00 76.60           C  
ATOM   2692  O   SER D 102      74.766  36.931  28.809  1.00 76.60           O  
ATOM   2693  CB  SER D 102      75.204  38.551  26.051  1.00127.74           C  
ATOM   2694  OG  SER D 102      73.824  38.383  26.331  1.00127.74           O  
ATOM   2695  N   PHE D 103      74.793  35.537  27.055  1.00 62.47           N  
ATOM   2696  CA  PHE D 103      73.917  34.578  27.711  1.00 62.47           C  
ATOM   2697  C   PHE D 103      74.676  33.676  28.668  1.00 62.47           C  
ATOM   2698  O   PHE D 103      74.133  33.243  29.682  1.00 62.47           O  
ATOM   2699  CB  PHE D 103      73.177  33.741  26.671  1.00 87.43           C  
ATOM   2700  CG  PHE D 103      71.845  34.305  26.297  1.00 87.43           C  
ATOM   2701  CD1 PHE D 103      70.814  34.347  27.227  1.00 87.43           C  
ATOM   2702  CD2 PHE D 103      71.629  34.832  25.031  1.00 87.43           C  
ATOM   2703  CE1 PHE D 103      69.587  34.907  26.904  1.00 87.43           C  
ATOM   2704  CE2 PHE D 103      70.406  35.396  24.697  1.00 87.43           C  
ATOM   2705  CZ  PHE D 103      69.383  35.434  25.635  1.00 87.43           C  
ATOM   2706  N   GLY D 104      75.935  33.399  28.347  1.00 94.57           N  
ATOM   2707  CA  GLY D 104      76.746  32.556  29.206  1.00 94.57           C  
ATOM   2708  C   GLY D 104      76.824  33.117  30.610  1.00 94.57           C  
ATOM   2709  O   GLY D 104      76.624  32.400  31.588  1.00 94.57           O  
ATOM   2710  N   LEU D 105      77.117  34.408  30.706  1.00 94.18           N  
ATOM   2711  CA  LEU D 105      77.207  35.071  31.993  1.00 94.18           C  
ATOM   2712  C   LEU D 105      75.958  34.775  32.809  1.00 94.18           C  
ATOM   2713  O   LEU D 105      76.047  34.297  33.940  1.00 94.18           O  
ATOM   2714  CB  LEU D 105      77.348  36.576  31.799  1.00109.91           C  
ATOM   2715  CG  LEU D 105      78.777  37.100  31.924  1.00109.91           C  
ATOM   2716  CD1 LEU D 105      79.335  37.406  30.543  1.00109.91           C  
ATOM   2717  CD2 LEU D 105      78.783  38.341  32.794  1.00109.91           C  
ATOM   2718  N   VAL D 106      74.793  35.056  32.231  1.00 51.57           N  
ATOM   2719  CA  VAL D 106      73.529  34.808  32.919  1.00 51.57           C  
ATOM   2720  C   VAL D 106      73.491  33.389  33.474  1.00 51.57           C  
ATOM   2721  O   VAL D 106      72.900  33.145  34.523  1.00 51.57           O  
ATOM   2722  CB  VAL D 106      72.326  35.002  31.978  1.00 47.00           C  
ATOM   2723  CG1 VAL D 106      71.026  34.700  32.716  1.00 47.00           C  
ATOM   2724  CG2 VAL D 106      72.318  36.420  31.445  1.00 47.00           C  
ATOM   2725  N   THR D 107      74.110  32.450  32.768  1.00 63.08           N  
ATOM   2726  CA  THR D 107      74.138  31.079  33.246  1.00 63.08           C  
ATOM   2727  C   THR D 107      75.125  31.033  34.393  1.00 63.08           C  
ATOM   2728  O   THR D 107      74.874  30.392  35.410  1.00 63.08           O  
ATOM   2729  CB  THR D 107      74.592  30.094  32.156  1.00122.85           C  
ATOM   2730  OG1 THR D 107      73.442  29.449  31.603  1.00122.85           O  
ATOM   2731  CG2 THR D 107      75.516  29.027  32.735  1.00122.85           C  
ATOM   2732  N   ALA D 108      76.251  31.719  34.218  1.00 66.80           N  
ATOM   2733  CA  ALA D 108      77.281  31.774  35.245  1.00 66.80           C  
ATOM   2734  C   ALA D 108      76.632  32.311  36.503  1.00 66.80           C  
ATOM   2735  O   ALA D 108      76.665  31.674  37.555  1.00 66.80           O  
ATOM   2736  CB  ALA D 108      78.408  32.691  34.808  1.00 57.88           C  
ATOM   2737  N   ALA D 109      76.035  33.489  36.380  1.00 66.86           N  
ATOM   2738  CA  ALA D 109      75.355  34.123  37.498  1.00 66.86           C  
ATOM   2739  C   ALA D 109      74.543  33.075  38.246  1.00 66.86           C  
ATOM   2740  O   ALA D 109      74.735  32.856  39.435  1.00 66.86           O  
ATOM   2741  CB  ALA D 109      74.437  35.226  36.988  1.00 21.49           C  
ATOM   2742  N   LEU D 110      73.644  32.417  37.532  1.00 57.04           N  
ATOM   2743  CA  LEU D 110      72.792  31.398  38.129  1.00 57.04           C  
ATOM   2744  C   LEU D 110      73.562  30.213  38.713  1.00 57.04           C  
ATOM   2745  O   LEU D 110      73.161  29.654  39.730  1.00 57.04           O  
ATOM   2746  CB  LEU D 110      71.788  30.894  37.088  1.00 93.49           C  
ATOM   2747  CG  LEU D 110      70.485  31.691  36.962  1.00 93.49           C  
ATOM   2748  CD1 LEU D 110      70.777  33.116  36.507  1.00 93.49           C  
ATOM   2749  CD2 LEU D 110      69.563  30.989  35.981  1.00 93.49           C  
ATOM   2750  N   ALA D 111      74.661  29.830  38.070  1.00122.81           N  
ATOM   2751  CA  ALA D 111      75.457  28.700  38.539  1.00122.81           C  
ATOM   2752  C   ALA D 111      76.004  28.941  39.934  1.00122.81           C  
ATOM   2753  O   ALA D 111      76.133  28.007  40.720  1.00122.81           O  
ATOM   2754  CB  ALA D 111      76.606  28.425  37.576  1.00 86.13           C  
ATOM   2755  N   THR D 112      76.326  30.192  40.241  1.00128.65           N  
ATOM   2756  CA  THR D 112      76.869  30.529  41.553  1.00128.65           C  
ATOM   2757  C   THR D 112      75.766  30.793  42.573  1.00128.65           C  
ATOM   2758  O   THR D 112      75.877  30.403  43.735  1.00128.65           O  
ATOM   2759  CB  THR D 112      77.781  31.774  41.482  1.00 92.80           C  
ATOM   2760  OG1 THR D 112      77.042  32.931  41.886  1.00 92.80           O  
ATOM   2761  CG2 THR D 112      78.290  31.980  40.075  1.00 92.80           C  
ATOM   2762  N   TRP D 113      74.701  31.457  42.134  1.00116.90           N  
ATOM   2763  CA  TRP D 113      73.581  31.774  43.012  1.00116.90           C  
ATOM   2764  C   TRP D 113      72.923  30.487  43.498  1.00116.90           C  
ATOM   2765  O   TRP D 113      71.956  30.510  44.262  1.00116.90           O  
ATOM   2766  CB  TRP D 113      72.562  32.645  42.265  1.00187.44           C  
ATOM   2767  CG  TRP D 113      71.363  33.026  43.082  1.00187.44           C  
ATOM   2768  CD1 TRP D 113      71.313  33.927  44.111  1.00187.44           C  
ATOM   2769  CD2 TRP D 113      70.030  32.523  42.920  1.00187.44           C  
ATOM   2770  NE1 TRP D 113      70.032  34.017  44.599  1.00187.44           N  
ATOM   2771  CE2 TRP D 113      69.227  33.170  43.889  1.00187.44           C  
ATOM   2772  CE3 TRP D 113      69.442  31.594  42.053  1.00187.44           C  
ATOM   2773  CZ2 TRP D 113      67.858  32.909  44.010  1.00187.44           C  
ATOM   2774  CZ3 TRP D 113      68.089  31.339  42.175  1.00187.44           C  
ATOM   2775  CH2 TRP D 113      67.308  31.992  43.144  1.00187.44           C  
ATOM   2776  N   PHE D 114      73.456  29.361  43.036  1.00 94.93           N  
ATOM   2777  CA  PHE D 114      72.956  28.055  43.430  1.00 94.93           C  
ATOM   2778  C   PHE D 114      73.992  27.452  44.359  1.00 94.93           C  
ATOM   2779  O   PHE D 114      73.722  26.494  45.076  1.00 94.93           O  
ATOM   2780  CB  PHE D 114      72.745  27.170  42.200  1.00140.41           C  
ATOM   2781  CG  PHE D 114      71.346  27.219  41.658  1.00140.41           C  
ATOM   2782  CD1 PHE D 114      70.396  28.057  42.237  1.00140.41           C  
ATOM   2783  CD2 PHE D 114      70.976  26.436  40.573  1.00140.41           C  
ATOM   2784  CE1 PHE D 114      69.097  28.116  41.745  1.00140.41           C  
ATOM   2785  CE2 PHE D 114      69.673  26.487  40.070  1.00140.41           C  
ATOM   2786  CZ  PHE D 114      68.732  27.331  40.660  1.00140.41           C  
ATOM   2787  N   VAL D 115      75.182  28.043  44.336  1.00154.47           N  
ATOM   2788  CA  VAL D 115      76.288  27.628  45.181  1.00154.47           C  
ATOM   2789  C   VAL D 115      76.209  28.525  46.423  1.00154.47           C  
ATOM   2790  O   VAL D 115      76.679  28.161  47.505  1.00154.47           O  
ATOM   2791  CB  VAL D 115      77.644  27.818  44.444  1.00119.78           C  
ATOM   2792  CG1 VAL D 115      78.783  27.951  45.439  1.00119.78           C  
ATOM   2793  CG2 VAL D 115      77.890  26.638  43.526  1.00119.78           C  
ATOM   2794  N   GLY D 116      75.598  29.699  46.250  1.00147.03           N  
ATOM   2795  CA  GLY D 116      75.430  30.644  47.346  1.00147.03           C  
ATOM   2796  C   GLY D 116      74.384  30.110  48.305  1.00147.03           C  
ATOM   2797  O   GLY D 116      73.669  30.857  48.978  1.00147.03           O  
ATOM   2798  N   ARG D 117      74.298  28.786  48.332  1.00 81.26           N  
ATOM   2799  CA  ARG D 117      73.384  28.049  49.186  1.00 81.26           C  
ATOM   2800  C   ARG D 117      74.151  26.791  49.577  1.00 81.26           C  
ATOM   2801  O   ARG D 117      73.676  25.660  49.415  1.00 81.26           O  
ATOM   2802  CB  ARG D 117      72.106  27.689  48.429  1.00129.09           C  
ATOM   2803  CG  ARG D 117      71.006  28.727  48.567  1.00129.09           C  
ATOM   2804  CD  ARG D 117      70.153  28.460  49.790  1.00129.09           C  
ATOM   2805  NE  ARG D 117      69.155  29.505  49.993  1.00129.09           N  
ATOM   2806  N   GLU D 118      75.366  27.024  50.069  1.00219.72           N  
ATOM   2807  CA  GLU D 118      76.272  25.974  50.518  1.00219.72           C  
ATOM   2808  C   GLU D 118      76.330  26.031  52.042  1.00219.72           C  
ATOM   2809  O   GLU D 118      76.709  25.064  52.702  1.00219.72           O  
ATOM   2810  CB  GLU D 118      77.675  26.207  49.947  1.00193.70           C  
ATOM   2811  CG  GLU D 118      78.371  27.453  50.498  1.00193.70           C  
ATOM   2812  CD  GLU D 118      79.828  27.559  50.074  1.00193.70           C  
ATOM   2813  OE1 GLU D 118      80.394  26.551  49.597  1.00193.70           O  
ATOM   2814  OE2 GLU D 118      80.409  28.657  50.219  1.00193.70           O  
ATOM   2815  N   GLN D 119      75.952  27.181  52.588  1.00165.84           N  
ATOM   2816  CA  GLN D 119      75.945  27.402  54.025  1.00165.84           C  
ATOM   2817  C   GLN D 119      74.913  26.480  54.693  1.00165.84           C  
ATOM   2818  O   GLN D 119      75.226  25.924  55.766  1.00165.84           O  
ATOM   2819  CB  GLN D 119      75.591  28.862  54.300  1.00171.94           C  
ATOM   2820  CG  GLN D 119      74.116  29.089  54.133  1.00171.94           C  
ATOM   2821  CD  GLN D 119      73.711  30.338  53.393  1.00171.94           C  
ATOM   2822  OE1 GLN D 119      72.820  31.038  53.833  1.00171.94           O  
ATOM   2823  NE2 GLN D 119      74.344  30.617  52.270  1.00171.94           N  
TER    2824      GLN D 119                                                      
HETATM 2825  K     K   401      67.868  26.595   9.017  1.00 57.73           K  
HETATM 2826  K     K   402      70.574  26.590  15.816  1.00 74.76           K  
HETATM 2827  K     K   403      71.815  26.478  18.867  1.00 75.52           K  
HETATM 2828  O   HOH   500      69.120  26.480  12.189  1.00 66.21           O  
MASTER      262    0    3   12    0    0    1   15 2824    4    0   32          
END                                                                             
