# Supplementary material for: ProteinShader: illustrative rendering of macromolecules
Source: BMC Struct Biol. 2009 Mar 30;9:19. doi: 10.1186/1472-6807-9-19 (PMC2672931; doi:10.1186/1472-6807-9-19)
Supplement: Additional file 1 — ProteinShader program without source code. This compressed file contains the complete ProteinShader program including associated libraries, but no source code. A README.txt file gives an overview of the ProteinShader distribution, and the index.html file in the help subdirectory has directions on getting started with the program as well as a set of tutorials. [file 1472-6807-9-19-S1.zip › ProteinShader-beta-0_9_4-binary/textures/bend/bend_textures.conf]

################################################################################
# bend_textures.conf
# 
# This configuration file holds the menu names andcorresponding filenames
# for the textures that will be loaded in the Bend Texture menu of the
# Decorations subpanel of the ProteinShader GUI.  The files must be in the
# same directory as this configuration file.
#
# The entries below must be in the following form:
#
# <menu name> = <filename>
#
# The order of entries in this file determines the order of the texture names
# in the menu, and the first entry will be the default texture for the menu.
################################################################################

Diagonals 1 = diagonals1.png
Diagonals 2 = diagonals2.png
Diagonals 3 = diagonals3.png
Hatching 1 = hatching1.png
Hatching 2 = hatching2.png
Vertical 1 = vertical1.png
Vertical 2 = vertical2.png
