# Supplementary material for: ProteinShader: illustrative rendering of macromolecules
Source: BMC Struct Biol. 2009 Mar 30;9:19. doi: 10.1186/1472-6807-9-19 (PMC2672931; doi:10.1186/1472-6807-9-19)
Supplement: Additional file 1 — ProteinShader program without source code. This compressed file contains the complete ProteinShader program including associated libraries, but no source code. A README.txt file gives an overview of the ProteinShader distribution, and the index.html file in the help subdirectory has directions on getting started with the program as well as a set of tutorials. [file 1472-6807-9-19-S1.zip › ProteinShader-beta-0_9_4-binary/shaders/wireframe.frag]

/*******************************************************************************
 * 
 * File:    wireframe.frag
 *
 * Author:  Joseph R. Weber
 *
 * Purpose: This OpenGL Shading Language fragment shader
 *          calculates the color of each fragment (future pixel)
 *          using the single-pass wireframe technique of
 *
 * Baerentzen, J. A., Nielsen, S. L., Gjael, M., Larsen, B. D.,
 * & Christensen, N. J. (2006).
 * Single-pass wireframe rendering. SIGGRAPH Conference Sketches.
 * http://www2.imm.dtu.dk/pubdb/views/publication_details.php?id=4884,
 * retrieved March 2007.
 *
 * Notes:  1. Texture coordinates are used for determining where to
 *            draw the wireframe (rather than distances as in the
 *            Baerentzen et. al. paper cited above).
 *
 *         2. The starting t-coordinate is always zero on a Segment
 *            object, so only the t-axis line spacing (tDelta) needs
 *            to be passed to this shader.  The minimum s-coordinate
 *            for a Segment can be varied, so an sMin argument must
 *            also be passed (in addition to the s-axis spacing,
 *            sDelta).
 *
 *         3. Code for specular lighting has been commented out
 *            because it doesn't seem to be very useful for a
 *            wireframe display.
 *               
 *         4. The code for drawing lines based on an s or a t
 *            coordinate has a lot of reduncy that could be
 *            eliminated by adding a function call.  However,
 *            if this code is later factored out into a function
 *            call, it would be a good idea to do a comparison
 *            test to see if the frames per second of rotation 
 *            for a large protein was slowed down very much
 *            (it might not be slower if the GLSL compiler for a
 *            particular graphics card is good at inlining).
 ******************************************************************************/

uniform float sMin;
uniform float sDelta;
uniform float tDelta;

varying vec2 texcoord;
varying vec3 normal;
varying vec3 viewDirection;
varying vec3 lightDirection;

void main( void )
{
    // Normalize vectors for Phong lighting.
    vec3 N = normalize( normal );
    vec3 V = normalize( viewDirection );
    vec3 L = normalize( lightDirection );
    
    // Calculate the total ambient light.
    vec4 ambient = gl_LightSource[0].ambient*gl_FrontMaterial.ambient;
    
    // Calculate the total diffuse light.
    float lambertTerm = max( 0.0, dot( L, N ) );
    vec4 diffuse = lambertTerm
                     * gl_LightSource[0].diffuse
                       * gl_FrontMaterial.diffuse;
    
    // Calculate Phong lighting without specular highlights.
    vec4 color = gl_FrontMaterial.emission + ambient + diffuse;
    
    // Calculate the total specular light.
    //vec4 specular = vec4( 0.0, 0.0, 0.0, 0.0 );
    //if( lambertTerm > 0.0 ) { // Is light in front of the surface?
    //    // Calculate R, the reflection of L about
    //    // the surface normal, and use it to calculate
    //    // the Phong term for specular lighting.
    //    vec3 R = normalize( 2.0 * lambertTerm * N - L );
    //    float phongTerm = max( 0.0, dot( R, V ) );
    //    specular = pow( phongTerm, gl_FrontMaterial.shininess )
    //                 * gl_LightSource[0].specular
    //                   * gl_FrontMaterial.specular;
    //}
    // Calculate the total Phong lighting.
    //color = color + specular;
    
    // Check if line should be drawn at current s-coordinate.
    float s = mod( (texcoord.s - sMin), sDelta ),
          lineIntensity = 0.0,
          d = 0.0;
    if( s < 0.02 ) { // Is s on or slightly after wireframe line?
        d = 80.0*s;
        lineIntensity = exp2( -2.0*d*d );
        color *= (1.0 - lineIntensity);
    }
    else { 
        s = sDelta - s;
        if( s < 0.02 ) { // Is s slightly before wireframe line?
            d = 80.0*s;
            lineIntensity = exp2( -2.0*d*d );
            color *= (1.0 - lineIntensity);
        }
    }
    // Check if line should be drawn at current t-coordinate.
    float t = mod( texcoord.t, tDelta );
    if( t < 0.02 ) { // Is t on or slightly after wireframe line?
        d = 80.0*t;
        lineIntensity = exp2( -2.0*d*d );
        color *= (1.0 - lineIntensity);
    }
    else { 
        t = tDelta - t;
        if( t < 0.02 ) { // Is t slightly before wireframe line?
            d = 80.0*t;
            lineIntensity = exp2( -2.0*d*d );
            color *= (1.0 - lineIntensity);
        }
    }
    // Set color while keeping original alpha value.
    gl_FragColor.xyz = color.xyz;
    gl_FragColor.a = gl_FrontMaterial.diffuse.a;
}
