# Supplementary material for: ProteinShader: illustrative rendering of macromolecules
Source: BMC Struct Biol. 2009 Mar 30;9:19. doi: 10.1186/1472-6807-9-19 (PMC2672931; doi:10.1186/1472-6807-9-19)
Supplement: Additional file 1 — ProteinShader program without source code. This compressed file contains the complete ProteinShader program including associated libraries, but no source code. A README.txt file gives an overview of the ProteinShader distribution, and the index.html file in the help subdirectory has directions on getting started with the program as well as a set of tutorials. [file 1472-6807-9-19-S1.zip › ProteinShader-beta-0_9_4-binary/shaders/tubecaphalftoning.frag]

/*******************************************************************************
 * 
 * File    :    tubecaphalftoning.frag
 *
 * Author  :    Joseph R. Weber
 *
 * Purpose :    This OpenGL Shading Language fragment shader uses a
 *              halftoningMap to add real-time halftoning effects onto
 *              the surface of the cap for tube segment.
 *
 ******************************************************************************/

uniform sampler2D  halftoneTextureMap;
uniform bool       useHalftoneTexture;

varying vec2       texcoord;
varying vec3       normal;
varying vec3       viewDirection;
varying vec3       lightDirection;

// constant needed for halftoning.
const float HALFTONING_ALIAS_FACTOR = 0.95;

void main( void )
{
    // Normalize vectors for Phong lighting.
    vec3 N = normalize( normal );
    vec3 V = normalize( viewDirection );
    vec3 L = normalize( lightDirection );
    
    // Calculate the ambient and diffuse light.
    vec4 ambient = gl_LightSource[0].ambient*gl_FrontMaterial.ambient;
    float lambert = max( 0.0, dot( L, N ) );
    vec4 diffuse = lambert*gl_LightSource[0].diffuse*gl_FrontMaterial.diffuse;
    vec4 color = gl_FrontMaterial.emission + ambient + diffuse;
    
    // Convert the fragment color to grayscale.
    float gray = 0.30*color.r + 0.59*color.g + 0.11*color.b;
    color = vec4( gray, gray, gray, 0.0 );
    
    // Mix color and halftone texture.
    if( useHalftoneTexture ) {
        vec4 halftoneColor = texture2D( halftoneTextureMap, texcoord);
        color = 1.0 - HALFTONING_ALIAS_FACTOR*(1.0 - (color + halftoneColor));
    }
    // Check if (s, t) texture coordinates are near radius of
    // circle with radius r = 0.5 and center of (0.5, 0.5).
    float radius = length( vec2( texcoord.x - 0.5, texcoord.y - 0.5 ) );
    float delta = abs( radius - 0.5 );
    
    // Draw dark line near the edge of the circlular shaped tube cap.
    if( delta < 0.15 ) {
        float d = 12.0*delta;
        float lineIntensity = exp2( -2.0*d*d );
        color = (1.0 - lineIntensity)*color;
    }
    // Keep the orignal alpha value from the diffuse material.
    gl_FragColor.rgb = color.rgb;
    gl_FragColor.a = gl_FrontMaterial.diffuse.a;
}
