# Supplementary material for: ProteinShader: illustrative rendering of macromolecules
Source: BMC Struct Biol. 2009 Mar 30;9:19. doi: 10.1186/1472-6807-9-19 (PMC2672931; doi:10.1186/1472-6807-9-19)
Supplement: Additional file 1 — ProteinShader program without source code. This compressed file contains the complete ProteinShader program including associated libraries, but no source code. A README.txt file gives an overview of the ProteinShader distribution, and the index.html file in the help subdirectory has directions on getting started with the program as well as a set of tutorials. [file 1472-6807-9-19-S1.zip › ProteinShader-beta-0_9_4-binary/shaders/fps.frag]

/*******************************************************************************
 * 
 * File    :    fps.frag
 *
 * Author  :    Joseph R. Weber
 *
 * Purpose :    This OpenGL Shading Language fragment shader uses a
 *              texture mapped font to write the fps (frames per
 *              second label) on the canvas.
 *
 ******************************************************************************/

uniform sampler2D textureMap;
varying vec2 texcoord;
varying vec3 normal;
varying vec3 viewDirection;
varying vec3 lightDirection;

void main( void )
{
    // Normalize vectors for Phong lighting.
    vec3 N = normalize( normal );
    vec3 V = normalize( viewDirection );
    vec3 L = normalize( lightDirection );
    
    // Get pixel from the texture map.
    vec4 textPixel = texture2D( textureMap, texcoord );
    //textPixel.x = 1.0 - textPixel.x;
    textPixel.x = textPixel.x;
    
    // Calculate the total ambient light.
    vec4 ambient = textPixel.x
                     * gl_LightSource[0].ambient
                       * gl_FrontMaterial.ambient;
    
    // Calculate the total diffuse light.
    vec4 diffuse = textPixel.x
                       * gl_LightSource[0].diffuse
                         * gl_FrontMaterial.diffuse;
    
    // Calculate the total Phong lighting.
    gl_FragColor = gl_FrontMaterial.emission + ambient + diffuse;
    
    // Keep the orignal alpha value from the diffuse material.
    if( textPixel.x > 0.5 ) {
        gl_FragColor.a = gl_FrontMaterial.diffuse.a;
    }
    else {
        gl_FragColor.a = 0.0;
    }
}
