# Supplementary material for: ProteinShader: illustrative rendering of macromolecules
Source: BMC Struct Biol. 2009 Mar 30;9:19. doi: 10.1186/1472-6807-9-19 (PMC2672931; doi:10.1186/1472-6807-9-19)
Supplement: Additional file 1 — ProteinShader program without source code. This compressed file contains the complete ProteinShader program including associated libraries, but no source code. A README.txt file gives an overview of the ProteinShader distribution, and the index.html file in the help subdirectory has directions on getting started with the program as well as a set of tutorials. [file 1472-6807-9-19-S1.zip › ProteinShader-beta-0_9_4-binary/shaders/tubecaphalftoning.vert]

/*******************************************************************************
 * 
 * File    :    tubecaphalftoning.vert
 *
 * Author  :    Joseph R. Weber
 *
 * Purpose :    This OpenGL Shading Language vertex shader calculates
 *              and normalizes the direction vectors needed for
 *              real-time halftoning of a cap for a tube segment.
 *              
 ******************************************************************************/

varying vec2 texcoord;
varying vec3 normal;
varying vec3 viewDirection;
varying vec3 lightDirection;

void main( void )
{
    // Use the ModelView matrix to move the vertex to eye space and
    // then use the Projection matrix to move it to clip space.
    // gl_Position = gl_ProjectionMatrix*gl_ModelViewMatrix*gl_Vertex;
    gl_Position = ftransform(); // More optimal than line above.
    
    // Set the texture coordinates.
    texcoord = gl_MultiTexCoord0.xy;
    
    // Normalize the surface normal.
    normal = gl_NormalMatrix * gl_Normal;
   
    // Get the vertex's position in eye space.
    vec4 objectPosition = gl_ModelViewMatrix * gl_Vertex;
    
    // The light position should already be in eye space.
    lightDirection = normalize( gl_LightSource[0].position.xyz 
                                  - objectPosition.xyz );
    
    // The eye is at the orign of eye space by
    // definition, so calculate the view vector in 
    // eye space by subtracting from (0, 0, 0).
    viewDirection = -normalize( vec3( objectPosition.xyz ) );
}
