# Supplementary material for: ProteinShader: illustrative rendering of macromolecules
Source: BMC Struct Biol. 2009 Mar 30;9:19. doi: 10.1186/1472-6807-9-19 (PMC2672931; doi:10.1186/1472-6807-9-19)
Supplement: Additional file 1 — ProteinShader program without source code. This compressed file contains the complete ProteinShader program including associated libraries, but no source code. A README.txt file gives an overview of the ProteinShader distribution, and the index.html file in the help subdirectory has directions on getting started with the program as well as a set of tutorials. [file 1472-6807-9-19-S1.zip › ProteinShader-beta-0_9_4-binary/shaders/silhouette.frag]

/*******************************************************************************
 * 
 * File    :    silhouette.frag
 *
 * Author  :    Joseph R. Weber
 *
 * Purpose :    This OpenGL Shading Language fragment shader renders
 *              a translucent black silhouette of an object.
 *
 ******************************************************************************/
 
uniform bool   startLine;
uniform bool   endLine;

varying vec2   texcoord;
//varying float  depth;

// The alpha value determines the degree of tranlucency for the silhouette.
const float ALPHA = 0.25;

void main( void )
{
    // Check if halftoning shader will not draw line at start of segment.
    if( !startLine && texcoord.y < 0.04 ) {
        discard;
    }
    // Check if halftoning shader will not draw line at end of segment.
    else if( !endLine && texcoord.y > 0.96 ) {
        discard;
    }
    // Set color to black and set alpha value for translucency.
    gl_FragColor = vec4( 0.0, 0.0, 0.0, ALPHA );
}
