# Supplementary material for: ProteinShader: illustrative rendering of macromolecules
Source: BMC Struct Biol. 2009 Mar 30;9:19. doi: 10.1186/1472-6807-9-19 (PMC2672931; doi:10.1186/1472-6807-9-19)
Supplement: Additional file 1 — ProteinShader program without source code. This compressed file contains the complete ProteinShader program including associated libraries, but no source code. A README.txt file gives an overview of the ProteinShader distribution, and the index.html file in the help subdirectory has directions on getting started with the program as well as a set of tutorials. [file 1472-6807-9-19-S1.zip › ProteinShader-beta-0_9_4-binary/shaders/tubehalftoning.frag]

/*******************************************************************************
 * 
 * File    :    tubehalftoning.frag
 *
 * Author  :    Joseph R. Weber
 *
 * Purpose :    This OpenGL Shading Language fragment shader uses a
 *              halftoningMap to add real-time halftoning effects onto
 *              the surface of a segment of a tube.
 *
 ******************************************************************************/

uniform sampler2D  halftoneTextureMap;
uniform sampler2D  bendTextureMap;
uniform bool       useHalftoneTexture;
uniform bool       useBendTexture;
uniform float      bendFactor;
uniform bool       startLine;
uniform bool       endLine;

varying vec2       texcoord;
varying vec3       normal;
varying vec3       viewDirection;
varying vec3       lightDirection;

// constant needed for halftoning.
const float HALFTONING_ALIAS_FACTOR = 0.95;

// Edge line calculations based on the angle between the view vector and
// surface normal will only be done if the angle is greater than 45 degrees
// (cos 90 degrees = 0.0, cos 45 degrees = 0.707, and cos 0 degrees = 1.0).
const float MAX_COS_THETA = 0.707;

void main( void )
{
    // Normalize vectors for Phong lighting.
    vec3 N = normalize( normal );
    vec3 V = normalize( viewDirection );
    vec3 L = normalize( lightDirection );
    
    // Calculate the ambient and diffuse light.
    vec4 ambient = gl_LightSource[0].ambient*gl_FrontMaterial.ambient;
    float lambert = max( 0.0, dot( L, N ) );
    vec4 diffuse = lambert*gl_LightSource[0].diffuse*gl_FrontMaterial.diffuse;
    vec4 color = gl_FrontMaterial.emission + ambient + diffuse;
    
    // Convert the fragment color to grayscale.
    float gray = 0.30*color.r + 0.59*color.g + 0.11*color.b;
    color = vec4( gray, gray, gray, 0.0 );
    
    // Mix color and halftone texture.
    if( useHalftoneTexture ) {
        vec4 halftoneColor = texture2D( halftoneTextureMap, texcoord );
        color = 1.0 - HALFTONING_ALIAS_FACTOR*(1.0 - (color + halftoneColor));
    }
    // Check if line should be drawn at beginning of segment.
    float lineIntensity = 0.0,
          d = 0.0;
    if( startLine && texcoord.y < 0.05 ) {
        d = 20.0*texcoord.y;
        lineIntensity = exp2( -2.0*d*d );
        color *= (1.0 - lineIntensity);
    }
    // Check if line should be drawn at end of segment.
    else if( endLine && texcoord.y > 0.95 ) {
        d = 20.0*(1.0 - texcoord.y);
        lineIntensity = exp2( -2.0*d*d );
        color *= (1.0 - lineIntensity);
    }
    // Draw dark edge line if surface nearly perpendicular to camera.
    float cosTheta = abs( dot( V, N ) );
    if( cosTheta < MAX_COS_THETA ) {
        d = 2.0*cosTheta;
        lineIntensity = exp2( -2.0*d*d );
        color *= (1.0 - lineIntensity);
    }
    // Add bend texure if requested.
    if( useBendTexture ) {
        float bendColor = texture2D( bendTextureMap, texcoord ).r;
        color *= (1.0 - bendFactor*(1.0 - bendColor));
    }
    // Set final color and alpha value.
    gl_FragColor.rgb = color.rgb;
    gl_FragColor.a = gl_FrontMaterial.diffuse.a;
}
