# Supplementary material for: ProteinShader: illustrative rendering of macromolecules
Source: BMC Struct Biol. 2009 Mar 30;9:19. doi: 10.1186/1472-6807-9-19 (PMC2672931; doi:10.1186/1472-6807-9-19)
Supplement: Additional file 1 — ProteinShader program without source code. This compressed file contains the complete ProteinShader program including associated libraries, but no source code. A README.txt file gives an overview of the ProteinShader distribution, and the index.html file in the help subdirectory has directions on getting started with the program as well as a set of tutorials. [file 1472-6807-9-19-S1.zip › ProteinShader-beta-0_9_4-binary/shaders/tubecapwireframe.frag]

/*******************************************************************************
 * 
 * File:    tubecapwireframe.frag
 *
 * Author:  Joseph R. Weber
 *
 * Purpose: This OpenGL Shading Language fragment shader
 *          calculates the color of each fragment (future pixel)
 *          using the single-pass wireframe technique of
 *
 * Baerentzen, J. A., Nielsen, S. L., Gjael, M., Larsen, B. D.,
 * & Christensen, N. J. (2006).
 * Single-pass wireframe rendering. SIGGRAPH Conference Sketches.
 * http://www2.imm.dtu.dk/pubdb/views/publication_details.php?id=4884,
 * retrieved March 2007.
 *
 * Notes:  1. Texture coordinates are used for determining where to
 *            draw the wireframe (rather than distances as in the
 *            Baerentzen et. al. paper cited above).
 *
 *         2. The textures coordinates on a tube cap are assumed
 *            to be in the form of a unit circle with its center
 *            at (s, t) = (0.5, 0.5).
 *
 *         3. Code for specular lighting has been commented out
 *            because it doesn't seem to be very useful for a
 *            wireframe display.
 ******************************************************************************/

varying vec2 texcoord;
varying vec3 normal;
varying vec3 viewDirection;
varying vec3 lightDirection;

void main( void )
{
    // Normalize vectors for Phong lighting.
    vec3 N = normalize( normal );
    vec3 V = normalize( viewDirection );
    vec3 L = normalize( lightDirection );
    
    // Calculate the total ambient and diffuse light.
    vec4 ambient = gl_LightSource[0].ambient*gl_FrontMaterial.ambient;
    float lambert = max( 0.0, dot( L, N ) );
    vec4 diffuse = lambert*gl_LightSource[0].diffuse*gl_FrontMaterial.diffuse;
    
    // Calculate Phong lighting without specular highlights.
    vec4 color = gl_FrontMaterial.emission + ambient + diffuse;
    
    // Calculate the total specular light.
    //vec4 specular = vec4( 0.0, 0.0, 0.0, 0.0 );
    //if( lambert > 0.0 ) { // Is light in front of the surface?
    //    // Calculate R, the reflection of L about the surface normal, and
    //    // use it to calculate the Phong term for specular lighting.
    //    vec3 R = normalize( 2.0*lambert*N - L );
    //    float phongTerm = max( 0.0, dot( R, V ) );
    //    specular = pow( phongTerm, gl_FrontMaterial.shininess )
    //                 * gl_LightSource[0].specular
    //                   * gl_FrontMaterial.specular;
    //}
    // Calculate the total Phong lighting.
    //color = color + specular;
    
    // Check if (s, t) texture coordinates are near radius of
    // circle with radius r = 0.5 and center of (0.5, 0.5).
    float radius = length( vec2( texcoord.x - 0.5, texcoord.y - 0.5 ) );
    float delta = abs( radius - 0.5 );
    
    // Draw dark line near the edge of the circlular shaped tube cap.
    if( delta < 0.06 ) {
        float d = 10.0*delta;
        float lineIntensity = exp2( -2.0*d*d );
        color *= (1.0 - lineIntensity);
    }
    // Set color while keeping original alpha value.
    gl_FragColor.xyz = color.xyz;
    gl_FragColor.a = gl_FrontMaterial.diffuse.a;
}
