# Supplementary material for: ProteinShader: illustrative rendering of macromolecules
Source: BMC Struct Biol. 2009 Mar 30;9:19. doi: 10.1186/1472-6807-9-19 (PMC2672931; doi:10.1186/1472-6807-9-19)
Supplement: Additional file 1 — ProteinShader program without source code. This compressed file contains the complete ProteinShader program including associated libraries, but no source code. A README.txt file gives an overview of the ProteinShader distribution, and the index.html file in the help subdirectory has directions on getting started with the program as well as a set of tutorials. [file 1472-6807-9-19-S1.zip › ProteinShader-beta-0_9_4-binary/shaders/grayscale.frag]

/*******************************************************************************
 * 
 * File    :    grayscale.frag
 *
 * Author  :    Joseph R. Weber
 *
 * Purpose :    This OpenGL Shading Language fragment shader converts
 *              colors to grayscale using the same conversion formula
 *              as the halftoning fragment shader.
 *
 ******************************************************************************/

varying vec3 normal;
/////varying vec3 viewDirection;
varying vec3 lightDirection;

void main( void )
{
    // Normalize vectors for Phong lighting.
    vec3 N = normalize( normal );
    /////vec3 V = normalize( viewDirection );
    vec3 L = normalize( lightDirection );
    
    // Calculate the total ambient and diffuse light.
    vec4 ambient = gl_LightSource[0].ambient * gl_FrontMaterial.ambient;
    float lambertTerm = max( 0.0, dot( L, N ) );
    vec4 diffuse = lambertTerm * gl_LightSource[0].diffuse
                       * gl_FrontMaterial.diffuse;
    // Calculate the Phong lighting but without specular light.
    gl_FragColor = gl_FrontMaterial.emission + ambient + diffuse;
    
    // Convert the fragment color to grayscale.
    float gray = 0.3*gl_FragColor.r + 0.59*gl_FragColor.g + 0.11*gl_FragColor.b;
    gl_FragColor = vec4( gray, gray, gray, 0 );
    
    // Keep the orignal alpha value from the diffuse material.
    gl_FragColor.a = gl_FrontMaterial.diffuse.a;
}
