# Supplementary material for: ProteinShader: illustrative rendering of macromolecules
Source: BMC Struct Biol. 2009 Mar 30;9:19. doi: 10.1186/1472-6807-9-19 (PMC2672931; doi:10.1186/1472-6807-9-19)
Supplement: Additional file 1 — ProteinShader program without source code. This compressed file contains the complete ProteinShader program including associated libraries, but no source code. A README.txt file gives an overview of the ProteinShader distribution, and the index.html file in the help subdirectory has directions on getting started with the program as well as a set of tutorials. [file 1472-6807-9-19-S1.zip › ProteinShader-beta-0_9_4-binary/help/css/common.css]

/*******************************************************************************
general.css

Author:   Joe Weber
Purpose:  Sitewide style sheet for ProteinShader help pages.

Created:  June 22, 2008
Modified: August 24, 2008
*******************************************************************************/

/* Sets the background color for the body. */
body {
    padding: 0px;
    margin:  0px;
    min-width: 700px;
    width: auto !important;
    width: 700px;
    background-color: #00ffff; /* aqua */
}

div.wrapper {
    padding:  0px;
    margin:  10px;
}

/* Each page will have a banner across the very top. */
#banner {
    padding: 10px;
    margin:  10px;
    text-align: center;
}

/* Center the page title in the banner. */
#banner h1 {
    text-align: center;
}

/* Vertically center an image in the banner. */
#banner h1 img {
    vertical-align: middle;
}

/* Most pages will have a fixed-width navigation column on the left side.  */
#nav {
    float:          left;
    width:         180px;
    margin-top:      0px;
    margin-left:     0px;
    margin-right:    5px;
    margin-bottom:  10px;
    padding-top:     2px;
    padding-left:    5px;
    padding-right:   5px;
    padding-bottom: 10px;
    border: 1px solid black;
    background-color: #dfffff; /* very light blue */
    font-family: Verdana, sans-serif;
    font-size: 16px;
}

#nav a {
    text-decoration: none;
    color: #000066; /* blue */
}

#nav div a {
    font-weight: bold;
    color: #000066; /* blue */
}

#nav a:hover {
    color: #c00;
}

#nav select {
    float: left;
    width: 180px;
    margin-bottom: 12px;
}

/* Most pages will have a fluid-width main content.  */
#maincontent {
    margin-top:      0px;
    margin-left:   205px; /* keeps main content to the right of nav column. */
    margin-right:    0px;
    margin-bottom:  10px;
    padding-top:     2px;
    padding-left:    5px;
    padding-right:   5px;
    padding-bottom:  5px;
    border: 1px solid black;
    background: url(../wallpaper/2BNH-pen-and-ink-watermark.jpg);
}

/* Center secondary titles. */
#maincontent h2 {
    text-align: center;
}

/* Some pages will have only a single large image in the main content area.  */
#imagemaincontent {
    margin-top:      0px;
    margin-left:   205px; /* keeps main content to the right of nav column. */
    margin-right:    0px;
    margin-bottom:  10px;
    padding-top:     0px;
    padding-left:    5px;
    padding-right:   5px;
    padding-bottom:  0px;
    border:          0px;
    background-color: #00ffff; /* aqua */
}

/* A general section uses the full page width. */
div.generalsection {
    clear:         both; /* Clear any float from previous division. */
    margin-top:    10px;
    margin-left:    0px;
    margin-right:   0px;
    margin-bottom: 10px;
    padding-top:    2px;
    padding-left:   5px;
    padding-right:  5px;
    padding-bottom: 2px;
    border: 1px solid black;
    background: url(../wallpaper/2BNH-pen-and-ink-watermark.jpg);
}

/* Center secondary titles. */
div.generalsection h2 {
    text-align: center;
}

/* Formatting for figures in a tutorial page. */
div.figure {
    clear:         both; /* Clear any float from previous division. */
    margin-top:    10px;
    margin-left:    0px;
    margin-right:   0px;
    margin-bottom: 10px;
    padding-top:    2px;
    padding-left:   5px;
    padding-right:  5px;
    padding-bottom: 2px;
    border: 1px solid black;
    background: url(../wallpaper/2BNH-pen-and-ink-watermark.jpg);
}

div.minheight725 {
     min-height:725px;
     height: auto !important;
     height: 725px;
}

/* Formatting for references near bottom of page. */
#references {
    clear:         both; /* Clear any float from previous division. */
    margin-top:    10px;
    margin-left:    0px;
    margin-right:   0px;
    margin-bottom: 10px;
    padding-top:    2px;
    padding-left:   5px;
    padding-right:  5px;
    padding-bottom: 2px;
    border: 1px solid black;
    background: url(../wallpaper/2BNH-pen-and-ink-watermark.jpg);
}

/* Provides formatting to allow floating an image to the left or right. */
img.rightfloat {
    float: right;
    margin: 0px 20px; /* equivalent to vspace=0 and hspace=20 */
}
img.leftfloat {
    float: left;
    margin: 0px 20px; /* equivalent to vspace=0 and hspace=20 */
}

/* Useful for clearing a left or right float. */
.endfloat {
    clear: both;
}

/* Useful for highlighting text (red and bold). */
.highlight {
    font-weight: bold;
    color: #ff0000; /* red */
}

/* Each page has a footer with contact information
   and the date the page was last modified. */
#footer {
    clear:          both; /* Clear any float from previous division. */
    margin-top:     25px;
    margin-left:     0px;
    margin-right:    0px;
    margin-bottom:   5px;
    padding-top:     5px;
    padding-right:   5px;
    padding-left:    5px;
    padding-bottom:  5px;
    text-align: center;
    font-style: italic;
}

/* Each page has a copyright notice at the bottom. */
#copyright {
    text-align: center;
    font-style: italic;
}
