# Supplementary material for: ProteinShader: illustrative rendering of macromolecules
Source: BMC Struct Biol. 2009 Mar 30;9:19. doi: 10.1186/1472-6807-9-19 (PMC2672931; doi:10.1186/1472-6807-9-19)
Supplement: Additional file 1 — ProteinShader program without source code. This compressed file contains the complete ProteinShader program including associated libraries, but no source code. A README.txt file gives an overview of the ProteinShader distribution, and the index.html file in the help subdirectory has directions on getting started with the program as well as a set of tutorials. [file 1472-6807-9-19-S1.zip › ProteinShader-beta-0_9_4-binary/help/css/tables.css]

/* File:      tables.css
 * Author:    Joe Weber
 * Purpose:   Sitewide style sheet for formatting tables
 *            in the ProteinShader help pages.
 * Created:   June 22, 2008
 * Modified:  August 30, 2008
 */

/* Provides formatting for the table with the Source Forge 
   logo, which should be placed at the bottom of index.html 
   (right above the webmaster info). */
table.logo {
    margin-left: auto; 
    margin-right: auto;
}
table.logo img {
    vertical-align: middle;
}

/* Using <div class="center">some table</div> may help center a table
   on older browsers that do not center correctly when margin-left
   and margin-right are both set to auto (claim in tutorial at
   http://theodorakis.net/tablecentertest.html). */
.center { 
    text-align: center;
}

/* Provides formatting for a table with frames
   (such as the table at the top of index.php). */
table.frames {
    border: 5px outset #000000;
    margin-left: auto; 
    margin-right: auto;
    text-align: center;
    background: #ffffff;
}
table.frames td {
    border: 1px solid #999999;
    background-color: #eeeeee;
}

/* Provides formatting for images in the tables used in the tutorial pages. */
table.tutorial-thumbnails img {
    margin: 4px 4px; /* equivalent to vspace=4 and hspace=4 */
}

/* Provides formatting for full size images linked to thumbnails. */
table.fullsize {
    border: 5px outset #000000;
    margin-left: auto; 
    margin-right: auto;
    text-align: center;
    background: #ffffff;
}
table.fullsize td {
    border: 1px solid #999999;
    background-color: #eeeeee;
}

/* Provides formatting for images in the tables used in the tutorial pages. */
table.tutorial img {
    vertical-align: text-top;
    border: 1px solid #000000;
    margin: 4px 2px; /* equivalent to vspace=4 and hspace=2 */
}

/* Provides formatting for tables in gui-controls/general.php. */
table.controls {
    width: 100%;
    border: 8px outset #000000;
    text-align: center;
    background: #ffffff;
    caption-side: top;
}
table.controls td {
    border: 1px solid #999999;
    text-align: center;
    padding: 5px;
}
table.controls th {
    border: 1px solid #999999;
    text-align: center;
    padding: 5px;
}

/* Centers a table. */
table.centered { 
    margin-left: auto; 
    margin-right: auto;
    text-align: center;
}
