# Supplementary material for: ProteinShader: illustrative rendering of macromolecules
Source: BMC Struct Biol. 2009 Mar 30;9:19. doi: 10.1186/1472-6807-9-19 (PMC2672931; doi:10.1186/1472-6807-9-19)
Supplement: Additional file 1 — ProteinShader program without source code. This compressed file contains the complete ProteinShader program including associated libraries, but no source code. A README.txt file gives an overview of the ProteinShader distribution, and the index.html file in the help subdirectory has directions on getting started with the program as well as a set of tutorials. [file 1472-6807-9-19-S1.zip › ProteinShader-beta-0_9_4-binary/help/javascript/last-mod.js]

<!-- // Hide JavaScript code in html comment.

/* =============================================================================
last-mod.js

Author:   Joe Weber
Created:  8/1/2008
Modified  8/23/2008

PURPOSE:  Gets the last modification date of a file from its document object
          and returns a string with the date in the following format:
          
          Friday, August 1, 2008

USAGE: The JavaScript function should be made available by adding the following
       script tag to the header of the XHTML file that will need to call on
       lastModDate().
       
       <script type="text/javascript" src="../javascript/last-mod.js"></script>
       
============================================================================= */

/* =============================================================================
Gets the lastModified property from the document and formats it as follows: 

weekDay, month dayOfMonth, year

Example: Friday, August 1, 2008
============================================================================= */
function lastModDate() {
    // Return unknown if last modification date cannot be found.
    var lastMod = Date.parse( document.lastModified );
    if( lastMod == 0 ) { return "unknown"; }
    
    // Create Date object and get individual fields.
    var dateObj    = new Date( lastMod );
    var dayOfWeek  = dayToString( dateObj.getDay() );
    var dayOfMonth = dateObj.getDate();
    var theMonth   = monthToString( dateObj.getMonth() );
    var theYear    = dateObj.getYear();
    if( theYear < 2000 ) { theYear = theYear + 1900; }
    
    // Format the date and return it.
    return dayOfWeek + ", " + theMonth + " " + dayOfMonth + ", " + theYear;
}

// A day argument from 0 to 6 will result in a
// string from Sunday to Saturday being returned.
function dayToString( day ) {
    var s = "unknown";
    switch( day + 1 ) {
        case 1:  s = "Sunday";     break;
        case 2:  s = "Monday";     break;
        case 3:  s = "Tuesday";    break;
        case 4:  s = "Wednesday";  break;
        case 5:  s = "Thursday";   break;
        case 6:  s = "Friday";     break;
        case 7:  s = "Saturday";   break;
    }
    return s;
}

// A month argument from 0 to 11 will result in a
// string from January to December being returned.
function monthToString( month ) {
    var s = "unknown";
    switch( month + 1 ) {
        case 1:   s = "January";    break;
        case 2:   s = "February";   break;
        case 3:   s = "March";      break;
        case 4:   s = "April";      break;
        case 5:   s = "May";        break;
        case 6:   s = "June";       break;
        case 7:   s = "July";       break;
        case 8:   s = "August";     break;
        case 9:   s = "September";  break;
        case 10:  s = "October";    break;
        case 11:  s = "November";   break;
        case 12:  s = "December";   break;
    }
    return s;
}

// End of html comment tag. -->
