# Supplementary material for: ProteinShader: illustrative rendering of macromolecules
Source: BMC Struct Biol. 2009 Mar 30;9:19. doi: 10.1186/1472-6807-9-19 (PMC2672931; doi:10.1186/1472-6807-9-19)
Supplement: Additional file 1 — ProteinShader program without source code. This compressed file contains the complete ProteinShader program including associated libraries, but no source code. A README.txt file gives an overview of the ProteinShader distribution, and the index.html file in the help subdirectory has directions on getting started with the program as well as a set of tutorials. [file 1472-6807-9-19-S1.zip › ProteinShader-beta-0_9_4-binary/help/javascript/menu.js]

<!-- // Hide JavaScript code in html comment.

/* =============================================================================
menu.js

Author:   Joe Weber
Created:  8/23/2008
Modified  8/23/2008

PURPOSE:  Provides a JavaScript function, goToSelectedUrl(), that will redirect 
          the browser to the currently selected option held by a form's select
          object.

USAGE: The JavaScript function should be made available by adding the following
       script tag to the header of the XHTML file that will need to call on
       goToSelectedUrl().
       
       <script type="text/javascript" src="../javascript/menu.js"></script>
       
       See comments further below for arguments to goToSelectedUrl().
============================================================================= */

/* =============================================================================
This function will use the currently selected value in the select object to
redirect the web browser.

ARGUMENTS:
selectObj - the select object from a form.
formId - the unique ID that identifies the form object.

NOTE:
Just before redirecting the web browser to the selected URL, the form object
will be reset so that the select menu on the web page will go back to index 0.
Resetting the menu is helpful if the user happens to return to the same page
later, especially if "onChange" is being used and the first position is just
a stub (so picking anything else results in an "onChange" event).
============================================================================= */
function goToSelectedUrl( selectObj, formId ) {
    var selectedUrl = selectObj.options[selectObj.selectedIndex].value;
    document.getElementById(formId).reset();
    document.location = selectedUrl;
}

// End of html comment tag. -->
