# Supplementary material for: ProteinShader: illustrative rendering of macromolecules
Source: BMC Struct Biol. 2009 Mar 30;9:19. doi: 10.1186/1472-6807-9-19 (PMC2672931; doi:10.1186/1472-6807-9-19)
Supplement: Additional file 2 — ProteinShader program with source code. This compressed file contains everything in the binary distribution plus the Java source code and a build.xml file for compiling with Ant. [file 1472-6807-9-19-S2.gz]

Archive with 1,109 entries (1,109 files):
- ProteinShader-beta-0_9_4-src/lib/textures.jar_FILES/META-INF/MANIFEST.MF
- ProteinShader-beta-0_9_4-src/lib/textures.jar_FILES/textures/loader/AwtLoader.java
- ProteinShader-beta-0_9_4-src/lib/textures.jar_FILES/textures/loader/TextureLoader.java~
- ProteinShader-beta-0_9_4-src/lib/textures.jar_FILES/textures/loader/TgaLoader.java
- ProteinShader-beta-0_9_4-src/lib/textures.jar_FILES/textures/loader/AwtLoader.class
- ProteinShader-beta-0_9_4-src/lib/textures.jar_FILES/textures/loader/RGBAPicture.class
- ProteinShader-beta-0_9_4-src/lib/textures.jar_FILES/textures/loader/Picture.class
- ProteinShader-beta-0_9_4-src/lib/textures.jar_FILES/textures/loader/PictureLoader.class
- ProteinShader-beta-0_9_4-src/lib/textures.jar_FILES/textures/loader/TextureLoader.java
- ProteinShader-beta-0_9_4-src/lib/textures.jar_FILES/textures/loader/TextureLoader.class
- ProteinShader-beta-0_9_4-src/lib/textures.jar_FILES/textures/loader/PictureLoader.java~
- ProteinShader-beta-0_9_4-src/lib/textures.jar_FILES/textures/loader/PictureTools.java
- ProteinShader-beta-0_9_4-src/lib/textures.jar_FILES/textures/loader/TgaLoader.class
- ProteinShader-beta-0_9_4-src/lib/textures.jar_FILES/textures/loader/RGBPicture.java
- ProteinShader-beta-0_9_4-src/lib/textures.jar_FILES/textures/loader/RGBPicture.java~
- ProteinShader-beta-0_9_4-src/lib/textures.jar_FILES/textures/loader/PictureTools.java~
- ProteinShader-beta-0_9_4-src/lib/textures.jar_FILES/textures/loader/AwtLoader.java~
- ProteinShader-beta-0_9_4-src/lib/textures.jar_FILES/textures/loader/RGBPicture.class
- ProteinShader-beta-0_9_4-src/lib/textures.jar_FILES/textures/loader/PictureLoader.java
- ProteinShader-beta-0_9_4-src/lib/textures.jar_FILES/textures/loader/PictureTools.class
- ProteinShader-beta-0_9_4-src/lib/textures.jar_FILES/textures/loader/RGBAPicture.java~
- ProteinShader-beta-0_9_4-src/lib/textures.jar_FILES/textures/loader/RGBAPicture.java
- ProteinShader-beta-0_9_4-src/lib/textures.jar_FILES/textures/loader/Picture.java~
- ProteinShader-beta-0_9_4-src/lib/textures.jar_FILES/textures/loader/Picture.java
- ProteinShader-beta-0_9_4-src/lib/textures.jar_FILES/textures/compilescripts/compileAndCreateJar.sh
- ProteinShader-beta-0_9_4-src/lib/textures.jar_FILES/textures/compilescripts/Manifest.txt
- ProteinShader-beta-0_9_4-src/lib/textures.jar_FILES/textures/compilescripts/compileTextures.sh
- ProteinShader-beta-0_9_4-src/lib/textures.jar_FILES/textures/textures-loader-GNU-LICENSE.txt
- ProteinShader-beta-0_9_4-src/lib/jogl.jar
- ProteinShader-beta-0_9_4-src/lib/SplashWindow.jar
- ProteinShader-beta-0_9_4-src/lib/gluegen-rt.jar
- ProteinShader-beta-0_9_4-src/lib/BrowserLaunch.zip
- ProteinShader-beta-0_9_4-src/lib/SplashWindowDemo.zip
- ProteinShader-beta-0_9_4-src/lib/READ_ME.txt
- ProteinShader-beta-0_9_4-src/lib/textures.jar
- ProteinShader-beta-0_9_4-src/lib/AnimatedGifEncoder.jar
- ProteinShader-beta-0_9_4-src/lib/BareBonesBrowserLaunch.jar
- ProteinShader-beta-0_9_4-src/lib/glFont2.jar
- ProteinShader-beta-0_9_4-src/licenses/texture-loader/TextureLoader.txt
- ProteinShader-beta-0_9_4-src/licenses/texture-loader/textures-loader-GNU-LICENSE.txt
- ProteinShader-beta-0_9_4-src/licenses/java6-gif-backport/gpl-2.0.txt
- ProteinShader-beta-0_9_4-src/licenses/proteinshader/ProteinShader-GNU-GPL.txt
- ProteinShader-beta-0_9_4-src/licenses/proteinshader/LicenseStamp.zip
- ProteinShader-beta-0_9_4-src/licenses/glfont/glfont.htm
- ProteinShader-beta-0_9_4-src/licenses/jogl/LICENSE-JOGL-1.1.1.txt
- ProteinShader-beta-0_9_4-src/licenses/jogl/COPYRIGHT.txt
- ProteinShader-beta-0_9_4-src/bin/libjogl.so
- ProteinShader-beta-0_9_4-src/bin/ProteinShaderLogo.png
- ProteinShader-beta-0_9_4-src/bin/ProteinShader.jar
- ProteinShader-beta-0_9_4-src/bin/libjogl_awt.so
- ProteinShader-beta-0_9_4-src/bin/libjogl_awt.jnilib
- ProteinShader-beta-0_9_4-src/bin/jogl.dll
- ProteinShader-beta-0_9_4-src/bin/jogl_awt.dll
- ProteinShader-beta-0_9_4-src/bin/gluegen-rt.dll
- ProteinShader-beta-0_9_4-src/bin/libgluegen-rt.so
- ProteinShader-beta-0_9_4-src/bin/libjogl.jnilib
- ProteinShader-beta-0_9_4-src/bin/libgluegen-rt.jnilib
- ProteinShader-beta-0_9_4-src/testscripts/runHelixDemo.sh
- ProteinShader-beta-0_9_4-src/testscripts/runQuaternionDemo.sh
- ProteinShader-beta-0_9_4-src/testscripts/runVisitorDemo.sh
- ProteinShader-beta-0_9_4-src/testscripts/runSlerpDemo.sh
- ProteinShader-beta-0_9_4-src/testscripts/READ_ME.txt
- ProteinShader-beta-0_9_4-src/testscripts/runGlyphDemo.sh
- ProteinShader-beta-0_9_4-src/testscripts/.DS_Store
- ProteinShader-beta-0_9_4-src/testscripts/runModifierDemo.sh
- ProteinShader-beta-0_9_4-src/testscripts/runReaderDemo.sh
- ProteinShader-beta-0_9_4-src/testscripts/runLocalFrameDemo.sh
- ProteinShader-beta-0_9_4-src/testscripts/runHermiteDemo.sh
- ProteinShader-beta-0_9_4-src/testscripts/runVectorAndPointDemo.sh
- ProteinShader-beta-0_9_4-src/data/pdb-files-with-errors/NoHEADER-1HGU.pdb
- ProteinShader-beta-0_9_4-src/data/pdb-files-with-errors/BlankPdbIDCode-1HGU.pdb
- ProteinShader-beta-0_9_4-src/data/pdb-files-with-errors/TruncatedHEADER-1HGU.pdb
- ProteinShader-beta-0_9_4-src/data/pdb-files-with-errors/1JUN-GLY-only.pdb
- ProteinShader-beta-0_9_4-src/data/1JUN.pdb
- ProteinShader-beta-0_9_4-src/data/1AQB.pdb
- ProteinShader-beta-0_9_4-src/data/6ADH.pdb
- ProteinShader-beta-0_9_4-src/data/PDB-test-proteins.txt
- ProteinShader-beta-0_9_4-src/data/.DS_Store
- ProteinShader-beta-0_9_4-src/data/1I50.pdb
- ProteinShader-beta-0_9_4-src/data/3HHR.pdb
- ProteinShader-beta-0_9_4-src/data/3POR.pdb
- ProteinShader-beta-0_9_4-src/data/1A05.pdb
- ProteinShader-beta-0_9_4-src/data/2BNH.pdb
- ProteinShader-beta-0_9_4-src/data/1HEZ.pdb
- ProteinShader-beta-0_9_4-src/data/1HGU.pdb
- ProteinShader-beta-0_9_4-src/data/1BL8.pdb
- ProteinShader-beta-0_9_4-src/fonts/ArialBold18.glf
- ProteinShader-beta-0_9_4-src/fonts/ArialBold16.glf
- ProteinShader-beta-0_9_4-src/fonts/Verdana18Bold.glf
- ProteinShader-beta-0_9_4-src/fonts/Verdana18Bold.conf
- ProteinShader-beta-0_9_4-src/fonts/ArialBold20.glf
- ProteinShader-beta-0_9_4-src/textures/temp/swirl.png
- ProteinShader-beta-0_9_4-src/textures/bend/diagonals3.png
- ProteinShader-beta-0_9_4-src/textures/bend/hatching1.png
- ProteinShader-beta-0_9_4-src/textures/bend/diagonals2.png
- ProteinShader-beta-0_9_4-src/textures/bend/diagonals1.png
- ProteinShader-beta-0_9_4-src/textures/bend/vertical2.png
- ProteinShader-beta-0_9_4-src/textures/bend/bend_textures.conf
- ProteinShader-beta-0_9_4-src/textures/bend/vertical1.png
- ProteinShader-beta-0_9_4-src/textures/bend/hatching2.png
- ProteinShader-beta-0_9_4-src/textures/bend/noise.png
- ProteinShader-beta-0_9_4-src/textures/halftoning/hbars.png
- ProteinShader-beta-0_9_4-src/textures/halftoning/halftoning_textures.conf
- ProteinShader-beta-0_9_4-src/textures/halftoning/swirl.png
- ProteinShader-beta-0_9_4-src/textures/halftoning/vbars.png
- ProteinShader-beta-0_9_4-src/textures/halftoning/test.png
- ProteinShader-beta-0_9_4-src/textures/halftoning/noise.png
- ProteinShader-beta-0_9_4-src/textures/halftoning/square.png
- ProteinShader-beta-0_9_4-src/textures/halftoning/hash.png
- ProteinShader-beta-0_9_4-src/textures/patterns/patterns_textures.conf
- ProteinShader-beta-0_9_4-src/textures/patterns/hbars.png
- ProteinShader-beta-0_9_4-src/textures/patterns/swirl.png
- ProteinShader-beta-0_9_4-src/textures/patterns/vbars.png
- ProteinShader-beta-0_9_4-src/textures/patterns/test.png
- ProteinShader-beta-0_9_4-src/textures/patterns/noise.png
- ProteinShader-beta-0_9_4-src/textures/patterns/square.png
- ProteinShader-beta-0_9_4-src/textures/patterns/hash.png
- ProteinShader-beta-0_9_4-src/shaders/not-in-use/textured-phong.frag
- ProteinShader-beta-0_9_4-src/shaders/not-in-use/glow.vert
- ProteinShader-beta-0_9_4-src/shaders/not-in-use/textured-phong.vert
- ProteinShader-beta-0_9_4-src/shaders/not-in-use/glow.frag
- ProteinShader-beta-0_9_4-src/shaders/not-in-use/bump.vert
- ProteinShader-beta-0_9_4-src/shaders/not-in-use/bump.frag
- ProteinShader-beta-0_9_4-src/shaders/ribbonhalftoning.vert
- ProteinShader-beta-0_9_4-src/shaders/silhouette.vert
- ProteinShader-beta-0_9_4-src/shaders/wireframe.vert
- ProteinShader-beta-0_9_4-src/shaders/patterns.frag
- ProteinShader-beta-0_9_4-src/shaders/wireframe.frag
- ProteinShader-beta-0_9_4-src/shaders/tubecaphalftoning.frag
- ProteinShader-beta-0_9_4-src/shaders/textlabel.vert
- ProteinShader-beta-0_9_4-src/shaders/fps.frag
- ProteinShader-beta-0_9_4-src/shaders/tubecaphalftoning.vert
- ProteinShader-beta-0_9_4-src/shaders/tubehalftoning.vert
- ProteinShader-beta-0_9_4-src/shaders/silhouette.frag
- ProteinShader-beta-0_9_4-src/shaders/phong.vert
- ProteinShader-beta-0_9_4-src/shaders/ribbonhalftoning.frag
- ProteinShader-beta-0_9_4-src/shaders/fps.vert
- ProteinShader-beta-0_9_4-src/shaders/tubehalftoning.frag
- ProteinShader-beta-0_9_4-src/shaders/tubecapwireframe.frag
- ProteinShader-beta-0_9_4-src/shaders/grayscale.frag
- ProteinShader-beta-0_9_4-src/shaders/textlabel.frag
- ProteinShader-beta-0_9_4-src/shaders/patterns.vert
- ProteinShader-beta-0_9_4-src/shaders/grayscale.vert
- ProteinShader-beta-0_9_4-src/shaders/phong.frag
- ProteinShader-beta-0_9_4-src/shaders/tubecapwireframe.vert
- ProteinShader-beta-0_9_4-src/src/org/proteinshader/math/HermiteDemo.java
- ProteinShader-beta-0_9_4-src/src/org/proteinshader/math/Point3d.java
- ProteinShader-beta-0_9_4-src/src/org/proteinshader/math/QuaternionDemo.java
- ProteinShader-beta-0_9_4-src/src/org/proteinshader/math/Hermite.java
- ProteinShader-beta-0_9_4-src/src/org/proteinshader/math/SlerpDemo.java
- ProteinShader-beta-0_9_4-src/src/org/proteinshader/math/Quaternion.java
- ProteinShader-beta-0_9_4-src/src/org/proteinshader/math/package.html
- ProteinShader-beta-0_9_4-src/src/org/proteinshader/math/LocalFrame.java
- ProteinShader-beta-0_9_4-src/src/org/proteinshader/math/VectorAndPointDemo.java
- ProteinShader-beta-0_9_4-src/src/org/proteinshader/math/Vec3d.java
- ProteinShader-beta-0_9_4-src/src/org/proteinshader/math/LocalFrameDemo.java
- ProteinShader-beta-0_9_4-src/src/org/proteinshader/graphics/utils/SegmentRenderer.java
- ProteinShader-beta-0_9_4-src/src/org/proteinshader/graphics/utils/package.html
- ProteinShader-beta-0_9_4-src/src/org/proteinshader/graphics/adapter/StructureToGraphics.java
- ProteinShader-beta-0_9_4-src/src/org/proteinshader/graphics/adapter/package.html
- ProteinShader-beta-0_9_4-src/src/org/proteinshader/graphics/displaylists/CylinderReferences.java
- ProteinShader-beta-0_9_4-src/src/org/proteinshader/graphics/displaylists/SegmentListInfo.java
- ProteinShader-beta-0_9_4-src/src/org/proteinshader/graphics/displaylists/SphereReferences.java
- ProteinShader-beta-0_9_4-src/src/org/proteinshader/graphics/displaylists/SegmentReferences.java
- ProteinShader-beta-0_9_4-src/src/org/proteinshader/graphics/displaylists/CylinderListInfo.java
- ProteinShader-beta-0_9_4-src/src/org/proteinshader/graphics/displaylists/SphereListInfo.java
- ProteinShader-beta-0_9_4-src/src/org/proteinshader/graphics/displaylists/package.html
- ProteinShader-beta-0_9_4-src/src/org/proteinshader/graphics/displaylists/GeometricListInfo.java
- ProteinShader-beta-0_9_4-src/src/org/proteinshader/graphics/textures/TextureManager.java
- ProteinShader-beta-0_9_4-src/src/org/proteinshader/graphics/textures/Texture.java
- ProteinShader-beta-0_9_4-src/src/org/proteinshader/graphics/textures/NamePair.java
- ProteinShader-beta-0_9_4-src/src/org/proteinshader/graphics/textures/TextureFactory.java
- ProteinShader-beta-0_9_4-src/src/org/proteinshader/graphics/textures/package.html
- ProteinShader-beta-0_9_4-src/src/org/proteinshader/graphics/textures/ConfigReader.java
- ProteinShader-beta-0_9_4-src/src/org/proteinshader/graphics/textures/EqualSignConfigReader.java
- ProteinShader-beta-0_9_4-src/src/org/proteinshader/graphics/shader/ShaderProgramFactory.java
- ProteinShader-beta-0_9_4-src/src/org/proteinshader/graphics/shader/package.html
- ProteinShader-beta-0_9_4-src/src/org/proteinshader/graphics/shader/ShaderManager.java
- ProteinShader-beta-0_9_4-src/src/org/proteinshader/graphics/shader/ShaderProgram.java
- ProteinShader-beta-0_9_4-src/src/org/proteinshader/graphics/exceptions/ShaderException.java
- ProteinShader-beta-0_9_4-src/src/org/proteinshader/graphics/exceptions/GlyphException.java
- ProteinShader-beta-0_9_4-src/src/org/proteinshader/graphics/exceptions/GlyphConfigException.java
- ProteinShader-beta-0_9_4-src/src/org/proteinshader/graphics/exceptions/package.html
- ProteinShader-beta-0_9_4-src/src/org/proteinshader/graphics/exceptions/GlyphImageException.java
- ProteinShader-beta-0_9_4-src/src/org/proteinshader/graphics/exceptions/TextureException.java
- ProteinShader-beta-0_9_4-src/src/org/proteinshader/graphics/typography/TextLabelFactory.java
- ProteinShader-beta-0_9_4-src/src/org/proteinshader/graphics/typography/GLF2Header.java
- ProteinShader-beta-0_9_4-src/src/org/proteinshader/graphics/typography/TextLabelManager.java
- ProteinShader-beta-0_9_4-src/src/org/proteinshader/graphics/typography/TextLabel.java
- ProteinShader-beta-0_9_4-src/src/org/proteinshader/graphics/typography/GlyphSetFactory.java
- ProteinShader-beta-0_9_4-src/src/org/proteinshader/graphics/typography/Glyph.java
- ProteinShader-beta-0_9_4-src/src/org/proteinshader/graphics/typography/GlyphSet.java
- ProteinShader-beta-0_9_4-src/src/org/proteinshader/graphics/typography/package.html
- ProteinShader-beta-0_9_4-src/src/org/proteinshader/graphics/typography/GlyphDemo.java
- ProteinShader-beta-0_9_4-src/src/org/proteinshader/graphics/typography/GLF2GlyphSetFactory.java
- ProteinShader-beta-0_9_4-src/src/org/proteinshader/graphics/typography/GlyphSetFactoryFactory.java
- ProteinShader-beta-0_9_4-src/src/org/proteinshader/graphics/enums/ShaderEnum.java
- ProteinShader-beta-0_9_4-src/src/org/proteinshader/graphics/enums/package.html
- ProteinShader-beta-0_9_4-src/src/org/proteinshader/graphics/Ribbon.java
- ProteinShader-beta-0_9_4-src/src/org/proteinshader/graphics/ExtrudedShape.java
- ProteinShader-beta-0_9_4-src/src/org/proteinshader/graphics/Tube.java
- ProteinShader-beta-0_9_4-src/src/org/proteinshader/graphics/bump_mapping.cpp
- ProteinShader-beta-0_9_4-src/src/org/proteinshader/graphics/Cylinder.java
- ProteinShader-beta-0_9_4-src/src/org/proteinshader/graphics/Sphere.java
- ProteinShader-beta-0_9_4-src/src/org/proteinshader/graphics/FrenetFrames.java
- ProteinShader-beta-0_9_4-src/src/org/proteinshader/graphics/Silhouette.java
- ProteinShader-beta-0_9_4-src/src/org/proteinshader/graphics/package.html
- ProteinShader-beta-0_9_4-src/src/org/proteinshader/graphics/Shape.java
- ProteinShader-beta-0_9_4-src/src/org/proteinshader/gui/utils/FpsLabel.java
- ProteinShader-beta-0_9_4-src/src/org/proteinshader/gui/utils/PaddedListCellRenderer.java
- ProteinShader-beta-0_9_4-src/src/org/proteinshader/gui/utils/CenteredListCellRenderer.java
- ProteinShader-beta-0_9_4-src/src/org/proteinshader/gui/utils/SeparatorListCellRenderer.java
- ProteinShader-beta-0_9_4-src/src/org/proteinshader/gui/utils/package.html
- ProteinShader-beta-0_9_4-src/src/org/proteinshader/gui/utils/FileExtensionFilter.java
- ProteinShader-beta-0_9_4-src/src/org/proteinshader/gui/utils/ImageFileChooser.java
- ProteinShader-beta-0_9_4-src/src/org/proteinshader/gui/components/menubar/VisibilityMenu.java
- ProteinShader-beta-0_9_4-src/src/org/proteinshader/gui/components/menubar/OrientationMenu.java
- ProteinShader-beta-0_9_4-src/src/org/proteinshader/gui/components/menubar/FileMenu.java
- ProteinShader-beta-0_9_4-src/src/org/proteinshader/gui/components/menubar/package.html
- ProteinShader-beta-0_9_4-src/src/org/proteinshader/gui/components/menubar/AboutBox.java
- ProteinShader-beta-0_9_4-src/src/org/proteinshader/gui/components/menubar/ToolsMenu.java
- ProteinShader-beta-0_9_4-src/src/org/proteinshader/gui/components/menubar/BackgroundMenu.java
- ProteinShader-beta-0_9_4-src/src/org/proteinshader/gui/components/menubar/StyleMenu.java
- ProteinShader-beta-0_9_4-src/src/org/proteinshader/gui/components/menubar/HelpMenu.java
- ProteinShader-beta-0_9_4-src/src/org/proteinshader/gui/components/menubar/MainMenuBar.java
- ProteinShader-beta-0_9_4-src/src/org/proteinshader/gui/components/controlpanel/ColorPanel.java
- ProteinShader-beta-0_9_4-src/src/org/proteinshader/gui/components/controlpanel/AtomColorPanel.java
- ProteinShader-beta-0_9_4-src/src/org/proteinshader/gui/components/controlpanel/ControlPanel.java
- ProteinShader-beta-0_9_4-src/src/org/proteinshader/gui/components/controlpanel/ModifierPanel.java
- ProteinShader-beta-0_9_4-src/src/org/proteinshader/gui/components/controlpanel/VisibilityPanel.java
- ProteinShader-beta-0_9_4-src/src/org/proteinshader/gui/components/controlpanel/CartoonSideChainsPanel.java
- ProteinShader-beta-0_9_4-src/src/org/proteinshader/gui/components/controlpanel/CartoonColorPanel.java
- ProteinShader-beta-0_9_4-src/src/org/proteinshader/gui/components/controlpanel/CartoonVisibilityPanel.java
- ProteinShader-beta-0_9_4-src/src/org/proteinshader/gui/components/controlpanel/AtomScalePanel.java
- ProteinShader-beta-0_9_4-src/src/org/proteinshader/gui/components/controlpanel/MotionPanel.java
- ProteinShader-beta-0_9_4-src/src/org/proteinshader/gui/components/controlpanel/SelectorPanel.java
- ProteinShader-beta-0_9_4-src/src/org/proteinshader/gui/components/controlpanel/package.html
- ProteinShader-beta-0_9_4-src/src/org/proteinshader/gui/components/controlpanel/OptimizePanel.java
- ProteinShader-beta-0_9_4-src/src/org/proteinshader/gui/components/controlpanel/DecorationsPanel.java
- ProteinShader-beta-0_9_4-src/src/org/proteinshader/gui/components/controlpanel/AtomVisibilityPanel.java
- ProteinShader-beta-0_9_4-src/src/org/proteinshader/gui/components/controlpanel/AntialiasingPanel.java
- ProteinShader-beta-0_9_4-src/src/org/proteinshader/gui/components/controlpanel/RadioPanel.java
- ProteinShader-beta-0_9_4-src/src/org/proteinshader/gui/components/SpringLoadedJFrame.java
- ProteinShader-beta-0_9_4-src/src/org/proteinshader/gui/components/package.html
- ProteinShader-beta-0_9_4-src/src/org/proteinshader/gui/viewing/Rotation.java
- ProteinShader-beta-0_9_4-src/src/org/proteinshader/gui/viewing/Camera.java
- ProteinShader-beta-0_9_4-src/src/org/proteinshader/gui/viewing/ScreenShot.java
- ProteinShader-beta-0_9_4-src/src/org/proteinshader/gui/viewing/Lighting.java
- ProteinShader-beta-0_9_4-src/src/org/proteinshader/gui/viewing/package.html
- ProteinShader-beta-0_9_4-src/src/org/proteinshader/gui/exceptions/package.html
- ProteinShader-beta-0_9_4-src/src/org/proteinshader/gui/exceptions/ScreenShotException.java
- ProteinShader-beta-0_9_4-src/src/org/proteinshader/gui/enums/JitterEnum.java
- ProteinShader-beta-0_9_4-src/src/org/proteinshader/gui/enums/StyleEnum.java
- ProteinShader-beta-0_9_4-src/src/org/proteinshader/gui/enums/ImageFormatEnum.java
- ProteinShader-beta-0_9_4-src/src/org/proteinshader/gui/enums/RadioButtonEnum.java
- ProteinShader-beta-0_9_4-src/src/org/proteinshader/gui/enums/package.html
- ProteinShader-beta-0_9_4-src/src/org/proteinshader/gui/enums/OrientationEnum.java
- ProteinShader-beta-0_9_4-src/src/org/proteinshader/gui/listeners/menubar/BackgroundMenuListenerFactory.java
- ProteinShader-beta-0_9_4-src/src/org/proteinshader/gui/listeners/menubar/ToolsMenuListenerFactory.java
- ProteinShader-beta-0_9_4-src/src/org/proteinshader/gui/listeners/menubar/OrientationMenuListenerFactory.java
- ProteinShader-beta-0_9_4-src/src/org/proteinshader/gui/listeners/menubar/package.html
- ProteinShader-beta-0_9_4-src/src/org/proteinshader/gui/listeners/menubar/StyleMenuListenerFactory.java
- ProteinShader-beta-0_9_4-src/src/org/proteinshader/gui/listeners/menubar/FileMenuListenerFactory.java
- ProteinShader-beta-0_9_4-src/src/org/proteinshader/gui/listeners/menubar/VisibilityMenuListenerFactory.java
- ProteinShader-beta-0_9_4-src/src/org/proteinshader/gui/listeners/menubar/HelpMenuListenerFactory.java
- ProteinShader-beta-0_9_4-src/src/org/proteinshader/gui/listeners/menubar/AboutBoxListenerFactory.java
- ProteinShader-beta-0_9_4-src/src/org/proteinshader/gui/listeners/controlpanel/CartoonSideChainsPanelListenerFactory.java
- ProteinShader-beta-0_9_4-src/src/org/proteinshader/gui/listeners/controlpanel/ModifierPanelListenerFactory.java
- ProteinShader-beta-0_9_4-src/src/org/proteinshader/gui/listeners/controlpanel/VisibilityPanelListenerFactory.java
- ProteinShader-beta-0_9_4-src/src/org/proteinshader/gui/listeners/controlpanel/DecorationsPanelListenerFactory.java
- ProteinShader-beta-0_9_4-src/src/org/proteinshader/gui/listeners/controlpanel/ScalePanelListenerFactory.java
- ProteinShader-beta-0_9_4-src/src/org/proteinshader/gui/listeners/controlpanel/SelectorPanelListenerFactory.java
- ProteinShader-beta-0_9_4-src/src/org/proteinshader/gui/listeners/controlpanel/RadioPanelListenerFactory.java
- ProteinShader-beta-0_9_4-src/src/org/proteinshader/gui/listeners/controlpanel/package.html
- ProteinShader-beta-0_9_4-src/src/org/proteinshader/gui/listeners/controlpanel/OptimizePanelListenerFactory.java
- ProteinShader-beta-0_9_4-src/src/org/proteinshader/gui/listeners/controlpanel/MotionPanelListenerFactory.java
- ProteinShader-beta-0_9_4-src/src/org/proteinshader/gui/listeners/controlpanel/ColorPanelListenerFactory.java
- ProteinShader-beta-0_9_4-src/src/org/proteinshader/gui/listeners/controlpanel/AntialiasingPanelListenerFactory.java
- ProteinShader-beta-0_9_4-src/src/org/proteinshader/gui/listeners/CanvasKeyListener.java
- ProteinShader-beta-0_9_4-src/src/org/proteinshader/gui/listeners/WindowListenerFactory.java
- ProteinShader-beta-0_9_4-src/src/org/proteinshader/gui/listeners/package.html
- ProteinShader-beta-0_9_4-src/src/org/proteinshader/gui/listeners/CanvasMouseListener.java
- ProteinShader-beta-0_9_4-src/src/org/proteinshader/gui/ProteinShader.java
- ProteinShader-beta-0_9_4-src/src/org/proteinshader/gui/MediatorImpl.java
- ProteinShader-beta-0_9_4-src/src/org/proteinshader/gui/ProteinShaderSplasher.java
- ProteinShader-beta-0_9_4-src/src/org/proteinshader/gui/Renderer.java
- ProteinShader-beta-0_9_4-src/src/org/proteinshader/gui/package.html
- ProteinShader-beta-0_9_4-src/src/org/proteinshader/gui/ProteinShaderGUI.java
- ProteinShader-beta-0_9_4-src/src/org/proteinshader/gui/Mediator.java
- ProteinShader-beta-0_9_4-src/src/org/proteinshader/structure/factory/SegmentFactory.java
- ProteinShader-beta-0_9_4-src/src/org/proteinshader/structure/factory/package.html
- ProteinShader-beta-0_9_4-src/src/org/proteinshader/structure/factory/BetaStrandSegmentFactory.java
- ProteinShader-beta-0_9_4-src/src/org/proteinshader/structure/io/filters/PDBFileFilter.java
- ProteinShader-beta-0_9_4-src/src/org/proteinshader/structure/io/filters/package.html
- ProteinShader-beta-0_9_4-src/src/org/proteinshader/structure/io/demos/PDBStructureReaderDemo.java
- ProteinShader-beta-0_9_4-src/src/org/proteinshader/structure/io/demos/SegmentDemo.java
- ProteinShader-beta-0_9_4-src/src/org/proteinshader/structure/io/demos/package.html
- ProteinShader-beta-0_9_4-src/src/org/proteinshader/structure/io/exceptions/PDBLineParserException.java
- ProteinShader-beta-0_9_4-src/src/org/proteinshader/structure/io/exceptions/PDBFieldExtractorException.java
- ProteinShader-beta-0_9_4-src/src/org/proteinshader/structure/io/exceptions/StructureReaderException.java
[truncated: 809 more entries]
