# Supplementary material for: ProteinShader: illustrative rendering of macromolecules
Source: BMC Struct Biol. 2009 Mar 30;9:19. doi: 10.1186/1472-6807-9-19 (PMC2672931; doi:10.1186/1472-6807-9-19)
Supplement: Additional file 2 — ProteinShader program with source code. This compressed file contains everything in the binary distribution plus the Java source code and a build.xml file for compiling with Ant. [file 1472-6807-9-19-S2.gz › ProteinShader-beta-0_9_4-src/testscripts/runVisitorDemo.sh]

cd ./../bin
echo ""
echo "The Visitor will print the ID of each object it visits."
echo ""
echo "**********************************************************************"
echo "TEST 1:  1HGU.pdb (human growth hormone PDB file)"
echo "**********************************************************************"
java -Djava.library.path=./../jogl  \
     -cp ./../jogl/jogl.jar:.       \
     org.proteinshader.structure.visitor.demos.VisitorDemo \
     ./../data/1HGU.pdb  \
     > ./../testscripts/output/VisitorDemo-1HGU.out
echo "Output written to ./../testscripts/output/VisitorDemo-1HGU.out"
echo ""

echo ""
echo "**********************************************************************"
echo "TEST 2:  1AQB.pdb (retinol-binding protein PDB file)"
echo "**********************************************************************"
java -Djava.library.path=./../jogl  \
     -cp ./../jogl/jogl.jar:.       \
     org.proteinshader.structure.visitor.demos.VisitorDemo \
     ./../data/1AQB.pdb  \
     > ./../testscripts/output/VisitorDemo-1AQB.out
echo "Output written to ./../testscripts/output/VisitorDemo-1AQB.out"
echo ""

echo ""
echo "**********************************************************************"
echo "TEST 3:  1JUN.pdb (C-JUN transcripton factor PDB file)"
echo "**********************************************************************"
java -Djava.library.path=./../jogl  \
     -cp ./../jogl/jogl.jar:.       \
     org.proteinshader.structure.visitor.demos.VisitorDemo \
     ./../data/1JUN.pdb  \
     > ./../testscripts/output/VisitorDemo-1JUN.out
echo "Output written to ./../testscripts/output/VisitorDemo-1JUN.out"
echo ""
