# Supplementary material for: ProteinShader: illustrative rendering of macromolecules
Source: BMC Struct Biol. 2009 Mar 30;9:19. doi: 10.1186/1472-6807-9-19 (PMC2672931; doi:10.1186/1472-6807-9-19)
Supplement: Additional file 2 — ProteinShader program with source code. This compressed file contains everything in the binary distribution plus the Java source code and a build.xml file for compiling with Ant. [file 1472-6807-9-19-S2.gz › ProteinShader-beta-0_9_4-src/testscripts/READ_ME.txt]

testscripts directory:

The shell scripts (for Linux or Macintosh OS X) in this directory are for 
running some simple demo programs that were used for initial testing of a few 
of the ProteinShader classes.  The are all simple line-driven programs that
dump numbers to a file, and can be very useful for debugging.  The output
files will be placed in the output subdirectory.  Some of these files can
be quite large, so it may be a good idea to delete them if they are no longer
needed.

Before trying to run any of these scripts, check that the org directory 
is present in the bin directory. After compliling the ProteinShader program, 
the contents of the org directory are bundled into a runnable JAR file, 
ProteinShader.jar.  There is usually no reason to keep the org directory (with 
all of the Java ".class" files), so the org directory and its contents are 
usually deleted after creating the JAR file.  However, to run any of the 
line-driven demo programs (each with their own main() method), the org dirctory
and all of its contents must present in the bin directory.  If necessary, the 
source code can be compiled again using Ant (see help.html in the help 
directory).

To run a shell script like runGlyphDemo.sh, use a Terminal window (on Linux,
or Macintosh OS X) and type "sh runGlyphDemo.sh" on the command line.
