# Supplementary material for: ProteinShader: illustrative rendering of macromolecules
Source: BMC Struct Biol. 2009 Mar 30;9:19. doi: 10.1186/1472-6807-9-19 (PMC2672931; doi:10.1186/1472-6807-9-19)
Supplement: Additional file 2 — ProteinShader program with source code. This compressed file contains everything in the binary distribution plus the Java source code and a build.xml file for compiling with Ant. [file 1472-6807-9-19-S2.gz › ProteinShader-beta-0_9_4-src/testscripts/runModifierDemo.sh]

cd ./../bin
echo ""
echo "After writing the original Structure, in which Helices are INVISIBLE"
echo "and have a shape of ALPHA_RIBBON, the Structure will be modified and"
echo "written with Helices set to OPAQUE and CYLINDER shaped.  The Atoms and"
echo "Bonds of each Helix will also be changed from OPAQUE to INVISIBLE."
echo ""
echo "**********************************************************************"
echo "TEST 1:  1HGU.pdb (human growth hormone PDB file)"
echo "**********************************************************************"
java -Djava.library.path=./../jogl  \
     -cp ./../jogl/jogl.jar:.       \
     org.proteinshader.structure.visitor.demos.ModifierVisitorDemo \
     ./../data/1HGU.pdb  \
     ./../testscripts/output/ModifierDemo-1HGU

echo ""
echo "**********************************************************************"
echo "TEST 2:  1AQB.pdb (retinol-binding protein PDB file)"
echo "**********************************************************************"
java -Djava.library.path=./../jogl  \
     -cp ./../jogl/jogl.jar:.       \
     org.proteinshader.structure.visitor.demos.ModifierVisitorDemo \
     ./../data/1AQB.pdb  \
     ./../testscripts/output/ModifierDemo-1AQB
