# Supplementary material for: ProteinShader: illustrative rendering of macromolecules
Source: BMC Struct Biol. 2009 Mar 30;9:19. doi: 10.1186/1472-6807-9-19 (PMC2672931; doi:10.1186/1472-6807-9-19)
Supplement: Additional file 2 — ProteinShader program with source code. This compressed file contains everything in the binary distribution plus the Java source code and a build.xml file for compiling with Ant. [file 1472-6807-9-19-S2.gz › ProteinShader-beta-0_9_4-src/testscripts/runReaderDemo.sh]

cd ./../bin

echo "*************************************************************************"
echo "TEST 1:  6I1B.pdb (Interleukin-1 Beta PDB file)"
echo "*************************************************************************"
java -Djava.library.path=./../jogl  \
     -cp ./../jogl/jogl.jar:.       \
     org.proteinshader.structure.io.demos.PDBStructureReaderDemo \
     ./../data/6I1B.pdb  \
     ./../testscripts/output/ReaderDemo-6I1b

echo ""
echo "*************************************************************************"
echo "TEST 2:  1HGU.pdb (human growth hormone PDB file)"
echo "*************************************************************************"
java -Djava.library.path=./../jogl  \
     -cp ./../jogl/jogl.jar:.       \
     org.proteinshader.structure.io.demos.PDBStructureReaderDemo \
     ./../data/1HGU.pdb  \
     ./../testscripts/output/ReaderDemo-1HGU

echo ""
echo "*************************************************************************"
echo "TEST 3:  1AQB.pdb (retinol-binding protein PDB file)"
echo "*************************************************************************"
java -Djava.library.path=./../jogl  \
     -cp ./../jogl/jogl.jar:.       \
     org.proteinshader.structure.io.demos.PDBStructureReaderDemo \
     ./../data/1AQB.pdb  \
     ./../testscripts/output/ReaderDemo-1AQB
     
echo "*************************************************************************"
echo "TEST 4:  NoSuchFile.pdb, which is a non-existant file (ERROR test)"
echo "*************************************************************************"
java -Djava.library.path=./../jogl  \
     -cp ./../jogl/jogl.jar:.       \
     org.proteinshader.structure.io.demos.PDBStructureReaderDemo \
     ./../data/NoSuchFile.pdb  \
     ./../testscripts/output/ReaderDemo-NoSuchFile

echo "*************************************************************************"
echo "TEST 5:  1HGU-NoHEADER.pdb with no HEADER record (ERROR test)"
echo "*************************************************************************"
java -Djava.library.path=./../jogl  \
     -cp ./../jogl/jogl.jar:.  \
     org.proteinshader.structure.io.demos.PDBStructureReaderDemo \
     ./../data/NoHEADER-1HGU.pdb  \
     ./../testscripts/output/ReaderDemo-NoHeader

echo "*************************************************************************"
echo "TEST 6:  1HGU-BlankPdbIDCode.pdb with blank PDB ID Code (ERROR test)"
echo "*************************************************************************"
java -Djava.library.path=./../jogl  \
     -cp ./../jogl/jogl.jar:.  \
     org.proteinshader.structure.io.demos.PDBStructureReaderDemo \
     ./../data/BlankPdbIDCode-1HGU.pdb \
     ./../testscripts/output/ReaderDemo-BlankPdbIDCode

echo "*************************************************************************"
echo "TEST 7:  1HGU-TruncatedHEADER.pdb with truncated HEADER (ERROR test)"
echo "*************************************************************************"
java -Djava.library.path=./../jogl  \
     -cp ./../jogl/jogl.jar:.  \
     org.proteinshader.structure.io.demos.PDBStructureReaderDemo \
     ./../data/TruncatedHEADER-1HGU.pdb  \
     ./../testscripts/output/ReaderDemo-TruncatedHeader
