# Supplementary material for: ProteinShader: illustrative rendering of macromolecules
Source: BMC Struct Biol. 2009 Mar 30;9:19. doi: 10.1186/1472-6807-9-19 (PMC2672931; doi:10.1186/1472-6807-9-19)
Supplement: Additional file 2 — ProteinShader program with source code. This compressed file contains everything in the binary distribution plus the Java source code and a build.xml file for compiling with Ant. [file 1472-6807-9-19-S2.gz › ProteinShader-beta-0_9_4-src/testscripts/runLocalFrameDemo.sh]

cd ./../bin
echo ""
echo "Testing LocalFrameDemo program..."
java -Djava.library.path=./../jogl  \
     -cp ./../jogl/jogl.jar:.       \
     org.proteinshader.math.LocalFrameDemo \
     > ./../testscripts/output/LocalFrameDemo.out
echo "Output written to ./../testscripts/output/LocalFrameDemo.out"
echo ""
