# Supplementary material for: ProteinShader: illustrative rendering of macromolecules
Source: BMC Struct Biol. 2009 Mar 30;9:19. doi: 10.1186/1472-6807-9-19 (PMC2672931; doi:10.1186/1472-6807-9-19)
Supplement: Additional file 2 — ProteinShader program with source code. This compressed file contains everything in the binary distribution plus the Java source code and a build.xml file for compiling with Ant. [file 1472-6807-9-19-S2.gz › ProteinShader-beta-0_9_4-src/shaders/not-in-use/textured-phong.vert]

/*
 *  textured-phong.vert
 *
 */
varying vec3 normal;
varying vec3 viewDirection;
varying vec3 lightDirection;
varying vec2 textureCoordinates;

void main( void )
{
    // Transform the vertex with the  ModelView matrix (to move to eye space)
    // and then with the Projection matrix (to move to clip space).
    // gl_Position = gl_ProjectionMatrix * gl_ModelViewMatrix * gl_Vertex;
    gl_Position = ftransform();  // Same as line above, but more optimized.
   
    // Normalize the surface normal.
    normal = gl_NormalMatrix * gl_Normal;
   
    // Get the vertex's position in eye space.
    vec4 objectPosition = gl_ModelViewMatrix * gl_Vertex;
   
    // The light position should already be in eye space.
    lightDirection = normalize( gl_LightSource[0].position.xyz 
                                  - objectPosition.xyz );
   
    // Compute the view vector in eye space (the eye
    // is at the origin of eye space by definition).
    viewDirection = -normalize( vec3( objectPosition.xyz ) );
    
    // Set the texture coordinates.
    textureCoordinates = gl_MultiTexCoord0.xy;
}
