# Supplementary material for: ProteinShader: illustrative rendering of macromolecules
Source: BMC Struct Biol. 2009 Mar 30;9:19. doi: 10.1186/1472-6807-9-19 (PMC2672931; doi:10.1186/1472-6807-9-19)
Supplement: Additional file 2 — ProteinShader program with source code. This compressed file contains everything in the binary distribution plus the Java source code and a build.xml file for compiling with Ant. [file 1472-6807-9-19-S2.gz › ProteinShader-beta-0_9_4-src/shaders/not-in-use/glow.frag]

/*
 *  glow.frag
 *
 */
uniform sampler2D baseMap;

varying vec3 normal;
varying vec3 viewDirection;
varying vec3 lightDirection;
varying vec2 textureCoordinates;

void main( void )
{
    // Normalize vectors for Phong lighting.
    vec3 N = normalize( normal );
    vec3 V = normalize( viewDirection );
    vec3 L = normalize( lightDirection );
    
    // Get base color from base texture map.
    //vec4 baseColor = texture2D( baseMap, textureCoordinates );
    
    // Calculate the total ambient light.
    vec4 ambient = gl_LightSource[0].ambient 
                     //* baseColor
                       * gl_FrontMaterial.ambient;
    
    // Calculate the total diffuse light.
    float lambertTerm = max( 0.0, dot( L, N ) );
    vec4 diffuse = lambertTerm 
                     * gl_LightSource[0].diffuse 
                       //* baseColor
                         * gl_FrontMaterial.diffuse ;
    
    // Calculate the total specular light.
    vec4 specular = vec4( 0.0, 0.0, 0.0, 0.0 );
    if( lambertTerm > 0.0 ) { // Is the light on right side of the surface?
        // Calculate R, the reflection of L about the surface normal and use
        // it to calculate the Phong term needed for specular lighting.
        vec3 R = normalize( 2.0 * lambertTerm * N - L );
        float phongTerm = max( 0.0, dot( R, V ) );
        specular = pow( phongTerm, gl_FrontMaterial.shininess )
                     * gl_LightSource[0].specular
                       * gl_FrontMaterial.specular;
    }
    // Calculate the total Phong lighting.
    vec4 phongLighting = gl_FrontMaterial.emission
                           + ambient
                             + diffuse
                               + specular;
    
    // Get glow color from distortion texture (using only the green channel).
    vec4 baseColor = vec4( 0.0, 
                           texture2D( baseMap, textureCoordinates ).g,
                           0.0,
                           0.0 );
    
    // Adjust the glow color to be brightest in dim light.
    float glowCoefficient = smoothstep( 1.1, 0.1, lambertTerm );
    vec4  glowColor = glowCoefficient * baseColor;
    
    gl_FragColor = phongLighting + glowColor;
    
    // Keep the alpha value from the 
    gl_FragColor.a = gl_FrontMaterial.diffuse.a;
}
