# Supplementary material for: ProteinShader: illustrative rendering of macromolecules
Source: BMC Struct Biol. 2009 Mar 30;9:19. doi: 10.1186/1472-6807-9-19 (PMC2672931; doi:10.1186/1472-6807-9-19)
Supplement: Additional file 2 — ProteinShader program with source code. This compressed file contains everything in the binary distribution plus the Java source code and a build.xml file for compiling with Ant. [file 1472-6807-9-19-S2.gz › ProteinShader-beta-0_9_4-src/shaders/not-in-use/bump.vert]

/*
 *  bump.vert
 *
 *  NOTE: Because of an apparent bug in JOGL, user-defined attributes could
 *        not be set (the program object is unavailable once glBegin() is 
 *        called, so the address for user-defined attributes can not be
 *        obtained.
 *
 *        As a work around, the tangent vector is stored in an otherwise 
 *        unneeded built-in attribute, gl_SecondaryColor.  The binormal
 *        is calculated here in the vertex shader as the cross product
 *        of the tangent and the surface normal.
 *        
 */
//attribute vec3 tangent; // Could not be accessed (see note above).

varying vec3 surfaceNormal;
varying vec3 surfaceTangent;
varying vec3 surfaceBinormal;
varying vec3 viewDirection;
varying vec3 lightDirection;
varying vec2 textureCoordinates;

void main( void )
{
    // Transform the vertex with the  ModelView matrix (to move to eye space)
    // and then with the Projection matrix (to move to clip space).
    // gl_Position = gl_ProjectionMatrix * gl_ModelViewMatrix * gl_Vertex;
    gl_Position = ftransform();  // Same as line above, but more optimized.
    
    // Set the texture coordinates.
    textureCoordinates = gl_MultiTexCoord0.xy;
    
    // Normalize the surface normal, tangent, and binormal vectors.
    // Note that gl_SecondaryColor had to be used to store the tangent,
    // because of problems accessing user-defined attributes (see note at top).
    surfaceTangent.xyz  = gl_SecondaryColor.rbg;
    //surfaceBinormal = cross( -gl_Normal, surfaceTangent );
    surfaceBinormal = cross( gl_Normal, surfaceTangent );
    surfaceNormal   = normalize( gl_NormalMatrix * gl_Normal );
    surfaceTangent  = normalize( gl_NormalMatrix * surfaceTangent );
    surfaceBinormal = normalize( gl_NormalMatrix * surfaceBinormal );
   
    // Get the vertex's position in eye space.
    vec4 objectPosition = gl_ModelViewMatrix * gl_Vertex;
   
   // Compute the view vector in eye space (the eye
    // is at the origin of eye space by definition).
    viewDirection = -normalize( vec3( objectPosition.xyz ) );
    
    // The light position should already be in eye space.
    lightDirection = normalize( gl_LightSource[0].position.xyz
                                  - objectPosition.xyz );
}
