# Supplementary material for: ProteinShader: illustrative rendering of macromolecules
Source: BMC Struct Biol. 2009 Mar 30;9:19. doi: 10.1186/1472-6807-9-19 (PMC2672931; doi:10.1186/1472-6807-9-19)
Supplement: Additional file 2 — ProteinShader program with source code. This compressed file contains everything in the binary distribution plus the Java source code and a build.xml file for compiling with Ant. [file 1472-6807-9-19-S2.gz › ProteinShader-beta-0_9_4-src/shaders/not-in-use/bump.frag]

/*
 *  bump.frag
 *
 */
uniform sampler2D baseMap;
uniform sampler2D bumpMap;

varying vec3 surfaceNormal;
varying vec3 surfaceTangent;
varying vec3 surfaceBinormal;
varying vec3 viewDirection;
varying vec3 lightDirection;
varying vec2 textureCoordinates;

void main( void )
{
    // Normalize all direction vectors.
    vec3 fvSurfaceNormal   = normalize( surfaceNormal   );
    vec3 fvSurfaceTangent  = normalize( surfaceTangent  );
    vec3 fvSurfaceBinormal = normalize( surfaceBinormal );
    vec3 fvViewDirection   = normalize( viewDirection   );
    vec3 fvLightDirection  = normalize( lightDirection  );
    
    // Set the view direction and normalize it.
    vec3 V;
    V.x = dot( fvSurfaceTangent,  fvViewDirection );
    V.y = dot( fvSurfaceBinormal, fvViewDirection );
    V.z = dot( fvSurfaceNormal,   fvViewDirection );
    V = normalize( V );
    
    // Set the light direction and normalize it.
    vec3 L;
    L.x = dot( fvSurfaceTangent,  fvLightDirection );
    L.y = dot( fvSurfaceBinormal, fvLightDirection );
    L.z = dot( fvSurfaceNormal,   fvLightDirection );
    L = normalize( L );
    
    // Get the surface normal from the bump map and normalize it.
    vec3 N = 2.0 * texture2D( bumpMap, textureCoordinates ).xyz - 1.0;
    N = normalize( N );
    
    // Get base color from base texture map.
    vec4 baseColor = texture2D( baseMap, textureCoordinates );
    
    // Calculate the total ambient light.
    vec4 ambient = gl_LightSource[0].ambient 
                     * baseColor
                       * gl_FrontMaterial.ambient;
    
    // Calculate the total diffuse light.
    float lambertTerm = max( 0.0, dot( L, N ) );
    vec4 diffuse = lambertTerm 
                     * gl_LightSource[0].diffuse 
                       * baseColor
                         * gl_FrontMaterial.diffuse ;
    
    // Calculate the total specular light.
    vec4 specular = vec4( 0.0, 0.0, 0.0, 0.0 );
    if( lambertTerm > 0.0 ) { // Is the light on right side of the surface?
        // Calculate R, the reflection of L about the surface normal and use
        // it to calculate the Phong term needed for specular lighting.
        vec3 R = normalize( 2.0 * lambertTerm * N - L );
        float phongTerm = max( 0.0, dot( R, V ) );
        specular = pow( phongTerm, gl_FrontMaterial.shininess )
                     * gl_LightSource[0].specular
                       * gl_FrontMaterial.specular;
    }
    // Calculate the total Phong lighting.
    gl_FragColor = gl_FrontMaterial.emission
                     + ambient
                       + diffuse
                         + specular;
    
    // Keep the alpha value from the material's diffuse property.
    gl_FragColor.a = gl_FrontMaterial.diffuse.a;
}
