# Supplementary material for: ProteinShader: illustrative rendering of macromolecules
Source: BMC Struct Biol. 2009 Mar 30;9:19. doi: 10.1186/1472-6807-9-19 (PMC2672931; doi:10.1186/1472-6807-9-19)
Supplement: Additional file 2 — ProteinShader program with source code. This compressed file contains everything in the binary distribution plus the Java source code and a build.xml file for compiling with Ant. [file 1472-6807-9-19-S2.gz › ProteinShader-beta-0_9_4-src/src/org/proteinshader/math/HermiteDemo.java]

/*******************************************************************************
 *
 * File    :    HermiteDemo.java
 *
 * Author  :    Joseph R. Weber
 *
 * Purpose :    Performs some simple tests on the Hermite class.
 *
 ******************************************************************************/

package org.proteinshader.math;

import java.text.NumberFormat;
import java.text.DecimalFormat;

// All subsequent comments beginning with "/**" and ending with "*/"
// are intended to be used by JavaDoc to generate an API in html form.

/*******************************************************************************
Performs some simple tests on the Hermite class.
*******************************************************************************/
public class HermiteDemo
{
    /** The number of segments to divide the curve into is 10,
        so the total number of points printed will be 11,
        including the points for t = 0.0 and t = 1.0. */
    public static final int SEGMENTS = 10;

    /***************************************************************************
    Creates a start and end point (each with a tangent vector)
    to plug into a Hermite object.  A helper method is then used to
    increment parameter t from 0.0 to 1.0 while printing the
    points (and tangents) in between the start and end points.
    When graphed, these point should form a curve.
    ***************************************************************************/
    public static void main( String [] args )
    {
        // Announce purpose of tests.
        System.out.println( "\nHERMITE INTERPOLATION TESTS:\n\n"
          + "The constructor for class Hermite expects a start point,"
          + "\nan end point, a start tangent, and an end tangent.\n"
          + "Coefficients for a cubic equation are than calculated\n"
          + "by the constructor.  The calculatePoint(t) method\n"
          + "expects a value of t between 0.0 and 1.0, and it will\n"
          + "return an interpolated point on the curve between\n"
          + "the start and end points.  A calculateTangent(t)\n"
          + "method is also provided.  This demo class tests these\n"
          + "methods.\n\n"
          + "Points and tangents are given in the form (x, y, z).");

        // Create a start and end point in the xy-plane.
        Point3d p1 = new Point3d( 0, 1, 0 ),
                p2 = new Point3d( 1, 0, 0 );
        Vec3d tan1 = new Vec3d( 1, 0, 0 ),
              tan2 = new Vec3d( 0, -1, 0 );

        // Print the start point, end point, and Hermite curve.
        printStartAndEndPoints( p1, p2, tan1, tan2 );
        printCurve( new Hermite( p1, p2, tan1, tan2 ) );

        // Change points to include z-values.
        p1.setXYZ( 0, 1, -1 );
        p2.setXYZ( 1, 0, 0 );
        tan1.setXYZ( 1, 0, 1 );
        tan2.setXYZ( 0, -1, 0.5 );

        // Print the start point, end point, and Hermite curve.
        printStartAndEndPoints( p1, p2, tan1, tan2 );
        printCurve( new Hermite( p1, p2, tan1, tan2 ) );
    }

    /***************************************************************************
    Prints the start and end points along with their tangents.

    @param p1    the start point
    @param p2    the end point
    @param tan1  the tangent of the start point.
    @param tan2  the tangent of the end point.
    ***************************************************************************/
    public static void printStartAndEndPoints( Point3d p1, Point3d p2,
                                               Vec3d tan1, Vec3d tan2)
    {
        System.out.println(
            "\nStart Point: " + p1 + " with tangent " + tan1 + "\n"
          + "End Point:   " + p2 + " with tangent " + tan2 + "\n" );
    }

    /***************************************************************************
    Uses the Hermite object to obtain and print interpolated points
    from parameter t = 0.0 to t = 1.0.

    <br/><br/>
    The total number of points is SEGMENTS + 1, and each point is
    printed along with its tangent.

    @param hermite  a Hermite object with a start and end point.
    ***************************************************************************/
    public static void printCurve( Hermite hermite )
    {
        NumberFormat formatter = new DecimalFormat( "0.00" );

        // Print points from t = 0.0 to t = 1.0.
        for( int i = 0; i <= SEGMENTS; ++i ) {
            double t = i / (double)SEGMENTS;

            System.out.println( "t = " + formatter.format( t )
                + ": " + hermite.calculatePoint( t )
                + " with tangent " + hermite.calculateTangent( t ) );
        }
    }
}
