# Supplementary material for: ProteinShader: illustrative rendering of macromolecules
Source: BMC Struct Biol. 2009 Mar 30;9:19. doi: 10.1186/1472-6807-9-19 (PMC2672931; doi:10.1186/1472-6807-9-19)
Supplement: Additional file 2 — ProteinShader program with source code. This compressed file contains everything in the binary distribution plus the Java source code and a build.xml file for compiling with Ant. [file 1472-6807-9-19-S2.gz › ProteinShader-beta-0_9_4-src/src/org/proteinshader/math/Point3d.java]

/*******************************************************************************
 *
 * File    :    Point3d.java
 *
 * Author  :    Joseph R. Weber
 *
 * Purpose :    This class is used to create a point with 3 elements
 *              of type double.
 *
 ******************************************************************************/

 /******************************************************************************
 *
 * Copyright 2007 Joseph Robert Weber, joe.weber@alumni.duke.edu
 *
 * This file is part of the ProteinShader program.
 *
 * The ProteinShader is free software; you can redistribute it and/or
 * modify it under the terms of the GNU General Public License as
 * published by the Free Software Foundation; either version 3 of the
 * License, or (at your option) any later version.
 *
 * The ProteinShader is distributed in the hope that it will be
 * useful, but WITHOUT ANY WARRANTY; without even the implied
 * warranty of MERCHANTABILITY or FITNESS FOR A PARTICULAR PURPOSE.
 * See the GNU General Public License for more details.
 *
 * You should have received a copy of the GNU General
 * Public License along with this program.  If not, see
 * <http://www.gnu.org/licenses/>.
 *
 ******************************************************************************/

package org.proteinshader.math;

import java.text.NumberFormat;
import java.text.DecimalFormat;

// All subsequent comments beginning with "/**" and ending with "*/"
// are intended to be used by JavaDoc to generate an API in html form.

/*******************************************************************************
This class is used to create a point with 3 elements of type double.
The Point3f class is nearly identical, except that it happens to use
floats rather than doubles.

<br/><br/>
The x, y, and z attributes have been made public because this class
is primarily only a data structure (although there are a few methods
for doing basic point operations).
*******************************************************************************/
public class Point3d implements Cloneable
{
    /** As a convienence for debugging, the toString() method
        will return a representation of a point in the general
        form "(x, y, z)", where the number of decimal places for
        each value will be determined this decimal format String,
        which is "0.000". */
    public static final String DECIMAL_FORMAT = "0.000";

    /** The public x-coordinate of this three element point. */
    public double x;

    /** The public y-coordinate of this three element point. */
    public double y;

    /** The public z-coordinate of this three element point. */
    public double z;

    /***************************************************************************
    Constructs a Point3d at the origin.
    ***************************************************************************/
    public Point3d()
    {
        x = 0.0;
        y = 0.0;
        z = 0.0;
    }

    /***************************************************************************
    Constructs a point with the requested xyz-coordinates.

    @param x  the x-coordinate.
    @param y  the y-coordinate.
    @param z  the z-coordinate.
    ***************************************************************************/
    public Point3d( double x, double y, double z )
    {
        this.x = x;
        this.y = y;
        this.z = z;
    }

    /***************************************************************************
    Returns the point created by adding the vector given as an
    argument to the point that is the calling object.

    <br/><br/>
    The original point is not modified.

    @param vec  rgw vector to translate the point by.
    @return  A new point.
    ***************************************************************************/
    public Point3d add( Vec3d vec )
    {
        return new Point3d( x + vec.x,
                            y + vec.y,
                            z + vec.z );
    }

    /***************************************************************************
    Tranlates the calling Point3d by adding the vector xyz-coordinates
    to it.

    @param vec the vector to translate the point by.
    ***************************************************************************/
    public void addToMe( Vec3d vec )
    {
        x += vec.x;
        y += vec.y;
        z += vec.z;
    }

    /***************************************************************************
    Returns a clone of this point.

    <br/><br/>
    The clone is a deep clone (completely independent of the
    original).

    @return  A clone of the calling Point.
    ***************************************************************************/
    public Point3d clone()
    {
        try {
            // The attributes of Point3d are all numeric,
            // so super.clone() is adequate.
            return (Point3d)super.clone();
        }
        catch( CloneNotSupportedException e )
        {
            return null;
        }
    }

    /***************************************************************************
    Returns the direction vector obtained by subtracting the point
    given as an argument from the calling point.  The direction vector
    can be thought of as an arrow with its tail at the point given as
    an argument and the arrowhead at the point that is the calling
    object of this method.

    @param point  The point to subtract from the calling point.
    @return  A direction vector.
    ***************************************************************************/
    public Vec3d minus( Point3d point )
    {
        return new Vec3d( x - point.x,
                          y - point.y,
                          z - point.z );
    }

    /***************************************************************************
    Sets the xyz-values of the point.

    @param x  the x-coordinate.
    @param y  the y-coordinate.
    @param z  the z-coordinate.
    ***************************************************************************/
    public void setXYZ( double x, double y, double z )
    {
        this.x = x;
        this.y = y;
        this.z = z;
    }

    /***************************************************************************
    As a convenience for debugging, the toString() method returns
    the xyz-coordinates of the point in the form "(x, y, z)".  The
    number of digits after the decimal place will be determined by
    the DECIMAL_FORMAT constant for this class.

    @return  A String representation of this vector.
    ***************************************************************************/
    public String toString()
    {
        NumberFormat nf = new DecimalFormat( DECIMAL_FORMAT );

        return "(" + nf.format( x ) + ", "
                   + nf.format( y ) + ", "
                   + nf.format( z ) + ")";
    }
}
