# Supplementary material for: ProteinShader: illustrative rendering of macromolecules
Source: BMC Struct Biol. 2009 Mar 30;9:19. doi: 10.1186/1472-6807-9-19 (PMC2672931; doi:10.1186/1472-6807-9-19)
Supplement: Additional file 2 — ProteinShader program with source code. This compressed file contains everything in the binary distribution plus the Java source code and a build.xml file for compiling with Ant. [file 1472-6807-9-19-S2.gz › ProteinShader-beta-0_9_4-src/src/org/proteinshader/math/QuaternionDemo.java]

/*******************************************************************************
 *
 * File    :    QuaternionDemo.java
 *
 * Author  :    Joseph R. Weber
 *
 * Purpose :    Performs several tests on the Quaternion class,
 *              including a test of the SLERP (Spherical Linear
 *              intERPolation) algorithm.
 *
 ******************************************************************************/

package org.proteinshader.math;

import java.text.NumberFormat;
import java.text.DecimalFormat;

// All subsequent comments beginning with "/**" and ending with "*/"
// are intended to be used by JavaDoc to generate an API in html form.

/*******************************************************************************
Performs several tests on the Quaternion class, including a test
of the SLERP (Spherical Linear intERPolation) algorithm.

<br/><br/>
TEST A - Matrix to Quaternion Conversion        <br/>
TEST B - Quaternion to Matrix Conversion        <br/>
TEST C - Multiply a Point by a Quaternion       <br/>
TEST D - Interpolation between 2 Quaternions    <br/>

<br/><br/>
Some of the SLERP tests are based on figures and examples of
quaternion interpolation (SLERP) on the "EuclideanSpace - building
a 3D world" web site by Martin Baker:  <br/><br/>

<a href="http://www.euclideanspace.com/maths/algebra/realNormedAlgebra/quaternions/slerp/">
http://www.euclideanspace.com/maths/algebra/realNormedAlgebra/quaternions/slerp/
</a> (cited December 2006).
*******************************************************************************/
public class QuaternionDemo
{
    /** The banner width is the number of asterisks to
        print on the line line above or below a banner
        title.  The value is set to 70. */
    public static final int BANNER_WIDTH = 70;

    private Vec3d N1, B1, T1, // equivalent to 3 x 3 matrix [N1 B1 T1]
                  N2, B2, T2, // equivalent to 3 x 3 matrix [N2 B2 T2]
                  N3, B3, T3, // equivalent to 3 x 3 matrix [N3 B3 T3]
                  N4, B4, T4, // equivalent to 3 x 3 matrix [N4 B4 T4]
                  N5, B5, T5, // equivalent to 3 x 3 matrix [N5 B5 T5]
                  N6, B6, T6; // equivalent to 3 x 3 matrix [N6 B6 T6]

    private Quaternion m_identityQuat,
                       m_pos90XRollQuat,
                       m_neg90XRollQuat,
                       m_pos90YRollQuat,
                       m_neg90YRollQuat,
                       m_neg90ZRollQuat,
                       m_pos90ZRollQuat;

    private NumberFormat m_formatter;

    /***************************************************************************
    Creates a QuaternionDemo object with several vector and
    quaternions that can be used for testing purposes.
    ***************************************************************************/
    public QuaternionDemo()
    {
        m_identityQuat = new Quaternion();

        // Create Matrix1 equivalent as three column vectors.
        // The matrix specifies a 90 degree x-roll.
        N1 = new Vec3d( 1,  0,  0 );
        B1 = new Vec3d( 0,  0,  1 );
        T1 = new Vec3d( 0, -1,  0 );
        m_pos90XRollQuat = new Quaternion( N1, B1, T1 );

        // Create Matrix2 equivalent as three column vectors.
        // The matrix specifies a -90 degree x-roll.
        N2 = new Vec3d( 1,  0,  0 );
        B2 = new Vec3d( 0,  0, -1 );
        T2 = new Vec3d( 0,  1,  0 );
        m_neg90XRollQuat = new Quaternion( N2, B2, T2 );

        // Create Matrix3 equivalent as three column vectors.
        // The matrix specifies a 90 degree z-roll.
        N3 = new Vec3d( 0,  0, -1 );
        B3 = new Vec3d( 0,  1,  0 );
        T3 = new Vec3d( 1,  0,  0 );
        m_pos90YRollQuat = new Quaternion( N3, B3, T3 );

        // Create Matrix4 equivalent as three column vectors.
        // The matrix specifies a -90 degree z-roll.
        N4 = new Vec3d(  0,  0,  1 );
        B4 = new Vec3d(  0,  1,  0 );
        T4 = new Vec3d( -1,  0,  0 );
        m_neg90YRollQuat = new Quaternion( N4, B4, T4 );

        // Create Matrix5 equivalent as three column vectors.
        // The matrix specifies a 90 degree z-roll.
        N5 = new Vec3d(  0,  1,  0 );
        B5 = new Vec3d( -1,  0,  0 );
        T5 = new Vec3d(  0,  0,  1 );
        m_pos90ZRollQuat = new Quaternion( N5, B5, T5 );

        // Create Matrix6 equivalent as three column vectors.
        // The matrix specifies a -90 degree z-roll.
        N6 = new Vec3d( 0, -1,  0 );
        B6 = new Vec3d( 1,  0,  0 );
        T6 = new Vec3d( 0,  0,  1 );
        m_neg90ZRollQuat = new Quaternion( N6, B6, T6 );

        m_formatter = new DecimalFormat( "0.00" );
    }

    /***************************************************************************
    TEST A: Creates two matrices with known quaternion solutions and
    prints the matrices, the known solutions, and the solutions
    generated by class Quaternion.

    <br/><br/>
    The first rotation matrix used for testing is M = [N B T],
    where N, B, and T are column vectors:

    <br/><br/>
    N = (0, -1, 0)   <br/>
    B = (1, 0, 0)    <br/>
    T = (0, 0, 1)    <br/>

    <br/><br/>
    This rotation matrix is a -90 degree z-roll and should convert
    to the quaternion Q where

    <br/><br/>
    Q = (x, y, z, w)                    <br/>
    Q = (0, 0, -sqrt(2)/2, sqrt(2)/2)   <br/>
    Q = (0, 0, -0.707, 0.707)           <br/>

    <br/><br/>
    The column vectors are then changed to the equivalent of a
    90 degree x-roll matrix

    <br/><br/>
    N = (1, 0, 0)    <br/>
    B = (0, 0, 1)    <br/>
    T = (0, -1, 0)   <br/>

    <br/><br/>
    which should result in quaternion = (0.707, 0, 0, 0.707)
    ***************************************************************************/
    public void testMatrixToQuaternionConversion()
    {
        // Announce the purpose of this test.
        printBanner( "TEST A - Matrix to Quaternion Conversion:",
            "Tests a constructor and a setXYZW() method." );

        // Print the rotation matrix [N6 B6 T6] and
        // its known matrix->quaternion solution.
        printColumnVectors( N6, B6, T6 );
        System.out.println(
              "This rotation matrix, a -90 degree z-roll,\n"
            + "should convert to the quaternion:\n"
            + "Q = (x, y, z, w)\n"
            + "Q = (0, 0, -sqrt(2)/2, sqrt(2)/2)\n"
            + "Q = (0, 0, -0.707, 0.707)" );

        // Convert the matrix [N6 B6 T6] to a quaternion and print.
        convertToQuaternionAndPrint( N6, B6, T6 );

        // Print the rotation matrix [N1 B1 T1] and its solution.
        System.out.println(
            "\nHere is another rotation matrix, a 90 degree x-roll:");
        printColumnVectors( N1, B1, T1 );
        System.out.println(
            "which should give quaterion = (0.707, 0, 0, 0.707)" );

        // Convert the matrix [N1 B1 T1] to a quaternion and print.
        convertToQuaternionAndPrint( N1, B1, T1 );
    }

    /***************************************************************************
    TEST B: Prints the result of converting a Matrix to a Quaternion
    and then converting the Quaternion back to a Matrix.  Two example
    are given.
    ***************************************************************************/
    public void testQuaternionToMatrixConversion()
    {
        // Announce the purpose of this test.
        printBanner( "TEST B - Quaternion to Matrix Conversion:",
            "Tests generateMatrix() method." );

        // Create a Quaternion object based on [N6, B6, T6].
        printColumnVectors( N6, B6, T6 );
        System.out.println( "Converting [N B T] to a Quaternion..." );
        Quaternion quat = new Quaternion( N6, B6, T6 );

        // Create new column vectors to store a matrix in.
        Vec3d N = new Vec3d(),
              B = new Vec3d(),
              T = new Vec3d();

        // Convert back from a Quaternion to 3 column vectors.
        System.out.println(
            "Converting Quaternion back to [N B T]...");
        quat.generateMatrix( N, B, T );
        printColumnVectors( N, B, T );

        // Repeate above test with [N1 B1 T1].
        System.out.println( "Here is a similar test:" );
        printColumnVectors( N1, B1, T1 );
        System.out.println( "Converting [N B T] to a Quaternion..." );
        quat.setXYZW( N1, B1, T1 );

        // Convert back from a Quaternion to 3 column vectors.
        System.out.println(
            "Converting Quaternion back to [N B T]...");
        quat.generateMatrix( N, B, T );
        printColumnVectors( N, B, T );

    }

    /***************************************************************************
    TEST C: Prints the results of several Point3d x Quaternion
    multiplications.
    ***************************************************************************/
    public void testMultiplyPointByQuaternion()
    {
        // Announce the purpose of this test.
        printBanner( "TEST C: Multiply a Point by a Quaternion:",
            "Tests multiply(Point3d) method." );

        // Create 2 Quaternion objects and 3 point to work with.
        Quaternion quatA = new Quaternion( N6, B6, T6 ),
                   quatB = new Quaternion( N1, B1, T1 );
        Point3d p1 = new Point3d( 0.5, 0.0, 0.0 ),
                p2 = new Point3d( 0.0, 0.5, 0.0 ),
                p3 = new Point3d( 0.0, 0.0, 0.5 );

        // Print the quaternions and points to be used for testing.
        System.out.println(
              "QuatA = (x, y, z, w) = " + quatA + "\n"
            + "QuatB = (x, y, z, w) = " + quatB + "\n\n"
            + "Point1 = (x, y, z) = " + p1 + "\n"
            + "Point2 = (x, y, z) = " + p2 + "\n"
            + "Point3 = (x, y, z) = " + p3 + "\n" );

        // Results using a TI-86 Calculator:
        System.out.println( "Results using a TI-86 Calculator:\n\n"
            + "Point1 x QuatA = (0, -0.5, 0)\n"
            + "Point2 x QuatA = (0.5, 0, 0)\n"
            + "Point3 x QuatA = (0, 0, 0.5)\n\n"
            + "Point1 x QuatB = (0.5, 0, 0)\n"
            + "Point2 x QuatB = (0, 0, 0.5)\n"
            + "Point3 x QuatB = (0, -0.5, 0)\n" );

        // Print out (point x quaternion) results.
        System.out.println( "Results using class Quaternion:\n\n"
            + "Point1 x QuatA = " + quatA.multiply( p1 ) + "\n"
            + "Point2 x QuatA = " + quatA.multiply( p2 ) + "\n"
            + "Point3 x QuatA = " + quatA.multiply( p3 ) + "\n\n"
            + "Point1 x QuatB = " + quatB.multiply( p1 ) + "\n"
            + "Point2 x QuatB = " + quatB.multiply( p2 ) + "\n"
            + "Point3 x QuatB = " + quatB.multiply( p3 ) + "\n" );
    }

    /***************************************************************************
    TEST D: Tests the SLERP (Spherical Linear intERPolation) algorithm
    of class Quaternion.  There are seven matrices used for tesing:

    <br/><br/><code>
    1. identity quaternion = (0.000, 0.000, 0.000, 1.000) <br/>
    2. +90 degree x-roll = (0.707, 0.000, 0.000, 0.707)   <br/>
    3. -90 degree x-roll = (-0.707, 0.000, 0.000, 0.707)  <br/>
    4. +90 degree y-roll = (0.000, 0.707, 0.000, 0.707)   <br/>
    5. -90 degree y-roll = (0.000, -0.707, 0.000, 0.707)  <br/>
    6. +90 degree z-roll = (0.000, 0.000, 0.707, 0.707)   <br/>
    7. -90 degree z-roll = (0.000, 0.000, -0.707, 0.707)  <br/></code>
    ***************************************************************************/
    public void testSlerp()
    {
        // Announce the purpose of this test.
        printBanner( "TEST D - Interpolation between 2 Quaternions:",
            "Tests quaternion1.slerp(quaternion2, t) method." );

        // TEST 1: identity quaternion and a 90 degree z-roll.
        // Print several interpolations from t = 0.0 to t = 1.0.
        System.out.println( "***** TEST 1 OF SLERP *****\n\n"
            + "quaternion = (x, y, z, w)\n"
            + "identity quaternion = " + m_identityQuat + "\n"
            + "+90 degree z-roll   = " + m_pos90ZRollQuat   + "\n\n"
            + "Based on a tutorial at the EuclidianSpace web site,\n"
            + "t = 1/3 should give q = (0, 0, 0.259, 0.966)\n"
            + "t = 2/3 should give q = (0, 0, 0.500, 0.866)\n" );
        double [] test1 = { 0.00, 1.0/3.0, 2.0/3.0, 1.00 };
        printInterpolation( m_identityQuat, m_pos90ZRollQuat, test1 );

        // TEST 2: -90 degree z-roll and +90 degree z-roll.
        // Print several interpolations from t = 0.0 to t = 1.0.
        System.out.println( "\n***** TEST 2 OF SLERP *****\n\n"
            + "quaternion = (x, y, z, w)\n"
            + "-90 degree z-roll = " + m_neg90ZRollQuat + "\n"
            + "+90 degree z-roll = " + m_pos90ZRollQuat + "\n"
            + "t = 0.5 should give the identity quaternion.\n"  );
        double [] test2 = {
            0.00, 1.0/6.0, 2.0/6.0, 0.50, 4.0/6.0, 5.0/6.0, 1.00 };
        printInterpolation( m_neg90ZRollQuat, m_pos90ZRollQuat,
                            test2 );

        // TEST 3: -90 degree x-roll and +90 degree x-roll.
        // Print several interpolations from t = 0.0 to t = 1.0.
        System.out.println( "\n***** TEST 3 OF SLERP *****\n\n"
            + "quaternion = (x, y, z, w)\n"
            + "-90 degree x-roll = " + m_neg90XRollQuat + "\n"
            + "+90 degree x-roll = " + m_pos90XRollQuat + "\n"
            + "t = 0.5 should give the identity quaternion.\n"  );
        double [] test3 = {
            0.00, 1.0/6.0, 2.0/6.0, 0.50, 4.0/6.0, 5.0/6.0, 1.00 };
        printInterpolation( m_neg90XRollQuat, m_pos90XRollQuat,
                            test2 );

        // TEST 4: -90 degree y-roll and +90 degree y-roll.
        // Print several interpolations from t = 0.0 to t = 1.0.
        System.out.println( "\n***** TEST 4 OF SLERP *****\n\n"
            + "quaternion = (x, y, z, w)\n"
            + "-90 degree y-roll = " + m_neg90YRollQuat + "\n"
            + "+90 degree y-roll = " + m_pos90YRollQuat + "\n"
            + "t = 0.5 should give the identity quaternion.\n"  );
        double [] test4 = {
            0.00, 1.0/6.0, 2.0/6.0, 0.50, 4.0/6.0, 5.0/6.0, 1.00 };
        printInterpolation( m_neg90YRollQuat, m_pos90YRollQuat,
                            test2 );

        // TEST 5: +90 degree z-roll and +90 degree x-roll.
        // Print several interpolations from t = 0.0 to t = 1.0.
        System.out.println( "\n***** TEST 5 OF SLERP *****\n\n"
            + "quaternion = (x, y, z, w)\n"
            + "+90 degree z-roll = " + m_pos90ZRollQuat + "\n"
            + "+90 degree x-roll = " + m_pos90XRollQuat + "\n"
            + "t = 0.5 should give equal values for x and z.\n"  );
        double [] test5 = {
            0.00, 1.0/6.0, 2.0/6.0, 0.50, 4.0/6.0, 5.0/6.0, 1.00 };
        printInterpolation( m_pos90ZRollQuat, m_pos90XRollQuat,
                            test2 );
    }

    /***************************************************************************
    For each value in the array t, the slerp() method of class
    Quaternion will be used to calculate and print an interpolated
    Quaternion between the start and end Quaternions.

    @param start  the start quaternion for the interpolation.
    @param end    the end quaternion for the interpolation.
    @param t      a parameter between 0.0 and 1.0, inclusive.
    ***************************************************************************/
    public void printInterpolation( Quaternion start, Quaternion end,
                                    double [] t )
    {
        for( int i = 0; i < t.length; ++i ) {
            System.out.println( "t = "
                + m_formatter.format( t[i] )
                + " -> "
                + start.slerp( end, t[i] ) );
        }
    }

    /***************************************************************************
    Prints a banner with a row of asterisks above and below the title,
    and then a message right below the banner.

    @param title    the title to place in the banner.
    @param message  a message to print right below the banner.
    ***************************************************************************/
    public void printBanner( String title, String message )
    {
        System.out.println(
            "\n" + createRepeats( '*', BANNER_WIDTH ) + "\n"
            + title + "\n"
            + createRepeats( '*', BANNER_WIDTH ) + "\n"
            + message + "\n" );
    }

    /***************************************************************************
    Returns a String with the character given as an argument repeated
    n number of times.

    @param ch  the char to repeat.
    @param n   the number of times to repeat ch.
    @return  A String with n repeats of ch.
    ***************************************************************************/
    public String createRepeats( char ch, int n )
    {
        StringBuffer buffer = new StringBuffer( n );

        for( int i = 0; i < n; ++i ) {
            buffer.append( ch );
        }
        return buffer.toString();
    }

    /***************************************************************************
    Prints the 3 column vectors to standard out.

    @param N  normal - the 3rd column vector of the rotation matrix.
    @param B  binormal - the 2nd column vector of the rotation matrix.
    @param T  tangent - the 1st column vector of the rotation matrix.
    ***************************************************************************/
    public void printColumnVectors( Vec3d N, Vec3d B, Vec3d T )
    {
        System.out.println( "\nColumn Vectors:\n"
            + "N = (N.x, N.y, N.z) = " + N + "\n"
            + "B = (B.x, B.y, B.z) = " + B + "\n"
            + "T = (T.x, T.y, T.z) = " + T + "\n" );
     }

    /***************************************************************************
    Converts rotation matrix [N B T] to a quaternion and prints it.

    @param N  normal   - the 1st column vector of the rotation matrix.
    @param B  binormal - the 2nd column vector of the rotation matrix.
    @param T  tangent  - the 3rd column vector of the rotation matrix.
    ***************************************************************************/
    public void convertToQuaternionAndPrint( Vec3d N, Vec3d B,
                                             Vec3d T )
    {
        // Create a quaternion based on the rotation in N, B, and T.
        System.out.println( "\nConverting [N B T] to quaternion..." );
        Quaternion quaternion = new Quaternion( N, B, T );
        System.out.println(
            "Quaternion = (x, y, z, w) = " + quaternion );
    }

    /***************************************************************************
    Creates a QuaternionDemo object and uses it to test several
    operations on class Quaternion.
    ***************************************************************************/
    public static void main( String [] args )
    {
        QuaternionDemo demo = new QuaternionDemo();

        demo.testMatrixToQuaternionConversion();
        demo.testQuaternionToMatrixConversion();
        demo.testMultiplyPointByQuaternion();
        demo.testSlerp();
    }
}
