# Supplementary material for: ProteinShader: illustrative rendering of macromolecules
Source: BMC Struct Biol. 2009 Mar 30;9:19. doi: 10.1186/1472-6807-9-19 (PMC2672931; doi:10.1186/1472-6807-9-19)
Supplement: Additional file 2 — ProteinShader program with source code. This compressed file contains everything in the binary distribution plus the Java source code and a build.xml file for compiling with Ant. [file 1472-6807-9-19-S2.gz › ProteinShader-beta-0_9_4-src/src/org/proteinshader/math/Hermite.java]

/*******************************************************************************
 *
 * File    :    Hermite.java
 *
 * Author  :    Joseph R. Weber
 *
 * Purpose :    Calculates a cubic equation between two control
 *              points so that points on the curve in between can
 *              be interpolated.
 *
 ******************************************************************************/

 /******************************************************************************
 *
 * Copyright 2007 Joseph Robert Weber, joe.weber@alumni.duke.edu
 *
 * This file is part of the ProteinShader program.
 *
 * The ProteinShader is free software; you can redistribute it and/or
 * modify it under the terms of the GNU General Public License as
 * published by the Free Software Foundation; either version 3 of the
 * License, or (at your option) any later version.
 *
 * The ProteinShader is distributed in the hope that it will be
 * useful, but WITHOUT ANY WARRANTY; without even the implied
 * warranty of MERCHANTABILITY or FITNESS FOR A PARTICULAR PURPOSE.
 * See the GNU General Public License for more details.
 *
 * You should have received a copy of the GNU General
 * Public License along with this program.  If not, see
 * <http://www.gnu.org/licenses/>.
 *
 ******************************************************************************/

package org.proteinshader.math;

// All subsequent comments beginning with "/**" and ending with "*/"
// are intended to be used by JavaDoc to generate an API in html form.

/*******************************************************************************
Calculates a cubic equation between two control points so that points
on the curve in between can be interpolated.

<br/><br/>
To use Hermite interpolation, the xyz-coordinate and tangent must be
known for both the start point and the end point.  Three separate
cubic equations will be determined: one for the x dimension, one for
the y dimension, and one for the z dimension.  The free variable in
each cubic equation is the parameter t.  The parameter t is 0.0 for
the start point and 1.0 for the end point.  Once the constants for the
cubic equations have been determined, a parameter t between 0.0 and
1.0 can be plugged in to get the xyz-coordinate and tangent of any
point on the curve between the start and end points.

<br/><br/>
The equations shown below are for calculating the y dimension, but the
exact same math applies to the x and z dimensions.  These equations
can be found on pages 643-645 of 'Computer Graphics Using OpenGL'
by F.S. Hill, 2nd Edition (2001).

<br/><br/>
Cubic equation for y: y(t) = Ay*t^3 + By*t^2 + Cy*t + Dy  <br/>

<br/><br/>
First derivative for y: y(t) = 3Ay*t^2 + 2By*t + Cy       <br/>

<br/><br/>
Input values for Hermite interpolation:                   <br/>
p1.y   - the y-value at the start point                   <br/>
p2.y   - the y-value at the end point                     <br/>
tan1.y - the y-value of the tangent at the start point    <br/>
tan2.y - the y-value of the tangent at the end point      <br/>

<br/><br/>
Solutions for the coefficients of the cubic equation:     <br/>
Ay = tan2.y + tan1.y - 2(p2.y - p1.y)                     <br/>
By = 3(p2.y - p1.y) - 2tan1.y - tan2.y                    <br/>
Cy = tan1.y                                               <br/>
Dy = p1.y                                                 <br/>
*******************************************************************************/
public class Hermite
{
    private final double m_Ax, m_Bx, m_Cx, m_Dx,  // x(t) coefficients
                         m_Ay, m_By, m_Cy, m_Dy,  // y(t) coefficients
                         m_Az, m_Bz, m_Cz, m_Dz;  // z(t) coefficients

    /***************************************************************************
    Constructs a Hermite object by using the input points and vectors
    to calculate and store the coefficients needed for the cubic
    equations for x(t), y(t), and z(t).

    <br/><br/>
    The input points and vectors are not modified in any way and
    references to them are not kept.

    @param p1    the start point of the cubic equation.
    @param p2    the end point of the cubic equation.
    @param tan1  the tangent vector for the start point.
    @param tan2  the tangent vector for the end point.
    ***************************************************************************/
    public Hermite( Point3d p1, Point3d p2, Vec3d tan1, Vec3d tan2 )
    {
        double p2x_minus_p1x = (p2.x - p1.x),
               p2y_minus_p1y = (p2.y - p1.y),
               p2z_minus_p1z = (p2.z - p1.z);

        // Calculate coefficient A for x(t), y(t), and z(t).
        m_Ax = tan2.x + tan1.x - 2*p2x_minus_p1x;
        m_Ay = tan2.y + tan1.y - 2*p2y_minus_p1y;
        m_Az = tan2.z + tan1.z - 2*p2z_minus_p1z;

        // Calculate coefficient B for x(t), y(t), and z(t).
        m_Bx = 3*p2x_minus_p1x - 2*tan1.x - tan2.x;
        m_By = 3*p2y_minus_p1y - 2*tan1.y - tan2.y;
        m_Bz = 3*p2z_minus_p1z - 2*tan1.z - tan2.z;

        // Calculate coefficient C for x(t), y(t), and z(t).
        m_Cx = tan1.x;
        m_Cy = tan1.y;
        m_Cz = tan1.z;

        // Calculate coefficient D for x(t), y(t), and z(t).
        m_Dx = p1.x;
        m_Dy = p1.y;
        m_Dz = p1.z;
    }

    /***************************************************************************
    Constructs a Hermite object by using the input vectors to
    calculate and store the coefficients needed for the cubic
    equations for x(t), y(t), and z(t).

    <br/><br/>
    It may be convenient for some calculations to use Vec3d objects
    rather than Point3d objects to represent the start and end points
    for the cubic equations.

    <br/><br/>
    The input vectors are not modified in any way and references to
    them are not kept.

    @param p1    the start point of the cubic equation (as a vector).
    @param p2    the end point of the cubic equation (as a vector).
    @param tan1  the tangent vector for the start point.
    @param tan2  the tangent vector for the end point.
    ***************************************************************************/
    public Hermite( Vec3d p1, Vec3d p2, Vec3d tan1, Vec3d tan2 )
    {
        this( new Point3d( p1.x, p1.y, p1.z ),
              new Point3d( p2.x, p2.y, p2.z ),
              tan1,
              tan2 );
    }

    /***************************************************************************
    Uses Hermite interpolation to calculate a point on the curve
    between the start and end points given the constructor.

    <br/><br/>
    The parameter t must be between 0.0 to 1.0 for interpolation.  If
    t is less than zero or greater than 1, then the result is an
    extrapolation.

    @param t  a parameter from 0.0 to 1.0.
    @return  An interpolated point.
    ***************************************************************************/
    public Point3d calculatePoint( double t )
    {
        Point3d p = new Point3d();

        // Save t^2 and t^3 for reused.
        double tSquared = t * t,
               tCubed   = t * tSquared;

        // Use cubic equations to calculate x(t), y(t), and z(t).
        p.x = m_Ax*tCubed + m_Bx*tSquared + m_Cx*t + m_Dx;
        p.y = m_Ay*tCubed + m_By*tSquared + m_Cy*t + m_Dy;
        p.z = m_Az*tCubed + m_Bz*tSquared + m_Cz*t + m_Dz;

        return p;
    }

    /***************************************************************************
    If the xyz-point obtained by calculatePoint() is going to be
    used to translate an object from the origin to the point, then it
    is convenient for a vector to be returned instead of a point.

    <br/><br/>
    The vector can be thought of as having its tail at the origin,
    (0, 0, 0), and its tip at a point on the curved line defined by
    this Hermite object.

    <br/><br/>
    The parameter t must be between 0.0 to 1.0.  If it is outside of
    that range, a vector with all zeros is returned.

    @param t  a parameter from 0.0 to 1.0.
    @return  A vector from the origin to a point on the spline.
    ***************************************************************************/
    public Vec3d calculateTranslation( double t )
    {
        Point3d p = calculatePoint( t );

        return new Vec3d( p.x, p.y, p.z );
    }

    /***************************************************************************
    Uses Hermite interpolation to calculate the tangent of a point on
    the cubic equation between the start and end points given the
    constructor.  The first derivative of the cubic equation is used
    to calculate the tangent, and the tangent vector is normalized
    before it is returned.

    <br/><br/>
    The parameter t must be between 0.0 to 1.0 for interpolation.  If
    t is less than zero or greater than 1, then the result is an
    extrapolation.

    @param t  a parameter from 0.0 to 1.0.
    @return  The tangent vector of an interpolated point.
    ***************************************************************************/
    public Vec3d calculateTangent( double t )
    {
        Vec3d vec = new Vec3d();

        double tSquared = t * t;

        // Use the first derivative of each cubic
        // equation to calculate x, y, and z.
        vec.x = 3*m_Ax*tSquared + 2*m_Bx*t + m_Cx;
        vec.y = 3*m_Ay*tSquared + 2*m_By*t + m_Cy;
        vec.z = 3*m_Az*tSquared + 2*m_Bz*t + m_Cz;
        vec.normalizeMe();

        return vec;
    }

    /***************************************************************************
    Gets the tangent from the calculateTangent() method and reverses
    its direction.

    <br/><br/>
    The parameter t must be between 0.0 to 1.0 for interpolation.  If
    t is less than zero or greater than 1, then the result is an
    extrapolation.

    @param t  a parameter from 0.0 to 1.0.
    @return  The reverse of the tangent vector at an interpolated
             point.
    ***************************************************************************/
    public Vec3d calculateReverseTangent( double t )
    {
        Vec3d vec = calculateTangent( t );
        vec.negateMe();
        return vec;
    }

    /***************************************************************************
    Creates a clone of the calling Hermite object and returns it.

    <br/><br/>
    The clone is a deep clone (in the sense of being completely
    independent of the original).

    @return  A clone of the calling Hermite object.
    ***************************************************************************/
    public Hermite clone()
    {
        try {
            // The attributes are all numbers,
            // so super.clone() is adequate.
            return (Hermite)super.clone();
        }
        catch( CloneNotSupportedException e ) {
            return null;
        }
    }
}
