# Supplementary material for: ProteinShader: illustrative rendering of macromolecules
Source: BMC Struct Biol. 2009 Mar 30;9:19. doi: 10.1186/1472-6807-9-19 (PMC2672931; doi:10.1186/1472-6807-9-19)
Supplement: Additional file 2 — ProteinShader program with source code. This compressed file contains everything in the binary distribution plus the Java source code and a build.xml file for compiling with Ant. [file 1472-6807-9-19-S2.gz › ProteinShader-beta-0_9_4-src/src/org/proteinshader/math/SlerpDemo.java]

/*******************************************************************************
 *
 * File    :    SlerpDemo.java
 *
 * Author  :    Joseph R. Weber
 *
 * Purpose :    Tests the SLERP algorithm.
 *
 ******************************************************************************/

package org.proteinshader.math;

import java.text.NumberFormat;
import java.text.DecimalFormat;

// All subsequent comments beginning with "/**" and ending with "*/"
// are intended to be used by JavaDoc to generate an API in html form.

/*******************************************************************************
Tests the SLERP algorithm.

<br/><br/>
The SLERP algorithm is tested using the rotations for three amino
acids in the 1JUN.pdb file:  CYS 273, GLY 274, and GLY 275, which
form Loop 1 of Model 1 (which happens to be on Chain A).

<br/><br/>
Values calculated by the SegmentFactory for the three vectors [N B T]
were printed out by debugging code and are used here testing whether
the SLERP interpolation seems reasonable.
*******************************************************************************/
public class SlerpDemo
{
    /** The banner width is the number of asterisks to
        print on the line line above or below a banner
        title.  The value is set to 72. */
    public static final int BANNER_WIDTH = 72;

    private Vec3d N1, B1, T1,  // vectors for CYS 273
                  N2, B2, T2,  // vectors for GLY 274
                  N3, B3, T3;  // vectors for GLY 275

    private Quaternion Q1,     // Rotation for CYS 273
                       Q2,     // Rotation for GLY 274
                       Q3;     // Rotation for GLY 275

    private NumberFormat m_formatter;

    /***************************************************************************
    Creates a SlerpDemo object vectors and quaternions that can be
    used for testing.
    ***************************************************************************/
    public SlerpDemo()
    {
        /// Create vectors and quaternions for CYS 273.
        N1 = new Vec3d(  0.507201,  0.198927, 0.838555 );
        B1 = new Vec3d( -0.694652,  0.670265, 0.261157 );
        T1 = new Vec3d( -0.510103, -0.714963, 0.478145 );
        Q1 = new Quaternion( N1, B1, T1 );

        System.out.println(
            "\nCYS 273 Region Loop 1 Chain A Model 1 of 1JUN" );
        printColumnVectors( N1, B1, T1 );
        System.out.println( "Q1 = " + Q1 );

        // Create vectors and quaternions for GLY 274.
        N2 = new Vec3d( -0.594935,  0.014734, -0.803639 );
        B2 = new Vec3d(  0.475642, -0.799524, -0.366777 );
        T2 = new Vec3d( -0.647933, -0.600453,  0.468656 );
        Q2 = new Quaternion( N2, B2, T2 );

        System.out.println(
            "\nGLY 274 Region Loop 1 Chain A Model 1 of 1JUN" );
        printColumnVectors( N2, B2, T2 );
        System.out.println( "Q2 = " + Q2 );

        // Create vectors and quaternions for GLY 275.
        N3 = new Vec3d(  0.861143, -0.196562, -0.468824 );
        B3 = new Vec3d(  0.276547, -0.592694,  0.756462 );
        T3 = new Vec3d( -0.426561, -0.781074, -0.456036 );
        Q3 = new Quaternion( N3, B3, T3 );

        System.out.println(
            "\nGLY 275 Region Loop 1 Chain A Model 1 of 1JUN" );
        printColumnVectors( N3, B3, T3 );
        System.out.println( "Q3 = " + Q3 );

        m_formatter = new DecimalFormat( "0.000000" );
    }

    /***************************************************************************
    Interpolates between Q1 (for CYS 273) and Q2 (for GLY 274) and
    prints the results.

    <br/><br/>
    In addition to printing the interpolated quaterions for several
    values of t (where 0 <= t <= 1), each quaternion is converted to
    the matrix [N B T], and the column vectors are printed out.
    ***************************************************************************/
    public void interpolateQ1AndQ2()
    {
        // Announce the purpose of this test.
        printBanner( "Q1 and Q2 SLERP:",
            "Interpolates between Q1 and Q2." );

        interpolateAndPrint( Q1, Q2, 0.00 );
        interpolateAndPrint( Q1, Q2, 0.25 );
        interpolateAndPrint( Q1, Q2, 0.50 );
        interpolateAndPrint( Q1, Q2, 0.75 );
        interpolateAndPrint( Q1, Q2, 1.00 );
    }

    /***************************************************************************
    Interpolates between Q2 (for GLY 274) and Q3 (for GLY 275) and
    prints the results.

    <br/><br/>
    In addition to printing the interpolated quaterions for several
    values of t (where 0 <= t <= 1), each quaternion is converted to
    the matrix [N B T], and the column vectors are printed out.
    ***************************************************************************/
    public void interpolateQ2AndQ3()
    {
        // Announce the purpose of this test.
        printBanner( "Q2 and Q3 SLERP:",
            "Interpolates between Q2 and Q3." );

        interpolateAndPrint( Q2, Q3, 0.00 );
        interpolateAndPrint( Q2, Q3, 0.25 );
        interpolateAndPrint( Q2, Q3, 0.50 );
        interpolateAndPrint( Q2, Q3, 0.75 );
        interpolateAndPrint( Q2, Q3, 1.00 );
    }

    /***************************************************************************
    Interpolates between Q1 (for CYS 273) and itself and prints the
    results.

    <br/><br/>
    In addition to printing the interpolated quaterions for several
    values of t (where 0 <= t <= 1), each quaternion is converted to
    the matrix [N B T], and the column vectors are printed out.
    ***************************************************************************/
    public void interpolateQ1AndQ1()
    {
        // Announce the purpose of this test.
        printBanner( "Q1 and Q1 SLERP:",
            "Interpolates between Q1 and Q1." );

        interpolateAndPrint( Q1, Q1, 0.00 );
        interpolateAndPrint( Q1, Q1, 0.25 );
        interpolateAndPrint( Q1, Q1, 0.50 );
        interpolateAndPrint( Q1, Q1, 0.75 );
        interpolateAndPrint( Q1, Q1, 1.00 );
    }

    /***************************************************************************
    Prints a banner with a row of asterisks above and below the title,
    and then a message right below the banner.

    @param title    the title to place in the banner.
    @param message  a message to print right below the banner.
    ***************************************************************************/
    public void printBanner( String title, String message )
    {
        System.out.println(
            "\n" + createRepeats( '*', BANNER_WIDTH ) + "\n"
            + title + "\n"
            + createRepeats( '*', BANNER_WIDTH ) + "\n"
            + message );
    }

    /***************************************************************************
    Returns a String with the character given as an argument repeated
    n number of times.

    @param ch  the char to repeat.
    @param n   the number of times to repeat ch.
    @return  A String with n repeats of ch.
    ***************************************************************************/
    public String createRepeats( char ch, int n )
    {
        StringBuffer buffer = new StringBuffer( n );

        for( int i = 0; i < n; ++i ) {
            buffer.append( ch );
        }
        return buffer.toString();
    }

    /***************************************************************************
    Prints the 3 column vectors to standard out.

    @param N  normal - the 3rd column vector of the rotation matrix.
    @param B  binormal - the 2nd column vector of the rotation matrix.
    @param T  tangent - the 1st column vector of the rotation matrix.
    ***************************************************************************/
    public void printColumnVectors( Vec3d N, Vec3d B, Vec3d T )
    {
        // Printe the xyz-values of each vector.
        System.out.printf( "N = (%f, %f, %f)\n", N.x, N.y, N.z );
        System.out.printf( "B = (%f, %f, %f)\n", B.x, B.y, B.z );
        System.out.printf( "T = (%f, %f, %f)\n", T.x, T.y, T.z );

        // Print length (should be one for normalized vectors).
        System.out.printf( "N.length = %2f\n", N.magnitude() );
        System.out.printf( "B.length = %2f\n", B.magnitude() );
        System.out.printf( "T.length = %2f\n", T.magnitude() );

        // Print dot product (should be
        // zero for perpendicular vectors).
        System.out.printf( "N.dot(B) = %2f\n", N.dot(B) );
        System.out.printf( "N.dot(T) = %2f\n", N.dot(T) );
        System.out.printf( "B.dot(T) = %2f\n", B.dot(T) );
    }

    /***************************************************************************
    Interpolates between the two quaternions given as arguments and
    then prints the result quaterion along with the [N B T] equivalent
    to the quaternion.

    @param quat1  the first quaternion for the interplation.
    @param quat2  the second quaternion for the interplation.
    @param t      the parameter t should be between 0.0 and 1.0.
    ***************************************************************************/
    public void interpolateAndPrint( Quaternion quat1,
                                     Quaternion quat2,
                                     double t )
    {
        // Interpolate and convert result to vectors [N B T].
        Quaternion interp = quat1.slerp( quat2, t );
        Vec3d N = interp.getNormal(),
              B = interp.getBinormal(),
              T = interp.getTangent();
        interp.generateMatrix( N, B, T );

        // Print the results.
        System.out.println(
            "\nt = " + t + ": quaternion = " + interp );
        printColumnVectors( N, B, T );
    }

    /***************************************************************************
    Creates a SlerpDemo object and uses it to the SLERP algorithm.
    ***************************************************************************/
    public static void main( String [] args )
    {
        SlerpDemo demo = new SlerpDemo();

        demo.interpolateQ1AndQ2();
        demo.interpolateQ2AndQ3();
        demo.interpolateQ1AndQ1();
    }
}
