# Supplementary material for: ProteinShader: illustrative rendering of macromolecules
Source: BMC Struct Biol. 2009 Mar 30;9:19. doi: 10.1186/1472-6807-9-19 (PMC2672931; doi:10.1186/1472-6807-9-19)
Supplement: Additional file 2 — ProteinShader program with source code. This compressed file contains everything in the binary distribution plus the Java source code and a build.xml file for compiling with Ant. [file 1472-6807-9-19-S2.gz › ProteinShader-beta-0_9_4-src/src/org/proteinshader/math/Quaternion.java]

/*******************************************************************************
 *
 * File    :    Quaternion.java
 *
 * Author  :    Joseph R. Weber
 *
 * Purpose :    This class is used to create a quaternion, a
 *              four-dimensional complex number that is typically
 *              used to represent a rotation in three-dimensional
 *              space.
 *
 ******************************************************************************/

 /******************************************************************************
 *
 * Copyright 2007 Joseph Robert Weber, joe.weber@alumni.duke.edu
 *
 * This file is part of the ProteinShader program.
 *
 * The ProteinShader is free software; you can redistribute it and/or
 * modify it under the terms of the GNU General Public License as
 * published by the Free Software Foundation; either version 3 of the
 * License, or (at your option) any later version.
 *
 * The ProteinShader is distributed in the hope that it will be
 * useful, but WITHOUT ANY WARRANTY; without even the implied
 * warranty of MERCHANTABILITY or FITNESS FOR A PARTICULAR PURPOSE.
 * See the GNU General Public License for more details.
 *
 * You should have received a copy of the GNU General
 * Public License along with this program.  If not, see
 * <http://www.gnu.org/licenses/>.
 *
 ******************************************************************************/

package org.proteinshader.math;

import java.text.NumberFormat;
import java.text.DecimalFormat;

// All subsequent comments beginning with "/**" and ending with "*/"
// are intended to be used by JavaDoc to generate an API in html form.

/*******************************************************************************
This class is used to create a quaternion, a four-dimensional
complex number that is typically used to represent a rotation in
three-dimensional space.

<br/><br/>
The reason for using Quaternions to represent rotations is that there
is a very useful algorithm for interpolating between a start and an
end quaternion.  This algorithm is called SLERP (Spherical Linear
intERPolation), and the primary reference is a paper by Ken Shoemake,
"Animating Rotation with Quaternion Curves" SIGGRAPH 85, Proc.
Computer Graphics Vol 19 No. 3, (1985), pp. 245-254.  <br/><br/>

SLERP ALGORITHM:  <br/><br/>

The equation for interpolating between quaternions q1 and q2 to obtain
q3 is given as

<br/><br/>
q3 = slerp(q1, q2; t), 0 <= t <= 1         <br/>
q3 = q1 * (sin((1-t)*theta)) / sin(theta))
        + q2 * (sin(t*theta) / sin(theta)) <br/>

<br/>
where cos(theta) = q1.dot(q2), so                           <br/>
theta = acos(q1.dot(q2))                                    <br/>
theta = acos(q1.x*q2.x + q1.y*q2.y + q1.z*q2.z + q1.w*q2.w) <br/><br/>

For SLERP to give the shortest path, the angle theta should be between
0 and 90 degrees (positive cosine theta).  If theta is between 90 and
180 degrees (negative cosine theta), then quaternion q2 should be
converted to the quaternion q = (-q2.x, -q2.y, -q2.z, -q2.w).  This
new quaternion represents the same rotation as q2, but the angle theta
is now between 0 and 90 degrees.

<br/><br/>
ROTATION MATRIX TO QUATERNION CONVERSION:  <br/><br/>

For converting a rotation matrix to a quaternion (and for other basic
quaternion operations), three references were consulted:  <br/><br/>

1. "Rotating Objects using Quaternions" by Nick Bobick on the
Gamasutra web site.  Registration (which is free) and a password are
needed for this link: <br/<br/>

<a
href="http://www.gamasutra.com/features/19980703/quaternions_01.htm">
http://www.gamasutra.com/features/19980703/quaternions_01.htm</a>
(cited December 2006).  <br/><br/>

This tutorial gives a good introduction to why quaternions are
useful for computer graphics and animation.  Example C code is given
for converting a rotation matrix to a quaternion, converting a
quaternion back to a rotation matrix, and for doing SLERP.  When
interpreting the example code, it is important to realize that
the matrices appear to all be given in terms of column major notation
rather than the usual row major notation used in C/C++/Java code.
If this issue is not accounted for, the quaternion produced from
the rotation matrix to quaternion code would end up rotating in the
opposite direction as expected.  <br/><br/>

2. The derivation of the equations used for a rotation matrix to
quaternion conversion (along with additional example code) can be
found at the "EuclideanSpace - building a 3D world" web site by
Martin Baker.  The site also has numerous pages dealing with other
aspects of quaternion math, and 3D math in general.  <br/><br/>

<a href="http://www.euclideanspace.com/maths/geometry/rotations/conversions/matrixToQuaternion/index.htm">
http://www.euclideanspace.com/maths/geometry/rotations/conversions/matrixToQuaternion/index.htm
</a> (cited December 2006).  <br/><br/>

3. The "Sacred Software" web site by Alex Diener was also very useful
for a general introduction to quaternions, and includes very readable
example code for several common quaternion operations, including SLERP.
<br/><br/>

<a href="http://www.sacredsoftware.net/tutorials/Quaternions/Quaternions.xhtml">
http://www.sacredsoftware.net/tutorials/Quaternions/Quaternions.xhtml
</a>
(cited December 2006).  <br/><br/>


MATRIX NOTATION:  <br/><br/>

For matrix->quaternion and quaternion->matrix conversions in this
class, three column vectors are used to represent the matrix M:
<br/><br/>

M = [N B T]                                         <br/>
                                                    <br/>
N = normal   = [N.x, N.y, N.z]                      <br/>
B = binormal = [B.x, B.y, B.z]                      <br/>
T = tangent  = [T.x, T.y, T.z]                      <br/><br/>

If a matrix was given in row major format with a shorthand notation
of m00 for m[0][0], the positions of a matrix could be represented as

                                                    <br/><br/><code>
-------------                                       <br/>
|m00 m01 m02|                                       <br/>
|m10 m11 m12|                                       <br/>
|m20 m21 m22|                                       <br/>
-------------                                       <br/>
                                                    <br/>
which is equivalent to                              <br/>
                                                    <br/>
-------------                                       <br/>
|N.x B.x T.x|                                       <br/>
|N.y B.y T.y|                                       <br/>
|N.z B.z T.z|                                       <br/>
-------------                                       <br/>
                                                    <br/>
in the notation used in class Quaternion, so        <br/>
                                                    <br/>
N = [m00, m10, m20] = [N.x, N.y, N.z]               <br/>
B = [m01, m11, m21] = [B.x, B.y, B.z]               <br/>
T = [m02, m12, m22] = [T.x, T.y, T.z]               <br/></code>
*******************************************************************************/
public class Quaternion implements Cloneable
{
    /** If theta is too close to zero for a SLERP calculation,
        then a clone of the start Quaternion will be returned.
        The minimum absolute value of theta is set at 0.01. */
    public static final double MIN_THETA = 0.01;

    /** 1 degree given in radians is PI / 180. */
    public static final double ONE_DEGREE = Math.PI / 180;

    /** As a convenience for debugging, the toString() method
        will return a representation of a quaternion in the general
        form "(x, y, z, w)", where the number of decimal places for
        each value will be determined this decimal format String,
        which is "0.000". */
    public static final String DECIMAL_FORMAT = "0.000";

    /** The public x-component. */
    public double x;

    /** The public y-component. */
    public double y;

    /** The public z-component. */
    public double z;

    /** The public w-component. */
    public double w;

    /***************************************************************************
    Constructs the multiplication identity quaternion (x, y, z, w) =
    (0, 0, 0, 1).

    <br/><br/>
    For multiplication, the identity quaternion is (0, 0, 0, 1), but
    for addition, the identity quaternion is (0, 0, 0, 0).
    ***************************************************************************/
    public Quaternion()
    {
        x = 0.0;
        y = 0.0;
        z = 0.0;
        w = 1.0;
    }

    /***************************************************************************
    Constructs a quaternion.

    @param x  the x-component.
    @param y  the y-component.
    @param z  the z-component.
    @param w  the w-component.
    ***************************************************************************/
    public Quaternion( double x, double y, double z, double w )
    {
        this.x = x;
        this.y = y;
        this.z = z;
        this.w = w;
    }

    /***************************************************************************
    Creates a quaternion that is equivalent to the rotation contained
    in the 3 x 3 matrix [N B T].

    @param N  a normal vector with components N.x, N.y, and N.z.
    @param B  a binormal vector with components B.x, B.y, and B.z.
    @param T  a tangent vector with components T.x, T.y, and T.z.
    ***************************************************************************/
    public Quaternion( Vec3d N, Vec3d B, Vec3d T )
    {
        setXYZW( N, B, T );
    }

    /***************************************************************************
    Creates a quaternion that is equivalent to the rotation specified
    by the axis and angle (in radians) given as aguments.

    @param axis  the axis to rotate about.
    @param angle  the rotation angle in radians.
    ***************************************************************************/
    public Quaternion( Vec3d axis, double angle )
    {
        setXYZW( axis, angle );
    }

    /***************************************************************************
    Uses SLERP (Spherical Linear intERPolation) to calculate a
    Quaternion (a rotation) at any point t between the calling
    Quaternion and the argument Quaternion.

    <br/><br/>
    The parameter t varies from 0.0 to 1.0, with t = 0.0 corresponding
    to the start (calling) Quaternion, and t = 1.0 corresponding to
    the end (argument) Quaternion.  If t is less than zero or more
    that one, than the result will be an extrapolation rather than an
    interpolation.

    <br/><br/>
    The algorithm is given in the comments near the top of this class.
    The interpolated Quaternion will be normalized.

    @param end  the end Quaternion.
    @param t    a parameter that can vary from 0.0 to 1.0.
    @return  The result Quaternion resulting from slerp.
    ***************************************************************************/
    public Quaternion slerp( Quaternion end, double t )
    {
        Quaternion quat = new Quaternion(); // return value

        // cos(theta) is the dot product of start and end
        // quaternions.  Because of precision issues, there
        // is a danger of it being slightly over
        // 1.000000000000000 or under -1.000000000000000.
        double cosTheta = x*end.x + y*end.y + z*end.z + w*end.w;
        if( cosTheta >  1.0 ) { cosTheta =  1.0; }
        if( cosTheta < -1.0 ) { cosTheta = -1.0; }

        // Flip signs if cos(theta) is negative.  This step is needed
        // to guarantee that the shortes interpolation path is taken.
        if( cosTheta < 0.0 ) {
            cosTheta = -cosTheta;
            end = new Quaternion( -end.x, -end.y, -end.z, -end.w );
        }
        // Calculate theta and sin(theta).
        double theta = Math.acos( cosTheta ),
               sinTheta = Math.sin( theta );

        // If theta is almost zero, return copy of start quaternion.
        if( Math.abs( theta ) < MIN_THETA ) {
            quat.setXYZW( x, y, z, w );
        }
        else { // Use SLERP to interpolate.
            double startWeight = Math.sin( (1-t)*theta ) / sinTheta,
                   endWeight   = Math.sin( t*theta ) / sinTheta;

            quat.setXYZW( x*startWeight + end.x*endWeight,
                          y*startWeight + end.y*endWeight,
                          z*startWeight + end.z*endWeight,
                          w*startWeight + end.w*endWeight );
        }
        quat.normalizeMe();
        return quat;
    }

    /***************************************************************************
    Modifies this quaternion by rotating it such that if it is
    converted into a rotation matrix [N B T], the T vector will
    match the tangent given as an argument.

    @param tangent  the target tangent.
    ***************************************************************************/
    public void adjustMyTangent( Vec3d tangent )
    {
        // Get the tangent from the quaternion.
        Vec3d T = this.getTangent();

        // Calculate the angle theta between the two vectors.
        double cosTheta = T.dot( tangent );
        if( cosTheta >  1.0 ) { cosTheta =  1.0; } // precision issue
        if( cosTheta < -1.0 ) { cosTheta = -1.0; } // precision issue
        double theta = Math.acos( cosTheta );

        // Check that theta is more than one degree.
        if( theta > ONE_DEGREE ) {
            // Calculate a rotation axis, and then convert
            // theta and the rotation axis to a quaternion.
            Vec3d axis = T.cross( tangent );
            Quaternion rotation = new Quaternion( axis, theta );

            // Multiply the rotation quaternion by original.
            rotation.multiplyMe( this );
            this.setXYZW( rotation );
        }
    }

    /***************************************************************************
    Returns a copy of this quaternion that has been rotated such that
    if it is converted into a rotation matrix [N B T], the T vector
    will match the tangent given as an argument.

    @param tangent  the target tangent.
    ***************************************************************************/
    public Quaternion adjustTangent( Vec3d tangent )
    {
        Quaternion quat = this.clone();
        quat.adjustMyTangent( tangent );
        return quat;
    }

    /***************************************************************************
    Returns the angle between the normals of the calling and argument
    quaternions, where the normal is the first column vector of the
    rotation matrix [N B T] that is the equivalent of a quaternion.

    <br/><br/>
    Before comparing the normals, the quaternions are aligned such
    that if they were converted to [N B T] matrices, their tangents
    (the third column vector) would be parallel.

    <br/><br/>
    This method is needed by the BetaStrandSegmentFactory.

    @param quat  the quaterion to compare.
    @return The angle (in radians) between the normals.
    ***************************************************************************/
    public double angleBetweenNormals( Quaternion quat )
    {
        // Make the tangents match.
        Quaternion quat2 = this.adjustTangent( quat.getTangent() );

        // Calculate cos(theta) for the two vectors.
        double cosTheta = quat.getNormal().dot( quat2.getNormal() );
        if( cosTheta >  1.0 ) { cosTheta =  1.0; } // precision issue
        if( cosTheta < -1.0 ) { cosTheta = -1.0; } // precision issue

        // Convert cos(theta) to theta.
        return Math.acos( cosTheta );
    }

    /***************************************************************************
    Creates a clone of the calling Quaternion and then converts it
    to the conjugate, q'.  The calling Quaternion is not modified.

    <br/><br/>
    q' = (-q.x, -q.y, -q.z, q.w), where q is the original quaternion.

    @return  The conjugate of the calling Quaternion.
    ***************************************************************************/
    public Quaternion conjugate()
    {
        Quaternion quat = this.clone();
        quat.conjugateMe();
        return quat;
    }

    /***************************************************************************
    Converts the calling Quaternion to its conjugate.

    <br/><br/>
    q' = (-q.x, -q.y, -q.z, q.w), where q was the original quaternion.
    ***************************************************************************/
    public void conjugateMe()
    {
        x = -x;
        y = -y;
        z = -z;
    }

    /***************************************************************************
    Creates a clone of this quaternion and returns it.

    <br/><br/>
    The clone is a deep clone (in the sense of being completely
    independent of the original).

    @return  A clone of the calling Quaternion object.
    ***************************************************************************/
    public Quaternion clone()
    {
        try {
            // The only data fields are numeric,
            // so a "shallow" clone is adequate.
            return (Quaternion)super.clone();
        }
        catch( CloneNotSupportedException e ) {
            return null;
        }
    }

    /***************************************************************************
    Generates a 4 x 4 rotation matrix that is equivalent to this quaternion,
    but returns it as a linear array of 16 elements so that it can be used
    with Java Bindings for OpenGL.  The 4th row of the 4th column will be 
    set to 1.0 (as in the identity matrix).
    
    <br /><br />
    Java 2D arrays are not accepted as input to JOGL methods such as
    glMultMatrixd().  Only linear arrays can be plugged in.  The first four
    elements of the linear array is considered to be the first column of the
    equivalent 4 x 4 matrix, the next four elements form the second column,
    <i>etc</i>.
    
    <br /><br />
    This method assumes that the quaternion has already been normalized 
    (such that x^2 + y^2 + z^2 + w^2 = 1).

    @return  A linear array of 16 elements that represent a 4 by 4 matrix.
    ***************************************************************************/
    public double [ ] generateMatrix()
    {
        // Get column vectors from helper method.
        Vec3d N = new Vec3d(), 
              B = new Vec3d(), 
              T = new Vec3d();
        generateMatrix( N, B, T );
        
        // Transfer numbers to linear array of 16 elements.
        double [ ] m = new double[16];
        m[0] = N.x;    m[4] = B.x;    m[8]  = T.x;    m[12] = 0.0;
        m[1] = N.y;    m[5] = B.y;    m[9]  = T.y;    m[13] = 0.0;
        m[2] = N.z;    m[6] = B.z;    m[10] = T.z;    m[14] = 0.0;
        m[3] = 0.0;    m[7] = 0.0;    m[11] = 0.0;    m[15] = 1.0;
        
        return m;
    }
    
    /***************************************************************************
    Generates a 3 x 3 rotation matrix (actually 3 column vectors) that
    is equivalent to this quaternion, assuming that the quaternion has
    already been normalized (such that x^2 + y^2 + z^2 + w^2 = 1).

    @param N  a normal vector (N.x, N.y, N.z) to fill with values.
    @param B  a binormal vector (B.x, B.y, B.z) to fill with values.
    @param T  a tangent vector (T.x, T.y, T.z) to fill with values.
    ***************************************************************************/
    public void generateMatrix( Vec3d N, Vec3d B, Vec3d T )
    {
        // Save multiplication products (all are used more than once).
        double xx = this.x * this.x,
               xy = this.x * this.y,
               xz = this.x * this.z,
               xw = this.x * this.w,
               yy = this.y * this.y,
               yz = this.y * this.z,
               yw = this.y * this.w,
               zz = this.z * this.z,
               zw = this.z * this.w;

        // Calculate first column vector (N = normal).
        N.x = 1 - 2*(yy + zz);  // m00 (row major matrix)
        N.y =     2*(xy + zw);  // m10
        N.z =     2*(xz - yw);  // m20

        // Calculate second column vector (B = binormal).
        B.x =     2*(xy - zw);  // m01 (row major matrix)
        B.y = 1 - 2*(xx + zz);  // m11
        B.z =     2*(yz + xw);  // m21

        // Calculate third column vector (T = tangent).
        T.x =     2*(xz + yw);  // m02 (row major matrix)
        T.y =     2*(yz - xw);  // m12
        T.z = 1 - 2*(xx + yy);  // m22
    }

    /***************************************************************************
    Converts the Quaternion to an axis of rotation and an angle.

    @param axis  a vector to store the (x, y, z) axis in.
    @return  The angle of rotation in radians.
    ***************************************************************************/
    public double generateAxisAndAngle( Vec3d axis )
    {
        //this.normalizeMe();
        double halfAngle = Math.acos( this.w ),
               sinHalfAngle = Math.sin( halfAngle );

        if( Math.abs( sinHalfAngle ) < 0.0005 ) {
            sinHalfAngle = 1.0;
        }
        axis.x = this.x / sinHalfAngle;
        axis.y = this.y / sinHalfAngle;
        axis.z = this.z / sinHalfAngle;

        return 2.0 * halfAngle;
    }

    /***************************************************************************
    Converts the Quaternion into a 3 x 3 rotation matrix and the
    returns the first column vector (the Normal).

    @return  The Normal vector (N.x, N.y, N.z).
    ***************************************************************************/
    public Vec3d getNormal()
    {
        Vec3d normal = new Vec3d();
        generateMatrix( normal, new Vec3d(), new Vec3d() );
        return normal;
    }

    /***************************************************************************
    Converts the Quaternion into a 3 x 3 rotation matrix and the
    returns the second column vector (the Binormal).

    @return  The Binormal vector (B.x, B.y, Z.z).
    ***************************************************************************/
    public Vec3d getBinormal()
    {
        Vec3d binormal = new Vec3d();
        generateMatrix( new Vec3d(), binormal, new Vec3d() );
        return binormal;
    }

    /***************************************************************************
    Converts the Quaternion into a 3 x 3 rotation matrix and the
    returns the third column vector (the Tangent).

    @return  The Tangent vector (T.x, T.y, T.z).
    ***************************************************************************/
    public Vec3d getTangent()
    {
        Vec3d tangent = new Vec3d();
        generateMatrix( new Vec3d(), new Vec3d(), tangent );
        return tangent;
    }

    /***************************************************************************
    Creates a clone of the calling Quaternion and inverts it.  The
    calling Quaternion is not modified.

    <br/><br/>
    The inverse of a quaternion is similar to the conjugate, but its
    length is adjusted so that

    <br/><br/>
    (inverse quaternion) * quaternion = 1

    @return  The inverse of the calling Quaternion.
    ***************************************************************************/
    public Quaternion invert()
    {
        Quaternion quat = this.clone();
        quat.invertMe();
        return quat;
    }

    /***************************************************************************
    Inverts the calling Quaternion.

    <br/><br/>
    The inverse of a quaternion is similar to the conjugate, but its
    length is adjusted so that

    <br/><br/>
    (inverse quaternion) * quaternion = 1
    ***************************************************************************/
    public void invertMe()
    {
        double length = x*x + y*y + z*z + w*w;

        if( length != 0.0 ) {
            x /= -length;
            y /= -length;
            z /= -length;
            w /= length;
        }
    }

    /***************************************************************************
    Returns the magnitude (length) of this quaternion.  The length is
    calculated by taking the square root of the sum of each component
    squared.

    @return  The magnitude of this quaternion.
    ***************************************************************************/
    public double magnitude()
    {
        return Math.sqrt( x*x + y*y + z*z + w*w );
    }

    /***************************************************************************
    Multiplies a point by this quaternion and returns the resulting
    point.  The original point is not modified.

    <br/><br/>
    Result point = quaternion * (argument point)
                     * (inverse quaternion)

    @param p  The point to rotate.
    @return The point resulting from the rotation.
    ***************************************************************************/
    public Point3d multiply( Point3d p )
    {
        Quaternion pointQuat = new Quaternion( p.x, p.y, p.z, 0.0 );
        pointQuat.multiplyMe( this.invert() );
        Quaternion resultQuat = this.multiply( pointQuat );

        return new Point3d( resultQuat.x, resultQuat.y, resultQuat.z);
    }

    /***************************************************************************
    Multiplies a vector by this quaternion and returns the resulting
    vector.  The original vector is not modified.

    <br/><br/>
    Result vector = (quaternion) * (argument vector)
                      * (inverse quaternion)

    @param v  The vector to rotate.
    @return  The vector resulting from the rotation.
    ***************************************************************************/
    public Vec3d multiply( Vec3d v )
    {
        Quaternion pointQuat = new Quaternion( v.x, v.y, v.z, 0.0 );
        pointQuat.multiplyMe( this.invert() );
        Quaternion resultQuat = this.multiply( pointQuat );

        return new Vec3d( resultQuat.x, resultQuat.y, resultQuat.z );
    }

    /***************************************************************************
    Creates a clone of the calling Quaternion and multiplies it by the
    Quaternion given as an argument.  The calling Quaterion is not
    modified.

    <br/><br/>
    Quaternion multiplication is not commutative.  The order used here
    is

    <br/><br/>
    Result Quaternion = (calling Quaternion) x (argument Quaternion)

    @param quat  the Quaternion to multiply by.
    @return The result Quaternion.
    ***************************************************************************/
    public Quaternion multiply( Quaternion quat )
    {
        Quaternion resultQuat = this.clone();
        resultQuat.multiplyMe( quat );
        return resultQuat;
    }

    /***************************************************************************
    Multiplies the calling Quaternion by the argument Quaternion and
    stores the result in the calling Quaternion.

    <br/><br/>
    Quaternion multiplication is not commutative.  The order used here is

    <br/><br/>
    Calling Quaternion = (calling Quaternion) x (argument Quaternion)

    @param quat  the Quaternion to multiply by.
    ***************************************************************************/
    public void multiplyMe( Quaternion quat )
    {
        Vec3d vec1 = new Vec3d( this.x, this.y, this.z ),
              vec2 = new Vec3d( quat.x, quat.y, quat.z ),
              cross = vec1.cross( vec2 );

        this.x = (this.x * quat.w) + (quat.x * this.w) + cross.x;
        this.y = (this.y * quat.w) + (quat.y * this.w) + cross.y;
        this.z = (this.z * quat.w) + (quat.z * this.w) + cross.z;
        this.w = (this.w * quat.w) - vec1.dot( vec2 );
    }

    /***************************************************************************
    Creates and returns a new quaternion that is equivalent to the
    calling quaternion, but is guaranteed to be of unit length.  The
    calling quaternion is not modified.

    <br/><br/>
    Quaternion normalization means that (x^2 + y^2 + z^2 + w^2) = 1

    @return  A normalized clone of the calling quaternion.
    ***************************************************************************/
    public Quaternion normalize()
    {
        double length = Math.sqrt( x*x + y*y + z*z + w*w );
        Quaternion quat = this.clone();

        if( length > 0.0 ) {
            quat.x /= length;
            quat.y /= length;
            quat.z /= length;
            quat.w /= length;
        }
        return quat;
    }

    /***************************************************************************
    Normalizes the calling quaternion object by dividing each
    component of the quaternion by the magnitude of the quaternion.

    <br/><br/>
    Quaternion normalization means that (x^2 + y^2 + z^2 + w^2) = 1
    ***************************************************************************/
    public void normalizeMe()
    {
        double length = Math.sqrt( x*x + y*y + z*z + w*w );

        if( length > 0.0 ) {
            x /= length;
            y /= length;
            z /= length;
            w /= length;
        }
    }

    /***************************************************************************
    Sets the xyzw-values of the quaternion.

    @param x  the x-component
    @param y  the y-component
    @param z  the z-component
    @param w  the w-component
    ***************************************************************************/
    public void setXYZW( double x, double y, double z, double w )
    {
        this.x = x;
        this.y = y;
        this.z = z;
        this.w = w;
    }

    /***************************************************************************
    Sets the xyzw-values of the quaternion to the xyzw-values of the
    quaternion given as an argument.

    @param quat  the quaternion to copy xyzw-values from.
    ***************************************************************************/
    public void setXYZW( Quaternion quat )
    {
        x = quat.x;
        y = quat.y;
        z = quat.z;
        w = quat.w;
    }

    /***************************************************************************
    Calculates and sets (x, y, z, w) of this quaternion based on
    the rotation contained in the 3 x 3 matrix [N B T].

    @param N  a normal vector with components N.x, N.y, and N.z.
    @param B  a binormal vector with components B.x, B.y, and B.z.
    @param T  a tangent vector with components T.x, T.y, and T.z.
    ***************************************************************************/
    public void setXYZW( Vec3d N, Vec3d B, Vec3d T )
    {
        double s = 0.0,
               trace = N.x + B.y + T.z;

        // If the trace (the sum of the diagonal
        // entries of the matrix) is greater than
        // zero, use it to calculate the quaternion.
        if( trace > 0.0 ) {
            s = 0.5 / Math.sqrt( trace + 1.0 );
            this.x = (B.z - T.y) * s; // (m[2][1] - m[1][2]) * s
            this.y = (T.x - N.z) * s; // (m[0][2] - m[2][0]) * s
            this.z = (N.y - B.x) * s; // (m[1][0] - m[0][1]) * s
            this.w = 0.25 / s;  // will be greater than 0.5
        }
        else {
            // The trace is less than or equal to zero, so find out
            // which major diagonal element has the greatest value.
            setXYZW( N, B, T, trace );
        }
    }

    /***************************************************************************
    Calculates and sets (x, y, z, w) of this quaternion based on
    the axis and angle (in radians) given as aguments.

    <br/><br/>
    The axis vector given as an argument will not be modifed.  The
    axis does not need to be normalized, as this method will obtain a
    normalized clone of the axis vector.

    @param axis  the axis to rotate about.
    @param angle  the rotation angle in radians.
    ***************************************************************************/
    public void setXYZW( Vec3d axis, double angle )
    {
        Vec3d unitAxis = axis.normalize();
        double halfAngle = angle / 2.0,
               sinHalfAngle = Math.sin( halfAngle );

        this.x = sinHalfAngle * unitAxis.x;
        this.y = sinHalfAngle * unitAxis.y;
        this.z = sinHalfAngle * unitAxis.z;
        this.w = Math.cos( halfAngle );
    }

    /***************************************************************************
    As a convenience for debugging, the toString() method returns
    the xyzw-components of the quaternion in the form "(x, y, z, w)".
    The number of digits after the decimal place will be determined
    by the DECIMAL_FORMAT constant for this class.

    @return  A String representation of this quaternion.
    ***************************************************************************/
    public String toString()
    {
        NumberFormat nf = new DecimalFormat( DECIMAL_FORMAT );

        return "(" + nf.format( x ) + ", "
                   + nf.format( y ) + ", "
                   + nf.format( z ) + ", "
                   + nf.format( w ) + ")";
    }

    /***************************************************************************
    ////////////////////////////////////////////////////////////////////////////
    /////////////////  ALL METHODS BELOW THIS LINE ARE PRIVATE  ////////////////
    ////////////////////////////////////////////////////////////////////////////
    ***************************************************************************/

    ///////////////////////////////// private //////////////////////////////////
    /***************************************************************************
    This private helper method for the public setXYZW(N, B, T) method
    should only be called if the trace is found to be a negative
    number or zero.  This code should prevent the value of this.w
    from being very small (or zero).

    @param N  a normal vector with components N.x, N.y, and N.z.
    @param B  a binormal vector with components B.x, B.y, and B.z.
    @param T  a tangent vector with components T.x, T.y, and T.z.
    @param trace  the sum of the diagonal elements of the matrix.
    ***************************************************************************/
    private void setXYZW( Vec3d N, Vec3d B, Vec3d T, double trace )
    {
        double s = 0.0,
               inverseS = 0.0;

        if( N.x > B.y && N.x > T.z ) { // Is m[0][0] greatest?
            s = 2.0 * Math.sqrt( N.x - B.y - T.z + 1 );
            if( s != 0.0 ) {
                inverseS = 1.0 / s;
            }
            this.x = 0.25 * s;
            this.y = (B.x + N.y) * inverseS; // (m[0][1]+m[1][0]) / s
            this.z = (T.x + N.z) * inverseS; // (m[0][2]+m[2][0]) / s
            this.w = (B.z - T.y) * inverseS; // (m[2][1]-m[1][2]) / s
        }
        else if( B.y > T.z ) { // Is m[1][1] greatest?
            s = 2.0 * Math.sqrt( B.y - N.x - T.z + 1 );
            if( s != 0.0 ) {
                inverseS = 1.0 / s;
            }
            this.x = (N.y + B.x) * inverseS; // (m[1][0]+m[0][1]) / s
            this.y = 0.25 * s;
            this.z = (T.y + B.z) * inverseS; // (m[1][2]+m[2][1]) / s
            this.w = (T.x - N.z) * inverseS; // (m[0][2]-m[2][0]) / s
        }
        else { // m[2][2] must be greatest (or at least equal).
            s = 2.0 * Math.sqrt( T.z - N.x - B.y + 1 );
            if( s != 0.0 ) {
                inverseS = 1.0 / s;
            }
            this.x = (N.z + T.x) * inverseS; // (m[2][0]+m[0][2]) / s
            this.y = (B.z + T.y) * inverseS; // (m[2][1]+m[1][2]) / s
            this.z = 0.25 * s;
            this.w = (N.y - B.x) * inverseS; // (m[1][0]-m[0][1]) / s
        }
    }
}
