# Supplementary material for: ProteinShader: illustrative rendering of macromolecules
Source: BMC Struct Biol. 2009 Mar 30;9:19. doi: 10.1186/1472-6807-9-19 (PMC2672931; doi:10.1186/1472-6807-9-19)
Supplement: Additional file 2 — ProteinShader program with source code. This compressed file contains everything in the binary distribution plus the Java source code and a build.xml file for compiling with Ant. [file 1472-6807-9-19-S2.gz › ProteinShader-beta-0_9_4-src/src/org/proteinshader/math/LocalFrame.java]

/*******************************************************************************
 *
 * File    :    LocalFrame.java
 *
 * Author  :    Joseph R. Weber
 *
 * Purpose :    Stores a local coordinate frame as a rotation
 *              (a Quaternion) and a translation (a Point3d).
 *
 ******************************************************************************/

 /******************************************************************************
 *
 * Copyright 2007 Joseph Robert Weber, joe.weber@alumni.duke.edu
 *
 * This file is part of the ProteinShader program.
 *
 * The ProteinShader is free software; you can redistribute it and/or
 * modify it under the terms of the GNU General Public License as
 * published by the Free Software Foundation; either version 3 of the
 * License, or (at your option) any later version.
 *
 * The ProteinShader is distributed in the hope that it will be
 * useful, but WITHOUT ANY WARRANTY; without even the implied
 * warranty of MERCHANTABILITY or FITNESS FOR A PARTICULAR PURPOSE.
 * See the GNU General Public License for more details.
 *
 * You should have received a copy of the GNU General
 * Public License along with this program.  If not, see
 * <http://www.gnu.org/licenses/>.
 *
 ******************************************************************************/

package org.proteinshader.math;

// All subsequent comments beginning with "/**" and ending with "*/"
// are intended to be used by JavaDoc to generate an API in html form.

/*******************************************************************************
Stores a local coordinate frame as a rotation (a Quaternion) and a
translation (a Point3d).

<br/><br/>
In order to render a region of secondary structure (a Helix,
BetaStrand, or Loop), a waist polygon will be swept along a spline
(a curved line formed by piecewise cubic equations).  At each control
point along the spline, a local coordinate frame (a rotation and an
xyz-translation) will be used to correctly position the waist polygon.
*******************************************************************************/
public class LocalFrame
{
    private Quaternion m_rotation; // equivalent to a rotation matrix
    private Vec3d m_translation;   // translation of the local frame

    /***************************************************************************
    Constructs a LocalFrame with the identity quaternion, (0, 0, 0, 1)
    and a translation of (0, 0, 0).
    ***************************************************************************/
    public LocalFrame()
    {
        m_rotation = new Quaternion();
        m_translation = new Vec3d();
    }

    /***************************************************************************
    Constructs a LocalFrame equivalent to the rotation matrix [N B T]
    and the translation (x, y, z).

    <br/><br/>
    The matrix [N B T] is used to create a Quaternion (and references
    to the vectors N, B, and T are not kept).

    @param N  the normal (3rd column vector of a rotation matrix).
    @param B  the binormal (2nd column vector of a rotation matrix).
    @param T  the tangent (1st column vector of a rotation matrix).
    @param x  the x-coordinate of a translation.
    @param y  the y-coordinate of a translation.
    @param z  the z-coordinate of a translation.
    ***************************************************************************/
    public LocalFrame( Vec3d N, Vec3d B, Vec3d T,
                       double x, double y, double z )
    {
        m_rotation = new Quaternion( N, B, T );
        m_translation = new Vec3d( x, y, z );
    }

    /***************************************************************************
    Constructs a LocalFrame that holds on to the Quaternion and Vec3d
    given as arguments.

    <br/><br/>
    If references to the Quaternion and Vec3d should not be kept, then
    the 7-argument constructor should be used.

    @param rotation    the quaternion equivalent to a rotation matrix.
    @param translation an (x, y, z) translation.
    ***************************************************************************/
    public LocalFrame( Quaternion rotation, Vec3d translation )
    {
        m_rotation = rotation;
        m_translation = translation;
    }

    /***************************************************************************
    Constructs a LocalFrame using the rotation and translation given
    as arguments.

    @param qX  the x-value of the rotation quaternion.
    @param qY  the y-value of the rotation quaternion.
    @param qZ  the z-value of the rotation quaternion.
    @param qW  the w-value of the rotation quaternion.
    @param x  the x-coordinate of a translation.
    @param y  the y-coordinate of a translation.
    @param z  the z-coordinate of a translation.
    ***************************************************************************/
    public LocalFrame( double qX, double qY, double qZ, double qW,
                       double x, double y, double z )
    {
        m_rotation    = new Quaternion( qX, qY, qZ, qW );
        m_translation = new Vec3d( x, y, z );
    }

    /***************************************************************************
    Returns a clone of the calling LocalFrame.

     <br/><br/>
    The clone is a deep clone (completely independent of the
    original).

    @return  A new LocalFrame.
    ***************************************************************************/
    public LocalFrame clone()
    {
        try {
            LocalFrame clone = (LocalFrame)super.clone();

            // super.clone() alone is not adequate for a deep clone.
            clone.m_rotation = this.m_rotation.clone();
            clone.m_translation = this.m_translation.clone();
            return clone;
        }
        catch( CloneNotSupportedException e ) {
            return null;
        }
    }

    /***************************************************************************
    Generates a 3 x 3 rotation matrix (actually 3 column vectors) that
    is equivalent to the rotation quaternion.

    @param N  a normal vector (N.x, N.y, N.z) to fill with values.
    @param B  a binormal vector (B.x, B.y, B.z) to fill with values.
    @param T  a tangent vector (T.x, T.y, T.z) to fill with values.
    ***************************************************************************/
    public void generateMatrix( Vec3d N, Vec3d B, Vec3d T )
    {
        m_rotation.generateMatrix( N, B, T );
    }

    /***************************************************************************
    Converts the rotation (a Quaternion) into a 3 x 3 rotation matrix
    and the returns the first column vector (the Normal).

    @return  The Normal vector (N.x, N.y, N.z).
    ***************************************************************************/
    public Vec3d getNormal()
    {
        return m_rotation.getNormal();
    }

    /***************************************************************************
    Converts the rotation (a Quaternion) into a 3 x 3 rotation matrix
    and the returns the second column vector (the Binormal).

    @return  The Binormal vector (B.x, B.y, Z.z).
    ***************************************************************************/
    public Vec3d getBinormal()
    {
        return m_rotation.getBinormal();
    }

    /***************************************************************************
    Converts the rotation (a Quaternion) into a 3 x 3 rotation matrix
    and the returns the third column vector (the Tangent).

    @return  The Tangent vector (T.x, T.y, T.z).
    ***************************************************************************/
    public Vec3d getTangent()
    {
        return m_rotation.getTangent();
    }

    /***************************************************************************
    Converts the rotation (a Quaternion) into a 3 x 3 rotation matrix
    and the returns the third column vector (the Tangent) after
    reversing its direction.

    @return  The reverse Tangent vector (T.x, T.y, T.z).
    ***************************************************************************/
    public Vec3d getReverseTangent()
    {
        Vec3d v = m_rotation.getTangent();
        v.negateMe();
        return v;
    }

    /***************************************************************************
    Returns a copy of the translation vector held by this LocalFrame.

    @return  The translation vector.
    ***************************************************************************/
    public Vec3d getTranslation()
    {
        return m_translation.clone();
    }

    /***************************************************************************
    Multiplies the vertex by the local frame.

    <br/><br/>
    The vertex given as an argument is first multiplied by the
    rotation quaternion (equivalent to a 3 x 3 rotation matrix
    in OpenGL) and then translated by adding the translation
    vector to it.

    @param vertex  a vertex of a waist polygon.
    @return  A new vertex.
    ***************************************************************************/
    public Point3d multiply( Point3d vertex )
    {
        Point3d resultVertex = m_rotation.multiply( vertex );
        resultVertex.addToMe( m_translation );
        return resultVertex;
    }

    /***************************************************************************
    Returns a new point produced by rotating the point given as an
    argument by the quaternion held in this local frame.

    <br/><br/>
    The point given as an argument is not modified.

    @param point  the point to rotate
    @return  A new point.
    ***************************************************************************/
    public Point3d rotate( Point3d point )
    {
        return m_rotation.multiply( point );
    }

    /***************************************************************************
    Returns a new vector produced by rotating the vector given as an
    argument by the quaternion held in this local frame.

    <br/><br/>
    The vector given as an argument is not modified.

    @param vector  the vector to rotate.
    @return  A new vector.
    ***************************************************************************/
    public Vec3d rotate( Vec3d vector )
    {
        return m_rotation.multiply( vector );
    }

    /***************************************************************************
    The vertex given as an argument is modified by adding to it the
    xyz-coordinates of the translation vector held by this LocalFrame.

    @param vertex  the vertex of a waist polygon.
    ***************************************************************************/
    public void translate( Point3d vertex )
    {
        vertex.x += m_translation.x;
        vertex.y += m_translation.y;
        vertex.z += m_translation.z;
    }

    /***************************************************************************
    Set the rotation to the quaternion xyzw-values given as arguments.

    @param x  the x-coordinate for the quaternion.
    @param y  the y-coordinate for the quaternion.
    @param z  the z-coordinate for the quaternion.
    @param w  the w-coordinate for the quaternion.
    ***************************************************************************/
    public void setRotation( double x, double y, double z, double w )
    {
        m_rotation.x = x;
        m_rotation.y = y;
        m_rotation.z = z;
        m_rotation.w = w;
    }

    /***************************************************************************
    Holds on to the Quaternion given as an argument so that it can be
    used as the rotation of the local coordinate frame.

    <br/><br/>
    This method does not copy the Quaternion: it keeps a reference to
    the Quaternion.  If the Quaternion should not be held on to by the
    LocalFrame, then the setRotation( x, y, z, w ) method should be
    used instead.

    @param rotation  a rotation in the form of a Quaternion.
    ***************************************************************************/
    public void setRotation( Quaternion rotation )
    {
        m_rotation = rotation;
    }

    /***************************************************************************
    Set the translation to the xyz-values given as arguments.

    @param x  the x-coordinate for the translation.
    @param y  the y-coordinate for the translation.
    @param z  the z-coordinate for the translation.
    ***************************************************************************/
    public void setTranslation( double x, double y, double z )
    {
        m_translation.x = x;
        m_translation.y = y;
        m_translation.z = z;
    }

    /***************************************************************************
    Holds on the the vector given as an argument so that it can be
    used as the translation for the local coordinate frame.

    <br/><br/>
    This method does not copy the vector: it keeps a reference to
    the vector.  If the vector should not be held on to by the
    LocalFrame, then the setTranslation( x, y, z ) method should be
    used instead.

    @param translation  the translation vector.
    ***************************************************************************/
    public void setTranslation( Vec3d translation )
    {
        m_translation = translation;
    }

    /***************************************************************************
    As a convenience for debugging, the toString() method returns
    the xyzw-components of the quaternion and the translation vector
    in the form "{ (x, y, z, w), (x, y, z) }".

    @return  A String representation of this LocalFrame.
    ***************************************************************************/
    public String toString()
    {
        return ( "{ " + m_rotation + ", " + m_translation + " }" );
    }
}
