# Supplementary material for: ProteinShader: illustrative rendering of macromolecules
Source: BMC Struct Biol. 2009 Mar 30;9:19. doi: 10.1186/1472-6807-9-19 (PMC2672931; doi:10.1186/1472-6807-9-19)
Supplement: Additional file 2 — ProteinShader program with source code. This compressed file contains everything in the binary distribution plus the Java source code and a build.xml file for compiling with Ant. [file 1472-6807-9-19-S2.gz › ProteinShader-beta-0_9_4-src/src/org/proteinshader/math/VectorAndPointDemo.java]

/*******************************************************************************
 *
 * File    :    VectorAndPointDemo.java
 *
 * Author  :    Joseph R. Weber
 *
 * Purpose :    Performs some simple tests on the Vec3d and Point3d
 *              classes.
 *
 ******************************************************************************/

package org.proteinshader.math;

// All subsequent comments beginning with "/**" and ending with "*/"
// are intended to be used by JavaDoc to generate an API in html form.

/*******************************************************************************
Performs some simple tests on the Vec3d and Point3d classes.
*******************************************************************************/
public class VectorAndPointDemo
{
    /***************************************************************************
    Performs some simple tests (constructors, setXYZ, cross product,
    dot product, and normalization) with Vec3d objects, and a few
    tests with Point3d objects.
    ***************************************************************************/
    public static void main( String [] args )
    {
        System.out.println(
            "\nThis demo tests some basic methods of class Vec3d\n"
            + "and Point3d.  These classes will be needed by the\n"
            + "Hermite and Quaternion classes.\n" );

        // Use constructors and setXYZ() method to generate
        // vectors along the x-axis, y-axis, and z-axis.
        Vec3d temp = new Vec3d( 2.0, 0.0, 0.0 );
        Vec3d xAxis = temp.clone();
        Vec3d yAxis = new Vec3d( 0.0, 2.0, 0.0 );
        Vec3d zAxis = temp.clone();
        zAxis.setXYZ( 0.0, 0.0, 2.0 );
        System.out.println( "Construct a vector along each axis:\n\n"
            + "xAxis = " + xAxis + "\n"
            + "yAxis = " + yAxis + "\n"
            + "zAxis = " + zAxis + "\n\n" );

        // Normalize each vector and print again.
        xAxis.normalizeMe();
        yAxis.normalizeMe();
        zAxis = zAxis.normalize();
        System.out.println(  "After normalization:\n\n"
            + "xAxis = " + xAxis + "\n"
            + "yAxis = " + yAxis + "\n"
            + "zAxis = " + zAxis + "\n\n" );

        // Text cross product.
        Vec3d crossProduct = xAxis.cross( yAxis );
        Vec3d vec1 = new Vec3d( 3.0, 5.2, 0.0 );
        Vec3d vec2 = new Vec3d( 5.2, 3.0, 0.0 );
        Vec3d vec1x2 = vec1.cross( vec2 );
        Vec3d vec2x1 = vec2.cross( vec1 );
        System.out.println( "Tests for the cross product:\n\n"
            + xAxis + " x " + yAxis + " = " + xAxis.cross( yAxis )
            +"\n" + vec1  + " x " + vec2  + " = " + vec1x2 + "\n"
            + vec2  + " x " + vec1  + " = " + vec2x1 + "\n" );
        Vec3d modifiedVec1 = vec1.clone();
        modifiedVec1.crossMe( vec1x2 );
        Vec3d modifiedVec2 = vec2.clone();
        modifiedVec2.crossMe( vec2x1 );
        System.out.println(
              vec1 + " x " + vec1x2 + " = " + modifiedVec1 + "\n"
            + vec2 + " x " + vec2x1 + " = " + modifiedVec2 + "\n" );

        // Test normalize() method:
        vec1 = modifiedVec1;
        vec2 = modifiedVec2;
        System.out.println(
              vec1 + " normalizes to " + vec1.normalize() + "\n"
            + vec2 + " normalizes to " + vec2.normalize() + "\n" );

        // Test the dot product.
        System.out.println( "Test of dot product:\n"
            + vec1 + " dot " + vec2 + " = " + vec1.dot( vec2 ) + "\n"
            + xAxis + " dot " + yAxis + " = " + xAxis.dot( yAxis )
            + "\n" );

        // Test that one point can be subtracted from another.
        Point3d p1 = new Point3d( 0.5, 0.75, 1.5 );
        Point3d p2 = p1.clone();
        p2.setXYZ( 1.5, 0.75, 0.5 );

        System.out.println( "Test of Point3d:\n\n"
            + p1 + " - " + p2 + " = " + p1.minus( p2 ) + "\n"
            + p2 + " - " + p1 + " = " + p2.minus( p1 ) + "\n" );
    }
}
