# Supplementary material for: ProteinShader: illustrative rendering of macromolecules
Source: BMC Struct Biol. 2009 Mar 30;9:19. doi: 10.1186/1472-6807-9-19 (PMC2672931; doi:10.1186/1472-6807-9-19)
Supplement: Additional file 2 — ProteinShader program with source code. This compressed file contains everything in the binary distribution plus the Java source code and a build.xml file for compiling with Ant. [file 1472-6807-9-19-S2.gz › ProteinShader-beta-0_9_4-src/src/org/proteinshader/math/Vec3d.java]

/*******************************************************************************
 *
 * File    :    Vec3d.java
 *
 * Author  :    Joseph R. Weber
 *
 * Purpose :    This class is used to create a vector with 3 elements
 *              of type double.
 *
 ******************************************************************************/

 /******************************************************************************
 *
 * Copyright 2007 Joseph Robert Weber, joe.weber@alumni.duke.edu
 *
 * This file is part of the ProteinShader program.
 *
 * The ProteinShader is free software; you can redistribute it and/or
 * modify it under the terms of the GNU General Public License as
 * published by the Free Software Foundation; either version 3 of the
 * License, or (at your option) any later version.
 *
 * The ProteinShader is distributed in the hope that it will be
 * useful, but WITHOUT ANY WARRANTY; without even the implied
 * warranty of MERCHANTABILITY or FITNESS FOR A PARTICULAR PURPOSE.
 * See the GNU General Public License for more details.
 *
 * You should have received a copy of the GNU General
 * Public License along with this program.  If not, see
 * <http://www.gnu.org/licenses/>.
 *
 ******************************************************************************/

package org.proteinshader.math;

import java.text.NumberFormat;
import java.text.DecimalFormat;

// All subsequent comments beginning with "/**" and ending with "*/"
// are intended to be used by JavaDoc to generate an API in html form.

/*******************************************************************************
This class is used to create a vector with 3 elements of type double.
The Vec3f class is nearly identical, except that it happens to use
floats rather than doubles.

<br/><br/>
Public instances variables are generally discouraged in Java, but
can be justified here.  The x, y, and z attributes will be used in
numerous calculations, and v.x, v.y, and v.z are simply much shorter
than v.getX(), v.getY(), and v.getZ().  Also, any value is allowed
for an attribute of a Vec3d, so there doesn't seem to be any real
advantage to making the xyz-coordinates of this data structure
private.

<br/><br/>
Several of the methods in this class come in two versions: one that
modifies the calling vector and one that returns a new vector instead
of modifying the calling vector.  For example, the add(Vec3d) method
adds the respective xyz-values of the calling and argument vectors
in order to create a new vector, and the original vectors are not
modified.  The addToMe(Vec3d) void method, however, modifies the
xyz-values of the calling vector by adding to them the xyz-values of
the vector given as an argument.
*******************************************************************************/
public class Vec3d implements Cloneable
{
    /** As a convienence for debugging, the toString() method
        will return a representation of a vector in the general
        form "(x, y, z)", where the number of decimal places for
        each value will be determined this decimal format String,
        which is "0.000". */
    public static final String DECIMAL_FORMAT = "0.000";

    /** The public x-coordinate of this three element vector. */
    public double x;

    /** The public y-coordinate of this three element vector. */
    public double y;

    /** The public z-coordinate of this three element vector. */
    public double z;

    /***************************************************************************
    Constructs a vector of 3 elements {x, y, z} filled with zeros.
    ***************************************************************************/
    public Vec3d()
    {
        x = 0.0;
        y = 0.0;
        z = 0.0;
    }

    /***************************************************************************
    Constructs a vector with three public attributes: x, y, and z.

    @param x  the x-coordinate
    @param y  the y-coordinate
    @param z  the z-coordinate
    ***************************************************************************/
    public Vec3d( double x, double y, double z )
    {
        this.x = x;
        this.y = y;
        this.z = z;
    }

    /***************************************************************************
    Creates a new vector by adding the vector given as an argument to
    the calling vector (the existing vectors are NOT modified).

    @param vec  the vector to add to the calling vector.
    @return  A new vector equal to the vector given as an argument
             added to the calling vector.
    ***************************************************************************/
    public Vec3d add( Vec3d vec )
    {
        return new Vec3d( x + vec.x,
                          y + vec.y,
                          z + vec.z );
    }

    /***************************************************************************
    Modifies the calling vector by adding the xyz-values of the vector
    given as an argument to the xyz-values of the calling vector.

    @param vec  the vector to add to the calling vector.
    ***************************************************************************/
    public void addToMe( Vec3d vec )
    {
        x += vec.x;
        y += vec.y;
        z += vec.z;
    }

    /***************************************************************************
    Returns a clone of the calling vector.

    <br/><br/>
    The clone is a deep clone (in the sense of being completely
    independent of the original).

    @return  A clone of the calling vector.
    ***************************************************************************/
    public Vec3d clone()
    {
        try {
            // The attributes are all numbers,
            // so super.clone() is adequate.
            return (Vec3d)super.clone();
        }
        catch( CloneNotSupportedException e ) {
            return null;
        }
    }

    /***************************************************************************
    Creates a new vector by taking the cross product of the calling
    vector and the vector given as an argument.

    <br/><br/>
    (new vector) = (calling vector) x (argument vector)

    <br/><br/>
    If the calling vector and the argument vector are not parallel,
    then (calling vector), (argument vector), and (new vector) will
    form a right-handed system.

    <br/><br/>
    The commutative rule does not apply to the cross product, so
    it is important to be aware that 'vecA = v1.cross(v2)' and
    'vecB = v2.cross(v1)' do not give the same result.  Although
    vecA and vecB will both be on the same line (a line perpendicular
    to the plane defined by v1 and v2), vecA and vecB will be facing
    opposite directions.

    <br/><br/>
    The direction of the cross product can be found by using the
    right-hand rule.  Imagine that vecA is on a line perpendicular
    to the plane defined by v1 and v2, and that theta is the
    direction of the angle from v1 to v2 (for v1 x v2).  To find the
    direction of vecA, you need to wrap your hand around the
    imaginary line in such a way that your fingertips are pointing
    in the same direction as the angle theta and you thumb is resting
    on the line.  Your thumb will be pointing in the direction of
    vecA, the v1 x v2 cross product.

    @param vec  the second vector in the cross product.
    @return  The result of the cross product, a vector perpendicular
             to both the calling vector and the argument vector.
    ***************************************************************************/
    public Vec3d cross( Vec3d vec )
    {
        return new Vec3d( (y * vec.z) - (z * vec.y),
                          (z * vec.x) - (x * vec.z),
                          (x * vec.y) - (y * vec.x) );
    }

    /***************************************************************************
    Modifies the calling vector by calculating the cross product of
    the calling vector and the vector given as an argument and storing
    the result in the calling vector.

    <br/><br/>
    (modified calling vector) = (calling vector) x (argument vector)

    <br/><br/>
    If the calling vector and the argument vector are not parallel,
    then (calling vector), (argument vector), and (modified calling
    vector) will form a right-handed system.

    <br/><br/>
    The cross product is anticommutative:
    (vec1 x vec2) = -(vec2 x vec1)

    <br/><br/>
    The direction of the cross product can be determined using the
    right-rule, which is explained above in the comments for the
    cross() method.

    @param vec  the second vector in the cross product.
    ***************************************************************************/
    public void crossMe( Vec3d vec )
    {
        // Calculate new values for x, y, and z.
        double tempX = (y * vec.z) - (z * vec.y),
               tempY = (z * vec.x) - (x * vec.z),
               tempZ = (x * vec.y) - (y * vec.x);

        // Set new values for x, y, and z.
        x = tempX;
        y = tempY;
        z = tempZ;
    }

    /***************************************************************************
    Returns the dot product of the calling vector and the vector given
    as an argument.

    @param vec  the vector to multiply the calling vector by.
    @return  The dot product value (a scalar) as a double.
    ***************************************************************************/
    public double dot( Vec3d vec )
    {
        return (x * vec.x) + (y * vec.y) + (z * vec.z);
    }

    /***************************************************************************
    Calculates the magnitude of the calling vector.

    @return  The length of the vector.
    ***************************************************************************/
    public double magnitude()
    {
        return Math.sqrt( x*x + y*y + z*z );
    }

    /***************************************************************************
    Creates a new vector by subtracting the vector given as an
    argument from the calling vector (the existing vectors are
    NOT modified).

    @param vec  the vector to subtract from the calling vector.
    @return  A new vector equal to the calling vector minus the
             vector given as an argument.
    ***************************************************************************/
    public Vec3d minus( Vec3d vec )
    {
        return new Vec3d( x - vec.x,
                          y - vec.y,
                          z - vec.z );
    }

    /***************************************************************************
    The x, y, and z values of the vector given as an argument are
    subtracted from the x, y, and z values of the calling vector.

    @param vec  the vector to subtract from the calling vector.
    ***************************************************************************/
    public void minusFromMe( Vec3d vec )
    {
        x -= vec.x;
        y -= vec.y;
        z -= vec.z;
    }

    /***************************************************************************
    Creates a new vector equal in magnitude but opposite in direction
    to the calling vector (the calling vector is NOT modified).

    @return  The negative of the calling vector.
    ***************************************************************************/
    public Vec3d negate()
    {
        return new Vec3d( -x, -y, -z );
    }

    /***************************************************************************
    The direction of the calling vector is reversed by setting x to -x,
    y to -y, and z to -z.
    ***************************************************************************/
    public void negateMe()
    {
        x = -x;
        y = -y;
        z = -z;
    }

    /***************************************************************************
    Creates a new vector that has the same direction as the calling
    vector, but is of unit length (the calling vector is NOT
    modified).  If the calling vector is the zero vector, then
    normalization cannot be done (so the vector returned will
    still have length 0.0).

    @return  The new vector of length 1.
    ***************************************************************************/
    public Vec3d normalize()
    {
        Vec3d vec = this.clone();
        vec.normalizeMe();
        return vec;
    }

    /***************************************************************************
    Normalizes the calling vector by determining its length
    (magnitude) and then dividing x, y, and z by the length.  If
    the calling vector is the zero vector, then it cannot be
    normalized, so the zero vector will remain unchanged.
    ***************************************************************************/
    public void normalizeMe()
    {
        double length = magnitude();

        if( length != 0.0 ) {
            x /= length;
            y /= length;
            z /= length;
        }
    }

    /***************************************************************************
    Creates a new vector by scaling the calling vector by the
    magnitude given as an argument (the calling vector is NOT
    modified).

    @param magnitude  the scalar to multiple the vector by.
    @return  A new vector equal to the calling vector scaled by the
             magnitude argument.
    ***************************************************************************/
    public Vec3d scale( double magnitude )
    {
        return new Vec3d( x * magnitude,
                          y * magnitude,
                          z * magnitude );
    }

    /***************************************************************************
    Scales the calling vector by the value given as an argument.

    @param magnitude  the scalar to multiple the vector by.
    ***************************************************************************/
    public void scaleMe( double magnitude )
    {
        x *= magnitude;
        y *= magnitude;
        z *= magnitude;
    }

    /***************************************************************************
    Sets the xyz-values of the vector.

    @param x  the x-coordinate
    @param y  the y-coordinate
    @param z  the z-coordinate
    ***************************************************************************/
    public void setXYZ( double x, double y, double z )
    {
        this.x = x;
        this.y = y;
        this.z = z;
    }

    /***************************************************************************
    Sets the xyz-values of the vector to the xyz-values of the vector
    given as an argument.

    @param vec  the vector to copy xyz-values from.
    ***************************************************************************/
    public void setXYZ( Vec3d vec )
    {
        x = vec.x;
        y = vec.y;
        z = vec.z;
    }

    /***************************************************************************
    As a convenience for debugging, the toString() method returns
    the xyz-coordinates of the vector in the form "(x, y, z)".  The
    number of digits after the decimal place will be determined by
    the DECIMAL_FORMAT constant for this class.

    @return  A String representation of this vector.
    ***************************************************************************/
    public String toString()
    {
        NumberFormat nf = new DecimalFormat( DECIMAL_FORMAT );

        return "(" + nf.format( x ) + ", "
                   + nf.format( y ) + ", "
                   + nf.format( z ) + ")";
    }
}
