# Supplementary material for: ProteinShader: illustrative rendering of macromolecules
Source: BMC Struct Biol. 2009 Mar 30;9:19. doi: 10.1186/1472-6807-9-19 (PMC2672931; doi:10.1186/1472-6807-9-19)
Supplement: Additional file 2 — ProteinShader program with source code. This compressed file contains everything in the binary distribution plus the Java source code and a build.xml file for compiling with Ant. [file 1472-6807-9-19-S2.gz › ProteinShader-beta-0_9_4-src/src/org/proteinshader/math/LocalFrameDemo.java]

/*******************************************************************************
 *
 * File    :    LocalFrameDemo.java
 *
 * Author  :    Joseph R. Weber
 *
 * Purpose :    Performs some simple tests on the LocalFrame class.
 *
 ******************************************************************************/

package org.proteinshader.math;

// All subsequent comments beginning with "/**" and ending with "*/"
// are intended to be used by JavaDoc to generate an API in html form.

/*******************************************************************************
Performs some simple tests on the LocalFrame class.
*******************************************************************************/
public class LocalFrameDemo
{
    /** The banner width is the number of asterisks
        to print on the line line above or below a
        banner title.  The value is set to 70. */
    public static final int BANNER_WIDTH = 70;

    private Quaternion m_pos90XRollQuat,
                       m_neg90ZRollQuat;

    private Vec3d N1, B1, T1,
                  N2, B2, T2,
                  m_vector123;

    /***************************************************************************
    Creates a LocalFrameDemo object with a few Quaternion objects that
    can be used for testing purposes.
    ***************************************************************************/
    public LocalFrameDemo()
    {
        // Create three column vectors that are equivalent
        // to a matrix that specifies a 90 degree x-roll.
        N1 = new Vec3d( 1,  0,  0 );
        B1 = new Vec3d( 0,  0,  1 );
        T1 = new Vec3d( 0, -1,  0 );
        m_pos90XRollQuat = new Quaternion( N1, B1, T1 );

        // Create three column vectors that are equivalent
        // to a matrix that specifies a -90 degree z-roll.
        N2 = new Vec3d( 0, -1,  0 );
        B2 = new Vec3d( 1,  0,  0 );
        T2 = new Vec3d( 0,  0,  1 );
        m_neg90ZRollQuat = new Quaternion( N2, B2, T2 );

        // Create a vector to be used for translations.
        m_vector123 = new Vec3d( 1, 2, 3 );
    }

    /***************************************************************************
    Uses a rotation quaternion and a translation vector to create a
    LocalFrame and then prints the LocalFrame by using its toString()
    method.
    ***************************************************************************/
    public void test2ArgConstructor()
    {
        printBanner( "Test of 2-Argument Constructor",
            "Calls LocalFrame( Quaternion, Vec3d ) constructor." );

        LocalFrame frame = new LocalFrame( m_pos90XRollQuat,
                                           m_vector123 );
        System.out.println(
              "rotation    = " + m_pos90XRollQuat + "\n"
            + "translation = " + m_vector123 + "\n"
            + "frame = " + frame + "\n" );
    }

    /***************************************************************************
    Uses a matrix of 3 column vectors, [N B T], and 3 doubles
    (x, y, z) to create a LocalFrame and then prints the LocalFrame.
    ***************************************************************************/
    public void test6ArgConstructor()
    {
        printBanner( "Test of 6-Argument Constructor",
            "Calls LocalFrame( N, B, T, x, y, z ) constructor." );

        LocalFrame frame = new LocalFrame( N1, B1, T1,
                                           m_vector123.x,
                                           m_vector123.y,
                                           m_vector123.z );
        System.out.println(
              "N = " + N1 + "\n"
            + "B = " + B1 + "\n"
            + "T = " + T1 + "\n"
            + "x = " + m_vector123.x + "\n"
            + "y = " + m_vector123.y + "\n"
            + "z = " + m_vector123.z + "\n"
            + "frame = " + frame + "\n" );
    }

    /***************************************************************************
    Uses xyzw-values for a quaternion and xyz-values for a translation
    vector to create a LocalFrame and then prints the LocalFrame.
    ***************************************************************************/
    public void test7ArgConstructor()
    {
        printBanner( "Test of 7-Argument Constructor",
          "Calls LocalFrame( qX, qY, qZ, qW, x, y, z ) constructor.");

        LocalFrame frame = new LocalFrame( m_pos90XRollQuat.x,
                                           m_pos90XRollQuat.y,
                                           m_pos90XRollQuat.z,
                                           m_pos90XRollQuat.w,
                                           m_vector123.x,
                                           m_vector123.y,
                                           m_vector123.z );
        System.out.println(
              "qX = " + String.format( "%.3f\n", m_pos90XRollQuat.x )
            + "qY = " + String.format( "%.3f\n", m_pos90XRollQuat.y )
            + "qZ = " + String.format( "%.3f\n", m_pos90XRollQuat.z )
            + "qW = " + String.format( "%.3f\n", m_pos90XRollQuat.w )
            + "x = " + m_vector123.x + "\n"
            + "y = " + m_vector123.y + "\n"
            + "z = " + m_vector123.z + "\n"
            + "frame = " + frame + "\n" );
    }

    /***************************************************************************
    Uses the zero-argument constructor to create and then print a
    LocalFrame.
    ***************************************************************************/
    public void testZeroArgConstructor()
    {
        printBanner( "Test of Zero-Argument Constructor",
            "Calls LocalFrame() constructor.");

        LocalFrame frame = new LocalFrame();
        System.out.println( "frame = " + frame + "\n" );
    }

    /***************************************************************************
    Creates a LocalFrame with the zero-arg constructor and then tests
    the setRotation() methods.
    ***************************************************************************/
    public void testSetRotationMethods()
    {
        printBanner( "Test of setRotation() methods",
              "Calls LocalFrame() constructor and then tests the"
            + " setRotation() methods.");

        LocalFrame frame = new LocalFrame();
        System.out.println( "frame = " + frame + "\n" );

        frame.setRotation( m_pos90XRollQuat.x, m_pos90XRollQuat.y,
                           m_pos90XRollQuat.z, m_pos90XRollQuat.w );
        System.out.println(
              "qX = " + String.format( "%.3f\n", m_pos90XRollQuat.x )
            + "qY = " + String.format( "%.3f\n", m_pos90XRollQuat.y )
            + "qZ = " + String.format( "%.3f\n", m_pos90XRollQuat.z )
            + "qW = " + String.format( "%.3f\n", m_pos90XRollQuat.w )
            + "frame.setRotation( qX, qY, qZ, qW )\n"
            + "frame = " + frame + "\n" );

        frame.setRotation( m_neg90ZRollQuat );
        System.out.println(
              "quaternion = " + m_neg90ZRollQuat + "\n"
            + "frame.setRotation( quaternion )\n"
            + "frame = " + frame + "\n" );
    }

    /***************************************************************************
    Creates a LocalFrame with the zero-arg constructor and then tests
    the setTranslation() methods.
    ***************************************************************************/
    public void testSetTranslationMethods()
    {
        printBanner( "Test of setTranslation() methods",
              "Calls LocalFrame() constructor and then tests the"
            + " setTranslation()\nmethods.");

        LocalFrame frame = new LocalFrame();
        System.out.println( "frame = " + frame + "\n" );

        Vec3d vector = new Vec3d( 5, 6, 7 );
        frame.setTranslation( vector.x, vector.y, vector.z );
        System.out.println(
              "x = " + String.format( "%.3f\n", vector.x )
            + "y = " + String.format( "%.3f\n", vector.y )
            + "z = " + String.format( "%.3f\n", vector.z )
            + "frame.setTranslation( x, y, z )\n"
            + "frame = " + frame + "\n" );

        vector.setXYZ( 5, 8, -0.5 );
        frame.setTranslation( vector );
        System.out.println(
              "vector = " + vector + "\n"
            + "frame.setTranslation( vector )\n"
            + "frame = " + frame + "\n" );
    }

    /***************************************************************************
    Tests the multiply(Point3d) method of LocalFrame.  Simple
    rotations (90 x-roll and -90 z-roll) are used along with points
    on the x-, y-, or z-axis in order to make the results easy to
    judge for correctness (by making a simple pencil-and-paper sketch
    of the xyz-coordinate system).
    ***************************************************************************/
    public void testMultiplyPointMethod()
    {
        printBanner( "Test of multiply(Point3d) method",
            "Creates 2 LocalFrames to multiply points by." );

        // Create and print two frames.
        Vec3d vec = new Vec3d( 0, 0, 0 );
        LocalFrame frame1 = new LocalFrame( m_pos90XRollQuat, vec ),
                   frame2 = new LocalFrame( m_neg90ZRollQuat, vec );
        System.out.println(
              "frame1 = " + frame1 + "\n"
            + "90 degrees x-roll and translation " + vec + "\n\n"
            + "frame2 = " + frame2 + "\n"
            + "-90 degrees z-roll and translation " + vec + "\n" );

        // Create and print three frames.
        Point3d pointX = new Point3d( 1, 0, 0 ),
                pointY = new Point3d( 0, 1, 0 ),
                pointZ = new Point3d( 0, 0, 1 );
        System.out.println( "pointX = " + pointX + "\n"
                          + "pointY = " + pointY + "\n"
                          + "pointZ = " + pointZ );

        // Do rotation with no translation first.
        System.out.println(
            "\nHere are some rotations with no translations:\n"
          + "\nframe1.multiply(pointX) = " + frame1.multiply(pointX)
          + "\nframe1.multiply(pointY) = " + frame1.multiply(pointY)
          + "\nframe1.multiply(pointZ) = " + frame1.multiply(pointZ)
          + "\nframe2.multiply(pointX) = " + frame2.multiply(pointX)
          + "\nframe2.multiply(pointY) = " + frame2.multiply(pointY)
          + "\nframe2.multiply(pointZ) = " + frame2.multiply(pointZ));

        // Add some translations and print again.
        Vec3d vec1 = new Vec3d( 1, 1, 1 ),
              vec2 = new Vec3d( 2, 2, 2 );
        frame1.setTranslation( vec1 );
        frame2.setTranslation( vec2 );
        System.out.println(
              "frame1 = " + frame1 + "\n"
            + "90 degrees x-roll and translation " + vec1 + "\n\n"
            + "frame2 = " + frame2 + "\n"
            + "-90 degrees z-roll and translation " + vec2 + "\n" );

        // Create and print three frames.
        System.out.println( "pointX = " + pointX + "\n"
                          + "pointY = " + pointY + "\n"
                          + "pointZ = " + pointZ );

        // Do rotation and translation.
        System.out.println(
            "\nHere are some rotations with translations:\n"
          + "\nframe1.multiply(pointX) = " + frame1.multiply(pointX)
          + "\nframe1.multiply(pointY) = " + frame1.multiply(pointY)
          + "\nframe1.multiply(pointZ) = " + frame1.multiply(pointZ)
          + "\nframe2.multiply(pointX) = " + frame2.multiply(pointX)
          + "\nframe2.multiply(pointY) = " + frame2.multiply(pointY)
          + "\nframe2.multiply(pointZ) = " + frame2.multiply(pointZ));

    }

    /***************************************************************************
    Prints a banner with a row of asterisks above and below the title,
    and then a message right below the banner.

    @param title    the title to place in the banner.
    @param message  a message to print right below the banner.
    ***************************************************************************/
    public void printBanner( String title, String message )
    {
        System.out.println(
            "\n" + createRepeats( '*', BANNER_WIDTH ) + "\n"
            + title + "\n"
            + createRepeats( '*', BANNER_WIDTH ) + "\n"
            + message + "\n" );
    }

    /***************************************************************************
    Returns a String with the character given as an argument repeated
    n number of times.

    @param ch  the char to repeat.
    @param n   the number of times to repeat ch.
    @return  A String with n repeats of ch.
    ***************************************************************************/
    public String createRepeats( char ch, int n )
    {
        StringBuffer buffer = new StringBuffer( n );

        for( int i = 0; i < n; ++i ) {
            buffer.append( ch );
        }
        return buffer.toString();
    }

    /***************************************************************************
    Tests the constructors, setter methods, and multiply(Point3d)
    methods of the LocalFrame class.
    ***************************************************************************/
    public static void main( String [] args )
    {
        // Announce purpose of tests.
        System.out.println(
            "\nTests the constructors, setter methods, and\n"
          + "multiply(Point3d) methods of class LocalFrame." );

        LocalFrameDemo demo = new LocalFrameDemo();

        demo.test2ArgConstructor();
        demo.test6ArgConstructor();
        demo.test7ArgConstructor();
        demo.testZeroArgConstructor();
        demo.testSetRotationMethods();
        demo.testSetTranslationMethods();
        demo.testMultiplyPointMethod();
    }
}
