# Supplementary material for: ProteinShader: illustrative rendering of macromolecules
Source: BMC Struct Biol. 2009 Mar 30;9:19. doi: 10.1186/1472-6807-9-19 (PMC2672931; doi:10.1186/1472-6807-9-19)
Supplement: Additional file 2 — ProteinShader program with source code. This compressed file contains everything in the binary distribution plus the Java source code and a build.xml file for compiling with Ant. [file 1472-6807-9-19-S2.gz › ProteinShader-beta-0_9_4-src/src/org/proteinshader/graphics/utils/SegmentRenderer.java]

/*******************************************************************************
 * 
 * File    :    SegmentRenderer.java
 * 
 * Author  :    Joseph R. Weber
 *
 * Purpose :    This class is intended only as a testing utility: it allows
 *              tube or ribbons segments to be drawn on-the-fly, rather than
 *              from OpenGL display lists, soley for the purpose of measure
 *              the performance advantage of caching geometry in OpenGL display
 *              lists.
 *              
 ******************************************************************************/
 
 /******************************************************************************
 *
 * Copyright 2007 Joseph Robert Weber, jrweber@post.harvard.edu
 *
 * This file is part of the ProteinShader program.
 *
 * The ProteinShader is free software; you can redistribute it and/or
 * modify it under the terms of the GNU General Public License as
 * published by the Free Software Foundation; either version 3 of the
 * License, or (at your option) any later version.
 * 
 * The ProteinShader is distributed in the hope that it will be
 * useful, but WITHOUT ANY WARRANTY; without even the implied
 * warranty of MERCHANTABILITY or FITNESS FOR A PARTICULAR PURPOSE.
 * See the GNU General Public License for more details.
 * 
 * You should have received a copy of the GNU General  
 * Public License along with this program.  If not, see
 * <http://www.gnu.org/licenses/>.
 *
 ******************************************************************************/
 
package org.proteinshader.graphics.utils;

import org.proteinshader.graphics.*;
import org.proteinshader.math.*;
import org.proteinshader.structure.*;
import org.proteinshader.structure.enums.*;
import javax.media.opengl.*;  // for jogl-JSR-231 (July 2006)
import java.util.*;

// All subsequent comments beginning with "/**" and ending with "*/"
// are intended to be used by JavaDoc to generate an API in html form.

/*******************************************************************************
This class is intended only as a testing utility: it allows tube or ribbons 
segments to be drawn on-the-fly, rather than from OpenGL display lists, soley 
for the purpose of measure the performance advantage of caching geometry in 
OpenGL display lists.
*******************************************************************************/
public class SegmentRenderer
{
    // All private instance variables are declared here.
    private int           m_loopTubeStacks,
                          m_alphaTubeStacks,
                          m_betaTubeStacks,
                          m_loopRibbonStacks,
                          m_alphaRibbonStacks,
                          m_betaRibbonStacks;
    private ExtrudedShape m_currentShape;
    private Tube          m_loopTube,
                          m_alphaTube,
                          m_betaTube;
    private Ribbon        m_loopRibbon,
                          m_alphaRibbon,
                          m_betaRibbon;
    private LocalFrame [] m_frames;
    
    /***************************************************************************
    Constructs a SegmentReferences object.
    ***************************************************************************/
    public SegmentRenderer()
    {
        setAllStackNumbersToDefault();
        m_currentShape = null;
        m_loopTube = new Tube( RegionEnum.LOOP );
        m_alphaTube = new Tube( RegionEnum.HELIX );
        m_betaTube  = new Tube( RegionEnum.BETA_STRAND );
        m_loopRibbon  = new Ribbon( RegionEnum.LOOP );
        m_alphaRibbon = new Ribbon( RegionEnum.HELIX );
        m_betaRibbon  = new Ribbon( RegionEnum.BETA_STRAND );
        m_frames = null;
    }
    
    /***************************************************************************
    Draws the curved body of a tube segment and remembers info needed
    by any subsequent call to drawStartCap() or drawEndCap().
    
    @param gl  the current GL object.
    @param s   the segment to draw.
    ***************************************************************************/
    public void drawTube( GL gl, Segment s )
    {
        // Test for Loop, Helix, or BetaStrand.
        switch( s.getRegionType() ) {
            case LOOP:        drawLoopTube( gl, s );
                              break;
            case HELIX:       drawAlphaHelixTube( gl, s );
                              break;
            case BETA_STRAND: drawBetaStrandTube( gl, s );
                              break;
        }
    }
    
    /***************************************************************************
    Draws the start cap for the last tube or ribbon segment that was
    drawn.
    
    @param gl  the current GL object.
    ***************************************************************************/
    public void drawStartCap( GL gl )
    {
        if( m_currentShape != null
              && m_frames != null
                && m_frames.length > 0 ) {
            m_currentShape.drawStartCap( gl, m_frames[0] );
        }
    }
    
    /***************************************************************************
    Draws the end cap for the last tube or ribbon segment that was
    drawn.
    
    @param gl  the current GL object.
    ***************************************************************************/
    public void drawEndCap( GL gl )
    {
        if( m_currentShape != null
              && m_frames != null
                && m_frames.length > 0 ) {
            m_currentShape.drawEndCap( gl, m_frames[m_frames.length-1] );
        }
    }
    
    /***************************************************************************
    Draws the broad surfaces of a ribbon segment and remembers info
    needed by any subsequent call to drawThinSidesOfRibbon(), 
    drawStartCap(), or drawEndCap().
    
    @param gl  the current GL object.
    @param s   the segment to draw.
    ***************************************************************************/
    public void drawRibbon( GL gl, Segment s )
    {
        // Test for Loop, Helix, or BetaStrand.
        switch( s.getRegionType() ) {
            case LOOP:        drawLoopRibbon( gl, s );
                              break;
            case HELIX:       drawAlphaHelixRibbon( gl, s );
                              break;
            case BETA_STRAND: drawBetaStrandRibbon( gl, s );
                              break;
        }
    }
    
    /***************************************************************************
    Draws the thin sides for the last ribbon segment that was drawn.
    
    @param gl  the current GL object.
    ***************************************************************************/
    public void drawThinSidesOfRibbon( GL gl )
    {
        if( m_currentShape != null
              && m_currentShape instanceof Ribbon
                && m_frames != null
                  && m_frames.length > 1 ) {
            ((Ribbon)m_currentShape).drawThinSideSurfaces( gl, m_frames );
        }
    }

    /***************************************************************************
    Sets all stacks numbers to the defaults defined in classes Tube
    and Ribbon (for loops, alpha-helices, and beta-strands).
    ***************************************************************************/
    public void setAllStackNumbersToDefault()
    {
        setLoopTubeStacksToDefault();
        setAlphaTubeStacksToDefault();
        setBetaTubeStacksToDefault();
        setLoopRibbonStacksToDefault();
        setAlphaRibbonStacksToDefault();
        setBetaRibbonStacksToDefault();
    }
    
    /***************************************************************************
    Sets the number of stacks for drawing a loop as a tube to the
    default value defined in class Tube.
    
    After setting this value, cacheSegmentGeometry() still needs to be
    called with the current GL object for the change to take effect.
    ***************************************************************************/
    public void setLoopTubeStacksToDefault()
    {
        m_loopTubeStacks = Tube.LOOP_STACKS;
    }
   
    /***************************************************************************
    Sets the number of stacks for drawing an alpha-helix as a tube to
    the default value defined in class Tube.
    
    After setting this value, cacheSegmentGeometry() still needs to be
    called with the current GL object for the change to take effect.
    ***************************************************************************/
    public void setAlphaTubeStacksToDefault()
    {
        m_alphaTubeStacks = Tube.ALPHA_STACKS;
    }
    
    /***************************************************************************
    Sets the number of stacks for drawing a beta-strand as a tube to
    the default value defined in class Tube.
    
    After setting this value, cacheSegmentGeometry() still needs to be
    called with the current GL object for the change to take effect.
    ***************************************************************************/
    public void setBetaTubeStacksToDefault()
    {
        m_betaTubeStacks = Tube.BETA_STACKS;
    }
    
    /***************************************************************************
    Sets the number of stacks for drawing a loop as a ribbon to
    the default value defined in class Ribbon.
    
    After setting this value, cacheSegmentGeometry() still needs to be
    called with the current GL object for the change to take effect.
    ***************************************************************************/
    public void setLoopRibbonStacksToDefault()
    {
        m_loopRibbonStacks = Ribbon.LOOP_STACKS;
    }
    
    /***************************************************************************
    Sets the number of stacks for drawing an alpha-helix as a ribbon
    to the default value defined in class Ribbon.
    
    After setting this value, cacheSegmentGeometry() still needs to be
    called with the current GL object for the change to take effect.
    ***************************************************************************/
    public void setAlphaRibbonStacksToDefault()
    {
        m_alphaRibbonStacks = Ribbon.ALPHA_STACKS;
    }
    
    /***************************************************************************
    Sets the number of stacks for drawing a beta-strand as a ribbon to
    the default value defined in class Ribbon.
    
    After setting this value, cacheSegmentGeometry() still needs to be
    called with the current GL object for the change to take effect.
    ***************************************************************************/
    public void setBetaRibbonStacksToDefault()
    {
        m_betaRibbonStacks = Ribbon.BETA_STACKS;
    }
    
    /***************************************************************************
    Sets the number of stacks for drawing a loop as a tube.
    If the argument is less than 1, the number of stacks will be set
    to 1.
    
    After setting this value, cacheSegmentGeometry() still needs to be
    called with the current GL object for the change to take effect.
    
    @param stacks  the number of stacks.
    ***************************************************************************/
    public void setLoopTubeStacks( int stacks )
    {
        m_loopTubeStacks = (stacks > 0) ? stacks : 1;
    }
   
    /***************************************************************************
    Sets the number of stacks for drawing an alpha-helix as a tube.
    If the argument is less than 1, the number of stacks will be set
    to 1.
    
    After setting this value, cacheSegmentGeometry() still needs to be
    called with the current GL object for the change to take effect.
    
    @param stacks  the number of stacks.
    ***************************************************************************/
    public void setAlphaTubeStacks( int stacks )
    {
        m_alphaTubeStacks = (stacks > 0) ? stacks : 1;
    }
    
    /***************************************************************************
    Sets the number of stacks for drawing a beta-strand as a tube.
    If the argument is less than 1, the number of stacks will be set
    to 1.
    
    After setting this value, cacheSegmentGeometry() still needs to be
    called with the current GL object for the change to take effect.
    
    @param stacks  the number of stacks.
    ***************************************************************************/
    public void setBetaTubeStacks( int stacks )
    {
        m_betaTubeStacks = (stacks > 0) ? stacks : 1;
    }
    
    /***************************************************************************
    Sets the number of stacks for drawing a loop as a ribbon.
    If the argument is less than 1, the number of stacks will be set
    to 1.
    
    After setting this value, cacheSegmentGeometry() still needs to be
    called with the current GL object for the change to take effect.
    
    @param stacks  the number of stacks.
    ***************************************************************************/
    public void setLoopRibbonStacks( int stacks )
    {
        m_loopRibbonStacks = (stacks > 0) ? stacks : 1;
    }
    
    /***************************************************************************
    Sets the number of stacks for drawing an alpha-helix as a ribbon.
    If the argument is less than 1, the number of stacks will be set
    to 1.
    
    After setting this value, cacheSegmentGeometry() still needs to be
    called with the current GL object for the change to take effect.
    
    @param stacks  the number of stacks.
    ***************************************************************************/
    public void setAlphaRibbonStacks( int stacks )
    {
        m_alphaRibbonStacks = (stacks > 0) ? stacks : 1;
    }
    
    /***************************************************************************
    Sets the number of stacks for drawing a beta-strand as a ribbon.
    If the argument is less than 1, the number of stacks will be set
    to 1.
    
    After setting this value, cacheSegmentGeometry() still needs to be
    called with the current GL object for the change to take effect.
    
    @param stacks  the number of stacks.
    ***************************************************************************/
    public void setBetaRibbonStacks( int stacks )
    {
        m_betaRibbonStacks = (stacks > 0) ? stacks : 1;
    }
    
    /***************************************************************************
    ////////////////////////////////////////////////////////////////////////////
    /////////////////  ALL METHODS BELOW THIS LINE ARE PRIVATE  ////////////////
    ////////////////////////////////////////////////////////////////////////////
    ***************************************************************************/

    ///////////////////////////////// private //////////////////////////////////
    /***************************************************************************
    Draws a loop tube segment.
    
    @param gl       the current GL object.
    @param segment  the Segment to draw.
    ***************************************************************************/
    private void drawLoopTube( GL gl, Segment segment )
    {  
        // Get an array of LocalFrames from the Segment.
        // The frames will also be used later for drawing end caps.
        m_frames = segment.getLocalFrames( m_loopTubeStacks + 1 );
        
        // Draw the loop tube segment.
        m_loopTube.draw( gl, m_frames );
        
        // Remember info for drawing end caps.
        m_currentShape = m_loopTube;
    }
    
    ///////////////////////////////// private //////////////////////////////////
    /***************************************************************************
    Draws an alpha-helix tube segment.
    
    @param gl       the current GL object.
    @param segment  the Segment to draw.
    ***************************************************************************/
    private void drawAlphaHelixTube( GL gl, Segment segment )
    {
        // Get an array of LocalFrames from the Segment.
        // The frames will also be used later for drawing end caps.
        m_frames = segment.getLocalFrames( m_alphaTubeStacks + 1 );
                
        // Draw the alpha-helix tube segment.
        m_alphaTube.draw( gl, m_frames );
        
        // Remember info for drawing end caps.
        m_currentShape = m_alphaTube;
    }
    
    ///////////////////////////////// private //////////////////////////////////
    /***************************************************************************
    Draws a beta-strand tube segment.
    
    @param gl       the current GL object.
    @param segment  the Segment to draw.
    ***************************************************************************/
    private void drawBetaStrandTube( GL gl, Segment segment )
    {
        // Get an array of LocalFrames from the Segment.
        // The frames will also be used later for drawing end caps.
        m_frames = segment.getLocalFrames( m_betaTubeStacks + 1 );
        
        // Draw the beta-strand tube segment.
        m_betaTube.draw( gl, m_frames );
        
        // Remember info for drawing end caps.
        m_currentShape = m_betaTube;
    }
    
    ///////////////////////////////// private //////////////////////////////////
    /***************************************************************************
    Draws a loop ribbon segment.
    
    @param gl       the current GL object.
    @param segment  the Segment to draw.
    ***************************************************************************/
    private void drawLoopRibbon( GL gl, Segment segment )
    {
        // Get an array of LocalFrames from the Segment.
        // The frames will also be used later for drawing 
        // end caps and the thin sides of the ribbon.
        m_frames = segment.getLocalFrames( m_loopRibbonStacks + 1 );
               
        // Draw the loop ribbon segment.
        m_loopRibbon.draw( gl, m_frames );
        
        // Remember info for drawing thin sides and end caps.
        m_currentShape = m_loopRibbon;
    }
    
    ///////////////////////////////// private //////////////////////////////////
    /***************************************************************************
    Draws an alpha-helix ribbon segment.
    
    @param gl       the current GL object.
    @param segment  the Segment to draw.
    ***************************************************************************/
    private void drawAlphaHelixRibbon( GL gl, Segment segment )
    {  
        // Get an array of LocalFrames from the Segment.
        // The frames will also be used later for drawing 
        // end caps and the thin sides of the ribbon.
        m_frames = segment.getLocalFrames( m_alphaRibbonStacks + 1 );
                
        // Draw the alpha-helix ribbon segment.
        m_alphaRibbon.draw( gl, m_frames );
        
        // Remember info for drawing thin sides and end caps.
        m_currentShape = m_alphaRibbon;
    }
    
    ///////////////////////////////// private //////////////////////////////////
    /***************************************************************************
    Draws a beta-strand ribbon segment.
    
    @param gl       the current GL object.
    @param segment  the Segment to draw.
    ***************************************************************************/
    private void drawBetaStrandRibbon( GL gl, Segment segment )
    {
        // Get an array of LocalFrames from the Segment.
        // The frames will also be used later for drawing 
        // end caps and the thin sides of the ribbon.
        m_frames = segment.getLocalFrames( m_betaRibbonStacks + 1 );
        
        // Draw the beta-strand ribbon segment.
        m_betaRibbon.draw( gl, m_frames );
        
        // Remember info for drawing thin sides and end caps.
        m_currentShape = m_betaRibbon;
    }
}
