# Supplementary material for: ProteinShader: illustrative rendering of macromolecules
Source: BMC Struct Biol. 2009 Mar 30;9:19. doi: 10.1186/1472-6807-9-19 (PMC2672931; doi:10.1186/1472-6807-9-19)
Supplement: Additional file 2 — ProteinShader program with source code. This compressed file contains everything in the binary distribution plus the Java source code and a build.xml file for compiling with Ant. [file 1472-6807-9-19-S2.gz › ProteinShader-beta-0_9_4-src/src/org/proteinshader/graphics/adapter/StructureToGraphics.java]

/*******************************************************************************
 *
 * File    :    StructureToGraphics.java
 *
 * Author  :    Joseph R. Weber
 *
 * Purpose :    Knows how to get numbers (such as zyz-coordinates
 *              and colors) from a Drawable object (Atom, Bond, or
 *              Segment) and plug them into the right graphics class
 *              for  rendering a Shape (Sphere, Cylinder, or Segment).
 *
 ******************************************************************************/

 /******************************************************************************
 *
 * Copyright 2007 Joseph Robert Weber, joe.weber@alumni.duke.edu
 *
 * This file is part of the ProteinShader program.
 *
 * The ProteinShader is free software; you can redistribute it and/or
 * modify it under the terms of the GNU General Public License as
 * published by the Free Software Foundation; either version 3 of the
 * License, or (at your option) any later version.
 *
 * The ProteinShader is distributed in the hope that it will be
 * useful, but WITHOUT ANY WARRANTY; without even the implied
 * warranty of MERCHANTABILITY or FITNESS FOR A PARTICULAR PURPOSE.
 * See the GNU General Public License for more details.
 *
 * You should have received a copy of the GNU General
 * Public License along with this program.  If not, see
 * <http://www.gnu.org/licenses/>.
 *
 ******************************************************************************/

package org.proteinshader.graphics.adapter;

import org.proteinshader.structure.enums.*;
import org.proteinshader.gui.enums.*;
import org.proteinshader.structure.*;
import org.proteinshader.graphics.*;
import org.proteinshader.graphics.displaylists.*;
import org.proteinshader.graphics.exceptions.*;
import org.proteinshader.graphics.shader.*;
import org.proteinshader.graphics.textures.*;
import org.proteinshader.graphics.typography.*;
import org.proteinshader.graphics.utils.SegmentRenderer;
import javax.media.opengl.*;  // for jogl-JSR-231 (July 2006)
import java.io.File;
import java.util.*;

// All subsequent comments beginning with "/**" and ending with "*/"
// are intended to be used by JavaDoc to generate an API in html form.

/*******************************************************************************
Knows how to get numbers (such as zyz-coordinates and colors) from a
Drawable object (Atom, Bond, or Segment) and plug them into the right
graphics class for  rendering a Shape (Sphere, Cylinder, or Segment).

<br /><br />
When the program first starts up, OpenGL display lists for spheres and cylinders
will be cached, so actually rendering of spheres and cylinders will be sped up
by calling on OpenGL display lists rather than rendering on-the-fly.  Ribbon
and tube segments will be cached as OpenGL display lists whenever ribbons or
tubes is selected from the Cartoon submenu of the Style menu above the canvas,
so normally all rendering of ribbon and tube segments will be sped up by calling
on cached geometry.

<br /><br />
On a fairly new (less than a year old) Macintosh 2.16 GHz Intel Core 2 Duo
with an ATI Radeon X1600 graphics card, using OpenGL display lists results in
about 10 times faster rendering for tubes, 9 times faster rendering for ribbons,
and 7 times faster rendering for spheres.  However, the exact difference in 
frames per second during an animation will probably vary depending on the
machine and graphics card.

<br /><br />
To allows testing of the effects of caching geometry in the form of OpenGL
display lists, the StructureToGraphics class has a boolean instance variable
named renderOnTheFly that can be used to shut off the use of OpenGL display
lists for rendering spheres, ribbon segments, and tube segments, so that
calls to Java drawing routines will be made every time a frame is rendered.
The renderOnTheFly variable is normally set to false, but can be set to true
by giving the command line argument "-DrenderOnTheFly=true" when staring the
program.  If Ant (a Java build tool) is installed, the program can be started
by typing "ant run.slow" on the command line instead of "ant run".
*******************************************************************************/
public class StructureToGraphics
{
    /** Automatic tiling (level of detail) for spheres and
        cylinders is set to true by default. */
    public static final boolean AUTO_TILING = true;

    // All private instance variables are declared here.
    private ShaderManager         m_shaders;
    private Silhouette            m_silhouette;
    private TextureManager        m_textures;
    private StyleEnum             m_style;
    private Sphere                m_sphere;
    private Cylinder              m_cylinder;
    private Tube                  m_tube;
    private Ribbon                m_ribbon;
    private SphereReferences      m_sphereRefs;
    private CylinderReferences    m_cylinderRefs;
    private SegmentReferences     m_segmentRefs;
    private TextLabelManager      m_labels;
    private SegmentRenderer       m_segmentRenderer; // ONLY FOR TESTING
    private boolean               m_renderOnTheFly,  // ONLY FOR TESTING
                                  m_autoTiling,
                                  m_extraLines,
                                  m_blendObjectEdges;
    
    /***************************************************************************
    Constructs a StructureToGraphics object.

    <br/><br/>
    The style will be set to the default style in StyleEnum.
    ***************************************************************************/
    public StructureToGraphics()
    {
        m_shaders       = new ShaderManager();
        m_silhouette    = new Silhouette( m_shaders );
        m_textures      = new TextureManager();
        m_style         = StyleEnum.getDefaultStyle();
        m_sphere        = new Sphere();
        m_cylinder      = new Cylinder();
        m_tube          = new Tube();
        m_ribbon        = new Ribbon();
        m_sphereRefs    = new SphereReferences();
        m_cylinderRefs  = new CylinderReferences();
        m_segmentRefs   = new SegmentReferences();
        m_labels        = new TextLabelManager();
        
        m_autoTiling = AUTO_TILING;
        m_extraLines = false;
        m_blendObjectEdges = Silhouette.DEFAULT;
        
        // renderOnTheFly should be set true only for performance testing,
        // not for the normal operation of the program, which caches geometry
        // in the form of OpenGL display lists rather than rendering on-the-fly.
        m_renderOnTheFly = false;
        m_segmentRenderer = null;
        
        // Check if "-DrenderOnTheFly=true" was set on the command line.
        String renderOnTheFly = System.getProperty( "renderOnTheFly" );
        //System.out.println( "renderOnTheFly = " + renderOnTheFly );
        if( renderOnTheFly != null && renderOnTheFly.equals( "true" ) ) {
            m_renderOnTheFly = true;
            m_segmentRenderer = new SegmentRenderer();
        }
    }

    /***************************************************************************
    Turns on or off the ability of the halftoning shaders to soften aliasing
    (jagged edges) by rendering translucent black silhouettes of tube and 
    ribbon segments (and using jitter) before calling on the halftoning shaders.
    This effect may be added to other shaders at a later time.
    
    @param b  boolean value to determine if object edges should be smoothed. 
    ***************************************************************************/
    public void blendObjectEdges( boolean b )
    {
        m_blendObjectEdges = b;
    }
    
    /***************************************************************************
    Toggles the boolean value that is set with the blendObjectsEdges() method.
    ***************************************************************************/
    public void toggleBlendObjectEdges()
    {
        m_blendObjectEdges = !m_blendObjectEdges;
    }
    
    /***************************************************************************
    If automatic tiling is set to true, then the level of detail
    (tiling number) for a sphere or cylinder will be calculated based
    on the camera distance for each Atom or Bond, respectively.  If
    automatic tiling is set to false, then a standard sphere or
    cylinder will be used (and camera distance will not matter).  The
    standard sphere or cylinder is initially set to the default value
    in SphereReferences or CylinderReferences, respectively, but a
    user is allowed to change the tiling number.

    @param autoTiling  boolean value for automatic tiling.
    ***************************************************************************/
    public void setAutoTiling( boolean autoTiling )
    {
        m_autoTiling = autoTiling;
    }

    /***************************************************************************
    If tubes or ribbons are being rendered, lines will be drawn at the
    beginning and end of each segment if extra lines is set to true.
    Otherwise, lines will only be drawn at the beginning or end of
    a segment if it is at the very start or end of a region.

    @param extraLines  boolean value for extra lines.
    ***************************************************************************/
    public void setExtraLines( boolean extraLines )
    {
        m_extraLines = extraLines;
    }

    /***************************************************************************
    If automatic tiling is in use, setting this method to true will
    cause the tiling numbers to be printed to standard out for
    testing and debugging purposes.

    @param b  boolean value for printing tiling numbers.
    ***************************************************************************/
    public void printAutoTilingNumbers( boolean b )
    {
        m_sphereRefs.printAutoTilingNumbers( b );
        m_cylinderRefs.printAutoTilingNumbers( b );
    }

    /***************************************************************************
    Uses the default values for tiling (slices and stacks) to cache
    geometric objects (spheres and cylinders) in the form of OpenGL
    display lists.

    @param gl  the current GL object.
    ***************************************************************************/
    public void cacheDefaultGeometricObjects( GL gl )
    {
        // Cache OpenGL display lists for sphere objects.
        m_sphereRefs.cacheDefaultSpheres( gl, m_sphere );

        // Cache OpenGL display lists for cylinder objects.
        m_cylinderRefs.cacheDefaultCylinders( gl, m_cylinder );
    }

    /***************************************************************************
    Caches a new OpenGL display list for a geometric object.

    <br/><br/>
    The GeometricListInfo objects created during initialization of the
    OpenGL state are expected to be reused, as usually the only change
    needed is to adjust the number of slices and stacks that a sphere
    or cylinder is composed of.  Therefore, if the GeometricListInfo
    object given as an argument already holds the name of a valid
    OpenGL display list, the old display list will be deleted from
    graphics card memory before the new OpenGL display list is
    created.

    @param gl    the current GL object.
    @param info  describes the requested OpenGL display list.
    ***************************************************************************/
    public void cacheGeometricObject( GL gl, GeometricListInfo info )
    {
        if( info != null ) {
            if( info instanceof SphereListInfo ) {
                // Cache a sphere as an OpenGL display list.
                m_sphereRefs.cacheSphereDisplayList(
                    gl, m_sphere, (SphereListInfo)info );
            }
            else if( info instanceof CylinderListInfo ) {
                // Cache a cylinder as an OpenGL display list.
                m_cylinderRefs.cacheCylinderDisplayList(
                    gl, m_cylinder, (CylinderListInfo)info );
            }
        }
    }

    /***************************************************************************
    Calls on the SegmentReferences object to cache OpenGL display
    lists for the Segments of the current Model.

    <br/><br/>
    This first version of this method will only cache a single OpenGL
    display list for each Segment object, but a future version might
    cache multiple display lists per Segment (with varying tiling
    numbers) so that the level of detail to use for a Segment could
    be varied with camera distance.

    @param gl     the current GL object.
    @param model  the current Model.
    @param style  the cartoon-style (Tubes, Ribbons, or Frames).
    ***************************************************************************/
    public void cacheSegmentGeometry( GL gl, Model model, StyleEnum style )
    {
        m_segmentRefs.cacheSegmentGeometry( gl, model, style );
    }

    /***************************************************************************
    Obtains a set of glyphs by using the default '.conf' configuration
    file in the fonts directory.

    @throws GlyphException  if a problem occurs while trying to read
                            the set of glyphs from a file.
    ***************************************************************************/
    public void readGlyphSet() throws GlyphException
    {
        m_labels.readGlyphSet();
    }

    /***************************************************************************
    Informs the TextLabelManager that OpenGL display lists for text
    label sub need to be cached.

    <br/><br/>
    The textLabels should be a non-redundant list of the residueIDs
    for the AminoAcids of the Structure.  These residueIDs will be
    used to create texture maps for pasting AminoAcid labels (such
    as 'A 123') onto the curved surfaces of the tubes and ribbon used
    for a cartoon representation of a protein structure.

    @param textLabels  the text label to create a subimage for.
    ***************************************************************************/
    public void cacheTextLabels( GL gl, List<String> textLabels )
    {
        // Pass textLabels to TextLabelManager.
        m_labels.cacheDisplayLists( gl, textLabels );
    }

    /***************************************************************************
    Determines if a Drawable object is an Atom, Bond, or Segment, and
    then calls on the appropriate draw() method.

    @param gl  the current GL object.
    @param d   the Drawable object to draw.
    ***************************************************************************/
    public void draw( GL gl, Drawable d )
    {
        switch( d.getDrawableType() ) {
            case ATOM:     draw( gl, (Atom)d    );  break;
            case BOND:     draw( gl, (Bond)d    );  break;
            case SEGMENT:  draw( gl, (Segment)d );  break;
        }
    }

    /***************************************************************************
    Draws an Atom as a sphere.  The cacheSphere() method must have
    been called at least once before this method can be used because
    it will attempt to draw the sphere using an OpenGL display list,
    which is how the cacheSphere() method saves the OpenGL commands
    for drawing a sphere.

    @param gl    the current GL object.
    @param atom  the Atom to draw.
    ***************************************************************************/
    public void draw( GL gl, Atom atom )
    {
        // Draw the sphere using a radius based on the style.
        switch( m_style ) {
            // Check for Atom-style display.
            case SPACE_FILLING:     drawSpaceFillingSphere( gl, atom );
                                    break;
            case BALLS_AND_STICKS:  drawBallsAndSticksSphere( gl, atom );
                                    break;
            // Check for Cartoon-style display.
            case RIBBONS_AND_TUBES:
            case RIBBONS:
            case TUBES:    drawAtomAssociatedWithCartoon( gl, atom );
                           break;
        }
    }

    /***************************************************************************
    Draws the Bond as a single cylinder for a Balls-and-Sticks style
    display, but two cylinders for a Sticks style display.  The single
    cylinder representation uses the Bond's own color attribute, while
    the two cylinder representation uses the color of the source Atom
    for one cylinder (half bond) and the color of the destination Atom
    for the other cylinder.

    <br/><br/>
    ALGORITHM: Cylinders are always drawn with their base at the
    origin and their top at xyz = (0, 0, height).  To reorient a
    cylinder according to a direction vector, add the cylinder vector
    (0, 0, height) to the direction vector in order to obtain a vector
    on the line in between the two vectors, and then rotate 180
    degrees about that line.

    @param gl    the current GL object.
    @param bond  the Bond to draw.
    ***************************************************************************/
    public void draw( GL gl, Bond bond )
    {
        // Draw Bond if style is Balls-and-Sticks or Sticks.
        switch( m_style ) {
            // Check for Atom-type style.
            case BALLS_AND_STICKS:  drawBallsAndSticksCylinder( gl, bond);
                                    break;
            case STICKS:            drawSticksCylinder( gl, bond );
                                    break;
            // Check for Cartoon-type style.
            case RIBBONS_AND_TUBES:
            case RIBBONS:
            case TUBES:    drawBondAssociatedWithCartoon( gl, bond );
                           break;
        }
    }

    /***************************************************************************
    Draws a Segment of a Region (GeneralLoop, Helix, or BetaStrand).

    @param gl       the current GL object.
    @param segment  the Segment to draw.
    ***************************************************************************/
    public void draw( GL gl, Segment segment )
    {
        // Get SegmentListInfo object with OpenGL display list names.
        SegmentListInfo info;
        info = m_segmentRefs.getSegmentListInfo( segment );
        if( info == null ) {
            return;
        }
        StyleEnum style = info.getStyle();

        // Draw Segment if style is Tubes, Ribbons, or Frames.
        switch( style ) {
            case TUBES:         drawTubeSegment( gl, segment, info );
                                break;
            case RIBBONS:       drawRibbonSegment( gl, segment, info);
                                break;
            case FRENET_FRAMES: drawFrenetFrames( gl, segment, info );
                                break;
        }
    }

    /***************************************************************************
    Compiles the OpenGL Shading Language vertex and fragment shaders
    that will be needed for lighting calculations and texture mapping.

    @param gl  the current GL object.
    @throws ShaderException  if an error occurs while trying to
                             compile and link any of the shader pairs.
    ***************************************************************************/
    public void compileShaders( GL gl ) throws ShaderException
    {
        m_shaders.compileShaders( gl );
        m_segmentRefs.setFrenetFramesShaders( m_shaders );
    }

    /***************************************************************************
    Loads the default texture objects needed for text labels and
    real-time halftoning.

    @param gl  the current GL object.
    @throws TextureException  if an error occurs while trying to read
                              a texture file.
    ***************************************************************************/
    public void loadTextures( GL gl ) throws TextureException
    {
        // The TextLabelManager needs to create a blank texture.
        m_labels.loadTablaRasa( gl );  // does not throw exception

        // The TextureManager needs to read files with
        // textures that can be used for halftoning.
        m_textures.readTextureFiles( gl ); // can throw exception
    }

    /***************************************************************************
    Returns the Texture objects that were created with the
    loadTextures() method and are intended for use as patterns to
    apply to tubes and ribbons drawn in color (rather than
    halftoning).

    <br/><br/>
    This method should only be called after loadTextures(gl) has
    already been used.  However, it will never return an empty list.
    Even if there was a problem with the loadTextures() method, the
    list returned will always have at least one Texture object, the
    Texture with the menu name of "None".

    @return  A list of Texture objects that can be used for
             halftoning.
    ***************************************************************************/
    public Vector<Texture> getPatternsTextures()
    {
        return m_textures.getPatternsTextures();
    }

    /***************************************************************************
    Returns the Texture objects that were created with the
    loadTextures() method and are intended for use with halftoning.

    <br/><br/>
    This method should only be called after loadTextures(gl) has
    already been used.  However, it will never return an empty list.
    Even if there was a problem with the loadTextures() method, the
    list returned will always have at least one Texture object, the
    Texture with the menu name of "None".

    @return  A list of Texture objects that can be used for
             halftoning.
    ***************************************************************************/
    public Vector<Texture> getHalftoningTextures()
    {
        return m_textures.getHalftoningTextures();
    }

    /***************************************************************************
    Returns the bend Texture objects that were created with the
    loadTextures() method and are intended for use with halftoning.

    <br/><br/>
    This method should only be called after loadTextures(gl) has
    already been used.  However, it will never return an empty list.
    Even if there was a problem with the loadTextures() method, the
    list returned will always have at least one Texture object, the
    Texture with the menu name of "None".

    @return  A list of Texture objects that can be used for
             halftoning.
    ***************************************************************************/
    public Vector<Texture> getBendTextures()
    {
        return m_textures.getBendTextures();
    }

    /***************************************************************************
    Returns the current style (TUBES, RIBBONS, RIBBONS_AND_TUBES, FRENET_FRAMES,
    SPACE_FILLING, BALLS_AND_STICKS, or STICKS).

    <br/>>br/>
    The style is not allowed to be null, so if null was given as an argument to
    setStyle(), the style will be the default style specified in StyleEnum.

    @return The style as an enum.
    ***************************************************************************/
    public StyleEnum getStyle()
    {
        return m_style;
    }

    /***************************************************************************
    Sets the style (TUBES, RIBBONS, RIBBONS_AND_TUBES, FRENET_FRAMES, 
    SPACE_FILLING, BALLS_AND_STICKS, or STICKS).

    <br/>>br/>
    The style is not allowed to be null, so if null is given as an argument to
    this method, the style will be set to the default style specified in 
    StyleEnum.

    @param style  the style as an enum.
    ***************************************************************************/
    public void setStyle( StyleEnum style )
    {
        m_style = (style != null) ? style : StyleEnum.getDefaultStyle();
    }

    /***************************************************************************
    Returns the SphereListInfo object that holds the information on
    an OpenGL display list for a sphere that is currently used for
    drawing Atoms.  There are two types of spheres cached: one for
    SPACE_FILLING and one for BALLS_AND_STICKS.

    @return The display list info object for a sphere.
    ***************************************************************************/
    public SphereListInfo getSphereInfo( StyleEnum style )
    {
        if( style != null ) {
            switch( style ) {
                case SPACE_FILLING:
                     return m_sphereRefs.getSpaceFillingSphereInfo();
                case BALLS_AND_STICKS:
                     return m_sphereRefs.getBallsAndSticksSphereInfo();
                }
        }
        return null;
    }

    /***************************************************************************
    Returns the CylinderListInfo object that holds the information on
    an OpenGL display list for a cylinder that is currently used for
    drawing Bonds.  There are two types of cylinders cached: one for
    BALLS_AND_STICKS and one for STICKS.

    @return The display list info object for a cylinder.
    ***************************************************************************/
    public CylinderListInfo getCylinderInfo( StyleEnum style )
    {
        if( style != null ) {
            switch( style ) {
                case BALLS_AND_STICKS:
                  return m_cylinderRefs.getBallsAndSticksCylinderInfo();
                case STICKS:
                  return m_cylinderRefs.getSticksCylinderInfo();
            }
        }
        return null;
    }

    /***************************************************************************
    Sets the texture object and shaders to be used when drawing an
    fps (frames per second) label on the canvas.
    ***************************************************************************/
    public void setFPSTextureAndShader( GL gl, int texName )
    {
        m_sphere.setMaterial( gl, 1.0f, 0.0f, 0.0f, 1.0f, 200.0f );
        m_shaders.enableFPSShaders( gl, texName );
    }

    /***************************************************************************
    ////////////////////////////////////////////////////////////////////////////
    /////////////////  ALL METHODS BELOW THIS LINE ARE PRIVATE  ////////////////
    ////////////////////////////////////////////////////////////////////////////
    ***************************************************************************/

    ///////////////////////////////// private //////////////////////////////////
    /***************************************************************************
    Draws an Atom associated with a Cartoon style (used for amino acid side 
    chains and the alpha-carbon).

    @param gl  the current GL object.
    @param atom  the Atom to draw.
    ***************************************************************************/
    private void drawAtomAssociatedWithCartoon( GL gl, Atom atom )
    {
        Segment segment = atom.getSegment();

        if( segment == null ) {
            // Must be heterogen or water, so draw as space filling.
            drawSpaceFillingSphere( gl, atom );
        }
        else { // Must be side chain atom (associated with a segment).
            SideChainEnum style = segment.getSideChainStyle();

            // If alpha-carbon drawn without side chain,
            // use balls-and-sticks size (smaller) sphere.
            if( style == SideChainEnum.NONE
                  && segment.displayAlphaCarbon()
                    && atom.getAtomID().equals( "CA" ) ) {
                style = SideChainEnum.BALLS_AND_STICKS;
            }
            // Select the size sphere to draw.
            switch( style ) {
                case SPACE_FILLING:     drawSpaceFillingSphere( gl, atom );
                                        break;
                case BALLS_AND_STICKS:  drawBallsAndSticksSphere( gl, atom );
                                        break;
            }
        }
    }

    ///////////////////////////////// private //////////////////////////////////
    /***************************************************************************
    Draws a Bond associated with a Cartoon style (used for amino
    acid side chains).

    @param gl  the current GL object.
    @param bond  the Bond to draw.
    ***************************************************************************/
    private void drawBondAssociatedWithCartoon( GL gl, Bond bond )
    {
        Segment segment = bond.getSegment();

        if( segment != null ) {
            // Select the type of Bond to draw.
            switch( segment.getSideChainStyle() ) {
                case BALLS_AND_STICKS:  drawBallsAndSticksCylinder( gl, bond );
                                        break;
                case STICKS:            drawSticksCylinder( gl, bond );
                                        break;
            }
        }
    }

    ///////////////////////////////// private //////////////////////////////////
    /***************************************************************************
    Draws an Atom as a Space-Filling sphere.
    
    <br /><br />
    Space filling spheres are normally drawn from OpenGL display lists, but
    if renderOnTheFly is set to true, then the draw method of class Sphere
    will be used (and will be much slower).

    @param gl    the current GL object.
    @param atom  the Atom to draw.
    ***************************************************************************/
    private void drawSpaceFillingSphere( GL gl, Atom atom )
    {
        double radius = atom.getRadius();
        
        if( m_renderOnTheFly ) { // Slow and only for testing purposes.
            if( m_autoTiling ) { // slices and stacks based on camera distance
                double distance = atom.getCameraDistance();
                int t = m_sphereRefs.getSpaceFillingTilingNumber( distance );
                drawSphere( gl, atom, radius, t, t );
            }
            else { // Use slices and stacks independent of camera distance.
                drawSphere( gl, atom, radius, 
                            m_sphereRefs.getSpaceFillingSlices(),
                            m_sphereRefs.getSpaceFillingStacks() );
            }
        }
        else { // Normal operation: use an OpenGL display list to render sphere.
            int displayListName = 0;
            if( m_autoTiling ) { // Level of detail is based on camera distance.
                displayListName = 
                    m_sphereRefs.getSpaceFillingRef( atom.getCameraDistance() );
            }
            else { // Use standard sphere (independent of camera distance).
                displayListName = m_sphereRefs.getSpaceFillingRef();
            }
            // Use OpenGL display list to draw Space-Filling sphere.
            drawSphere( gl, atom, radius, displayListName );
        }
    }

    ///////////////////////////////// private //////////////////////////////////
    /***************************************************************************
    Draws an Atom as a Balls-and-Sticks sphere.
    
    <br /><br />
    Balls-and-Sticks spheres are always drawn from OpenGL display lists.

    @param gl    the current GL object.
    @param atom  the Atom to draw.
    ***************************************************************************/
    private void drawBallsAndSticksSphere( GL gl, Atom atom )
    {
        int displayListName = 0;

        if( m_autoTiling ) {
            // Use camera distance to determine level of detail.
            displayListName = m_sphereRefs.getBallsAndSticksRef(
                                  atom.getCameraDistance() );
        }
        else {
            // Use standard sphere (independent of camera distance).
            displayListName = m_sphereRefs.getBallsAndSticksRef();
        }
        // Use OpenGL display list to draw Balls-and-Sticks sphere.
        drawSphere( gl, atom, atom.getBallRadius(), displayListName );
    }

    ///////////////////////////////// private //////////////////////////////////
    /***************************************************************************
    Draws an Atom as a sphere using the radius argument as a uniform
    scaling factor for the sphere stored in an OpenGL display list.

    @param gl               the current GL object.
    @param atom             the Atom to draw.
    @param radius           the radius of the sphere.
    @param displayListName  the name (an integer) of an OpenGL display list.
    ***************************************************************************/
    private void drawSphere( GL gl, Atom atom, double radius,  
                             int displayListName )
    {
        // Save the ModelView matrix state.
        gl.glPushMatrix();
            // Set the position to draw at.
            gl.glTranslated( atom.getX(), atom.getY(), atom.getZ() );

            // Set the shader and the material properties.
            m_shaders.enablePhongShaders( gl );
            m_sphere.setMaterial( gl, atom.getRed(), atom.getGreen(),
                                  atom.getBlue(), atom.getAlpha(),
                                  atom.getSpecularExp() );
            m_sphere.executeDisplayList( gl, radius, displayListName );
        // Restore the ModelView matrix state.
        gl.glPopMatrix();
    }
    
    ///////////////////////////////// private //////////////////////////////////
    /***************************************************************************
    Draws an Atom as a sphere using the radius, slices, and stacks given as 
    arguments.
    
    <br /><br />
    For normal operation of the program, this method will not be called because
    the drawSphere() method that takes the name of an OpenGL display list as
    an argument is much faster.  This version of the drawSphere() method 
    renders the sphere "on-the-fly" for testing purposes, so that the frames
    per second during an animation can be compared to rendering space filling
    spheres with cached geometry (OpenGL display lists).  This method will
    only be called if the boolean renderOnTheFly instance variable has been
    set to true.

    @param gl      the current GL object.
    @param atom    the Atom to draw.
    @param radius  the radius of the sphere.
    @param slices  the number of slices to draw the sphere with.
    @param stacks  the number of stacks to draw the sphere with.
    ***************************************************************************/
    private void drawSphere( GL gl, Atom atom, double radius, 
                             int slices, int stacks )
    {
        // Save the ModelView matrix state.
        gl.glPushMatrix();
            // Set the position to draw at.
            gl.glTranslated( atom.getX(), atom.getY(), atom.getZ() );

            // Set the shader and the material properties.
            m_shaders.enablePhongShaders( gl );
            m_sphere.setMaterial( gl, atom.getRed(), atom.getGreen(),
                                  atom.getBlue(), atom.getAlpha(),
                                  atom.getSpecularExp() );
            m_sphere.draw( gl, radius, slices, stacks );
        // Restore the ModelView matrix state.
        gl.glPopMatrix();
    }

    ///////////////////////////////// private //////////////////////////////////
    /***************************************************************************
    Draws a Bond as a single cylinder using the Bond length to do
    a uniform scaling of the cylinder held in the display list for
    Balls-and-Sticks style (a cylinder of length 1.0 that is
    capped at each end with a small sphere).

    @param gl    the current GL object.
    @param bond  the Bond to draw.
    ***************************************************************************/
    private void drawBallsAndSticksCylinder( GL gl, Bond bond )
    {
        // Get the bond length and the source Atom.
        double length = bond.getLength();
        Atom srcAtom = bond.getSrcAtom();
        int displayListName = m_autoTiling ?  // Use camera distance?
            m_cylinderRefs.getBallsAndSticksRef(
                bond.getCameraDistance())
            : m_cylinderRefs.getBallsAndSticksRef();

        // Set the shader and the materials properties.
        m_shaders.enablePhongShaders( gl );
        m_cylinder.setMaterial( gl, bond.getRed(), bond.getGreen(),
                                bond.getBlue(), bond.getAlpha(),
                                bond.getSpecularExp() );

        // Save the ModelView matrix state.
        gl.glPushMatrix();
            // Set translation and rotation (use src to dst line).
            gl.glTranslated( srcAtom.getX(),
                             srcAtom.getY(),
                             srcAtom.getZ() );
            gl.glRotated( 180.0, bond.getDirX(), bond.getDirY(),
                          bond.getDirZ() + length );

            // Draw the cylinder using an OpenGL Display List.
            m_cylinder.executeDisplayList( gl, length, displayListName);
        // Restore the ModelView matrix state.
        gl.glPopMatrix();
    }

    ///////////////////////////////// private //////////////////////////////////
    /***************************************************************************
    Draws the Bond as two cylinders: one from the center of the Bond
    to the source Atom and the other from the center of the Bond to
    the destination Atom.  The first half bond takes its color from
    the source Atom and the other half bond takes its color from the
    destination Atom.  The OpenGL display list for Sticks style
    display will be uniformly scaled by the Bond length.

    @param gl    the current GL object.
    @param bond  the Bond to draw.
    ***************************************************************************/
    private void drawSticksCylinder( GL gl, Bond bond )
    {
        int displayListName = m_autoTiling ?  // Use camera distance?
                m_cylinderRefs.getSticksRef( bond.getCameraDistance())
                : m_cylinderRefs.getSticksRef();

        // Save the ModelView matrix state.
        gl.glPushMatrix();
            // Translate to xyz for center of Bond.
            gl.glTranslated( bond.getX(), bond.getY(), bond.getZ() );

            // Draw cylinder from Bond center to source Atom.
            drawSrcHalfBond( gl, bond, displayListName );

            // Draw cylinder from Bond center to destination Atom.
            drawDstHalfBond( gl, bond, displayListName );
        // Restore the ModelView matrix state.
        gl.glPopMatrix();
    }

    ///////////////////////////////// private //////////////////////////////////
    /***************************************************************************
    Draws a cylinder from the center of the Bond to the source Atom.
    The material is set to the color and specular exponent of the
    source Atom.

    @param gl    the current GL object.
    @param bond  the Bond to draw.
    @param displayListName  the name (an integer) of an OpenGL display list.
    ***************************************************************************/
    private void drawSrcHalfBond( GL gl, Bond bond, int displayListName)
    {
        // Set material to source Atom colors.
        Atom srcAtom = bond.getSrcAtom();
        m_shaders.enablePhongShaders( gl );
        m_cylinder.setMaterial( gl, srcAtom.getRed(),
                                    srcAtom.getGreen(),
                                    srcAtom.getBlue(),
                                    srcAtom.getAlpha(),
                                    srcAtom.getSpecularExp() );

        // Save the ModelView matrix state.
        gl.glPushMatrix();
            // Rotate cylinder to match Bond
            // center to source Atom direction.
            double height = bond.getHalfLength();
            gl.glRotated( 180.0, bond.getSrcDirX(), bond.getSrcDirY(),
                          bond.getSrcDirZ() + height );

            // Draw the cylinder using an OpenGL Display List.
            m_cylinder.executeDisplayList( gl, height, displayListName);
        // Restore the ModelView matrix state.
        gl.glPopMatrix();
    }

    ///////////////////////////////// private //////////////////////////////////
    /***************************************************************************
    Draws a cylinder from the center of the Bond to the destination
    Atom.  The material is set to the color and specular exponent of
    the destination Atom.

    @param gl    the current GL object.
    @param bond  the Bond to draw.
    @param displayListName  the name (an integer) of an OpenGL display list.
    ***************************************************************************/
    private void drawDstHalfBond( GL gl, Bond bond, int displayListName)
    {
        // Set material to destination Atom colors.
        Atom dstAtom = bond.getDstAtom();
        m_shaders.enablePhongShaders( gl );
        m_cylinder.setMaterial( gl, dstAtom.getRed(),
                                    dstAtom.getGreen(),
                                    dstAtom.getBlue(),
                                    dstAtom.getAlpha(),
                                    dstAtom.getSpecularExp() );

        // Rotate cylinder to match Bond
        // center to destination Atom direction.
        double height = bond.getHalfLength();
        gl.glRotated( 180.0, bond.getDstDirX(), bond.getDstDirY(),
                      bond.getDstDirZ() + height );

        // Draw the cylinder using an OpenGL Display List.
        m_cylinder.executeDisplayList( gl, height, displayListName );
    }

    ///////////////////////////////// private //////////////////////////////////
    /***************************************************************************
    Draws a Segment of a tube.

    @param gl    the current GL object.
    @param s     the Segment to draw.
    @param info  holds names of OpenGL display lists for the Segment.
    ***************************************************************************/
    private void drawTubeSegment( GL gl, Segment s, SegmentListInfo info )
    {
        // Save the ModelView matrix state.
        gl.glPushMatrix();
            // Translate and then draw the main part of the tube.
            gl.glTranslated( s.getX(), s.getY(), s.getZ() );
            
            // Render translucent black silhouette if halftoning is requested.
            if( m_blendObjectEdges
                    && s.getDecoration() == DecorationEnum.HALFTONING 
                      && s.getVisibility() == VisibilityEnum.OPAQUE ) {
                m_silhouette.drawTube( gl, s, info, m_extraLines );
            }
            // Set the material color and specular exponent.
            enableTubeShadersAndTexture( gl, s );
            m_tube.setMaterial( gl, s.getRed(), s.getGreen(), s.getBlue(),
                                    s.getAlpha(), s.getSpecularExp() );
            if( m_renderOnTheFly ) { // Slow and only for testing.
                m_segmentRenderer.drawTube( gl, s ); 
            }
            else { //  Use cached geometry to render body of tube segment.
                gl.glCallList( info.getDisplayListName() );
            }
            // Draw the start and end cap if needed.
            drawTubeCaps( gl, s, info );
            gl.glDisable( GL.GL_TEXTURE_2D );
        // Restore the ModelView matrix state.
        gl.glPopMatrix();
    }

    ///////////////////////////////// private //////////////////////////////////
    /***************************************************************************
    Draws a Segment of a ribbon.

    @param gl    the current GL object.
    @param s     the Segment to draw.
    @param info  holds names of OpenGL display lists for the Segment.
    ***************************************************************************/
    private void drawRibbonSegment( GL gl, Segment s, SegmentListInfo info )
    {
        // Save the ModelView matrix state.
        gl.glPushMatrix();
            // Translate and then draw the main part of the tube.
            gl.glTranslated( s.getX(), s.getY(), s.getZ() );
            
            // Render smaller black silhouette if halftoning is requested.
            if( m_blendObjectEdges
                    && s.getDecoration() == DecorationEnum.HALFTONING 
                        && s.getVisibility() == VisibilityEnum.OPAQUE ) {
                m_silhouette.drawRibbon( gl, s, info, m_extraLines );
            }
            // Enable shaders, enable textures, and set material color.
            enableRibbonShadersAndTexture( gl, s );
            m_ribbon.setMaterial( gl, s.getRed(), s.getGreen(), s.getBlue(),
                                      s.getAlpha(), s.getSpecularExp() );
            if( m_renderOnTheFly ) { // Slow and only for testing.
                m_segmentRenderer.drawRibbon( gl, s ); 
            }
            else { // Use cached geometry to render broad surfaces of ribbon.
                gl.glCallList( info.getDisplayListName() ); 
            }
            // The texture is not applied to the thin sides or end caps.
            gl.glDisable( GL.GL_TEXTURE_2D );
            drawThinSidesOfRibbon( gl, s, info );
            drawRibbonCaps( gl, s, info );
        // Restore the ModelView matrix state.
        gl.glPopMatrix();
    }

    ///////////////////////////////// private //////////////////////////////////
    /***************************************************************************
    Draws the thin sides of ribbons using regular Phong shaders, unless 
    halftoning is being used.

    @param gl    the current GL object.
    @param s     the Segment to draw.
    @param info  holds names of OpenGL display lists for the Segment.
    ***************************************************************************/
    private void drawThinSidesOfRibbon( GL gl, Segment s,
                                        SegmentListInfo info )
    {
        // Check if halftoning is requested.
        switch( s.getDecoration() ) {
            case HALFTONING: enableRibbonThinSideHalftoning( gl, s );
                             break;
            case WIREFRAME: enableRibbonThinSideWireframeShader(gl,s);
                            break;
            default:        m_shaders.enablePhongShaders( gl );
                            break;
        }
        if( m_renderOnTheFly ) { // Slow and only for testing.
            m_segmentRenderer.drawThinSidesOfRibbon( gl );
        }
        else { // Use cached geometry for rendering thin sides of ribbon.
            gl.glCallList( info.getThinSidesName() );
        }
    }

    ///////////////////////////////// private //////////////////////////////////
    /***************************************************************************
    This helper method for drawTubeSegment() will enable a shader
    pair before calling on drawCaps().

    <br/><br/>
    The regular Phong shaders will be used unless HALFTONING is in
    use, in which case the halftoning shaders will be used.

    @param gl    the current GL object.
    @param s     the Segment to draw.
    @param info  holds names of OpenGL display lists for the Segment.
    ***************************************************************************/
    private void drawTubeCaps( GL gl, Segment s, SegmentListInfo info)
    {
        // Check if halftoning has been requested.
        switch( s.getDecoration() ) {
            case HALFTONING:  enableTubeCapHalftoning( gl, s );
                              drawStartCap( gl, s, info );
                              enableTubeCapHalftoning( gl, s );
                              drawEndCap( gl, s, info );
                              break;
            case WIREFRAME:   gl.glDisable( GL.GL_TEXTURE_2D );
                              enableTubeCapWireframeShader( gl );
                              drawStartCap( gl, s, info );
                              enableTubeCapWireframeShader( gl );
                              drawEndCap( gl, s, info );
                              break;
            case TEXT_LABELS:
            case PLAIN:       gl.glDisable( GL.GL_TEXTURE_2D );
            case PATTERNS:
            default:          m_shaders.enablePhongShaders( gl );
                              drawStartCap( gl, s, info );
                              m_shaders.enablePhongShaders( gl );
                              drawEndCap( gl, s, info );
                              break;
        }
    }

    ///////////////////////////////// private //////////////////////////////////
    /***************************************************************************
    This helper method for drawRibbonSegment() will enable a shader
    pair before calling on drawCaps().

    <br/><br/>
    The regular Phong shaders will be used unless HALFTONING is in use.

    @param gl    the current GL object.
    @param s     the Segment to draw.
    @param info  holds names of OpenGL display lists for the Segment.
    ***************************************************************************/
    private void drawRibbonCaps( GL gl, Segment s,
                                 SegmentListInfo info)
    {
        switch( s.getDecoration() ) {
            case HALFTONING:  enableRibbonCapHalftoning( gl, s );
                              drawStartCap( gl, s, info );
                              enableRibbonCapHalftoning( gl, s );
                              drawEndCap( gl, s, info );
                              break;
            case WIREFRAME:   enableRibbonWireframeCapShader( gl, s );
                              drawStartCap( gl, s, info );
                              enableRibbonWireframeCapShader( gl, s );
                              drawEndCap( gl, s, info );
                              break;
            default:          m_shaders.enablePhongShaders( gl );
                              drawStartCap( gl, s, info );
                              m_shaders.enablePhongShaders( gl );
                              drawEndCap( gl, s, info );
                              break;
        }
    }

    ///////////////////////////////// private //////////////////////////////////
    /***************************************************************************
    This helper method for drawTubeCaps() and drawRibbonCaps()
    will draw the start cap if it is needed.

    <br/><br/>
    If the alpha value is 1.0, the start cap will be drawn (if an
    adjacent Segment is invisible, it looks much better to have
    caps).  However, the caps make the image overly-complicated if
    translucency is used, so if the alpha value is less than 1.0
    the only caps that will be drawn are the caps at the very end
    of a region (loop, helix, or beta-strand).

    @param gl    the current GL object.
    @param s     the Segment to draw.
    @param info  holds names of OpenGL display lists for the Segment.
    ***************************************************************************/
    private void drawStartCap( GL gl, Segment s, SegmentListInfo info )
    {
        float specularExp = s.getSpecularExp(),
              alpha = s.getAlpha();

        if( alpha == 1.0f && s.isStartCapped() ) { // Draw the start cap.
            m_tube.applyStartCapColor( gl, alpha, specularExp );
            if( m_renderOnTheFly ) { // Slow and only for testing.
                m_segmentRenderer.drawStartCap( gl );
            }
            else { //  Use cached geometry to render start cap.
                gl.glCallList( info.getStartCapName() );
            }
        }
        else { // Show toned down version of the region caps.
            if( s.isStartCapped() ) {
                m_tube.applyStartCapColor( gl, 0.5f*alpha, 200 );
                if( m_renderOnTheFly ) { // Slow and only for testing.
                    m_segmentRenderer.drawStartCap( gl );
                }
                else { //  Use cached geometry to render start cap.
                    gl.glCallList( info.getStartCapName() );
                }
            }
        }
    }

    ///////////////////////////////// private //////////////////////////////////
    /***************************************************************************
    This helper method for drawTubeCaps() and drawRibbonCaps()
    will draw the end cap if it is needed.

    <br/><br/>
    If the alpha value is 1.0, the end cap will be drawn (if an
    adjacent Segment is invisible, it looks much better to have
    caps).  However, the caps make the image overly-complicated if
    translucency is used, so if the alpha value is less than 1.0
    the only caps that will be drawn are the caps at the very end
    of a region (loop, helix, or beta-strand).

    @param gl    the current GL object.
    @param s     the Segment to draw.
    @param info  holds names of OpenGL display lists for the Segment.
    ***************************************************************************/
    private void drawEndCap( GL gl, Segment s, SegmentListInfo info )
    {
        float specularExp = s.getSpecularExp(),
              alpha = s.getAlpha();

        if( alpha == 1.0f && s.isEndCapped() ) { // Draw the end cap.
            m_tube.applyEndCapColor( gl, alpha, specularExp );
            if( m_renderOnTheFly ) { // Slow and only for testing.
                m_segmentRenderer.drawEndCap( gl );
            }
            else { //  Use cached geometry to render start cap.
                gl.glCallList( info.getEndCapName() );
            }
        }
        else { // Show toned down version of the region caps.
            if( s.isEndCapped() ) {
                m_tube.applyEndCapColor( gl, 0.5f*alpha, 200 );
                if( m_renderOnTheFly ) { // Slow and only for testing.
                    m_segmentRenderer.drawEndCap( gl );
                }
                else { //  Use cached geometry to render start cap.
                    gl.glCallList( info.getEndCapName() );
                }
            }
        }
    }

    ///////////////////////////////// private //////////////////////////////////
    /***************************************************************************
    Draws a Segment as a collection of Frenet frames.

    @param gl    the current GL object.
    @param s     the Segment to draw.
    @param info  holds names of OpenGL display lists for the Segment.
    ***************************************************************************/
    private void drawFrenetFrames( GL gl, Segment s, SegmentListInfo info )
    {
        // Enable the Phong shaders.
        //m_shaders.enablePhongShaders( gl );
        // The draw method of the FrenetFrames class will
        // reset the Phong shaders before each new color 
        // that needs to be set, so a call to set the shaders
        // is no longer needed in this method.
        
        // Save the ModelView matrix state.
        gl.glPushMatrix();
            // Translate and then draw the Frenet frames.
            gl.glTranslated( s.getX(), s.getY(), s.getZ() );
            gl.glCallList( info.getDisplayListName() );
        // Restore the ModelView matrix state.
        gl.glPopMatrix();
    }

    ///////////////////////////////// private //////////////////////////////////
    /***************************************************************************
    Enables the correct shader and texture map (if needed) for
    rendering a segment of a tube.

    @param gl  the current GL object.
    @param s   the Segment to draw.
    ***************************************************************************/
    private void enableTubeShadersAndTexture( GL gl, Segment s )
    {
        switch( s.getDecoration() ) {
            case PLAIN:        m_shaders.enablePhongShaders( gl );
                               break;
            case WIREFRAME:    enableTubeWireframeShaders( gl, s );
                               break;
            case TEXT_LABELS:  enableTextLabels( gl, s );
                               break;
            case PATTERNS:     enablePatterns( gl, s );
                               break;
            case HALFTONING:   enableTubeHalftoning( gl, s );
                               break;
        }
    }

    ///////////////////////////////// private //////////////////////////////////
    /***************************************************************************
    Enables the shader for drawing wireframe tube caps.

    @param gl  the current GL object.
    ***************************************************************************/
    private void enableTubeCapWireframeShader( GL gl )
    {
        m_shaders.enableTubeCapWireframeShaders( gl );
    }

    ///////////////////////////////// private //////////////////////////////////
    /***************************************************************************
    Enables the correct shader and texture map (if needed) fot
    rendering a segment of a ribbon.

    @param gl  the current GL object.
    @param s   the Segment to draw.
    ***************************************************************************/
    private void enableRibbonShadersAndTexture( GL gl, Segment s )
    {
        switch( s.getDecoration() ) {
            case PLAIN:        m_shaders.enablePhongShaders( gl );
                               break;
            case WIREFRAME:    enableRibbonWireframeShaders( gl, s );
                               break;
            case TEXT_LABELS:  enableTextLabels( gl, s );
                               break;
            case PATTERNS:     enablePatterns( gl, s );
                               break;
            case HALFTONING:   enableRibbonHalftoning( gl, s );
                               break;
        }
    }

    ///////////////////////////////// private //////////////////////////////////
    /***************************************************************************
    Enables the shaders needed for drawing a tube wireframe.

    @param gl  the current GL object.
    @param s   the Segment to draw.
    ***************************************************************************/
    private void enableTubeWireframeShaders( GL gl, Segment s )
    {
        float sMin = Tube.S_MIN,  // min s-coordinate for textures
              sRange = Tube.S_MAX - sMin,  // range for s-coordinates
              sSpacing = 1.0f,      // spacing for s-coordinate lines
              tSpacing = 1.0f;      // spacing for t-coordinate lines

        switch( s.getRegionType() ) {
            case LOOP:         sSpacing = sRange / Tube.LOOP_SLICES;
                               tSpacing = 1.0f / Tube.LOOP_STACKS;
                               break;
            case HELIX:        sSpacing = sRange / Tube.ALPHA_SLICES;
                               tSpacing = 1.0f / Tube.ALPHA_STACKS;
                               break;
            case BETA_STRAND:  sSpacing = sRange / Tube.BETA_SLICES;
                               tSpacing = 1.0f / Tube.BETA_STACKS;
                               break;
        }
        m_shaders.enableWireframeShaders( gl, sMin, sSpacing,
                                                    tSpacing );
    }

    ///////////////////////////////// private //////////////////////////////////
    /***************************************************************************
    Enables the shaders needed for drawing a ribbon wireframe.

    @param gl  the current GL object.
    @param s   the Segment to draw.
    ***************************************************************************/
    private void enableRibbonWireframeShaders( GL gl, Segment s )
    {
        float sMin = 0.0f,     // min s-coordinate for textures
              sMax = 1.0f,     // max s-coordinate for textures
              tSpacing = 1.0f; // spacing for t-coordinate lines

        switch( s.getRegionType() ) {
            case LOOP:         sMin = Ribbon.LOOP_S_COORD_START;
                               sMax = Ribbon.LOOP_S_COORD_END;
                               tSpacing = 1.0f / Ribbon.LOOP_STACKS;
                               break;
            case HELIX:        sMin = Ribbon.ALPHA_S_COORD_START;
                               sMax = Ribbon.ALPHA_S_COORD_END;
                               tSpacing = 1.0f / Ribbon.ALPHA_STACKS;
                               break;
            case BETA_STRAND:  sMin = Ribbon.BETA_S_COORD_START;
                               sMax = Ribbon.BETA_S_COORD_END;
                               tSpacing = 1.0f / Ribbon.BETA_STACKS;
                               break;
        }
        m_shaders.enableWireframeShaders( gl, sMin, sMax, tSpacing );
    }

    ///////////////////////////////// private //////////////////////////////////
    /***************************************************************************
    Enables the wireframe shaders for the thin sides of a ribbon.

    @param gl  the current GL object.
    @param s   the Segment to draw.
    ***************************************************************************/
    private void enableRibbonThinSideWireframeShader( GL gl,
                                                      Segment s )
    {
        float sMin = 0.0f,
              sMax = 1.0f,
              tSpacing = 1.0f;

        // Ribbons thid sides have special min and max s-coordinates.
        switch( s.getRegionType() ) {
            case LOOP:         sMin = Ribbon.LOOP_THIN_SIDE_S_MIN;
                               sMax = Ribbon.LOOP_THIN_SIDE_S_MAX;
                               tSpacing = 1.0f / Ribbon.LOOP_STACKS;
                               break;
            case HELIX:        sMin = Ribbon.ALPHA_THIN_SIDE_S_MIN;
                               sMax = Ribbon.ALPHA_THIN_SIDE_S_MAX;
                               tSpacing = 1.0f / Ribbon.ALPHA_STACKS;
                               break;
            case BETA_STRAND:  sMin = Ribbon.BETA_THIN_SIDE_S_MIN;
                               sMax = Ribbon.BETA_THIN_SIDE_S_MAX;
                               tSpacing = 1.0f / Ribbon.BETA_STACKS;
                               break;
        }
        m_shaders.enableWireframeShaders( gl, sMin, sMax, tSpacing );
    }

    ///////////////////////////////// private //////////////////////////////////
    /***************************************************************************
    Enables the shaders needed for drawing a ribbon cap with a
    wireframe.

    @param gl  the current GL object.
    @param s   the Segment to draw.
    ***************************************************************************/
    private void enableRibbonWireframeCapShader( GL gl, Segment s )
    {
        float sMin = 0.0f,     // min s-coordinate for textures
              sMax = 1.0f,     // max s-coordinate for textures
              tSpacing = 1.0f; // spacing for t-coordinate lines

        switch( s.getRegionType() ) {
            case LOOP:         sMin = Ribbon.LOOP_THIN_SIDE_S_MIN;
                               sMax = Ribbon.LOOP_THIN_SIDE_S_MAX;
                               break;
            case HELIX:        sMin = Ribbon.ALPHA_THIN_SIDE_S_MIN;
                               sMax = Ribbon.ALPHA_THIN_SIDE_S_MAX;
                               break;
            case BETA_STRAND:  sMin = Ribbon.BETA_THIN_SIDE_S_MIN;
                               sMax = Ribbon.BETA_THIN_SIDE_S_MAX;
                               break;
        }
        m_shaders.enableWireframeShaders( gl, sMin, sMax, tSpacing );
    }

    ///////////////////////////////// private //////////////////////////////////
    /***************************************************************************
    Enables the shaders and texture needed for adding text labels.

    @param gl  the current GL object.
    @param s   the Segment to draw.
    ***************************************************************************/
    private void enableTextLabels( GL gl, Segment s )
    {
        int shaders = m_shaders.enableTextLabelShaders( gl );
        m_labels.enableTexture( gl,
                                s.getSegmentID(),
                                shaders,
                                s.getRegionType() );
    }

    ///////////////////////////////// private //////////////////////////////////
    /***************************************************************************
    Enables the shaders and texture needed for adding patterns.

    @param gl  the current GL object.
    @param s   the Segment to draw.
    ***************************************************************************/
    private void enablePatterns( GL gl, Segment s )
    {
        // Get the name (an integer) of the OpenGL texture object.
        int texture = s.getPatternsTexture();

        // Check to see if a valid texture has been assigned.
        if( gl.glIsTexture( texture ) ) {
            // Enable patterns texture and shaders.
            m_shaders.enablePatternsShaders( gl, texture );
        }
        else { // There is no texture, so use Phong shaders.
            m_shaders.enablePhongShaders( gl );
        }
    }

    ///////////////////////////////// private //////////////////////////////////
    /***************************************************************************
    Enables the shaders and texture needed for halftoning a tube
    segment.

    @param gl  the current GL object.
    @param s   the Segment to draw.
    ***************************************************************************/
    private void enableTubeHalftoning( GL gl, Segment s )
    {

        m_shaders.enableTubeHalftoningShaders(
            gl,
            s.getHalftoningTexture(),
            s.getBendTexture(),
            s.getBendFactor(),
            m_extraLines ? true : s.isStartCapped(),
            m_extraLines ? true : s.isEndCapped() );
    }

    ///////////////////////////////// private //////////////////////////////////
    /***************************************************************************
    Enables the shaders and texture needed for halftoning a cap on a
    tube segment.

    @param gl  the current GL object.
    @param s   the Segment to draw.
    ***************************************************************************/
    private void enableTubeCapHalftoning( GL gl, Segment s )
    {
        // Enable halftoning texture and shaders.
        m_shaders.enableTubeCapHalftoningShaders(
            gl,
            s.getHalftoningTexture() );
    }

    ///////////////////////////////// private //////////////////////////////////
    /***************************************************************************
    Enables the shaders and texture needed for halftoning a ribbon
    segment.

    @param gl  the current GL object.
    @param s   the Segment to draw.
    ***************************************************************************/
    private void enableRibbonHalftoning( GL gl, Segment s )
    {
        float sMin = 0.0f,
              sMax = 1.0f;

        // Loop ribbons have special min and
        // max texture s-coordinates.
        if( s.getRegionType() == RegionEnum.LOOP ) {
            sMin = Ribbon.LOOP_S_COORD_START;
            sMax = Ribbon.LOOP_S_COORD_END;
        }
        // Enable halftoning texture and shaders.
        m_shaders.enableRibbonHalftoningShaders( gl,
            s.getHalftoningTexture(),
            s.getBendTexture(), s.getBendFactor(),
            m_extraLines ? true : s.isStartCapped(),
            m_extraLines ? true : s.isEndCapped(),
            sMin, sMax );
    }

    ///////////////////////////////// private //////////////////////////////////
    /***************************************************************************
    Enables the halftoning shaders for the thin sides of a ribbon.

    @param gl  the current GL object.
    @param s   the Segment to draw.
    ***************************************************************************/
    private void enableRibbonThinSideHalftoning( GL gl, Segment s )
    {
        float sMin = 0.0f,
              sMax = 1.0f;

        // Ribbons thid sides have special min and max s-coordinates.
        switch( s.getRegionType() ) {
            case LOOP:         sMin = Ribbon.LOOP_THIN_SIDE_S_MIN;
                               sMax = Ribbon.LOOP_THIN_SIDE_S_MAX;
                               break;
            case HELIX:        sMin = Ribbon.ALPHA_THIN_SIDE_S_MIN;
                               sMax = Ribbon.ALPHA_THIN_SIDE_S_MAX;
                               break;
            case BETA_STRAND:  sMin = Ribbon.BETA_THIN_SIDE_S_MIN;
                               sMax = Ribbon.BETA_THIN_SIDE_S_MAX;
                               break;
        }
        m_shaders.enableRibbonHalftoningShaders( gl,
            s.getHalftoningTexture(),
            0, 0.0f,
            m_extraLines ? true : s.isStartCapped(),
            m_extraLines ? true : s.isEndCapped(),
            sMin, sMax );
    }

    ///////////////////////////////// private //////////////////////////////////
    /***************************************************************************
    Enables the shaders and texture needed for halftoning a cap on a
    ribbon segment.

    @param gl  the current GL object.
    @param s   the Segment to draw.
    ***************************************************************************/
    private void enableRibbonCapHalftoning( GL gl, Segment s )
    {
        float sMin = 0.0f,
              sMax = 1.0f;

        // Ribbons caps have special min
        // and max texture s-coordinates.
        switch( s.getRegionType() ) {
            case LOOP:         sMin = Ribbon.LOOP_THIN_SIDE_S_MIN;
                               sMax = Ribbon.LOOP_THIN_SIDE_S_MAX;
                               break;
            case HELIX:        sMin = Ribbon.ALPHA_THIN_SIDE_S_MIN;
                               sMax = Ribbon.ALPHA_THIN_SIDE_S_MAX;
                               break;
            case BETA_STRAND:  sMin = Ribbon.BETA_THIN_SIDE_S_MIN;
                               sMax = Ribbon.BETA_THIN_SIDE_S_MAX;
                               break;
        }
        // Enable halftoning texture and shaders.
        m_shaders.enableRibbonHalftoningShaders( gl,
            s.getHalftoningTexture(),
            0, 0.0f,
            true, true,
            sMin, sMax );
    }

    ///////////////////////////////// private //////////////////////////////////
    /***************************************************************************
    This helper method for enableSegmentShadersAndTexture() can be
    used to print debugging info.

    @param segment  the Segment to get info from.
    @param texture  the name (an integer) of an OpenGL texture.
    @param shaders  the name (an integer) of an OpenGL shader pair
                    that have been linked into a 'program' object.
    ***************************************************************************/
    private void debugPrint( Segment segment,
                             int texture, int shaders )
    {
        System.out.println( "\n" + segment.getDecoration() + ":"
            + "\nSegment = " + segment.getSegmentID()
            + "\ntexture name = " + texture
            + "\nshaders name = " + shaders + "\n" );
    }
}
