# Supplementary material for: ProteinShader: illustrative rendering of macromolecules
Source: BMC Struct Biol. 2009 Mar 30;9:19. doi: 10.1186/1472-6807-9-19 (PMC2672931; doi:10.1186/1472-6807-9-19)
Supplement: Additional file 2 — ProteinShader program with source code. This compressed file contains everything in the binary distribution plus the Java source code and a build.xml file for compiling with Ant. [file 1472-6807-9-19-S2.gz › ProteinShader-beta-0_9_4-src/src/org/proteinshader/graphics/displaylists/CylinderReferences.java]

/*******************************************************************************
 *
 * File    :    CylinderReferences.java
 *
 * Author  :    Joseph R. Weber
 *
 * Purpose :    Stores information on multiple OpenGL display lists
 *              that can be used for rendering cylinders with
 *              different degrees of detail.
 *
 ******************************************************************************/

 /******************************************************************************
 *
 * Copyright 2007 Joseph Robert Weber, joe.weber@alumni.duke.edu
 *
 * This file is part of the ProteinShader program.
 *
 * The ProteinShader is free software; you can redistribute it and/or
 * modify it under the terms of the GNU General Public License as
 * published by the Free Software Foundation; either version 3 of the
 * License, or (at your option) any later version.
 *
 * The ProteinShader is distributed in the hope that it will be
 * useful, but WITHOUT ANY WARRANTY; without even the implied
 * warranty of MERCHANTABILITY or FITNESS FOR A PARTICULAR PURPOSE.
 * See the GNU General Public License for more details.
 *
 * You should have received a copy of the GNU General
 * Public License along with this program.  If not, see
 * <http://www.gnu.org/licenses/>.
 *
 ******************************************************************************/

package org.proteinshader.graphics.displaylists;

import org.proteinshader.gui.enums.StyleEnum;
import org.proteinshader.graphics.Cylinder;

import javax.media.opengl.*;  // for jogl-JSR-231 (July 2006)

// All subsequent comments beginning with "/**" and ending with "*/"
// are intended to be used by JavaDoc to generate an API in html form.

/*******************************************************************************
Stores information on multiple OpenGL display lists that can be used
for rendering cylinders with different degrees of detail.
*******************************************************************************/
public class CylinderReferences
{
    /** The maximum number of slices for cylinders cached by this
        class is 14, while the minimum will be the MIN_SLICES
        declared in class Cylinder, which is 3. */
    public static final int MAX_SLICES = 14;

    /** The default cylinder height is 1.0. */
    public static final double DEFAULT_HEIGHT = 1.0;

    /** Cylinders intended for a Sticks type of display will use
        a default cylinder radius is 0.15.  Cylinders intended for
        a Balls-and-Sticks type display will use one-half of the
        default radius. */
    public static final double DEFAULT_RADIUS = 0.15;

    /** The default number of slices for a cylinder is 10. */
    public static final int DEFAULT_SLICES = 10;

    /** The default number of stacks for a cylinder is 1. */
    public static final int DEFAULT_STACKS = 1;

    /** The default tiling (number of slices and stacks) for
        a capping sphere is 5. */
    public static final int DEFAULT_CAP_TILING = 5;

    /** The empirically-determined coefficient for the power
        equation is 29.059. */
    public static final double COEFFICIENT = 29.059;

    /** The empirically-determined exponent for the power
        equation is -0.5267. */
    public static final double EXPONENT = -0.5267;

    // All private instance variables are declared here.
    private int []            m_ballsAndSticksRefs,
                              m_sticksRefs;
    private CylinderListInfo  m_ballsAndSticksCylinder,
                              m_sticksCylinder;
    private boolean           m_printAutoTilingNumbers;

    /***************************************************************************
    Constructs a CylinderReferences object.
    ***************************************************************************/
    public CylinderReferences()
    {
        // These arrays will be used to hold names (integers) of
        // OpenGL display lists for cylinders, and an index number
        // will correspond to the tiling number of a cylinder.
        m_ballsAndSticksRefs = new int[ MAX_SLICES + 1 ];
        m_sticksRefs = new int[ MAX_SLICES + 1 ];
        for( int i = 0; i <= MAX_SLICES; ++i ) {
            m_ballsAndSticksRefs[i] = 0; // Initialize elements to zero.
            m_sticksRefs[i] = 0; // Initialize all elements to zero.
        }
        // The two CylinderListInfo objects created below use zero for
        // the OpenGL display list name because the actual display
        // lists on the graphics card cannot be created until the
        // cacheDefaultCylinders() method is called with the current
        // GL object as an argument.  Caching of geometric objects
        // will occur when init() of the Renderer is called.
        m_ballsAndSticksCylinder = new CylinderListInfo(
            0,                             // name
            StyleEnum.BALLS_AND_STICKS,    // type
            DEFAULT_RADIUS / 2,            // base radius
            DEFAULT_RADIUS / 2,            // top radius
            DEFAULT_HEIGHT,                // height
            DEFAULT_SLICES,                // slices
            DEFAULT_STACKS,                // stacks
            true,                          // base capped
            true,                          // top capped
            DEFAULT_CAP_TILING,            // cap slices
            DEFAULT_CAP_TILING );          // cap stacks

        m_sticksCylinder = new CylinderListInfo(
            0,                     // name
            StyleEnum.STICKS,      // type
            DEFAULT_RADIUS,        // base radius
            DEFAULT_RADIUS,        // top radius
            DEFAULT_HEIGHT,        // height
            DEFAULT_SLICES,        // slices
            DEFAULT_STACKS,        // stacks
            false,                 // base capped
            true,                  // top capped
            DEFAULT_CAP_TILING,    // cap slices
            DEFAULT_CAP_TILING );  // cap stacks

        m_printAutoTilingNumbers = false;
    }

    /***************************************************************************
    If automatic tiling is in use, giving this method an argument of
    true will cause the tiling numbers to be printed to standard out
    for testing and debugging purposes.

    @param b  boolean value for printing tiling numbers.
    ***************************************************************************/
    public void printAutoTilingNumbers( boolean b )
    {
        m_printAutoTilingNumbers = b;
    }

    /***************************************************************************
    Caches a collection of cylinders using OpenGL display lists.

    <br/><br/>
    All cylinders are colorless and have a height of DEFAULT_HEIGHT.
    An array of cylinder display lists will be created with slices
    that begin at Cylinder.MIN_SLICES and increment by 1 until
    MAX_SLICES is reached.  A single Balls-and-Sticks cylinder with
    DEFAULT_SLICES and DEFAULT_STACKS and a single Sticks cylinder
    with DEFAULT_SLICES and DEFAULT_STACKS are also cached.  Any
    capping spheres are set to DEFAULT_CAP_TILING.

    @param gl        the current GL object.
    @param cylinder  the Cylinder object used for drawing.
    ***************************************************************************/
    public void cacheDefaultCylinders( GL gl, Cylinder cylinder )
    {
        // Create a list of cylinder with
        // incrementing number of slices.
        cacheArrayOfCylinders( gl, cylinder );

        // Create OpenGL display list for default Balls-and-Sticks cylinder.
        m_ballsAndSticksCylinder.setHeight( DEFAULT_HEIGHT );
        m_ballsAndSticksCylinder.setSlices( DEFAULT_SLICES );
        m_ballsAndSticksCylinder.setStacks( DEFAULT_STACKS );
        m_ballsAndSticksCylinder.setCapSlices( DEFAULT_CAP_TILING );
        m_ballsAndSticksCylinder.setCapStacks( DEFAULT_CAP_TILING );
        cylinder.createDisplayList( gl, m_ballsAndSticksCylinder );

        // Create OpenGL display list for default Sticks cylinder.
        m_sticksCylinder.setHeight( DEFAULT_HEIGHT );
        m_sticksCylinder.setSlices( DEFAULT_SLICES );
        m_sticksCylinder.setStacks( DEFAULT_STACKS );
        m_sticksCylinder.setCapSlices( DEFAULT_CAP_TILING );
        m_sticksCylinder.setCapStacks( DEFAULT_CAP_TILING );
        cylinder.createDisplayList( gl, m_sticksCylinder );
    }

    /***************************************************************************
    Caches a new OpenGL display list for a BALLS_AND_STICKS cylinder or
    a STICKS cylinder with the requested number of slices and stacks.

    <br/><br/>
    These are the standard cylinders that will be used by the
    getSpaceFillingRef() and getBallsAndSticksRef() if no camera
    distance is given as an argument.

    <br/><br/>
    If the CylinderListInfo object given as an argument already holds
    the name of a valid OpenGL display list, the old display list will
    be deleted from graphics card memory before the new OpenGL display
    list is created.

    @param gl        the current GL object.
    @param cylinder  the Cylinder object used for drawing.
    @param info      describes the requested OpenGL display list.
    ***************************************************************************/
    public void cacheCylinderDisplayList( GL gl, Cylinder cylinder,
                                          CylinderListInfo info )
    {
        if( info != null ) {
            switch( info.getStyle() ) {
                case BALLS_AND_STICKS:
                         m_ballsAndSticksCylinder =
                             cylinder.createDisplayList( gl, info );
                         break;
                case STICKS:
                         m_sticksCylinder =
                             cylinder.createDisplayList( gl, info );
                         break;
            }
        }
    }

    /***************************************************************************
    Returns the CylinderListInfo object that holds the information
    on an OpenGL display list for a cylinder to be used for a
    BALLS_AND_STICKS style display.

    <br/><br/>
    The reason for making this CylinderListInfo object accessible
    is so that it can be modified and plugged back into the
    cacheCylinderDisplayList() method in order to change the
    number of slices that the cylinder is made of.

    @return The display list info object for a cylinder.
    ***************************************************************************/
    public CylinderListInfo getBallsAndSticksCylinderInfo()
    {
        return m_ballsAndSticksCylinder;
    }

    /***************************************************************************
    Returns the CylinderListInfo object that holds the information on
    an OpenGL display list for a cylinder to be used for a STICKS
    style display.

    <br/><br/>
    The reason for making this CylinderListInfo object accessible
    is so that it can be modified and plugged back into the
    cacheCylinderDisplayList() method in order to change the
    number of slices that the cylinder is made of.

    @return The display list info object for a cylinder.
    ***************************************************************************/
    public CylinderListInfo getSticksCylinderInfo()
    {
         return m_sticksCylinder;
    }

    /***************************************************************************
    Returns the name (an integer) of an OpenGL display list for a
    cylinder intended to be used for Balls-and-Sticks style displays.  The
    cylinder will have DEFAULT_SLICES number of slices, unless the
    cacheCylinderDisplayList() method has been used to change the
    number of slices.  If this method is called before a display list
    has been cached, zero will be returned.

    @return An integer reference to an OpenGL display list for a cylinder.
    ***************************************************************************/
    public int getBallsAndSticksRef()
    {
        if( m_ballsAndSticksCylinder == null ) {
            return 0;
        }
        return m_ballsAndSticksCylinder.getDisplayListName();
    }

    /***************************************************************************
    Returns the name (an integer) of an OpenGL display list for a
    cylinder intended to be used for Balls-and-Sticks displays.  The
    number of slices for the cylinder will depend on the camera
    distance.

    @param cameraDistance  the distance between the center of the
                           cylinder and the camera.
    @return An integer reference to an OpenGL display list for a
            cylinder.
    ***************************************************************************/
    public int getBallsAndSticksRef( double cameraDistance )
    {
        int tilingNumber = powerEquation( cameraDistance );

        // If requested, print tiling number.
        if( m_printAutoTilingNumbers ) {
            System.out.println( "tilingNumber = " + tilingNumber );
        }
        return m_ballsAndSticksRefs[ tilingNumber ];
    }

    /***************************************************************************
    Returns the name (an integer) of an OpenGL display list for a
    cylinder intended to be used for Sticks style displays.  The cylinder
    will have DEFAULT_SLICES number of slices, unless the
    cacheCylinderDisplayList() method has been used to change the
    number of slices.  If this method is called before a display
    list has been cached, zero will be returned.

    @return An integer reference to an OpenGL display list for a cylinder.
    ***************************************************************************/
    public int getSticksRef()
    {
        if( m_sticksCylinder == null ) {
            return 0;
        }
        return m_sticksCylinder.getDisplayListName();
    }

    /***************************************************************************
    Returns the name (an integer) of an OpenGL display list for a
    cylinder intended to be used for Sticks style displays.  The number
    of slices for the cylinder will depend on the camera distance.

    @param cameraDistance  the distance between the center of the
                           cylinder and the camera.
    @return An integer reference to an OpenGL display list for a cylinder.
    ***************************************************************************/
    public int getSticksRef( double cameraDistance )
    {
        int tilingNumber = powerEquation( cameraDistance );

        // If requested, print tiling number.
        if( m_printAutoTilingNumbers ) {
            System.out.println( "tilingNumber = " + tilingNumber );
        }
        return m_sticksRefs[ tilingNumber ];
    }

    /***************************************************************************
    ////////////////////////////////////////////////////////////////////////////
    /////////////////  ALL METHODS BELOW THIS LINE ARE PRIVATE  ////////////////
    ////////////////////////////////////////////////////////////////////////////
    ***************************************************************************/

    ///////////////////////////////// private //////////////////////////////////
    /***************************************************************************
    Calculates a tiling number (an integer) based on camera distance.
    The tiling number returned is guaranteed to be in the range
    of Cylinder.MIN_SLICES to MAX_SLICES.

    <br/><br/>
    ALGORITHM:

    <br/><br/>
    tiling number = COEFFICIENT * (cameraDistance^EXPONENT)

    @param cameraDistance  the distance from the camera to the center
                           of a cylinder.
    @return  The recommended tiling number based on camera distance.
    ***************************************************************************/
    private int powerEquation( double cameraDistance )
    {
        // Using camera distance to recommend a tiling number.
        int tiling = (int)( 0.5 + COEFFICIENT
                                    * Math.pow( cameraDistance,
                                                EXPONENT ) );

        // Is the tiling number between the min and max allowed?
        if( tiling < Cylinder.MIN_SLICES ) {
            tiling = Cylinder.MIN_SLICES;
        }
        else if( tiling > MAX_SLICES ) {
            tiling = MAX_SLICES;
        }
        return tiling;
    }

    ///////////////////////////////// private //////////////////////////////////
    /***************************************************************************
    Caches arrays of OpenGL display lists with cylinder objects
    from MIN_SLICES to MAX_SLICES.  All cylinders have a height of
    DEFAULT_HEIGHT.

    @param gl        the current GL object.
    @param cylinder  the Cylinder object used for drawing.
    ***************************************************************************/
    private void cacheArrayOfCylinders( GL gl, Cylinder cylinder )
    {
        for( int i = Cylinder.MIN_SLICES; i <= MAX_SLICES; ++i ) {
            // Cache cylinders for Balls-and-Sticks style display.
            cylinder.deleteDisplayList( gl, m_ballsAndSticksRefs[i] );
            m_ballsAndSticksRefs[i] = cylinder.createDisplayList( gl,
                DEFAULT_RADIUS / 2,    // base radius
                DEFAULT_RADIUS / 2,    // top radius
                DEFAULT_HEIGHT,        // height
                i,                     // slices
                DEFAULT_STACKS,        // stacks
                true,                  // base capped
                true,                  // top capped
                i,                     // cap slices
                i );                   // cap stacks

            // Cache cylinders for Sticks display.
            cylinder.deleteDisplayList( gl, m_sticksRefs[i] );
            m_sticksRefs[i] = cylinder.createDisplayList( gl,
                DEFAULT_RADIUS,        // base radius
                DEFAULT_RADIUS,        // top radius
                DEFAULT_HEIGHT,        // height
                i,                     // slices
                DEFAULT_STACKS,        // stacks
                false,                 // base capped
                true,                  // top capped
                i,                     // cap slices
                i );                   // cap stacks
        }
    }
}
