# Supplementary material for: ProteinShader: illustrative rendering of macromolecules
Source: BMC Struct Biol. 2009 Mar 30;9:19. doi: 10.1186/1472-6807-9-19 (PMC2672931; doi:10.1186/1472-6807-9-19)
Supplement: Additional file 2 — ProteinShader program with source code. This compressed file contains everything in the binary distribution plus the Java source code and a build.xml file for compiling with Ant. [file 1472-6807-9-19-S2.gz › ProteinShader-beta-0_9_4-src/src/org/proteinshader/graphics/displaylists/SegmentListInfo.java]

/*******************************************************************************
 *
 * File    :    SegmentListInfo.java
 *
 * Author  :    Joseph R. Weber
 *
 * Purpose :    Stores information on an OpenGL display list for a
 *              Segment.
 *
 ******************************************************************************/

 /******************************************************************************
 *
 * Copyright 2007 Joseph Robert Weber, joe.weber@alumni.duke.edu
 *
 * This file is part of the ProteinShader program.
 *
 * The ProteinShader is free software; you can redistribute it and/or
 * modify it under the terms of the GNU General Public License as
 * published by the Free Software Foundation; either version 3 of the
 * License, or (at your option) any later version.
 *
 * The ProteinShader is distributed in the hope that it will be
 * useful, but WITHOUT ANY WARRANTY; without even the implied
 * warranty of MERCHANTABILITY or FITNESS FOR A PARTICULAR PURPOSE.
 * See the GNU General Public License for more details.
 *
 * You should have received a copy of the GNU General
 * Public License along with this program.  If not, see
 * <http://www.gnu.org/licenses/>.
 *
 ******************************************************************************/

package org.proteinshader.graphics.displaylists;

import org.proteinshader.gui.enums.StyleEnum;
import javax.media.opengl.*;  // for jogl-JSR-231 (July 2006)

// All subsequent comments beginning with "/**" and ending with "*/"
// are intended to be used by JavaDoc to generate an API in html form.

/*******************************************************************************
Stores information on an OpenGL display list for a Segment.
*******************************************************************************/
public class SegmentListInfo extends GeometricListInfo
{
    // All private instance variables are declared here.
    private int  m_startCapName,
                 m_endCapName,
                 m_thinSidesName;

    /***************************************************************************
    Constructs a SegmentListInfo.
    ***************************************************************************/
    public SegmentListInfo()
    {
        this( 0, null );
    }

    /***************************************************************************
    Constructs a SegmentListInfo.

    @param displayListName  the name (an integer) of an OpenGL display
                            list that stores commands to draw a Segment.
    @param style  the style as a StyleEnum.
    ***************************************************************************/
    public SegmentListInfo( int displayListName, StyleEnum style )
    {
        super( displayListName, style );
        m_startCapName = 0;
        m_endCapName = 0;
        m_thinSidesName = 0;
    }

    /***************************************************************************
    Frees graphics card memory for OpenGL display lists.

    @param gl  the current GL object.
    ***************************************************************************/
    public void clear( GL gl )
    {
        // Free memory for the main OpenGL display list for the Segment.
        gl.glDeleteLists( getDisplayListName(), 1 );
        setDisplayListName( 0 );

        // Free memory for the start and end cap OpenGL display lists.
        gl.glDeleteLists( m_startCapName, 1 );
        gl.glDeleteLists( m_endCapName, 1 );
        gl.glDeleteLists( m_thinSidesName, 1 );
        m_startCapName = 0;
        m_endCapName = 0;
        m_thinSidesName = 0;
    }

    /***************************************************************************
    Returns a reference to the OpenGL display list for the start cap.

    @return The name (an integer) of the start cap OpenGL display list.
    ***************************************************************************/
    public int getStartCapName()
    {
        return m_startCapName;
    }

    /***************************************************************************
    Sets the reference to the OpenGL display list for the start cap.

    @param startCapName  the name (an integer) of the OpenGL display
                         list for the start cap.
    ***************************************************************************/
    public void setStartCapName( int startCapName )
    {
        m_startCapName = startCapName;
    }

    /***************************************************************************
    Returns a reference to the OpenGL display list for the end cap.

    @return The name (an integer) of the end cap OpenGL display list.
    ***************************************************************************/
    public int getEndCapName()
    {
        return m_endCapName;
    }

    /***************************************************************************
    Sets the reference to the OpenGL display list for the end cap.

    @param endCapName  the name (an integer) of the OpenGL display
                         list for the end cap.
    ***************************************************************************/
    public void setEndCapName( int endCapName )
    {
        m_endCapName = endCapName;
    }

    /***************************************************************************
    Returns the reference to the OpenGL display list for the thin
    sides of a Ribbon.

    @return  The name (an integer) of the OpenGL display for the thin
             sides of a Ribbon.
    ***************************************************************************/
    public int getThinSidesName()
    {
        return m_thinSidesName;
    }

    /***************************************************************************
    Sets the reference to the OpenGL display list for the thin sides
    of a Ribbon.

    @param thinSidesName  the name (an integer) of the OpenGL display
                          list for the thin sides of a ribbon Segment.
    ***************************************************************************/
    public void setThinSidesName( int thinSidesName )
    {
        m_thinSidesName = thinSidesName;
    }
}
