# Supplementary material for: ProteinShader: illustrative rendering of macromolecules
Source: BMC Struct Biol. 2009 Mar 30;9:19. doi: 10.1186/1472-6807-9-19 (PMC2672931; doi:10.1186/1472-6807-9-19)
Supplement: Additional file 2 — ProteinShader program with source code. This compressed file contains everything in the binary distribution plus the Java source code and a build.xml file for compiling with Ant. [file 1472-6807-9-19-S2.gz › ProteinShader-beta-0_9_4-src/src/org/proteinshader/graphics/displaylists/SphereReferences.java]

/*******************************************************************************
 *
 * File    :    SphereReferences.java
 *
 * Author  :    Joseph R. Weber
 *
 * Purpose :    Stores information on multiple OpenGL display lists that can be
 *              used for rendering spheres with different degrees of detail.
 *
 ******************************************************************************/

 /******************************************************************************
 *
 * Copyright 2007 Joseph Robert Weber, joe.weber@alumni.duke.edu
 *
 * This file is part of the ProteinShader program.
 *
 * The ProteinShader is free software; you can redistribute it and/or
 * modify it under the terms of the GNU General Public License as
 * published by the Free Software Foundation; either version 3 of the
 * License, or (at your option) any later version.
 *
 * The ProteinShader is distributed in the hope that it will be
 * useful, but WITHOUT ANY WARRANTY; without even the implied
 * warranty of MERCHANTABILITY or FITNESS FOR A PARTICULAR PURPOSE.
 * See the GNU General Public License for more details.
 *
 * You should have received a copy of the GNU General
 * Public License along with this program.  If not, see
 * <http://www.gnu.org/licenses/>.
 *
 ******************************************************************************/

package org.proteinshader.graphics.displaylists;

import org.proteinshader.gui.enums.StyleEnum;
import org.proteinshader.graphics.Sphere;

import javax.media.opengl.*;  // for jogl-JSR-231 (July 2006)

// All subsequent comments beginning with "/**" and ending with "*/"
// are intended to be used by JavaDoc to generate an API in html form.

/*******************************************************************************
Stores information on multiple OpenGL display lists that can be used
for rendering spheres with different degrees of detail.
*******************************************************************************/
public class SphereReferences
{
    /** The spheres cached by this class will use a default radius
        of 1.0. */
    public static final double DEFAULT_RADIUS = 1.0;

    /** The maximum tiling number (slices and stacks) for spheres
        cached by this class is 57, while the minimum will be the
        MIN_TILING declared in class Sphere, which is 3. */
    public static final int MAX_TILING = 57;

    /** The default tiling is 12, and is used to set the initial
        number of slices and stacks for a generic sphere for
        SPACE_FILLING style displays and a generic sphere for
        BALLS_AND_STICKS style displays. */
    public static final int DEFAULT_TILING = 12;

    /** The empirically-determined coefficient for the power
        equation is 226.1. */
    public static final double COEFFICIENT = 226.1;

    /** The empirically-determined exponent for the power
        equation is -0.7367. */
    public static final double EXPONENT = -0.7367;

    // All private instance variables are declared here.
    private int []          m_sphereRefs;
    private SphereListInfo  m_spaceFillingSphere,
                            m_ballsAndSticksSphere;
    private boolean         m_printAutoTilingNumbers;

    /***************************************************************************
    Constructs a SphereReferences object.
    ***************************************************************************/
    public SphereReferences()
    {
        // This array will be used to hold names (integers) of
        // OpenGL display lists for spheres, and an index number
        // will correspond to the tiling number of a sphere.
        m_sphereRefs = new int[ MAX_TILING + 1 ];
        for( int i = 0; i <= MAX_TILING; ++i ) {
            m_sphereRefs[i] = 0; // Initialize all elements to zero.
        }
        // The two SphereListInfo objects created below use zero for
        // the OpenGL display list name because the actual display
        // lists on the graphics card cannot be created until the
        // cacheDefaultSpheres() method is called with the current
        // GL object as an argument.  Caching of geometric objects
        // will occur when init() of the Renderer is called.
        m_spaceFillingSphere = new SphereListInfo( 0,    // name
                                       StyleEnum.SPACE_FILLING,
                                       DEFAULT_RADIUS,   // radius
                                       DEFAULT_TILING,   // slices
                                       DEFAULT_TILING ); // stacks

        m_ballsAndSticksSphere = new SphereListInfo( 0,    // name
                                         StyleEnum.BALLS_AND_STICKS,
                                         DEFAULT_RADIUS,   // radius
                                         DEFAULT_TILING,   // slices
                                         DEFAULT_TILING ); // stacks

        m_printAutoTilingNumbers = false;
    }

    /***************************************************************************
    If automatic tiling is in use, giving this method an argument of
    true will cause the tiling numbers to be printed to standard out
    for testing and debugging purposes.

    @param b  boolean value for printing tiling numbers.
    ***************************************************************************/
    public void printAutoTilingNumbers( boolean b )
    {
        m_printAutoTilingNumbers = b;
    }

    /***************************************************************************
    Caches a collection of spheres using OpenGL display lists.

    <br/><br/>
    All spheres are colorless and have a radius of DEFAULT_RADIUS.
    An array of sphere display lists will be created with tiling
    numbers that begin at Sphere.MIN_TILING and increment by 1 until
    MAX_TILING is reached.  A single space-filling sphere with
    DEFAULT_TILING and a single balls-and-sticks sphere with
    DEFAULT_TILING are also cached.

    @param gl      the current GL object.
    @param sphere  the Sphere object used for drawing.
    ***************************************************************************/
    public void cacheDefaultSpheres( GL gl, Sphere sphere )
    {
        // Create a list of spheres with incrementing tiling number.
        cacheArrayOfSpheres( gl, sphere );

        // Create OpenGL display list for default Space-Filling sphere.
        m_spaceFillingSphere.setRadius( DEFAULT_RADIUS );
        m_spaceFillingSphere.setSlices( DEFAULT_TILING );
        m_spaceFillingSphere.setStacks( DEFAULT_TILING );
        sphere.createDisplayList( gl, m_spaceFillingSphere );

        // Create OpenGL display list for default Balls-and-Sticks sphere.
        m_ballsAndSticksSphere.setRadius( DEFAULT_RADIUS );
        m_ballsAndSticksSphere.setSlices( DEFAULT_TILING );
        m_ballsAndSticksSphere.setStacks( DEFAULT_TILING );
        sphere.createDisplayList( gl, m_ballsAndSticksSphere );
    }

    /***************************************************************************
    Caches a new OpenGL display list for a SPACE_FILLING sphere or a
    BALLS_AND_STICKS sphere with the requested tiling (number of slices
    and stacks).

    <br/><br/>
    These are the standard spheres that will be used by the
    getSpaceFillingRef() and getBallsAndSticksRef() if no camera
    distance is given as an argument.

    <br/><br/>
    If the SphereListInfo object given as an argument already holds
    the name of a valid OpenGL display list, the old display list
    will be deleted from graphics card memory before the new OpenGL
    display list is created.

    @param gl      the current GL object.
    @param sphere  the sphere object used for drawing.
    @param info    describes the requested OpengGL display list.
    ***************************************************************************/
    public void cacheSphereDisplayList( GL gl, Sphere sphere,
                                        SphereListInfo info )
    {
        if( info != null ) {
            switch( info.getStyle() ) {
                case SPACE_FILLING:
                         m_spaceFillingSphere =
                             sphere.createDisplayList( gl, info );
                         break;
                case BALLS_AND_STICKS:
                         m_ballsAndSticksSphere =
                             sphere.createDisplayList( gl, info );
                         break;
            }
        }
    }

    /***************************************************************************
    Returns the SphereListInfo object that holds the information on an
    OpenGL display list for a sphere to be used for SPACE_FILLING style.

    <br/><br/>
    The reason for making this SphereListInfo object accessible
    is so that it can be modified and plugged back in to the
    cacheSphereDisplayList() method in order to change the tiling
    number (the number of slices and stacks that the sphere is
    composed of).

    @return The display list info object for a sphere.
    ***************************************************************************/
    public SphereListInfo getSpaceFillingSphereInfo()
    {
        return m_spaceFillingSphere;
    }
    
    /***************************************************************************
    Returns the number of slices that should be used for a sphere if automatic
    calculation of tiling number is turned off.
    
    @return The number of slices for a space filling sphere.
    ***************************************************************************/
    public int getSpaceFillingSlices()
    {
        return m_spaceFillingSphere.getSlices();
    }
    
    /***************************************************************************
    Returns the number of stacks that should be used for a sphere if automatic
    calculation of tiling number is turned off.
    
    @return The number of stacks for a space filling sphere.
    ***************************************************************************/
    public int getSpaceFillingStacks()
    {
        return m_spaceFillingSphere.getStacks();
    }

    /***************************************************************************
    Returns the recommended level of detail (tiling number = slices = stacks)
    for rendering a sphere at a given camera distance in angstroms.
    
     @param cameraDistance  the distance between the center of the sphere and 
                            the camera.
    @return The tiling number.
    ***************************************************************************/
    public int getSpaceFillingTilingNumber( double cameraDistance )
    {
        int tilingNumber = powerEquation( cameraDistance );
        
        // If requested, print tiling number.
        if( m_printAutoTilingNumbers ) {
            System.out.println( "Recommended tilingNumber = " + tilingNumber );
        }
        return tilingNumber;
    }
    
    /***************************************************************************
    Returns the SphereListInfo object that holds the information on an
    OpenGL display list for a sphere to be used in a BALLS_AND_STICKS style
    display.

    <br/><br/>
    The reason for making this SphereListInfo object accessible
    is so that it can be modified and plugged back in to the
    cacheSphereDisplayList() method in order to change the tiling
    number (the number of slices and stacks that the sphere is
    composed of).

    @return The display list info object for a sphere.
    ***************************************************************************/
    public SphereListInfo getBallsAndSticksSphereInfo()
    {
         return m_ballsAndSticksSphere;
    }

    /***************************************************************************
    Returns the name (an integer) of an OpenGL display list for a
    sphere intended to be used for Space-Filling style displays.  The sphere
    will have DEFAULT_TILING number of slices and stacks, unless the
    cacheSphereDisplayList() method has been used to change the tiling
    number.  If this method is called before a display list has been
    cached, zero will be returned.

    @return An integer reference to an OpenGL display list for a sphere.
    ***************************************************************************/
    public int getSpaceFillingRef()
    {
        if( m_spaceFillingSphere == null ) {
            return 0;
        }
        return m_spaceFillingSphere.getDisplayListName();
    }

    /***************************************************************************
    Returns the name (an integer) of an OpenGL display list for a
    sphere intended to be used for a Space-Filling style display.  The tiling
    number (number of slices and stacks) of the sphere will depend on
    the camera distance.

    @param cameraDistance  the distance between the center of the sphere and 
                           the camera.
    @return An integer reference to an OpenGL display list for a sphere.
    ***************************************************************************/
    public int getSpaceFillingRef( double cameraDistance )
    {
        int tilingNumber = powerEquation( cameraDistance );

        // If requested, print tiling number.
        if( m_printAutoTilingNumbers ) {
            System.out.println( "tilingNumber = " + tilingNumber );
        }
        return m_sphereRefs[ tilingNumber ];
    }

    /***************************************************************************
    Returns the name (an integer) of an OpenGL display list for a
    sphere intended to be used for a Balls-and-Sticks style display.  The
    sphere will have DEFAULT_TILING number of slices and stacks,
    unless the cacheSphereDisplayList() method has been used to change
    the tiling number.  If this method is called before a display list
    has been cached, zero will be returned.

    @return An integer reference to an OpenGL display list for a sphere.
    ***************************************************************************/
    public int getBallsAndSticksRef()
    {
        if( m_ballsAndSticksSphere == null ) {
            return 0;
        }
        return m_ballsAndSticksSphere.getDisplayListName();
    }

    /***************************************************************************
    Returns the name (an integer) of an OpenGL display list for a
    sphere intended to be used for a Balls-and-Sticks style display.  The
    tiling number (number of slices and stacks) of the sphere will
    depend on the camera distance.

    @param cameraDistance  the distance between the center of the
                           sphere and the camera.
    @return An integer reference to an OpenGL display list for a sphere.
    ***************************************************************************/
    public int getBallsAndSticksRef( double cameraDistance )
    {

        int tilingNumber = powerEquation( cameraDistance * 2.0 );

        // If requested, print tiling number.
        if( m_printAutoTilingNumbers ) {
            System.out.println( "tilingNumber = " + tilingNumber );
        }
        return m_sphereRefs[ tilingNumber ];
    }

    /***************************************************************************
    ////////////////////////////////////////////////////////////////////////////
    /////////////////  ALL METHODS BELOW THIS LINE ARE PRIVATE  ////////////////
    ////////////////////////////////////////////////////////////////////////////
    ***************************************************************************/

    ///////////////////////////////// private //////////////////////////////////
    /***************************************************************************
    Calculates a tiling number (an integer) based on camera distance.
    The tiling number returned is guaranteed to be in the range
    of Sphere.MIN_TILING to MAX_TILING.

    <br/><br/>
    ALGORITHM:

    <br/><br/>
    tiling number = COEFFICIENT * (cameraDistance^EXPONENT)

    @param cameraDistance  the distance from the camera to the center
                           of a sphere.
    @return  The recommended tiling number based on camera distance.
    ***************************************************************************/
    private int powerEquation( double cameraDistance )
    {
        // Using camera distance to recommend a tiling number.
        int tiling = (int)( 0.5 + COEFFICIENT
                                    * Math.pow( cameraDistance,
                                                EXPONENT ) );

        // Is the tiling number between the min and max allowed?
        if( tiling < Sphere.MIN_TILING ) {
            tiling = Sphere.MIN_TILING;
        }
        else if( tiling > MAX_TILING ) {
            tiling = MAX_TILING;
        }
        return tiling;
    }

    ///////////////////////////////// private //////////////////////////////////
    /***************************************************************************
    Caches an array of OpenGL display lists with sphere objects from
    MIN_TILING to MAX_TILING.  All spheres have a radius of
    DEFAULT_RADIUS.

    @param gl      the current GL object.
    @param sphere  the Sphere object used for drawing.
    ***************************************************************************/
    private void cacheArrayOfSpheres( GL gl, Sphere sphere )
    {
        for( int i = Sphere.MIN_TILING; i <= MAX_TILING; ++i ) {
            sphere.deleteDisplayList( gl, m_sphereRefs[i] );
            m_sphereRefs[i] = sphere.createDisplayList( gl, 
                                                        DEFAULT_RADIUS, i, i );
        }
    }
}
