# Supplementary material for: ProteinShader: illustrative rendering of macromolecules
Source: BMC Struct Biol. 2009 Mar 30;9:19. doi: 10.1186/1472-6807-9-19 (PMC2672931; doi:10.1186/1472-6807-9-19)
Supplement: Additional file 2 — ProteinShader program with source code. This compressed file contains everything in the binary distribution plus the Java source code and a build.xml file for compiling with Ant. [file 1472-6807-9-19-S2.gz › ProteinShader-beta-0_9_4-src/src/org/proteinshader/graphics/displaylists/SegmentReferences.java]

/*******************************************************************************
 *
 * File    :    SegmentReferences.java
 *
 * Author  :    Joseph R. Weber
 *
 * Purpose :    Stores information on multiple OpenGL display lists
 *              that can be used for rendering Segments with different
 *              degrees of detail.
 *
 ******************************************************************************/

 /******************************************************************************
 *
 * Copyright 2007 Joseph Robert Weber, joe.weber@alumni.duke.edu
 *
 * This file is part of the ProteinShader program.
 *
 * The ProteinShader is free software; you can redistribute it and/or
 * modify it under the terms of the GNU General Public License as
 * published by the Free Software Foundation; either version 3 of the
 * License, or (at your option) any later version.
 *
 * The ProteinShader is distributed in the hope that it will be
 * useful, but WITHOUT ANY WARRANTY; without even the implied
 * warranty of MERCHANTABILITY or FITNESS FOR A PARTICULAR PURPOSE.
 * See the GNU General Public License for more details.
 *
 * You should have received a copy of the GNU General
 * Public License along with this program.  If not, see
 * <http://www.gnu.org/licenses/>.
 *
 ******************************************************************************/

package org.proteinshader.graphics.displaylists;

import org.proteinshader.graphics.*;
import org.proteinshader.graphics.shader.*;
import org.proteinshader.gui.enums.StyleEnum;
import org.proteinshader.math.*;
import org.proteinshader.structure.*;
import org.proteinshader.structure.enums.*;
import javax.media.opengl.*;  // for jogl-JSR-231 (July 2006)
import java.util.*;

// All subsequent comments beginning with "/**" and ending with "*/"
// are intended to be used by JavaDoc to generate an API in html form.

/*******************************************************************************
Stores information on multiple OpenGL display lists that can be used
for rendering Segments with different degrees of detail (this first
version only holds one OpenGL display list for each Segment, but a
future version will likely hold multiple OpenGL display lists for
each Segment (with varying tiling number) so that the level of detail
to be used can be calculated based on camera distance).

<br/><br/>
Whenever OpenGL display lists are cached for the Segments of a new
Model, this class will need to clean up memory for any previously
held OpenGL display lists (for Segments of a previous Model).
*******************************************************************************/
public class SegmentReferences
{
    // All private instance variables are declared here.
    private LinkedHashMap<String, SegmentListInfo> m_lists;
    private int           m_loopTubeStacks,
                          m_alphaTubeStacks,
                          m_betaTubeStacks,
                          m_loopRibbonStacks,
                          m_alphaRibbonStacks,
                          m_betaRibbonStacks,
                          m_framesPerSegment;
    private Tube          m_loopTube,
                          m_alphaTube,
                          m_betaTube;
    private Ribbon        m_loopRibbon,
                          m_alphaRibbon,
                          m_betaRibbon;
    private FrenetFrames  m_frenet;
    private String        m_modelID,
                          m_structureID;
    private StyleEnum     m_style;

    /***************************************************************************
    Constructs a SegmentReferences object.
    ***************************************************************************/
    public SegmentReferences()
    {
        m_lists = new LinkedHashMap<String, SegmentListInfo>();
        setAllStackNumbersToDefault();
        m_framesPerSegment = FrenetFrames.FRAMES_PER_SEGMENT;
        m_loopTube = new Tube( RegionEnum.LOOP );
        m_alphaTube = new Tube( RegionEnum.HELIX );
        m_betaTube  = new Tube( RegionEnum.BETA_STRAND );
        m_loopRibbon  = new Ribbon( RegionEnum.LOOP );
        m_alphaRibbon = new Ribbon( RegionEnum.HELIX );
        m_betaRibbon  = new Ribbon( RegionEnum.BETA_STRAND );
        m_frenet = new FrenetFrames();
        m_modelID = "";
        m_structureID = "";
        m_style = null;
    }

    /***************************************************************************
    Makes the ShaderManager object available for use in the FrenetFrames
    object.  The ShaderManager is only needed because of an apparent bug
    on some Mac OS X machines where material color can only be set once
    after a custom shader is set, so to draw Frenet frames with more than
    one color, the shaders must be reset each time.
    
    @param shaders  the shader manager object.
    ***************************************************************************/
    public void setFrenetFramesShaders( ShaderManager shaders )
    {
        m_frenet.setShaders( shaders );
    }
    
    /***************************************************************************
    Caches an OpenGL display list for each Segment of each Region object in the
    Model.

    <br/><br/>
    This first version of this method will only cache a single OpenGL
    display list for each Segment object, but a future version might
    cache multiple display lists per Segment (with varying tiling
    numbers) so that the level of detail to use for a Segment could
    be varied with camera distance.

    @param gl     the current GL object.
    @param model  the current Model to cache Segments for.
    @param style  the style (Tubes, Ribbons, or Frenet Frames).
    ***************************************************************************/
    public void cacheSegmentGeometry( GL gl, Model model,
                                      StyleEnum style )
    {
        if( model != null && style != null ) {
            String modelID = model.getModelID(),
                   structureID = model.getStructureID();

            // Check if the Model has already been cached.
            if( !( modelID.equals( m_modelID )
                     && structureID.equals( m_structureID )
                       && style == m_style ) ) {
                // Remember the identity of the new Model.
                m_modelID = modelID;
                m_structureID = structureID;
                m_style = style;

                // Free memory for old OpenGL display lists.
                cleanUpMemory( gl );

                // Cache new OpenGL display lists for Segment geometry.
                cacheLoopSegments( gl, model );
                cacheHelixSegments( gl, model );
                cacheBetaStrandSegments( gl, model );
            }
        }
    }

    /***************************************************************************
    Returns the SegmentListInfo object that stores information on
    the OpenGL display lists that have been cached for the Segment
    given as an argument.

    <br/><br/>
    If no OpenGL display lists have been cached for the Segment, then
    null is returned.

    @param segment  the Segment to get a reference for.
    @return The SegmentListInfo object for the Segment.
    ***************************************************************************/
    public SegmentListInfo getSegmentListInfo( Segment segment )
    {
        if( segment != null ) {
            return m_lists.get( segment.getFullName() );
        }
        return null;
    }

    /***************************************************************************
    Cleans up OpenGL graphics card memory allocated for OpenGL display
    lists for the previous Model.

    @param gl  the current GL object.
    ***************************************************************************/
    public void cleanUpMemory( GL gl )
    {
        Iterator<SegmentListInfo> iter = m_lists.values().iterator();

        while( iter.hasNext() ) {
            iter.next().clear( gl );
        }
        m_lists.clear();
    }

    /***************************************************************************
    Sets all stacks numbers to the defaults defined in classes Tube
    and Ribbon (for loops, alpha-helices, and beta-strands).
    ***************************************************************************/
    public void setAllStackNumbersToDefault()
    {
        setLoopTubeStacksToDefault();
        setAlphaTubeStacksToDefault();
        setBetaTubeStacksToDefault();
        setLoopRibbonStacksToDefault();
        setAlphaRibbonStacksToDefault();
        setBetaRibbonStacksToDefault();
    }

    /***************************************************************************
    Sets the number of stacks for drawing a loop as a tube to the
    default value defined in class Tube.

    After setting this value, cacheSegmentGeometry() still needs to be
    called with the current GL object for the change to take effect.
    ***************************************************************************/
    public void setLoopTubeStacksToDefault()
    {
        m_loopTubeStacks = Tube.LOOP_STACKS;
    }

    /***************************************************************************
    Sets the number of stacks for drawing an alpha-helix as a tube to
    the default value defined in class Tube.

    After setting this value, cacheSegmentGeometry() still needs to be
    called with the current GL object for the change to take effect.
    ***************************************************************************/
    public void setAlphaTubeStacksToDefault()
    {
        m_alphaTubeStacks = Tube.ALPHA_STACKS;
    }

    /***************************************************************************
    Sets the number of stacks for drawing a beta-strand as a tube to
    the default value defined in class Tube.

    After setting this value, cacheSegmentGeometry() still needs to be
    called with the current GL object for the change to take effect.
    ***************************************************************************/
    public void setBetaTubeStacksToDefault()
    {
        m_betaTubeStacks = Tube.BETA_STACKS;
    }

    /***************************************************************************
    Sets the number of stacks for drawing a loop as a ribbon to
    the default value defined in class Ribbon.

    After setting this value, cacheSegmentGeometry() still needs to be
    called with the current GL object for the change to take effect.
    ***************************************************************************/
    public void setLoopRibbonStacksToDefault()
    {
        m_loopRibbonStacks = Ribbon.LOOP_STACKS;
    }

    /***************************************************************************
    Sets the number of stacks for drawing an alpha-helix as a ribbon
    to the default value defined in class Ribbon.

    After setting this value, cacheSegmentGeometry() still needs to be
    called with the current GL object for the change to take effect.
    ***************************************************************************/
    public void setAlphaRibbonStacksToDefault()
    {
        m_alphaRibbonStacks = Ribbon.ALPHA_STACKS;
    }

    /***************************************************************************
    Sets the number of stacks for drawing a beta-strand as a ribbon to
    the default value defined in class Ribbon.

    After setting this value, cacheSegmentGeometry() still needs to be
    called with the current GL object for the change to take effect.
    ***************************************************************************/
    public void setBetaRibbonStacksToDefault()
    {
        m_betaRibbonStacks = Ribbon.BETA_STACKS;
    }

    /***************************************************************************
    Sets the number of stacks for drawing a loop as a tube.
    If the argument is less than 1, the number of stacks will be set
    to 1.

    After setting this value, cacheSegmentGeometry() still needs to be
    called with the current GL object for the change to take effect.

    @param stacks  the number of stacks.
    ***************************************************************************/
    public void setLoopTubeStacks( int stacks )
    {
        m_loopTubeStacks = (stacks > 0) ? stacks : 1;
    }

    /***************************************************************************
    Sets the number of stacks for drawing an alpha-helix as a tube.
    If the argument is less than 1, the number of stacks will be set
    to 1.

    After setting this value, cacheSegmentGeometry() still needs to be
    called with the current GL object for the change to take effect.

    @param stacks  the number of stacks.
    ***************************************************************************/
    public void setAlphaTubeStacks( int stacks )
    {
        m_alphaTubeStacks = (stacks > 0) ? stacks : 1;
    }

    /***************************************************************************
    Sets the number of stacks for drawing a beta-strand as a tube.
    If the argument is less than 1, the number of stacks will be set
    to 1.

    After setting this value, cacheSegmentGeometry() still needs to be
    called with the current GL object for the change to take effect.

    @param stacks  the number of stacks.
    ***************************************************************************/
    public void setBetaTubeStacks( int stacks )
    {
        m_betaTubeStacks = (stacks > 0) ? stacks : 1;
    }

    /***************************************************************************
    Sets the number of stacks for drawing a loop as a ribbon.
    If the argument is less than 1, the number of stacks will be set
    to 1.

    After setting this value, cacheSegmentGeometry() still needs to be
    called with the current GL object for the change to take effect.

    @param stacks  the number of stacks.
    ***************************************************************************/
    public void setLoopRibbonStacks( int stacks )
    {
        m_loopRibbonStacks = (stacks > 0) ? stacks : 1;
    }

    /***************************************************************************
    Sets the number of stacks for drawing an alpha-helix as a ribbon.
    If the argument is less than 1, the number of stacks will be set
    to 1.

    After setting this value, cacheSegmentGeometry() still needs to be
    called with the current GL object for the change to take effect.

    @param stacks  the number of stacks.
    ***************************************************************************/
    public void setAlphaRibbonStacks( int stacks )
    {
        m_alphaRibbonStacks = (stacks > 0) ? stacks : 1;
    }

    /***************************************************************************
    Sets the number of stacks for drawing a beta-strand as a ribbon.
    If the argument is less than 1, the number of stacks will be set
    to 1.

    After setting this value, cacheSegmentGeometry() still needs to be
    called with the current GL object for the change to take effect.

    @param stacks  the number of stacks.
    ***************************************************************************/
    public void setBetaRibbonStacks( int stacks )
    {
        m_betaRibbonStacks = (stacks > 0) ? stacks : 1;
    }

    /***************************************************************************
    ////////////////////////////////////////////////////////////////////////////
    /////////////////  ALL METHODS BELOW THIS LINE ARE PRIVATE  ////////////////
    ////////////////////////////////////////////////////////////////////////////
    ***************************************************************************/

    ///////////////////////////////// private //////////////////////////////////
    /***************************************************************************
    This helper method for cacheSegmentGeometry caches OpenGL display
    lists for the Segments of each Loop Region of the Model.

    @param gl     the current GL object.
    @param model  the current Model to cache Segments for.
    ***************************************************************************/
    private void cacheLoopSegments( GL gl, Model model )
    {
        Iterator<Loop> iterLoops = model.iteratorLoops();
        while( iterLoops.hasNext() ) {
            Loop loop = iterLoops.next();
            Iterator<Segment> iterSegments = loop.iteratorSegments();

            while( iterSegments.hasNext() ) {
                Segment segment = iterSegments.next();

                // Is style Tubes, Ribbons, or Frenet Frames?
                switch( m_style ) {
                    case TUBES:    cacheLoopTube( gl, segment );
                                   break;
                    case RIBBONS:  cacheLoopRibbon( gl, segment );
                                   break;
                    case RIBBONS_AND_TUBES:
                                   //cacheLoopTube( gl, segment );
                                   cacheLoopRibbon( gl, segment );
                                   break;
                    case FRENET_FRAMES:
                                   cacheFrenetFrames( gl, segment);
                                   break;
                }
            }
        }
    }

    ///////////////////////////////// private //////////////////////////////////
    /***************************************************************************
    This helper method for cacheSegmentGeometry caches OpenGL display
    lists for the Segments of each Loop Region of the Model.

    @param gl     the current GL object.
    @param model  the current Model to cache Segments for.
    ***************************************************************************/
    private void cacheHelixSegments( GL gl, Model model )
    {
        Iterator<Helix> iterHelices = model.iteratorHelices();
        while( iterHelices.hasNext() ) {
            Helix helix = iterHelices.next();
            Iterator<Segment> iterSegments = helix.iteratorSegments();

            while( iterSegments.hasNext() ) {
                Segment segment = iterSegments.next();

                // Is style Tubes, Ribbons, or Frenet Frames?
                switch( m_style ) {
                    case TUBES:
                             cacheAlphaHelixTube( gl, segment );
                             break;
                    case RIBBONS:
                             cacheAlphaHelixRibbon( gl, segment );
                             break;
                    case RIBBONS_AND_TUBES:
                             cacheAlphaHelixTube( gl, segment );
                             break;
                    case FRENET_FRAMES:
                             cacheFrenetFrames( gl, segment );
                             break;
                }
            }
        }
    }

    ///////////////////////////////// private //////////////////////////////////
    /***************************************************************************
    This helper method for cacheSegmentGeometry caches OpenGL display
    lists for the Segments of each Loop Region of the Model.

    @param gl     the current GL object.
    @param model  the current Model to cache Segments for.
    ***************************************************************************/
    private void cacheBetaStrandSegments( GL gl, Model model )
    {
        Iterator<BetaStrand> iterStrands =
            model.iteratorBetaStrands();
        while( iterStrands.hasNext() ) {
            BetaStrand strand = iterStrands.next();

            Iterator<Segment> iterSegments =
                strand.iteratorSegments();
            while( iterSegments.hasNext() ) {
                Segment segment = iterSegments.next();

                // Is style Tubes, Ribbons, or Frenet Frames?
                switch( m_style ) {
                    case TUBES:
                             cacheBetaStrandTube( gl, segment );
                             break;
                    case RIBBONS:
                             cacheBetaStrandRibbon( gl, segment );
                             break;
                    case RIBBONS_AND_TUBES:
                             cacheBetaStrandRibbon( gl, segment );
                             break;
                    case FRENET_FRAMES:
                             cacheFrenetFrames( gl, segment);
                             break;
                }
            }
        }
    }

    ///////////////////////////////// private //////////////////////////////////
    /***************************************************************************
    Caches an OpenGL display lists for a Segments draw as part of a simple tube.

    @param gl       the current GL object.
    @param segment  the Segment to cache.
    ***************************************************************************/
    private void cacheLoopTube( GL gl, Segment segment )
    {
        // Create a SegmentListInfo object to store references in.
        SegmentListInfo info;
        info = new SegmentListInfo( 0, StyleEnum.TUBES );

        // Get an array of LocalFrames from the Segment.
        LocalFrame [] frames;
        frames = segment.getLocalFrames( m_loopTubeStacks + 1 );

        // Create the OpenGL display list and save its name.
        //int name = m_loopTube.createDisplayList( gl, frames );
        //info.setDisplayListName( name );

        // Create the OpenGL display lists and save info in a hash.
        m_loopTube.createDisplayLists( gl, frames, info );
        m_lists.put( segment.getFullName(), info );
    }

    ///////////////////////////////// private //////////////////////////////////
    /***************************************************************************
    Caches an OpenGL display lists for a Segments draw as part of a
    simple ribbon.

    @param gl       the current GL object.
    @param segment  the Segment to cache.
    ***************************************************************************/
    private void cacheLoopRibbon( GL gl, Segment segment )
    {
        // Create a SegmentListInfo object to store references in.
        SegmentListInfo info;
        info = new SegmentListInfo( 0, StyleEnum.RIBBONS );

        // Get an array of LocalFrames from the Segment.
        LocalFrame [] frames;
        frames = segment.getLocalFrames( m_loopRibbonStacks + 1 );

        // Create the OpenGL display lists and save info in a hash.
        m_loopRibbon.createDisplayLists( gl, frames, info );
        m_lists.put( segment.getFullName(), info );
    }

    ///////////////////////////////// private //////////////////////////////////
    /***************************************************************************
    Caches an OpenGL display lists for a Segments draw as part of an
    alpha-helix tube.

    @param gl       the current GL object.
    @param segment  the Segment to cache.
    ***************************************************************************/
    private void cacheAlphaHelixTube( GL gl, Segment segment )
    {
        // Create a SegmentListInfo object to store references in.
        SegmentListInfo info;
        info = new SegmentListInfo( 0, StyleEnum.TUBES );

        // Get an array of LocalFrames from the Segment.
        LocalFrame [] frames;
        frames = segment.getLocalFrames( m_alphaTubeStacks + 1 );

        // Create the OpenGL display lists and save info in a hash.
        m_alphaTube.createDisplayLists( gl, frames, info );
        m_lists.put( segment.getFullName(), info );
    }

    ///////////////////////////////// private //////////////////////////////////
    /***************************************************************************
    Caches an OpenGL display lists for a Segments draw as part of an
    alpha-helix ribbon.

    @param gl       the current GL object.
    @param segment  the Segment to cache.
    ***************************************************************************/
    private void cacheAlphaHelixRibbon( GL gl, Segment segment )
    {
        // Create a SegmentListInfo object to store references in.
        SegmentListInfo info;
        info = new SegmentListInfo( 0, StyleEnum.RIBBONS );

        // Get an array of LocalFrames from the Segment.
        LocalFrame [] frames;
        frames = segment.getLocalFrames( m_alphaRibbonStacks + 1 );

        // Create the OpenGL display lists and save info in a hash.
        m_alphaRibbon.createDisplayLists( gl, frames, info );
        m_lists.put( segment.getFullName(), info );
    }

    ///////////////////////////////// private //////////////////////////////////
    /***************************************************************************
    Caches an OpenGL display lists for a Segments draw as part of an
    beta-strand tube.

    @param gl       the current GL object.
    @param segment  the Segment to cache.
    ***************************************************************************/
    private void cacheBetaStrandTube( GL gl, Segment segment )
    {
        // Create a SegmentListInfo object to store references in.
        SegmentListInfo info;
        info = new SegmentListInfo( 0, StyleEnum.TUBES );

        // Get an array of LocalFrames from the Segment.
        LocalFrame [] frames;
        frames = segment.getLocalFrames( m_betaTubeStacks + 1 );

        // Create the OpenGL display lists and save info in a hash.
        m_betaTube.createDisplayLists( gl, frames, info );
        m_lists.put( segment.getFullName(), info );
    }

    ///////////////////////////////// private //////////////////////////////////
    /***************************************************************************
    Caches an OpenGL display lists for a Segments draw as part of an
    beta-strand ribbon.

    @param gl       the current GL object.
    @param segment  the Segment to cache.
    ***************************************************************************/
    private void cacheBetaStrandRibbon( GL gl, Segment segment )
    {
        // Create a SegmentListInfo object to store references in.
        SegmentListInfo info;
        info = new SegmentListInfo( 0, StyleEnum.RIBBONS );

        // Get an array of LocalFrames from the Segment.
        LocalFrame [] frames;
        frames = segment.getLocalFrames( m_betaRibbonStacks + 1 );

        // Create the OpenGL display lists and save info in a hash.
        m_betaRibbon.createDisplayLists( gl, frames, info );
        m_lists.put( segment.getFullName(), info );
    }

    ///////////////////////////////// private //////////////////////////////////
    /***************************************************************************
    Caches an OpenGL display lists for a Segments draw as a set of
    local coordinate frames.

    @param gl      the current GL object.
    @param segment  the Segment to cache.
    ***************************************************************************/
    private void cacheFrenetFrames( GL gl, Segment segment )
    {
        // Create a SegmentListInfo object to store references in.
        SegmentListInfo info;
        info = new SegmentListInfo( 0, StyleEnum.FRENET_FRAMES );

        // Get an array of LocalFrames from the Segment.
        LocalFrame [] frames;
        frames = segment.getLocalFrames( m_framesPerSegment );

        // Create the OpenGL display lists and save info in a hash.
        m_frenet.createDisplayLists( gl, frames, info );
        m_lists.put( segment.getFullName(), info );
    }
}
