# Supplementary material for: ProteinShader: illustrative rendering of macromolecules
Source: BMC Struct Biol. 2009 Mar 30;9:19. doi: 10.1186/1472-6807-9-19 (PMC2672931; doi:10.1186/1472-6807-9-19)
Supplement: Additional file 2 — ProteinShader program with source code. This compressed file contains everything in the binary distribution plus the Java source code and a build.xml file for compiling with Ant. [file 1472-6807-9-19-S2.gz › ProteinShader-beta-0_9_4-src/src/org/proteinshader/graphics/displaylists/CylinderListInfo.java]

/*******************************************************************************
 *
 * File    :    CylinderListInfo.java
 *
 * Author  :    Joseph R. Weber
 *
 * Purpose :    Stores information on an OpenGL display list for a cylinder.
 *
 ******************************************************************************/

 /******************************************************************************
 *
 * Copyright 2007 Joseph Robert Weber, joe.weber@alumni.duke.edu
 *
 * This file is part of the ProteinShader program.
 *
 * The ProteinShader is free software; you can redistribute it and/or
 * modify it under the terms of the GNU General Public License as
 * published by the Free Software Foundation; either version 3 of the
 * License, or (at your option) any later version.
 *
 * The ProteinShader is distributed in the hope that it will be
 * useful, but WITHOUT ANY WARRANTY; without even the implied
 * warranty of MERCHANTABILITY or FITNESS FOR A PARTICULAR PURPOSE.
 * See the GNU General Public License for more details.
 *
 * You should have received a copy of the GNU General
 * Public License along with this program.  If not, see
 * <http://www.gnu.org/licenses/>.
 *
 ******************************************************************************/

package org.proteinshader.graphics.displaylists;

import org.proteinshader.gui.enums.StyleEnum;

import javax.media.opengl.*;  // for jogl-JSR-231 (July 2006)

// All subsequent comments beginning with "/**" and ending with "*/"
// are intended to be used by JavaDoc to generate an API in html form.

/*******************************************************************************
Stores information on an OpenGL display list for a cylinder.  Methods
for actually creating the display list are in the Cylinder class. This
class is only for storing a memory of how the cylinder was drawn
(baseRadius, topRadius, height, slices, stacks, <i>etc</i>.).
*******************************************************************************/
public class CylinderListInfo extends GeometricListInfo
{
    // All private instance variables are declared here.
    private double   m_baseRadius,
                     m_topRadius,
                     m_height;
    private int      m_slices,
                     m_stacks;
    private boolean  m_baseCapped,
                     m_topCapped;
    private int      m_capSlices,
                     m_capStacks;

    /***************************************************************************
    Constructs a CylinderListInfo.  The attributes are set to zero,
    null, or false.
    ***************************************************************************/
    public CylinderListInfo()
    {
        this( 0, null, 0.0, 0.0, 0.0, 0, 0, false, false, 0, 0 );
    }

    /***************************************************************************
    Constructs a CylinderListInfo.

    @param displayListName the name (an int) of an OpenGL display list
                           that stores commands to draw a cylinder.
    @param style           the style as a StyleEnum.
    @param baseRadius      the radius at the base of the cylinder.
    @param topRadius       the radius at the top of the cylinder.
    @param height          the height of the cylinder.
    @param slices          the number of slices in the cylinder.
    @param stacks          the number of stacks in the cylinder.
    @param baseCapped      true if the base is capped with a sphere.
    @param topCapped       true if the top is capped with a sphere.
    @param capSlices       the number of slices in the capping sphere.
    @param capStacks       the number of stacks in the capping sphere.
    ***************************************************************************/
    public CylinderListInfo( int displayListName,
                             StyleEnum style,
                             double baseRadius, double topRadius,
                             double height, int slices, int stacks,
                             boolean baseCapped, boolean topCapped,
                             int capSlices, int capStacks )
    {
        super( displayListName, style );

        m_baseRadius = baseRadius;
        m_topRadius  = topRadius;
        m_height     = height;
        m_slices     = slices;
        m_stacks     = stacks;
        m_baseCapped = baseCapped;
        m_topCapped  = topCapped;
        m_capSlices  = capSlices;
        m_capStacks  = capStacks;
    }

    /***************************************************************************
    Returns the base radius of the cylinder in the display list.

    @return The base radius of the cylinder.
    ***************************************************************************/
    public double getBaseRadius()
    {
        return m_baseRadius;
    }

    /***************************************************************************
    Sets the base radius that was used to draw the cylinder in the display list.

    @param baseRadius  the base radius of the cylinder.
    ***************************************************************************/
    public void setBaseRadius( double baseRadius )
    {
        m_baseRadius = baseRadius;
    }

    /***************************************************************************
    Returns the top radius of the cylinder in the display list.

    @return The top radius of the cylinder.
    ***************************************************************************/
    public double getTopRadius()
    {
        return m_topRadius;
    }

    /***************************************************************************
    Sets the top radius that was used to draw the cylinder in the display list.

    @param topRadius  the top radius of the cylinder.
    ***************************************************************************/
    public void setTopRadius( double topRadius )
    {
        m_topRadius = topRadius;
    }

    /***************************************************************************
    Returns the height of the cylinder stored in the display list.

    @return The height of the cylinder.
    ***************************************************************************/
    public double getHeight()
    {
        return m_height;
    }

    /***************************************************************************
    Sets the height that was used to draw the cylinder stored in the display 
    list.

    @param height  the height of the cylinder.
    ***************************************************************************/
    public void setHeight( double height )
    {
        m_height = height;
    }

    /***************************************************************************
    Returns the number of slices that were used to draw the cylinder
    stored in the display list.

    @return The number of slices in the cylinder.
    ***************************************************************************/
    public int getSlices()
    {
        return m_slices;
    }

    /***************************************************************************
    Sets the number of slices that were used to draw the cylinder
    stored in thedisplay list.

    @param slices  the number of slices in the cylinder.
    ***************************************************************************/
    public void setSlices( int slices )
    {
        m_slices = slices;
    }

    /***************************************************************************
    Returns the number of stacks that were used to draw the cylinder
    stored in the display list.

    @return The number of stacks in the cylinder.
    ***************************************************************************/
    public int getStacks()
    {
        return m_stacks;
    }

    /***************************************************************************
    Sets the number of stacks that were used to draw the cylinder in
    the display list.

    @param stacks  the number of stacks in the cylinder.
    ***************************************************************************/
    public void setStacks( int stacks )
    {
        m_stacks = stacks;
    }

    /***************************************************************************
    Returns true if a capping sphere was used at the base of the
    cylinder.  Otherwise, returns false.

    @return A boolean indicating if the cylinder base has a cap.
    ***************************************************************************/
    public boolean isBaseCapped()
    {
        return m_baseCapped;
    }

    /***************************************************************************
    Sets a boolean indicating whether the base of the cylinder is
    capped with a small sphere.

    @param baseCapped  a boolean indicating if the base is capped.
    ***************************************************************************/
    public void setBaseCapped( boolean baseCapped )
    {
        m_baseCapped = baseCapped;
    }

    /***************************************************************************
    Returns true if a capping sphere was used at the top of the
    cylinder.  Otherwise, returns false.

    @return A boolean indicating if the cylinder top has a cap.
    ***************************************************************************/
    public boolean isTopCapped()
    {
        return m_topCapped;
    }

    /***************************************************************************
    Sets a boolean indicating whether the top of the cylinder is
    capped with a small sphere.

    @param topCapped  a boolean indicating if the top is capped.
    ***************************************************************************/
    public void setTopCapped( boolean topCapped )
    {
        m_topCapped = topCapped;
    }

    /***************************************************************************
    Returns the number of slices that were used to draw the capping
    sphere at one or both ends of the cylinder (if a capping sphere
    was used).

    @return The number of slices in the capping sphere.
    ***************************************************************************/
    public int getCapSlices()
    {
        return m_capSlices;
    }

    /***************************************************************************
    Sets the number of slices that were used to draw the capping
    sphere at one or both ends of the cylinder (if a capping sphere
    was used).

    @param capSlices  the number of slices in the capping sphere.
    ***************************************************************************/
    public void setCapSlices( int capSlices )
    {
        m_capSlices = capSlices;
    }

    /***************************************************************************
    Returns the number of stacks that were used to draw the capping
    sphere at one or both ends of the cylinder (if a capping sphere
    was used).

    @return The number of stacks in the capping sphere.
    ***************************************************************************/
    public int getCapStacks()
    {
        return m_capStacks;
    }

    /***************************************************************************
    Sets the number of stacks that were used to draw the capping
    sphere at one or both ends of the cylinder (if a capping sphere
    was used).

    @param capStacks  the number of stacks in the capping sphere.
    ***************************************************************************/
    public void setCapStacks( int capStacks )
    {
        m_capStacks = capStacks;
    }
}
