# Supplementary material for: ProteinShader: illustrative rendering of macromolecules
Source: BMC Struct Biol. 2009 Mar 30;9:19. doi: 10.1186/1472-6807-9-19 (PMC2672931; doi:10.1186/1472-6807-9-19)
Supplement: Additional file 2 — ProteinShader program with source code. This compressed file contains everything in the binary distribution plus the Java source code and a build.xml file for compiling with Ant. [file 1472-6807-9-19-S2.gz › ProteinShader-beta-0_9_4-src/src/org/proteinshader/graphics/displaylists/SphereListInfo.java]

/*******************************************************************************
 *
 * File    :    SphereListInfo.java
 *
 * Author  :    Joseph R. Weber
 *
 * Purpose :    Stores information on an OpenGL display list for a sphere.
 *
 ******************************************************************************/

 /******************************************************************************
 *
 * Copyright 2007 Joseph Robert Weber, joe.weber@alumni.duke.edu
 *
 * This file is part of the ProteinShader program.
 *
 * The ProteinShader is free software; you can redistribute it and/or
 * modify it under the terms of the GNU General Public License as
 * published by the Free Software Foundation; either version 3 of the
 * License, or (at your option) any later version.
 *
 * The ProteinShader is distributed in the hope that it will be
 * useful, but WITHOUT ANY WARRANTY; without even the implied
 * warranty of MERCHANTABILITY or FITNESS FOR A PARTICULAR PURPOSE.
 * See the GNU General Public License for more details.
 *
 * You should have received a copy of the GNU General
 * Public License along with this program.  If not, see
 * <http://www.gnu.org/licenses/>.
 *
 ******************************************************************************/

package org.proteinshader.graphics.displaylists;

import org.proteinshader.gui.enums.StyleEnum;

import javax.media.opengl.*;  // for jogl-JSR-231 (July 2006)

// All subsequent comments beginning with "/**" and ending with "*/"
// are intended to be used by JavaDoc to generate an API in html form.

/*******************************************************************************
Stores information on an OpenGL display list for a sphere.  Methods
for actually creating the OpenGL display list are in the Sphere class.
This class is only for storing information on how the Sphere was drawn
(slices, stacks, and radius).
*******************************************************************************/
public class SphereListInfo extends GeometricListInfo
{
    // All private instance variables are declared here.
    private double  m_radius;
    private int     m_slices,
                    m_stacks;

    /***************************************************************************
    Constructs a SphereListInfo.  Attributes are set to zero or null.
    ***************************************************************************/
    public SphereListInfo()
    {
        this( 0, null, 0.0, 0, 0 );
    }

    /***************************************************************************
    Constructs a SphereListInfo.

    @param displayListName the name (an integer) of an OpenGL display
                           list that stores commands to draw a sphere.
    @param style   the style as a StyleEnum.
    @param radius  the radius of the sphere.
    @param slices  the number of slices in the sphere.
    @param stacks  the number of stacks in the sphere.
    ***************************************************************************/
    public SphereListInfo( int displayListName,
                           StyleEnum style, double radius,
                           int slices, int stacks )
    {
        super( displayListName, style );

        m_radius = radius;
        m_slices = slices;
        m_stacks = stacks;
    }

    /***************************************************************************
    Returns the radius used to draw the sphere in the display list.
    The radius will usually be 1.0 because that makes it easy to scale
    the sphere to any required size by calling glScaled( newRadius,
    newRadius, newRadius) before plugging the display list name into
    glCallList().

    @return The radius of the sphere saved in the display list.
    ***************************************************************************/
    public double getRadius()
    {
        return m_radius;
    }

    /***************************************************************************
    Sets the radius used to draw the sphere in the display list.  The
    radius will usually be 1.0 because that makes it easy to scale the
    sphere to any required size by calling glScaled( newRadius,
    newRadius, newRadius) before plugging the display list name into
    glCallList().

    @param radius  the radius of the sphere saved in the display list.
    ***************************************************************************/
    public void setRadius( double radius )
    {
        m_radius = radius;
    }

    /***************************************************************************
    Returns the number of slices that were used to draw the sphere
    stored in the display list.

    @return The number of slices in the sphere.
    ***************************************************************************/
    public int getSlices()
    {
        return m_slices;
    }

    /***************************************************************************
    Sets the number of slices that were used to draw the sphere stored
    in the display list.

    @param slices  the number of slices in the sphere.
    ***************************************************************************/
    public void setSlices( int slices )
    {
        m_slices = slices;
    }

    /***************************************************************************
    Returns the number of stacks that were used to draw the sphere
    stored in the display list.

    @return The number of stacks in the sphere.
    ***************************************************************************/
    public int getStacks()
    {
        return m_stacks;
    }

    /***************************************************************************
    Sets the number of stacks that were used to draw the sphere in the
    display list.

    @param stacks  the number of stacks in the sphere.
    ***************************************************************************/
    public void setStacks( int stacks )
    {
        m_stacks = stacks;
    }
}
