# Supplementary material for: ProteinShader: illustrative rendering of macromolecules
Source: BMC Struct Biol. 2009 Mar 30;9:19. doi: 10.1186/1472-6807-9-19 (PMC2672931; doi:10.1186/1472-6807-9-19)
Supplement: Additional file 2 — ProteinShader program with source code. This compressed file contains everything in the binary distribution plus the Java source code and a build.xml file for compiling with Ant. [file 1472-6807-9-19-S2.gz › ProteinShader-beta-0_9_4-src/src/org/proteinshader/graphics/displaylists/GeometricListInfo.java]

/*******************************************************************************
 *
 * File    :    GeometricListInfo.java
 *
 * Author  :    Joseph R. Weber
 *
 * Purpose :    The concrete subclasses of this abstract class are
 *              used to store information on an OpenGL display list
 *              that hold the commands to draw a geometric object.
 *
 ******************************************************************************/

 /******************************************************************************
 *
 * Copyright 2007 Joseph Robert Weber, joe.weber@alumni.duke.edu
 *
 * This file is part of the ProteinShader program.
 *
 * The ProteinShader is free software; you can redistribute it and/or
 * modify it under the terms of the GNU General Public License as
 * published by the Free Software Foundation; either version 3 of the
 * License, or (at your option) any later version.
 *
 * The ProteinShader is distributed in the hope that it will be
 * useful, but WITHOUT ANY WARRANTY; without even the implied
 * warranty of MERCHANTABILITY or FITNESS FOR A PARTICULAR PURPOSE.
 * See the GNU General Public License for more details.
 *
 * You should have received a copy of the GNU General
 * Public License along with this program.  If not, see
 * <http://www.gnu.org/licenses/>.
 *
 ******************************************************************************/

package org.proteinshader.graphics.displaylists;

import org.proteinshader.gui.enums.StyleEnum;
import javax.media.opengl.*;  // for jogl-JSR-231 (July 2006)

// All subsequent comments beginning with "/**" and ending with "*/"
// are intended to be used by JavaDoc to generate an API in html form.

/*******************************************************************************
The concrete subclasses of this abstract class are used to store
information on an OpenGL display list that hold the commands to draw
a geometric object.  A GeometricListInfo object is only for storing
information on an OpenGL display list.  The code to actually create an
OpenGL display list in graphics card memory is in Shape subclasses
such as Sphere or Cylinder.

<br/><br/>
An OpenGL display list is a set of OpenGL commands (and the numbers
plugged into them) that is saved in memory on the graphics card.  If
many copies of the same object are used in a scene, the use of a
display list can result in dramatically faster rendering.

<br/><br/>
A valid name (an integer) for a list is obtained by calling
glGenLists(), and then asking the graphics card to remember all OpenGL
commands issued between glNewList() and glEndList().  The following
is an example of how a display list is created:

<br/><br/>
<code>
int displayListName = gl.glGenLists( 1 );          <br/>
                                                   <br/>
gl.glNewList( displayListName, GL.GL_COMPILE );    <br/>
    sphere.draw( gl, radius, slices, stacks );     <br/>
gl.glEndList();                                    <br/>

</code>
<br/><br/>
The display list can be executed later using glCallList():

<br/><br/>
<code>
gl.glPushMatrix();                         <br/>
    gl.glScaled( scale, scale, scale );    <br/>
    gl.glCallList( displayListName );      <br/>
gl.glPopMatrix();
</code>

<br/><br/>
If a  display list is no longer needed, its memory can be freed up using:

<br/><br/>
<code>
gl.glDeleteLists( displayListName, 1 )    <br/>
</code>
*******************************************************************************/
public abstract class GeometricListInfo
{
    // All private instance variables are declared here.
    private int        m_displayListName;
    private StyleEnum  m_style;

    /***************************************************************************
    Constructs a GeometricListInfo.  The name is set to zero and the style is
    set to null.
    ***************************************************************************/
    public GeometricListInfo()
    {
        this( 0, null );
    }

    /***************************************************************************
    Constructs a GeometricListInfo.  The "name" that OpenGL gives to
    display list objects (stored on the graphics card) is actually an
    integer.  The style argument explains whether the geometric
    object is intended to be used in a SPACE_FILLING, BALLS_AND_STICKS,
    or STICKS representation of the protein


    @param displayListName  the name (an integer) of an OpenGL display list.
    @param style            the style as a StyleEnum.
    ***************************************************************************/
    public GeometricListInfo( int displayListName,
                              StyleEnum style )
    {
        m_displayListName = displayListName;
        m_style = style;
    }

    /***************************************************************************
    Returns the name of the OpenGL display list that this GeometricListInfo 
    object stores information on.

    @return The name (an integer) of the OpenGL display list.
    ***************************************************************************/
    public int getDisplayListName()
    {
        return m_displayListName;
    }

    /***************************************************************************
    Sets the name of the OpenGL display list that this GeometricListInfo object
    stores information on.

    @param displayListName  the name (an integer) of the OpenGL display list.
    ***************************************************************************/
    public void setDisplayListName( int displayListName )
    {
        m_displayListName = displayListName;
    }

    /***************************************************************************
    Returns the style that the geometric object is intended for: SPACE_FILLING,
    BALLS_AND_STICKS, or STICKS.

    @return The style as a StyleEnum.
    ***************************************************************************/
    public StyleEnum getStyle()
    {
        return m_style;
    }

    /***************************************************************************
    Sets the style that this geometric object is intended for: SPACE_FILLING, 
    BALLS_AND_STICKS, or STICKS.

    @param style  the style as a StyleEnum.
    ***************************************************************************/
    public void setStyle( StyleEnum style )
    {
        m_style = style;
    }
}
