# Supplementary material for: ProteinShader: illustrative rendering of macromolecules
Source: BMC Struct Biol. 2009 Mar 30;9:19. doi: 10.1186/1472-6807-9-19 (PMC2672931; doi:10.1186/1472-6807-9-19)
Supplement: Additional file 2 — ProteinShader program with source code. This compressed file contains everything in the binary distribution plus the Java source code and a build.xml file for compiling with Ant. [file 1472-6807-9-19-S2.gz › ProteinShader-beta-0_9_4-src/src/org/proteinshader/graphics/textures/TextureManager.java]

/*******************************************************************************
 *
 * File    :    TextureManager.java
 *
 * Author  :    Joseph R. Weber
 *
 * Purpose :    Uses a TextureFactory object to read textures from
 *              files and then stores Java Texture objects that have
 *              references to OpenGL texture objects and menu names
 *              that can be used for selecting the textures.
 *
 ******************************************************************************/

 /******************************************************************************
 *
 * Copyright 2007 Joseph Robert Weber, joe.weber@alumni.duke.edu
 *
 * This file is part of the ProteinShader program.
 *
 * The ProteinShader is free software; you can redistribute it and/or
 * modify it under the terms of the GNU General Public License as
 * published by the Free Software Foundation; either version 3 of the
 * License, or (at your option) any later version.
 *
 * The ProteinShader is distributed in the hope that it will be
 * useful, but WITHOUT ANY WARRANTY; without even the implied
 * warranty of MERCHANTABILITY or FITNESS FOR A PARTICULAR PURPOSE.
 * See the GNU General Public License for more details.
 *
 * You should have received a copy of the GNU General
 * Public License along with this program.  If not, see
 * <http://www.gnu.org/licenses/>.
 *
 ******************************************************************************/

package org.proteinshader.graphics.textures;

import org.proteinshader.graphics.exceptions.*;
import javax.media.opengl.*;  // for jogl-JSR-231 (July 2006)
//import javax.media.opengl.glu.*;
import java.util.*;

// All subsequent comments beginning with "/**" and ending with "*/"
// are intended to be used by JavaDoc to generate an API in html form.

/*******************************************************************************
Uses a TextureFactory object to read textures from files and then
stores Java Texture objects that have  references to OpenGL texture
objects and menu names that can be used for selecting the textures.

<br/><br/>
Whenever the readTextureFiles(gl) method is called, it will free any
graphics card memory for previously loaded textures before asking the
TextureFactory to create Textures from the files specified in the
textures config file.

<br/><br/>
The list returned by the getTextures() method will always have at
least one Texture object in it, the Texture with the menu name of
"None".
*******************************************************************************/
public class TextureManager
{
    // All private instance variables are listed here.
    private TextureFactory   m_factory;
    private Vector<Texture>  m_patternsTextures,
                             m_halftoningTextures,
                             m_bendTextures;

    /***************************************************************************
    Constructs a TextureManager.
    ***************************************************************************/
    public TextureManager()
    {
        m_factory = new TextureFactory();

        // Create textures lists to prevent
        // any null pointer exceptions.
        m_patternsTextures = new Vector<Texture>();
        m_patternsTextures.add(
            new Texture( 0, "None", "none", null ) );
        m_halftoningTextures = new Vector<Texture>();
        m_halftoningTextures.add(
            new Texture( 0, "None", "none", null ) );
        m_bendTextures = new Vector<Texture>();
        m_bendTextures.add(
            new Texture( 0, "None", "none", null ) );
    }

    /***************************************************************************
    Calls on the TextureFactory to read the texture files specified in
    the texture config file.

    <br/><br/>
    The TextureFactory will always add a first Texture object with the
    menu name "None" and the OpenGL texture name (an integer) of zero.
    The factory will read in as many of the texture files as can be
    read and save information on any errors.  After the list of all
    readable textures has been saved, this method will check for any
    errors, and, if any are found, will throw a TextureException.

    @param gl  the current GL object.
    ***************************************************************************/
    public void readTextureFiles( GL gl ) throws TextureException
    {
        // Free up memory for any previously cached textures.
        deleteTextures( gl );

        // Read the patterns texture files and check for errors.
        m_patternsTextures = m_factory.createPatternsTextures( gl );
        List<TextureException> errors = m_factory.getErrors();

        // Read the hafltoning texture files and check for errors.
        m_halftoningTextures = m_factory.createHalftoningTextures(gl);
        errors.addAll( m_factory.getErrors() );

        // Read the bend texture files and check for errors.
        m_bendTextures = m_factory.createBendTextures( gl );
        errors.addAll( m_factory.getErrors() );

        // Throw single exception with all errors (if any).
        if( errors.size() > 0 ) {
            throw convertToSingleException( errors );
        }
    }

    /***************************************************************************
    Returns a list of Java Texture objects with information on OpenGL
    texture objects that are currently stored on the graphics card.

    <br/><br/>
    Each Texture object holds the name (an integer) of an OpenGL
    texture object, as well as a String name suitble for use in a
    menu.  The list will always start with a Texture with the menu
    name of "None" and an OpenGL name (an integer) of zero.

    @return  The Texture objects that were created with the
             readTextureFiles() method.
    ***************************************************************************/
    public Vector<Texture> getPatternsTextures()
    {
        return m_patternsTextures;
    }

    /***************************************************************************
    Returns a list of Java Texture objects with information on OpenGL
    texture objects that are currently stored on the graphics card.

    <br/><br/>
    Each Texture object holds the name (an integer) of an OpenGL
    texture object, as well as a String name suitble for use in a
    menu.  The list will always start with a Texture with the menu
    name of "None" and an OpenGL name (an integer) of zero.

    @return  The Texture objects that were created with the
             readTextureFiles() method.
    ***************************************************************************/
    public Vector<Texture> getHalftoningTextures()
    {
        return m_halftoningTextures;
    }

    /***************************************************************************
    Returns a list of Java Texture objects with information on OpenGL
    texture objects that are currently stored on the graphics card.

    <br/><br/>
    Each Texture object holds the name (an integer) of an OpenGL
    texture object, as well as a String name suitble for use in a
    menu.  The list will always start with a Texture with the menu
    name of "None" and an OpenGL name (an integer) of zero.

    @return  The bend Texture objects that were created with the
             readTextureFiles() method.
    ***************************************************************************/
    public Vector<Texture> getBendTextures()
    {
        return m_bendTextures;
    }

    /***************************************************************************
    Frees graphics card memory for all previously cached textures.

    @param gl  the current GL object.
    ***************************************************************************/
    public void deleteTextures( GL gl )
    {
        // Delete patterns textures.
        int length = m_patternsTextures.size();
        if( length > 0 ) {
            int [] names = new int[length];
            for( int i = 0; i < length; ++i ) {
                names[i] = m_patternsTextures.get(i).getName();
            }
            gl.glDeleteTextures( length, names, 0 );
        }
        // Delete halftoning textures
        length = m_halftoningTextures.size();
        if( length > 0 ) {
            int [] names = new int[length];
            for( int i = 0; i < length; ++i ) {
                names[i] = m_halftoningTextures.get(i).getName();
            }
            gl.glDeleteTextures( length, names, 0 );
        }
        // Delete bend textures
        length = m_bendTextures.size();
        if( length > 0 ) {
            int [] names = new int[length];
            for( int i = 0; i < length; ++i ) {
                names[i] = m_bendTextures.get(i).getName();
            }
            gl.glDeleteTextures( length, names, 0 );
        }
    }

    /***************************************************************************
    ////////////////////////////////////////////////////////////////////////////
    /////////////////  ALL METHODS BELOW THIS LINE ARE PRIVATE  ////////////////
    ////////////////////////////////////////////////////////////////////////////
    ***************************************************************************/

    ///////////////////////////////// private //////////////////////////////////
    /***************************************************************************
    This helper method for readTextureFiles() will convert a list with
    more than one TextureException into a single TextureException with
    a message that concatenates the messages from individual
    exceptions after placing a '\n' between them.

    <br/><br/>
    This method should only be called if there is at least one
    exception in the list.  Otherwise, a NullPointerException will
    be thrown.

    @param errors  the list of all exceptions that occurred when
                   readTextureFiles() was called.
    @return A TextureException with the messages from all exceptions
            in the list given as an argument.
    ***************************************************************************/
    private TextureException convertToSingleException(
                                 List<TextureException> errors )
    {
        String message = errors.get(0).getMessage();

        for( int i = 1; i < errors.size(); ++i ) {
            message += "\n" + errors.get(i).getMessage();
        }
        return new TextureException( message );
    }
}
