# Supplementary material for: ProteinShader: illustrative rendering of macromolecules
Source: BMC Struct Biol. 2009 Mar 30;9:19. doi: 10.1186/1472-6807-9-19 (PMC2672931; doi:10.1186/1472-6807-9-19)
Supplement: Additional file 2 — ProteinShader program with source code. This compressed file contains everything in the binary distribution plus the Java source code and a build.xml file for compiling with Ant. [file 1472-6807-9-19-S2.gz › ProteinShader-beta-0_9_4-src/src/org/proteinshader/graphics/textures/Texture.java]

/*******************************************************************************
 *
 * File    :    Texture.java
 *
 * Author  :    Joseph R. Weber
 *
 * Purpose :    Stores information on an OpenGL texture object.
 *
 ******************************************************************************/

 /******************************************************************************
 *
 * Copyright 2007 Joseph Robert Weber, joe.weber@alumni.duke.edu
 *
 * This file is part of the ProteinShader program.
 *
 * The ProteinShader is free software; you can redistribute it and/or
 * modify it under the terms of the GNU General Public License as
 * published by the Free Software Foundation; either version 3 of the
 * License, or (at your option) any later version.
 *
 * The ProteinShader is distributed in the hope that it will be
 * useful, but WITHOUT ANY WARRANTY; without even the implied
 * warranty of MERCHANTABILITY or FITNESS FOR A PARTICULAR PURPOSE.
 * See the GNU General Public License for more details.
 *
 * You should have received a copy of the GNU General
 * Public License along with this program.  If not, see
 * <http://www.gnu.org/licenses/>.
 *
 ******************************************************************************/

package org.proteinshader.graphics.textures;

import java.io.File;

// All subsequent comments beginning with "/**" and ending with "*/"
// are intended to be used by JavaDoc to generate an API in html form.

/*******************************************************************************
Stores information on an OpenGL texture object.

<br/><br/>
An OpenGL texture object created on the graphics card is referenced by
an integer name.  This Java class will store the OpenGL name for a
texture object, as well as information on the file the texture was
read from, and a String name suitable for use in a menu.  The
Comparable interface is implemented so that Texture objects can be
sorted by their menu names.
*******************************************************************************/
public class Texture implements Comparable<Texture>
{
    // All private instance variables are declared here.
    private int     m_name;
    private String  m_menuName,
                    m_filename;
    private File    m_file;

    /***************************************************************************
    Constructs a Texture object.

    @param name     the name (an integer) of an OpenGL texture object.
    @param menuName a name suitable for use in a GUI menu.
    @param filename the name of the file the texture is read from.
    @param file     a File object with the complete name of the file.
    ***************************************************************************/
    public Texture( int name, String menuName,
                    String filename, File file )
    {
        m_name     = name;
        m_menuName = menuName;
        m_filename = filename;
        m_file     = file;
    }

    /***************************************************************************
    Gets the OpenGL reference (an integer) for a texture object stored
    on the graphics card.

    @return  The name (an integer) for an OpenGL texture object.
    ***************************************************************************/
    public int getName()
    {
        return m_name;
    }

    /***************************************************************************
    Sets the OpenGL reference (an integer) for a texture object stored
    on the graphics card.

    @param name  the name (an integer) for an OpenGL texture object.
    ***************************************************************************/
    public void setName( int name )
    {
        m_name = name;
    }

    /***************************************************************************
    Returns a name suitable for use in a menu.

    @return  The menu name of the texture.
    ***************************************************************************/
    public String getMenuName()
    {
        return m_menuName;
    }

    /***************************************************************************
    Sets the menu name for the texture.

    @param menuName  a name suitable for use in a menu.
    ***************************************************************************/
    public void setMenuName( String menuName )
    {
        m_menuName = menuName;
    }

    /***************************************************************************
    Returns the name of the file the texture was read from.

    @return  The name of the texture file.
    ***************************************************************************/
    public String getFilename()
    {
        return m_filename;
    }

    /***************************************************************************
    Sets the name of the file that the texture was read from.

    @param filename  the name of the texture file.
    ***************************************************************************/
    public void setFilename( String filename )
    {
        m_filename = filename;
    }

    /***************************************************************************
    Returns a File object with the complete pathname for the file the
    texture was read from.

    @return  A File with the complete pathname of the texture file.
    ***************************************************************************/
    public File getFile()
    {
        return m_file;
    }

    /***************************************************************************
    Sets the File with the complete pathname for the file the texture
    was read from.

    @param file  a File object with the pathname for the texture file.
    ***************************************************************************/
    public void setFile( File file )
    {
        m_file = file;
    }

    /***************************************************************************
    Compares this Texture object to the Texture object given as an
    argument by making a lexicographic comparison of their menu names.

    <br/><br/>
    This method allows a list of Texture objects to be sorted such
    that they will be in alphabetical order based on their menu names.

    @param other  the Texture object for comparison.
    ***************************************************************************/
    public int compareTo( Texture other )
    {
        return this.getMenuName().compareTo( other.getMenuName() );
    }

    /***************************************************************************
    Returns the menu name of the Texture.

    @return A name suitable for use in a menu.
    ***************************************************************************/
    public String toString()
    {
        return m_menuName;
    }
}
