# Supplementary material for: ProteinShader: illustrative rendering of macromolecules
Source: BMC Struct Biol. 2009 Mar 30;9:19. doi: 10.1186/1472-6807-9-19 (PMC2672931; doi:10.1186/1472-6807-9-19)
Supplement: Additional file 2 — ProteinShader program with source code. This compressed file contains everything in the binary distribution plus the Java source code and a build.xml file for compiling with Ant. [file 1472-6807-9-19-S2.gz › ProteinShader-beta-0_9_4-src/src/org/proteinshader/graphics/textures/NamePair.java]

/*******************************************************************************
 *
 * File    :    NamePair.java
 *
 * Author  :    Joseph R. Weber
 *
 * Purpose :    Stores a menu name and a file name for a texture.
 *
 ******************************************************************************/

 /******************************************************************************
 *
 * Copyright 2007 Joseph Robert Weber, joe.weber@alumni.duke.edu
 *
 * This file is part of the ProteinShader program.
 *
 * The ProteinShader is free software; you can redistribute it and/or
 * modify it under the terms of the GNU General Public License as
 * published by the Free Software Foundation; either version 3 of the
 * License, or (at your option) any later version.
 *
 * The ProteinShader is distributed in the hope that it will be
 * useful, but WITHOUT ANY WARRANTY; without even the implied
 * warranty of MERCHANTABILITY or FITNESS FOR A PARTICULAR PURPOSE.
 * See the GNU General Public License for more details.
 *
 * You should have received a copy of the GNU General
 * Public License along with this program.  If not, see
 * <http://www.gnu.org/licenses/>.
 *
 ******************************************************************************/

package org.proteinshader.graphics.textures;

// All subsequent comments beginning with "/**" and ending with "*/"
// are intended to be used by JavaDoc to generate an API in html form.

/*******************************************************************************
Stores a menu name and a file name for a texture.
*******************************************************************************/
public class NamePair
{
    // All private instance variables are declared here.
    private String  m_menuName,
                    m_filename;

    /***************************************************************************
    Constructs a NamePair object.

    The menu name and filename will be set to empty Strings.
    ***************************************************************************/
    public NamePair()
    {
        m_menuName = "";
        m_filename = "";
    }
    
    /***************************************************************************
    Constructs a NamePair object.

    @param menuName a name suitable for use in a GUI menu.
    @param filename the name of the file the texture is to be read from.
    ***************************************************************************/
    public NamePair( String menuName, String filename )
    {
        m_menuName = menuName;
        m_filename = filename;
    }

    /***************************************************************************
    Returns a name suitable for use in a menu.

    @return  A name to be used in a menu.
    ***************************************************************************/
    public String getMenuName()
    {
        return m_menuName;
    }

    /***************************************************************************
    Sets a menu name for the texture.

    @param menuName  a name suitable for use in a menu.
    ***************************************************************************/
    public void setMenuName( String menuName )
    {
        m_menuName = menuName;
    }

    /***************************************************************************
    Returns the name of the file the texture is to be read from.

    @return  The name of the texture file.
    ***************************************************************************/
    public String getFilename()
    {
        return m_filename;
    }

    /***************************************************************************
    Sets the name of the file that the texture is to be read from.

    @param filename  the name of the texture file.
    ***************************************************************************/
    public void setFilename( String filename )
    {
        m_filename = filename;
    }

    /***************************************************************************
    Returns the menu name and filename pair.

    @return The menu name and filename.
    ***************************************************************************/
    public String toString()
    {
        return m_menuName + " & " + m_filename;
    }
}
