# Supplementary material for: ProteinShader: illustrative rendering of macromolecules
Source: BMC Struct Biol. 2009 Mar 30;9:19. doi: 10.1186/1472-6807-9-19 (PMC2672931; doi:10.1186/1472-6807-9-19)
Supplement: Additional file 2 — ProteinShader program with source code. This compressed file contains everything in the binary distribution plus the Java source code and a build.xml file for compiling with Ant. [file 1472-6807-9-19-S2.gz › ProteinShader-beta-0_9_4-src/src/org/proteinshader/graphics/textures/TextureFactory.java]

/*******************************************************************************
 *
 * File    :    TextureFactory.java
 *
 * Author  :    Joseph R. Weber
 *
 * Purpose :    Reads texture files and creates OpenGL texture objects
 *              that can be used for real-time halftoning.
 *
 ******************************************************************************/

 /******************************************************************************
 *
 * Copyright 2007 Joseph Robert Weber, joe.weber@alumni.duke.edu
 *
 * This file is part of the ProteinShader program.
 *
 * The ProteinShader is free software; you can redistribute it and/or
 * modify it under the terms of the GNU General Public License as
 * published by the Free Software Foundation; either version 3 of the
 * License, or (at your option) any later version.
 *
 * The ProteinShader is distributed in the hope that it will be
 * useful, but WITHOUT ANY WARRANTY; without even the implied
 * warranty of MERCHANTABILITY or FITNESS FOR A PARTICULAR PURPOSE.
 * See the GNU General Public License for more details.
 *
 * You should have received a copy of the GNU General
 * Public License along with this program.  If not, see
 * <http://www.gnu.org/licenses/>.
 *
 ******************************************************************************/

package org.proteinshader.graphics.textures;

import org.proteinshader.graphics.exceptions.*;
import javax.media.opengl.*;  // for jogl-JSR-231 (July 2006)
//import javax.media.opengl.glu.*;
import textures.loader.TextureLoader; // from textures.jar
import java.util.*;
import java.io.*;

// All subsequent comments beginning with "/**" and ending with "*/"
// are intended to be used by JavaDoc to generate an API in html form.

/*******************************************************************************
Reads texture files and creates OpenGL texture objects that can be
used for real-time halftoning.

<br/><br/>
The texture files to be read must be named in a configuration file,
textures.conf.  A menu name should also be specified for each texture.
The filenames should be listed one per line in the config file,
followed by the equals sign and then the menu name.  Here is an
example:

<br/><br/>
hbars.png=Horizontal Bars    <br/>
vbars.png=Vertical Bars      <br/>
hash.png=Hash                <br/>
noise.png=Noise              <br/>
*******************************************************************************/
public class TextureFactory
{

    /** Stores the relative pathname of the patterns textures
        directory.  The path is currently set to
        './../textures/patterns/'. */
    public static final String PATTERNS_DIRECTORY =
                                   "./../textures/patterns/";

    /** Stores the name of the patterns configuration file,
        which is currently set to 'patterns_textures.conf'. */
    public static final String PATTERNS_CONFIG =
                                   "patterns_textures.conf";

    /** Stores the relative pathname of the halftoning textures
        directory.  The path is currently set to
        './../textures/halftoning/'. */
    public static final String HALFTONING_DIRECTORY =
                                   "./../textures/halftoning/";

    /** Stores the name of the halftoning configuration file,
        which is currently set to 'halftoning_textures.conf'. */
    public static final String HALFTONING_CONFIG =
                                   "halftoning_textures.conf";

    /** Stores the relative pathname of the halftoning textures
        directory.  The path is currently set to
        './../textures/halftoning/'. */
    public static final String BEND_DIRECTORY = "./../textures/bend/";

    /** Stores the name of the halftoning configuration file,
        which is currently set to 'halftoning_textures.conf'. */
    public static final String BEND_CONFIG = "bend_textures.conf";

    // All private instance variables are listed here.
    private List<TextureException>  m_errors;

    /***************************************************************************
    Constructs a TextureFactory.
    ***************************************************************************/
    public TextureFactory()
    {
        m_errors = new LinkedList<TextureException>();
    }

    /***************************************************************************
    Creates Texture objects based on files named in PATTERNS_CONFIG.

    <br/><br/>
    A Texture with the menu name "None" and the OpenGL texture name
    (an integer) of zero will be added to the Vector before the
    Texture objects created by reading from files.

    @param gl  the current GL object.
    ***************************************************************************/
    public Vector<Texture> createPatternsTextures( GL gl )
    {
        return createTextures( gl,
                               PATTERNS_DIRECTORY,
                               PATTERNS_CONFIG );
    }

    /***************************************************************************
    Creates Texture objects based on files named in HALFTONING_CONFIG.

    <br/><br/>
    A Texture with the menu name "None" and the OpenGL texture name
    (an integer) of zero will be added to the Vector before the
    Texture objects created by reading from files.

    @param gl  the current GL object.
    ***************************************************************************/
    public Vector<Texture> createHalftoningTextures( GL gl )
    {
        return createTextures( gl,
                               HALFTONING_DIRECTORY,
                               HALFTONING_CONFIG );
    }

    /***************************************************************************
    Creates Texture objects based on files named in BEND_CONFIG.

    <br/><br/>
    A Texture with the menu name "None" and the OpenGL texture name
    (an integer) of zero will be added to the Vector before the
    Texture objects created by reading from files.

    @param gl  the current GL object.
    ***************************************************************************/
    public Vector<Texture> createBendTextures( GL gl )
    {
        return createTextures( gl,
                               BEND_DIRECTORY,
                               BEND_CONFIG );
    }

    /***************************************************************************
    Creates Texture objects based on files named in the CONFIG_FILE.

    <br/><br/>
    A Texture with the menu name "None" and the OpenGL texture name
    (an integer) of zero will be added to the Vector before the
    Texture objects created by reading from files.

    @param configName the complete name of the config file to read.
    @param directory  the directory for the config and textures files.
    @param gl  the current GL object.
    ***************************************************************************/
    public Vector<Texture> createTextures( GL gl, String directory,
                                           String configName )
    {
        Vector<Texture> textures = new Vector<Texture>();
        m_errors = new LinkedList<TextureException>();

        // Add texture zero with menu name of "None".
        textures.add( new Texture( 0, "None", "none", null ) );

        try {
            // Read the configuration file for textures.
            List<NamePair> pairs = readConfigFile( directory + configName );

            // Read the texture files and add Textures to the vector.
            readTextureFiles( gl, pairs, directory, textures );
        }
        catch( TextureException e ) {
            // An error occurred while trying to read the config file.
            m_errors.add( e );
        }
        return textures;
    }

    /***************************************************************************
    Returns a list with any exceptions that occurred the last time
    that createTextures() was called.

    <br/><br/>
    If there were no errors, then the list will have a length of zero.

    @return  A list of TextureExceptions.
    ***************************************************************************/
    public List<TextureException> getErrors()
    {
        return m_errors;
    }

    /***************************************************************************
    ////////////////////////////////////////////////////////////////////////////
    /////////////////  ALL METHODS BELOW THIS LINE ARE PRIVATE  ////////////////
    ////////////////////////////////////////////////////////////////////////////
    ***************************************************************************/

    ///////////////////////////////// private //////////////////////////////////
    /***************************************************************************
    Reads the textures config file and returns a list of menu name and
    filename pairs.

    @param configName  the name of the configuration file.
    @return  A list of menu name and filename pairs.
    @throws TextureException  if an error occurs while trying to read the
                              config file.
    ***************************************************************************/
    private List<NamePair> readConfigFile( String configName )
                                    throws TextureException
    {
        ConfigReader reader = new EqualSignConfigReader();
        return reader.readConfigFile( configName );
    }

    ///////////////////////////////// private //////////////////////////////////
    /***************************************************************************
    This helper method for createTextures()

    @param gl        the current GL object.
    @param pairs     a list of menu name and filename pairs.
    @param directory the directory the textures files should be in.
    @param textures  the list to add the Textures to.
    ***************************************************************************/
    private void readTextureFiles( GL gl,
                                   List<NamePair> pairs,
                                   String directory,
                                   Vector<Texture> textures )
    {
        for( NamePair pair : pairs ) {
            try {
                // Create an OpenGL texture object and save the info.
                String filename = directory + pair.getFilename();
                textures.add( new Texture( getTextureRef( gl, filename ),
                                           pair.getMenuName(),
                                           filename,
                                           new File( filename ) ) );
            }
            catch( TextureException e ) {
                m_errors.add( e );
            }
        }
    }

    ///////////////////////////////// private //////////////////////////////////
    /***************************************************************************
    Reads a texture in from a file.

    @param gl    the current GL object.
    @param filename  the file to read the texture from.
    @return  The name (an integer) of an OpenGL texture object.
    @throws TextureException  if the OpenGL texture object cannot be
                              obtained.
    ***************************************************************************/
    private int getTextureRef( GL gl, String filename )
                        throws TextureException
    {
        try {
            // Create the new texture by reading in a file.
            TextureLoader loader = new TextureLoader( gl );
            loader.readPicture( filename );
            int textureRef = loader.generateTexture();

            // Make sure the texture was created.
            if( !gl.glIsTexture( textureRef ) ) {
                throw new TextureException(
                    "The texture file " + filename + " could not be loaded.");
            }
            return textureRef;
        }
        // If an unexpected exception is thrown from the TextureLoader file
        // in textures.jar (at the same level as ProteinShader.jar), throw
        // a TextureException with the name of the filename in it.
        catch( Exception e ) {
            throw new TextureException(
                "The texture file " + filename + " could not be loaded." );
        }
    }
}
