# Supplementary material for: ProteinShader: illustrative rendering of macromolecules
Source: BMC Struct Biol. 2009 Mar 30;9:19. doi: 10.1186/1472-6807-9-19 (PMC2672931; doi:10.1186/1472-6807-9-19)
Supplement: Additional file 2 — ProteinShader program with source code. This compressed file contains everything in the binary distribution plus the Java source code and a build.xml file for compiling with Ant. [file 1472-6807-9-19-S2.gz › ProteinShader-beta-0_9_4-src/src/org/proteinshader/graphics/textures/ConfigReader.java]

/*******************************************************************************
 *
 * File    :    ConfigReader.java
 *
 * Author  :    Joseph R. Weber
 *
 * Purpose :    Reads a configuration file to obtain a list of menu names
 *              and matching filenames for textures.
 *
 ******************************************************************************/

 /******************************************************************************
 *
 * Copyright 2007 Joseph Robert Weber, joe.weber@alumni.duke.edu
 *
 * This file is part of the ProteinShader program.
 *
 * The ProteinShader is free software; you can redistribute it and/or
 * modify it under the terms of the GNU General Public License as
 * published by the Free Software Foundation; either version 3 of the
 * License, or (at your option) any later version.
 *
 * The ProteinShader is distributed in the hope that it will be
 * useful, but WITHOUT ANY WARRANTY; without even the implied
 * warranty of MERCHANTABILITY or FITNESS FOR A PARTICULAR PURPOSE.
 * See the GNU General Public License for more details.
 *
 * You should have received a copy of the GNU General
 * Public License along with this program.  If not, see
 * <http://www.gnu.org/licenses/>.
 *
 ******************************************************************************/

package org.proteinshader.graphics.textures;

import org.proteinshader.graphics.exceptions.*;
import java.util.*;
import java.io.*;

// All subsequent comments beginning with "/**" and ending with "*/"
// are intended to be used by JavaDoc to generate an API in html form.

/*******************************************************************************
Reads a configuration file to obtain a list of menu names
and matching filenames for textures.
*******************************************************************************/
public interface ConfigReader
{
    /***************************************************************************
    Reads a configuration file to obtain a list of menu names with a matching
    filename for each menu name.
    
    @param filename  the config file to read.
    @return  A list of menu name and filename pairs.
    @throws  TextureException  if the config file cannot be read.
    ***************************************************************************/
    public List<NamePair> readConfigFile( String filename ) 
                                   throws TextureException;
    
    /***************************************************************************
    Reads a configuration file to obtain a list of menu names with a matching
    filename for each menu name.
    
    @param file  the config file to read.
    @return  A list of menu name and filename pairs.
    @throws  TextureException  if the config file cannot be read.
    ***************************************************************************/
    public List<NamePair> readConfigFile( File file ) throws TextureException;
}
