# Supplementary material for: ProteinShader: illustrative rendering of macromolecules
Source: BMC Struct Biol. 2009 Mar 30;9:19. doi: 10.1186/1472-6807-9-19 (PMC2672931; doi:10.1186/1472-6807-9-19)
Supplement: Additional file 2 — ProteinShader program with source code. This compressed file contains everything in the binary distribution plus the Java source code and a build.xml file for compiling with Ant. [file 1472-6807-9-19-S2.gz › ProteinShader-beta-0_9_4-src/src/org/proteinshader/graphics/textures/EqualSignConfigReader.java]

/*******************************************************************************
 *
 * File    :    EqualSignConfigReader.java
 *
 * Author  :    Joseph R. Weber
 *
 * Purpose :    Reads a configuration file to obtain a list of menu names
 *              and matching filenames for textures.
 *
 ******************************************************************************/

 /******************************************************************************
 *
 * Copyright 2007 Joseph Robert Weber, joe.weber@alumni.duke.edu
 *
 * This file is part of the ProteinShader program.
 *
 * The ProteinShader is free software; you can redistribute it and/or
 * modify it under the terms of the GNU General Public License as
 * published by the Free Software Foundation; either version 3 of the
 * License, or (at your option) any later version.
 *
 * The ProteinShader is distributed in the hope that it will be
 * useful, but WITHOUT ANY WARRANTY; without even the implied
 * warranty of MERCHANTABILITY or FITNESS FOR A PARTICULAR PURPOSE.
 * See the GNU General Public License for more details.
 *
 * You should have received a copy of the GNU General
 * Public License along with this program.  If not, see
 * <http://www.gnu.org/licenses/>.
 *
 ******************************************************************************/

package org.proteinshader.graphics.textures;

import org.proteinshader.graphics.exceptions.*;
import java.util.*;
import java.io.*;

// All subsequent comments beginning with "/**" and ending with "*/"
// are intended to be used by JavaDoc to generate an API in html form.

/*******************************************************************************
Reads a configuration file to obtain a list of menu names
and matching filenames for textures.
*******************************************************************************/
public class EqualSignConfigReader implements ConfigReader
{
    /***************************************************************************
    Constructs an EqualSignConfigReader object.
    ***************************************************************************/
    public EqualSignConfigReader()
    {
    }
    
    /***************************************************************************
    Reads a configuration file to obtain a list of menu names with a matching
    filename for each menu name.
    
    <br/><br/>
    The file is expected to be an equal sign separated file of the form  <br/>
    menu name 1 = filename 1  <br/>
    menu name 2 = filename 2  <br/>
    menu name 3 = filename 3  <br/>
    etc.
    
    @param filename  the config file to read.
    @return  A list of menu name and filename pairs.
    @throws  TextureException  if the config file cannot be read.
    ***************************************************************************/
    public List<NamePair> readConfigFile( String filename ) 
                                   throws TextureException
    {
        return readConfigFile( new File( filename ) );
    }
    
    /***************************************************************************
    Reads a configuration file to obtain a list of menu names with a matching
    filename for each menu name.
    
    <br/><br/>
    The file is expected to be an equal sign separated file of the form  <br/>
    menu name 1 = filename 1  <br/>
    menu name 2 = filename 2  <br/>
    menu name 3 = filename 3  <br/>
    etc.
    
    @param file  the config file to read.
    @return  A list of menu name and filename pairs.
    @throws  TextureException  if the config file cannot be read.
    ***************************************************************************/
    public List<NamePair> readConfigFile( File file ) throws TextureException
    {
        try {
            List<NamePair> pairs = new LinkedList<NamePair>();
            FileReader fileReader = new FileReader( file );
            BufferedReader reader = new BufferedReader( fileReader );
            String line = reader.readLine();
            
            while( line != null ) {
                String [] split = line.split( "=" );
                
                // Only process lines that have two tokens.
                if( split.length >= 2 ) {
                    String menuName = split[0].trim(),
                           filename = split[1].trim();
                    
                    // Only process lines that have at least one character
                    // and do not begin with the comment symbol, '#'.
                    if( menuName.length() > 0 && menuName.charAt( 0 ) != '#' ) {
                        pairs.add( new NamePair( menuName, filename ) );
                    }
                }
                line = reader.readLine();
            }
            return pairs;
        }
        catch( FileNotFoundException e ) {
            throw new TextureException(
                "The config file could not be found:\n" + file);
        }
        catch( IOException e ) {
            throw new TextureException(
                "An IO error occurred while reading\n" + file );
        }
        catch( Exception e ) {
            throw new TextureException(
                "An error occurred while reading\n" + file );
        }
    }
}
