# Supplementary material for: ProteinShader: illustrative rendering of macromolecules
Source: BMC Struct Biol. 2009 Mar 30;9:19. doi: 10.1186/1472-6807-9-19 (PMC2672931; doi:10.1186/1472-6807-9-19)
Supplement: Additional file 2 — ProteinShader program with source code. This compressed file contains everything in the binary distribution plus the Java source code and a build.xml file for compiling with Ant. [file 1472-6807-9-19-S2.gz › ProteinShader-beta-0_9_4-src/src/org/proteinshader/graphics/shader/ShaderProgramFactory.java]

/*******************************************************************************
 *
 * File    :    ShaderProgramFactory.java
 *
 * Author  :    Joseph R. Weber
 *
 * Purpose :    Knows how to compile and link an OpenGL Shading
 *              Language vertex shader and fragment shader to get
 *              an OpenGL "program" object.
 *
 ******************************************************************************/

 /******************************************************************************
 *
 * Copyright 2007 Joseph Robert Weber, joe.weber@alumni.duke.edu
 *
 * This file is part of the ProteinShader program.
 *
 * The ProteinShader is free software; you can redistribute it and/or
 * modify it under the terms of the GNU General Public License as
 * published by the Free Software Foundation; either version 3 of the
 * License, or (at your option) any later version.
 *
 * The ProteinShader is distributed in the hope that it will be
 * useful, but WITHOUT ANY WARRANTY; without even the implied
 * warranty of MERCHANTABILITY or FITNESS FOR A PARTICULAR PURPOSE.
 * See the GNU General Public License for more details.
 *
 * You should have received a copy of the GNU General
 * Public License along with this program.  If not, see
 * <http://www.gnu.org/licenses/>.
 *
 ******************************************************************************/

package org.proteinshader.graphics.shader;

import org.proteinshader.graphics.enums.*;
import org.proteinshader.graphics.exceptions.*;

import javax.media.opengl.*;  // for jogl-JSR-231 (July 2006)
import java.io.*;
import java.util.*;

// All subsequent comments beginning with "/**" and ending with "*/"
// are intended to be used by JavaDoc to generate an API in html form.

/*******************************************************************************
Knows how to compile and link an OpenGL Shading Language vertex shader
and fragment shader to get an OpenGL "program" object.
*******************************************************************************/
public class ShaderProgramFactory
{
    /** Specifies the directory the OpenGL Shading Language
        vertex and fragment shaders are kept in. */
    public static final String SHADER_DIRECTORY = "./../shaders/";
    
    private LinkedList<ShaderException>  m_errors;

    /***************************************************************************
    Constructs a ShaderProgramFactory.
    ***************************************************************************/
    public ShaderProgramFactory()
    {
        m_errors = new LinkedList<ShaderException>();
    }

    /***************************************************************************
    Compiles all shaders pairs defined by the ShaderEnum.  If the files for
    a pair cannot be found, an exception will be added to a list of exceptions
    that can be obtained by calling getErrors() right after using this method.

    @param gl  the current GL object.
    @return  A list with all of the ShaderProgram objects that could be created.
    ***************************************************************************/
    public List<ShaderProgram> compileAllShaders( GL gl )
    {
        LinkedList<ShaderProgram> list = new LinkedList<ShaderProgram>();
        m_errors.clear();
        
        for( ShaderEnum pair : ShaderEnum.values() ) {
            try {
                list.add( compile( gl, pair ) );
            }
            catch( ShaderException se ) {
                m_errors.add( se );
            }
        }
        return list;
    }
    
    /***************************************************************************
    Returns a list with all ShaderExceptions that occurred during the last call
    to compileAllShaders().

    @return  The list of errors.
    ***************************************************************************/
    public List<ShaderException> getErrors()
    {
        return m_errors;
    }
    
    /***************************************************************************
    Reads a pair of vertex and fragment shader files and then compiles
    and links them.

    @param gl    the current GL object.
    @param pair  a ShaderEnum with the names of the vertex and fragment files.
    @return  A ShaderProgram object with information on an OpenGL Shading
             Language 'program' object.
    @throws ShaderException  if the shader program object cannot be obtained.
    ***************************************************************************/
    public ShaderProgram compile( GL gl, ShaderEnum pair )
                           throws ShaderException
    {
        String vert = SHADER_DIRECTORY + pair.getVertFile(),
               frag = SHADER_DIRECTORY + pair.getFragFile();

        return createShaderProgram( gl, vert, frag, pair );
    }
    
    /***************************************************************************
    Reads source code files for a vertex shader and a fragment shader
    and creates an OpenGL shader program object.

    @param gl            the current GL object.
    @param vertFilename  the file with the vertex shader code.
    @param fragFilename  the file with the fragment shader code.
    @param pair  a ShaderEnum with the names of the vertex and fragment files.
    @return A ShaderProgram object that holds OpenGL references.
    @throws ShaderException  if the shader program object cannot be
                             obtained.
    ***************************************************************************/
    public ShaderProgram createShaderProgram( GL gl,
                                              String vertFilename,
                                              String fragFilename,
                                              ShaderEnum pair )
                                       throws ShaderException
    {
        return createShaderProgram( gl, new File( vertFilename ),
                                        new File( fragFilename ),
                                        pair );
    }

    /***************************************************************************
    Reads source code files for a vertex shader and a fragment shader
    and creates an OpenGL shader program object.

    @param gl        the current GL object.
    @param vertFile  the file with the vertex shader code.
    @param fragFile  the file with the fragment shader code.
    @param pair  a ShaderEnum with the names of the vertex and fragment files.
    @return A ShaderProgram object that holds OpenGL references.
    @throws ShaderException  if the shader program object cannot be
                             obtained.
    ***************************************************************************/
    public ShaderProgram createShaderProgram( GL gl,
                                              File vertFile,
                                              File fragFile,
                                              ShaderEnum pair )
                                       throws ShaderException
    {
        // Create ShaderProgram and add references to OpenGL objects.
        ShaderProgram program = new ShaderProgram( vertFile, fragFile, pair );
        program.setVertShaderName(
            gl.glCreateShader( GL.GL_VERTEX_SHADER ) );
        program.setFragShaderName(
            gl.glCreateShader( GL.GL_FRAGMENT_SHADER ) );
        program.setProgramName( gl.glCreateProgram() );

        try { // Compile the vertex and fragment shaders.
            compileShader( gl, program.getVertShaderName(), vertFile);
            compileShader( gl, program.getFragShaderName(), fragFile);

            // Link the shaders.
            linkShaders( gl, program );
            return program;
        }
        catch( ShaderException e ) {
            // Clean up OpenGL memory and then rethrow the exception.
            deleteShaderProgram( gl, program );
            throw e;
        }
    }

    /***************************************************************************
    Calls delete on each OpenGL shader and program object name held by
    the ShaderProgram given as an argument.  If program is null or if
    a name happens to be zero, it will be silently ignored.

    @param gl       the current GL object.
    @param program  the Java ShaderProgram object holding the OpenGL
                    references.
    ***************************************************************************/
    public void deleteShaderProgram( GL gl, ShaderProgram program )
    {
        if( program != null ) {
            gl.glDeleteShader( program.getVertShaderName() );
            gl.glDeleteShader( program.getFragShaderName() );
            gl.glDeleteProgram( program.getProgramName() );
        }
    }

    /***************************************************************************
    ////////////////////////////////////////////////////////////////////////////
    /////////////////  ALL METHODS BELOW THIS LINE ARE PRIVATE  ////////////////
    ////////////////////////////////////////////////////////////////////////////
    ***************************************************************************/

    ///////////////////////////////// private //////////////////////////////////
    /***************************************************************************
    Reads a shader source code file, attaches the source code to the
    shader, and then compiles the shader.

    @param gl          the current GL object.
    @param shaderName  the name of an OpenGL shader object.
    @param file        the file holding the shader source code.
    @throws ShaderException  if the shader cannot be compiled.  The
                             message held by the exception will
                             contain the shader info log.
    ***************************************************************************/
    private void compileShader( GL gl, int shaderName, File file  )
                         throws ShaderException
    {
        // Get source code from file and add it to the shader.
        gl.glShaderSource( shaderName, 1,
                           new String [] { getShaderSource( file ) },
                           (int [])null, 0 );

        // Compile the Shader object.
        gl.glCompileShader( shaderName );

        // Check that the shader was compiled successfully.
        int [] compileStatus = { 0 };
        gl.glGetShaderiv(
            shaderName, GL.GL_COMPILE_STATUS, compileStatus, 0 );
        if( compileStatus[0] == GL.GL_FALSE ) {
            // Add shader info log to the exception.
            throw new ShaderException(
                getShaderInfoLog( gl, shaderName, file));
        }
    }

    ///////////////////////////////// private //////////////////////////////////
    /***************************************************************************
    Links the vertex shader and a fragment shader objects.  The
    program object given as an argument must already hold the names
    of the compiled shaders and a valid OpenGL "program" object that
    the compiled shaders can be linked with.

    @param gl       the current GL object.
    @param program  a ShaderProgram object holding references to
                    OpenGL objects.
    @throws ShaderException  if the shaders cannot be linked.  The
                             message held by the exception will
                             contain the program info log with a
                             description of the linking error.
    ***************************************************************************/
    private void linkShaders( GL gl, ShaderProgram program )
                       throws ShaderException
    {
        // Attach shaders to an OpenGL "program" object and link them.
        int programName = program.getProgramName();
        gl.glAttachShader( programName, program.getVertShaderName() );
        gl.glAttachShader( programName, program.getFragShaderName() );
        gl.glLinkProgram( programName );

        // Check that the shader program
        // object was linked successfully.
        int [] linkStatus = { 0 };
        gl.glGetProgramiv(
            programName, GL.GL_LINK_STATUS, linkStatus, 0 );
        if( linkStatus[0] == GL.GL_FALSE ) {
            // Add program info log to the exception.
            throw new ShaderException(
                getProgramInfoLog( gl, programName ) );
        }
    }

    ///////////////////////////////// private //////////////////////////////////
    /***************************************************************************
    Reads a vertex or fragment shader file and returns it as a single
    long String.

    @param file  the file to read.
    @return A single String with the contents of the file.
    @throws ShaderException  if the file cannot be found or an IO
                             error occurs.
    ***************************************************************************/
    private String getShaderSource( File file ) throws ShaderException
    {
        try {
            BufferedReader reader = new BufferedReader(
                                            new FileReader( file ));
            StringBuffer buffer   = new StringBuffer( "" );

            // Read all lines from the file
            // and add them to the buffer.
            String line = reader.readLine();
            while( line != null ) {
                buffer.append( line );
                buffer.append( "\n" );
                line = reader.readLine();
            }
            return buffer.toString();
        }
        catch( FileNotFoundException e ) {
            throw new ShaderException( "The file '" + file.getName()
                                         + "' could not be found." );
        }
        catch( IOException e ) {
            throw new ShaderException(
                "An IO error occurred while reading file '"
                  + file.getName() + "'." );
        }
    }

    ///////////////////////////////// private //////////////////////////////////
    /***************************************************************************
    Returns info log with any errors that occurred while compiling the
    shader.

    @param gl          the current GL object.
    @param shaderName  the name of an OpenGL shader object.
    @param file        the file the shader source code came from.
    @return The shader info log description of any compile errors.
    ***************************************************************************/
    private String getShaderInfoLog( GL gl, int shaderName,
                                     File file )
    {
        // Get length (number of bytes) of
        // the info log for the shader.
        int [] length = { 0 };
        gl.glGetShaderiv( shaderName, GL.GL_INFO_LOG_LENGTH,
                          length, 0 );

        // If the log is empty, no errors occurred.
        if( length[0] <= 1 ) {
            return ( file.getName() + " compiled without errors." );
        }
        // Use byte array to get info log describing error.
        byte [] infoLog = new byte[ length[0] ];
        gl.glGetShaderInfoLog( shaderName, infoLog.length,
                               length, 0, infoLog, 0 );
        return "ERROR: Shader compiler log for "
                 + file.getName() + ":\n" + new String( infoLog );
    }

    ///////////////////////////////// private //////////////////////////////////
    /***************************************************************************
    Returns info log with any errors that occurred while linking the
    shaders.

    @param gl           the current GL object.
    @param programName  the name of an OpenGL shader "program" object.
    @return The shader info log with any compile errors.
    ***************************************************************************/
    private String getProgramInfoLog( GL gl, int programName )
    {
        // Get the length of the info log for the program.
        int [] length = { 0 };
        gl.glGetProgramiv(
            programName, GL.GL_INFO_LOG_LENGTH, length, 0 );

        // If the log is empty, return message that shader is ok.
        if( length[0] <= 1 ) {
            return ( "The shaders linked without errors." );
        }
        // Use byte array to get log info.
        byte [] infoLog = new byte[ length[0] ];
        gl.glGetProgramInfoLog( programName, infoLog.length,
                                length, 0, infoLog, 0 );
        return "ERROR: GLSL program object link log:\n"
                 + new String( infoLog );
    }
}
