# Supplementary material for: ProteinShader: illustrative rendering of macromolecules
Source: BMC Struct Biol. 2009 Mar 30;9:19. doi: 10.1186/1472-6807-9-19 (PMC2672931; doi:10.1186/1472-6807-9-19)
Supplement: Additional file 2 — ProteinShader program with source code. This compressed file contains everything in the binary distribution plus the Java source code and a build.xml file for compiling with Ant. [file 1472-6807-9-19-S2.gz › ProteinShader-beta-0_9_4-src/src/org/proteinshader/graphics/shader/ShaderManager.java]

/*******************************************************************************
 *
 * File    :    ShaderManager.java
 *
 * Author  :    Joseph R. Weber
 *
 * Purpose :    Knows how to use a ShaderProgramFactory to compile
 *              OpenGL shader programs and has methods to enable
 *              shaders.
 *
 ******************************************************************************/

 /******************************************************************************
 *
 * Copyright 2007 Joseph Robert Weber, joe.weber@alumni.duke.edu
 *
 * This file is part of the ProteinShader program.
 *
 * The ProteinShader is free software; you can redistribute it and/or
 * modify it under the terms of the GNU General Public License as
 * published by the Free Software Foundation; either version 3 of the
 * License, or (at your option) any later version.
 *
 * The ProteinShader is distributed in the hope that it will be
 * useful, but WITHOUT ANY WARRANTY; without even the implied
 * warranty of MERCHANTABILITY or FITNESS FOR A PARTICULAR PURPOSE.
 * See the GNU General Public License for more details.
 *
 * You should have received a copy of the GNU General
 * Public License along with this program.  If not, see
 * <http://www.gnu.org/licenses/>.
 *
 ******************************************************************************/

package org.proteinshader.graphics.shader;

import org.proteinshader.graphics.enums.*;
import org.proteinshader.graphics.exceptions.*;

import javax.media.opengl.*;  // for jogl-JSR-231 (July 2006)
import java.io.*;
import java.util.*;

// All subsequent comments beginning with "/**" and ending with "*/"
// are intended to be used by JavaDoc to generate an API in html form.

/*******************************************************************************
Knows how to use a ShaderProgramFactory to compile OpenGL shader
programs and has methods to enable shaders.

<br/><br/>
Shader programs are provided for Phong lighting, single-pass wireframe
rendering, texture mapped text, patterns, and real-time halftoning.
See ShaderEnum for a list of all shader programs.

<br/><br/>
When the compileShaders(gl) method is called, the ShaderProgramFactory will be
asked to compile all of the ShaderPrograms that it can (based on the vertex and
fragment shader filenames found in the ShaderEnum).  Any ShaderExceptions
thrown while trying to compile and linke a ShaderProgram will be saved in a
list of errors that will be checked only after all ShaderPrograms that can
be compiled and linked have been stored.  If one or more ShaderExceptions
did occur, then the very last thing the compileShaders(gl) method will do
is throw a single ShaderException.  If there will multiple errors, then all
of the errors will be bundled into the message of the single exception that
gets thrown.  For any shaders that are missing, the built-in OpenGL lighting
will be used instead.
*******************************************************************************/
public class ShaderManager
{
    // All private instance variables are declared here.
    private ShaderProgramFactory  m_factory;
    private List<ShaderProgram>   m_shaderPrograms;
    
    // At some future time, it might be worth refactoring the following set
    // of instance variables into either an array or hash that could be
    // accessed by plugging in a ShaderEnum (PHONG, WIREFRAME, etc.).
    private int  m_phongRef,
                 m_wireframeRef,
                 m_tubeCapWireframeRef,
                 m_textLabelRef,
                 m_patternsRef,
                 m_tubeHalftoningRef,
                 m_tubeCapHalftoningRef,
                 m_ribbonHalftoningRef,
                 m_grayscaleRef,
                 m_fpsRef,
                 m_silhouetteRef;

    /***************************************************************************
    Constructs a ShaderManager.
    ***************************************************************************/
    public ShaderManager()
    {
        m_factory = new ShaderProgramFactory();
        m_shaderPrograms = new LinkedList<ShaderProgram>();
        setShaderNameRefsToZero();
    }
    
    /***************************************************************************
    Compiles the OpenGL Shading Language vertex and fragment shaders
    needed for Phong lighting, text label mapping, and real-time
    hafltoning.

    @param gl  the current GL object.
    @throws ShaderException  if a shader program object cannot be
                             obtained.
    ***************************************************************************/
    public void compileShaders( GL gl ) throws ShaderException
    {
        // Clean up memory if shader have been previously compiled.
        deleteShaders( gl );
        
        // The ShaderProgramFactory compile as many ShaderPrograms as it can.
        m_shaderPrograms = m_factory.compileAllShaders( gl );
        setShaderNameRefs();
        
        // Get any errors from the ShaderProgramFactory.
        List<ShaderException> errors = m_factory.getErrors();
        
        // Throw single exception with all errors (if any).
        if( errors.size() > 0 ) {
            throw convertToSingleException( errors );
        }
    }
    
    /***************************************************************************
    Frees graphics card memory for all shaders.

    @param gl  the current GL object.
    ***************************************************************************/
    public void deleteShaders( GL gl )
    {
        // Free memory for any ShaderPrograms in current list.
        for( ShaderProgram p : m_shaderPrograms ) {
            m_factory.deleteShaderProgram( gl, p );
        }
        // Clear the ShaderProgram list and set name refs to zero.
        m_shaderPrograms.clear();
        setShaderNameRefsToZero();
    }

    /***************************************************************************
    Calls on glUseProgram() to make the Phong shader pair the active
    shader program.

    @param gl  the current GL object.
    @return  The name (an integer) of the OpenGL shader pair that was
             set.
    ***************************************************************************/
    public int enablePhongShaders( GL gl )
    {
        // The shader must be reset each time it is used or a bug
        // on Macintosh OS X Intel machines will cause all Segments
        // to be drawn as the same color (the first color seen
        // by the shader program).  It is unclear why subsequent
        // calls to gl.glMaterialfv() do not take affect.
        gl.glUseProgram( 0 );

        if( gl.glIsProgram( m_phongRef ) ) {
            gl.glUseProgram( m_phongRef );
            return m_phongRef;
        }
        // Use the built-in OpenGL functionality if necessary.
        return 0;
    }

    /***************************************************************************
    Calls on glUseProgram() to make the wireframe shader pair the
    active shader program.

    <br/><br/>
    The texture t-coordinate for a segment always starts at 0.0 and
    ends at 1.0, so only the spacing between lines along the t-axis
    is needed.  For s-coordinates, however, the minimum s-coordinate
    is not always zero, so the minimum s-coordinate must be given
    (in addition to the spacing between lines along the s-axis).

    @param gl  the current GL object.
    @param sMin  the minimum s-coordinate for texture mapping.
    @param sDelta  the spacing of lines along the s-coordinate axis.
    @param tDelta  the spacing of lines along the t-coordinate axis.
    @return  The name (an integer) of the OpenGL shader pair that was
             set.
    ***************************************************************************/
    public int enableWireframeShaders( GL gl, float sMin,
                                              float sDelta,
                                              float tDelta )
    {
        // The shader must be reset each time it is used or a bug
        // on Macintosh OS X Intel machines will cause all Segments
        // to be drawn as the same color (the first color seen
        // by the shader program).  It is unclear why subsequent
        // calls to gl.glMaterialfv() do not take affect.
        gl.glUseProgram( 0 );

        if( gl.glIsProgram( m_wireframeRef ) ) {
            gl.glUseProgram( m_wireframeRef );
            setUniformVariable( gl, m_wireframeRef, "sMin", sMin );
            setUniformVariable( gl, m_wireframeRef, "sDelta", sDelta );
            setUniformVariable( gl, m_wireframeRef, "tDelta", tDelta );
            return m_wireframeRef;
        }
        // Use the built-in OpenGL functionality if necessary.
        return 0;
    }

    /***************************************************************************
    Calls on glUseProgram() to make the tube cap wireframe shader pair
    the active shader program.

    <br/><br/>
    The tube caps are expected to have texture coordinates based
    on a unit circle with its origin at (s, t) = (0.5, 0.5).

    @param gl  the current GL object.
    @return  The name (an integer) of the OpenGL shader pair that was
             set.
    ***************************************************************************/
    public int enableTubeCapWireframeShaders( GL gl )
    {
        // The shader must be reset each time it is used or a bug
        // on Macintosh OS X Intel machines will cause all Segments
        // to be drawn as the same color (the first color seen
        // by the shader program).  It is unclear why subsequent
        // calls to gl.glMaterialfv() do not take affect.
        gl.glUseProgram( 0 );

        if( gl.glIsProgram( m_tubeCapWireframeRef ) ) {
            gl.glUseProgram( m_tubeCapWireframeRef );
            return m_tubeCapWireframeRef;
        }
        // Use the built-in OpenGL functionality if necessary.
        return 0;
    }

    /***************************************************************************
    Calls on glUseProgram() to make the text-label shader pair the
    active shader program.

    @param gl  the current GL object.
    @return  The name (an integer) of the OpenGL shader pair that was
             set.
    ***************************************************************************/
    public int enableTextLabelShaders( GL gl )
    {
        // The shader program is set to 0 before being set to
        // the number for this shader.  This seems to prevent an
        // odd bug on some Mac OS X Intel machines, where only
        // a new set shader program will accept a color change.
        // See note for enablePhongShaders().
        gl.glUseProgram( 0 );

        if( gl.glIsProgram( m_textLabelRef ) ) {
            gl.glUseProgram( m_textLabelRef );
            return m_textLabelRef;
        }
        // Use the built-in OpenGL functionality if necessary.
        return 0;
    }

    /***************************************************************************
    Calls on glUseProgram() to make the patterns shader pair the
    active shader program.

    <br/><br/>
    Before calling this method, the texture name (an integer) should
    be checked to make sure it is valid.

    @param gl       the current GL object.
    @param texture  the name (an integer) of an OpenGL texture object.
    ***************************************************************************/
    public void enablePatternsShaders( GL gl, int texture )
    {
        // Set the texture to be the active texture.
        setTextureZero( gl, texture );

        // The shader program is set to 0 before being set to
        // the number for this shader.  This seems to prevent an
        // odd bug on some Mac OS X Intel machines, where only
        // a new set shader program will accept a color change.
        // See note for enablePhongShaders().
        gl.glUseProgram( 0 ); // Built-in OpenGL lighting.

        if( gl.glIsProgram( m_patternsRef ) ) {
            gl.glUseProgram( m_patternsRef );

            // Set the texture as a fragment shader uniform variable.
            setUniformVariable( gl, m_patternsRef, "textureMap", 0 );
        }
    }

    /***************************************************************************
    Calls on glUseProgram() to make the tube halftoning shader pair
    the active shader program.

    <br/><br/>
    If startLine if true, the fragment shader will draw a line near
    the beginning of the segment, where the t-coordinate of the
    texture is close to zero.  If endLine is true, the fragment shader
    will draw a line near the end of the segment, where the
    t-coordinate of the texture is close to one.

    <br/><br/>
    Before calling this method, the glIsTexture() method should be
    used to verify that the texture name (an integer) is valid.

    @param gl           the current GL object.
    @param halftoningTexture the name of the halftoning texture.
    @param bendTexture  the name of the bend texture.
    @param bendFactor   factor from 0 (no bend) to 1.0 (max bend).
    @param startLine    determines if a start line is drawn.
    @param endLine      determines if an end line is drawn.
    ***************************************************************************/
    public void enableTubeHalftoningShaders( GL gl,
                                             int halftoningTexture,
                                             int bendTexture,
                                             float bendFactor,
                                             boolean startLine,
                                             boolean endLine )
    {
        // The shader program is set to 0 before being set to
        // the number for this shader.  This seems to prevent an
        // odd bug on some Mac OS X Intel machines, where only
        // a new set shader program will accept a color change.
        // See note for enablePhongShaders().
        gl.glUseProgram( 0 ); // Built-in OpenGL lighting.

        // Is the tube halftoning shader valid?
        if( gl.glIsProgram( m_tubeHalftoningRef ) ) {
            gl.glUseProgram( m_tubeHalftoningRef );

            // Set textures if the references are valid.
            setHalftoningTexture( gl, halftoningTexture,
                                  m_tubeHalftoningRef );
            setBendTexture( gl, bendTexture, bendFactor,
                            m_tubeHalftoningRef );

            // Should startline or endline of segment be drawn?
            setUniformVariable( gl, m_tubeHalftoningRef, "startLine",
                                startLine ? 1 : 0 );
            setUniformVariable( gl, m_tubeHalftoningRef, "endLine",
                                endLine ? 1 : 0 );
        }
    }

    /***************************************************************************
    Calls on glUseProgram() to make the tube cap halftoning shader
    pair the active shader program.

    <br/><br/>
    In addition to halftoning, the fragment shader draws a line based
    on the equation of a circle with texture coordinates (0.5, 0.5) as
    its center and a radius of 0.5.

    <br/><br/>
    Before calling this method, the glIsTexture() method should be
    used to verify that the texture name (an integer) is valid.

    @param gl         the current GL object.
    @param texture    the name (an integer) of an OpenGL texture
                      object.
    ***************************************************************************/
    public void enableTubeCapHalftoningShaders( GL gl, int texture  )
    {
        // The shader program is set to 0 before being set to
        // the number for this shader.  This seems to prevent an
        // odd bug on some Mac OS X Intel machines, where only
        // a new set shader program will accept a color change.
        // See note for enablePhongShaders().
        gl.glUseProgram( 0 ); // Built-in OpenGL lighting.

        if( gl.glIsProgram( m_tubeCapHalftoningRef ) ) {
            gl.glUseProgram( 0 );
            gl.glUseProgram( m_tubeCapHalftoningRef );
            setTubeCapHalftoningTexture( gl, texture );
        }
    }

    /***************************************************************************
    Calls on glUseProgram() to make the ribbon halftoning shader pair
    the active shader program.

    <br/><br/>
    If startLine if true, the fragment shader will draw a line near
    the beginning of the segment, where the t-coordinate of the
    texture is close to zero.  If endLine is true, the fragment
    shader will draw a line near the end of the segment, where the
    t-coordinate of the texture is close to one.

    <br/><br/>
    Before calling this method, the glIsTexture() method should be
    used to verify that the texture name (an integer) is valid.

    @param gl           the current GL object.
    @param halftoningTexture  the name of the halftoning texture.
    @param bendTexture  the name of the bend texture.
    @param bendFactor   factor from 0 (no bend) to 1.0 (max bend).
    @param startLine    determines if a start line should be drawn.
    @param endLine      determines if an end line should be drawn.
    @param sCoordStart  the min value of the texture s-coordinate.
    @param sCoordEnd    the max value of the texture s-coordinate.
    ***************************************************************************/
    public void enableRibbonHalftoningShaders( GL gl,
                                               int halftoningTexture,
                                               int bendTexture,
                                               float bendFactor,
                                               boolean startLine,
                                               boolean endLine,
                                               float sCoordStart,
                                               float sCoordEnd )
    {
        // The shader program is set to 0 before being set to
        // the number for this shader.  This seems to prevent an
        // odd bug on some Mac OS X Intel machines, where only
        // a new set shader program will accept a color change.
        // See note for enablePhongShaders().
        gl.glUseProgram( 0 ); // Built-in OpenGL lighting.

        // Is the tube halftoning shader valid?
        if( gl.glIsProgram( m_ribbonHalftoningRef ) ) {
            gl.glUseProgram( m_ribbonHalftoningRef );

            // Set textures if the references are valid.
            setHalftoningTexture( gl, halftoningTexture,
                                  m_ribbonHalftoningRef );
            setBendTexture( gl, bendTexture, bendFactor,
                            m_ribbonHalftoningRef );

            // Set all other uniform variables.
            setUniformVariable( gl, m_ribbonHalftoningRef, "startLine",
                                startLine ? 1 : 0 );
            setUniformVariable( gl, m_ribbonHalftoningRef, "endLine",
                                endLine ? 1 : 0 );
            setUniformVariable( gl, m_ribbonHalftoningRef,
                                "sCoordStart", sCoordStart );
            setUniformVariable( gl, m_ribbonHalftoningRef,
                                "sCoordEnd", sCoordEnd );
        }
    }

    /***************************************************************************
    Calls on glUseProgram() to make the grayscale shader pair the
    active shader program.

    @param gl  the current GL object.
    @return  The name (an integer) of the OpenGL shader pair that was
             set.
    ***************************************************************************/
    public int enableGrayscaleShaders( GL gl )
    {
        // The shader program is set to 0 before being set to
        // the number for this shader.  This seems to prevent an
        // odd bug on some Mac OS X Intel machines, where only
        // a new set shader program will accept a color change.
        // See note for enablePhongShaders().
        gl.glUseProgram( 0 ); // Built-in OpenGL lighting.

        if( gl.glIsProgram( m_grayscaleRef ) ) {
            gl.glUseProgram( m_grayscaleRef );
            return m_grayscaleRef;
        }
        // Use the built-in OpenGL functionality if necessary.
        return 0;
    }

    /***************************************************************************
    Calls on glUseProgram() to make the fps (frames per second label)
    shader pair the active shader program.

    <br/><br/>
    Before calling this method, the glIsTexture() method should be
    used to verify that the texture name (an integer) is valid.

    @param gl  the current GL object.
    @param texture  the name (an integer) of an OpenGL texture object.
    ***************************************************************************/
    public void enableFPSShaders( GL gl, int texture )
    {
        // The shader program is set to 0 before being set to
        // the number for this shader.  This seems to prevent an
        // odd bug on some Mac OS X Intel machines, where only
        // a new set shader program will accept a color change.
        // See note for enablePhongShaders().
        gl.glUseProgram( 0 ); // Built-in OpenGL lighting.

        // Set the texture to be the active texture.
        setTextureZero( gl, texture );

        if( gl.glIsProgram( m_fpsRef ) ) {
            gl.glUseProgram( m_fpsRef );

            // Set the texture as a fragment shader uniform variable.
            setUniformVariable( gl, m_fpsRef, "textureMap", 0 );
        }
    }
    
    /***************************************************************************
    Calls on glUseProgram() to make the silhouette shader pair the
    active shader program.

    @param gl         the current GL object.
    @param startLine  determines if a start line is drawn.
    @param endLine    determines if an end line is drawn.
    @return  The name (an integer) of the OpenGL shader pair that was set.
    ***************************************************************************/
    public int enableSilhouetteShaders( GL gl,
                                        boolean startLine,
                                        boolean endLine )
    {
        // The shader program is set to 0 before being set to
        // the number for this shader.  This seems to prevent an
        // odd bug on some Mac OS X Intel machines, where only
        // a new set shader program will accept a color change.
        // See note for enablePhongShaders().
        gl.glUseProgram( 0 ); // Built-in OpenGL lighting.

        if( gl.glIsProgram( m_silhouetteRef ) ) {
            gl.glUseProgram( m_silhouetteRef );
            
            // Should startline or endline of segment be drawn?
            setUniformVariable( gl, m_silhouetteRef, "startLine", 
                                startLine ? 1 : 0 );
            setUniformVariable( gl, m_silhouetteRef, "endLine",
                                endLine ? 1 : 0 );
            return m_silhouetteRef;
        }
        // Use the built-in OpenGL functionality if necessary.
        return 0;
    }


    /***************************************************************************
    ////////////////////////////////////////////////////////////////////////////
    /////////////////  ALL METHODS BELOW THIS LINE ARE PRIVATE  ////////////////
    ////////////////////////////////////////////////////////////////////////////
    ***************************************************************************/

    ///////////////////////////////// private //////////////////////////////////
    /***************************************************************************
    If the texture given as an argument is valid, it will be used by
    the tube halftoning shader.  The tube halftoning shader should
    have already been checked to se that it was valid before calling
    this method.

    @param gl      the current GL object.
    @param texture the name (an integer) of an OpenGL texture object.
    @param shader  the name (an integer) of the halftoning shader.
    ***************************************************************************/
    private void setHalftoningTexture( GL gl, int texture,
                                       int shader )
    {
        if( gl.glIsTexture( texture ) ) {
            setTextureZero( gl, texture );
            setUniformVariable( gl, shader, "halftoneTextureMap", 0 );
            setUniformVariable( gl, shader, "useHalftoneTexture", 1 );
        }
        else {
            setUniformVariable( gl, shader, "useHalftoneTexture", 0 );
        }
    }

    ///////////////////////////////// private //////////////////////////////////
    /***************************************************************************
    If the texture given as an argument is valid, it will be used by
    the halftoning shader.  The halftoning shader should have already
    been checked to se that it was valid before calling this method.

    @param gl       the current GL object.
    @param texture  the name (an integer) of an OpenGL texture object.
    @param bendFactor a factor from 0.0 (no bend) to 1.0 (max bend).
    @param shader   the name (an integer) of the halftoning shader.
    ***************************************************************************/
    private void setBendTexture( GL gl, int texture,
                                 float bendFactor, int shader )
    {
        if( gl.glIsTexture( texture ) ) {
            setTextureOne( gl, texture );
            setUniformVariable( gl, shader, "bendTextureMap", 1 );
            setUniformVariable( gl, shader, "bendFactor", bendFactor);
            setUniformVariable( gl, shader, "useBendTexture", 1 );
        }
        else {
            setUniformVariable( gl, shader, "useBendTexture", 0 );
        }
    }

    ///////////////////////////////// private //////////////////////////////////
    /***************************************************************************
    If the texture given as an argument is valid, it will be used by
    the tube cap halftoning shader.  The tube cap halftoning shader
    should have already been checked to se that it was valid before
    calling this method.

    @param gl       the current GL object.
    @param texture  the name (an integer) of an OpenGL texture object.
    ***************************************************************************/
    private void setTubeCapHalftoningTexture( GL gl, int texture )
    {
        // Set the halftoning texture if it is valid
        if( gl.glIsTexture( texture ) ) {
            setTextureZero( gl, texture );
            setUniformVariable( gl, m_tubeCapHalftoningRef,
                                "halftoneTextureMap", 0 );
            setUniformVariable( gl, m_tubeCapHalftoningRef,
                                "useHalftoneTexture", 1 );
        }
        else {
            setUniformVariable( gl, m_tubeCapHalftoningRef,
                                "useHalftoneTexture", 0 );
        }
    }

    ///////////////////////////////// private //////////////////////////////////
    /***************************************************************************
    Sets the active texture to be GL_TEXTURE0, enables GL_TEXTURE_2D,
    and binds the texture given as an argument.

    @param gl       the current GL object.
    @param texture  the name (an integer) of an OpenGL texture object.
    ***************************************************************************/
    private void setTextureZero( GL gl, int textureName )
    {
        // Set the texture to be the active texture.
        gl.glActiveTexture( GL.GL_TEXTURE0 );
        gl.glEnable( GL.GL_TEXTURE_2D );
        gl.glBindTexture( GL.GL_TEXTURE_2D, textureName );
    }

    ///////////////////////////////// private //////////////////////////////////
    /***************************************************************************
    Sets the active texture to be GL_TEXTURE1, enables GL_TEXTURE_2D,
    and binds the texture given as an argument.

    @param gl       the current GL object.
    @param texture  the name (an integer) of an OpenGL texture
                    object.
    ***************************************************************************/
    private void setTextureOne( GL gl, int textureName )
    {
        // Set the texture to be the active texture.
        gl.glActiveTexture( GL.GL_TEXTURE1 );
        gl.glEnable( GL.GL_TEXTURE_2D );
        gl.glBindTexture( GL.GL_TEXTURE_2D, textureName );
    }

    ///////////////////////////////// private //////////////////////////////////
    /***************************************************************************
    Sets the value of an int uniform variable in a shader pair.

    @param gl       the current GL object.
    @param shaders  the name (an integer) of an OpenGL texture object.
    @param variableName   the name of the uniform variable to set.
    @param variableValue  the value of the uniform variable to set.
    ***************************************************************************/
    private void setUniformVariable( GL gl, int shaders,
                                     String variableName,
                                     int variableValue )
    {
        // Set the fragment shader uniform variable.
        int location =
            gl.glGetUniformLocation( shaders, variableName );
        if( location != -1 ) {
            gl.glUniform1i( location, variableValue );
        }
    }

    ///////////////////////////////// private //////////////////////////////////
    /***************************************************************************
    Sets the value of a float uniform variable in a shader pair.

    @param gl       the current GL object.
    @param shaders  the name (an integer) of an OpenGL texture object.
    @param variableName   the name of the uniform variable to set.
    @param variableValue  the value of the uniform variable to set.
    ***************************************************************************/
    private void setUniformVariable( GL gl, int shaders,
                                     String variableName,
                                     float variableValue )
    {
        // Set the fragment shader uniform variable.
        int location =
                gl.glGetUniformLocation( shaders, variableName );
        if( location != -1 ) {
            gl.glUniform1f( location, variableValue );
        }
    }
    
    ///////////////////////////////// private //////////////////////////////////
    /***************************************************************************
    Sets all shader program name references to zero.
    ***************************************************************************/
    private void setShaderNameRefsToZero()
    {
        m_phongRef = 0;
        m_wireframeRef = 0;
        m_tubeCapWireframeRef = 0;
        m_textLabelRef = 0;
        m_patternsRef = 0;
        m_tubeHalftoningRef = 0;
        m_tubeCapHalftoningRef = 0;
        m_ribbonHalftoningRef = 0;
        m_grayscaleRef = 0;
        m_fpsRef = 0;
        m_silhouetteRef = 0;
    }
    
    ///////////////////////////////// private //////////////////////////////////
    /***************************************************************************
    Sets all of the shader pair program references to zero and then uses the
    current list of shader programs to set as many of the shader ref instance
    variables as it can (the shader ref instance variables are the integers
    that OpenGL uses to refer to shader programs).
    ***************************************************************************/
    private void setShaderNameRefs()
    {
        // Set all shader pair program references to 0.
        setShaderNameRefsToZero();
        
        // Use current list of shader programs to get shader names
        // (the name of an OpenGL shader pair program is an integer).
        for( ShaderProgram p : m_shaderPrograms ) {
            switch( p.getPair() ) {
                case PHONG:
                     m_phongRef = p.getProgramName();             break;
                case WIREFRAME:
                     m_wireframeRef = p.getProgramName();         break;
                case TUBE_CAP_WIREFRAME:
                     m_tubeCapWireframeRef = p.getProgramName();  break;
                case TEXT_LABEL:
                     m_textLabelRef = p.getProgramName();         break;
                case PATTERNS:
                     m_patternsRef = p.getProgramName();          break;
                case TUBE_HALFTONING:
                     m_tubeHalftoningRef = p.getProgramName();    break;
                case TUBE_CAP_HALFTONING: 
                     m_tubeCapHalftoningRef = p.getProgramName(); break;
                case RIBBON_HALFTONING:
                     m_ribbonHalftoningRef = p.getProgramName();  break;
                case GRAY_SCALE:
                     m_grayscaleRef = p.getProgramName();         break;
                case FPS:
                     m_fpsRef = p.getProgramName();               break;
                case SILHOUETTE:
                     m_silhouetteRef = p.getProgramName();        break;
            }
        }
    }
    
    ///////////////////////////////// private //////////////////////////////////
    /***************************************************************************
    This helper method for compileShaders() will convert a list with
    more than one ShaderException into a single ShaderException with
    a message that concatenates the messages from individual
    exceptions after placing a '\n' between them.

    <br/><br/>
    This method should only be called if there is at least one
    exception in the list.  Otherwise, a NullPointerException will
    be thrown.

    @param errors  the list of all exceptions that occurred when 
                   compileAllShaders() of the ShaderProgramFactory was called.
    @return A ShaderException with the messages from all exceptions in the
            list given as an argument.
    ***************************************************************************/
    private ShaderException convertToSingleException( List<ShaderException> 
                                                      errors )
    {
        String message = errors.get(0).getMessage();

        for( int i = 1; i < errors.size(); ++i ) {
            message += "\n" + errors.get(i).getMessage();
        }
        return new ShaderException( message );
    }
}
