# Supplementary material for: ProteinShader: illustrative rendering of macromolecules
Source: BMC Struct Biol. 2009 Mar 30;9:19. doi: 10.1186/1472-6807-9-19 (PMC2672931; doi:10.1186/1472-6807-9-19)
Supplement: Additional file 2 — ProteinShader program with source code. This compressed file contains everything in the binary distribution plus the Java source code and a build.xml file for compiling with Ant. [file 1472-6807-9-19-S2.gz › ProteinShader-beta-0_9_4-src/src/org/proteinshader/graphics/shader/ShaderProgram.java]

/*******************************************************************************
 *
 * File    :    ShaderProgram.java
 *
 * Author  :    Joseph R. Weber
 *
 * Purpose :    Stores information on an OpenGL shader "program"
 *              object.
 *
 ******************************************************************************/

 /******************************************************************************
 *
 * Copyright 2007 Joseph Robert Weber, joe.weber@alumni.duke.edu
 *
 * This file is part of the ProteinShader program.
 *
 * The ProteinShader is free software; you can redistribute it and/or
 * modify it under the terms of the GNU General Public License as
 * published by the Free Software Foundation; either version 3 of the
 * License, or (at your option) any later version.
 *
 * The ProteinShader is distributed in the hope that it will be
 * useful, but WITHOUT ANY WARRANTY; without even the implied
 * warranty of MERCHANTABILITY or FITNESS FOR A PARTICULAR PURPOSE.
 * See the GNU General Public License for more details.
 *
 * You should have received a copy of the GNU General
 * Public License along with this program.  If not, see
 * <http://www.gnu.org/licenses/>.
 *
 ******************************************************************************/

package org.proteinshader.graphics.shader;

import org.proteinshader.graphics.enums.*;
import java.io.File;

// All subsequent comments beginning with "/**" and ending with "*/"
// are intended to be used by JavaDoc to generate an API in html form.

/*******************************************************************************
Stores information on an OpenGL Shading Language "program" object.

<br/><br/>
The vertex shader object, fragment shader object, and the "program"
object they are linked with are all stored on the graphics card.
OpenGL assigns an integer reference (a C language type handle) that
is needed by OpenGL commands that work with these objects.  This Java
class stores these integer references, as well as the Java File
objects that refer to the shader source code files.

<br/><br/>
This class is only for storing information.  The ShaderProgramFactory
has the methods used to compile and link shaders, as well as a method
to delete them from graphics card memory.
*******************************************************************************/
public class ShaderProgram
{
    // All private instance variables are declared here.
    private ShaderEnum  m_pair;
    private File        m_vertFile,
                        m_fragFile;
    private int         m_programName,
                        m_vertShaderName,
                        m_fragShaderName;
    
    /***************************************************************************
    Constructs a ShaderProgram object to store info on an OpenGL
    Shading Language "program" object.

    @param vertFile  the file with the vertex shader source code.
    @param fragFile  the file with the fragment shader source code.
    @param pair      the ShaderEnum that the vertex and fragment shader 
                     filenames were originally stored in.
    ***************************************************************************/
    public ShaderProgram( File vertFile, File fragFile, ShaderEnum pair )
    {
        m_pair = pair;
        m_vertFile = vertFile;
        m_fragFile = fragFile;
        
        // Set all integer reference to zero.
        m_programName = 0;
        m_vertShaderName = 0;
        m_fragShaderName = 0;
    }

    /***************************************************************************
    Constructs a ShaderProgram object to store info on an OpenGL
    Shading Language "program" object.
    ***************************************************************************/
    public ShaderProgram()
    {
        // Set vertex and fragment shader file to null.
        this( null, null, null );
    }

    /***************************************************************************
    Returns the type of shader pair (vertex and fragment pair).

    @return The pair as a ShaderEnum.
    ***************************************************************************/
    public ShaderEnum getPair()
    {
        return m_pair;
    }
    
    /***************************************************************************
    Sets the type of shader pair (vertex and fragment pair).

    @param pair  the type of shader pair.
    ***************************************************************************/
    public void setPair( ShaderEnum pair )
    {
        m_pair = pair;
    }
    
    /***************************************************************************
    Returns the name (an integer) of the OpenGL Shading Language
    "program" object.

    @return The name (an integer) of the OpenGL "program" object.
    ***************************************************************************/
    public int getProgramName()
    {
        return m_programName;
    }

    /***************************************************************************
    Sets the name (an integer) of the OpenGL Shading Language
    "program" object.

    @param programName  the name (an integer) of the OpenGL "program"
    object.
    ***************************************************************************/
    public void setProgramName( int programName )
    {
        m_programName = programName;
    }

    /***************************************************************************
    Returns the name (an integer) of the vertex shader object.

    @return The name (an integer) of the vertex shader.
    ***************************************************************************/
    public int getVertShaderName()
    {
        return m_vertShaderName;
    }

    /***************************************************************************
    Sets the name (an integer) of the OpenGL vertex shader object.

    @param vertShaderName  the name (an integer) of the vertex shader.
    ***************************************************************************/
    public void setVertShaderName( int vertShaderName )
    {
        m_vertShaderName = vertShaderName;
    }

    /***************************************************************************
    Returns the name (an integer) of the fragment shader object.

    @return The name (an integer) of the fragment shader.
    ***************************************************************************/
    public int getFragShaderName()
    {
        return m_fragShaderName;
    }

    /***************************************************************************
    Sets the name (an integer) of the OpenGL fragment shader object.

    @param fragShaderName  the name (an integer) of the fragment
                           shader.
    ***************************************************************************/
    public void setFragShaderName( int fragShaderName )
    {
        m_fragShaderName = fragShaderName;
    }

    /***************************************************************************
    Returns the File the vertex shader source code was obtained from.

    @return The vertex shader File.
    ***************************************************************************/
    public File getVertFile()
    {
        return m_vertFile;
    }

    /***************************************************************************
    Sets the vertex shader source code File.

    @param vertFile  the vertex shader File.
    ***************************************************************************/
    public void setVertFile( File vertFile )
    {
        m_vertFile = vertFile;
    }

    /***************************************************************************
    Returns the File the fragment shader source code was obtained
    from.

    @return The fragment shader File.
    ***************************************************************************/
    public File getFragFile()
    {
        return m_fragFile;
    }

    /***************************************************************************
    Sets the fragment shader source code File.

    @param fragFile  the fragment shader File.
    ***************************************************************************/
    public void setFragFile( File fragFile )
    {
        m_fragFile = fragFile;
    }
}
