# Supplementary material for: ProteinShader: illustrative rendering of macromolecules
Source: BMC Struct Biol. 2009 Mar 30;9:19. doi: 10.1186/1472-6807-9-19 (PMC2672931; doi:10.1186/1472-6807-9-19)
Supplement: Additional file 2 — ProteinShader program with source code. This compressed file contains everything in the binary distribution plus the Java source code and a build.xml file for compiling with Ant. [file 1472-6807-9-19-S2.gz › ProteinShader-beta-0_9_4-src/src/org/proteinshader/graphics/exceptions/GlyphConfigException.java]

/*******************************************************************************
 *
 * File     :    GlyphConfigException.java
 *
 * Author   :    Joseph R. Weber
 *
 * Purpose  :    To report errors that occur while creating a Glyph.
 *
 ******************************************************************************/

 /******************************************************************************
 *
 * Copyright 2007 Joseph Robert Weber, joe.weber@alumni.duke.edu
 *
 * This file is part of the ProteinShader program.
 *
 * The ProteinShader is free software; you can redistribute it and/or
 * modify it under the terms of the GNU General Public License as
 * published by the Free Software Foundation; either version 3 of the
 * License, or (at your option) any later version.
 *
 * The ProteinShader is distributed in the hope that it will be
 * useful, but WITHOUT ANY WARRANTY; without even the implied
 * warranty of MERCHANTABILITY or FITNESS FOR A PARTICULAR PURPOSE.
 * See the GNU General Public License for more details.
 *
 * You should have received a copy of the GNU General
 * Public License along with this program.  If not, see
 * <http://www.gnu.org/licenses/>.
 *
 ******************************************************************************/

package org.proteinshader.graphics.exceptions;

import java.lang.Exception;

// All subsequent comments beginning with "/**" and ending with "*/"
// are intended to be used by JavaDoc to generate an API in html form.

/*******************************************************************************
To report errors that occur while creating a Glyph.

<br/><br/>
This subclass of GlyphException is intended to be used when there is
a problem with a configuration file for a glyph set.  The constructor
expects the name of the config file and a short error message.
*******************************************************************************/
public class GlyphConfigException extends GlyphException
{
    // All private instance variables are listed here.
    private String  m_configFilename;

    /***************************************************************************
    The message given this constructor can be retrieved using
    getMessage().

    @param configFilename  the name of the configuration file.
    @param message  a short message explaining the error.
    ***************************************************************************/
    public GlyphConfigException( String configFilename,
                                 String message )
    {
        super( message );

        m_configFilename = configFilename;
    }

    /***************************************************************************
    Returns the name of the configuation file that had a problem.

    @return  The config filename as a String.
    ***************************************************************************/
    public String getConfigFilename()
    {
        return m_configFilename;
    }
}
