# Supplementary material for: ProteinShader: illustrative rendering of macromolecules
Source: BMC Struct Biol. 2009 Mar 30;9:19. doi: 10.1186/1472-6807-9-19 (PMC2672931; doi:10.1186/1472-6807-9-19)
Supplement: Additional file 2 — ProteinShader program with source code. This compressed file contains everything in the binary distribution plus the Java source code and a build.xml file for compiling with Ant. [file 1472-6807-9-19-S2.gz › ProteinShader-beta-0_9_4-src/src/org/proteinshader/graphics/exceptions/GlyphImageException.java]

/*******************************************************************************
 *
 * File     :    GlyphImageException.java
 *
 * Author   :    Joseph R. Weber
 *
 * Purpose  :    To report errors that occur while creating a Glyph.
 *
 ******************************************************************************/

 /******************************************************************************
 *
 * Copyright 2007 Joseph Robert Weber, joe.weber@alumni.duke.edu
 *
 * This file is part of the ProteinShader program.
 *
 * The ProteinShader is free software; you can redistribute it and/or
 * modify it under the terms of the GNU General Public License as
 * published by the Free Software Foundation; either version 3 of the
 * License, or (at your option) any later version.
 *
 * The ProteinShader is distributed in the hope that it will be
 * useful, but WITHOUT ANY WARRANTY; without even the implied
 * warranty of MERCHANTABILITY or FITNESS FOR A PARTICULAR PURPOSE.
 * See the GNU General Public License for more details.
 *
 * You should have received a copy of the GNU General
 * Public License along with this program.  If not, see
 * <http://www.gnu.org/licenses/>.
 *
 ******************************************************************************/

package org.proteinshader.graphics.exceptions;

import java.lang.Exception;

// All subsequent comments beginning with "/**" and ending with "*/"
// are intended to be used by JavaDoc to generate an API in html form.

/*******************************************************************************
To report errors that occur while creating a Glyph.

<br/><br/>
This subclass of GlyphException is intended to be used when the
image for an individual glyph could not be copied from a larger image
that contains a set of glyphs.  This error would occur if there was
a problem calculating the correct pixel index positions for extracting
the glyph image.  Therefore, this exception class has data members
for storing all of the information relevant to the attempted
extraction.
*******************************************************************************/
public class GlyphImageException extends GlyphException
{
    // All private instance variables are listed here.
    private String  m_name;
    private int     m_x1,
                    m_y1,
                    m_x2,
                    m_y2,
                    m_bytesPerPixel,
                    m_glyphWidth,
                    m_glyphHeight,
                    m_glyphSetImageWidth,
                    m_glyphSetImageHeight;

    /***************************************************************************
    The message given this constructor can be retrieved using
    getMessage().

    @param name  the name of a glyph is usually a single character.
    @param x1    x-coordinate of upper left corner of the glyph.
    @param y1    y-coordinate of upper left corner of the glyph.
    @param x2    x-coordinate of lower right corner of the glyph.
    @param y2    y-coordinate of lower right corner of the glyph.
    @param bytesPerPixel  there can be 1 to 4 bytes per pixel.
    @param glyphWidth   the width of the Glyph image in pixels.
    @param glyphHeight  the height of the Glyph image in pixels.
    @param glyphSetImageWidth   the GlyphSet image width in pixels.
    @param glyphSetImageHeight  the GlyphSet image height in pixels.
    ***************************************************************************/
    public GlyphImageException( String name,
                                int x1, int y1,
                                int x2, int y2,
                                int bytesPerPixel,
                                int glyphWidth,
                                int glyphHeight,
                                int glyphSetImageWidth,
                                int glyphSetImageHeight )
    {
        super( "An error occurred while creating a Glyph." );

        m_name = name;
        m_x1 = x1;
        m_y1 = y1;
        m_x2 = x2;
        m_y2 = y2;
        m_bytesPerPixel = bytesPerPixel;
        m_glyphWidth  = glyphWidth;
        m_glyphHeight = glyphHeight;
        m_glyphSetImageWidth  = glyphSetImageWidth;
        m_glyphSetImageHeight = glyphSetImageHeight;
    }

    /***************************************************************************
    Returns the name of the glyph.  The name is usually only one
    character, but a glyph can sometimes represent two or more
    characters.

    @return  The name as a String.
    ***************************************************************************/
    public String getName()
    {
        return m_name;
    }

    /***************************************************************************
    Returns the x-coordinate of the top left corner of the glyph.

    @return  The x-coordinate of the top left corner of the glyph.
    ***************************************************************************/
    public int getX1()
    {
        return m_x1;
    }

    /***************************************************************************
    Returns the y-coordinate of the top left corner of the glyph.

    @return  The y-coordinate of the top left corner of the glyph.
    ***************************************************************************/
    public int getY1()
    {
        return m_y1;
    }

    /***************************************************************************
    Returns the x-coordinate of the bottom right corner of the glyph.

    @return  The x-coordinate of the bottom right corner of the glyph.
    ***************************************************************************/
    public int getX2()
    {
        return m_x2;
    }

    /***************************************************************************
    Returns the y-coordinate of the bottom right corner of the glyph.

    @return  The y-coordinate of the bottom right corner of the glyph.
    ***************************************************************************/
    public int getY2()
    {
        return m_y2;
    }

    /***************************************************************************
    Returns the number of bytes per pixel for the glyph.

    @return  The number of bytes per pixel.
    ***************************************************************************/
    public int getBytesPerPixel()
    {
        return m_bytesPerPixel;
    }

    /***************************************************************************
    Returns the width of the Glyph in pixels.

    @return  The width in bytes.
    ***************************************************************************/
    public int getGlyphWidth()
    {
        return m_glyphWidth;
    }

    /***************************************************************************
    Returns the height of the Glyph in pixels.

    @return  The height in pixels.
    ***************************************************************************/
    public int getGlyphHeight()
    {
        return m_glyphHeight;
    }

    /***************************************************************************
    Returns the width in pixels of the glyph set image.

    @return  The width in pixels.
    ***************************************************************************/
    public int getGlyphSetImageWidth()
    {
        return m_glyphSetImageWidth;
    }

    /***************************************************************************
    Returns the height in pixels of the glyph set image.

    @return  The height in pixels.
    ***************************************************************************/
    public int getGlyphSetImageHeight()
    {
        return m_glyphSetImageHeight;
    }
}
