# Supplementary material for: ProteinShader: illustrative rendering of macromolecules
Source: BMC Struct Biol. 2009 Mar 30;9:19. doi: 10.1186/1472-6807-9-19 (PMC2672931; doi:10.1186/1472-6807-9-19)
Supplement: Additional file 2 — ProteinShader program with source code. This compressed file contains everything in the binary distribution plus the Java source code and a build.xml file for compiling with Ant. [file 1472-6807-9-19-S2.gz › ProteinShader-beta-0_9_4-src/src/org/proteinshader/graphics/typography/TextLabelFactory.java]

/*******************************************************************************
 *
 * File    :    TextLabelFactory.java
 *
 * Author  :    Joseph R. Weber
 *
 * Purpose :    Uses a GlyphSet to create short text labels to place
 *              on segments of a tube or ribbon.
 *
 ******************************************************************************/

 /******************************************************************************
 *
 * Copyright 2007 Joseph Robert Weber, joe.weber@alumni.duke.edu
 *
 * This file is part of the ProteinShader program.
 *
 * The ProteinShader is free software; you can redistribute it and/or
 * modify it under the terms of the GNU General Public License as
 * published by the Free Software Foundation; either version 3 of the
 * License, or (at your option) any later version.
 *
 * The ProteinShader is distributed in the hope that it will be
 * useful, but WITHOUT ANY WARRANTY; without even the implied
 * warranty of MERCHANTABILITY or FITNESS FOR A PARTICULAR PURPOSE.
 * See the GNU General Public License for more details.
 *
 * You should have received a copy of the GNU General
 * Public License along with this program.  If not, see
 * <http://www.gnu.org/licenses/>.
 *
 ******************************************************************************/

package org.proteinshader.graphics.typography;

import org.proteinshader.graphics.exceptions.*;
import java.nio.ByteBuffer;
import java.io.*;
import java.util.*;

// All subsequent comments beginning with "/**" and ending with "*/"
// are intended to be used by JavaDoc to generate an API in html form.

/*******************************************************************************
Uses a GlyphSet to create short text labels to place on segments of
a tube or ribbon.  The labels will be amino acid abbreviations and
sequence numbers (e.g. 'A 123' for alanine as the 123 amino acid in
a chain).
*******************************************************************************/
public class TextLabelFactory
{
    // All private instance variables are declared here.
    private GlyphSetFactoryFactory  m_gsfFactory;
    private String                  m_fontsDirectory;
    private GlyphSet                m_glyphSet;
    private boolean                 m_debug;

    /***************************************************************************
    Constructs a TextLabelFactory.
    ***************************************************************************/
    public TextLabelFactory()
    {
        m_gsfFactory = new GlyphSetFactoryFactory();
        m_fontsDirectory = GlyphSetFactoryFactory.FONT_DIRECTORY;
        m_glyphSet = null;
        m_debug = false;
    }

    /***************************************************************************
    Setting debug to true will turn on debugging (which prints data
    to standard out) for the GlyphSetFactory.

    @param debug  boolean value to turn debugging on or off.
    ***************************************************************************/
    public void setDebug( boolean debug )
    {
        m_debug = debug;
    }

    /***************************************************************************
    Uses Glyph objects to create a TextLabel with a Buffer containing
    an image based on the text String given as an argument.

    @param text    the string of characters to create an image for.
    @param width   the width of the label in pixels.
    @param height  the height of the label in pixels.
    @return  A TextLabel object with a Buffer holding the image.
    ***************************************************************************/
    public TextLabel createLabel( String text, int width, int height )
    {
        TextLabel label = null;
        if( m_debug ) { System.out.println( "\n" + text + "\n" ); }

        if( m_glyphSet != null ) {
            // Get a list of Glyphs based on the text argument.
            List<Glyph> glyphs = m_glyphSet.getGlyphs( text );

            // Create a 2D byte array with the glyph images.
            byte [][] bytes =
                          createByteArray2D( width, height, glyphs);
            if( m_debug ) { debugPrint( bytes ); }

            // Convert the 2D byte array into a byte buffer.
            int bytesPerPixel = m_glyphSet.getBytesPerPixel();
            ByteBuffer buffer =
                           createByteBuffer( bytes, bytesPerPixel);

            // Add info to the TextLabel.  The width and height are
            // switched because the createByteBuffer() method is
            // intended to deliberately flip the image on its side.
            label = new TextLabel( text,
                                   m_glyphSet.getFormat(),
                                   m_glyphSet.getDataType(),
                                   height, // Use height for width.
                                   width,  // Use width for height.
                                   bytesPerPixel,
                                   buffer );
        }
        return label;
    }

    /***************************************************************************
    Obtains a set of glyphs by using the default '.conf' configuration
    file in the fonts directory.

    @throws GlyphException  if a problem occurs while trying to read
                            the set of glyphs from a file.
    ***************************************************************************/
    public void readGlyphSet() throws GlyphException
    {
        // TODO: Add method to search for first '.conf' file in
        //       the fonts directory and use it as the default.
        readGlyphSet( m_fontsDirectory + "Verdana18Bold.conf" );
    }

    /***************************************************************************
    Reads the config file given as an argument and use the info to
    create a GlyphSet.

    <br/><br/>
    The config file needs to specify the full package qualified name
    of a concrete GlyphSetFactory and whatever other information
    the GlyphSetFactory will need to find a source and read in the
    Glyphs.  For the first written GlyphSetFactory, the keys are
    filename, fontname, typeface, fontSize, and bytesPerPixel.
    However, the exact set of keys for future GlyphSetFactories
    could vary, which is why a Properties object (a type of hash)
    is used to store the key-value pairs.

    @param config  the name of the configuration file to read.
    @throws GlyphException  if a problem occurs while trying to read
                            the set of glyphs from a file.
    ***************************************************************************/
    public void readGlyphSet( String config ) throws GlyphException
    {
        // Read the config file into a Properties hash.
        Properties p = m_gsfFactory.readConfigFile( config );

        // Get the name of the GlyphSetFactory and load it.
        String factoryName = p.getProperty( "factory" );
        GlyphSetFactory gsFactory =
            m_gsfFactory.createGlyphSetFactory( factoryName, config );

        // Turn on debugging if requested and then create a GlyphSet.
        gsFactory.setDebug( m_debug );
        m_glyphSet = gsFactory.readGlyphSet( p );
    }

    /***************************************************************************
    ////////////////////////////////////////////////////////////////////////////
    /////////////////  ALL METHODS BELOW THIS LINE ARE PRIVATE  ////////////////
    ////////////////////////////////////////////////////////////////////////////
    ***************************************************************************/

    ///////////////////////////////// private //////////////////////////////////
    /***************************************************************************
    Creates a 2D byte array of the requested size and then copies into
    it the bytes from each Glyph.

    <br/><br/>
    The Glyphs will be centered, unless their combined width is
    greater than the width of the label, in which case the first glyph
    will be drawn starting at column zero and at least part of the
    last glyph will be truncated along its width.  Each glyph will be
    centered by height, unless the glyph is too tall, in which case
    it will tart at row 0 and be truncated at the bottom.

    @param width   the width of the label in pixels.
    @param height  the height of the label in pixels.
    @param glyphs  the list of Glyph objects to copy images from.
    @return  A 2D array of bytes with the Glyph bytes.
    ***************************************************************************/
    private byte [][] createByteArray2D( int width,
                                         int height,
                                         List<Glyph> glyphs )
    {
        // Create a 2D byte array of the requested size.
        int bytesPerPixel = m_glyphSet.getBytesPerPixel();
        byte [][] label = new byte[height][width*bytesPerPixel];

        // Calculate the start column for placing the first glyph.
        int startCol = getStartColumn( glyphs, width, bytesPerPixel);

        // Copy each glyph into the label image.
        for( Glyph glyph : glyphs ) {
            copyBytes( label, glyph.getImage(), startCol );
            startCol += glyph.getWidth() * bytesPerPixel;
            if( startCol >= label[0].length ) {
                break;
            }
        }
        return label;
    }

    ///////////////////////////////// private //////////////////////////////////
    /***************************************************************************
    Copy bytes from the source 2D array into the target 2D array.

    @param target    the target 2D array to copy bytes into.
    @param source    the source 2D array to copy bytes from.
    @param startCol  the first source column to copy bytes into.
    ***************************************************************************/
    private void copyBytes( byte [][] target,
                            byte [][] source,
                            int startCol )
    {
        // Calculate the first and last rows and columns to copy to.
        int targetCols = target[0].length,
            targetRows = target.length,
            sourceCols = source[0].length,
            sourceRows = source.length,
            endCol     = getEndCol( startCol, sourceCols, targetCols),
            startRow   = getStartRow( sourceRows, targetRows ),
            endRow     = getEndRow( startRow, sourceRows, targetRows);

        // Print calculations if debugging is turned on.
        if( m_debug ) {
            debugPrint( startCol, endCol, startRow, endRow );
        }
        // Copy bytes from the source to the target.
        for( int row = startRow, i = 0; row <= endRow; ++row, ++i ) {
            for(int col = startCol, j = 0; col <= endCol; ++col, ++j){
                target[row][col] = source[i][j];
            }
        }
    }

    ///////////////////////////////// private //////////////////////////////////
    /***************************************************************************
    Calculates the index of the image column to start copying the
    first glyph into.

    @param glyphs         a list of Glyphs.
    @param labelWidth     the width of the label in pixels.
    @param bytesPerPixel  the number of bytes per pixel.
    @return  The start column for the first Glyph to copy into the
             text label.
    ***************************************************************************/
    private int getStartColumn( List<Glyph> glyphs,
                                int labelWidth,
                                int bytesPerPixel )
    {
        // Calculate the total width of the glyphs.
        int totalWidth = 0;
        for( Glyph glyph : glyphs ) {
            totalWidth += glyph.getWidth();
        }
        // Calculate the start column.
        int difference = labelWidth - totalWidth,
            startCol   = (difference / 2) * bytesPerPixel;

        return (startCol >= 0) ? startCol : 0;
    }

    ///////////////////////////////// private //////////////////////////////////
    /***************************************************************************
    Calculates the index of the last target column to copy into.

    <br/><br/>
    The source will be the 2D array with a glyph image in it, and the
    target will be the label 2D array.

    @param startCol    first target column to copy into.
    @param sourceCols  width (columns) of 2D array to copy from.
    @param targetCols  width (columns) of 2D array to copy into.
    @return  The last target column to copy into.
    ***************************************************************************/
    private int getEndCol( int startCol, int sourceCols,
                           int targetCols)
    {
        int endCol = startCol + sourceCols - 1;
        return (endCol < targetCols) ? endCol : targetCols - 1;
    }

    ///////////////////////////////// private //////////////////////////////////
    /***************************************************************************
    Calculates the index of the target row to start copying into.

    <br/><br/>
    The source will be the 2D array with a glyph image in it, and the
    target will be the label 2D array.

    @param sourceRows  the height (total rows) of the source 2D array.
    @param targetRows  the height (total rows) of the target 2D array.
    @return  The first target row to copy into.
    ***************************************************************************/
    private int getStartRow( int sourceRows, int targetRows )
    {
        int startRow = (targetRows - sourceRows) / 2;
        return (startRow >= 0) ? startRow : 0;
    }

    ///////////////////////////////// private //////////////////////////////////
    /***************************************************************************
    Calculates the index of the last target row to copy into.

    <br/><br/>
    The source will be the 2D array with a glyph image in it, and the
    target will be the label 2D array.

    @param startRow    the row of the target to start copying into.
    @param sourceRows  the height (total rows) of the source 2D array.
    @param targetRows  the height (total rows) of the target 2D array.
    @return  The last target row to copy into.
    ***************************************************************************/
    private int getEndRow( int startRow,
                           int sourceRows,
                           int targetRows )
    {
        int endRow = startRow + sourceRows - 1;
        return (endRow < targetRows) ? endRow : targetRows - 1;
    }

    ///////////////////////////////// private //////////////////////////////////
    /***************************************************************************
    Converts a 2D byte array into a linear byte buffer.

    <br/><br/>
    To get the desired final orientation of the image, the pixels
    are read column-wise as they are transferred from the 2D byte
    array to the byte buffer, so columns become rows and rows become
    columns.  When using the byte buffer, the number of rows and
    number of columns are switched (relative to the original 2D
    byte array).

    @param bytes  the 2D byte array to convert to a byte buffer.
    @param bytesPerPixel  the number of bytes per pixel.
    @return  A linear byte buffer equivalent to the 2D array.
    ***************************************************************************/
    private ByteBuffer createByteBuffer( byte [][] bytes,
                                         int bytesPerPixel )
    {
        int capacity = bytes.length * bytes[0].length;
        ByteBuffer buffer = ByteBuffer.allocate( capacity );

        int rows = bytes.length,     // number of rows in 2D-array
            cols = bytes[0].length;  // number of cols in 2D-array

        // Flip image on its side when copying image into the buffer.
        for( int col = 0; col < cols; col += bytesPerPixel ) {
            // Copy however many bytes are in a pixel.
            for( int row = rows - 1; row >= 0; --row ) {
                buffer.put( bytes[row][col] );

                // Read additional bytes if
                // more than 1 byte per pixel.
                int temp = col;
                for( int b = 1; b < bytesPerPixel; ++b ) {
                    buffer.put( bytes[row][++col] );
                }
                // Make sure col is  reset before going to next row.
                col = temp;
            }
        }
        buffer.rewind();
        return buffer;
    }

    ///////////////////////////////// private //////////////////////////////////
    /***************************************************************************
    Prints several variables calculated in the copyBytes() method.

    @param startCol  the first column of the target to copy into.
    @param endCol    the last column of the target to copy into.
    @param startRow  the first row of the target to copy into.
    @param endRow    the last row of the target to copy into.
    ***************************************************************************/
    private void debugPrint( int startCol, int endCol,
                             int startRow, int endRow )
    {
        System.out.println(
            "\nstartCol = " + startCol + "\n"
            + "endCol   = " + endCol + "\n"
            + "startRow = " + startRow + "\n"
            + "endRow   = " + endRow + "\n" );
    }

    ///////////////////////////////// private //////////////////////////////////
    /***************************************************************************
    Prints the 2D array with the label in it.

    @param label  the 2D array the glyphs were copied into.
    ***************************************************************************/
    private void debugPrint( byte [][] label )
    {
        System.out.println(
            "\nPrinting the text label 2D array...\n" );

        for( int row = label.length - 1; row >= 0; --row  ) {
            for( int col = 0; col < label[row].length; ++col ) {
                int b = label[row][col];
                b = (b < 0) ? (b + 256) : b;
                System.out.printf( "%03d ", b );
            }
            System.out.println();
        }
        System.out.println();
    }
}
