# Supplementary material for: ProteinShader: illustrative rendering of macromolecules
Source: BMC Struct Biol. 2009 Mar 30;9:19. doi: 10.1186/1472-6807-9-19 (PMC2672931; doi:10.1186/1472-6807-9-19)
Supplement: Additional file 2 — ProteinShader program with source code. This compressed file contains everything in the binary distribution plus the Java source code and a build.xml file for compiling with Ant. [file 1472-6807-9-19-S2.gz › ProteinShader-beta-0_9_4-src/src/org/proteinshader/graphics/typography/GLF2Header.java]

/*******************************************************************************
 *
 * File    :    GLF2Header.java
 *
 * Author  :    Joseph R. Weber
 *
 * Purpose :    Stores information from the header of a '.glf' file.
 *
 ******************************************************************************/

 /******************************************************************************
 *
 * Copyright 2007 Joseph Robert Weber, joe.weber@alumni.duke.edu
 *
 * This file is part of the ProteinShader program.
 *
 * The ProteinShader is free software; you can redistribute it and/or
 * modify it under the terms of the GNU General Public License as
 * published by the Free Software Foundation; either version 3 of the
 * License, or (at your option) any later version.
 *
 * The ProteinShader is distributed in the hope that it will be
 * useful, but WITHOUT ANY WARRANTY; without even the implied
 * warranty of MERCHANTABILITY or FITNESS FOR A PARTICULAR PURPOSE.
 * See the GNU General Public License for more details.
 *
 * You should have received a copy of the GNU General
 * Public License along with this program.  If not, see
 * <http://www.gnu.org/licenses/>.
 *
 ******************************************************************************/

package org.proteinshader.graphics.typography;

import org.proteinshader.graphics.exceptions.*;

// All subsequent comments beginning with "/**" and ending with "*/"
// are intended to be used by JavaDoc to generate an API in html form.

/*******************************************************************************
Stores information from the header of a '.glf' file.  See comments in
class GLF2GlyphSetFactory for an explanation of what a '.glf' file is.
*******************************************************************************/
public class GLF2Header
{
    /** The header in a '.glf' file has 24 bytes.  */
    public static final int HEADER_BYTES = 24;

    /** The bitmap width integer starts at index 4 of the header. */
    public static final int WIDTH_INDEX = 4;

    /** The bitmap height integer starts at index 8 of the header. */
    public static final int HEIGHT_INDEX = 8;

    /** The start char integer starts at index 12 of the header. */
    public static final int START_INDEX = 12;

    /** The end char integer starts at index 16 of the header. */
    public static final int END_INDEX = 16;

    /** Each character info block in a '.glf' file has 24 bytes.  */
    public static final int CHAR_INFO_BYTES = 24;

    /** The bitmap width integer starts at index 8 of the header. */
    public static final int X1_INDEX = 8;

    /** The bitmap height integer starts at index 12 of the header. */
    public static final int Y1_INDEX = 12;

    /** The start char integer starts at index 16 of the header. */
    public static final int X2_INDEX = 16;

    /** The end char integer starts at index 20 of the header. */
    public static final int Y2_INDEX = 20;

    /** The mipmap uses two bytes per
        pixel (luminescence and alpha). */
    public static final int BYTES_PER_PIXEL = 2;

    // All private instance variables for Header are declared here.
    private String  m_filename;
    private int     m_bitmapWidth,
                    m_bitmapHeight,
                    m_startChar,
                    m_endChar;

    /***************************************************************************
    Constructs a GLF2Header.

    @param filename      the name of the '.glf' file.
    @param bitmapWidth   the width of the bitmap in the '.glf' file.
    @param bitmapHeight  the height of the bitmap in the '.glf' file.
    @param startChar     the first character in the '.glf' file.
    @param endChar       the last character in the '.glf' file.
    ***************************************************************************/
    public GLF2Header( String filename,
                       int bitmapWidth, int bitmapHeight,
                       int startChar, int endChar )
    {
        m_filename     = filename;
        m_bitmapWidth  = bitmapWidth;
        m_bitmapHeight = bitmapHeight;
        m_startChar    = startChar;
        m_endChar      = endChar;
    }

    /***************************************************************************
    Returns the name of the '.glf' file the header is taken from.

    @return  The name of the '.glf'.
    ***************************************************************************/
    public String getFilename()
    {
        return m_filename;
    }

    /***************************************************************************
    Returns the width of the bitmap.

    @return  The width in pixels.
    ***************************************************************************/
    public int getBitmapWidth()
    {
        return m_bitmapWidth;
    }

    /***************************************************************************
    Returns the height of the bitmap.

    @return  The height in pixels.
    ***************************************************************************/
    public int getBitmapHeight()
    {
        return m_bitmapHeight;
    }

    /***************************************************************************
    Returns the start char (the first character in the glyph set).

    @return  The start char as an integer.
    ***************************************************************************/
    public int getStartChar()
    {
        return m_startChar;
    }

    /***************************************************************************
    Returns the end char (the last character in the glyph set).

    @return  The end char as an integer.
    ***************************************************************************/
    public int getEndChar()
    {
        return m_endChar;
    }
}
