# Supplementary material for: ProteinShader: illustrative rendering of macromolecules
Source: BMC Struct Biol. 2009 Mar 30;9:19. doi: 10.1186/1472-6807-9-19 (PMC2672931; doi:10.1186/1472-6807-9-19)
Supplement: Additional file 2 — ProteinShader program with source code. This compressed file contains everything in the binary distribution plus the Java source code and a build.xml file for compiling with Ant. [file 1472-6807-9-19-S2.gz › ProteinShader-beta-0_9_4-src/src/org/proteinshader/graphics/typography/TextLabelManager.java]

/*******************************************************************************
 *
 * File    :    TextLabelManager.java
 *
 * Author  :    Joseph R. Weber
 *
 * Purpose :    Knows how to create and cache OpenGL display lists
 *              holding an glTexSubImage2D() function with a bitmap
 *              for a text label that can be pasted onto curved
 *              surfaces.
 *
 ******************************************************************************/

 /******************************************************************************
 *
 * Copyright 2007 Joseph Robert Weber, joe.weber@alumni.duke.edu
 *
 * This file is part of the ProteinShader program.
 *
 * The ProteinShader is free software; you can redistribute it and/or
 * modify it under the terms of the GNU General Public License as
 * published by the Free Software Foundation; either version 3 of the
 * License, or (at your option) any later version.
 *
 * The ProteinShader is distributed in the hope that it will be
 * useful, but WITHOUT ANY WARRANTY; without even the implied
 * warranty of MERCHANTABILITY or FITNESS FOR A PARTICULAR PURPOSE.
 * See the GNU General Public License for more details.
 *
 * You should have received a copy of the GNU General
 * Public License along with this program.  If not, see
 * <http://www.gnu.org/licenses/>.
 *
 ******************************************************************************/

package org.proteinshader.graphics.typography;

import org.proteinshader.graphics.exceptions.*;
import org.proteinshader.structure.enums.*;
import javax.media.opengl.*;  // for jogl-JSR-231 (July 2006)
import java.nio.ByteBuffer;
import java.io.*;
import java.util.*;

// All subsequent comments beginning with "/**" and ending with "*/"
// are intended to be used by JavaDoc to generate an API in html form.

/*******************************************************************************
Knows how to create and cache OpenGL display lists holding the
glTexSubImage() with a bitmap for a text label that can be pasted
onto curved surfaces.
*******************************************************************************/
public class TextLabelManager
{
    /** The 'textlabel.frag' fragment shader uniform variable for a 2D
        texture map is named 'textLabelMap'.  */
    public static final String MAP = "textLabelMap";

    /** The x-offset for pasting a subimage is 47 pixels. */
    public static final int X_OFFSET = 15;

    /** The y-offset is 0 pasting a submimage is 0 pixels. */
    public static final int Y_OFFSET = 0;

    /** The blank texture map is 128 pixels wide. */
    public static final int TABLA_RASA_WIDTH = 64;

    /** The blank texture map is 128 pixels high. */
    public static final int TABLA_RASA_HEIGHT = 128;

    /** The blank texture map has 2 bytes per pixel. */
    public static final int BYTES_PER_PIXEL = 2;

    // All private instance variables are declared here.
    private HashMap<String, Integer>  m_hash;
    private TextLabelFactory          m_textLabelFactory;
    private int                       m_firstName,
                                      m_size,
                                      m_tablaRasa;
    private boolean                   m_debug;

    /***************************************************************************
    Constructs a TextLabelManager.
    ***************************************************************************/
    public TextLabelManager()
    {
        m_hash = new HashMap<String, Integer>();
        m_textLabelFactory = new TextLabelFactory();
        m_firstName = 0;  // the name of the first OpenGL display list
        m_size = 0;       // the number of OpenGL display lists
        m_tablaRasa = 0;
        m_debug = false;
    }

    /***************************************************************************
    Caches an OpenGL display list holding glTexSubImage2D( bitmap )
    for each textLabel in the list given as an argument.

    <br/><br/>
    The name (an integer) of each OpenGL display list is stored in a
    hash and can be obtained by giving a text label as an argument to
    the getTextLabelRef() method.  A text label is a segmentID (which
    is the same as the residueID of the AminoAcid that the Segment
    cooresponds to).

    @param gl          the current GL object.
    @param textLabels  a list of AminoAcid residueIDs.
    ***************************************************************************/
    public void cacheDisplayLists( GL gl, List<String> textLabels )
    {
        // Free graphics card memory for any existing display lists.
        deleteDisplayLists( gl );

        // Cache an OpenGL display list for each text label.
        m_size = textLabels.size();
        if( m_size > 0 ) {
            // Get names (integers) for the OpenGL display lists.
            m_firstName = gl.glGenLists( m_size );
            int count = m_firstName;

            // Add OpenGL display lists to hash.
            for( String hashKey : textLabels ) {
                addDisplayListToHash( gl, hashKey, count );
                count++;
            }
        }
    }

    /***************************************************************************
    Frees graphics card memory for any OpenGL display lists currently
    being used to store text labels.

    @param gl  the current GL object.
    ***************************************************************************/
    public void deleteDisplayLists( GL gl )
    {
        gl.glDeleteLists( m_firstName, m_size );
        m_firstName = 0;
        m_size = 0;
        m_hash.clear();
    }

    /***************************************************************************
    Enables OpenGL texture mapping and binds a texture with text
    cooresponding to the segmentID given as an argument.

    <br/><br/>
    A blank texture map (the tabla rasa) will be loaded and then a
    subimage (based on the segmentID) will be copied into the texture
    map by using the glTexSubImage2D() function.

    <br/><br/>
    If the region type argument is HELIX, then the texture wrapping
    mode will be set to GL_CLAMP so that the text label will only
    appear on one side of a tube representation (the side facing the
    outside of the Helix).  For LOOP and BETA_STRAND, the texture
    wrapping mode will be set to GL_REPEAT so that the text label
    will be pasted on both side of a tube segment.

    @param gl         the current GL object.
    @param segmentID  the segmentID will be used to select a subimage.
    @param shaders    the name (an integer) of the shader pair that is
                      used for texture mapped text.
    @param regionType the region type can be Loop, Helix, or
                      BetaStrand.
    ***************************************************************************/
    public void enableTexture( GL gl, String segmentID, int shaders,
                               RegionEnum regionType )
    {
        // Is the texture reference valid?
        if( gl.glIsTexture( m_tablaRasa ) && shaders != 0 ) {
            // Set the tabla rasa to be the active texture.
            gl.glActiveTexture( GL.GL_TEXTURE0 );
            gl.glEnable( GL.GL_TEXTURE_2D );
            gl.glBindTexture( GL.GL_TEXTURE_2D, m_tablaRasa );
            gl.glTexParameterf(GL.GL_TEXTURE_2D, GL.GL_TEXTURE_WRAP_S,
                   (regionType == RegionEnum.HELIX) ? GL.GL_CLAMP
                                                    : GL.GL_REPEAT );
            // Call OpenGL display list
            // with glTexSubImage2D() function.
            gl.glCallList( getTextLabelRef( segmentID ) );

            // Set the texture as a fragment shader uniform variable.
            int location = gl.glGetUniformLocation( shaders, MAP );
            if( location != -1 ) {
                gl.glUniform1i( location, 0 );
                //System.out.println(
                //    "textLabelMap location = " + location + "\n" );
            }
        }
    }

    /***************************************************************************
    Loads a blank texture map, the reusable tabla rasa.

    <br/><br/>
    If there is already a table rasa, its memory will be freed before
    creating a new one.

    @param gl  the current GL object.
    ***************************************************************************/
    public void loadTablaRasa( GL gl )
    {
        // Free graphics card memory for .
        deleteTablaRasa( gl );

        // Create blank texture in graphics card memory.
        m_tablaRasa = createBlankTexture( gl,
            TABLA_RASA_WIDTH, TABLA_RASA_HEIGHT, BYTES_PER_PIXEL );
    }

    /***************************************************************************
    Frees graphics card memory for the tabla rasa.

    @param gl  the current GL object.
    ***************************************************************************/
    public void deleteTablaRasa( GL gl )
    {
        gl.glDeleteLists( m_tablaRasa, 1 );

        m_tablaRasa = 0;
    }

    /***************************************************************************
    Obtains a set of glyphs by using the default '.conf' configuration
    file in the fonts directory.

    @throws GlyphException  if a problem occurs while trying to read
                            the set of glyphs from a file.
    ***************************************************************************/
    public void readGlyphSet() throws GlyphException
    {
        m_textLabelFactory.readGlyphSet();
    }

    /***************************************************************************
    Setting debug to true will turn on debugging (which prints data
    to standard out).

    @param debug  boolean value to turn debugging on or off.
    ***************************************************************************/
    public void setDebug( boolean debug )
    {
        m_debug = debug;
    }

    /***************************************************************************
    ////////////////////////////////////////////////////////////////////////////
    /////////////////  ALL METHODS BELOW THIS LINE ARE PRIVATE  ////////////////
    ////////////////////////////////////////////////////////////////////////////
    ***************************************************************************/

    ///////////////////////////////// private //////////////////////////////////
    /***************************************************************************
    Creates a blank OpenGL texture object and returns its name (an
    integer).

    @param width   the width of the texture map in pixels.
    @param height  the height of the texture map in pixels.
    @param bytesPerPixel  the number of bytes per pixel.
    @return  The name (an integer) of the texture object.
    ***************************************************************************/
    private int createBlankTexture( GL gl, int width, int height,
                                    int bytesPerPixel )
    {
        // Create a byte buffer filled with zeros.
        int size = (width * bytesPerPixel) * height;
        ByteBuffer buffer = ByteBuffer.wrap( new byte[size] );

        // Create a new OpenGL textue and bind the pixels.
        int name[] = { 0 };
        gl.glGenTextures( 1, name, 0 );
        gl.glBindTexture( GL.GL_TEXTURE_2D, name[0] );
        gl.glTexImage2D( GL.GL_TEXTURE_2D, 0, 2, width, height, 0,
            GL.GL_LUMINANCE_ALPHA, GL.GL_UNSIGNED_BYTE, buffer );

        // Specify texture wrapping parameters.
        gl.glTexParameterf(
            GL.GL_TEXTURE_2D, GL.GL_TEXTURE_WRAP_S, GL.GL_REPEAT );
        gl.glTexParameterf(
            GL.GL_TEXTURE_2D, GL.GL_TEXTURE_WRAP_T, GL.GL_REPEAT );

        // Specify filtering for magnification and minification.
        gl.glTexParameterf(
            GL.GL_TEXTURE_2D, GL.GL_TEXTURE_MAG_FILTER, GL.GL_LINEAR);
        gl.glTexParameterf(
            GL.GL_TEXTURE_2D, GL.GL_TEXTURE_MIN_FILTER, GL.GL_LINEAR);

        return name[0];
    }

    ///////////////////////////////// private //////////////////////////////////
    /***************************************************************************
    Uses the segmentID as a hash key to look up the OpenGL display
    list with a glTexSubImage2D( bitmap ) function where the bitmap
    has the text cooresponding to the segmentID.

    <br/><br/>
    The bitmap (buffer of bytes) given to the glTexSubImage2D()
    function has a size of TextLabel.WIDTH x TextLabel.HEIGHT and is
    intended to e pasted into the middle of an existing OpengGL
    texture object of he same width and equal or greater height.

    @return  The name (an integer) of an OpenGL display list.
    ***************************************************************************/
    private int getTextLabelRef( String segmentID )
    {
        if( segmentID != null ) {
            Integer textLabelRef = m_hash.get( segmentID );
            if( textLabelRef != null ) {
                return textLabelRef;
            }
        }
        return 0;
    }

    ///////////////////////////////// private //////////////////////////////////
    /***************************************************************************
    This helper method for cacheTextLabels() creates an OpenGL display
    list with a glTexSubImage2D() function and a bitmap based on the
    text in the key argument.

    <br/><br/>
    The key (a text label) and the name (an integer) of the OpenGL
    display list will be added to a hash.

    @param key  a text label (e.g. 'A 124' for alanine at position
                124).
    @param name a valid reference to an OpenGL display list (obtained
                from the glGenLists() method.
    ***************************************************************************/
    private void addDisplayListToHash( GL gl, String key, int name )
    {
        TextLabel label = m_textLabelFactory.createLabel(
                              convertToOneLetterCode( key ),
                              TextLabel.WIDTH, TextLabel.HEIGHT );

        if( m_debug ) { debugPrint( label ); }
        
        if( label != null ) {
            // Compile the segment and save as a List.
            gl.glNewList( name, GL.GL_COMPILE );
                gl.glTexSubImage2D( GL.GL_TEXTURE_2D, 0,
                                    X_OFFSET,
                                    Y_OFFSET,
                                    label.getWidth(),
                                    label.getHeight(),
                                    GL.GL_LUMINANCE_ALPHA,
                                    GL.GL_UNSIGNED_BYTE,
                                    label.getImage() );
            gl.glEndList();

            // Add the OpenGL display list to the hash.
            m_hash.put( key, name );
        }
    }

    ///////////////////////////////// private //////////////////////////////////
    /***************************************************************************
    If the first three letters in the String are the 3 letter code for
    an amino acid, that part of the String will be converted to the 1
    letter code for an amino acid.

    <br/><br/>
    If the first three-letters are not the abbrevation for an amino
    acid, then the String will be returned unchanged.

    @param residueID  the AminoAcid residueID to convert.
    @return  The modified String (or the original if it could not be
             converted).
    ***************************************************************************/
    private String convertToOneLetterCode( String s )
    {
        if( s.length() > 3 ) {
            return (getOneLetterCode( s.substring( 0, 3 ) )
                     + s.substring( 3 ) );
        }
        if( s.length() == 3 ) {
            return getOneLetterCode( s );
        }
        return s;
    }

    ///////////////////////////////// private //////////////////////////////////
    /***************************************************************************
    Returns the one letter code for an amino acid if the String given
    as an argument is a three-letter abbreviation for an amino acid
    (uppercase or lowercase).

    <br/><br/>
    If the String is not the three-letter abbreviation for an amino
    acid, then it will be returned unchanged.

    @param s  the String to try to convert.
    @return  The one letter code for an amino acid (or the original
             String if conversion was not possible).
    ***************************************************************************/
    private String getOneLetterCode( String s )
    {
        try { // Use AminoAcidEnum methods to do the conversion.
            AminoAcidEnum aa =
                AminoAcidEnum.valueOf( s.toUpperCase() );
            return aa.getOneLetterCode();
        }
        // If the String s cannot be converted, return the original.
        catch( IllegalArgumentException e ) {
            return s;
        }
    }

    ///////////////////////////////// private //////////////////////////////////
    /***************************************************************************
    Prints info on a text label for debugging purposes.

    @param label  the text label to print info on.
    ***************************************************************************/
    private void debugPrint( TextLabel label )
    {
        ByteBuffer buffer = label.getImage();
        byte [] bytes = buffer.array();

        System.out.println(
            "\nText label = " + label.getName() + "\n"
            + "width      = " + label.getWidth() + "\n"
            + "height     = " + label.getHeight() + "\n"
            + "format     = " + label.getFormat() + "\n"
            + "dataType   = " + label.getDataType() + "\n"
            + "bytesPerPixel = " + label.getBytesPerPixel() + "\n"
            + "number of bytes = " + bytes.length + "\n" );
    }
}
