# Supplementary material for: ProteinShader: illustrative rendering of macromolecules
Source: BMC Struct Biol. 2009 Mar 30;9:19. doi: 10.1186/1472-6807-9-19 (PMC2672931; doi:10.1186/1472-6807-9-19)
Supplement: Additional file 2 — ProteinShader program with source code. This compressed file contains everything in the binary distribution plus the Java source code and a build.xml file for compiling with Ant. [file 1472-6807-9-19-S2.gz › ProteinShader-beta-0_9_4-src/src/org/proteinshader/graphics/typography/TextLabel.java]

/*******************************************************************************
 *
 * File    :    TextLabel.java
 *
 * Author  :    Joseph R. Weber
 *
 * Purpose :    Stores a byte buffer with the bitmap for a text label
 *              that can be applied to the curved surface of a 3D tube
 *              or ribbon.
 *
 ******************************************************************************/

 /******************************************************************************
 *
 * Copyright 2007 Joseph Robert Weber, joe.weber@alumni.duke.edu
 *
 * This file is part of the ProteinShader program.
 *
 * The ProteinShader is free software; you can redistribute it and/or
 * modify it under the terms of the GNU General Public License as
 * published by the Free Software Foundation; either version 3 of the
 * License, or (at your option) any later version.
 *
 * The ProteinShader is distributed in the hope that it will be
 * useful, but WITHOUT ANY WARRANTY; without even the implied
 * warranty of MERCHANTABILITY or FITNESS FOR A PARTICULAR PURPOSE.
 * See the GNU General Public License for more details.
 *
 * You should have received a copy of the GNU General
 * Public License along with this program.  If not, see
 * <http://www.gnu.org/licenses/>.
 *
 ******************************************************************************/

package org.proteinshader.graphics.typography;

import java.nio.ByteBuffer;

// All subsequent comments beginning with "/**" and ending with "*/"
// are intended to be used by JavaDoc to generate an API in html form.

/*******************************************************************************
Stores a byte buffer with the bitmap for a text label that can be
applied to the curved surface of a 3D tube or ribbon.

<br/><br/>
The bitmap will be WIDTH x HEIGHT pixels and is intended to hold a
text label of a few to several characters such as 'A 234' or 'G 37'
(for alanine at position 234 or glycine at position 37).  The bytes
will later be copied into the midde of an existing OpenGL texture
object by using glTexSubImage2D().  The texture map will then be used
to paste labels onto curved surfaces.
*******************************************************************************/
public class TextLabel
{
    /** The width is 128 pixels. */
    public static final int WIDTH = 128;

    /** The height is 32 pixels. */
    public static final int HEIGHT = 32;

    // All private instance variables are declared here.
    private String      m_name;
    private int         m_format,
                        m_dataType,
                        m_width,
                        m_height,
                        m_bytesPerPixel;
    private ByteBuffer  m_image;

    /***************************************************************************
    Constructs a TextLabel.

    <br/><br/>
    The image is a bitmap that was created from copying bytes out of
    Glyph objects.

    @param name      the text string the label corresponds to.
    @param format    the number of bytes per pixel.
    @param dataType  an OpenGL data type such as GL_UNSIGNED_BYTE.
    @param width     the width of the bitmap in pixels.
    @param height    the height of the bitmap in pixels.
    @param image     a byte buffer created by combining glyphs.
    @param bytesPerPixel  the number of byte per pixel.
    ***************************************************************************/
    public TextLabel( String name, int format, int dataType,
                      int width, int height, int bytesPerPixel,
                      ByteBuffer image )
    {
        m_name     = name;
        m_format   = format;
        m_dataType = dataType;
        m_width    = width;
        m_height   = height;
        m_image    = image;
        m_bytesPerPixel = bytesPerPixel;
    }

    /***************************************************************************
    Returns the buffer with the text image in it.

    @return  The buffer with the text image in it.
    ***************************************************************************/
    public ByteBuffer getImage()
    {
        return m_image;
    }

    /***************************************************************************
    Returns the name of the glyph.  The name is usually only one
    character, but a glyph can sometimes represent two or more
    characters.

    @return  The name as a String.
    ***************************************************************************/
    public String getName()
    {
        return m_name;
    }

    /***************************************************************************
    Returns the number of bytes per pixel.

    @return  The number of bytes per pixel.
    ***************************************************************************/
    public int getFormat()
    {
        return m_format;
    }

    /***************************************************************************
    Returns the OpenGL data type (such as GL_UNSIGNED_BYTE).

    @return  The data type.
    ***************************************************************************/
    public int getDataType()
    {
        return m_dataType;
    }

    /***************************************************************************
    Returns the width of the glyph in pixels.

    @return  The width in pixels.
    ***************************************************************************/
    public int getWidth()
    {
        return m_width;
    }

    /***************************************************************************
    Returns the height of the glyph in pixels.

    @return  The height in pixels.
    ***************************************************************************/
    public int getHeight()
    {
        return m_height;
    }

    /***************************************************************************
    Returns the number of bytes per pixel.

    @return  The number of bytes per pixel.
    ***************************************************************************/
    public int getBytesPerPixel()
    {
        return m_bytesPerPixel;
    }
}
