# Supplementary material for: ProteinShader: illustrative rendering of macromolecules
Source: BMC Struct Biol. 2009 Mar 30;9:19. doi: 10.1186/1472-6807-9-19 (PMC2672931; doi:10.1186/1472-6807-9-19)
Supplement: Additional file 2 — ProteinShader program with source code. This compressed file contains everything in the binary distribution plus the Java source code and a build.xml file for compiling with Ant. [file 1472-6807-9-19-S2.gz › ProteinShader-beta-0_9_4-src/src/org/proteinshader/graphics/typography/GlyphSetFactory.java]

/*******************************************************************************
 *
 * File    :    GlyphSetFactory.java
 *
 * Author  :    Joseph R. Weber
 *
 * Purpose :    Defines the interface for a factory that can read
 *              glyphs from a source and produce a GlyphSet object.
 *
 ******************************************************************************/

 /******************************************************************************
 *
 * Copyright 2007 Joseph Robert Weber, joe.weber@alumni.duke.edu
 *
 * This file is part of the ProteinShader program.
 *
 * The ProteinShader is free software; you can redistribute it and/or
 * modify it under the terms of the GNU General Public License as
 * published by the Free Software Foundation; either version 3 of the
 * License, or (at your option) any later version.
 *
 * The ProteinShader is distributed in the hope that it will be
 * useful, but WITHOUT ANY WARRANTY; without even the implied
 * warranty of MERCHANTABILITY or FITNESS FOR A PARTICULAR PURPOSE.
 * See the GNU General Public License for more details.
 *
 * You should have received a copy of the GNU General
 * Public License along with this program.  If not, see
 * <http://www.gnu.org/licenses/>.
 *
 ******************************************************************************/

package org.proteinshader.graphics.typography;

import org.proteinshader.graphics.exceptions.*;
import java.util.*;

// All subsequent comments beginning with "/**" and ending with "*/"
// are intended to be used by JavaDoc to generate an API in html form.

/*******************************************************************************
Defines the interface for a factory that can read glyphs from a source
and produce a GlyphSet object.
*******************************************************************************/
public interface GlyphSetFactory
{
    /***************************************************************************
    Reads information from a source and constructs a GlyphSet object.

    <br/><br/>
    The Properties object given as an argument will hold information
    on the GlyphSet to be read from some source.

    @param p  a Properties object is a type of hash.
    @return  A GlyphSet that holds Glyph objects.
    ***************************************************************************/
    public GlyphSet readGlyphSet( Properties p )
                           throws GlyphException;

    /***************************************************************************
    Setting debug to true will activate several print statements that
    are useful for troubleshooting.

    @param debug  boolean value to turn debugging on or off.
    ***************************************************************************/
    public void setDebug( boolean debug );
}
