# Supplementary material for: ProteinShader: illustrative rendering of macromolecules
Source: BMC Struct Biol. 2009 Mar 30;9:19. doi: 10.1186/1472-6807-9-19 (PMC2672931; doi:10.1186/1472-6807-9-19)
Supplement: Additional file 2 — ProteinShader program with source code. This compressed file contains everything in the binary distribution plus the Java source code and a build.xml file for compiling with Ant. [file 1472-6807-9-19-S2.gz › ProteinShader-beta-0_9_4-src/src/org/proteinshader/graphics/typography/Glyph.java]

/*******************************************************************************
 *
 * File    :    Glyph.java
 *
 * Author  :    Joseph R. Weber
 *
 * Purpose :    Stores a 2D array of bytes that form a graphical
 *              representation of a character.  The bytes are
 *              intended to be ultimately copied into a region
 *              of an OpenGL texture object.
 *
 ******************************************************************************/

 /******************************************************************************
 *
 * Copyright 2007 Joseph Robert Weber, joe.weber@alumni.duke.edu
 *
 * This file is part of the ProteinShader program.
 *
 * The ProteinShader is free software; you can redistribute it and/or
 * modify it under the terms of the GNU General Public License as
 * published by the Free Software Foundation; either version 3 of the
 * License, or (at your option) any later version.
 *
 * The ProteinShader is distributed in the hope that it will be
 * useful, but WITHOUT ANY WARRANTY; without even the implied
 * warranty of MERCHANTABILITY or FITNESS FOR A PARTICULAR PURPOSE.
 * See the GNU General Public License for more details.
 *
 * You should have received a copy of the GNU General
 * Public License along with this program.  If not, see
 * <http://www.gnu.org/licenses/>.
 *
 ******************************************************************************/

package org.proteinshader.graphics.typography;

import org.proteinshader.graphics.exceptions.*;

// All subsequent comments beginning with "/**" and ending with "*/"
// are intended to be used by JavaDoc to generate an API in html form.

/*******************************************************************************
Stores a 2D array of bytes that form a graphical representation of a
character.  The bytes are ultimately intended to be copied into a
region of an OpenGL texture object.
*******************************************************************************/
public class Glyph
{
    // All private instance variables are declared here.
    private String     m_name;
    private int        m_x1,
                       m_y1,
                       m_x2,
                       m_y2,
                       m_bytesPerPixel,
                       m_width,
                       m_height;
    private byte [][]  m_image;

    /***************************************************************************
    Constructs a Glyph.

    <br/><br/>
    The 2D array of bytes for a glyph will be extracted from the
    bytes of a larger texture file (a set of glyphs is usually
    stored in a single image which can be as large as 256 by 256
    pixels).  A glyph is always a rectangular shaped region of the
    larger image.  The (x1, y1) arguments given this constructor are
    the xy-coordinates of upper left corner of the rectangular region,
    while the (x2, y2) arguments are the lower right corner.

    <br/><br/>
    The width and height in pixels will be calculated as

    <br/> <br/>
    width  = x2 - x1 + 1    <br/>
    height = y2 - y1 + 1    <br/>

    <br/><br/>
    A pixel can be composed of 1 to 4 bytes, so the size of the 2D
    byte array for the glyph image will be

    <br/><br/>
    size = (width x bytes per pixel) x height

    @param name  the name of a glyph is usually a single character.
    @param x1    x-coordinate of upper left corner of the glyph.
    @param y1    y-coordinate of upper left corner of the glyph.
    @param x2    x-coordinate of lower right corner of the glyph.
    @param y2    y-coordinate of lower right corner of the glyph.
    @param bytesPerPixel  there can be 1 to 4 bytes per pixel.
    ***************************************************************************/
    public Glyph( String name, int x1, int y1, int x2, int y2,
                  int bytesPerPixel )
    {
        m_name = name;
        m_x1 = x1;
        m_y1 = y1;
        m_x2 = x2;
        m_y2 = y2;
        m_bytesPerPixel = bytesPerPixel;

        // Calculate the width and height in pixels.
        m_width  = x2 - x1 + 1;
        m_height = y2 - y1 + 1;

        m_image = null;
    }

    /***************************************************************************
    Extracts the glyph from the texture image given as an argument.

    <br/><br/>
    The glyphSetImage argument is a 2D array of bytes that will
    normally hold a large set of glyphs.  The rectangular region of
    bytes that is extracted will be determined by the (x1, y1) and
    (x2, y2) coordinates given the constructor along with the number
    of bytes per pixel.

    @param glyphSetImage    an image containing a set of glyphs.
    @throws GlyphImageException  if the glyph image cannot be
                                 extracted from the larger glyph set
                                 image.
    ***************************************************************************/
    public void extractGlyphImage( byte [][] glyphSetImage )
                            throws GlyphImageException
    {
        // Check that a mapping is possible.
        if( mappingIsPossible( glyphSetImage ) ) {
            // Allocate memory for the 2D byte array for the glyph.
            m_image = new byte[m_height][m_width * m_bytesPerPixel];

            // Determine the start and end columns for copying.
            int startRow = m_y1,
                endRow   = m_y2,
                startCol = m_x1 * m_bytesPerPixel,
                endCol = m_x2 * m_bytesPerPixel + m_bytesPerPixel - 1;

            int width = glyphSetImage[0].length,
                height = glyphSetImage.length;

            // Copy image while inverting the y-axis.
            int i = 0; // row for m_image starts at zero.
            for( int row = endRow; row >= startRow; --row ) {
                int j = 0; // column for m_image starts at zero.
                for( int col = startCol; col <= endCol; ++col ) {
                    m_image[i][j] = glyphSetImage[row][col];
                    ++j;
                }
                ++i;
            }
        }
        else { // The glyph cannot be extracted.
            throw new GlyphImageException(
                          m_name, m_x1, m_y1, m_x2, m_y2,
                          m_bytesPerPixel, m_width, m_height,
                          glyphSetImage[0].length / m_bytesPerPixel,
                          glyphSetImage.length );
        }
    }

    /***************************************************************************
    Returns the 2D byte array with the glyph image in it.

    <br/><br/>
    The extractGlyphImage() method must have been called before this
    method is called (or the 2D array returned will be null).

    @return  The 2D byte array.
    ***************************************************************************/
    public byte [][] getImage()
    {
        return m_image;
    }

    /***************************************************************************
    Returns the name of the glyph.  The name is usually only one
    character, but a glyph can sometimes represent two or more
    characters.

    @return  The name as a String.
    ***************************************************************************/
    public String getName()
    {
        return m_name;
    }

    /***************************************************************************
    Returns the x-coordinate of the top left corner of the glyph
    (this coordinate is used for extracting the glyph from the
    larger image file with several glyphs).

    @return  The x-coordinate of the top left corner of the glyph.
    ***************************************************************************/
    public int getX1()
    {
        return m_x1;
    }

    /***************************************************************************
    Returns the y-coordinate of the top left corner of the glyph
    (this coordinate is used for extracting the glyph from the
    larger image file with several glyphs).

    @return  The y-coordinate of the top left corner of the glyph.
    ***************************************************************************/
    public int getY1()
    {
        return m_y1;
    }

    /***************************************************************************
    Returns the x-coordinate of the bottom right corner of the glyph
    (this coordinate is used for extracting the glyph from the
    larger image file with several glyphs).

    @return  The x-coordinate of the bottom right corner of the glyph.
    ***************************************************************************/
    public int getX2()
    {
        return m_x2;
    }

    /***************************************************************************
    Returns the y-coordinate of the bottom right corner of the glyph
    (this coordinate is used for extracting the glyph from the
    larger image file with several glyphs).

    @return  The y-coordinate of the bottom right corner of the glyph.
    ***************************************************************************/
    public int getY2()
    {
        return m_y2;
    }

    /***************************************************************************
    Returns the number of bytes per pixel, which should be in the
    range of 1 to 4.

    @return  The number of bytes per pixel.
    ***************************************************************************/
    public int getBytesPerPixel()
    {
        return m_bytesPerPixel;
    }

    /***************************************************************************
    Returns the width of the glyph in pixels.

    @return  The width in pixels.
    ***************************************************************************/
    public int getWidth()
    {
        return m_width;
    }

    /***************************************************************************
    Returns the height of the glyph in pixels.

    @return  The height in pixels.
    ***************************************************************************/
    public int getHeight()
    {
        return m_height;
    }

    /***************************************************************************
    ////////////////////////////////////////////////////////////////////////////
    /////////////////  ALL METHODS BELOW THIS LINE ARE PRIVATE  ////////////////
    ////////////////////////////////////////////////////////////////////////////
    ***************************************************************************/

    ///////////////////////////////// private //////////////////////////////////
    /***************************************************************************
    This helper method for extractGlyphImage() checks whether the
    glyph can be extracted from the 2D byte array given as an
    argument.

    <br/><br/>
    The x1, y1, x2, y2, and bytesPerPixel arguments given the
    constructor will be tested here to make sure that they can be used
    to extract a rectangular region within the glyphSetImage.

    @param glyphSetImage  an image containing a set of glyphs.
    @return True if the mapping is possible.  Otherwise, false.
    ***************************************************************************/
    private boolean mappingIsPossible( byte [][] glyphSetImage )
    {
        // The format must be between 1 and 4
        // (for the number of bytes).
        if( m_bytesPerPixel < 1 || m_bytesPerPixel > 4 ) {
            return false;
        }
        // Check that x1, y1, x2, or y2 are not impossible values.
        if( m_x1 < 0 || m_y1 < 0 || m_x2 <= m_x1 || m_y2 <= m_y1 ) {
            return false;
        }
        // Calculate the highest row and col index of the glyph.
        int endRow = m_y2,
            endCol = m_x2 * m_bytesPerPixel + (m_bytesPerPixel - 1);

        // Is the y index too high?
        if( endRow >= glyphSetImage.length ) {
            return false;
        }
        // Is the x index too high?
        if( endCol >= glyphSetImage[0].length ) {
            return false;
        }
        return true;
    }
}
