# Supplementary material for: ProteinShader: illustrative rendering of macromolecules
Source: BMC Struct Biol. 2009 Mar 30;9:19. doi: 10.1186/1472-6807-9-19 (PMC2672931; doi:10.1186/1472-6807-9-19)
Supplement: Additional file 2 — ProteinShader program with source code. This compressed file contains everything in the binary distribution plus the Java source code and a build.xml file for compiling with Ant. [file 1472-6807-9-19-S2.gz › ProteinShader-beta-0_9_4-src/src/org/proteinshader/graphics/typography/GlyphSet.java]

/*******************************************************************************
 *
 * File    :    GlyphSet.java
 *
 * Author  :    Joseph R. Weber
 *
 * Purpose :    Stores a set of Glyph objects.
 *
 ******************************************************************************/

 /******************************************************************************
 *
 * Copyright 2007 Joseph Robert Weber, joe.weber@alumni.duke.edu
 *
 * This file is part of the ProteinShader program.
 *
 * The ProteinShader is free software; you can redistribute it and/or
 * modify it under the terms of the GNU General Public License as
 * published by the Free Software Foundation; either version 3 of the
 * License, or (at your option) any later version.
 *
 * The ProteinShader is distributed in the hope that it will be
 * useful, but WITHOUT ANY WARRANTY; without even the implied
 * warranty of MERCHANTABILITY or FITNESS FOR A PARTICULAR PURPOSE.
 * See the GNU General Public License for more details.
 *
 * You should have received a copy of the GNU General
 * Public License along with this program.  If not, see
 * <http://www.gnu.org/licenses/>.
 *
 ******************************************************************************/

package org.proteinshader.graphics.typography;

import java.util.*;

// All subsequent comments beginning with "/**" and ending with "*/"
// are intended to be used by JavaDoc to generate an API in html form.

/*******************************************************************************
Stores a set of Glyph objects.
*******************************************************************************/
public class GlyphSet
{
    // All private instance variables are declared here.
    private String  m_filename,
                    m_fontname,
                    m_typeface,
                    m_unknownChars;
    private int     m_fontSize,
                    m_bytesPerPixel,
                    m_format,
                    m_dataType;

    private LinkedHashMap<String, Glyph>  m_hash;

    /***************************************************************************
    Constructs a GlyphSet.

    @param filename  the name of the file the glyph set was read from.
    @param fontname  the name of the font the glyphs belong to.
    @param typeface  a type such as bold, italic, or regular.
    @param fontSize  the size of the font in points.
    @param bytesPerPixel  there can be 1 to 4 bytes per pixel.
    @param format   the OpenGL format (such as GL.GL_LUMINANCE_ALPHA).
    @param dataType the OpenGL data type (such as
                    GL.GL_UNSIGNED_BYTES).
    ***************************************************************************/
    public GlyphSet( String filename,
                     String fontname, String typeface, int fontSize,
                     int bytesPerPixel, int format, int dataType )
    {
        m_filename = filename;
        m_fontname = fontname;
        m_typeface = typeface;
        m_fontSize = fontSize;
        m_bytesPerPixel = bytesPerPixel;
        m_format   = format;
        m_dataType = dataType;
        m_unknownChars = "";
        m_hash = new LinkedHashMap<String, Glyph>();
    }

    /***************************************************************************
    Adds a Glyph object to this GlyphSet.

    @param glyph  the Glyph to add.
    ***************************************************************************/
    public void addGlyph( Glyph glyph )
    {
        if( glyph != null ) {
            String name = glyph.getName();
            if( name != null && name.length() > 0 ) {
                m_hash.put( glyph.getName(), glyph );
            }
        }
    }

    /***************************************************************************
    Returns the Glyph object for the name given as an argument (or
    null if it cannot be found).

    @param name  the name of a glyph is usually a single character.
    ***************************************************************************/
    public Glyph getGlyph( String name )
    {
        if( name != null && name.length() > 0 ) {
            return m_hash.get( name );
        }
        return null;
    }

    /***************************************************************************
    Returns a list of Glyph objects corresponding to the characters
    of the String given as an argument.

    <br/><br/>
    If a Glyph cannot be found for a character in the String, the
    character will be added to an unknownChars String which can be
    obtained by calling getUnknownChars().  The boolean method
    hadUnknowChars() can be used to check if the unknownChars String
    has anything in it or is an empty String.

    @param text  the name of a glyph is usually a single character.
    ***************************************************************************/
    public List<Glyph> getGlyphs( String text )
    {
        List<Glyph> list = new LinkedList<Glyph>();

        // Clear memory of unknown characters.
        m_unknownChars = "";

        if( text != null ) {
            int length = text.length();

            // Get a Glyph for each known character
            for( int i = 0; i < length; ++i ) {
                String name = text.substring( i, i+1 );
                Glyph glyph = getGlyph( name );
                if( glyph == null ) {
                    // Remember unknown character.
                    m_unknownChars += name;
                }
                else { // Glyph was found, so add to list.
                    list.add( glyph );
                }
            }
        }
        return list;
    }

    /***************************************************************************
    Returns a String composed of any characters that were missing (no
    corresponding Glyph) when the last call to getGlyphs(text) was
    made.

    <br/><br/>
    If there were no unknown characters, than the empty String is
    returned.  The hadUnknowChars() boolean method can be used to
    check if the unknownChars String has characters or is empty.

    @return  Either an empty String or a String of characters that
             there were no Glyphs for on the last call to
             getGlyphs(text).
    ***************************************************************************/
    public String getUnknownChars()
    {
        return m_unknownChars;
    }

    /***************************************************************************
    Returns true if the last call to getGlyphs(text) had any unknown
    characters in the String (unknown in the sense that the GlyphSet
    did not have a Glyph for a character).

    @return  Boolean to indicate if there were unknown characters in
             the last call to getGlyphs(text).
    ***************************************************************************/
    public boolean hadUnknownChars()
    {
        return (m_unknownChars.length() > 0);
    }

    /***************************************************************************
    Returns the name of the file the glyphs were read from.

    @return  The filename as a String.
    ***************************************************************************/
    public String getFilename()
    {
        return m_filename;
    }

    /***************************************************************************
    Returns the name of the font this set of glyphs belongs to.

    @return  The fontname as a String.
    ***************************************************************************/
    public String getFontname()
    {
        return m_fontname;
    }

    /***************************************************************************
    Returns the typeface for the glyphs (bold, italic, regular,
    <i>etc</i>.).

    @return  The typeface as a String.
    ***************************************************************************/
    public String getTypeface()
    {
        return m_typeface;
    }

    /***************************************************************************
    Returns the font size.

    @return  The font size as an integer.
    ***************************************************************************/
    public int getFontSize()
    {
        return m_fontSize;
    }

    /***************************************************************************
    Returns the number of bytes per pixel.

    @return  The bytes per pixel as an integer.
    ***************************************************************************/
    public int getBytesPerPixel()
    {
        return m_bytesPerPixel;
    }

    /***************************************************************************
    Returns the OpenGL format (such as GL.GL_LUMINANCE_ALPHA).

    @return  The format as an integer.
    ***************************************************************************/
    public int getFormat()
    {
        return m_format;
    }

    /***************************************************************************
    Returns the OpenGL data type (such as GL.GL_UNSIGNED_BYTE).

    @return  The data type as an integer.
    ***************************************************************************/
    public int getDataType()
    {
        return m_dataType;
    }

    /***************************************************************************
    Returns an Iterator for the Glyphs.

    @return  An Iterator for the Glyphs.
    ***************************************************************************/
    public Iterator<Glyph> iteratorGlyphs()
    {
        return m_hash.values().iterator();
    }

    /***************************************************************************
    Returns the number of Glyphs in the set.

    @return  The total number of Glyphs in the set.
    ***************************************************************************/
    public int numberOfGlyphs()
    {
        return m_hash.size();
    }
}
