# Supplementary material for: ProteinShader: illustrative rendering of macromolecules
Source: BMC Struct Biol. 2009 Mar 30;9:19. doi: 10.1186/1472-6807-9-19 (PMC2672931; doi:10.1186/1472-6807-9-19)
Supplement: Additional file 2 — ProteinShader program with source code. This compressed file contains everything in the binary distribution plus the Java source code and a build.xml file for compiling with Ant. [file 1472-6807-9-19-S2.gz › ProteinShader-beta-0_9_4-src/src/org/proteinshader/graphics/typography/GlyphDemo.java]

/*******************************************************************************
 *
 * File    :    GlyphDemo.java
 *
 * Author  :    Joseph R. Weber
 *
 * Purpose :    Provides a driver to perform some basic tests on
 *              classes in the typography package.
 *
 ******************************************************************************/

package org.proteinshader.graphics.typography;

import org.proteinshader.graphics.exceptions.*;
import java.nio.ByteBuffer;

// All subsequent comments beginning with "/**" and ending with "*/"
// are intended to be used by JavaDoc to generate an API in html form.

/*******************************************************************************
Provides a driver to perform some basic tests on classes in the
typography package.
*******************************************************************************/
public class GlyphDemo
{
    /***************************************************************************
    Creates an instance of TextLabelFactory and has it read in the
    default set of glyphs.
    ***************************************************************************/
    public static void main( String [] args )
    {
        try {
            TextLabelFactory factory = new TextLabelFactory();

            // Turn on debugging and read in a glyph set.
            factory.setDebug( true );
            factory.readGlyphSet();

            // Obtain a TextLabel and print it to standard out.
            TextLabel label = factory.createLabel( "W 1234",
                                                   TextLabel.WIDTH,
                                                   TextLabel.HEIGHT );

            // Print the contents of the text label.
            printTextLabel( label );
        }
        catch( GlyphException e ) {
            System.out.println(
                "The glyphs needed for drawing text labels on the\n"
              + "surface of ribbons and tube could not be obtained.\n"
              + e.getMessage() );
        }
    }

    /***************************************************************************
    Prints information from the TextLabel, including the bitmap.

    @param label  the text label to print info on.
    ***************************************************************************/
    public static void printTextLabel( TextLabel label )
    {
        System.out.println(
            "\nTextLabel = " + label.getName() + "\n"
            + "Format    = " + label.getFormat() + "\n"
            + "Data type = " + label.getDataType() + "\n"
            + "Width     = " + label.getWidth() + "\n"
            + "Height    = " + label.getHeight() + "\n"
            + "Bytes per pixel = " + label.getBytesPerPixel() + "\n");

        ByteBuffer buffer = label.getImage();
        System.out.println( "\nbuffer = " + buffer + "\n" );

        int rowWidth = label.getWidth() * label.getBytesPerPixel(),
            lastIndex = rowWidth * label.getHeight() - 1;
        byte [] bytes = buffer.array();

        for( int i = lastIndex; i >= 0; --i ) {
            int b = bytes[i];
                b = (b < 0) ? (b + 256) : b;
                System.out.printf( "%03d ", b );

            if( (i % rowWidth) == 0 ) {
                System.out.println();
            }
        }
    }
}
