# Supplementary material for: ProteinShader: illustrative rendering of macromolecules
Source: BMC Struct Biol. 2009 Mar 30;9:19. doi: 10.1186/1472-6807-9-19 (PMC2672931; doi:10.1186/1472-6807-9-19)
Supplement: Additional file 2 — ProteinShader program with source code. This compressed file contains everything in the binary distribution plus the Java source code and a build.xml file for compiling with Ant. [file 1472-6807-9-19-S2.gz › ProteinShader-beta-0_9_4-src/src/org/proteinshader/graphics/typography/GlyphSetFactoryFactory.java]

/*******************************************************************************
 *
 * File    :    GlyphSetFactoryFactory.java
 *
 * Author  :    Joseph R. Weber
 *
 * Purpose :    Use Java reflection to load a concrete GlyphSetFactory
 *              based on information held in a Properties object.
 *
 ******************************************************************************/

 /******************************************************************************
 *
 * Copyright 2007 Joseph Robert Weber, joe.weber@alumni.duke.edu
 *
 * This file is part of the ProteinShader program.
 *
 * The ProteinShader is free software; you can redistribute it and/or
 * modify it under the terms of the GNU General Public License as
 * published by the Free Software Foundation; either version 3 of the
 * License, or (at your option) any later version.
 *
 * The ProteinShader is distributed in the hope that it will be
 * useful, but WITHOUT ANY WARRANTY; without even the implied
 * warranty of MERCHANTABILITY or FITNESS FOR A PARTICULAR PURPOSE.
 * See the GNU General Public License for more details.
 *
 * You should have received a copy of the GNU General
 * Public License along with this program.  If not, see
 * <http://www.gnu.org/licenses/>.
 *
 ******************************************************************************/

package org.proteinshader.graphics.typography;

import org.proteinshader.graphics.exceptions.*;
import java.io.*;
import java.util.*;

// All subsequent comments beginning with "/**" and ending with "*/"
// are intended to be used by JavaDoc to generate an API in html form.

/*******************************************************************************
Use Java reflection to load a concrete GlyphSetFactory based on
information held in a Properties object.
*******************************************************************************/
public class GlyphSetFactoryFactory
{
    /** Font files (glyph bitmaps) and their associated configuration
        file ('.conf' files) must be in the fonts directory, which
        has the relative pathname '/./../fonts/'. */
    public static final String FONT_DIRECTORY = "./../fonts/";

    /***************************************************************************
    Constructs a TextLabelFactory.
    ***************************************************************************/
    public GlyphSetFactoryFactory()
    {
    }

    /***************************************************************************
    Uses Java reflection to load the concrete GlyphSetFactory that
    is requested in the configuration file.

    @param factoryName  the name of the GlyphSetFactory to load.
    @param configName       the name of the configuration file.
    @return A concrete GlyphSetFactory for reading a '.glf' file.
    @throws GlyphConfigException  if an error occurs while trying to
                                  obtain the factory.
    ***************************************************************************/
    public GlyphSetFactory createGlyphSetFactory( String factoryName,
                                                  String configName )
                                           throws GlyphConfigException
    {
        try {
            // Use Java reflection to get theGlyphSetFactory.
            Class theClass = Class.forName( factoryName );
            return (GlyphSetFactory)theClass.newInstance();
        }
        catch( ClassNotFoundException e ) {
            throw new GlyphConfigException( configName,
                  "The GlyphSetFactory requested in the\n"
                + "config file could not be found." );
        }
        catch( InstantiationException e ) {
            throw new GlyphConfigException( configName,
                  "The requested GlyphSetFactory\n"
                + "must be concrete." );
        }
        catch( IllegalAccessException e ) {
            throw new GlyphConfigException( configName,
                  "The GlyphSetFactory must have"
                + " a no-arg constructor." );
        }
        catch( Exception e ) {
            throw new GlyphConfigException( configName,
                  "The GlyphSetFactory could not be loaded." );
        }
    }

    /***************************************************************************
    Reads the config file and stores its key-value pairs in a
    Properties object, which is a type of hash.

    @param configName  the name of the configuration file to read.
    @return  A Properties object with the config file info.
    @throws GlyphConfigException  if an error occurs while trying to
                                  read the config file into the hash.
    ***************************************************************************/
    public Properties readConfigFile( String configName )
                               throws GlyphConfigException
    {
        try {
            Properties p = new Properties();
            p.load( new FileInputStream( configName ) );
            p.put( "fontDirectory", FONT_DIRECTORY );
            p.put( "configFilename", configName );
            return p;
        }
        catch( FileNotFoundException e ) {
            throw new GlyphConfigException( configName,
                "The config file could not be found." );
        }
        catch( IOException e ) {
            throw new GlyphConfigException( configName,
                "An IO error occurred while reading a config file." );
        }
        catch( Exception e ) {
            throw new GlyphConfigException( configName,
                "An error occurred while reading a config file." );
        }
    }
}
