# Supplementary material for: ProteinShader: illustrative rendering of macromolecules
Source: BMC Struct Biol. 2009 Mar 30;9:19. doi: 10.1186/1472-6807-9-19 (PMC2672931; doi:10.1186/1472-6807-9-19)
Supplement: Additional file 2 — ProteinShader program with source code. This compressed file contains everything in the binary distribution plus the Java source code and a build.xml file for compiling with Ant. [file 1472-6807-9-19-S2.gz › ProteinShader-beta-0_9_4-src/src/org/proteinshader/graphics/enums/ShaderEnum.java]

/*******************************************************************************
 *
 * File    :    ShaderEnum.java
 *
 * Author  :    Joseph R. Weber
 *
 * Purpose :    Specifies the types of vertex and fragment shader pairs used in
 *              the ProteinShader program, and provides a place to specify the
 *              names of the shader files.
 *
 ******************************************************************************/

 /******************************************************************************
 *
 * Copyright 2007 Joseph Robert Weber, joe.weber@alumni.duke.edu
 *
 * This file is part of the ProteinShader program.
 *
 * The ProteinShader is free software; you can redistribute it and/or
 * modify it under the terms of the GNU General Public License as
 * published by the Free Software Foundation; either version 3 of the
 * License, or (at your option) any later version.
 *
 * The ProteinShader is distributed in the hope that it will be
 * useful, but WITHOUT ANY WARRANTY; without even the implied
 * warranty of MERCHANTABILITY or FITNESS FOR A PARTICULAR PURPOSE.
 * See the GNU General Public License for more details.
 *
 * You should have received a copy of the GNU General
 * Public License along with this program.  If not, see
 * <http://www.gnu.org/licenses/>.
 *
 ******************************************************************************/

package org.proteinshader.graphics.enums;

// All subsequent comments beginning with "/**" and ending with "*/"
// are intended to be used by JavaDoc to generate an API in html form.

/*******************************************************************************
Specifies the types of vertex and fragment shader pairs used in
the ProteinShader program, and provides a place to specify the
names of the shader files.

<br/><br/>
The shader files are expected to be in the ProteinShader/shaders directory.
The files should follow the convention that vertex shaders end with ".vert", 
and fragment shaders end with ".frag".
*******************************************************************************/
public enum ShaderEnum
{
    /** The Phong vertex and fragment shader 
        filenames will begin with 'phong'. */
    PHONG( "phong" ),
    
    /** The wireframe vertex and fragment shader 
        filenames will begin with 'wireframe'. */
    WIREFRAME( "wireframe" ),
    
    /** The tube cap wireframe vertex and fragment shader 
        filenames will begin with 'tubecapwireframe'. */
    TUBE_CAP_WIREFRAME( "tubecapwireframe" ),
    
    /** The text label vertex and fragment shader 
        filenames will begin with 'textlabel'. */
    TEXT_LABEL( "textlabel" ),
    
    /** The patterns vertex and fragment shader 
        filenames will begin with 'patterns'. */
    PATTERNS( "patterns" ),
    
    /** The silhouette vertex and fragment shader 
        filenames will begin with 'patterns'. */
    SILHOUETTE( "silhouette" ),
    
    /** The tube halftoning vertex and fragment shader 
        filenames will begin with 'tubehalftoning'. */
    TUBE_HALFTONING( "tubehalftoning" ),
    
    /** The tube cap halftoning vertex and fragment shader 
        filenames will begin with 'tubecaphalftoning'. */
    TUBE_CAP_HALFTONING( "tubecaphalftoning" ),
    
    /** The ribbon halftoning vertex and fragment shader 
        filenames will begin with 'ribbonhalftoning'. */
    RIBBON_HALFTONING( "ribbonhalftoning" ),
    
    /** The gray scale vertex and fragment shader 
        filenames will begin with 'grayscale'. */
    GRAY_SCALE( "grayscale" ),
    
    /** The fps vertex and fragment shader 
        filenames will begin with 'fps'. */
    FPS( "fps" );

    // All private instance variables are declared here.
    private String m_vertFile,
                   m_fragFile;

    ///////////////////////////////// private //////////////////////////////////
    /***************************************************************************
    Constructs a ShaderEnum that holds the names of a vertex and fragment
    shader pair.  The name given to this private constructor will have a
    '.vert' and a '.frag' extension added to get the full filenames of the
    
    
    @param name  the name that the vertex and fragment shaders begin with.
    ***************************************************************************/
    private ShaderEnum( String name )
    {
        m_vertFile = name + ".vert";
        m_fragFile = name + ".frag";
    }

    /***************************************************************************
    Returns the name of the file the vertex shader is stored in.

    @return The vertex shader file name.
    ***************************************************************************/
    public String getVertFile()
    {
        return m_vertFile;
    }
    
    /***************************************************************************
    Returns the name of the file the fragment shader is stored in.

    @return The fragment shader file name.
    ***************************************************************************/
    public String getFragFile()
    {
        return m_fragFile;
    }
}
