# Supplementary material for: ProteinShader: illustrative rendering of macromolecules
Source: BMC Struct Biol. 2009 Mar 30;9:19. doi: 10.1186/1472-6807-9-19 (PMC2672931; doi:10.1186/1472-6807-9-19)
Supplement: Additional file 2 — ProteinShader program with source code. This compressed file contains everything in the binary distribution plus the Java source code and a build.xml file for compiling with Ant. [file 1472-6807-9-19-S2.gz › ProteinShader-beta-0_9_4-src/src/org/proteinshader/graphics/Ribbon.java]

/*******************************************************************************
 *
 * File    :    Ribbon.java
 *
 * Author  :    Joseph R. Weber
 *
 * Purpose :    Draws a segment of a three-dimensional ribbon by
 *              using a rectangular-shaped waist polygon.
 *
 ******************************************************************************/

 /******************************************************************************
 *
 * Copyright 2007 Joseph Robert Weber, joe.weber@alumni.duke.edu
 *
 * This file is part of the ProteinShader program.
 *
 * The ProteinShader is free software; you can redistribute it and/or
 * modify it under the terms of the GNU General Public License as
 * published by the Free Software Foundation; either version 3 of the
 * License, or (at your option) any later version.
 *
 * The ProteinShader is distributed in the hope that it will be
 * useful, but WITHOUT ANY WARRANTY; without even the implied
 * warranty of MERCHANTABILITY or FITNESS FOR A PARTICULAR PURPOSE.
 * See the GNU General Public License for more details.
 *
 * You should have received a copy of the GNU General
 * Public License along with this program.  If not, see
 * <http://www.gnu.org/licenses/>.
 *
 ******************************************************************************/

package org.proteinshader.graphics;

import org.proteinshader.graphics.displaylists.*;
import org.proteinshader.math.*;
import org.proteinshader.structure.enums.*;
import javax.media.opengl.*;  // for jogl-JSR-231 (July 2006)

// All subsequent comments beginning with "/**" and ending with "*/"
// are intended to be used by JavaDoc to generate an API in html form.

/*******************************************************************************
Draws a segment of a three-dimensional ribbon by using a
rectangular-shaped waist polygon.

<br/><br/>
The broad surface of the ribbon will have texture coordinates and
will be whatever material color is set before drawing.  However, the
narrower sides will be set to a default color for now.
*******************************************************************************/
public class Ribbon extends ExtrudedShape
{
    /** The default color for the narrow sides of the
        three-dimensional ribbon is gray. */
    public final static float [] THIN_SIDES_COLOR = { 0.5f,
                                                      0.5f,
                                                      0.5f };

    /** The default ribbon width (x-axis dimension) for a Loop region
        is 0.25 angstroms. */
    public final static double LOOP_WIDTH = 0.25;

    /** The default ribbon height (y-axis dimension) for a Loop region
        is 1.0 angstroms. */
    public final static double LOOP_HEIGHT = 1.0;

    /** The default number of stacks for a loop segment is 10. */
    public final static int LOOP_STACKS = 10;

    /** The texture s-coordinate for loops starts at 0.25 rather than
        at 0.0. */
    public final static float LOOP_S_COORD_START = 0.25f;

    /** The texture s-coordinate for loops ends at 0.75 rather than
        at 1.0. */
    public final static float LOOP_S_COORD_END = 0.75f;

    /** The texture s-coordinate for the thin side of loops starts at
        0.0. */
    public final static float LOOP_THIN_SIDE_S_MIN = 0.0f;

    /** The texture s-coordinate for the thin side of loops ends at
        0.125. */
    public final static float LOOP_THIN_SIDE_S_MAX = 0.125f;

    /** The default ribbon width (x-axis dimension) for an alpha-helix
        region is 0.2 angstroms. */
    public final static double ALPHA_WIDTH = 0.5;

    /** The default ribbon height (y-axis dimension) for
        an alpha-helix region is 3.0 angstroms. */
    public final static double ALPHA_HEIGHT = 4.0;

    /** The default number of stacks for
        an alpha-helix segment is 10.*/
    public final static int ALPHA_STACKS = 10;

    /** The texture s-coordinate for alpha-helices starts at 0.0. */
    public final static float ALPHA_S_COORD_START = 0.0f;

    /** The texture s-coordinate for alpha-helices ends at 1.0. */
    public final static float ALPHA_S_COORD_END = 1.0f;

    /** The texture s-coordinate for the thin side of alpha-helices
        starts at 0.0. */
    public final static float ALPHA_THIN_SIDE_S_MIN = 0.0f;

    /** The texture s-coordinate for the thin side of alpha-helices
        ends at 0.125. */
    public final static float ALPHA_THIN_SIDE_S_MAX = 0.125f;

    /** The default ribbon width (x-axis dimension) for a BetaStrand
        region is 0.2 angstroms. */
    public final static double BETA_WIDTH = 0.5;

    /** The default is 4.0 angstroms. */
    public final static double BETA_HEIGHT = 4.0;

    /** The default number of stacks for
        a beta-strand segment is 10. */
    public final static int BETA_STACKS = 10;

    /** The texture s-coordinate for beta-strands starts at 0.0. */
    public final static float BETA_S_COORD_START = 0.0f;

    /** The texture s-coordinate for beta-strands ends at 1.0. */
    public final static float BETA_S_COORD_END = 1.0f;

    /** The texture s-coordinate for the thin side of beta-strands
        starts at 0.0. */
    public final static float BETA_THIN_SIDE_S_MIN = 0.0f;

    /** The texture s-coordinate for the thin side of beta-strands
        ends at 0.125. */
    public final static float BETA_THIN_SIDE_S_MAX = 0.125f;

    // All private instance variables are declared here.
    private Point3d []  m_polygon;  // waist polygon
    private double []   m_sCoord;   // s-coordinate for texture
    private double      m_width,    // x-axis dimension
                        m_height,   // y-axis dimension
                        m_thinMinS, // thin side min texture s-coord
                        m_thinMaxS; // thin side max texture s-coord

    /***************************************************************************
    Constructs a Ribbon using the default values for a LOOP.
    ***************************************************************************/
    public Ribbon()
    {
        this( RegionEnum.LOOP );
    }

    /***************************************************************************
    Constructs a Ribbon using default values based on the Region type
    (Helix, BetaStrand, or Loop).

    <br/><br/>
    The waist polygon is a simple rectangle.  The width is the x-axis
    dimension and the height is the y-axis dimension.  See the
    setSCoordParameters() method comments for an explanation of
    how the s-texture coordinate is assigned to vertices of the
    rectangular waist polygon.

    @param regionType   the type can be HELIX, BETA_STRAND, or LOOP.
    ***************************************************************************/
    public Ribbon( RegionEnum regionType )
    {
        // Create array of 4 Point3d objects.
        createWaistPolygon();

        // Use loop as default type if regionType is null.
        if( regionType == null ) {
            regionType = RegionEnum.LOOP;
        }
        switch( regionType ) {
            case HELIX:        setAlphaHelixDefaultValues();
                               break;
            case BETA_STRAND:  setBetaStrandDefaultValues();
                               break;
            default:           setLoopDefaultValues();
                               break;
        }
    }

    /***************************************************************************
    Constructs a Ribbon.

    <br/><br/>
    The waist polygon is a simple rectangle.  The width is the x-axis
    dimension and the height is the y-axis dimension.  See the
    setDirectionOfTexCoordS() method comments for an explanation of
    how the s-texture coordinate is assigned to vertices of the
    rectangular waist polygon.

    @param width        the x-axis dimension.
    @param height       the y-axis dimension.
    @param sCoordStart  lowest s-coordinate for texture mapping.
    @param sCoordEnd    hightest s-coordinate for texture mapping.
    @param counterclockwise  determines the direction in which the
                             s-texture coordinate increases as it goes
                             around the rectangle in the xy-plane.
    @param thinMinS  minimum texture s-coordinate for thin side.
    @param thinMaxS  maximum texture s-coordinate for thin side.
    ***************************************************************************/
    public Ribbon( double width, double height,
                   double sCoordStart, double sCoordEnd,
                   boolean counterclockwise,
                   double thinMinS, double thinMaxS )
    {
        // Create array of 4 Point3d objects.
        createWaistPolygon();

        // A texture coordinate s-value is associated with each point.
        setSCoordParameters( sCoordStart, sCoordEnd,
                             counterclockwise );

        // Set min and max texture s-coordinate for thin sides.
        setThinSideMinAndMaxS( thinMinS, thinMaxS );

        // Set the size of the rectangular waist polygon.
        setDimensions( width, height );
    }

    /***************************************************************************
    Calls the setMaterial() method of superclass Shape with the
    THIN_SIDES_COLOR along with the alpha value and specular exponent
    given as aguments.

    @param gl     the current GL object.
    @param alpha  component of RGBA color
    @param specularExp  the specular exponent for Phong lighting
                        calculations.
    ***************************************************************************/
    public void applyThinSidesColor( GL gl, float alpha,
                                     float specularExp )
    {
        setMaterial( gl,
                     THIN_SIDES_COLOR[0],
                     THIN_SIDES_COLOR[1],
                     THIN_SIDES_COLOR[2],
                     alpha,
                     specularExp );
    }

    /***************************************************************************
    Creates an OpenGL display list for the thin sides of the ribbon,
    and also calls on the createDisplayLists() method of superclass
    ExtrudedShape to save the OpenGL display lists for the main
    (broad surface) part of the ribbon and for the start and end caps.

    @param gl      the current GL object.
    @param frames  array of LocalFrames for positioning a waist
                   polygon.
    @param info    the info object to store the name (an integer) of
                   each OpenGL display list that is created.
    ***************************************************************************/
    public void createDisplayLists( GL gl, LocalFrame [] frames,
                                    SegmentListInfo info )
    {
        // Create display list for thin sides of the ribbon.
        info.setThinSidesName(
                           createThinSidesDisplayList( gl, frames ) );

        // Call superclass for the rest of the display lists.
        super.createDisplayLists( gl, frames, info );
    }

    /***************************************************************************
    Caches an OpenGL display list for the thin sides of a segment of a
    ribbon.

    <br/><br/>
    The side surfaces are drawn separately so that they can be drawn
    using a different color that the main broad surfaces of the ribbon.

    <br/><br/>
    There must be at least two LocalFrames in order to draw a Segment.
    If there are less than two frames in the array, this method will
    return 0.

    @param gl      the current GL object.
    @param frames  array of LocalFrames for positioning a waist
                   polygon.
    @return  The name (an integer) of the OpenGL display list.
    ***************************************************************************/
    public int createThinSidesDisplayList( GL gl,
                                           LocalFrame [] frames )
    {
        int name = 0;

        if( frames.length > 1 ) {
            // Get a name (an integer) for the OpenGL display list.
            name = gl.glGenLists( 1 );

            // Compile the thin sides and save as a list.
            gl.glNewList( name, GL.GL_COMPILE );
                drawThinSideSurfaces( gl, frames );
            gl.glEndList();
        }
        return name;
    }

    /***************************************************************************
    Uses an array of LocalFrame objects to draw the broad surfaces of
    of a ribbon.

    <br/><br/>
    Texture coordinates are associated with each vertex.

    @param gl      the current GL object.
    @param frames  array of LocalFrames for positioning a waist
                   polygon.
    ***************************************************************************/
    public void draw( GL gl, LocalFrame [] frames )
    {
        int stacks = frames.length - 1;

        // Draw the broad surfaces of the ribbon.
        for( int i = 0; i < stacks; ++i ) {
            double t1 = i / (double)stacks, // texture coordinate t1
                   t2 = (i+1) / (double)stacks; // texture coord. t2

            drawBroadSurfaces( gl, frames[i], frames[i+1], t1, t2 );
        }
    }

    /***************************************************************************
    Creates a cap for the beginning of a segment by drawing the
    waist polygon.  The surface normal will be the negative z-axis
    (the tangent) of the local coordinate frame.

    @param gl     the current GL object.
    @param frame  the frame for positioning the waist polygon.
    ***************************************************************************/
    public void drawStartCap( GL gl, LocalFrame frame )
    {
        // Set the surface normal to the tangent
        // of the spline, but reverse the direction.
        Vec3d N = frame.getTangent();
        N.negateMe();

        // Draw the waist polygon.
        gl.glBegin( GL.GL_TRIANGLE_STRIP );
            gl.glNormal3d( N.x, N.y, N.z );

            // Draw first point.
            drawVertex( gl, m_polygon[3], frame, m_thinMaxS, 0.0f );
            drawVertex( gl, m_polygon[2], frame, m_thinMaxS, 1.0f );
            drawVertex( gl, m_polygon[0], frame, m_thinMinS, 0.0f );
            drawVertex( gl, m_polygon[1], frame, m_thinMinS, 1.0f );
        gl.glEnd();
    }

    /***************************************************************************
    Creates a cap for the end of a segment by drawing the waist
    polygon.  The surface normal will be the negative z-axis (the
    tangent) of the local coordinate frame.

    @param gl     the current GL object.
    @param frame  the frame for positioning the waist polygon.
    ***************************************************************************/
    public void drawEndCap( GL gl, LocalFrame frame )
    {
        // Set the surface normal to the tangent of the spline.
        Vec3d N = frame.getTangent();

        // Draw the waist polygon.
        gl.glBegin( GL.GL_TRIANGLE_STRIP );
            gl.glNormal3d( N.x, N.y, N.z );

            // Draw first point.
            drawVertex( gl, m_polygon[0], frame, m_thinMinS, 0.0f );
            drawVertex( gl, m_polygon[1], frame, m_thinMinS, 1.0f );
            drawVertex( gl, m_polygon[3], frame, m_thinMaxS, 0.0f );
            drawVertex( gl, m_polygon[2], frame, m_thinMaxS, 1.0f );
        gl.glEnd();
    }

    /***************************************************************************
    Draws the thin side surfaces for a segment of a ribbon.

    <br/><br/>
    The side surfaces are drawn separately so that they can be drawn
    using a different color that the main broad surfaces of the
    ribbon.  The thin side surfaces of the ribbon do not have texture
    coordinates (although they would be easy to add if that was
    desired).

    @param gl      the current GL object.
    @param frames  array of LocalFrames for positioning a waist
                   polygon.
    ***************************************************************************/
    public void drawThinSideSurfaces( GL gl, LocalFrame [] frames )
    {
        int stacks = frames.length - 1;

        for( int i = 0; i < stacks; ++i ) {
            double t1 = i / (double)stacks, // texture coordinate t1
                   t2 = (i+1) / (double)stacks; // texture coord. t2

            drawThinSideSurfaces( gl, frames[i], frames[i+1], t1, t2);
        }
    }

    /***************************************************************************
    Sets the width (x-axis dimension) and the height (y-axis
    dimension) of the rectangular waist polygon.

    @param width  the width.
    @param height  the height.
    ***************************************************************************/
    public void setDimensions( double width, double height )
    {
        m_width = width;
        m_height = height;

        double halfWidth = width / 2.0,     // x-coordinate
               halfHeight = height / 2.0;   // y-coordinate

        // Place point 0 in quadrant IV of an xy-graph.
        m_polygon[0].setXYZ(  halfWidth, -halfHeight, 0 );

        // Place point 1 in quadrant I of an xy-graph.
        m_polygon[1].setXYZ( halfWidth, halfHeight, 0 );

        // Place point 1 in quadrant II of an xy-graph.
        m_polygon[2].setXYZ( -halfWidth, halfHeight, 0 );

        // Place point 1 in quadrant III of an xy-graph.
        m_polygon[3].setXYZ( -halfWidth, -halfHeight, 0 );
    }

    /***************************************************************************
    Sets the lowest and highest s-coordinate for texture, and also
    sets the direction in which the s-texture coordinate increases.

    <br/><br/>
    If counterclockwise is true, then the s-texture coordinates are
    assigned as follows:

    <br/><br/>
    Broad face of ribbon facing +x direction:     <br/>
    s = sCoordStart for vertex[0] at (x, -y, 0)   <br/>
    s = sCoordEnd for vertex[1] at (x, y, 0)      <br/><br/>

    <br/><br/>
    Broad face of ribbon facing -x direction:      <br/>
    s = sCoordStart for vertex[2] at (-x, y, 0)    <br/>
    s = sCoordEnd for vertex[3] at (-x, -y, 0)     <br/><br/>

    <br/><br/>
    If counterclockwise is set to false, than s = sCoordStart and
    s = sCoordEnd are switched to that s will increase in the
    clockwise direction.

    <br/><br/>
    The thin sides of the ribbon are a solid color without texture,
    so the texture coordinates do not matter for vertex[1] to
    vertex[2] or vertex[3] to vertex[0].

    @param sCoordStart  lowest s-coordinate for texture mapping.
    @param sCoordEnd    hightest s-coordinate for texture mapping.
    @param counterclockwise  determines the direction in which the
                             s-texture coordinate increases as it goes
                             around the rectangle in the xy-plane.
    ***************************************************************************/
    public void setSCoordParameters( double sCoordStart,
                                     double sCoordEnd,
                                     boolean counterclockwise )
    {
        m_sCoord = new double[4];

        if( counterclockwise ) {
            // Set s-texture coordinate in counterclockwise direction.
            m_sCoord[0] = sCoordStart;
            m_sCoord[1] = sCoordEnd;
            m_sCoord[2] = sCoordStart;
            m_sCoord[3] = sCoordEnd;
        }
        else { // Set s-texture coordinate in clockwise direction.
            m_sCoord[0] = sCoordEnd;
            m_sCoord[1] = sCoordStart;
            m_sCoord[2] = sCoordEnd;
            m_sCoord[3] = sCoordStart;
        }
    }

    /***************************************************************************
    Sets the minimum and maximum values for the texture s-coordinate
    for the thin sides of the ribbon.

    @param thinMinS  the starting s-coordinate.
    @param thinMaxS  the ending s-coordinate.
    ***************************************************************************/
    public void setThinSideMinAndMaxS( double thinMinS,
                                       double thinMaxS)
    {
        m_thinMinS = thinMinS;
        m_thinMaxS = thinMaxS;
    }

    /***************************************************************************
    ////////////////////////////////////////////////////////////////////////////
    /////////////////  ALL METHODS BELOW THIS LINE ARE PRIVATE  ////////////////
    ////////////////////////////////////////////////////////////////////////////
    ***************************************************************************/

    ///////////////////////////////// private //////////////////////////////////
    /***************************************************************************
    Creates an array of 4 Point3d objects.
    ***************************************************************************/
    private void createWaistPolygon()
    {
        m_polygon = new Point3d[4];
        for( int i = 0; i < m_polygon.length; ++i ) {
            m_polygon[i] = new Point3d();
        }
    }

    ///////////////////////////////// private //////////////////////////////////
    /***************************************************************************
    Set instance variables to default values for an alpha-helix.
    ***************************************************************************/
    private void setAlphaHelixDefaultValues()
    {
        // A texture coordinate s-value is associated with each point.
        setSCoordParameters( ALPHA_S_COORD_START,
                             ALPHA_S_COORD_END,
                             true );

        // Set min and max texture s-coordinate for thin sides.
        setThinSideMinAndMaxS( ALPHA_THIN_SIDE_S_MIN,
                               ALPHA_THIN_SIDE_S_MAX );

        // Set the size of the rectangular waist polygon.
        setDimensions( ALPHA_WIDTH, ALPHA_HEIGHT );
    }

    ///////////////////////////////// private //////////////////////////////////
    /***************************************************************************
    Set instance variables to default values for a beta-strand.
    ***************************************************************************/
    private void setBetaStrandDefaultValues()
    {
        // A texture coordinate s-value is associated with each point.
        setSCoordParameters( BETA_S_COORD_START,
                             BETA_S_COORD_END,
                             true );

        // Set min and max texture s-coordinate for thin sides.
        setThinSideMinAndMaxS( BETA_THIN_SIDE_S_MIN,
                               BETA_THIN_SIDE_S_MAX );

        // Set the size of the rectangular waist polygon.
        setDimensions( BETA_WIDTH, BETA_HEIGHT );
    }

    ///////////////////////////////// private //////////////////////////////////
    /***************************************************************************
    Set instance variables to default values for a loop.
    ***************************************************************************/
    private void setLoopDefaultValues()
    {
        // A texture coordinate s-value is associated with each point.
        setSCoordParameters( LOOP_S_COORD_START,
                             LOOP_S_COORD_END,
                             true );

        // Set min and max texture s-coordinate for thin sides.
        setThinSideMinAndMaxS( LOOP_THIN_SIDE_S_MIN,
                               LOOP_THIN_SIDE_S_MAX );

        // Set the size of the rectangular waist polygon.
        setDimensions( LOOP_WIDTH, LOOP_HEIGHT );
    }

    ///////////////////////////////// private //////////////////////////////////
    /***************************************************************************
    Draws the top and bottom broad surfaces of the ribbon for one
    stack (a stack being the region from one local coordinate frame
    to the next local coordinate frame).

    <br/><br/>
    If frame1 and frame2 held an identity matrix (rather than a
    quaternion equivalent to some rotation matrix), then the top
    surface of the ribbon would face the postive y direction, while
    the bottom broad surface would face the negative y direction.

    @param gl      the current GL object.
    @param frame1  the frame at the beginning of a stack.
    @param frame2  the frame at the end of a stack (+z from frame1).
    @param t1      the texture coordinate t-value for frame1.
    @param t2      the texture coordinate t-value for frame2.
    ***************************************************************************/
    private void drawBroadSurfaces( GL gl,
                                    LocalFrame frame1,
                                    LocalFrame frame2,
                                    double t1, double t2 )
    {
        // Draw the +x most broad surface of the ribbon.
        Vec3d N = new Vec3d( 1, 0, 0 ); // Postive x surface normal.
        gl.glBegin( GL.GL_TRIANGLE_STRIP );
            drawVertex( gl, m_polygon[0], N, frame2, m_sCoord[0], t2);
            drawVertex( gl, m_polygon[0], N, frame1, m_sCoord[0], t1);
            drawVertex( gl, m_polygon[1], N, frame2, m_sCoord[1], t2);
            drawVertex( gl, m_polygon[1], N, frame1, m_sCoord[1], t1);
        gl.glEnd();

        // Draw the -x most broad surface of the ribbon.
        N.setXYZ( -1, 0, 0 );  // Negative x surface normal.
        gl.glBegin( GL.GL_TRIANGLE_STRIP );
            drawVertex( gl, m_polygon[2], N, frame2, m_sCoord[2], t2);
            drawVertex( gl, m_polygon[2], N, frame1, m_sCoord[2], t1);
            drawVertex( gl, m_polygon[3], N, frame2, m_sCoord[3], t2);
            drawVertex( gl, m_polygon[3], N, frame1, m_sCoord[3], t1);
        gl.glEnd();
    }


    ///////////////////////////////// private //////////////////////////////////
    /***************************************************************************
    Draws the thin side surfaces of the ribbon for one stack (a stack
    being the region from one local coordinate frame to the next local
    coordinate frame).

    <br/><br/>
    If frame1 and frame2 held an identity matrix (rather than a
    quaternion equivalent to some rotation matrix), then one side
    surface of the ribbon would face the postive x direction, while
    the other side surface would face the negative x direction.

    @param gl      the current GL object.
    @param frame1  the frame at the beginning of a stack.
    @param frame2  the frame at the end of a stack (+z from frame1).
    @param t1      the texture coordinate t-value for frame1.
    @param t2      the texture coordinate t-value for frame2.
    ***************************************************************************/
    private void drawThinSideSurfaces( GL gl,
                                       LocalFrame frame1,
                                       LocalFrame frame2,
                                       double t1, double t2 )
    {
        // Draw the +y most thin side surface of the ribbon.
        Vec3d N = new Vec3d( 0, 1, 0 ); // Postive y surface normal.
        gl.glBegin( GL.GL_TRIANGLE_STRIP );
            drawVertex( gl, m_polygon[1], N, frame2, m_thinMinS, t2 );
            drawVertex( gl, m_polygon[1], N, frame1, m_thinMinS, t1 );
            drawVertex( gl, m_polygon[2], N, frame2, m_thinMaxS, t2 );
            drawVertex( gl, m_polygon[2], N, frame1, m_thinMaxS, t1 );
        gl.glEnd();

        // Draw the -y most thin side surface of the ribbon.
        N.setXYZ( 0, -1, 0 );  // Negative y surface normal.
        gl.glBegin( GL.GL_TRIANGLE_STRIP );
            drawVertex( gl, m_polygon[3], N, frame2, m_thinMinS, t2 );
            drawVertex( gl, m_polygon[3], N, frame1, m_thinMinS, t1 );
            drawVertex( gl, m_polygon[0], N, frame2, m_thinMaxS, t2 );
            drawVertex( gl, m_polygon[0], N, frame1, m_thinMaxS, t1 );
        gl.glEnd();
    }

    ///////////////////////////////// private //////////////////////////////////
    /***************************************************************************
    This helper method for drawBroadSurfaces() will draw a vertex with
    texture coordinates and a surface normal.

    <br/><br/>
    The vertex given as an argument is not modified by this method.

    @param gl    the current GL object.
    @param vertex  a waist polygon vertex.
    @param N     the surface normal for the vertex.
    @param frame a LocalFrame for rotating and translating the vertex.
    @param s     the s-coordinate for texture mapping.
    @param t     the t-coordinate for texture mapping.
    ***************************************************************************/
    private void drawVertex( GL gl, Point3d vertex, Vec3d N,
                             LocalFrame frame, double s, double t )
    {
        // Set the texture coordinates.
        gl.glTexCoord2d( s, t );

        // Set the surface normal.
        N = frame.rotate( N );
        gl.glNormal3d( N.x, N.y, N.z );

        // Draw the vertex.
        Point3d p = frame.rotate( vertex );
        frame.translate( p );
        gl.glVertex3d( p.x, p.y, p.z );
    }

    ///////////////////////////////// private //////////////////////////////////
    /***************************************************************************
    This helper method for drawing cap vertices assumes that the
    surface normal has already been set.

    <br/><br/>
    The vertex given as an argument is not modified by this method.

    @param gl    the current GL object.
    @param vertex  a vertex of the waist polygon.
    @param frame a LocalFrame for rotating and translating the vertex.
    @param s     the s-coordinate for texture mapping.
    @param t     the t-coordinate for texture mapping.
    ***************************************************************************/
    private void drawVertex( GL gl, Point3d vertex, LocalFrame frame,
                             double s, double t )
    {
        // Set the texture coordinates.
        gl.glTexCoord2d( s, t );

        // Draw the vertex after rotating and translating it.
        Point3d p = frame.rotate( vertex );
        frame.translate( p );
        gl.glVertex3d( p.x, p.y, p.z );
    }
}
