# Supplementary material for: ProteinShader: illustrative rendering of macromolecules
Source: BMC Struct Biol. 2009 Mar 30;9:19. doi: 10.1186/1472-6807-9-19 (PMC2672931; doi:10.1186/1472-6807-9-19)
Supplement: Additional file 2 — ProteinShader program with source code. This compressed file contains everything in the binary distribution plus the Java source code and a build.xml file for compiling with Ant. [file 1472-6807-9-19-S2.gz › ProteinShader-beta-0_9_4-src/src/org/proteinshader/graphics/ExtrudedShape.java]

/*******************************************************************************
 *
 * File    :    ExtrudedShape.java
 *
 * Author  :    Joseph R. Weber
 *
 * Purpose :    Contains common methods needed by classes that draw
 *              segments of a three-dimensional tube by sweeping a
 *              waist polygon along a spline.
 *
 ******************************************************************************/

 /******************************************************************************
 *
 * Copyright 2007 Joseph Robert Weber, joe.weber@alumni.duke.edu
 *
 * This file is part of the ProteinShader program.
 *
 * The ProteinShader is free software; you can redistribute it and/or
 * modify it under the terms of the GNU General Public License as
 * published by the Free Software Foundation; either version 3 of the
 * License, or (at your option) any later version.
 *
 * The ProteinShader is distributed in the hope that it will be
 * useful, but WITHOUT ANY WARRANTY; without even the implied
 * warranty of MERCHANTABILITY or FITNESS FOR A PARTICULAR PURPOSE.
 * See the GNU General Public License for more details.
 *
 * You should have received a copy of the GNU General
 * Public License along with this program.  If not, see
 * <http://www.gnu.org/licenses/>.
 *
 ******************************************************************************/

package org.proteinshader.graphics;

import org.proteinshader.graphics.displaylists.*;
import org.proteinshader.structure.enums.*;
import org.proteinshader.math.*;
import javax.media.opengl.*;  // for jogl-JSR-231 (July 2006)

// All subsequent comments beginning with "/**" and ending with "*/"
// are intended to be used by JavaDoc to generate an API in html form.

/*******************************************************************************
Contains common methods needed by classes that draw segments of a
three-dimensional tube by sweeping a waist polygon along a spline.
*******************************************************************************/
public abstract class ExtrudedShape extends Shape
{
    /** Segment start (amino end) caps are colored light blue
        because that is the CPK color for nitrogen. */
    public static final float [] START_CAP_COLOR = { 0.56f, 0.56f, 1.0f };

    /** Segment end (carboxyl end) caps are colored red because
        that is the CPK color for oxygen. */
    public static final float [] END_CAP_COLOR = { 0.94f, 0.0f, 0.0f};

    // All private instance variables are declared here.


    /***************************************************************************
    Constructor for use by subclasses.
    ***************************************************************************/
    public ExtrudedShape()
    {
    }

    /***************************************************************************
    Uses an array of LocalFrame objects to draw a segment of an
    extruded shape.

    @param gl      the current GL object.
    @param frames  array of LocalFrames for positioning a waist
                   polygon.
    ***************************************************************************/
    public abstract void draw( GL gl, LocalFrame [] frames );

    /***************************************************************************
    Creates a cap for the beginning of a segment by drawing the
    waist polygon.  The surface normal will be the negative z-axis
    (the tangent) of the local coordinate frame.

    @param gl     the current GL object.
    @param frame  the frame for positioning the waist polygon.
    ***************************************************************************/
    public abstract void drawStartCap( GL gl, LocalFrame frame );

    /***************************************************************************
    Creates a cap for the end of a segment by drawing the waist
    polygon.  The surface normal will be the negative z-axis (the
    tangent) of the local coordinate frame.

    @param gl     the current GL object.
    @param frame  the frame for positioning the waist polygon.
    ***************************************************************************/
    public abstract void drawEndCap( GL gl, LocalFrame frame );

    /***************************************************************************
    Calls the setMaterial() method of superclass Shape with the
    START_CAP_COLOR along with the alpha value and specular exponent
    given as aguments.

    @param gl     the current GL object.
    @param alpha  component of RGBA color
    @param specularExp  the specular exponent for Phong lighting
                        calculations.
    ***************************************************************************/
    public void applyStartCapColor( GL gl, float alpha,
                                    float specularExp )
    {
        setMaterial( gl,
                     START_CAP_COLOR[0],
                     START_CAP_COLOR[1],
                     START_CAP_COLOR[2],
                     alpha,
                     specularExp );
    }

    /***************************************************************************
    Calls the setMaterial() method of superclass Shape with the
    END_CAP_COLOR along with the alpha value and specular exponent
    given as aguments.

    @param gl     the current GL object.
    @param alpha  component of RGBA color
    @param specularExp  the specular exponent for Phong lighting
                        calculations.
    ***************************************************************************/
    public void applyEndCapColor( GL gl, float alpha,
                                  float specularExp )
    {
        setMaterial( gl,
                     END_CAP_COLOR[0],
                     END_CAP_COLOR[1],
                     END_CAP_COLOR[2],
                     alpha,
                     specularExp );
    }

    /***************************************************************************
    Creates three OpenGL display lists: one created by calling draw(),
    one created by calling drawStartCap(), and one created by calling
    drawEndCap().  The start and end caps are saved as separate OpenGL
    display lists so that they can be colored differently than the
    main part of the Segment (which will be a tube or ribbon depending
    on the subclass).

    @param gl      the current GL object.
    @param frames  array of LocalFrames for positioning a waist
                   polygon.
    @param info    the info object to store the name (an integer) of
                   each OpenGL display list that is created.
    ***************************************************************************/
    public void createDisplayLists( GL gl, LocalFrame [] frames,
                                    SegmentListInfo info )
    {
        // Create the main OpenGL display list and save its name.
        info.setDisplayListName( createDisplayList( gl, frames ) );

        // Create OpenGL display lists for the start and end caps.
        info.setStartCapName( createStartCapDisplayList( gl, frames));
        info.setEndCapName( createEndCapDisplayList( gl, frames ) );
    }

    /***************************************************************************
    Uses an array of LocalFrame objects to draw a segment of a tube
    and saves the geometry (a collection of vertices) as an OpenGL
    display list.

    <br/><br/>
    There must be at least two LocalFrames in order to draw a Segment.
    If there are less than two frames in the array, this method will
    return 0.

    @param gl      the current GL object.
    @param frames  array of LocalFrames for positioning a waist
                   polygon.
    @return  The name (an integer) of the OpenGL display list.
    ***************************************************************************/
    public int createDisplayList( GL gl, LocalFrame [] frames )
    {
        int name = 0;

        if( frames.length > 1 ) {
            // Get a name (an integer) for the OpenGL display list.
            name = gl.glGenLists( 1 );

            // Compile the segment and same as a List.
            gl.glNewList( name, GL.GL_COMPILE );
                draw( gl, frames );
            gl.glEndList();
        }
        return name;
    }

    /***************************************************************************
    Uses the first LocalFrame in the array to position a segment start
    cap that is saved as an OpenGL display list.

    <br/><br/>
    There must be at least two LocalFrames in order to draw a Segment.
    If there are less than two frames in the array, this method will
    return 0.

    @param gl      the current GL object.
    @param frames  array of LocalFrames for positioning a waist
                   polygon.
    @return  The name (an integer) of the OpenGL display list.
    ***************************************************************************/
    public int createStartCapDisplayList( GL gl,
                                          LocalFrame [] frames )
    {
        int name = 0;

        if( frames.length > 1 ) {
            // Get a name (an integer) for the OpenGL display list.
            name = gl.glGenLists( 1 );

            // Compile the start caps and save as a list.
            gl.glNewList( name, GL.GL_COMPILE );
                drawStartCap( gl, frames[0] );
            gl.glEndList();
        }
        return name;
    }

    /***************************************************************************
    Uses the last LocalFrame in the array to position a segment end
    cap that is saved as an OpenGL display list.

    <br/><br/>
    There must be at least two LocalFrames in order to draw a Segment.
    If there are less than two frames in the array, this method will
    return 0.

    @param gl      the current GL object.
    @param frames  array of LocalFrames for positioning a waist
                   polygon.
    @return  The name (an integer) of the OpenGL display list.
    ***************************************************************************/
    public int createEndCapDisplayList( GL gl, LocalFrame [] frames )
    {
        int name = 0;

        if( frames.length > 1 ) {
            // Get a name (an integer) for the OpenGL display list.
            name = gl.glGenLists( 1 );

            // Compile the end caps and save as a list.
            gl.glNewList( name, GL.GL_COMPILE );
                drawEndCap( gl, frames[frames.length-1] );
            gl.glEndList();
        }
        return name;
    }
}
