# Supplementary material for: ProteinShader: illustrative rendering of macromolecules
Source: BMC Struct Biol. 2009 Mar 30;9:19. doi: 10.1186/1472-6807-9-19 (PMC2672931; doi:10.1186/1472-6807-9-19)
Supplement: Additional file 2 — ProteinShader program with source code. This compressed file contains everything in the binary distribution plus the Java source code and a build.xml file for compiling with Ant. [file 1472-6807-9-19-S2.gz › ProteinShader-beta-0_9_4-src/src/org/proteinshader/graphics/Tube.java]

/*******************************************************************************
 *
 * File    :    Tube.java
 *
 * Author  :    Joseph R. Weber
 *
 * Purpose :    Draws a segment of a three-dimensional tube by using
 *              a waist polygon that approximates a circle as the
 *              number of vertices in the waist polygon becomes large.
 *
 ******************************************************************************/

 /******************************************************************************
 *
 * Copyright 2007 Joseph Robert Weber, joe.weber@alumni.duke.edu
 *
 * This file is part of the ProteinShader program.
 *
 * The ProteinShader is free software; you can redistribute it and/or
 * modify it under the terms of the GNU General Public License as
 * published by the Free Software Foundation; either version 3 of the
 * License, or (at your option) any later version.
 *
 * The ProteinShader is distributed in the hope that it will be
 * useful, but WITHOUT ANY WARRANTY; without even the implied
 * warranty of MERCHANTABILITY or FITNESS FOR A PARTICULAR PURPOSE.
 * See the GNU General Public License for more details.
 *
 * You should have received a copy of the GNU General
 * Public License along with this program.  If not, see
 * <http://www.gnu.org/licenses/>.
 *
 ******************************************************************************/

package org.proteinshader.graphics;

import org.proteinshader.graphics.displaylists.*;
import org.proteinshader.math.*;
import org.proteinshader.structure.enums.*;
import javax.media.opengl.*;  // for jogl-JSR-231 (July 2006)

// All subsequent comments beginning with "/**" and ending with "*/"
// are intended to be used by JavaDoc to generate an API in html form.

/*******************************************************************************
Draws a segment of a three-dimensional tube by using a waist polygon
that approximates a circle as the number of vertices in the waist
polygon becomes large.

<br/><br/>
In the GLU library, spheres and cylinders are described as being
composed of slices and stacks.  A sphere could be thought of as being
subdivided around the z-axis into a number of slices (similar to
longitude lines) and subdivided along the z-axis into stacks (similer
to latitude lines).  If a cylinder was drawn with its length along the
z-axis, the cylinder could be subdivided around the z-axis into slices
and along the z-axis into stacks.

<br/><br/>
Tube shaped structures created by sweeping a waist polygon along a
spline can also be described in terms of slices and stacks.  The waist
polygon is initially drawn in the xy-plane with its center at the
orgin, so if the polygon was described as having n number of slices,
it would have n + 1 vertices (with the first and last vertex in the
same position in order to form a closed polygon).  An individual slice
could be thought of as a triangle composed of two adjacent vertices
and a point at the center of the nearly circular polygon.

<br/><br/>
If a segment of the tube was described as having n number of stacks
along its length, then it would need n + 1 number of local frames for
positioning the waist polygon (so a stack can be thought of as a
length of the tube inbetween two waist polygon positions).

<br/><br/>
The constructor for Tube will create a waist polygon with
DEFULT_SLICES number of slices, but this value can be changed with
the setSlices() method.  The number of stacks a segment is composed
of will be one less than the number of LocalFrames it is has (a stack
must have a LocalFrame at each end).

<br/><br/>
Texture coordinates will be added to the surface of a tube segment
such that the s-coordinate wraps around the circumference of the tube
and the t-coordinate runs along the length of the tube.  The
t-coordinate will be zero at the beginning of the segment and 1 at
the end of the segment.  The s-coordinate will be zero where the
circumference of the polygon crosses the x-axis of the local
coordinate frame and it will increase to 1 as it wraps all the way
around the circumference of the tube and comes back to the x-axis.
*******************************************************************************/
public class Tube extends ExtrudedShape
{
    /** The default radius for a Loop region waist polygon
        is 0.75 angstroms. */
    public final static double LOOP_RADIUS = 0.75;

    /** The default number of slices for a Loop region waist polygon
        is 10. */
    public final static int LOOP_SLICES = 10;

    /** The default number of stacks for a loop segment is 10. */
    public final static int LOOP_STACKS = 10;

    /** The default radius for a Helix region waist polygon
         is 1.5 angstroms. */
    public final static double ALPHA_RADIUS = 1.5;

    /** The default number of slices for a Helix region waist polygon
        is 20. */
    public final static int ALPHA_SLICES = 20;

    /** The default number of stacks for
        an alpha-helix segment is 10.*/
    public final static int ALPHA_STACKS = 10;

    /** The default radius for a BetaStrand region waist polygon
         is 1.5 angstroms. */
    public final static double BETA_RADIUS = 1.5;

    /** The default number of slices for a BetaStrand region waist
        polygon is 20. */
    public final static int BETA_SLICES = 20;

    /** The default number of stacks for
        a beta-strand segment is 10. */
    public final static int BETA_STACKS = 10;

    /** The starting s-coordinate for texture mapping is 0.0. */
    public final static float S_MIN = 0.0f;

    /** The ending s-coordinate for texture mapping is 2.0,
        which will cause a texture image to wrap around the
        tube twice. */
    public final static float S_MAX = 2.0f;

    // All private instance variables are declared here.
    private Point3d []  m_polygon;   // waist polygon
    private int         m_slices;    // number of slices in polygon
    private double      m_radius;    // radius of the waist polygon
    private float       m_sCoordStart, // s-coordinate start value
                        m_sCoordEnd; // s-coordiante end value
    private float []    m_s;         // s-coordinate for texture
    private boolean     m_ccw;       // counterclockwise s-coordinates

    /***************************************************************************
    Constructs a Tube object that can be used for rendering tubes with
    a circular-shaped waist polygon.

    <br/><br/>
    The default Region type is RegionEnum.LOOP.
    ***************************************************************************/
    public Tube()
    {
        this( RegionEnum.LOOP );
    }

    /***************************************************************************
    Constructs a Tube object that can be used for rendering tubes with
    a circular-shaped waist polygon.

    <br/><br/>
    The values for the radius and number of slices will be based on
    the Region type given as an argument.

    @param regionType   the type can be HELIX, BETA_STRAND, or LOOP.
    ***************************************************************************/
    public Tube( RegionEnum regionType )
    {
        if( regionType == null ) {
            regionType = RegionEnum.LOOP;
        }
        switch( regionType ) {
            case HELIX:        setAlphaHelixDefaultValues();
                               break;
            case BETA_STRAND:  setBetaStrandDefaultValues();
                               break;
            default:           setLoopDefaultValues();
                               break;
        }
    }

    /***************************************************************************
    Constructs a Tube object that can be used for rendering
    tubes with a circular-shaped waist polygon.

    <br/><br/>
    The waist polygon will have the requested radius and the number
    of vertices will be slices + 1 (the first and last vertex are at
    the same postion).  If true is given as the counterclockwise
    argument, then the s-texture coordinate will increase from 0 to
    1 in the counterclockwise direction.  If false is given as an
    arugment, then the texture coordinates will increase in the
    clockwise direction (see comments for the
    setDirectionForTextCoordS() method.

    @param radius  the radius of the circular waist polygon.
    @param slices  determines the number of vertices in the circle.
    @param sCoordStart  lowest s-coordinate for texture mapping.
    @param sCoordEnd    highest s-coordinate for texture mapping.
    @param counterclockwise  determines the direction in which the
                             s-texture coordinate increases.
    ***************************************************************************/
    public Tube( double radius, int slices,
                 float sCoordStart, float sCoordEnd,
                 boolean counterclockwise )
    {
        setRadius( radius );
        setSlicesAndSCoordParameters( slices, sCoordStart, sCoordEnd,
                                      counterclockwise );
    }

    /***************************************************************************
    Uses an array of LocalFrame objects to draw a segment of a tube.

    <br/><br/>
    Texture coordinates are associated with each vertex.

    @param gl      the current GL object.
    @param frames  array of LocalFrames for positioning a waist
                   polygon.
    ***************************************************************************/
    public void draw( GL gl, LocalFrame [] frames )
    {
        int stacks = frames.length - 1;

        // Draw each stack as a triangle strip.
        for( int i = 0; i < stacks; ++i ) {
            float t1 = i / (float)stacks, // texture coordinate t1
                  t2 = (i+1) / (float)stacks; // texture coord. t2

            gl.glBegin( GL.GL_TRIANGLE_STRIP );
            for( int j = 0; j <= m_slices; ++j ) {
                // Draw frame[i+1] first to get CCW orientation.
                drawVertex(gl, m_polygon[j], frames[i+1], m_s[j], t2);
                drawVertex(gl, m_polygon[j], frames[i],   m_s[j], t1);
            }
            gl.glEnd();
        }
    }

    /***************************************************************************
    Creates a cap for the beginning of a segment by drawing the
    waist polygon.  The surface normal will be the negative z-axis
    (the tangent) of the local coordinate frame.

    @param gl     the current GL object.
    @param frame  the frame for positioning the waist polygon.
    ***************************************************************************/
    public void drawStartCap( GL gl, LocalFrame frame )
    {
        // Set the surface normal to the tangent
        // of the spline, but reverse the direction.
        Vec3d N = frame.getTangent();
        N.negateMe();

        // Draw the waist polygon.
        gl.glBegin( GL.GL_POLYGON );
            gl.glNormal3d( N.x, N.y, N.z );
            for( int i = m_slices - 1; i >= 0; --i ) {
                // Calculate texture coordinates from unit circle.
                double s = m_polygon[i].x / 2.0 + 0.5,
                       t = m_polygon[i].y / 2.0 + 0.5;
                gl.glTexCoord2d( s, t );

                // Rotate and translate the vertex.
                Point3d p = frame.rotate( m_polygon[i] );
                p.x *= m_radius;
                p.y *= m_radius;
                p.z *= m_radius;
                frame.translate( p );
                gl.glVertex3d( p.x, p.y, p.z );
            }
        gl.glEnd();
    }

    /***************************************************************************
    Creates a cap for the end of a segment by drawing the waist
    polygon.  The surface normal will be the negative z-axis (the
    tangent) of the local coordinate frame.

    @param gl     the current GL object.
    @param frame  the frame for positioning the waist polygon.
    ***************************************************************************/
    public void drawEndCap( GL gl, LocalFrame frame )
    {
        // Set the surface normal to the tangent of the spline.
        Vec3d N = frame.getTangent();

        // Draw the waist polygon.
        gl.glBegin( GL.GL_POLYGON );
            gl.glNormal3d( N.x, N.y, N.z );
            for( int i = 0; i < m_slices; ++i ) {
                // Calculate texture coordinates from unit circle.
                double s = m_polygon[i].x / 2.0 + 0.5,
                       t = m_polygon[i].y / 2.0 + 0.5;
                gl.glTexCoord2d( s, t );

                // Rotate and translate the vertex.
                Point3d p = frame.rotate( m_polygon[i] );
                p.x *= m_radius;
                p.y *= m_radius;
                p.z *= m_radius;
                frame.translate( p );
                gl.glVertex3d( p.x, p.y, p.z );
            }
        gl.glEnd();
    }

    /***************************************************************************
    Sets the radius used for drawing the waist polygon, which
    approximates a circle as the number of vertices becomes large.

    @param radius  the radius of the circular waist polygon.
    ***************************************************************************/
    public void setRadius( double radius )
    {
        m_radius = radius;
    }

    /***************************************************************************
    Sets the direction in which the s-texture coordinate increases
    from sCoordStart to sCoordEnd and then calls on
    setSlicesAndSCoordRange().

    <br/><br/>
    The waist polygon (which approximates a circle) will be drawn in
    the xy-plane of a local coordinate frame.  The vertices are drawn
    in a counterclockwise direction, starting at (1, 0, 0).  By
    default, the s-texture coordinate increases in the same direction,
    so the first vertex of the waist polygon has an s-texture
    coordinate of sCoordStart and the last vertex has an s-texture
    coordinate of sCoordEnd.  If the boolean argument given this
    method is false, then the order will be switched so that the
    s-texture coordinate increases from sCoordStart to sCoordEnd in
    the clockwise direction.  If the arugment is true, then the
    direction will be set back to the default of counterclockwise.

    @param slices  determines the number of vertices in the circle.
    @param sCoordStart  lowest s-coordinate for texture mapping.
    @param sCoordEnd    highest s-coordinate for texture mapping.
    @param counterclockwise  determines the direction in which the
                             s-texture coordinate increases.
    ***************************************************************************/
    public void setSlicesAndSCoordParameters(int slices,
                                             float sCoordStart,
                                             float sCoordEnd,
                                             boolean counterclockwise)
    {
        m_ccw = counterclockwise;
        setSlicesAndSCoordRange( slices, sCoordStart, sCoordEnd );
    }

    /***************************************************************************
    Sets the number of slices that the nearly circular waist polygon
    would be divided into if a line was drawn from the center of the
    polygon to each vertex.

    <br/><br/>
    The number of vertices in the waist polygon is (slices + 1).  If
    the number of slices is n, then the first vertex would have index
    0 and the last vertex would have index n.  The first and last
    vertex are in the same postion so that a closed polygon is formed.

    <br/><br/>
    The waist polygon is drawn in the xy-plane using the equation

    <br/><br/>
    point(i) = (x, y, z) = ( cosTheta, sinTheta, 0 )

    <br/><br/>
    where theta = i * (2*PI / slices), 0 <= i <= slices

    <br/><br/>
    The waist polygon is initially drawn using a unit circle
    (radius = 1) so that the xyz-coordinates could be used to
    define a surface normal of length 1.  The xyz-position will
    later be scaled by the radius to give a polygon of a desired
    size.

    @param slices  the number of slices the circle is divided into.
    @param sCoordStart  lowest s-coordinate for texture mapping.
    @param sCoordEnd    highest s-coordinate for texture mapping.
    ***************************************************************************/
    public void setSlicesAndSCoordRange( int slices,
                                         float sCoordStart,
                                         float sCoordEnd )
    {
        m_slices = slices;
        double radiansPerSlice = TWO_PI / m_slices;
        m_polygon = new Point3d[m_slices + 1];  // waist polygon
        m_s = new float[m_slices + 1];  // s-coordinate for texture
        float sCoordRange = sCoordEnd - sCoordStart;

        for( int i = 0; i <= m_slices; ++i ) {
            // Add 90 degrees (so s-coord starts at y-axis).
            double theta = i * radiansPerSlice + HALF_PI;

            // Calculate xyz-coordinates
            // for each point in the polygon.
            m_polygon[i] = new Point3d( Math.cos( theta ),
                                        Math.sin( theta ), 0 );

            // Calculate the s-component of the texture coordinate.
            if( m_ccw ) {
                // s-value runs from 0->1 counterclockwise.
                m_s[i] = i / (float)m_slices;
            }
            else {  // s-value runs from 0->1 clockwise.
                m_s[i] = 1.0f - (i / (float)m_slices);
            }
            // Adjust start and end of s-coordinate.
            m_s[i] = m_s[i] * sCoordRange + sCoordStart;
        }
    }

    /***************************************************************************
    ////////////////////////////////////////////////////////////////////////////
    /////////////////  ALL METHODS BELOW THIS LINE ARE PRIVATE  ////////////////
    ////////////////////////////////////////////////////////////////////////////
    ***************************************************************************/

    ///////////////////////////////// private //////////////////////////////////
    /***************************************************************************
    Set instance variables to default values for an alpha-helix.
    ***************************************************************************/
    private void setAlphaHelixDefaultValues()
    {
        setRadius( ALPHA_RADIUS );
        setSlicesAndSCoordParameters(
            ALPHA_SLICES, S_MIN, S_MAX, true );
    }

    ///////////////////////////////// private //////////////////////////////////
    /***************************************************************************
    Set instance variables to default values for a beta-strand.
    ***************************************************************************/
    private void setBetaStrandDefaultValues()
    {
        setRadius( BETA_RADIUS );
        setSlicesAndSCoordParameters(
            BETA_SLICES, S_MIN, S_MAX, true );
    }

    ///////////////////////////////// private //////////////////////////////////
    /***************************************************************************
    Set instance variables to default values for a loop.
    ***************************************************************************/
    private void setLoopDefaultValues()
    {
        setRadius( LOOP_RADIUS );
        setSlicesAndSCoordParameters(
            LOOP_SLICES, S_MIN, S_MAX, true );
    }

    ///////////////////////////////// private //////////////////////////////////
    /***************************************************************************
    This helper method for draw() will draw a vertex with texture
    coordinates and a surface normal.

    <br/><br/>
    The vertex should be from a waist polygon drawn with a unit
    circle, so if the xyz-coordinates of the vertex are used as a
    vector (for the surface normal), the vector is of unit length.
    The rotation held by the LocalFrame will be applied to the
    surface normal.  Before the original vertex is plugged in to
    OpenGL, it will be rotated by the LocalFrame, scaled by the
    radius, and then translated by the LocalFrame.  The radius is
    set to a default value by the constructor, but can be changed
    with the setRadius() method.

    <br/><br/>
    The vertex given as an argument is not modified by this method.

    @param gl    the current GL object.
    @param vertex a vertex of the waist polygon.
    @param frame a LocalFrame for rotating and translating the vertex.
    @param s     the s-coordinate for texture mapping.
    @param t     the t-coordinate for texture mapping.
    ***************************************************************************/
    private void drawVertex( GL gl,
                             Point3d vertex, LocalFrame frame,
                             float s, float t )
    {
        // Set the texture coordinates.
        gl.glTexCoord2f( s, t );

        // Set the surface normal.
        Point3d p = frame.rotate( vertex );
        gl.glNormal3d( p.x, p.y, p.z );

        // Scale and then translate the xyz-coordinates of the vertex.
        p.x *= m_radius;
        p.y *= m_radius;
        p.z *= m_radius;
        frame.translate( p );
        gl.glVertex3d( p.x, p.y, p.z );
    }
}
