# Supplementary material for: ProteinShader: illustrative rendering of macromolecules
Source: BMC Struct Biol. 2009 Mar 30;9:19. doi: 10.1186/1472-6807-9-19 (PMC2672931; doi:10.1186/1472-6807-9-19)
Supplement: Additional file 2 — ProteinShader program with source code. This compressed file contains everything in the binary distribution plus the Java source code and a build.xml file for compiling with Ant. [file 1472-6807-9-19-S2.gz › ProteinShader-beta-0_9_4-src/src/org/proteinshader/graphics/bump_mapping.cpp]

/*
    NOTE: The copyright notice below is copied from a header file
          found along with this bump_mapping.cpp file.
          
          The draw_sphere() functions gives an example of how to draw
          a sphere while producing surface normals, tangents, and
          binormals.  The draw() method of Sphere.java is based on
          the algorithms used in bump_mapping.cpp, but has several
          differences as noted in the comments in Sphere.java.
          
          The ProteinShader does not currently use bump mapping, but
          it might be added at a later time.
          
    Copyright (c) 2000 Cass Everitt
	Copyright (c) 2000 NVIDIA Corporation
    All rights reserved.

    Redistribution and use in source and binary forms, with or
	without modification, are permitted provided that the following
	conditions are met:

     * Redistributions of source code must retain the above
	   copyright notice, this list of conditions and the following
	   disclaimer.

     * Redistributions in binary form must reproduce the above
	   copyright notice, this list of conditions and the following
	   disclaimer in the documentation and/or other materials
	   provided with the distribution.

     * The names of contributors to this software may not be used
	   to endorse or promote products derived from this software
	   without specific prior written permission. 

       THIS SOFTWARE IS PROVIDED BY THE COPYRIGHT HOLDERS AND CONTRIBUTORS
	   ``AS IS'' AND ANY EXPRESS OR IMPLIED WARRANTIES, INCLUDING, BUT NOT
	   LIMITED TO, THE IMPLIED WARRANTIES OF MERCHANTABILITY AND FITNESS
	   FOR A PARTICULAR PURPOSE ARE DISCLAIMED. IN NO EVENT SHALL THE
	   REGENTS OR CONTRIBUTORS BE LIABLE FOR ANY DIRECT, INDIRECT,
	   INCIDENTAL, SPECIAL, EXEMPLARY, OR CONSEQUENTIAL DAMAGES (INCLUDING,
	   BUT NOT LIMITED TO, PROCUREMENT OF SUBSTITUTE GOODS OR SERVICES;
	   LOSS OF USE, DATA, OR PROFITS; OR BUSINESS INTERRUPTION) HOWEVER
	   CAUSED AND ON ANY THEORY OF LIABILITY, WHETHER IN CONTRACT, STRICT
	   LIABILITY, OR TORT (INCLUDING NEGLIGENCE OR OTHERWISE) ARISING IN
	   ANY WAY OUT OF THE USE OF THIS SOFTWARE, EVEN IF ADVISED OF THE 
	   POSSIBILITY OF SUCH DAMAGE. 

    Cass Everitt - cass@r3.nu
*/
#if defined(WIN32)
#  include <windows.h>
#  pragma warning(disable:4244)   // No warnings on precision truncation
#  pragma warning(disable:4305)   // No warnings on precision truncation
#  pragma warning(disable:4786)   // stupid symbol size limitation
#endif

#if defined(UNIX)
#define GL_GLEXT_PROTOTYPES
#endif

#define GLH_EXT_SINGLE_FILE

#include <glh/glh_extensions.h>
#include <glh/glh_obs.h>
#include <glh/glh_glut.h>

#include <shared/array_texture.h>
#include <shared/data_path.h>
#include <shared/bumpmap_to_normalmap.h>
#include <shared/nv_png.h>
#include <shared/read_text_file.h>
#include <shared/quitapp.h>

using namespace glh;

// glut-ish callbacks
void display();
void key(unsigned char k, int x, int y);
void idle();
void menu(int item) { key((unsigned char)item, 0, 0); }

// my functions
void init_opengl();
void draw_sphere();

GLhandleARB programObject;

GLint positionAttrib = -1;
GLint tangentBasisAttrib = -1;
GLint texcoordAttrib = -1;

GLint modelViewIParam = -1;
GLint lightParam = -1;
GLint halfangleParam = -1;

GLint parallaxMapParam = -1;

glut_simple_mouse_interactor object;
glut_perspective_reshaper reshaper;

display_list sphere;

float light_rotation = 0;

bool b[256];
bool parallaxMapping = false;

int main(int argc, char **argv)
{
    glutInit(&argc, argv);
    glutInitDisplayMode(GLUT_DOUBLE | GLUT_DEPTH | GLUT_RGB);
    glutInitWindowSize(512, 512);
    glutCreateWindow("Simple Bump Mapping");

    init_opengl();

    glut_helpers_initialize();

    object.configure_buttons(1);
    object.dolly.dolly[2] = -2;

    glut_add_interactor(&object);
    glut_add_interactor(&reshaper);

    glutCreateMenu(menu);
    glutAddMenuEntry("Toggle parallax mapping [p]", 'p');
    glutAddMenuEntry("Toggle wireframe [w]", 'w');
    glutAddMenuEntry("Toggle animation [ ]", ' ');

    glutAttachMenu(GLUT_RIGHT_BUTTON);

    glutDisplayFunc(display);
    glutKeyboardFunc(key);
    glutIdleFunc(idle);

    key(' ', 0, 0); // animate 

    glutMainLoop();

    return 0;
}

void cleanExit(int exitval)
{
    if (programObject) 
        glDeleteObjectARB(programObject);

    if(exitval == 0) { exit(0); }
    else { quitapp(exitval); }
}

void printInfoLog(GLhandleARB object)
{
    int maxLength = 0;
    glGetObjectParameterivARB(object, GL_OBJECT_INFO_LOG_LENGTH_ARB, &maxLength);

    char *infoLog = new char[maxLength];
    glGetInfoLogARB(object, maxLength, &maxLength, infoLog);

    cout << infoLog << endl;
}

void addShader(GLhandleARB programObject, const GLcharARB *shaderSource, GLenum shaderType)
{
    assert(programObject != 0);
    assert(shaderSource != 0);
    assert(shaderType != 0);

    GLhandleARB object = glCreateShaderObjectARB(shaderType);
    assert(object != 0);

    glShaderSourceARB(object, 1, &shaderSource, NULL);

    // compile vertex shader object
    glCompileShaderARB(object);

    // check if shader compiled
    GLint compiled = 0;
    glGetObjectParameterivARB(object, GL_OBJECT_COMPILE_STATUS_ARB, &compiled);

    if (!compiled)
    {
        printInfoLog(object);
        cleanExit(-1);
    }

    // attach vertex shader to program object
    glAttachObjectARB(programObject, object);

    // delete vertex object, no longer needed
    glDeleteObjectARB(object);

    GLenum err = glGetError();
    if (err != GL_NO_ERROR)
        cout << "OpenGL error: " << gluErrorString(err) << endl;
}

void init_opengl()
{
    if(!glh_init_extensions("GL_VERSION_1_2 GL_ARB_shader_objects GL_ARB_vertex_program GL_ARB_vertex_shader GL_ARB_fragment_shader"))
    {
        cout << "Necessary extensions unsupported: " <<  glh_get_unsupported_extensions() << endl;
        quitapp(-1);
    }

    programObject = glCreateProgramObjectARB();

    // define search path for GLSL shaders file
    data_path media;
    media.path.push_back(".");
    media.path.push_back("../../../MEDIA");
    media.path.push_back("../../../../MEDIA");
    media.path.push_back("../../../../../../../MEDIA");

    string filename = media.get_file("programs/glsl_bump_mapping/bump_mapping_vertex.glsl");
    if (filename == "")
    {
        printf("Unable to load bump_mapping_vertex.glsl, exiting...\n");
        quitapp(-1);
    }

    GLcharARB *shaderData = read_text_file(filename.c_str());
    addShader(programObject, shaderData, GL_VERTEX_SHADER_ARB);

    delete [] shaderData;

    filename = media.get_file("programs/glsl_bump_mapping/bump_mapping_fragment.glsl");
    if (filename == "")
    {
        printf("Unable to load bump_mapping_fragment.glsl, exiting...\n");
        cleanExit(-1);
    }

    shaderData = read_text_file(filename.c_str());
    addShader(programObject, shaderData, GL_FRAGMENT_SHADER_ARB);

    delete [] shaderData;

    // make sure position attrib is bound to location 0
    glBindAttribLocationARB(programObject, 0, "position");

    glLinkProgramARB(programObject);

    GLint linked = false;
    glGetObjectParameterivARB(programObject, GL_OBJECT_LINK_STATUS_ARB, &linked);
    if (!linked)
    {
        printInfoLog(programObject);
        cout << "Shaders failed to link, exiting..." << endl;
        cleanExit(-1);
    }

    glValidateProgramARB(programObject);

    GLint validated = false;
    glGetObjectParameterivARB(programObject, GL_OBJECT_VALIDATE_STATUS_ARB, &validated);
    if (!validated)
    {
        printInfoLog(programObject);
        cout << "Shaders failed to validate, exiting..." << endl;
        cleanExit(-1);
    }

    // get attribute locations
    positionAttrib = glGetAttribLocationARB(programObject, "position");
    assert(positionAttrib >= 0);

    tangentBasisAttrib = glGetAttribLocationARB(programObject, "tangentBasis");
    assert(tangentBasisAttrib >= 0);

    texcoordAttrib = glGetAttribLocationARB(programObject, "texcoord");
    assert(texcoordAttrib >= 0);

    // get uniform locations
    modelViewIParam = glGetUniformLocationARB(programObject, "modelViewI");
    assert(modelViewIParam >= 0);

    lightParam = glGetUniformLocationARB(programObject, "light");
    assert(lightParam >= 0);

    halfangleParam = glGetUniformLocationARB(programObject, "halfAngle");
    assert(halfangleParam >= 0);

    parallaxMapParam = glGetUniformLocationARB(programObject, "parallaxMapping");
    assert(parallaxMapParam >= 0);

    // initialize the decal
    array2<vec3ub> img;
    read_png_rgb("earth.png", img);
    
    GLuint decal;
    glGenTextures(1, &decal);
    glActiveTexture(GL_TEXTURE0);
    glBindTexture(GL_TEXTURE_2D, decal);
    glTexParameteri(GL_TEXTURE_2D, GL_TEXTURE_MIN_FILTER, GL_LINEAR_MIPMAP_LINEAR);
    glTexParameteri(GL_TEXTURE_2D, GL_TEXTURE_MAG_FILTER, GL_LINEAR);
    make_rgb_texture(img, true);

    // load height map
    array2<unsigned char> bump_img;
    read_png_grey("earth_bump.png", bump_img);
    
    // create height map texture
    GLuint heightmap;
    glGenTextures(1, &heightmap);
    glActiveTexture(GL_TEXTURE1);
    glBindTexture(GL_TEXTURE_2D, heightmap);
    glTexParameteri(GL_TEXTURE_2D, GL_TEXTURE_MIN_FILTER, GL_LINEAR_MIPMAP_LINEAR);
    glTexParameteri(GL_TEXTURE_2D, GL_TEXTURE_MAG_FILTER, GL_LINEAR);
    glTexParameteri(GL_TEXTURE_2D, GL_TEXTURE_WRAP_S, GL_CLAMP_TO_EDGE);
    glTexParameteri(GL_TEXTURE_2D, GL_TEXTURE_WRAP_T, GL_CLAMP_TO_EDGE);
    //make_rgb_texture(bump_img, true);
    make_scalar_texture(bump_img, GL_RGB, GL_LUMINANCE, true);

    // create normal map from heightmap
    bumpmap_to_normalmap(bump_img, img, vec3f(1.0, 1.0, 0.2));

    GLuint normalmap;
    glGenTextures(1, &normalmap);
    glActiveTexture(GL_TEXTURE2);
    glBindTexture(GL_TEXTURE_2D, normalmap);
    glTexParameteri(GL_TEXTURE_2D, GL_TEXTURE_MIN_FILTER, GL_LINEAR_MIPMAP_LINEAR);
    glTexParameteri(GL_TEXTURE_2D, GL_TEXTURE_MAG_FILTER, GL_LINEAR);
    glTexParameteri(GL_TEXTURE_2D, GL_TEXTURE_WRAP_S, GL_CLAMP_TO_EDGE);
    glTexParameteri(GL_TEXTURE_2D, GL_TEXTURE_WRAP_T, GL_CLAMP_TO_EDGE);
    make_rgb_texture(img, true);

    glActiveTexture(GL_TEXTURE0);
    
    sphere.new_list(GL_COMPILE);
    draw_sphere();
    sphere.end_list();

    glEnable(GL_DEPTH_TEST);
    glClearColor(0.2, 0.2, 0.2, 1.0);

    glUseProgramObjectARB(programObject);

    glUniform1iARB(glGetUniformLocationARB(programObject, "decalMap"), 0); 
    glUniform1iARB(glGetUniformLocationARB(programObject, "heightMap"), 1); 
    glUniform1iARB(glGetUniformLocationARB(programObject, "normalMap"), 2); 

    glUniform1iARB(parallaxMapParam, (int)parallaxMapping);

    GLenum err = glGetError();
    if (err != GL_NO_ERROR)
        cout << "OpenGL error: " << gluErrorString(err) << endl;
}

void key(unsigned char k, int x, int y)
{
    b[k] = ! b[k];
    if(k==27 || k=='q') cleanExit(0);

    if('w' == k)
    {
        if(b[k])
            glPolygonMode(GL_FRONT_AND_BACK, GL_LINE);
        else
            glPolygonMode(GL_FRONT_AND_BACK, GL_FILL);
    }

    if ('p' == k)
    {
        parallaxMapping = !parallaxMapping;
        glUniform1iARB(parallaxMapParam, (int)parallaxMapping);
    }

    glutPostRedisplay();
}

void idle()
{
    if (b[' '])
        light_rotation += to_radians(1);
    glutPostRedisplay();
}

vec3f sphere_position(float theta, float phi)
{
    vec3f p;
    p[0] =   cos(phi) * cos(theta);
    p[1] =   sin(phi);
    p[2] = - cos(phi) * sin(theta);
    return p;
}

vec3f sphere_tangent(float theta, float phi)
{
    vec3f t;
    t[0] = - sin(theta);
    t[1] =   0;
    t[2] = - cos(theta);
    return t;
}

vec3f sphere_binormal(float theta, float phi)
{
    vec3f b;
    b[0] = - sin(phi) * cos(theta);
    b[1] =   cos(phi);
    b[2] =   sin(phi) * sin(theta);
    return b;
}

vec3f sphere_normal(float theta, float phi)
{
    return sphere_position(theta, phi);
}

void draw_sphere()
{

    int stacks = 100;
    int slices = 200;
    float pi = 3.1415927f;
    for(int i=0; i < stacks-1; i++)
    {
        float t = i/(stacks-1.f);
        float t2 = (i+1)/(stacks-1.f);
        float phi = pi*t - pi/2;
        float phi2 = pi*t2 - pi/2;

        glBegin(GL_QUAD_STRIP);
        for(int j=0; j < slices; j++)
        {
            float s = j/(slices-1.f);
            float theta = 2*pi*s;

            glVertexAttrib2fARB(texcoordAttrib, s, t);
            glVertexAttrib3fvARB(tangentBasisAttrib, &sphere_tangent (theta, phi)[0]); 
            glVertexAttrib3fvARB(tangentBasisAttrib + 1, &sphere_binormal (theta, phi)[0]); 
            glVertexAttrib3fvARB(tangentBasisAttrib + 2, &sphere_normal (theta, phi)[0]);
            glVertexAttrib3fvARB(positionAttrib, &sphere_position (theta, phi)[0]); 

            glVertexAttrib2fARB(texcoordAttrib, s, t2);
            glVertexAttrib3fvARB(tangentBasisAttrib, &sphere_tangent (theta, phi2)[0]); 
            glVertexAttrib3fvARB(tangentBasisAttrib + 1, &sphere_binormal (theta, phi2)[0]); 
            glVertexAttrib3fvARB(tangentBasisAttrib + 2, &sphere_normal (theta, phi2)[0]);
            glVertexAttrib3fvARB(positionAttrib, &sphere_position (theta, phi2)[0]);
        }
        glEnd();
    }
}

void display()
{
    vec3f l(1,1,3);

    l.normalize();
    quaternionf q(vec3f(0,0,1), light_rotation);
    q.mult_vec(l); 
    object.trackball.r.inverse().mult_vec(l);   // rotate the light into object space
    vec3f eye(0,0,1);                           // infinite viewer
    object.trackball.r.inverse().mult_vec(eye); // rotate eye vector into object space
    vec3f h = l + eye;
    h.normalize();

    glClear(GL_COLOR_BUFFER_BIT | GL_DEPTH_BUFFER_BIT);
    glLoadIdentity();

    object.apply_transform();

    // set vertex program inputs
    glUniform3fARB(lightParam, l[0], l[1], l[2]);
    glUniform3fARB(halfangleParam, h[0], h[1], h[2]);

    matrix4f mat;
    glGetFloatv(GL_MODELVIEW_MATRIX, mat.m);
    glUniformMatrix4fvARB(modelViewIParam, 1, GL_FALSE, mat.inverse().m);

    sphere.call_list();

    GLenum err = glGetError();
    if (err != GL_NO_ERROR)
        cout << "OpenGL error: " << gluErrorString(err) << endl;

    glutSwapBuffers();
}
