# Supplementary material for: ProteinShader: illustrative rendering of macromolecules
Source: BMC Struct Biol. 2009 Mar 30;9:19. doi: 10.1186/1472-6807-9-19 (PMC2672931; doi:10.1186/1472-6807-9-19)
Supplement: Additional file 2 — ProteinShader program with source code. This compressed file contains everything in the binary distribution plus the Java source code and a build.xml file for compiling with Ant. [file 1472-6807-9-19-S2.gz › ProteinShader-beta-0_9_4-src/src/org/proteinshader/graphics/Cylinder.java]

/*******************************************************************************
 *
 * File    :    Cylinder.java
 *
 * Author  :    Joseph R. Weber
 *
 * Purpose :    Knows how to draw a simple cylinder useful for
 *              representing the bonds between atoms.
 *
 ******************************************************************************/

 /******************************************************************************
 *
 * Copyright 2007 Joseph Robert Weber, joe.weber@alumni.duke.edu
 *
 * This file is part of the ProteinShader program.
 *
 * The ProteinShader is free software; you can redistribute it and/or
 * modify it under the terms of the GNU General Public License as
 * published by the Free Software Foundation; either version 3 of the
 * License, or (at your option) any later version.
 *
 * The ProteinShader is distributed in the hope that it will be
 * useful, but WITHOUT ANY WARRANTY; without even the implied
 * warranty of MERCHANTABILITY or FITNESS FOR A PARTICULAR PURPOSE.
 * See the GNU General Public License for more details.
 *
 * You should have received a copy of the GNU General
 * Public License along with this program.  If not, see
 * <http://www.gnu.org/licenses/>.
 *
 ******************************************************************************/

package org.proteinshader.graphics;

import org.proteinshader.graphics.displaylists.*;

import javax.media.opengl.*;      // for jogl-JSR-231 (July 2006)
import javax.media.opengl.glu.*;  // GL utilites library

// All subsequent comments beginning with "/**" and ending with "*/"
// are intended to be used by JavaDoc to generate an API in html form.

/*******************************************************************************
Knows how to draw a simple cylinder useful for representing the bonds
between atoms.  The cylinder can be capped with a small sphere at one
or both ends.  To speed up rendering, methods are provided for
creating and using OpenGL display lists.
*******************************************************************************/
public class Cylinder extends Shape
{
    /** The minimum number of slices for a cylinder is 3. */
    public static final int MIN_SLICES = 3;

    /** The minimum number of stacks for a cylinder is 1. */
    public static final int MIN_STACKS = 1;

    /** The minumum tiling (number of slices and stacks) for
        a capping sphere is 3. */
    public static final int MIN_CAP_TILING = 3;

    // All private instance variables are declared here.
    private GLU         m_glu;
    private GLUquadric  m_quadric;

    /***************************************************************************
    Constructs a Cylinder.

    A GLU quadrics object to be used for drawing cylinders is created
    here.  The quadrics object is set to use GLU_FILL for a drawing
    style, GLU_OUTSIDE for orientation, and GLU_SMOOTH for the surface
    normals.
    ***************************************************************************/
    public Cylinder()
    {
        m_glu = new GLU();                 // GL utilities object
        m_quadric = m_glu.gluNewQuadric(); // GLU quadric for drawing

        // Set the drawing style and the surface normals.
        m_glu.gluQuadricDrawStyle(   m_quadric, GLU.GLU_FILL    );
        m_glu.gluQuadricNormals(     m_quadric, GLU.GLU_SMOOTH  );
        m_glu.gluQuadricOrientation( m_quadric, GLU.GLU_OUTSIDE );
    }

    /***************************************************************************
    Creates an OpenGL display list for drawing a cylinder with
    the radii, slices, stacks, and end caps specified in the
    CylinderListInfo object given as an argument.

    <br/><br/>
    The name of the display list (an integer) will be stored in the
    CylinderListInfo object given as an argument, and this same object
    is the return value of this method.

    <br/><br/>
    If the CylinderListInfo object given as an argument already has a
    valid reference to an OpenGL display list, that old display list
    will be deleted before the new display list is created.  If the
    number of slices or stacks is less than MIN_SLICES or MIN_STACKS,
    respectively, the number will be reset to the minimum.  If a cap
    at either end is requested, then the number of slices and stacks
    for the cap will also be checked and reset to the minimum if
    necessary.

    @param gl    the current GL object.
    @param info  a CylinderListInfo object with values for radius, slices, and 
                 stacks.
    @return The same CylinderListInfo object given as an argument, but
            now it has the name of the newly created OpenGL display list.
    ***************************************************************************/
    public CylinderListInfo createDisplayList( GL gl, CylinderListInfo info )
    {
        // Delete old OpenGL display list (if it exists).
        deleteDisplayList( gl, info.getDisplayListName() );

        // Make sure that slices and stacks are at least the minimum.
        ensureMinSlicesAndStacks( info );

        // Create a new display list and store
        // its reference in the info object.
        int name = createDisplayList( gl, info.getBaseRadius(),
                                          info.getTopRadius(),
                                          info.getHeight(),
                                          info.getSlices(),
                                          info.getStacks(),
                                          info.isBaseCapped(),
                                          info.isTopCapped(),
                                          info.getCapSlices(),
                                          info.getCapSlices() );

        // Store the name of the new display list in the info object.
        info.setDisplayListName( name );

        return info;
    }

    /***************************************************************************
    Stores the OpenGL commands for drawing a cylinder as an OpenGL
    display list.

    @param gl          the current GL object.
    @param baseRadius  the radius of the base of the cylinder.
    @param topRadius   the radius at the top of the cylinder.
    @param height      the height of the cylinder.
    @param slices      number of slices in the cylinder (at least 3).
    @param stacks      number of stacks in the cylinder (at least 1).
    @param capBase     determines if base is capped by a sphere.
    @param capTop      determines if top is capped by a sphere.
    @param capSlices   number of slices for cap sphere (at least 3).
    @param capStacks   number of stacks for cap sphere (at least 3).
    @return The name (an integer) of the OpenGL display list.
    ***************************************************************************/
    public int createDisplayList( GL gl,
                                  double baseRadius, double topRadius,
                                  double height,
                                  int slices, int stacks,
                                  boolean capBase, boolean capTop,
                                  int capSlices, int capStacks )
    {
        // Get a name (an integer) for the OpenGL display list.
        int name = gl.glGenLists( 1 );

        // Draw a cylinder and save the commands
        // as an OpenGL Display List.
        gl.glNewList( name, GL.GL_COMPILE );
            draw( gl, baseRadius, topRadius, height, slices, stacks,
                  capBase, capTop, capSlices, capStacks );
        gl.glEndList();

        return name;
    }

    /***************************************************************************
    Draws a cylinder oriented along the z-axis, with the base of
    the cylinder at the origin and the top of the cylinder at
    xyz = (0, 0, height).  The cylinder is open at both the base
    and the top, unless a cap (a small sphere) is requested at
    one or both ends.

    @param gl        the current GL object.
    @param baseRadius radius of the base of the cylinder (usually 1).
    @param topRadius radius at the top of the cylinder (usually 1).
    @param height    the height of the cylinder.
    @param slices    the number of slices in the cylinder.
    @param stacks    the number of stacks in the cylinder.
    @param capBase   determines if base is capped by a sphere.
    @param capTop    determines if top is capped by a sphere.
    @param capSlices number of slices for cap sphere (no less than 3).
    @param capStacks number of stacks for cap sphere (no less than 3).
    ***************************************************************************/
    public void draw( GL gl, double baseRadius, double topRadius,
                      double height, int slices, int stacks,
                      boolean capBase, boolean capTop,
                      int capSlices, int capStacks )
    {
        // Maintaine the minimum value for slices or stacks.
        if( slices    < MIN_SLICES     ) {slices    = MIN_SLICES;    }
        if( stacks    < MIN_STACKS     ) {stacks    = MIN_STACKS;    }
        if( capSlices < MIN_CAP_TILING ) {capSlices = MIN_CAP_TILING;}
        if( capStacks < MIN_CAP_TILING ) {capStacks = MIN_CAP_TILING;}

        // Is cap at base requested?
        if( capBase ) {
            // Draw a sphere at the origin.
            m_glu.gluSphere( m_quadric, baseRadius,
                             capSlices, capStacks );
        }
        // Is cap at top requested?
        if( capTop ) {
            gl.glPushMatrix();
                // Draw a sphere at xyz = (0, 0, height).
                gl.glTranslated( 0.0, 0.0, height );
                m_glu.gluSphere( m_quadric, topRadius,
                                 capSlices, capStacks );
            gl.glPopMatrix();
        }
        // Draw the cylinder with the base at
        // the origin and top at (0, 0, height).
        m_glu.gluCylinder( m_quadric, baseRadius, topRadius,
                           height, slices, stacks );
    }

    /***************************************************************************
    ////////////////////////////////////////////////////////////////////////////
    /////////////////  ALL METHODS BELOW THIS LINE ARE PRIVATE  ////////////////
    ////////////////////////////////////////////////////////////////////////////
    ***************************************************************************/

    ///////////////////////////////// private //////////////////////////////////
    /***************************************************************************
    Makes sure that at least the minimum number of slices and stacks
    are used.  While slices and stacks for the cylinder itself are
    always checked and reset to the minimum if necessary, the slices
    and stacks for the cap are only checked if at least one cap is
    requested.

    @param info  a CylinderListInfo object with slices and stacks
                 already set.
    ***************************************************************************/
    private void ensureMinSlicesAndStacks( CylinderListInfo info )
    {
        // Check the cylinder slices and stacks.
        if( info.getSlices() < MIN_SLICES ) {
            info.setSlices( MIN_SLICES );
        }
        if( info.getStacks() < MIN_STACKS ) {
            info.setStacks( MIN_STACKS );
        }
        // If cap requested, make sure slices
        // and stacks are at least the min.
        if( info.isBaseCapped() || info.isTopCapped() ) {
            if( info.getCapSlices() < MIN_CAP_TILING ) {
                info.setCapSlices( MIN_CAP_TILING );
            }
            if( info.getCapStacks() < MIN_CAP_TILING ) {
                info.setCapStacks( MIN_CAP_TILING );
            }
        }
    }
}
