# Supplementary material for: ProteinShader: illustrative rendering of macromolecules
Source: BMC Struct Biol. 2009 Mar 30;9:19. doi: 10.1186/1472-6807-9-19 (PMC2672931; doi:10.1186/1472-6807-9-19)
Supplement: Additional file 2 — ProteinShader program with source code. This compressed file contains everything in the binary distribution plus the Java source code and a build.xml file for compiling with Ant. [file 1472-6807-9-19-S2.gz › ProteinShader-beta-0_9_4-src/src/org/proteinshader/graphics/Sphere.java]

/*******************************************************************************
 *
 * File    :    Sphere.java
 *
 * Author  :    Joseph R. Weber
 *
 * Purpose :    Knows how to draw a sphere with texture coordinates,
 *              a surface normal, and a tangent vector for each
 *              vertex.
 *
 ******************************************************************************/

 /******************************************************************************
 The algorithm for class Sphere is ultimately based on
 bump_mapping.cpp by Cass Everitt.  See notes further below.
 ******************************************************************************/

package org.proteinshader.graphics;

import org.proteinshader.graphics.displaylists.*;

import javax.media.opengl.*;  // for jogl-JSR-231 (July 2006)

// All subsequent comments beginning with "/**" and ending with "*/"
// are intended to be used by JavaDoc to generate an API in html form.

/*******************************************************************************
Knows how to draw a sphere with texture coordinates, a surface normal,
and a tangent vector for each vertex.  To speed up rendering, methods
are provided for creating and using OpenGL display lists.

<br/><br/>
The draw() method and its helper method, drawVertex(), are ultimately
based on the algorithm found in the C++ file

<br/><br/>
bump_mapping.cpp by Cass Everitt - cass@r3.nu <br/>
Copyright (c) 2000 Cass Everitt               <br/>
Copyright (c) 2000 NVIDIA Corporation         <br/>

<br/><br/>
bump_mapping.cpp has, therefore, been included in the same directory
as this class, and includes a copyright notice that allows it to be
redistributed with certain restrictions.  The draw() method is now
in a rather different form, but the copyright notice may still apply,
so bump_mapping.cpp should be kept with this file.

<br/><br/>
The basic concept of drawing one stack at a time is taken from
bump_mapping.cpp, but there are several changes.  The first difference
has to do with how slices and stacks are defined, and is related to
what is sometimes referred to as the fence-post problem.  If you build
a fence of rails and posts, and each rail has to have a post at both
the beginning and end, then the length of the fence has a slightly
different meaning whether you define it in terms of the number of
rails or posts: if you say that the fence is length n in rails, then
the fence must have n + 1 posts.  On the other hand, if you say that
the fence has a length of n posts, then it must have n - 1 rails,
not n rails.

<br/><br/>
Apparently, a similar issue comes up in interpreting what the number
of slices and stacks means in a sphere.  In the gluSphere() method of
the glu.h library, if you have n stacks, there are n + 1 lattitude
lines (strictly speaking, the first and last lattitude lines are
really points at the North and South pole rather than lines),
so these lattitude lines divide the sphere into n parts (stacks).
However, in bump_mapping.cpp the number of stacks is taken as the
number of lattitude lines, so n stacks results in dividing the sphere
into n - 1 parts (rather than n parts).

<br/><br/>
In the code below, the definition being used by the glu library (n
stacks gives n + 1 lattitude lines) is being used rather than the
slightly different approach in bump_mapping.cpp.  The same issue
comes up for slices, and, again, the glu library definition is being
used, so n slices give n + 1 longitude lines, not the n longitude
lines used in bump_mapping.cpp (note that when drawing a sphere or
cylinder the first and last longitude lines are in the same place
so that a closed shape is created).

<br/><br/>
Other than the stacks and slices issue mentioned above, the
mathematics in draw() are essentially the same as in bump_mapping.cpp,
but the way information is sent to the vertex shader is different, in
that existing OpenGL variables are used to send the vertex
coordinates, texture coordinates, surface normals, and even tangent
coordinates to the vertex shader, rather than with glVertexAttrib()
functions.  The binormal vector is not calculated, as this can easily
be determined in a vertex shader as the cross-product of the surface
normal and the tangent.
*******************************************************************************/
public class Sphere extends Shape
{
    /** The minimum tiling is 3, and it is used to set the
        minimum number of slices and stacks for a sphere. */
    public static final int MIN_TILING = 3;

    /***************************************************************************
    Constructs a Sphere.
    ***************************************************************************/
    public Sphere()
    {
    }

    /***************************************************************************
    Creates an OpenGL display list for drawing a sphere with the
    radius, number of slices, and number of stacks specified in the
    SphereListInfo object given as an argument.

    <br/><br/>
    The name of the display list (an integer) will be stored in the
    SphereListInfo object given as an argument, and this same object
    is the return value of this method.

    <br/><br/>
    If the SphereListInfo object given as an argument already has a
    valid reference to an OpenGL display list, that old display list
    will be deleted before the new display list is created.  If the
    number of slices or stacks is less than MIN_TILING, the number
    will be reset to the minimum.

    @param gl    the current GL object.
    @param info  a SphereListInfo object with values for radius,
                 slices, and stacks.
    @return The same SphereListInfo object given as an argument, but
            now it has a reference to a newly created OpenGL display
            list.
    ***************************************************************************/
    public SphereListInfo createDisplayList( GL gl, SphereListInfo info)
    {
        // Delete old OpenGL display list (if it exists).
        deleteDisplayList( gl, info.getDisplayListName() );

        // Make sure that slices and stacks are at least the minimum.
        if( info.getSlices() < MIN_TILING ) {
            info.setSlices( MIN_TILING );
        }
        if( info.getStacks() < MIN_TILING ) {
            info.setStacks( MIN_TILING );
        }
        // Create a new OpenGL display list.
        int name = createDisplayList( gl, info.getRadius(),
                                          info.getSlices(),
                                          info.getStacks() );

        // Store the name of the new display
        // list in the SphereListInfo object.
        info.setDisplayListName( name );

        return info;
    }

    /***************************************************************************
    Creates an OpenGL display list that holds the commands for drawing
    a sphere.

    <br/><br/>
    For most purposes, a radius of 1.0 is the best choice because that
    will allow the sphere to be easily scaled to any desired final
    radius by using the desired final radius as a scaling factor.

    <br/><br/>
    If the number of slices or stacks is less than MIN_TILING, the
    value will be set to the minimum.

    @param gl      the current GL object.
    @param radius  the radius of the sphere.
    @param slices  the number of slices in the sphere.
    @param stacks  the number of stacks in the sphere.
    @return The name (an integer) of the OpenGL display list.
    ***************************************************************************/
    public int createDisplayList( GL gl, double radius, int slices, int stacks )
    {
        // Get a name (an integer) for the OpenGL display list.
        int name = gl.glGenLists( 1 );

        // Draw a sphere and save the commands as an OpenGL Display List.
        gl.glNewList( name, GL.GL_COMPILE );
            draw( gl, radius, slices, stacks );
        gl.glEndList();

        return name;
    }

    /***************************************************************************
    Draws a sphere with texture coordinates, normals, and tangents. If
    the number of slices or stacks is less than MIN_TILING, the value
    will be set to the minimum.  If the radius is zero or negative, a
    point will be drawn instead of a sphere.

    <br/><br/>
    ALGORITHM:

    <br/><br/>
    If there are n stacks, there will be n + 1 lattitude lines, with
    the first and last longitude "lines" really being a point at the
    South or North pole, respectively.  The South pole is at the phi
    angle -90 degrees, while the North pole is at phi angle 90
    degrees.

    <br/><br/>
    If there are n slices, there will be n + 1 longitude lines.  The
    first longitude line will be at 0 degrees, while the last will be
    at 360 degrees.

    <br/><br/>
    An outer for-loop will draw each stack (the segment between two
    lattitude lines) as a GL_TRIANGLE_STRIP.  For example, if only 4
    stacks were used, the first stack would be between phi angles -90
    and -45 degrees, the second stack would be between -45 and 0
    degrees, the third stack would be between 0 and 45 degrees, and
    the fourth stack would be between 45 and 90 degrees.

    <br/><br/>
    An inner for-loop will draw the vertices.  If the number of slices
    is only 4, the first pair of vertices drawn would have a theta
    angle of 0 degrees, the next pair would have a theta  of 90
    degrees, the next pair a theta of 180, the next next pair a theta
    of 270, and e last pair a theta of 360.  Because there is an
    alternation beteen the low and high phi angle of each stack, the
    pattern can get a little hard to follow, so it is summarized below
    for the first stack (first GL_TRIANGLE_STRIP) of a sphere with 4
    stacks and 4 slices.

    <br/><br/>
    <code>

    Vertex: (phi, theta) <br/>
    -------------------- <br/>
    1: (-90, 0)          <br/>
    2: (-45, 0)          <br/>
    3: (-90, 90)         <br/>
    4: (-45, 90)         <br/>
    5: (-90, 180)        <br/>
    6: (-45, 180)        <br/>
    7: (-90, 270)        <br/>
    8: (-45, 270)        <br/>
    9: (-90, 360)        <br/>
    10: (-45, 360)       <br/>

    </code>

    @param gl      the current GL object.
    @param radius  the radius of the sphere to draw.
    @param slices  the number of slices to draw the sphere with.
    @param stacks  the number of stacks to draw the sphere with.
    ***************************************************************************/
    public void draw( GL gl, double radius, int slices, int stacks )
    {
        // Maintain a minimum value for slices or stacks.
        if( slices < MIN_TILING   ) { slices = MIN_TILING; }
        if( stacks < MIN_TILING   ) { stacks = MIN_TILING; }

        // Render a point if the sphere is too small.
        if( radius <= 0.0 ) {
            gl.glBegin( GL.GL_POINTS );
                gl.glVertex3f( 0.0f, 0.0f, 0.0f );
            gl.glEnd();
            return;
        }
        // Render the sphere.
        for( int i = 0; i < stacks; ++i ) {
            double t1 = i / (double)stacks;      // texture coordinate
            double t2 = (i + 1) / (double)stacks;// texture coordinate
            double phi1 = PI * t1 - HALF_PI;  // phi1 angle for stacks
            double phi2 = PI * t2 - HALF_PI;  // phi2 angle for stacks

            gl.glBegin( GL.GL_TRIANGLE_STRIP );
                for( int j = 0; j <= slices; ++j ) {
                    double s = j / (double)slices; // texture coord.
                    double theta = TWO_PI * s; // angle for slices

                    drawVertex( gl, radius, s, t1, theta, phi1 );
                    drawVertex( gl, radius, s, t2, theta, phi2 );
                }
            gl.glEnd();
        }
    }

    /***************************************************************************
    ////////////////////////////////////////////////////////////////////////////
    /////////////////  ALL METHODS BELOW THIS LINE ARE PRIVATE  ////////////////
    ////////////////////////////////////////////////////////////////////////////
    ***************************************************************************/

    ///////////////////////////////// private //////////////////////////////////
    /***************************************************************************
    This helper method for drawSphere() is used to draw an individual
    vertex of the sphere.

    NOTES: The texture coordinates are set using glTexCoord(), the
           surface normal is set using glNormal3d(), and the vertex
           is set using glVertex3d().

           Because of an apparent bug that prevents access the the
           shader "program object" and attribute variables after
           glBegin() is called, the tangent vector is stored in the
           built-in OpenGL variable gl_SecondaryColor, so it can be
           accessed from within the vertex shader for bump mapping.

    @param gl      the current GL object.
    @param radius  the radius of the sphere.
    @param s       the s texture component (horizontal axis).
    @param t       the t texture component (vertical axis).
    @param theta   angle in radians (determined by number of slices).
    @param phi     angle in radians (determined by number of stacks).
    ***************************************************************************/
    private void drawVertex( GL gl, double radius,
                             double s, double t,
                             double theta, double phi )
    {
        // Set the texture coordinates.
        gl.glTexCoord2d( s, t );

        // Calculate the tangent.
        double tx = -Math.sin( theta ),
               ty =  0.0,
               tz = -Math.cos( theta );
        gl.glSecondaryColor3d( tx, ty, tz );

        // Calculate the normal.
        double nx =  Math.cos( phi ) * Math.cos( theta ),
               ny =  Math.sin( phi ),
               nz =  Math.cos( phi ) * Math.sin( theta );
        gl.glNormal3d( nx, ny, nz );

        // Calculate the position.
        gl.glVertex3d( (radius * nx), (radius * ny), (radius * nz) );
    }
}
