# Supplementary material for: ProteinShader: illustrative rendering of macromolecules
Source: BMC Struct Biol. 2009 Mar 30;9:19. doi: 10.1186/1472-6807-9-19 (PMC2672931; doi:10.1186/1472-6807-9-19)
Supplement: Additional file 2 — ProteinShader program with source code. This compressed file contains everything in the binary distribution plus the Java source code and a build.xml file for compiling with Ant. [file 1472-6807-9-19-S2.gz › ProteinShader-beta-0_9_4-src/src/org/proteinshader/graphics/FrenetFrames.java]

/*******************************************************************************
 *
 * File    :    FrenetFrames.java
 *
 * Author  :    Joseph R. Weber
 *
 * Purpose :    Provides a visual representation of the LocalFrame
 *              objects of a Segment by drawing an x-axis, a y-axis,
 *              and z-axis.
 *
 ******************************************************************************/

 /******************************************************************************
 *
 * Copyright 2007 Joseph Robert Weber, joe.weber@alumni.duke.edu
 *
 * This file is part of the ProteinShader program.
 *
 * The ProteinShader is free software; you can redistribute it and/or
 * modify it under the terms of the GNU General Public License as
 * published by the Free Software Foundation; either version 3 of the
 * License, or (at your option) any later version.
 *
 * The ProteinShader is distributed in the hope that it will be
 * useful, but WITHOUT ANY WARRANTY; without even the implied
 * warranty of MERCHANTABILITY or FITNESS FOR A PARTICULAR PURPOSE.
 * See the GNU General Public License for more details.
 *
 * You should have received a copy of the GNU General
 * Public License along with this program.  If not, see
 * <http://www.gnu.org/licenses/>.
 *
 ******************************************************************************/

package org.proteinshader.graphics;

import org.proteinshader.graphics.shader.*;
import org.proteinshader.graphics.displaylists.*;
import org.proteinshader.math.*;
import javax.media.opengl.*;  // for jogl-JSR-231 (July 2006)
import javax.media.opengl.glu.*;  // GL utilites library

// All subsequent comments beginning with "/**" and ending with "*/"
// are intended to be used by JavaDoc to generate an API in html form.

/*******************************************************************************
Provides a visual representation of the LocalFrame objects of a
Segment by drawing an x-axis, a y-axis, and z-axis.

<br/><br/>

*******************************************************************************/
public class FrenetFrames extends ExtrudedShape
{
    /** The default number of frames per segment in a
        FRENET_FRAME display is 21. */
    public final static int FRAMES_PER_SEGMENT = 11;

    /** The radius for an axis is 0.05 angtroms. */
    public final static double AXIS_RADIUS = 0.05;

    /** The radius of the large end of an
        arrow tip is 0.08 angstroms. */
    public final static double TIP_RADIUS = 0.08;

    /** The length of an arrow tip as a fraction of the axis length
        is 0.1. */
    public final static double TIP_FRACTION = 0.2;

    /** The scale factor for minor axes is 0.5. */
    public final static double MINOR_AXIS_SCALE = 0.5;

    /** The scale factor for major axes is 1.5. */
    public final static double MAJOR_AXIS_SCALE = 1.5;

    /** The radius for spheres at major points is 0.3. */
    public final static double MAJOR_SPHERE_RADIUS = 0.3;

    /** The radius for spheres at minor points is 0.0375. */
    public final static double MINOR_SPHERE_RADIUS = 0.0375;

    /** The number of slices for a cylinder is 10. */
    public static final int SLICES = 10;

    /** The number of stacks for a cylinder is 1. */
    public static final int STACKS = 1;
    
    /** The number of slices and stacks for a major sphere is 30. */
    public static final int MAJOR_SPHERE_TILING = 30;
    
    /** The number of slices and stacks for a minor sphere is 10. */
    public static final int MINOR_SPHERE_TILING = 10;

    /** The value for the specular exponent is 20.0. */
    public static final float SPECULAR_EXP = 20.0f;

    /** The x-axis is green.  */
    public final static float [] X = { 0.06f, 0.51f, 0.06f, 1f };

    /** The y-axis is yellow.  */
    public final static float [] Y = { 0.9f, 0.9f, 0.0f, 1f };

    /** The z-axis is red. */
    public final static float [] Z = { 0.9f, 0.04f, 0.04f, 1f };

    /** The small sphere at the base of the xyz-axes is gray. */
    public final static float [] BASE = { 0.5f, 0.5f, 0.5f, 1f };

    // All private instance variables are declared here.
    private double         m_axisRadius,
                           m_tipRadius,
                           m_tipFraction;
    private int            m_slices,
                           m_stacks;
    private GLU            m_glu;
    private GLUquadric     m_quadric;
    private ShaderManager  m_shaders;

    /***************************************************************************
    Constructs a FrenetFrames object.
    ***************************************************************************/
    public FrenetFrames()
    {
        m_axisRadius  = AXIS_RADIUS;
        m_tipRadius   = TIP_RADIUS;
        m_tipFraction = TIP_FRACTION;
        m_slices      = SLICES;
        m_stacks      = STACKS;
        
        m_glu = new GLU();                 // GL utilities object
        m_quadric = m_glu.gluNewQuadric(); // GLU quadric for drawing

        // Set the drawing style and the surface normals.
        m_glu.gluQuadricDrawStyle(   m_quadric, GLU.GLU_FILL    );
        m_glu.gluQuadricNormals(     m_quadric, GLU.GLU_SMOOTH  );
        m_glu.gluQuadricOrientation( m_quadric, GLU.GLU_OUTSIDE );
        
        m_shaders = null;
    }
    
    /***************************************************************************
    The ShaderManager is only needed because of an apparent bug on some 
    Mac OS X machines where material color can only be set once after a 
    custom shader is set, so to draw Frenet frames with more than one
    color, the shaders must be reset each time.
    
    @param shaders  the shader manager object.
    ***************************************************************************/
    public void setShaders( ShaderManager shaders )
    {
        m_shaders = shaders;
    }

    /***************************************************************************
    Uses an array of LocalFrame objects to draw xyz-axes.

    <br/><br/>
    If the number of frames is odd, then the frame in the very middle
    will be drawn at full scale while all other frames will be drawn
    smaller by using the MINOR_AXES_SCALE, which should be between 0.0
    and 1.0.  If the number of frames is even, then the frame right
    after the exact middle will be drawn at full scale with all others
    reduced.  It makes the most sense to always use an odd number of
    frames because then the largest set of axes will coorespond to
    the alpha-carbon.

    <br/><br/>
    The capStart and capEnd arguments are not currently used, but
    might be used in the future to draw a special mark or perhaps
    a waist polygon to indicate that one or the other end of a
    Segment is capped.

    @param gl      the current GL object.
    @param frames  array of LocalFrames for positioning a waist
                   polygon.
    ***************************************************************************/
    public void draw( GL gl, LocalFrame [] frames )
    {
        // Get the middle index position.
        int middle = frames.length / 2;

        for( int i = 0; i < frames.length; ++i ) {
            if( i == middle ) {
                // Draw the middle frame (the alpha-cabon
                // with a scale of MAJOR_AXES_SCALE.
                draw( gl, frames[i], MAJOR_AXIS_SCALE, 
                      MAJOR_SPHERE_RADIUS, MAJOR_SPHERE_TILING,
                      BASE[0], BASE[1], BASE[2], BASE[3] );
            }
            //// The next two lines can be used for blue and red end spheres.
            ////else if( i == 0 ) {drawStartCap( gl, frames[i] );}
            ////else if( i == frames.length - 1 ) {drawEndCap( gl, frames[i] );}
            else { // Draw all other minor frames.
                draw( gl, frames[i], MINOR_AXIS_SCALE, 
                      MINOR_SPHERE_RADIUS, MINOR_SPHERE_TILING,
                      BASE[0], BASE[1], BASE[2], BASE[3] );
            }
        }
    }

    /***************************************************************************
    Draws the local frame using light blue for the sphere at the base.  The
    sphere will be one-half the size of the alpha-carbon sphere.

    @param gl     the current GL object.
    @param frame  the frame for positioning the waist polygon.
    ***************************************************************************/
    public void drawStartCap( GL gl, LocalFrame frame )
    {
        draw( gl, frame, MINOR_AXIS_SCALE, 
              MAJOR_SPHERE_RADIUS / 2.0, MAJOR_SPHERE_TILING,
              START_CAP_COLOR[0], START_CAP_COLOR[1], 
              START_CAP_COLOR[2], BASE[3] );
    }

    /***************************************************************************
    Draws the local frame using red for the sphere at the base.  The
    sphere will be one-half the size of the alpha-carbon sphere.

    @param gl     the current GL object.
    @param frame  the frame for positioning the waist polygon.
    ***************************************************************************/
    public void drawEndCap( GL gl, LocalFrame frame )
    {
        draw( gl, frame, MINOR_AXIS_SCALE, 
              MAJOR_SPHERE_RADIUS / 2.0, MAJOR_SPHERE_TILING,
              END_CAP_COLOR[0], END_CAP_COLOR[1], 
              END_CAP_COLOR[2], BASE[3] );
    }

    /***************************************************************************
    ////////////////////////////////////////////////////////////////////////////
    /////////////////  ALL METHODS BELOW THIS LINE ARE PRIVATE  ////////////////
    ////////////////////////////////////////////////////////////////////////////
    ***************************************************************************/

    ///////////////////////////////// private //////////////////////////////////
    /***************************************************************************
    Draws an xyz-axis based on the rotation and translation in the
    LocalFrame given as an argument.

    @param gl     the current GL object.
    @param frame  a LocalFrame with a rotation and a translation.
    @param scale  a scale factor for the axes to draw.
    @param sphereRadius  the radius of the sphere at the base of the xyz-axes.
    @param sphereTiling  the number of slices and stacks for the sphere.
    @param sphereRed    the red channel for sphere at base of xyz-axes.
    @param sphereGreen  the green channel for sphere at base of xyz-axes.
    @param sphereBlue   the blue channel for sphere at base of xyz-axes.
    @param sphereAlpha  the alpha channel for sphere at base of xyz-axes.
    ***************************************************************************/
    public void draw( GL gl, LocalFrame frame, double scale, 
                      double sphereRadius, int sphereTiling,
                      float sphereRed, float sphereGreen, float sphereBlue,
                      float sphereAlpha )
    {
        // Get the rotation matrix and translation from the LocalFrame.
        Vec3d trans = frame.getTranslation(),
              xAxis = new Vec3d(),
              yAxis = new Vec3d(),
              zAxis = new Vec3d();
        frame.generateMatrix( xAxis, yAxis, zAxis );

        // Draw the xyz-axes.
        gl.glPushMatrix();
            gl.glTranslated( trans.x, trans.y, trans.z );

            // Draw the x-axis.
            if( m_shaders != null ) { m_shaders.enablePhongShaders( gl ); }
            setMaterial( gl, X[0], X[1], X[2], X[3], SPECULAR_EXP );
            drawAxis( gl, xAxis, scale );

            // Draw the y-axis.
            if( m_shaders != null ) { m_shaders.enablePhongShaders( gl ); }
            setMaterial( gl, Y[0], Y[1], Y[2], Y[3], SPECULAR_EXP );
            drawAxis( gl, yAxis, scale );

            // Draw the z-axis.
            if( m_shaders != null ) { m_shaders.enablePhongShaders( gl ); }
            setMaterial( gl, Z[0], Z[1], Z[2], Z[3], SPECULAR_EXP );
            drawAxis( gl, zAxis, scale );

            // Draw small sphere at base of xyz-axes.
            if( m_shaders != null ) { m_shaders.enablePhongShaders( gl ); }
            setMaterial( gl, sphereRed, sphereGreen, sphereBlue, sphereAlpha,
                         SPECULAR_EXP );
            m_glu.gluSphere( m_quadric, sphereRadius, 
                             sphereTiling, sphereTiling );
        gl.glPopMatrix();
    }

    ///////////////////////////////// private //////////////////////////////////
    /***************************************************************************
    Draws the axis as a tube with an arrowhead.

    @param gl     the current GL object.
    @param v      the vector to draw as an axis.
    @param scale  a scale factor for the axis to draw.
    ***************************************************************************/
    private void drawAxis( GL gl, Vec3d v, double scale )
    {
        double length = scale * v.magnitude(),
               tipLength = length * m_tipFraction,
               tubeLength = length * (1.0 - m_tipFraction);

       gl.glPushMatrix();
           // Rotate the axis to the position of the vector.
           gl.glRotated( 180,
                         scale*v.x, scale*v.y, scale*v.z + length );

           // Draw the tube part of the axis.
           double radius = scale * m_axisRadius;
           m_glu.gluCylinder( m_quadric, radius, radius,
                              tubeLength, m_slices, m_stacks );

           // Draw the arrow tip part of the axis.
           gl.glTranslated( 0, 0, tubeLength );
           m_glu.gluCylinder( m_quadric, scale * m_tipRadius, 0.0,
                              tipLength, m_slices * 3, m_stacks );
        gl.glPopMatrix();
    }
}
