# Supplementary material for: ProteinShader: illustrative rendering of macromolecules
Source: BMC Struct Biol. 2009 Mar 30;9:19. doi: 10.1186/1472-6807-9-19 (PMC2672931; doi:10.1186/1472-6807-9-19)
Supplement: Additional file 2 — ProteinShader program with source code. This compressed file contains everything in the binary distribution plus the Java source code and a build.xml file for compiling with Ant. [file 1472-6807-9-19-S2.gz › ProteinShader-beta-0_9_4-src/src/org/proteinshader/graphics/Silhouette.java]

/*******************************************************************************
 *
 * File    :    Silhouette.java
 *
 * Author  :    Joseph R. Weber
 *
 * Purpose :    Uses jitter to repeatedly render a translucent black silhouette
 *              of a Drawable object for the purpose of antialiasing (smoothing
 *              jagged edges).
 *
 ******************************************************************************/

 /******************************************************************************
 *
 * Copyright 2007 Joseph Robert Weber, joe.weber@alumni.duke.edu
 *
 * This file is part of the ProteinShader program.
 *
 * The ProteinShader is free software; you can redistribute it and/or
 * modify it under the terms of the GNU General Public License as
 * published by the Free Software Foundation; either version 3 of the
 * License, or (at your option) any later version.
 *
 * The ProteinShader is distributed in the hope that it will be
 * useful, but WITHOUT ANY WARRANTY; without even the implied
 * warranty of MERCHANTABILITY or FITNESS FOR A PARTICULAR PURPOSE.
 * See the GNU General Public License for more details.
 *
 * You should have received a copy of the GNU General
 * Public License along with this program.  If not, see
 * <http://www.gnu.org/licenses/>.
 *
 ******************************************************************************/

package org.proteinshader.graphics;

import org.proteinshader.structure.*;
import org.proteinshader.graphics.displaylists.*;
import org.proteinshader.graphics.shader.*;
import javax.media.opengl.*;  // for jogl-JSR-231 (July 2006)

// All subsequent comments beginning with "/**" and ending with "*/"
// are intended to be used by JavaDoc to generate an API in html form.

/*******************************************************************************
Uses jitter to repeatedly render a translucent black silhouette of a Drawable
object for the purpose of antialiasing (smoothing jagged edges).
*******************************************************************************/
public class Silhouette
{
    /** Determines if translucent black silhouettes are used by default 
        for antialiasing the dark edges of tubes or ribbons drawn with 
        halftoning.  */
    public static final boolean DEFAULT = true;
    
    /** Holds (xPixels, yPixels) values for translating 4 times with jitter. */
    //public static final double [ ] JITTER_4 = { -0.75,  0.0, 
    //                                             0.75,  0.0,
    //                                             0.0, -0.75,
    //                                             0.0,  0.75 };
    
    public static final double [ ] JITTER_4 = { -0.5,  0.0, 
                                                 0.5,  0.0,
                                                 0.0, -0.5,
                                                 0.0,  0.5 };
                                                 
    // All private instance variables are declared here.
    private ShaderManager  m_shaders;
    private double [ ]     m_jitter;

    /***************************************************************************
    Constructs a Silhouette object.

    <br/><br/>
    The ShaderManager object used by class StructureToGraphics is needed so
    that the silhouette shader pair can be turned on right before rendering.
    
    @param shaders  the shader manager used by StructureToGraphics.
    ***************************************************************************/
    public Silhouette( ShaderManager shaders )
    {
        m_shaders = shaders;
        
        // Select jitter values.
        m_jitter = JITTER_4;
    }

    /***************************************************************************
    Draws a translucent black silhoutte of a tube segment using jitter.

    @param gl    the current GL object.
    @param s     the Segment to draw.
    @param info  holds names of OpenGL display lists for the Segment.
    @param extraLines  indicates if extra lines are drawn at start and end.
    ***************************************************************************/
    public void drawTube( GL gl, Segment s, SegmentListInfo info,
                          boolean extraLines )
    {
        // Make depth buffer read-only and turn on silhouette shaders.
        gl.glDepthMask( false );
        m_shaders.enableSilhouetteShaders( gl, 
            extraLines ? true : s.isStartCapped(),
            extraLines ? true : s.isEndCapped() );
        
        double angstromsPerPixel = s.getAngstromsPerPixel();
        
        for( int i = 0; i < m_jitter.length - 1; ++i )
        {
            gl.glPushMatrix();
                // Offset segment by a fraction of a pixel.
                gl.glTranslated( m_jitter[i]*angstromsPerPixel,    // x-jitter
                                 m_jitter[i+1]*angstromsPerPixel,  // y-jitter
                                 0.0 );
                
                // Draw silhouette of main body of tube.
                gl.glCallList( info.getDisplayListName() );
                
                // Draw silhouette of start and end caps if requested.
                if( s.isStartCapped() ) {
                    gl.glCallList( info.getStartCapName() );
                }
                if( s.isEndCapped() ) {
                    gl.glCallList( info.getEndCapName() );
                }
            gl.glPopMatrix();
        }
        // Turn back on ability to write to depth buffer.
        gl.glDepthMask( true );
    }
    
    /***************************************************************************
    Draws a translucent black silhoutte of a ribbon segment using jitter.

    @param gl    the current GL object.
    @param s     the Segment to draw.
    @param info  holds names of OpenGL display lists for the Segment.
    @param extraLines  indicates if extra lines are drawn at start and end.
    ***************************************************************************/
    public void drawRibbon( GL gl, Segment s, SegmentListInfo info,
                            boolean extraLines )
    {
        // Make depth buffer read-only and turn on silhouette shaders.
        gl.glDepthMask( false );
        m_shaders.enableSilhouetteShaders( gl, 
            extraLines ? true : s.isStartCapped(),
            extraLines ? true : s.isEndCapped() );
        
        double angstromsPerPixel = s.getAngstromsPerPixel();
        
        for( int i = 0; i < m_jitter.length - 1; ++i )
        {
            gl.glPushMatrix();
                // Offset segment by a fraction of a pixel.
                gl.glTranslated( m_jitter[i]*angstromsPerPixel,    // x-jitter
                                 m_jitter[i+1]*angstromsPerPixel,  // y-jitter
                                 0.0 );
                
                // Draw silhouette of main body of tube.
                gl.glCallList( info.getDisplayListName() );
                
                // Draw silhouette of ribbon thin sides.
                gl.glCallList( info.getThinSidesName() );
                
                // Draw silhouette of start and end caps if requested.
                if( s.isStartCapped() ) {
                    gl.glCallList( info.getStartCapName() );
                }
                if( s.isEndCapped() ) {
                    gl.glCallList( info.getEndCapName() );
                }
            gl.glPopMatrix();
        }
        // Turn back on ability to write to depth buffer.
        gl.glDepthMask( true );
    }
}
