# Supplementary material for: ProteinShader: illustrative rendering of macromolecules
Source: BMC Struct Biol. 2009 Mar 30;9:19. doi: 10.1186/1472-6807-9-19 (PMC2672931; doi:10.1186/1472-6807-9-19)
Supplement: Additional file 2 — ProteinShader program with source code. This compressed file contains everything in the binary distribution plus the Java source code and a build.xml file for compiling with Ant. [file 1472-6807-9-19-S2.gz › ProteinShader-beta-0_9_4-src/src/org/proteinshader/graphics/Shape.java]

/*******************************************************************************
 *
 * File    :    Shape.java
 *
 * Author  :    Joseph R. Weber
 *
 * Purpose :    Contains common methods needed by classes that draw
 *              geometric objects.
 *
 ******************************************************************************/

 /******************************************************************************
 *
 * Copyright 2007 Joseph Robert Weber, joe.weber@alumni.duke.edu
 *
 * This file is part of the ProteinShader program.
 *
 * The ProteinShader is free software; you can redistribute it and/or
 * modify it under the terms of the GNU General Public License as
 * published by the Free Software Foundation; either version 3 of the
 * License, or (at your option) any later version.
 *
 * The ProteinShader is distributed in the hope that it will be
 * useful, but WITHOUT ANY WARRANTY; without even the implied
 * warranty of MERCHANTABILITY or FITNESS FOR A PARTICULAR PURPOSE.
 * See the GNU General Public License for more details.
 *
 * You should have received a copy of the GNU General
 * Public License along with this program.  If not, see
 * <http://www.gnu.org/licenses/>.
 *
 ******************************************************************************/

package org.proteinshader.graphics;

import org.proteinshader.graphics.displaylists.*;
import javax.media.opengl.*;  // for jogl-JSR-231 (July 2006)

// All subsequent comments beginning with "/**" and ending with "*/"
// are intended to be used by JavaDoc to generate an API in html form.

/*******************************************************************************
Contains common methods needed by classes that draw geometric objects.
*******************************************************************************/
public abstract class Shape
{
    /** Pi is defined as 3.14159265358979. */
    public final static double PI = 3.14159265358979;

    /** 2*Pi is defined as 6.28318530717958. */
    public final static double TWO_PI = 6.28318530717958;

    /** One-half Pi is defined as 1.57079632679489. */
    public final static double HALF_PI = 1.57079632679489;

    /** The material specular color is (0.95, 0.95, 0.95, 1.0). */
    public static final float [] SPECULAR_COLOR =
                                        { 0.95f, 0.95f, 0.95f, 1.0f };

    // All private instance variables are declared here.
    private float []  m_materialColor;

    /***************************************************************************
    Constructor for use by subclasses.
    ***************************************************************************/
    public Shape()
    {
        m_materialColor = new float[4];
        m_materialColor[0] = 0.0f;
        m_materialColor[1] = 0.0f;
        m_materialColor[2] = 0.0f;
        m_materialColor[3] = 0.0f;
    }

    /***************************************************************************
    Executes an OpenGL display list and uniformly scales the geometric
    object.

    @param gl                the current GL object.
    @param scale             the scale factor for the sphere.
    @param displayListName   the name (an integer) of an OpenGL
                             display list.
    ***************************************************************************/
    public void executeDisplayList( GL gl, double scale,
                                    int displayListName )
    {
        gl.glPushMatrix();
            gl.glScaled( scale, scale, scale );
            gl.glCallList( displayListName );
        gl.glPopMatrix();
    }

    /***************************************************************************
    Executes an OpenGL display list.

    @param gl                the current GL object.
    @param displayListName   the name (an integer) of an OpenGL
                             display list.
    ***************************************************************************/
    public void executeDisplayList( GL gl, int displayListName )
    {
        gl.glPushMatrix();
            gl.glCallList( displayListName );
        gl.glPopMatrix();
    }

    /***************************************************************************
    Deletes an OpenGL display list.  If a display list is no longer
    needed, its memory on the graphics card should be freed up by
    calling this method.  If the name given as an argument does not
    correspond to an existing display list, it is simply ignored.

    @param displayListName  the name (an integer) of an OpenGL display
                            list.
    ***************************************************************************/
    public void deleteDisplayList( GL gl, int displayListName )
    {
        gl.glDeleteLists( displayListName, 1 );
    }

    /***************************************************************************
    Sets the material properties for the object about to be drawn.

    <br/><br/>
    The ambient and diffuse color of the material will be set to the
    colors given as arguments.  The specular color is set to the
    default value for Shape.

    @param gl     the current GL object.
    @param red    component of RGBA color
    @param green  component of RGBA color
    @param blue   component of RGBA color
    @param alpha  component of RGBA color
    @param specularExp  the specular exponent for Phong lighting
                        calculations.
    ***************************************************************************/
    public void setMaterial( GL gl,
                             float red, float green, float blue,
                             float alpha, float specularExp )
    {
        // Set the ambient and diffuse color.
        m_materialColor[0] = red;
        m_materialColor[1] = green;
        m_materialColor[2] = blue;
        m_materialColor[3] = alpha;
        gl.glMaterialfv( GL.GL_FRONT,
                         GL.GL_AMBIENT_AND_DIFFUSE,
                         m_materialColor, 0 );

        // Set the specular color and exponent.
        gl.glMaterialfv( GL.GL_FRONT, GL.GL_SPECULAR,
                         SPECULAR_COLOR, 0);
        gl.glMaterialf( GL.GL_FRONT, GL.GL_SHININESS, specularExp );
    }
}
