# Supplementary material for: ProteinShader: illustrative rendering of macromolecules
Source: BMC Struct Biol. 2009 Mar 30;9:19. doi: 10.1186/1472-6807-9-19 (PMC2672931; doi:10.1186/1472-6807-9-19)
Supplement: Additional file 2 — ProteinShader program with source code. This compressed file contains everything in the binary distribution plus the Java source code and a build.xml file for compiling with Ant. [file 1472-6807-9-19-S2.gz › ProteinShader-beta-0_9_4-src/src/org/proteinshader/gui/utils/FpsLabel.java]

/*******************************************************************************
 *
 * File    :    FpsLabel.java
 *
 * Author  :    Joseph R. Weber
 *
 * Purpose :    Knows how to print a frames per second label (such as
 *              'fps = 120') on the canvas.
 *
 ******************************************************************************/

 /******************************************************************************
 *
 * Copyright 2007 Joseph Robert Weber, joe.weber@alumni.duke.edu
 *
 * This file is part of the ProteinShader program.
 *
 * The ProteinShader is free software; you can redistribute it and/or
 * modify it under the terms of the GNU General Public License as
 * published by the Free Software Foundation; either version 3 of the
 * License, or (at your option) any later version.
 *
 * The ProteinShader is distributed in the hope that it will be
 * useful, but WITHOUT ANY WARRANTY; without even the implied
 * warranty of MERCHANTABILITY or FITNESS FOR A PARTICULAR PURPOSE.
 * See the GNU General Public License for more details.
 *
 * You should have received a copy of the GNU General
 * Public License along with this program.  If not, see
 * <http://www.gnu.org/licenses/>.
 *
 ******************************************************************************/

package org.proteinshader.gui.utils;

import org.proteinshader.graphics.adapter.*;
import glFont2.*;                 // for texture mapped fonts
import javax.media.opengl.*;      // OpenGL for jogl-JSR-231 (July 2006)
import javax.media.opengl.glu.*;  // GL utilites library
import java.io.*;

// All subsequent comments beginning with "/**" and ending with "*/"
// are intended to be used by JavaDoc to generate an API in html form.

/*******************************************************************************
Knows how to print a frames per second label (such as 'fps = 120') on
the canvas.

<br/><br/>
This class uses GLFont2.java, which is a modified version of the
original GLFont2 program written by Brad Fish (in C++).  GLFont2.java
is found in the separate glFont2.jar file, and the copyright notice
and terms of use for GLFont2 are in the glFont2.html file that is
found at the same level as the glFont2.jar file.  A copy of the
original glfont2.cpp and glfont2.h files are included inside the\
glFont2.jar file, along with a copy of the glFont2.html file with the
copyright and terms of use notice.  The glfont.exe executable (for
creating '.glf' files) is also in the jar file (but it will only run
on machines with the windows operating system).
*******************************************************************************/
public class FpsLabel
{
    /** Stores the location of the fonts director. */
    public static final String FONT_DIRECTORY = "./../fonts/";

    /** Stores the name of the fps font file.  Currently,
        ArialBold18.glf is used.  */
    public static final String FONT_FILE = "ArialBold18.glf";

    // All private instance varables are declared here.
    private StructureToGraphics  m_graphics;
    private GLU                  m_glu;
    private GLFont2              m_fonts;
    
    /***************************************************************************
    Constructs an FpsLabel object.

    @param graphics  needed for setting a texture and shader.
    ***************************************************************************/
    public FpsLabel( StructureToGraphics graphics )
    {
        m_graphics = graphics;
        m_glu      = new GLU();
        m_fonts    = null;
    }

    /***************************************************************************
    Reads the fpsfont.glf file and stores an OpenGL texture object with the 
    characters to be used for printing frames per second on the canvas during 
    an animation.

    @param gl  the current GL object.
    ***************************************************************************/
    public void readFontFile( GL gl ) throws FontReaderException
    {
        try {
            m_fonts = new GLFont2();
            m_fonts.create( gl, new File( FONT_DIRECTORY + FONT_FILE ) );
        }
        catch( FontReaderException e ) {
            m_fonts = null;
            throw e;
        }
    }

    /***************************************************************************
    Updates the frames per second display on the canvas.

    @param gl      the current GL object.
    @param canvas  the canvas to draw on.
    @param fps     the number of frames per second.
    ***************************************************************************/
    public void write( GL gl, GLAutoDrawable canvas, double fps )
    {
        if( m_fonts != null ) {
            String text = String.format( " fps = %.1f", fps );

            // Get the half-width and half-height of the canvas.
            int halfWidth  = canvas.getWidth() / 2;
            int halfHeight = canvas.getHeight() / 2;

            // Reset projection matrix.
            gl.glMatrixMode( GL.GL_PROJECTION );
            gl.glLoadIdentity();
            m_glu.gluOrtho2D( -halfWidth, halfWidth, -halfHeight, halfHeight );

            // Reset model view matrix.
            gl.glMatrixMode( GL.GL_MODELVIEW );
            gl.glLoadIdentity();

            int texName = m_fonts.getTexName();
            m_graphics.setFPSTextureAndShader( gl, texName );
            m_fonts.begin( gl );
                m_fonts.drawString( gl, text, -halfWidth + 10, halfHeight - 10);
            m_fonts.end( gl );
        }
    }
}
