# Supplementary material for: ProteinShader: illustrative rendering of macromolecules
Source: BMC Struct Biol. 2009 Mar 30;9:19. doi: 10.1186/1472-6807-9-19 (PMC2672931; doi:10.1186/1472-6807-9-19)
Supplement: Additional file 2 — ProteinShader program with source code. This compressed file contains everything in the binary distribution plus the Java source code and a build.xml file for compiling with Ant. [file 1472-6807-9-19-S2.gz › ProteinShader-beta-0_9_4-src/src/org/proteinshader/gui/utils/SeparatorListCellRenderer.java]

/*******************************************************************************
 *
 * File    :    SeparatorListCellRenderer.java
 *
 * Author  :    Joseph R. Weber
 *
 * Purpose :    Uses a Matte Border to add a separator (a dividing
 *              line) to the top of a menu item.
 *
 ******************************************************************************/

 /******************************************************************************
 *
 * Copyright 2007 Joseph Robert Weber, joe.weber@alumni.duke.edu
 *
 * This file is part of the ProteinShader program.
 *
 * The ProteinShader is free software; you can redistribute it and/or
 * modify it under the terms of the GNU General Public License as
 * published by the Free Software Foundation; either version 3 of the
 * License, or (at your option) any later version.
 *
 * The ProteinShader is distributed in the hope that it will be
 * useful, but WITHOUT ANY WARRANTY; without even the implied
 * warranty of MERCHANTABILITY or FITNESS FOR A PARTICULAR PURPOSE.
 * See the GNU General Public License for more details.
 *
 * You should have received a copy of the GNU General
 * Public License along with this program.  If not, see
 * <http://www.gnu.org/licenses/>.
 *
 ******************************************************************************/

package org.proteinshader.gui.utils;

import javax.swing.*;
import java.awt.*;

// All subsequent comments beginning with "/**" and ending with "*/"
// are intended to be used by JavaDoc to generate an API in html form.

/*******************************************************************************
Uses a Matte Border to add a separator (a dividing line) to the top of
a menu item.

<br/><br/>
In addition to adding the separator to requested menu items, this
renderer also adds a single blank space in front of each item in the
menu (same as PaddedListCellRenderer).
*******************************************************************************/
public class SeparatorListCellRenderer extends DefaultListCellRenderer
{
    private String []  m_separators;
    private Color      m_lineColor;

    /***************************************************************************
    Creates a SeparatorListCellRenderer that will add a separator (a
    dividing line) at the top of each menu item with a String matching
    one of the Strings given the constuctor.

    @param separators  an array of the Strings that need separators.
    @param lineColor   the Color of the dividing line.
    ***************************************************************************/
    public SeparatorListCellRenderer( String [] separators,
                                      Color lineColor )
    {
        super();
        m_separators = separators;
        m_lineColor = lineColor;
    }

    /***************************************************************************
    Adds a separator (a dividing line) to the top of any menu item
    with a String that matches one of the Strings given the
    constuctor.  Also adds a single blank space (" ") in front of
    value.toString().

    @param list  the list that is being painted.
    @param value  the value for display:
                      list.getModel().getElementAt(index).
    @param index  the cell index number.
    @param isSelected  boolean indicating if cell is selected.
    @param cellHasFocus  boolean indicating if cell has focus.
    ***************************************************************************/
    public Component getListCellRendererComponent(
                                            JList list,
                                            Object value,
                                            int index,
                                            boolean isSelected,
                                            boolean cellHasFocus )
    {
        // Add a blank space in front of value.toString().
        JLabel label = (JLabel)(super.getListCellRendererComponent(
                                         list, " " + value, index,
                                         isSelected, cellHasFocus ) );

        // Check if the value is a String that requires a separator.
        boolean requiresSeparator = false;
        for( int i = 0; i < m_separators.length; ++i ) {
            if( value.toString().equals( m_separators[i] ) ) {
                requiresSeparator = true;
                break;
            }
        }
        // If requested, add a matte border
        // with a 1 pixel line at the top.
        if( requiresSeparator ) {
            label.setBorder(
                BorderFactory.createMatteBorder( 1, 0, 0, 0,
                                                 m_lineColor ) );
        }
        return label;
    }
}
