# Supplementary material for: ProteinShader: illustrative rendering of macromolecules
Source: BMC Struct Biol. 2009 Mar 30;9:19. doi: 10.1186/1472-6807-9-19 (PMC2672931; doi:10.1186/1472-6807-9-19)
Supplement: Additional file 2 — ProteinShader program with source code. This compressed file contains everything in the binary distribution plus the Java source code and a build.xml file for compiling with Ant. [file 1472-6807-9-19-S2.gz › ProteinShader-beta-0_9_4-src/src/org/proteinshader/gui/utils/FileExtensionFilter.java]

/*******************************************************************************
 *
 * File    :    FileExtensionFilter.java
 *
 * Author  :    Joseph R. Weber
 *
 * Purpose :    Checks if a filename has an extension.
 *
 ******************************************************************************/

 /******************************************************************************
 *
 * Copyright 2007 Joseph Robert Weber, joe.weber@alumni.duke.edu
 *
 * This file is part of the ProteinShader program.
 *
 * The ProteinShader is free software; you can redistribute it and/or
 * modify it under the terms of the GNU General Public License as
 * published by the Free Software Foundation; either version 3 of the
 * License, or (at your option) any later version.
 *
 * The ProteinShader is distributed in the hope that it will be
 * useful, but WITHOUT ANY WARRANTY; without even the implied
 * warranty of MERCHANTABILITY or FITNESS FOR A PARTICULAR PURPOSE.
 * See the GNU General Public License for more details.
 *
 * You should have received a copy of the GNU General
 * Public License along with this program.  If not, see
 * <http://www.gnu.org/licenses/>.
 *
 ******************************************************************************/

package org.proteinshader.gui.utils;

import javax.swing.filechooser.FileFilter;
import javax.swing.*;
import java.io.File;

// All subsequent comments beginning with "/**" and ending with "*/"
// are intended to be used by JavaDoc to generate an API in html form.

/*******************************************************************************
Checks if a filename has an extension.

<br/><br/>
The extension must have at least one more character after the final dot in 
the filename, and is usually has three or four characters after the final dot.

<br/><br/>
Java's class javax.swing.filechooser.FileFilter is abstract and
requires a subclass to define a boolean accept( File ) method and a
getDescription() method.  An example of how to create a FileFilter for
image files can be found at
<a href="http://java.sun.com/docs/books/tutorial/uiswing/components/filechooser.html#filters">
Filtering the List of Files </a> in the sun tutorial pages.
*******************************************************************************/
public class FileExtensionFilter extends FileFilter
{
    /* The default file extension for this class is a dot followed by 'txt'. */
    public static final String DEFAULT_EXTENSION = ".txt";

    // All private instance variables are declared here.
    private String m_extension;
    
    /***************************************************************************
    Constructs a FileExtensionFilter using the default file extension.
    ***************************************************************************/
    public FileExtensionFilter()
    {
        this( DEFAULT_EXTENSION );
    }
    
    /***************************************************************************
    Constructs a FileExtensionFilter.  If the extension given as an argument
    does not already begin with a dot, then a dot will be added.  There must
    be at least one character after the beginning dot.  Otherwise, the default
    extension will be used.
    
    @param extension  the file extension to use.
    ***************************************************************************/
    public FileExtensionFilter( String extension )
    {
        if( extension == null ) {
            m_extension = DEFAULT_EXTENSION;
        }
        else {
            extension = extension.trim().toLowerCase();
            
            // Add a dot to the front if there isn't one already.
            if( !extension.startsWith( "." ) ) {
                extension = "." + extension;
            }
            // There must be at least one character after the dot.
            if( extension.length() < 2 ) {
                m_extension = DEFAULT_EXTENSION;
            }
            else {
                m_extension = extension;
            }
        }
    }

    /***************************************************************************
    Returns a description of the supported file type.
    ***************************************************************************/
    public String getDescription()
    {
        String format = m_extension.toUpperCase().substring( 1 );
        if( format.equals( "JPG" ) ) {
            format = "JPEG";
        }
        return format + " File (*" + m_extension + ")";
    }

    /***************************************************************************
    Returns true if the file is a directory or has a ".png" extension.
    Otherwise, returns false.

    @param file  the file to test.
    @return  True for a directory or a file ending in ".png".
    ***************************************************************************/
    public boolean accept( File file )
    {
        // Check if the file is a directory.
        if( file.isDirectory() ) {
            return true;
        }
        // The file is not a directory, so get the extension.
        String ext = getFilenameExtension( file );

        // Return true if the expected extension is found.
        return (ext != null && ext.equals( m_extension ) );
    }

    /***************************************************************************
    Obtains the filename extension (the dot plus the letters after the dot) if
    it exists and returns it as the dot followed by lowercase letters.

    @param file  the file to get the filename extension from.
    @return  The file extension (or null if it does not exist).
    ***************************************************************************/
    public String getFilenameExtension( File file )
    {
        String filename = file.getName();
        int lastDot = filename.lastIndexOf( '.' );

        // Return extension if it is exists.  Otherwise, return null.
        if( lastDot > 0 && lastDot < filename.length() - 1 ) {
            return filename.substring( lastDot ).toLowerCase();
        }
        return null; // An extension was not found.
    }
}
