# Supplementary material for: ProteinShader: illustrative rendering of macromolecules
Source: BMC Struct Biol. 2009 Mar 30;9:19. doi: 10.1186/1472-6807-9-19 (PMC2672931; doi:10.1186/1472-6807-9-19)
Supplement: Additional file 2 — ProteinShader program with source code. This compressed file contains everything in the binary distribution plus the Java source code and a build.xml file for compiling with Ant. [file 1472-6807-9-19-S2.gz › ProteinShader-beta-0_9_4-src/src/org/proteinshader/gui/utils/ImageFileChooser.java]

/*******************************************************************************
 *
 * File    :    ImageFileChooser.java
 *
 * Author  :    Joseph R. Weber
 *
 * Purpose :    Extends JFileChooser by requiring that an ImageFormatEnum be
 *              given to the constructor.
 *
 ******************************************************************************/

 /******************************************************************************
 *
 * Copyright 2007 Joseph Robert Weber, joe.weber@alumni.duke.edu
 *
 * This file is part of the ProteinShader program.
 *
 * The ProteinShader is free software; you can redistribute it and/or
 * modify it under the terms of the GNU General Public License as
 * published by the Free Software Foundation; either version 3 of the
 * License, or (at your option) any later version.
 *
 * The ProteinShader is distributed in the hope that it will be
 * useful, but WITHOUT ANY WARRANTY; without even the implied
 * warranty of MERCHANTABILITY or FITNESS FOR A PARTICULAR PURPOSE.
 * See the GNU General Public License for more details.
 *
 * You should have received a copy of the GNU General
 * Public License along with this program.  If not, see
 * <http://www.gnu.org/licenses/>.
 *
 ******************************************************************************/

package org.proteinshader.gui.utils;

import org.proteinshader.gui.enums.ImageFormatEnum;
import javax.swing.*;
import javax.swing.event.*;
import javax.imageio.*;
import java.awt.*;
import java.awt.event.*;
import java.awt.image.*;
import java.beans.PropertyChangeListener;
import java.beans.PropertyChangeEvent;
import java.io.*;

// All subsequent comments beginning with "/**" and ending with "*/"
// are intended to be used by JavaDoc to generate an API in html form.

/*******************************************************************************
Extends JFileChooser by requiring that an ImageFormatEnum be given to the 
constructor.

<br /><br />
The ImageFormatEnum is used to add a file filter, and can also be used to add
the correct filename extension to a file to be saved.
*******************************************************************************/
public class ImageFileChooser extends JFileChooser
{
    /** The default filename for saving a file is canvas. */
    public static final String DEFAULT_FILENAME = "canvas";
    
    // All private instances variables are declared here.
    private ImageFormatEnum  m_format;
    
    /***************************************************************************
    Constructs a ImageFileChooser.

    @param format     an image file format.
    @param directory  the directory to open the chooser in.
    ***************************************************************************/
    public ImageFileChooser( ImageFormatEnum format, String directory )
    {
        this( format, new File( directory ) );
    }
    
    /***************************************************************************
    Constructs a ImageFileChooser.

    @param format     an image file format.
    @param directory  the directory to open the chooser in.
    ***************************************************************************/
    public ImageFileChooser( ImageFormatEnum format, File directory )
    {
        super( directory );
        m_format = format;
        setFileFilter( new FileExtensionFilter( m_format.getExtension() ) );
    }
    
    /***************************************************************************
    Sets the default filename for saving a file and then calls on the
    showSaveDialog(c) of the super class, JFileChooser, to pop open a 
    "Save File" file chooser dialog.
    
    @param c  the parent component.
    @return  The return state on popdown can be one of three JFileChooser
             constants: APPROVE_OPTION, CANCEL_OPTION, or ERROR_OPTION.
    ***************************************************************************/
    public int showSaveDialog( Component c )
    {
        String filename = DEFAULT_FILENAME + m_format.getExtension();
        File file = new File( this.getCurrentDirectory(), filename );
        setSelectedFile( file );
        return super.showSaveDialog( c );
    }

    /***************************************************************************
    After calling on getSelectedFile() of the JFileChooser parent class, this
    method will check that the filename has the correct extension based on the
    image format type (unless the file is null, in which case null will still
    be returned).

    @return The selected file with the correct extension.
    ***************************************************************************/
    public File getSelectedFileWithFormatExt()
    {
        try { // Get selected file and make sure that it has a file extension.
            File file = getSelectedFile();
            file = addExtensionIfNeeded( file );
            
            // If file already exists, ask for user permission to overwrite.
            if( file != null && file.exists() ) {
                int option = JOptionPane.showConfirmDialog( null,
                    "Overwrite existing file?", "File Already Exists",
                    JOptionPane.YES_NO_OPTION, JOptionPane.WARNING_MESSAGE );
                if( option != JOptionPane.YES_OPTION ) {
                    return null;
                }
            }
            return file;
        }
        catch( IOException ioe ) { 
            // Inform the user that an IO error has occurred.
            JOptionPane.showMessageDialog( null,
                "The filename could not be resolved.\n" + ioe.getMessage(),
                "IO Error", JOptionPane.ERROR_MESSAGE );
        }
        return null;
    }

    /***************************************************************************
    ////////////////////////////////////////////////////////////////////////////
    /////////////////  ALL METHODS BELOW THIS LINE ARE PRIVATE  ////////////////
    ////////////////////////////////////////////////////////////////////////////
    ***************************************************************************/

    ///////////////////////////////// private //////////////////////////////////
    /***************************************************************************
    Checks if a file has the correct 3 letter extension after the last dot
    (based on the correct extension for the format set by the constructor).

    <br /><br />
    If the file given as an argument is null, this method will return null.
    
    @param file  the file to save.
    @return  The file with the correct extension for the image format.
    @throws IOException  if an error occurs while trying to obtain the
                         cannonical path for the file.
    ***************************************************************************/
    private File addExtensionIfNeeded( File file ) throws IOException
    {
        if( file != null ) {
            // Get filename and then get extension to check filename for.
            String path = file.getCanonicalPath(),
                   extension = m_format.getExtension();
        
            // Add extension only if needed.
            if( !path.endsWith( extension ) ) {
                if( extension.equals( ".jpg" ) && path.endsWith( ".jpeg" ) ) {
                    path = path.substring( 0, path.length() - 5 );
                }
                file = new File( path + extension );
            }
        }
        return file;
    }
}
