# Supplementary material for: ProteinShader: illustrative rendering of macromolecules
Source: BMC Struct Biol. 2009 Mar 30;9:19. doi: 10.1186/1472-6807-9-19 (PMC2672931; doi:10.1186/1472-6807-9-19)
Supplement: Additional file 2 — ProteinShader program with source code. This compressed file contains everything in the binary distribution plus the Java source code and a build.xml file for compiling with Ant. [file 1472-6807-9-19-S2.gz › ProteinShader-beta-0_9_4-src/src/org/proteinshader/gui/components/menubar/VisibilityMenu.java]

/*******************************************************************************
 *
 * File    :    VisibilityMenu.java
 *
 * Author  :    Joseph R. Weber
 *
 * Purpose :    Provides the Visibility menu for the MainMenuBar.  The
 *              menu choices are 'Amino Acids Allowed', 'Heterogens Allowed',
 *              and 'Waters Allowed'.
 *
 ******************************************************************************/

 /******************************************************************************
 *
 * Copyright 2007 Joseph Robert Weber, joe.weber@alumni.duke.edu
 *
 * This file is part of the ProteinShader program.
 *
 * The ProteinShader is free software; you can redistribute it and/or
 * modify it under the terms of the GNU General Public License as
 * published by the Free Software Foundation; either version 3 of the
 * License, or (at your option) any later version.
 *
 * The ProteinShader is distributed in the hope that it will be
 * useful, but WITHOUT ANY WARRANTY; without even the implied
 * warranty of MERCHANTABILITY or FITNESS FOR A PARTICULAR PURPOSE.
 * See the GNU General Public License for more details.
 *
 * You should have received a copy of the GNU General
 * Public License along with this program.  If not, see
 * <http://www.gnu.org/licenses/>.
 *
 ******************************************************************************/

package org.proteinshader.gui.components.menubar;

import org.proteinshader.gui.listeners.menubar.*;
import org.proteinshader.gui.enums.*;
import org.proteinshader.gui.*;

import javax.swing.*;
import javax.swing.event.*;
import java.awt.*;
import java.awt.event.*;

// All subsequent comments beginning with "/**" and ending with "*/"
// are intended to be used by JavaDoc to generate an API in html form.

/*******************************************************************************
Provides the Vi menu for the MainMenuBar.  The menu choices are
'Amino Acids Allowed', 'Heterogens Allowed', and 'WatersAllowed'.
*******************************************************************************/
public class VisibilityMenu extends JMenu
{
    // All private instance variables are declared here.
    private VisibilityMenuListenerFactory   m_factory;
    private JCheckBoxMenuItem               m_aminoAcidsCheckBox,
                                            m_heterogensCheckBox,
                                            m_watersCheckBox;

    /***************************************************************************
    Constructs a VisibilityMenu.

    @param mediator  the centralized Mediator that most listeners need
                     to call on to accomplish their task.
    ***************************************************************************/
    public VisibilityMenu( Mediator mediator )
    {
        // Set the name of the menu.
        super( "Visibility" );

        // Construct the listener factory before adding the menu items.
        m_factory = new VisibilityMenuListenerFactory( mediator );
        addAminoAcidsCheckBox();
        addHeterogensCheckBox();
        addWatersCheckBox();
    }

    /***************************************************************************
    Enables or disables all check box menu items.

    @param b  a boolean value indicating if the items should be
              enabled.
    ***************************************************************************/
    public void enableAllCheckBoxes( boolean b )
    {
        enableAminoAcidsCheckBox( b );
        enableHeterogensCheckBox( b );
        enableWatersCheckBox( b );
    }

    /***************************************************************************
    Enables or disables the 'Amino Acids' check box menu item.

    @param b  a boolean value indicating if the item should be
    enabled.
    ***************************************************************************/
    public void enableAminoAcidsCheckBox( boolean b )
    {
        m_aminoAcidsCheckBox.setEnabled( b );
    }

    /***************************************************************************
    Enables or disables the 'Heterogens' check box menu item.

    @param b  a boolean value indicating if the item should be
              enabled.
    ***************************************************************************/
    public void enableHeterogensCheckBox( boolean b )
    {
        m_heterogensCheckBox.setEnabled( b );
    }

    /***************************************************************************
    Enables or disables the 'Waters' check box menu item.

    @param b  a boolean value indicating if the item should be
              enabled.
    ***************************************************************************/
    public void enableWatersCheckBox( boolean b )
    {
        m_watersCheckBox.setEnabled( b );
    }

    /***************************************************************************
    Sets the selection state on all check box menu items.

    @param b  a boolean value indicating if the check box should be
              selected.
    ***************************************************************************/
    public void setAllCheckBoxesSelected( boolean b )
    {
        setAminoAcidsCheckBoxSelected( b );
        setHeterogensCheckBoxSelected( b );
        setWatersCheckBoxSelected( b );
    }

    /***************************************************************************
    Sets the selection state on the 'Amino Acids' check box menu item.
    This method does not trigger an action event.

    @param b  a boolean value indicating if the check box should be
              selected.
    ***************************************************************************/
    public void setAminoAcidsCheckBoxSelected( boolean b )
    {
        m_aminoAcidsCheckBox.setSelected( b );
    }

    /***************************************************************************
    Sets the selection state on the 'Heterogens' check box menu item.
    This method does not trigger an action event.

    @param b  a boolean value indicating if the check box should be
              selected.
    ***************************************************************************/
    public void setHeterogensCheckBoxSelected( boolean b )
    {
        m_heterogensCheckBox.setSelected( b );
    }

    /***************************************************************************
    Sets the selection state on the 'Waters' check box menu item.
    This method does not trigger an action event.

    @param b  a boolean value indicating if the check box should be
              selected.
    ***************************************************************************/
    public void setWatersCheckBoxSelected( boolean b )
    {
        m_watersCheckBox.setSelected( b );
    }

    /***************************************************************************
    ////////////////////////////////////////////////////////////////////////////
    /////////////////  ALL METHODS BELOW THIS LINE ARE PRIVATE  ////////////////
    ////////////////////////////////////////////////////////////////////////////
    ***************************************************************************/

    ///////////////////////////////// private //////////////////////////////////
    /***************************************************************************
    Adds the 'Amino Acids' check box menu item and sets its action
    listener.
    ***************************************************************************/
    private void addAminoAcidsCheckBox()
    {
        // Create the "Amino Acids" check box.
        m_aminoAcidsCheckBox = new JCheckBoxMenuItem( "Amino Acids Allowed" );

        // Add an action listener to the "Amino Acids" check box.
        ActionListener listener =
            m_factory.createAminoAcidsCheckBoxListener();
        m_aminoAcidsCheckBox.addActionListener( listener );
        m_aminoAcidsCheckBox.setEnabled( false );

        // Add the "Amino Acids" check box to the menu.
        add( m_aminoAcidsCheckBox );
    }

    ///////////////////////////////// private //////////////////////////////////
    /***************************************************************************
    Adds the 'Heterogens' check box menu item and sets its action
    listener.
    ***************************************************************************/
    private void addHeterogensCheckBox()
    {
        // Create the "Heterogens" check box.
        m_heterogensCheckBox = new JCheckBoxMenuItem( "Heterogens Allowed" );

        // Add an action listener to the "Heterogens" check box.
        ActionListener listener =
            m_factory.createHeterogensCheckBoxListener();
        m_heterogensCheckBox.addActionListener( listener );
        m_heterogensCheckBox.setEnabled( false );

        // Add the "Heterogens" check box to the menu.
        add( m_heterogensCheckBox );
    }

    ///////////////////////////////// private //////////////////////////////////
    /***************************************************************************
    Adds the 'Waters' check box menu item and sets its action
    listener.
    ***************************************************************************/
    private void addWatersCheckBox()
    {
        // Create the "Waters" check box.
        m_watersCheckBox = new JCheckBoxMenuItem( "Waters Allowed" );

        // Add an action listener to the "Waters" check box.
        ActionListener listener =
            m_factory.createWatersCheckBoxListener();
        m_watersCheckBox.addActionListener( listener );
        m_watersCheckBox.setEnabled( false );

        // Add the "Waters" check box to the menu.
        add( m_watersCheckBox );
    }
}
