# Supplementary material for: ProteinShader: illustrative rendering of macromolecules
Source: BMC Struct Biol. 2009 Mar 30;9:19. doi: 10.1186/1472-6807-9-19 (PMC2672931; doi:10.1186/1472-6807-9-19)
Supplement: Additional file 2 — ProteinShader program with source code. This compressed file contains everything in the binary distribution plus the Java source code and a build.xml file for compiling with Ant. [file 1472-6807-9-19-S2.gz › ProteinShader-beta-0_9_4-src/src/org/proteinshader/gui/components/menubar/OrientationMenu.java]

/*******************************************************************************
 *
 * File    :    OrientationMenu.java
 *
 * Author  :    Joseph R. Weber
 *
 * Purpose :    Provides the Orientation menu for the MainMenuBar.  This
 *              menu allows the user to set the orientation of the image
 *              to original, front, back, left, right, top, or bottom.
 *
 ******************************************************************************/

 /******************************************************************************
 *
 * Copyright 2007 Joseph Robert Weber, joe.weber@alumni.duke.edu
 *
 * This file is part of the ProteinShader program.
 *
 * The ProteinShader is free software; you can redistribute it and/or
 * modify it under the terms of the GNU General Public License as
 * published by the Free Software Foundation; either version 3 of the
 * License, or (at your option) any later version.
 *
 * The ProteinShader is distributed in the hope that it will be
 * useful, but WITHOUT ANY WARRANTY; without even the implied
 * warranty of MERCHANTABILITY or FITNESS FOR A PARTICULAR PURPOSE.
 * See the GNU General Public License for more details.
 *
 * You should have received a copy of the GNU General
 * Public License along with this program.  If not, see
 * <http://www.gnu.org/licenses/>.
 *
 ******************************************************************************/

package org.proteinshader.gui.components.menubar;

import org.proteinshader.gui.listeners.menubar.*;
import org.proteinshader.gui.enums.*;
import org.proteinshader.gui.*;

import javax.swing.*;
import javax.swing.event.*;
import java.awt.*;
import java.awt.event.*;

// All subsequent comments beginning with "/**" and ending with "*/"
// are intended to be used by JavaDoc to generate an API in html form.

/*******************************************************************************
Provides the Orientation menu for the MainMenuBar.  This menu allows the
user to set the orientation of the image to original, front, back, left,
right, top, or bottom.
*******************************************************************************/
public class OrientationMenu extends JMenu
{
    // All private instance variables are declared here.
    private OrientationMenuListenerFactory  m_factory;

    /***************************************************************************
    Constructs a OrientationMenu.

    @param mediator  the centralized Mediator that most listeners need
                     to call on to accomplish their task.
    ***************************************************************************/
    public OrientationMenu( Mediator mediator )
    {
        // Set the name of the menu.
        super( "Orientation" );

        // Construct the listener factory before adding the menu items.
        m_factory = new OrientationMenuListenerFactory( mediator );
        addOrientationMenuItems();
    }

    /***************************************************************************
    ////////////////////////////////////////////////////////////////////////////
    /////////////////  ALL METHODS BELOW THIS LINE ARE PRIVATE  ////////////////
    ////////////////////////////////////////////////////////////////////////////
    ***************************************************************************/

    ///////////////////////////////// private //////////////////////////////////
    /***************************************************************************
    Adds a menu item for each orientation in the OrientationEnum.  A single
    action listener is used for all of the orientation menu items.
    ***************************************************************************/
    private void addOrientationMenuItems()
    {
        // Create an action listener for the orientation menu items.
        ActionListener listener =
            m_factory.createOrientationMenuItemsListener();

        // Add all OrientationEnum types to the menu.
        for( OrientationEnum orientation : OrientationEnum.values() ) {
            JMenuItem menuItem = new JMenuItem( orientation.toString() );

            // Add the action listener to the menu item.
            menuItem.addActionListener( listener );

            // Add the menu item to the menu.
            add( menuItem );
        }
    }
}
