# Supplementary material for: ProteinShader: illustrative rendering of macromolecules
Source: BMC Struct Biol. 2009 Mar 30;9:19. doi: 10.1186/1472-6807-9-19 (PMC2672931; doi:10.1186/1472-6807-9-19)
Supplement: Additional file 2 — ProteinShader program with source code. This compressed file contains everything in the binary distribution plus the Java source code and a build.xml file for compiling with Ant. [file 1472-6807-9-19-S2.gz › ProteinShader-beta-0_9_4-src/src/org/proteinshader/gui/components/menubar/FileMenu.java]

/*******************************************************************************
 *
 * File    :    FileMenu.java
 *
 * Author  :    Joseph R. Weber
 *
 * Purpose :    Provides the File menu for the MainMenuBar.
 *
 ******************************************************************************/

 /******************************************************************************
 *
 * Copyright 2007 Joseph Robert Weber, joe.weber@alumni.duke.edu
 *
 * This file is part of the ProteinShader program.
 *
 * The ProteinShader is free software; you can redistribute it and/or
 * modify it under the terms of the GNU General Public License as
 * published by the Free Software Foundation; either version 3 of the
 * License, or (at your option) any later version.
 *
 * The ProteinShader is distributed in the hope that it will be
 * useful, but WITHOUT ANY WARRANTY; without even the implied
 * warranty of MERCHANTABILITY or FITNESS FOR A PARTICULAR PURPOSE.
 * See the GNU General Public License for more details.
 *
 * You should have received a copy of the GNU General
 * Public License along with this program.  If not, see
 * <http://www.gnu.org/licenses/>.
 *
 ******************************************************************************/

package org.proteinshader.gui.components.menubar;

import org.proteinshader.gui.*;
import org.proteinshader.gui.enums.ImageFormatEnum;
import org.proteinshader.gui.listeners.menubar.*;

import javax.swing.*;
import javax.swing.event.*;
import java.awt.*;
import java.awt.event.*;
import java.io.*;

// All subsequent comments beginning with "/**" and ending with "*/"
// are intended to be used by JavaDoc to generate an API in html form.

/*******************************************************************************
Provides the File menu for the MainMenuBar.  The menu items are "File", "Quit",
and an "Export Image" submenu for saving PNG and JPEG files.
*******************************************************************************/
public class FileMenu extends JMenu
{
    /** Specifies the directory for saving JPEG, PNG, and GIF images.  If the
        directory does not already exist, it should be created when needed. */
    public static final String IMAGES_DIRECTORY = "./../images";
    
    /** Specifies the default directory to read PDB files from. */
    public static final String DATA_DIRECTORY = "./../data";
    
    /** The OPEN keyboard command is
        KeyEvent.VK_O and ActionEvent.CTRL_MASK. */
    public static final KeyStroke OPEN =
        KeyStroke.getKeyStroke(
            KeyEvent.VK_O, ActionEvent.CTRL_MASK );

    /** The QUIT keyboard command is
        KeyEvent.VK_Q and ActionEvent.CTRL_MASK. */
    public static final KeyStroke QUIT =
        KeyStroke.getKeyStroke(
            KeyEvent.VK_Q, ActionEvent.CTRL_MASK );

    // All private instance variables are declared here.
    private FileMenuListenerFactory  m_factory;
    private JMenuItem                m_openMenuItem,
                                     m_jpgFileItem,
                                     m_pngFileItem,
                                     m_gifFileItem,
                                     m_invisibleCanvasPngFileItem,
                                     m_quitMenuItem;

    /***************************************************************************
    Constructs a FileMenu with menu items "File" and "Quit", and an "Export
    Image" submenu for saving PNG and JPEG files.

    @param mediator  the centralized Mediator that most listeners need
                     to call on to accomplish their task.
    ***************************************************************************/
    public FileMenu( Mediator mediator )
    {
        // Set the name of the menu.
        super( "File" );

        // Ad the menu items.
        addOpenMenuItem();
        addExportImageSubmenu();
        addQuitMenuItem();

        // Add listeners.
        m_factory = new FileMenuListenerFactory( mediator );
        addListeners();
    }

    /***************************************************************************
    ////////////////////////////////////////////////////////////////////////////
    /////////////////  ALL METHODS BELOW THIS LINE ARE PRIVATE  ////////////////
    ////////////////////////////////////////////////////////////////////////////
    ***************************************************************************/

    ///////////////////////////////// private //////////////////////////////////
    /***************************************************************************
    Creates the "Open..." menu item for the File menu.  This menu item
    is for reading in a PDB structure entry file.
    ***************************************************************************/
    private void addOpenMenuItem()
    {
        // Create the "Open..." menu item
        // and set its keyboard shortcut.
        m_openMenuItem = new JMenuItem( "Open..." );
        m_openMenuItem.setAccelerator( OPEN );

        // Add the "Open.." menu item to the menu.
        add( m_openMenuItem );
    }

    ///////////////////////////////// private //////////////////////////////////
    /***************************************************************************
    Creates the "Export Image" submenu of the File menu.  This submenu
    has menu items for saving the canvas image as a JPEG, PNG, or GIF file.
    ***************************************************************************/
    private void addExportImageSubmenu()
    {
        // Create the "Export Image" menu item.
        JMenu exportImageSubmenu = new JMenu( "Export Image" );

        // Add the "JPG File..." submenu item.
        m_jpgFileItem = new JMenuItem( ImageFormatEnum.JPEG.getMenuName() );
        exportImageSubmenu.add( m_jpgFileItem );
        
        // Add the "PNG File..." submenu item.
        m_pngFileItem = new JMenuItem( ImageFormatEnum.PNG.getMenuName() );
        exportImageSubmenu.add( m_pngFileItem );
        
        // Add the "GIF File..." submenu item.
        m_gifFileItem = new JMenuItem( ImageFormatEnum.GIF.getMenuName() );
        exportImageSubmenu.add( m_gifFileItem );
        
        // Add the "Invisible Canvas PNG File..." submenu item.
        m_invisibleCanvasPngFileItem = 
            new JMenuItem( ImageFormatEnum.INVISIBLE_CANVAS_PNG.getMenuName() );
        exportImageSubmenu.add( m_invisibleCanvasPngFileItem );

        // Add the "Export Image" menu item to the menu.
        add( exportImageSubmenu );
    }

    ///////////////////////////////// private //////////////////////////////////
    /***************************************************************************
    Creates the "Quit" menu item for the File menu.  This menu item is
    for terminating the program.
    ***************************************************************************/
    private void addQuitMenuItem()
    {
        // Create the "Quit" menu item and set its keyboard shortcut.
        m_quitMenuItem = new JMenuItem( "Quit" );
        m_quitMenuItem.setAccelerator( QUIT );

        // Add the "Quit" menu item to the menu.
        add( m_quitMenuItem );
    }

    ///////////////////////////////// private //////////////////////////////////
    /***************************************************************************
    This helper method for the constructor adds the listeners.
    ***************************************************************************/
    private void addListeners()
    {
        // Add the action listener to the "Open.." menu item.
        m_openMenuItem.addActionListener(
            m_factory.createOpenMenuItemListener() );

        // Add action listeners to menu items.
        ActionListener listener = m_factory.createImageFileMenuItemListener();
        m_jpgFileItem.addActionListener( listener );
        m_pngFileItem.addActionListener( listener );
        m_gifFileItem.addActionListener( listener );
        m_invisibleCanvasPngFileItem.addActionListener( listener );

        // Add the action listener to the "Quit" menu item.
        m_quitMenuItem.addActionListener(
            m_factory.createQuitMenuItemListener() );
    }
}
