# Supplementary material for: ProteinShader: illustrative rendering of macromolecules
Source: BMC Struct Biol. 2009 Mar 30;9:19. doi: 10.1186/1472-6807-9-19 (PMC2672931; doi:10.1186/1472-6807-9-19)
Supplement: Additional file 2 — ProteinShader program with source code. This compressed file contains everything in the binary distribution plus the Java source code and a build.xml file for compiling with Ant. [file 1472-6807-9-19-S2.gz › ProteinShader-beta-0_9_4-src/src/org/proteinshader/gui/components/menubar/AboutBox.java]

/*******************************************************************************
 *
 * File    :    AboutBox.java
 *
 * Author  :    Joseph R. Weber
 *
 * Purpose :    A simple dialog box that displays a title, an image (PNG, GIF,
 *              or JPEG), and a close button.
 *
 ******************************************************************************/

 /******************************************************************************
 *
 * Copyright 2007 Joseph Robert Weber, joe.weber@alumni.duke.edu
 *
 * This file is part of the ProteinShader program.
 *
 * The ProteinShader is free software; you can redistribute it and/or
 * modify it under the terms of the GNU General Public License as
 * published by the Free Software Foundation; either version 3 of the
 * License, or (at your option) any later version.
 *
 * The ProteinShader is distributed in the hope that it will be
 * useful, but WITHOUT ANY WARRANTY; without even the implied
 * warranty of MERCHANTABILITY or FITNESS FOR A PARTICULAR PURPOSE.
 * See the GNU General Public License for more details.
 *
 * You should have received a copy of the GNU General
 * Public License along with this program.  If not, see
 * <http://www.gnu.org/licenses/>.
 *
 ******************************************************************************/

package org.proteinshader.gui.components.menubar;

import org.proteinshader.gui.listeners.menubar.*;
import com.centerkey.utils.BareBonesBrowserLaunch;
import javax.swing.*;
import javax.swing.event.*;
import java.awt.*;
import java.awt.event.*;
import java.io.File;
import java.io.FileNotFoundException;
import java.net.URL;
import java.net.MalformedURLException;

// All subsequent comments beginning with "/**" and ending with "*/"
// are intended to be used by JavaDoc to generate an API in html form.

/*******************************************************************************
A simple dialog box that displays a title, an image (PNG, GIG, or JPEG), and a 
close button.
*******************************************************************************/
public class AboutBox extends JDialog
{
    /* The dialog box will be the width of the image file plus 40 pixels. */
    public static final int EXTRA_WIDTH = 40;
    
    /* The dialog box will be the height of the image file plus 100 pixels. */
    public static final int EXTRA_HEIGHT = 90;
    
    // All private instance variables are declared here.
    private AboutBoxListenerFactory  m_listenerFactory;
    private JButton                  m_closeButton,
                                     m_webSiteButton;
    
    /***************************************************************************
    Constructs an AboutBox.

    @param dialogOwner    the owner of the dialog (or null).
    @param title          the title for the dialog box.
    @param imageFilename  the name of the image file.
    @throws FileNotFoundException  if the image file cannot be found.
    ***************************************************************************/
    public AboutBox( Frame dialogOwner, String title, String imageFilename )
              throws FileNotFoundException
    {
        this( dialogOwner, title, new File( imageFilename ) );
    }

    /***************************************************************************
    Constructs an AboutBox.

    @param dialogOwner  the owner of the dialog (or null).
    @param title        the title for the dialog box.
    @param imageFile    the name of the image file.
    @throws FileNotFoundException  if the image file cannot be found.
    ***************************************************************************/
    public AboutBox( Frame dialogOwner, String title, File imageFile )
              throws FileNotFoundException
    {
        super( dialogOwner, title );
        setDefaultCloseOperation( DISPOSE_ON_CLOSE );
        
        // Get the image and set the dialog box to be a little larger.
        ImageIcon icon = createImageIcon( imageFile );
        int width = icon.getIconWidth() + EXTRA_WIDTH,
            height = icon.getIconHeight() + EXTRA_HEIGHT;
        setSize( width, height );
        setResizable( false );
        centerRelativeToParent( dialogOwner );
        
        add( new ImagePanel( icon ), BorderLayout.CENTER );
        add( createButtonPanel(), BorderLayout.SOUTH );
        m_listenerFactory = new AboutBoxListenerFactory( this );
        addListeners();
        setVisible( true );
    }
    
    /***************************************************************************
    Opens the default web browser to the HelpMenu.SOURCEFORGE_WEB_SITE.
    ***************************************************************************/
    public void openWebBrowserToSourceForgeSite()
    {
        BareBonesBrowserLaunch.openURL( HelpMenu.SOURCEFORGE_WEB_SITE );
    }

    /***************************************************************************
    ////////////////////////////////////////////////////////////////////////////
    ////////// METHODS AND INNER CLASSES BELOW THIS LINE ARE PRIVATE  //////////
    ////////////////////////////////////////////////////////////////////////////
    ***************************************************************************/

    ///////////////////////////////// private //////////////////////////////////
    /***************************************************************************
    Reads an image file (PNG, GIF, or JPEG) and creates and image icon.
    
    @param imageFile  the file to read the image from.
    @throws FileNotFoundException  if the image file cannot be found.
    ***************************************************************************/
    private ImageIcon createImageIcon( File imageFile ) 
                                throws FileNotFoundException
    {
        String error = "An image file for the AboutBox could not be found.";
        
        try {
            // If the image file does not exist, the ImageIcon constructor
            // does not throw an exception of any kind, so check for file first.
            if( !imageFile.canRead() ) {
                throw new FileNotFoundException( error );
            }
            // The file is readable, so create the image icon.
            URL url = imageFile.toURI().toURL();
            ImageIcon icon = new ImageIcon( url );
            return icon;
        }
        catch( MalformedURLException e ) {
            throw new FileNotFoundException( error );
        }
        catch( Exception e ) {
            throw new FileNotFoundException( error );
        }
    }
    
    ///////////////////////////////// private //////////////////////////////////
    /***************************************************************************
    Centers this dialog box relative to its owner, the parent frame.  If the 
    parent frame is null, then the dialog box is centered relative to the
    monitor.
    
    @param dialogOwner  the owner of the dialog box (or null).
    ***************************************************************************/
    private void centerRelativeToParent( Frame dialogOwner )
    {
        int dialogWidth  = this.getWidth(),
            dialogHeight = this.getHeight(),
            ownerWidth = 0,
            ownerHeight = 0;
        
        // Get width and height of parent (frame or monitor).
        if( dialogOwner != null ) {
            // Get width and height of owner frame.
            ownerWidth = dialogOwner.getWidth();
            ownerHeight = dialogOwner.getHeight();
        }
        else {
            // Use toolkit to get the monitor width and height.
            Dimension screenSize = Toolkit.getDefaultToolkit().getScreenSize();
            ownerWidth  = (int)screenSize.getWidth();
            ownerHeight = (int)screenSize.getHeight();
        }
        // Position the window (and make sure x or y is not negative).
        int x = (ownerWidth - dialogWidth) / 2,
            y = (ownerHeight - dialogHeight) / 2;
        setLocation( ((x<0) ? 0 : x), ((y<10) ? 10 : y) );
    }
    
    ///////////////////////////////// private //////////////////////////////////
    /***************************************************************************
    Creates a control panel with buttons for closing the AboutBox or going to
    the ProteinShader web site on SourceForge.
    ***************************************************************************/
    private JPanel createButtonPanel()
    {
        JPanel panel = new JPanel( new GridLayout( 1, 2 ) );
        
        m_closeButton = new JButton( "Close" );
        m_webSiteButton = new JButton( "Go to Web Site" ); 
        
        panel.add( createPanelWithBorder( m_closeButton, 2, 2, 2, 1 ) );
        panel.add( createPanelWithBorder( m_webSiteButton, 2, 1, 2, 2 ) );
        
        return panel;
    }
    
    ///////////////////////////////// private //////////////////////////////////
    /***************************************************************************
    Creates a panel with an empty border and then places the component
    given as an argument in the panel.

    @param top     the pixels for the top empty border.
    @param left    the pixels for the left empty border.
    @param bottom  the pixels for the top empty border.
    @param right   the pixels for the right empty border.
    ***************************************************************************/
    private JPanel createPanelWithBorder( Component c,
                                          int top, int left,
                                          int bottom, int right )
    {
        JPanel panel = new JPanel( new GridLayout( 1, 1 ) );
        panel.setBackground( Color.BLACK );
        panel.setBorder( BorderFactory.createEmptyBorder( top,
                                                          left,
                                                          bottom,
                                                          right ) );
        panel.add( c );
        return panel;
    }
    
    ///////////////////////////////// private //////////////////////////////////
    /***************************************************************************
    Adds listeners for the buttons.
    ***************************************************************************/
    private void addListeners()
    {
        m_closeButton.addActionListener( 
            m_listenerFactory.createCloseButtonListener() );
        m_webSiteButton.addActionListener( 
            m_listenerFactory.createWebSiteButtonListener() );
    }
    
    //////////////////////////// private inner class ///////////////////////////
    /***************************************************************************
    This ImagePanel class is needed because adding an image icon to a JPanel
    is done by overriding the paintComponent() method of JPanel.
    ***************************************************************************/
    private class ImagePanel extends JPanel
    {
        private ImageIcon m_icon;
        
        /***********************************************************************
        Constructs an ImagePanel (a JPanel with an image drawn on it).
        
        @param icon  an image icon to render on the panel.
        ***********************************************************************/
        public ImagePanel( ImageIcon icon )
        {
            m_icon = icon;
            this.setBackground( Color.BLACK );
        }
        
        /***********************************************************************
        The image icon given to the constructor will be drawn in the center
        of the panel.  If the image is larger than the panel, it will be drawn
        with its upper-left corner at (x, y) = (0, 0).
        
        @param g  the Graphics object needed for rendering.
        ***********************************************************************/
        public void paintComponent( Graphics g )
        {
            super.paintComponent( g );
            
            // Center the image in the panel.
            int x = (this.getWidth() - m_icon.getIconWidth()) / 2,
                y = (this.getHeight() - m_icon.getIconHeight()) / 2;
            
            if( x < 0 ) { x = 0; }
            if( y < 0 ) { y = 0; }
            
            m_icon.paintIcon( this, g, x, y );
        }
    }
}
