# Supplementary material for: ProteinShader: illustrative rendering of macromolecules
Source: BMC Struct Biol. 2009 Mar 30;9:19. doi: 10.1186/1472-6807-9-19 (PMC2672931; doi:10.1186/1472-6807-9-19)
Supplement: Additional file 2 — ProteinShader program with source code. This compressed file contains everything in the binary distribution plus the Java source code and a build.xml file for compiling with Ant. [file 1472-6807-9-19-S2.gz › ProteinShader-beta-0_9_4-src/src/org/proteinshader/gui/components/menubar/ToolsMenu.java]

/*******************************************************************************
 *
 * File    :    ToolsMenu.java
 *
 * Author  :    Joseph R. Weber
 *
 * Purpose :    Provides the Tools menu for the MainMenuBar, which can
 *              be used to open and close the control panel on the
 *              right side of the GUI.
 *
 ******************************************************************************/

 /******************************************************************************
 *
 * Copyright 2007 Joseph Robert Weber, joe.weber@alumni.duke.edu
 *
 * This file is part of the ProteinShader program.
 *
 * The ProteinShader is free software; you can redistribute it and/or
 * modify it under the terms of the GNU General Public License as
 * published by the Free Software Foundation; either version 3 of the
 * License, or (at your option) any later version.
 *
 * The ProteinShader is distributed in the hope that it will be
 * useful, but WITHOUT ANY WARRANTY; without even the implied
 * warranty of MERCHANTABILITY or FITNESS FOR A PARTICULAR PURPOSE.
 * See the GNU General Public License for more details.
 *
 * You should have received a copy of the GNU General
 * Public License along with this program.  If not, see
 * <http://www.gnu.org/licenses/>.
 *
 ******************************************************************************/

package org.proteinshader.gui.components.menubar;

import org.proteinshader.gui.listeners.menubar.*;
import org.proteinshader.gui.enums.*;
import org.proteinshader.gui.*;

import javax.swing.*;
import javax.swing.event.*;
import java.awt.*;
import java.awt.event.*;

// All subsequent comments beginning with "/**" and ending with "*/"
// are intended to be used by JavaDoc to generate an API in html form.

/*******************************************************************************
Provides the Tools menu for the MainMenuBar, which can be used to open
and close the control panel on the right side of the GUI.
*******************************************************************************/
public class ToolsMenu extends JMenu
{
    // All private instance variables are declared here.
    private ToolsMenuListenerFactory   m_factory;
    private JCheckBoxMenuItem          m_controlPanelCheckBox;

    /***************************************************************************
    Constructs a ToolsMenu.

    @param mediator  the centralized Mediator that most listeners need
                     to call on to accomplish their task.
    ***************************************************************************/
    public ToolsMenu( Mediator mediator )
    {
        // Set the name of the menu.
        super( "Tools" );

        // Construct the listener factory
        // before adding the menu items.
        m_factory = new ToolsMenuListenerFactory( mediator );
        addControlPanelCheckBox();
    }

    /***************************************************************************
    Sets the selection state on the control panel check box menu item.
    This method is needed because the spring-loaded controls frame
    might be closed clicking on an icon rather than through the
    Tools menu.

    @param state  a boolean value indicating the check box's selection
                  state.
    ***************************************************************************/
    public void setControlPanelCheckBoxState( boolean state )
    {
        m_controlPanelCheckBox.setSelected( state );
    }

    /***************************************************************************
    ////////////////////////////////////////////////////////////////////////////
    /////////////////  ALL METHODS BELOW THIS LINE ARE PRIVATE  ////////////////
    ////////////////////////////////////////////////////////////////////////////
    ***************************************************************************/

    ///////////////////////////////// private //////////////////////////////////
    /***************************************************************************
    Adds the "Control Panel" check box menu item and sets its item
    listener.
    ***************************************************************************/
    private void addControlPanelCheckBox()
    {
        // Create the "Control Panel" check box.
        m_controlPanelCheckBox =
            new JCheckBoxMenuItem( "Control Panel" );

        // Add an item listener to the "Control Panel" check box.
        ItemListener listener =
            m_factory.createControlPanelCheckBoxListener();
        m_controlPanelCheckBox.addItemListener( listener );

        // Add the "Control Panel" check box to the menu.
        add( m_controlPanelCheckBox );
    }
}
