# Supplementary material for: ProteinShader: illustrative rendering of macromolecules
Source: BMC Struct Biol. 2009 Mar 30;9:19. doi: 10.1186/1472-6807-9-19 (PMC2672931; doi:10.1186/1472-6807-9-19)
Supplement: Additional file 2 — ProteinShader program with source code. This compressed file contains everything in the binary distribution plus the Java source code and a build.xml file for compiling with Ant. [file 1472-6807-9-19-S2.gz › ProteinShader-beta-0_9_4-src/src/org/proteinshader/gui/components/menubar/BackgroundMenu.java]

/*******************************************************************************
 *
 * File    :    BackgroundMenu.java
 *
 * Author  :    Joseph R. Weber
 *
 * Purpose :    Provides the 'Background' menu of the MainMenuBar,
 *              which allows the user to change the background color
 *              of the canvas.
 *
 ******************************************************************************/

 /******************************************************************************
 *
 * Copyright 2007 Joseph Robert Weber, joe.weber@alumni.duke.edu
 *
 * This file is part of the ProteinShader program.
 *
 * The ProteinShader is free software; you can redistribute it and/or
 * modify it under the terms of the GNU General Public License as
 * published by the Free Software Foundation; either version 3 of the
 * License, or (at your option) any later version.
 *
 * The ProteinShader is distributed in the hope that it will be
 * useful, but WITHOUT ANY WARRANTY; without even the implied
 * warranty of MERCHANTABILITY or FITNESS FOR A PARTICULAR PURPOSE.
 * See the GNU General Public License for more details.
 *
 * You should have received a copy of the GNU General
 * Public License along with this program.  If not, see
 * <http://www.gnu.org/licenses/>.
 *
 ******************************************************************************/

package org.proteinshader.gui.components.menubar;

import org.proteinshader.gui.listeners.menubar.*;
import org.proteinshader.gui.enums.*;
import org.proteinshader.gui.*;

import javax.swing.*;
import javax.swing.event.*;
import java.awt.*;
import java.awt.event.*;

// All subsequent comments beginning with "/**" and ending with "*/"
// are intended to be used by JavaDoc to generate an API in html form.

/*******************************************************************************
Provides the 'Background' menu of the MainMenuBar, which allows the
user to change the background color of the canvas.
*******************************************************************************/
public class BackgroundMenu extends JMenu
{
    // All private instance variables are declared here.
    private BackgroundMenuListenerFactory  m_factory;
    private JColorChooser                  m_chooser;
    private JDialog                        m_chooserDialog;
    private Frame                          m_dialogOwner;
    private JMenuItem                      m_blackMenuItem,
                                           m_grayMenuItem,
                                           m_lightGrayMenuItem,
                                           m_whiteMenuItem,
                                           m_customMenuItem;

    /***************************************************************************
    Constructs a BackgroundMenu.

    @param mediator  the centralized Mediator that most listeners need
                     to call on to accomplish their task.
    @param dialogOwner   the owner of any Dialogs opened from the
                         SelectorPanel (or null if there is no owner).
    ***************************************************************************/
    public BackgroundMenu( Mediator mediator, Frame dialogOwner )
    {
        // Set the name of the menu.
        super( "Background" );
        m_dialogOwner = dialogOwner;

        addMenuItems();
        addColorChooser();

        // Construct the listener factory before adding the menu items.
        m_factory =
            new BackgroundMenuListenerFactory( mediator, this );
        addListeners();
    }

    /***************************************************************************
    Opens a JColorChooser in a dialog box.
    ***************************************************************************/
    public void openColorChooser()
    {
        m_chooserDialog.setVisible( true );
        m_chooserDialog.toFront();
    }

    /***************************************************************************
    ////////////////////////////////////////////////////////////////////////////
    /////////////////  ALL METHODS BELOW THIS LINE ARE PRIVATE  ////////////////
    ////////////////////////////////////////////////////////////////////////////
    ***************************************************************************/

    ///////////////////////////////// private //////////////////////////////////
    /***************************************************************************
    Adds menu items for selecting a black, gray, light gray, or white 
    background, or for opening a JColorChooser to select some other color.
    ***************************************************************************/
    private void addMenuItems()
    {
        // Create menu items for 'Black',
        // 'Light Gray', 'White', and 'Custom'.
        m_blackMenuItem = new JMenuItem( "Black" );
        m_grayMenuItem = new JMenuItem( "Gray" );
        m_lightGrayMenuItem = new JMenuItem( "Light Gray" );
        m_whiteMenuItem = new JMenuItem( "White" );
        m_customMenuItem = new JMenuItem( "Custom" );

        // Add the menu items to the menu.
        add( m_blackMenuItem );
        add( m_grayMenuItem );
        add( m_lightGrayMenuItem );
        add( m_whiteMenuItem );
        add( m_customMenuItem );
    }

    ///////////////////////////////// private //////////////////////////////////
    /***************************************************************************
    This helper method for the constructor creates the color chooser
    that will be opened in a dialog box when the user clicks on the
    "Chooser" button.
    ***************************************************************************/
    private void addColorChooser()
    {
        m_chooser = new JColorChooser();

        // Add a border with a title.
        String title = "Choose a Background Color";
        m_chooser.setBorder(
            BorderFactory.createTitledBorder( title ) );

        // The preview panel is not needed, so
        // add a blank panel to replace it.
        m_chooser.setPreviewPanel( new JPanel() );

        // Place the color chooser in a dialog box.
        try {
            m_chooserDialog = JColorChooser.createDialog(
                                   m_dialogOwner,
                                   "Canvas Background Color",
                                   false, m_chooser,
                                   null, null );
        }
        catch( HeadlessException e ) {
            // Graphics enviroment is missing
            // a keyboard, display, or mouse.
            informUserOfError( e.getMessage(),
                               "Graphics Environment Error" );
        }
    }

    ///////////////////////////////// private //////////////////////////////////
    /***************************************************************************
    Adds listeners for the menu items.
    ***************************************************************************/
    private void addListeners()
    {
        // Add listeners to the menu items.
        m_blackMenuItem.addActionListener(
            m_factory.createBlackMenuItemListener() );
        m_grayMenuItem.addActionListener(
            m_factory.createGrayMenuItemListener() );
        m_lightGrayMenuItem.addActionListener(
            m_factory.createLightGrayMenuItemListener() );
        m_whiteMenuItem.addActionListener(
            m_factory.createWhiteMenuItemListener() );
        m_customMenuItem.addActionListener(
            m_factory.creatCustomMenuItemListener() );

        // Add change listener to the JColorChooser.
        m_chooser.getSelectionModel().addChangeListener(
            m_factory.createChooserChangeListener() );
    }

    ///////////////////////////////// private //////////////////////////////////
    /***************************************************************************
    Opens a JOptionPane and informs the user of an error.

    @param message  a short description of the error.
    @param title    a short title for the option pane box.
    ***************************************************************************/
    private void informUserOfError( String message, String title )
    {
        JOptionPane.showMessageDialog( m_dialogOwner,
                                       message,
                                       title,
                                       JOptionPane.ERROR_MESSAGE );
    }
}
