# Supplementary material for: ProteinShader: illustrative rendering of macromolecules
Source: BMC Struct Biol. 2009 Mar 30;9:19. doi: 10.1186/1472-6807-9-19 (PMC2672931; doi:10.1186/1472-6807-9-19)
Supplement: Additional file 2 — ProteinShader program with source code. This compressed file contains everything in the binary distribution plus the Java source code and a build.xml file for compiling with Ant. [file 1472-6807-9-19-S2.gz › ProteinShader-beta-0_9_4-src/src/org/proteinshader/gui/components/menubar/StyleMenu.java]

/*******************************************************************************
 *
 * File    :    StyleMenu.java
 *
 * Author  :    Joseph R. Weber
 *
 * Purpose :    Provides a menu for selecting the style to use when displaying
 *              a structure: Cartoon (Tubes or Ribbons) or Atom (Space Filling,
 *              Balls-andSticks, or Sticks).
 ******************************************************************************/

 /******************************************************************************
 *
 * Copyright 2007 Joseph Robert Weber, joe.weber@alumni.duke.edu
 *
 * This file is part of the ProteinShader program.
 *
 * The ProteinShader is free software; you can redistribute it and/or
 * modify it under the terms of the GNU General Public License as
 * published by the Free Software Foundation; either version 3 of the
 * License, or (at your option) any later version.
 *
 * The ProteinShader is distributed in the hope that it will be
 * useful, but WITHOUT ANY WARRANTY; without even the implied
 * warranty of MERCHANTABILITY or FITNESS FOR A PARTICULAR PURPOSE.
 * See the GNU General Public License for more details.
 *
 * You should have received a copy of the GNU General
 * Public License along with this program.  If not, see
 * <http://www.gnu.org/licenses/>.
 *
 ******************************************************************************/

package org.proteinshader.gui.components.menubar;

import org.proteinshader.gui.listeners.menubar.*;
import org.proteinshader.gui.enums.*;
import org.proteinshader.gui.*;

import javax.swing.*;
import javax.swing.event.*;
import java.awt.*;
import java.awt.event.*;

// All subsequent comments beginning with "/**" and ending with "*/"
// are intended to be used by JavaDoc to generate an API in html form.

/*******************************************************************************
Provides a menu for selecting the style to use when displaying a structure: 
Cartoon (Tubes or Ribbons) or Atom (Space Filling, Balls-andSticks, or Sticks).
*******************************************************************************/
public class StyleMenu extends JMenu
{
    /** The style to set as selected in the 'Style' menu. */
    public static final StyleEnum INITIAL_STYLE = StyleEnum.RIBBONS_AND_TUBES;

    /** This list determines which menu items are placed in the
        'Cartoon' submenu (currently Tubes, Ribbons, and Frenet
        Frames). */
    public static final StyleEnum [] cartoonSubmenu = {
                                         StyleEnum.TUBES,
                                         StyleEnum.RIBBONS,
                                         StyleEnum.RIBBONS_AND_TUBES,
                                         StyleEnum.FRENET_FRAMES };

    // All private instance variables are declared here.
    private StyleMenuListenerFactory    m_factory;
    private Mediator                    m_mediator;
    private JRadioButtonMenuItem        m_defaultRadioButton;

    /***************************************************************************
    Constructs a StyleMenu.

    @param mediator  the centralized Mediator that listeners need to
                     call on to on to accomplish their task.
    ***************************************************************************/
    public StyleMenu( Mediator mediator )
    {
        // Set the name of the menu.
        super( "Style" );
        m_mediator = mediator;

        // Construct the listener factory
        // before adding  radio buttons.
        m_factory = new StyleMenuListenerFactory( mediator );
        addRadioButtons();

        // Inform the Mediator as to which radio button is selected.
        m_mediator.setStyle( INITIAL_STYLE );
    }

    /***************************************************************************
    Sets the "Style" menu to the default INITIAL_STYLE.
    Calling this method only changes the menu: no action event
    is triggered.

    @return  The default style.
    ***************************************************************************/
    public StyleEnum setToDefault()
    {
        // Set selected should not trigger an action event.
        m_defaultRadioButton.setSelected( true );
        return INITIAL_STYLE;
    }

    ///////////////////////////////// private //////////////////////////////////
    /***************************************************************************
    Adds the radio button menu items.
    ***************************************************************************/
    private void addRadioButtons()
    {
        // Create action listener and button group for radio buttons.
        ActionListener listener =
            m_factory.createRadioButtonListener();
        ButtonGroup group = new ButtonGroup();
        JMenu cartoonSubmenu = null;
        JMenu atomSubmenu = null;

        // Add a radio button for each StyleEnum type.
        for( StyleEnum style : StyleEnum.values() ) {
            JRadioButtonMenuItem radioButton;
            radioButton = new JRadioButtonMenuItem( style.toString() );
            group.add( radioButton );

            // Check if this radio button menu item should be selected.
            if( style.equals( INITIAL_STYLE ) ) {
                m_defaultRadioButton = radioButton;
                m_defaultRadioButton.setSelected( true );
            }
            // Add the action listener to the radio button.
            radioButton.addActionListener( listener );

            // Add the radio button to the menu.
            if( isCartoon( style ) ) {
                // Add to 'Cartoon' submenu.
                if( cartoonSubmenu == null ) {
                    cartoonSubmenu = new JMenu( "Cartoon" );
                    add( cartoonSubmenu );
                }
                cartoonSubmenu.add( radioButton );
            }
            else { // Add to 'Atom' submenu.
                if( atomSubmenu == null ) {
                    atomSubmenu = new JMenu( "Atom" );
                    add( atomSubmenu );
                }
                atomSubmenu.add( radioButton );
            }
        }
    }

    ///////////////////////////////// private //////////////////////////////////
    /***************************************************************************
    This helper method for addRadioButtons() tests if a style should belong in
    the "Cartoon" submenu.

    @param style  the style to test.
    @return  True if the style belongs in the "Cartoon" submenu.  Otherwise, 
             returns false.
    ***************************************************************************/
    private boolean isCartoon( StyleEnum style )
    {
        for( StyleEnum cartoonType : cartoonSubmenu ) {
            if( style == cartoonType ) {
                return true;
            }
        }
        return false;
    }
}
