# Supplementary material for: ProteinShader: illustrative rendering of macromolecules
Source: BMC Struct Biol. 2009 Mar 30;9:19. doi: 10.1186/1472-6807-9-19 (PMC2672931; doi:10.1186/1472-6807-9-19)
Supplement: Additional file 2 — ProteinShader program with source code. This compressed file contains everything in the binary distribution plus the Java source code and a build.xml file for compiling with Ant. [file 1472-6807-9-19-S2.gz › ProteinShader-beta-0_9_4-src/src/org/proteinshader/gui/components/menubar/HelpMenu.java]

/*******************************************************************************
 *
 * File    :    HelpMenu.java
 *
 * Author  :    Joseph R. Weber
 *
 * Purpose :    Provides an "About" box and help for using the ProteinShader 
 *              program.
 *
 ******************************************************************************/

 /******************************************************************************
 *
 * Copyright 2007 Joseph Robert Weber, joe.weber@alumni.duke.edu
 *
 * This file is part of the ProteinShader program.
 *
 * The ProteinShader is free software; you can redistribute it and/or
 * modify it under the terms of the GNU General Public License as
 * published by the Free Software Foundation; either version 3 of the
 * License, or (at your option) any later version.
 *
 * The ProteinShader is distributed in the hope that it will be
 * useful, but WITHOUT ANY WARRANTY; without even the implied
 * warranty of MERCHANTABILITY or FITNESS FOR A PARTICULAR PURPOSE.
 * See the GNU General Public License for more details.
 *
 * You should have received a copy of the GNU General
 * Public License along with this program.  If not, see
 * <http://www.gnu.org/licenses/>.
 *
 ******************************************************************************/

package org.proteinshader.gui.components.menubar;

import org.proteinshader.gui.listeners.menubar.*;
import org.proteinshader.gui.*;

import com.centerkey.utils.BareBonesBrowserLaunch;

import javax.swing.*;
import javax.swing.event.*;
import java.awt.*;
import java.awt.event.*;
import java.io.File;
import java.io.IOException;
import java.io.FileNotFoundException;

// All subsequent comments beginning with "/**" and ending with "*/"
// are intended to be used by JavaDoc to generate an API in html form.

/*******************************************************************************
Provides an "About" box and help for using the ProteinShader program.

<br/><br/>
The desktop default web browser will be launched to open up the help html files.
*******************************************************************************/
public class HelpMenu extends JMenu
{
    /** Holds the path to the index.html file in the help directory. */
    public static final String HELP_FILE = "../help/index.html";
    
    /** Holds path to the image file for the "About ProteinShader" box. 
        Currently, the ProteinShaderLogo.png file is used, so a copy of
        this image file should accompany the ProteinShader.jar file in
        the bin directory. */
    public static final String IMAGE_FILE = "ProteinShaderLogo.png";
    
    /* Address of the ProteinShader web page on SourceForge. */
    public static final String SOURCEFORGE_WEB_SITE = 
        "http://proteinshader.sourceforge.net";
    
    // All private instance variables are declared here.
    private HelpMenuListenerFactory   m_factory;
    private Mediator                  m_mediator;
    private Frame                     m_dialogOwner;
    private JMenuItem                 m_aboutMenuItem,
                                      m_localHelpMenuItem,
                                      m_sourceForgeMenuItem,
                                      m_graphicsCardMenuItem;

    /***************************************************************************
    Constructs a HelpMenu.

    @param mediator  the centralized Mediator that most listeners need
                     to call on to accomplish their task.
    @param dialogOwner   the owner of any Dialogs opened from menu
                         (or null if there is no owner).
    ***************************************************************************/
    public HelpMenu( Mediator mediator, Frame dialogOwner )
    {
        // Set the name of the menu.
        super( "Help" );
        m_mediator = mediator;
        m_dialogOwner = dialogOwner;

        addMenuItems();

        // Construct the listener factory before adding the menu items.
        m_factory = new HelpMenuListenerFactory( mediator, this );
        addListeners();
    }

    /***************************************************************************
    Opens an AboutBox with a message about this program.  If the image file
    given as an argument to the AboutBox constructor cannot be found, a simple
    JOptionPane will be opened instead.
    ***************************************************************************/
    public void openAboutBox()
    {
        try {
            // Use null as owner frame so that box opens in center of monitor.
            JDialog aboutBox = new AboutBox( null, 
                                             "About ProteinShader", 
                                             IMAGE_FILE);
        }
        catch( FileNotFoundException e ) {
            // Open simple message dialog if image for AboutBox not found.
            // Use null as owner frame so that box opens in center of monitor.
            JOptionPane.showMessageDialog( null,
                "ProteinShader: A free, open source project by Joe Weber\n"
              + "Web site: http://proteinshader.sourceforge.net\n"
              + "GNU General Public License v3, \u00A9 2007-2008\n\n"
              + "[Image file with logo could not be found.]\n  ",
                "About ProteinShader",
                JOptionPane.INFORMATION_MESSAGE );
        }
    }
    
    /***************************************************************************
    Opens the default web browser and loads the HELP_FILE html page in the help
    directory.
    ***************************************************************************/
    public void openWebBrowserToLocalHelp()
    {
        try {
            File file = new File( HELP_FILE );
            String urlString = "file://" + file.getCanonicalPath();
            BareBonesBrowserLaunch.openURL( urlString );
        }
        catch( IOException ioe ) {
            informUserOfError(
                "The help file could not be found: " + HELP_FILE, 
                "Help Error" );
        }
    }
    
    /***************************************************************************
    Opens the default web browser to the HelpMenu.SOURCEFORGE_WEB_SITE.
    ***************************************************************************/
    public void openWebBrowserToSourceForgeSite()
    {
        BareBonesBrowserLaunch.openURL( HelpMenu.SOURCEFORGE_WEB_SITE );
    }
    
    /***************************************************************************
    Opens a JOptionPane with a short summary of info on the graphics card.
    The Renderer stores info on the graphics card (and version of OpenGL)
    when the init() method of the Renderer is called.
    ***************************************************************************/
    public void openGraphicsCardInfoDialogBox()
    {
        String title = "Graphics Card Info";
        
        JOptionPane.showMessageDialog( null,
            m_mediator.getGraphicsCardInfo() + "\n ",
            title,
            JOptionPane.INFORMATION_MESSAGE );
    }
    
    /***************************************************************************
    ////////////////////////////////////////////////////////////////////////////
    /////////////////  ALL METHODS BELOW THIS LINE ARE PRIVATE  ////////////////
    ////////////////////////////////////////////////////////////////////////////
    ***************************************************************************/

    ///////////////////////////////// private //////////////////////////////////
    /***************************************************************************
    Adds menu items for selecting an "About" box or a "Open Browser" box.
    ***************************************************************************/
    private void addMenuItems()
    {
        // Create menu items.
        m_aboutMenuItem = new JMenuItem( "About ProteinShader" );
        m_localHelpMenuItem = new JMenuItem( 
            "Open Local Help Files in Web Browser" );
        m_sourceForgeMenuItem = new JMenuItem( "Go to ProteinShader Web Site" );
        m_graphicsCardMenuItem = new JMenuItem( "Graphics Card Info" );

        // Add the menu items to the menu.
        add( m_aboutMenuItem );
        add( m_localHelpMenuItem );
        add( m_sourceForgeMenuItem );
        add( m_graphicsCardMenuItem );
    }

    ///////////////////////////////// private //////////////////////////////////
    /***************************************************************************
    Adds listeners for the menu items.
    ***************************************************************************/
    private void addListeners()
    {
        // Add listeners to the menu items.
        m_aboutMenuItem.addActionListener(
            m_factory.createAboutMenuItemListener() );
        m_localHelpMenuItem.addActionListener(
            m_factory.createLocalHelpMenuItemListener() );
        m_sourceForgeMenuItem.addActionListener(
            m_factory.createSourceForgeMenuItemListener() );
        m_graphicsCardMenuItem.addActionListener(
            m_factory.createGraphicsCardMenuItemListener() );
    }

    ///////////////////////////////// private //////////////////////////////////
    /***************************************************************************
    Opens a JOptionPane and informs the user of an error.

    @param message  a short description of the error.
    @param title    a short title for the option pane box.
    ***************************************************************************/
    private void informUserOfError( String message, String title )
    {
        JOptionPane.showMessageDialog( m_dialogOwner,
                                       message,
                                       title,
                                       JOptionPane.ERROR_MESSAGE );
    }
}
