# Supplementary material for: ProteinShader: illustrative rendering of macromolecules
Source: BMC Struct Biol. 2009 Mar 30;9:19. doi: 10.1186/1472-6807-9-19 (PMC2672931; doi:10.1186/1472-6807-9-19)
Supplement: Additional file 2 — ProteinShader program with source code. This compressed file contains everything in the binary distribution plus the Java source code and a build.xml file for compiling with Ant. [file 1472-6807-9-19-S2.gz › ProteinShader-beta-0_9_4-src/src/org/proteinshader/gui/components/menubar/MainMenuBar.java]

/*******************************************************************************
 *
 * File    :    MainMenuBar.java
 *
 * Author  :    Joseph R. Weber
 *
 * Purpose :    Provides the menu bar to place at the top of the ProteinShader
 *              programs's main GUI window.  The menus are named "File", 
 *              "Style", "Visibility", "Orientation", and "Tools".
 *
 ******************************************************************************/

 /******************************************************************************
 *
 * Copyright 2007 Joseph Robert Weber, joe.weber@alumni.duke.edu
 *
 * This file is part of the ProteinShader program.
 *
 * The ProteinShader is free software; you can redistribute it and/or
 * modify it under the terms of the GNU General Public License as
 * published by the Free Software Foundation; either version 3 of the
 * License, or (at your option) any later version.
 *
 * The ProteinShader is distributed in the hope that it will be
 * useful, but WITHOUT ANY WARRANTY; without even the implied
 * warranty of MERCHANTABILITY or FITNESS FOR A PARTICULAR PURPOSE.
 * See the GNU General Public License for more details.
 *
 * You should have received a copy of the GNU General
 * Public License along with this program.  If not, see
 * <http://www.gnu.org/licenses/>.
 *
 ******************************************************************************/

package org.proteinshader.gui.components.menubar;

import org.proteinshader.gui.*;

import javax.swing.*;
import javax.swing.event.*;
import java.awt.*;
import java.awt.event.*;

// All subsequent comments beginning with "/**" and ending with "*/"
// are intended to be used by JavaDoc to generate an API in html form.

/*******************************************************************************
Provides the menu bar to place at the top of the ProteinShader
programs's main GUI window.  The menus are named "File", "Style",
"Visibility", "Orientation", and "Tools".
*******************************************************************************/
public class MainMenuBar extends JMenuBar
{
    // All private instance variables are declared here.
    private VisibilityMenu  m_visibilityMenu;
    private ToolsMenu       m_toolsMenu;
    private StyleMenu       m_styleMenu;
    private HelpMenu        m_helpMenu;

    /***************************************************************************
    Constructs a ProteinShaderMenuBar.

    @param mediator  the centralized Mediator that most listeners need
    to call on to accomplish their task.
    ***************************************************************************/
    public MainMenuBar( Mediator mediator )
    {
        // Add menus.
        add( new FileMenu( mediator ) );
        add( (m_styleMenu = new StyleMenu( mediator )) );
        add( (m_visibilityMenu = new VisibilityMenu( mediator )) );
        add( new OrientationMenu( mediator ) );
        add( new BackgroundMenu( mediator, null ) );
        add( (m_toolsMenu = new ToolsMenu( mediator )) );
        add( (m_helpMenu = new HelpMenu( mediator, mediator.getFrame() )) );
    }

    /***************************************************************************
    Returns the HelpMenu.

    @return The 'Help' menu.
    ***************************************************************************/
    public HelpMenu getHelpMenu()
    {
        return m_helpMenu;
    }
    
    /***************************************************************************
    Returns the ToolsMenu, which has methods for detecting and
    changing the currently selected Tools menu item ("Selector"
    or "Controls").

    @return ToolsMenu  the 'Tools' menu.
    ***************************************************************************/
    public ToolsMenu getToolsMenu()
    {
        return m_toolsMenu;
    }

    /***************************************************************************
    Returns the VisibilityMenu, which has methods for enabling/disabling
    or selecting/deselecting a menu item ('Amino Acids Allowed', 
    'Heterogens Allowed', or 'Water Allowed').

    @return VisibilityMenu  the 'Visibility' menu.
    ***************************************************************************/
    public VisibilityMenu getVisibilityMenu()
    {
        return m_visibilityMenu;
    }

    /***************************************************************************
    Returns the StyleMenu, which has a method for setting the style back to 
    its default.

    @return StyleMenu  the 'Style' menu.
    ***************************************************************************/
    public StyleMenu getStyleMenu()
    {
        return m_styleMenu;
    }
}
