# Supplementary material for: ProteinShader: illustrative rendering of macromolecules
Source: BMC Struct Biol. 2009 Mar 30;9:19. doi: 10.1186/1472-6807-9-19 (PMC2672931; doi:10.1186/1472-6807-9-19)
Supplement: Additional file 2 — ProteinShader program with source code. This compressed file contains everything in the binary distribution plus the Java source code and a build.xml file for compiling with Ant. [file 1472-6807-9-19-S2.gz › ProteinShader-beta-0_9_4-src/src/org/proteinshader/gui/components/controlpanel/ColorPanel.java]

/*******************************************************************************
 *
 * File    :    ColorPanel.java
 *
 * Author  :    Joseph R. Weber
 *
 * Purpose :    This control panel allows the user to modify the color
 *              of Drawable objects.
 *
 ******************************************************************************/

 /******************************************************************************
 *
 * Copyright 2007 Joseph Robert Weber, joe.weber@alumni.duke.edu
 *
 * This file is part of the ProteinShader program.
 *
 * The ProteinShader is free software; you can redistribute it and/or
 * modify it under the terms of the GNU General Public License as
 * published by the Free Software Foundation; either version 3 of the
 * License, or (at your option) any later version.
 *
 * The ProteinShader is distributed in the hope that it will be
 * useful, but WITHOUT ANY WARRANTY; without even the implied
 * warranty of MERCHANTABILITY or FITNESS FOR A PARTICULAR PURPOSE.
 * See the GNU General Public License for more details.
 *
 * You should have received a copy of the GNU General
 * Public License along with this program.  If not, see
 * <http://www.gnu.org/licenses/>.
 *
 ******************************************************************************/

package org.proteinshader.gui.components.controlpanel;

import org.proteinshader.gui.*;
import org.proteinshader.gui.enums.*;
import org.proteinshader.gui.listeners.controlpanel.*;
import org.proteinshader.gui.utils.*;
import org.proteinshader.structure.enums.*;
import org.proteinshader.structure.exceptions.*;
import org.proteinshader.structure.visitor.exceptions.*;
import org.proteinshader.structure.visitor.modifiers.*;

import javax.swing.*;
import javax.swing.border.*;
import javax.swing.event.*;
import java.awt.*;
import java.awt.event.*;
import javax.swing.colorchooser.*;

// All subsequent comments beginning with "/**" and ending with "*/"
// are intended to be used by JavaDoc to generate an API in html form.

/*******************************************************************************
This control panel allows the user to modify the color of Drawable
objects.
*******************************************************************************/
public abstract class ColorPanel extends JPanel
{
    // All private instance variables are declared here.
    private ColorPanelListenerFactory     m_factory;
    private Mediator                      m_mediator;
    private Frame                         m_dialogOwner;
    private RadioPanel                    m_radioPanel;
    private JButton                       m_chooserButton,
                                          m_default1Button,
                                          m_default2Button;
    private JColorChooser                 m_chooser;
    private JDialog                       m_chooserDialog;

    /***************************************************************************
    Constructs a ColorPanel.

    @param mediator      the centralized Mediator that most listeners
                         need to call on to accomplish their task.
    @param dialogOwner   the owner of any Dialogs opened from the
                         SelectorPanel (or null if there is no owner).
    @param radioPanel    the common RadioPanel used by subpanels.
    @param default1Name  the name to put on the default 1 button.
    @param default2Name the name to put on the default 2 button.
    ***************************************************************************/
    public ColorPanel( Mediator mediator,
                       Frame dialogOwner,
                       RadioPanel radioPanel,
                       String default1Name,
                       String default2Name )
    {
        super( new GridLayout( 8, 1 ) );
        setBackground( ControlPanel.BACKGROUND );
        m_mediator    = mediator;
        m_dialogOwner = dialogOwner;
        m_radioPanel  = radioPanel;

        // Add components.
        addTextFieldsAndButtons( default1Name, default2Name );
        addColorChooser();

        // Use listener factory to add listeners.
        m_factory = new ColorPanelListenerFactory( mediator, this );
        addListeners();
    }

    /***************************************************************************
    Applies the RGB color to whatever item or items are currently
    selected in the RadioPanel.  If a color is out of range, the user
    will be informed through a JOptionPane.

    @param red    the red component of the RGB color to set.
    @param green  the green component of the RGB color to set.
    @param blue   the blue component of the RGB color to set.
    ***************************************************************************/
    public void applyColors( float red, float green, float blue )
    {
        try {
            switch( m_radioPanel.getActiveRadioButton() ) {
                case SELECTED:  modifySelected( red, green, blue );
                                break;
                case HELICES:   modifyHelices( red, green, blue );
                                break;
                case STRANDS:   modifyStrands( red, green, blue );
                                break;
                case LOOPS:     modifyLoops( red, green, blue );
                                break;
                case GLOBAL:    modifyGlobal( red, green, blue );
                                break;
            }
        }
        catch( ColorOutOfRangeException e ) {
            informUserOfError( e.getMessage(), "Out of Range Error" );
        }
    }

    /***************************************************************************
    Applies the default RGB color to whatever item or items are
    currently selected in the RadioPanel.
    ***************************************************************************/
    public void applyDefaultColors1()
    {
        switch( m_radioPanel.getActiveRadioButton() ) {
            case SELECTED:    modifySelectedToDefault1();
                              break;
            case HELICES:     modifyHelicesToDefault1();
                              break;
            case STRANDS:     modifyStrandsToDefault1();
                              break;
            case LOOPS:       modifyLoopsToDefault1();
                              break;
            case GLOBAL:      modifyGlobalToDefault1();
                              break;
        }
    }

    /***************************************************************************
    Applies the default RGB color to whatever item or items are
    currently selected in the RadioPanel.
    ***************************************************************************/
    public void applyDefaultColors2()
    {
        switch( m_radioPanel.getActiveRadioButton() ) {
            case SELECTED:    modifySelectedToDefault2();
                              break;
            case HELICES:     modifyHelicesToDefault2();
                              break;
            case STRANDS:     modifyStrandsToDefault2();
                              break;
            case LOOPS:       modifyLoopsToDefault2();
                              break;
            case GLOBAL:      modifyGlobalToDefault2();
                              break;
        }
    }

    /***************************************************************************
    Prepares a DrawableModifier to modify the RGB color of Drawable
    objects, and then calls on the modifySelected() method of the
    RadioPanel.

    @param red    the red component of the RGB color to set.
    @param green  the green component of the RGB color to set.
    @param blue   the blue component of the RGB color to set.
    @throws ColorOutOfRangeException  if a color is less than 0.0 or
                                      greater than 1.0.
    ***************************************************************************/
    public abstract void modifySelected( float red,
                                         float green,
                                         float blue )
                                  throws ColorOutOfRangeException;

    /***************************************************************************
    Prepares a DrawableModifier to modify the RGB color of Drawable
    objects, and then calls on the modifyHelices() method of the
    RadioPanel.

    @param red    the red component of the RGB color to set.
    @param green  the green component of the RGB color to set.
    @param blue   the blue component of the RGB color to set.
    @throws ColorOutOfRangeException  if a color is less than 0.0 or
                                      greater than 1.0.
    ***************************************************************************/
    public abstract void modifyHelices( float red,
                                        float green,
                                        float blue )
                                 throws ColorOutOfRangeException;

    /***************************************************************************
    Prepares a DrawableModifier to modify the RGB color of Drawable
    objects, and then calls on the modifyStrands() method of the
    RadioPanel.

    @param red    the red component of the RGB color to set.
    @param green  the green component of the RGB color to set.
    @param blue   the blue component of the RGB color to set.
    @throws ColorOutOfRangeException  if a color is less than 0.0 or
                                      greater than 1.0.
    ***************************************************************************/
    public abstract void modifyStrands( float red,
                                        float green,
                                        float blue )
                                 throws ColorOutOfRangeException;

    /***************************************************************************
    Prepares a DrawableModifier to modify the RGB color of Drawable
    objects, and then calls on the modifyLoops() method of the
    RadioPanel.

    @param red    the red component of the RGB color to set.
    @param green  the green component of the RGB color to set.
    @param blue   the blue component of the RGB color to set.
    @throws ColorOutOfRangeException  if a color is less than 0.0 or
                                      greater than 1.0.
    ***************************************************************************/
    public abstract void modifyLoops( float red,
                                      float green,
                                      float blue )
                               throws ColorOutOfRangeException;

    /***************************************************************************
    Prepares a DrawableModifier to modify the RGB color of Drawable
    objects, and then calls on the modifyGlobal() method of the
    RadioPanel.

    @param red    the red component of the RGB color to set.
    @param green  the green component of the RGB color to set.
    @param blue   the blue component of the RGB color to set.
    @throws ColorOutOfRangeException  if a color is less than 0.0 or
                                      greater than 1.0.
    ***************************************************************************/
    public abstract void modifyGlobal( float red,
                                       float green,
                                       float blue )
                                throws ColorOutOfRangeException;

    /***************************************************************************
    Prepares the DrawableModifier to set RGB colors to a default
    value, and then calls on the modifySelected() method of the
    RadioPanel.
    ***************************************************************************/
    public abstract void modifySelectedToDefault1();
    public abstract void modifySelectedToDefault2();

    /***************************************************************************
    Prepares the DrawableModifier to set RGB colors to a default
    value, and then calls on the modifyHelices() method of the
    RadioPanel.
    ***************************************************************************/
    public abstract void modifyHelicesToDefault1();
    public abstract void modifyHelicesToDefault2();

    /***************************************************************************
    Prepares the DrawableModifier to set RGB colors to a default
    value, and then calls on the modifyStrands() method of the
    RadioPanel.
    ***************************************************************************/
    public abstract void modifyStrandsToDefault1();
    public abstract void modifyStrandsToDefault2();

    /***************************************************************************
    Prepares the DrawableModifier to set RGB colors to a default
    value, and then calls on the modifyLoops() method of the
    RadioPanel.
    ***************************************************************************/
    public abstract void modifyLoopsToDefault1();
    public abstract void modifyLoopsToDefault2();

    /***************************************************************************
    Prepares the DrawableModifier to set RGB colors to a default
    value, and then calls on the modifyGlobal() method of the
    RadioPanel.
    ***************************************************************************/
    public abstract void modifyGlobalToDefault1();
    public abstract void modifyGlobalToDefault2();

    /***************************************************************************
    Passes the DrawableModifiers to the modifySelected() method of the
    RadioPanel.

    @param atomModifier     an AtomModifier programmed to modify
                            Atoms (or null for no modifications).
    @param bondModifier     a BondModifier programmed to modify
                            Bonds (or null for no modifications).
    @param segmentModifier  a SegmentModifier programmed to modify
                            Segments (or null for no modifications).
    ***************************************************************************/
    public void modifySelected( AtomModifier atomModifier,
                                BondModifier bondModifier,
                                SegmentModifier segmentModifier )
    {
        m_radioPanel.modifySelected( atomModifier,
                                     bondModifier,
                                     segmentModifier );
    }

    /***************************************************************************
    Passes the DrawableModifiers to the modifyHelices() method of the
    RadioPanel.

    @param atomModifier     an AtomModifier programmed to modify
                            Atoms (or null for no modifications).
    @param bondModifier     a BondModifier programmed to modify
                            Bonds (or null for no modifications).
    @param segmentModifier  a SegmentModifier programmed to modify
                            Segments (or null for no modifications).
    ***************************************************************************/
    public void modifyHelices( AtomModifier atomModifier,
                               BondModifier bondModifier,
                               SegmentModifier segmentModifier )
    {
        m_radioPanel.modifyHelices( atomModifier,
                                    bondModifier,
                                    segmentModifier );
    }

    /***************************************************************************
    Passes the DrawableModifiers to the modifyStrands() method of the
    RadioPanel.

    @param atomModifier     an AtomModifier programmed to modify
                            Atoms (or null for no modifications).
    @param bondModifier     a BondModifier programmed to modify
                            Bonds (or null for no modifications).
    @param segmentModifier  a SegmentModifier programmed to modify
                            Segments (or null for no modifications).
    ***************************************************************************/
    public void modifyStrands( AtomModifier atomModifier,
                               BondModifier bondModifier,
                               SegmentModifier segmentModifier )
    {
        m_radioPanel.modifyStrands( atomModifier,
                                    bondModifier,
                                    segmentModifier );
    }

    /***************************************************************************
    Passes the DrawableModifiers to the modifyLoops() method of the
    RadioPanel.

    @param atomModifier     an AtomModifier programmed to modify
                            Atoms (or null for no modifications).
    @param bondModifier     a BondModifier programmed to modify
                            Bonds (or null for no modifications).
    @param segmentModifier  a SegmentModifier programmed to modify
                            Segments (or null for no modifications).
    ***************************************************************************/
    public void modifyLoops( AtomModifier atomModifier,
                             BondModifier bondModifier,
                             SegmentModifier segmentModifier )
    {
        m_radioPanel.modifyLoops( atomModifier,
                                  bondModifier,
                                  segmentModifier );
    }

    /***************************************************************************
    Passes the DrawableModifiers to the modifyGlobal() method of the
    RadioPanel.

    @param atomModifier     an AtomModifier programmed to modify
                            Atoms (or null for no modifications).
    @param bondModifier     a BondModifier programmed to modify
                            Bonds (or null for no modifications).
    @param segmentModifier  a SegmentModifier programmed to modify
                            Segments (or null for no modifications).
    ***************************************************************************/
    public void modifyGlobal( AtomModifier atomModifier,
                              BondModifier bondModifier,
                              SegmentModifier segmentModifier )
    {
        m_radioPanel.modifyGlobal( atomModifier,
                                   bondModifier,
                                   segmentModifier );
    }

    /***************************************************************************
    Opens a JColorChooser in a dialog box.
    ***************************************************************************/
    public void openColorChooser()
    {
        m_chooserDialog.setVisible( true );
        m_chooserDialog.toFront();
    }

    /***************************************************************************
    ////////////////////////////////////////////////////////////////////////////
    /////////////////  ALL METHODS BELOW THIS LINE ARE PRIVATE  ////////////////
    ////////////////////////////////////////////////////////////////////////////
    ***************************************************************************/

    ///////////////////////////////// private //////////////////////////////////
    /***************************************************************************
    Adds a panel with the 'Chooser' button and two default buttons.

    @param default1Name  the name to put on the default 1 button.
    @parma default2Name the name to put on the default 2 button.
    ***************************************************************************/
    private void addTextFieldsAndButtons( String default1Name,
                                          String default2Name )
    {
        Border border = BorderFactory.createEmptyBorder( 6, 0, 0, 0 );

        // Add 'Chooser' button.
        add( createBlankPanel() );
        add( new JLabel( "Pick any color:", JLabel.CENTER ) );
        m_chooserButton = new JButton( "Chooser"  );
        add( createPanel( m_chooserButton, border ) );

        // Add two default buttons.
        add( createBlankPanel() );
        add( new JLabel( "or use default", JLabel.CENTER ) );
        add( new JLabel( "color based on", JLabel.CENTER ) );
        m_default1Button = new JButton( default1Name );
        add( createPanel( m_default1Button, border ) );
        m_default2Button = new JButton( default2Name );
        add( createPanel( m_default2Button, border ) );
    }

    ///////////////////////////////// private //////////////////////////////////
    /***************************************************************************
    This helper method for addTextFieldsAndButtons() creates a panel
    for a single button in order to place a border around the button.

    @param button  the button to place in the panel.
    @param border  the border to set on the panel.
    ***************************************************************************/
    private JPanel createPanel( JButton button, Border border )
    {
        JPanel panel = new JPanel( new GridLayout( 1, 1 ) );
        panel.setBackground( ControlPanel.BACKGROUND );
        panel.setBorder( border );
        panel.add( button );

        return panel;
    }

    ///////////////////////////////// private //////////////////////////////////
    /***************************************************************************
    Returns a blank panel set to the color ControlPanel.BACKGROUND.

    @return  A JPanel set to ControlPanel.BACKGROUND.
    ***************************************************************************/
    private JPanel createBlankPanel()
    {
        JPanel blankPanel = new JPanel();
        blankPanel.setBackground( ControlPanel.BACKGROUND );
        return blankPanel;
    }

    ///////////////////////////////// private //////////////////////////////////
    /***************************************************************************
    This helper method for the constructor creates the color chooser
    that will be opened in a dialog box when the user clicks on the
    "Chooser" button.
    ***************************************************************************/
    private void addColorChooser()
    {
        m_chooser = new JColorChooser();

        // Add a border with a title.
        String title = "Choose a Color to Apply";
        m_chooser.setBorder(
            BorderFactory.createTitledBorder( title ));

        // The preview panel is not needed, so
        // add a blank panel to replace it.
        m_chooser.setPreviewPanel( new JPanel() );

        // Place the color chooser in a dialog box.
        try {
            m_chooserDialog = JColorChooser.createDialog(
                                   m_dialogOwner, "Color Chooser",
                                   false, m_chooser,
                                   null, null );
        }
        catch( HeadlessException e ) {
            // Graphics enviroment is missing
            // a keyboard, display, or mouse.
            informUserOfError( e.getMessage(),
                               "Graphics Environment Error" );
        }
    }

    ///////////////////////////////// private //////////////////////////////////
    /***************************************************************************
    This helper method for the constructor adds all listeners.
    ***************************************************************************/
    private void addListeners()
    {
        // Add action listener to default 1 button.
        m_default1Button.addActionListener(
            m_factory.createDefault1ButtonActionListener() );

        // Add action listener to default 2 button.
        m_default2Button.addActionListener(
            m_factory.createDefault2ButtonActionListener() );

        // Add action listener to "Chooser" button.
        m_chooserButton.addActionListener(
            m_factory.createChooserButtonActionListener() );

        // Add change listener to JColorChooser.
        m_chooser.getSelectionModel().addChangeListener(
            m_factory.createChooserChangeListener() );
    }

    ///////////////////////////////// private //////////////////////////////////
    /***************************************************************************
    Opens a JOptionPane and informs the user of an error.

    @param message  a short description of the error.
    @param title    a short title for the option pane box.
    ***************************************************************************/
    private void informUserOfError( String message, String title )
    {
        JOptionPane.showMessageDialog( m_dialogOwner,
                                       message,
                                       title,
                                       JOptionPane.ERROR_MESSAGE );
    }
}
