# Supplementary material for: ProteinShader: illustrative rendering of macromolecules
Source: BMC Struct Biol. 2009 Mar 30;9:19. doi: 10.1186/1472-6807-9-19 (PMC2672931; doi:10.1186/1472-6807-9-19)
Supplement: Additional file 2 — ProteinShader program with source code. This compressed file contains everything in the binary distribution plus the Java source code and a build.xml file for compiling with Ant. [file 1472-6807-9-19-S2.gz › ProteinShader-beta-0_9_4-src/src/org/proteinshader/gui/components/controlpanel/AtomColorPanel.java]

/*******************************************************************************
 *
 * File    :    AtomColorPanel.java
 *
 * Author  :    Joseph R. Weber
 *
 * Purpose :    This control panel allows the user to modify the color
 *              of Atoms.
 *
 ******************************************************************************/

 /******************************************************************************
 *
 * Copyright 2007 Joseph Robert Weber, joe.weber@alumni.duke.edu
 *
 * This file is part of the ProteinShader program.
 *
 * The ProteinShader is free software; you can redistribute it and/or
 * modify it under the terms of the GNU General Public License as
 * published by the Free Software Foundation; either version 3 of the
 * License, or (at your option) any later version.
 *
 * The ProteinShader is distributed in the hope that it will be
 * useful, but WITHOUT ANY WARRANTY; without even the implied
 * warranty of MERCHANTABILITY or FITNESS FOR A PARTICULAR PURPOSE.
 * See the GNU General Public License for more details.
 *
 * You should have received a copy of the GNU General
 * Public License along with this program.  If not, see
 * <http://www.gnu.org/licenses/>.
 *
 ******************************************************************************/

package org.proteinshader.gui.components.controlpanel;

import org.proteinshader.gui.*;
import org.proteinshader.gui.enums.*;
import org.proteinshader.gui.listeners.controlpanel.*;
import org.proteinshader.gui.utils.*;
import org.proteinshader.structure.enums.*;
import org.proteinshader.structure.exceptions.*;
import org.proteinshader.structure.visitor.exceptions.*;
import org.proteinshader.structure.visitor.modifiers.*;

import javax.swing.*;
import javax.swing.border.*;
import javax.swing.event.*;
import java.awt.*;
import java.awt.event.*;

// All subsequent comments beginning with "/**" and ending with "*/"
// are intended to be used by JavaDoc to generate an API in html form.

/*******************************************************************************
This control panel allows the user to modify the color of Atoms.
*******************************************************************************/
public class AtomColorPanel extends ColorPanel
{
    /** The menu name "Color" will be returned by toString(). */
    public static final String MENU_NAME = "Atom Color";

    // All private instance variables are declared here.
    private AtomModifier  m_atomModifier;

    /***************************************************************************
    Constructs a ColorPanel.

    @param mediator     the centralized Mediator that most listeners
                        need to call on to accomplish their task.
    @param dialogOwner  the owner of any Dialogs opened from the
                        SelectorPanel (or null if there is no
                        requested owner).
    @param radioPanel   the common RadioPanel used by subpanels.
    ***************************************************************************/
    public AtomColorPanel( Mediator mediator,
                           Frame dialogOwner,
                           RadioPanel radioPanel )
    {
        super( mediator, dialogOwner, radioPanel,
               "Atom Type", "Amino Acid" );
        m_atomModifier = new AtomModifier();
    }

    /***************************************************************************
    Prepares the AtomModifier to modify the RGB color of Atoms, and
    then calls on the modifySelected() method of the RadioPanel.

    @param red    the red component of the RGB color to set.
    @param green  the green component of the RGB color to set.
    @param blue   the blue component of the RGB color to set.
    @throws ColorOutOfRangeException  if a color is less than 0.0 or
                                      greater than 1.0.
    ***************************************************************************/
    public void modifySelected( float red, float green, float blue )
                          throws ColorOutOfRangeException
    {
        setColor( red, green, blue );
        modifySelected( m_atomModifier, null, null );
    }

    /***************************************************************************
    Prepares the the AtomModifier to modify the RGB color of Atoms,
    and then calls on the modifyHelices() method of the RadioPanel.

    @param red    the red component of the RGB color to set.
    @param green  the green component of the RGB color to set.
    @param blue   the blue component of the RGB color to set.
    @throws ColorOutOfRangeException  if a color is less than 0.0 or
                                      greater than 1.0.
    ***************************************************************************/
    public void modifyHelices( float red, float green, float blue )
                         throws ColorOutOfRangeException
    {
        setColor( red, green, blue );
        modifyHelices( m_atomModifier, null, null );
    }

    /***************************************************************************
    Prepares the AtomModifier to modify the RGB color of Atoms,
    and then calls on the modifyStrands() method of the RadioPanel.

    @param red    the red component of the RGB color to set.
    @param green  the green component of the RGB color to set.
    @param blue   the blue component of the RGB color to set.
    @throws ColorOutOfRangeException  if a color is less than 0.0 or
                                      greater than 1.0.
    ***************************************************************************/
    public void modifyStrands( float red, float green, float blue )
                        throws ColorOutOfRangeException
    {
        setColor( red, green, blue );
        modifyStrands( m_atomModifier, null, null );
    }

    /***************************************************************************
    Prepares the AtomModifier to modify the RGB color of Atoms,
    and then calls on the modifyLoops() method of the RadioPanel.

    @param red    the red component of the RGB color to set.
    @param green  the green component of the RGB color to set.
    @param blue   the blue component of the RGB color to set.
    @throws ColorOutOfRangeException  if a color is less than 0.0 or
                                      greater than 1.0.
    ***************************************************************************/
    public void modifyLoops( float red, float green, float blue )
                      throws ColorOutOfRangeException
    {
        setColor( red, green, blue );
        modifyLoops( m_atomModifier, null, null );
    }

    /***************************************************************************
    Prepares the AtomModifier to modify the RGB color of Atoms, and
    then calls on the modifyGlobal() method of the RadioPanel.

    @param red    the red component of the RGB color to set.
    @param green  the green component of the RGB color to set.
    @param blue   the blue component of the RGB color to set.
    @throws ColorOutOfRangeException  if a color is less than 0.0 or
                                      greater than 1.0.
    ***************************************************************************/
    public void modifyGlobal( float red, float green, float blue )
                       throws ColorOutOfRangeException
    {
        setColor( red, green, blue );
        modifyGlobal( m_atomModifier, null, null );
    }

    /***************************************************************************
    Default 1 sets the RGB color of Atoms based on Atom type.

    <br/><br/>
    The AtomModifier is passed to the modifySelected() method of the
    ColorPanel superclass, which then calls on the modifySelected()
    method of the RadioPanel.
    ***************************************************************************/
    public void modifySelectedToDefault1()
    {
        setRGBToAtomDefault();
        modifySelected( m_atomModifier, null, null );
    }

    /***************************************************************************
    Default 1 sets the RGB color of Atoms based on Atom type.

    <br/><br/>
    The AtomModifier is passed to the modifyHelices() method of the
    ColorPanel superclass, which then calls on the modifyHelices()
    method of the RadioPanel.
    ***************************************************************************/
    public void modifyHelicesToDefault1()
    {
        setRGBToAtomDefault();
        modifyHelices( m_atomModifier, null, null );
    }

    /***************************************************************************
    Default 1 sets the RGB color of Atoms based on Atom type.

    <br/><br/>
    The AtomModifier is passed to the modifyStrands() method of the
    ColorPanel superclass, which then calls on the modifyStrands()
    method of the RadioPanel.
    ***************************************************************************/
    public void modifyStrandsToDefault1()
    {
        setRGBToAtomDefault();
        modifyStrands( m_atomModifier, null, null );
    }

    /***************************************************************************
    Default 1 sets the RGB color of Atoms based on Atom type.

    <br/><br/>
    The AtomModifier is passed to the modifyLoops() method of the
    ColorPanel superclass, which then calls on the modifyLoops()
    method of the RadioPanel.
    ***************************************************************************/
    public void modifyLoopsToDefault1()
    {
        setRGBToAtomDefault();
        modifyLoops( m_atomModifier, null, null );
    }

    /***************************************************************************
    Default 1 sets the RGB color of Atoms based on Atom type.

    <br/><br/>
    The AtomModifier is passed to the modifyGlobal() method of the
    ColorPanel superclass, which then calls on the modifyGlobal()
    method of the RadioPanel.
    ***************************************************************************/
    public void modifyGlobalToDefault1()
    {
        setRGBToAtomDefault();
        modifyGlobal( m_atomModifier, null, null );
    }

    /***************************************************************************
    Default 2 sets the RGB color of Atoms based on AminoAcid type.
    There is no effect if there the Atom does not belong to an
    AminoAcid.

    <br/><br/>
    The AtomModifier is passed to the modifySelected() method of the
    ColorPanel superclass, which then calls on the modifySelected()
    method of the RadioPanel.
    ***************************************************************************/
    public void modifySelectedToDefault2()
    {
        setRGBToAminoAcidDefault();
        modifySelected( m_atomModifier, null, null );
    }

    /***************************************************************************
    Default 2 sets the RGB color of Atoms based on AminoAcid type.
    There is no effect if there the Atom does not belong to an
    AminoAcid.

    <br/><br/>
    The AtomModifier is passed to the modifyHelices() method of the
    ColorPanel superclass, which then calls on the modifyHelices()
    method of the RadioPanel.
    ***************************************************************************/
    public void modifyHelicesToDefault2()
    {
        setRGBToAminoAcidDefault();
        modifyHelices( m_atomModifier, null, null );
    }

    /***************************************************************************
    Default 2 sets the RGB color of Atoms based on AminoAcid type.
    There is no effect if there the Atom does not belong to an
    AminoAcid.

    <br/><br/>
    The AtomModifier is passed to the modifyStrands() method of the
    ColorPanel superclass, which then calls on the modifyStrands()
    method of the RadioPanel.
    ***************************************************************************/
    public void modifyStrandsToDefault2()
    {
        setRGBToAminoAcidDefault();
        modifyStrands( m_atomModifier, null, null );
    }

    /***************************************************************************
    Default 2 sets the RGB color of Atoms based on AminoAcid type.
    There is no effect if there the Atom does not belong to an
    AminoAcid.

    <br/><br/>
    The AtomModifier is passed to the modifyLoops() method of the
    ColorPanel superclass, which then calls on the modifyLoops()
    method of the RadioPanel.
    ***************************************************************************/
    public void modifyLoopsToDefault2()
    {
        setRGBToAminoAcidDefault();
        modifyLoops( m_atomModifier, null, null );
    }

    /***************************************************************************
    Default 2 sets the RGB color of Atoms based on AminoAcid type.
    There is no effect if there the Atom does not belong to an
    AminoAcid.

    <br/><br/>
    The AtomModifier is passed to the modifyGlobal() method of the
    ColorPanel superclass, which then calls on the modifyGlobal()
    method of the RadioPanel.
    ***************************************************************************/
    public void modifyGlobalToDefault2()
    {
        setRGBToAminoAcidDefault();
        modifyGlobal( m_atomModifier, null, null );
    }

    /***************************************************************************
    Returns a name suitable for use in a menu.

    @return The menu name as a String.
    ***************************************************************************/
    public String toString()
    {
        return MENU_NAME;
    }

    /***************************************************************************
    ////////////////////////////////////////////////////////////////////////////
    /////////////////  ALL METHODS BELOW THIS LINE ARE PRIVATE  ////////////////
    ////////////////////////////////////////////////////////////////////////////
    ***************************************************************************/

    ///////////////////////////////// private //////////////////////////////////
    /***************************************************************************
    Clears the Atom modifier and sets the RGB colors.

    @param red    the red component of the RGB color to set.
    @param green  the green component of the RGB color to set.
    @param blue   the blue component of the RGB color to set.
    @throws ColorOutOfRangeException  if a color is less than 0.0 or
                                      greater than 1.0.
    ***************************************************************************/
    public void setColor( float red, float green, float blue )
                   throws ColorOutOfRangeException
    {
        m_atomModifier.clear();
        m_atomModifier.setColor( red, green, blue );
    }

    ///////////////////////////////// private //////////////////////////////////
    /***************************************************************************
    Clears the Atom modifier and sets the default RGB colors.
    ***************************************************************************/
    private void setRGBToAtomDefault()
    {
        m_atomModifier.clear();
        m_atomModifier.setRGBToDefault();
    }

    ///////////////////////////////// private //////////////////////////////////
    /***************************************************************************
    Clears the Atom modifier and sets the default RGB colors based on
    AminoAcid type.  If the Atom does not belong to an AminoAcid, then
    there will be no effect.
    ***************************************************************************/
    private void setRGBToAminoAcidDefault()
    {
        m_atomModifier.clear();
        m_atomModifier.setToAminoAcidColor();
    }
}
